# Supplementary material for: N-Glycans modulate tilting of HIV-1 envelope glycoprotein
Source: Nat Commun. 2026 Apr 15;17:5206. doi: 10.1038/s41467-026-71874-2 (PMC13254402; doi:10.1038/s41467-026-71874-2)
Supplement: Supplementary file 8 — Source Data [file 41467_2026_71874_MOESM8_ESM.zip › source_data/2_Supplementary_Figures/6_FigS11/raw_data/GP120_GP41_INTERFACE/2_WT_gp120_gp41_interface.B.2.txt]

#ASA ANALYSIS
#SIM_TIME  ASA1.4 TotOccl1.4 ShldMem1.4 ShldGly1.4   ASA7.2 TotOccl7.2 ShldMem7.2 ShldGly7.2   ASA18.6 TotOccl18.6 ShldMem18.6 ShldGly18.6

  0.00  5268.656  193.603    0.000  193.603   998.101 1476.174    0.000 1476.174     0.000 2341.313    0.000 2341.313
  0.10  5192.205  108.016    0.000  108.016  1307.011 1270.884    0.000 1270.884    10.053 2328.853    0.000 2328.853
  0.20  5363.500   79.357    0.000   79.357  1679.382  927.102    0.000  927.102    71.077 2298.183    0.000 2298.183
  0.30  5266.379  103.049    0.000  103.049  1289.940 1119.544    0.000 1119.544    50.769 2230.024    0.000 2230.024
  0.40  5259.383  105.500    0.000  105.500  1463.476 1022.522    0.000 1022.522    30.462 2235.745    0.000 2235.745
  0.50  5188.647   62.359    0.000   62.359  1398.242 1096.936    0.000 1096.936    40.616 2229.924    0.000 2229.924
  0.60  5307.587   94.651    0.000   94.651  1417.867 1192.653    0.000 1192.653    71.077 2238.869    0.000 2238.869
  0.70  5509.110   92.402    0.000   92.402  1480.028 1154.823    0.000 1154.823   192.321 2259.885    0.000 2259.885
  0.80  5276.044  106.379    0.000  106.379  1416.128 1184.530    0.000 1184.530   253.444 2359.507    0.000 2359.507
  0.90  5391.768  332.821    0.000  332.821  1124.512 1317.039    0.000 1317.039   150.195 2038.501    0.000 2038.501
  1.00  5263.038  327.850    0.000  327.850  1323.367 1203.967    0.000 1203.967   351.357 1786.262    0.000 1786.262
  1.10  5218.906  297.310    0.000  297.310  1127.324 1365.815    0.000 1365.815   180.254 2002.413    0.000 2002.413
  1.20  5251.185  287.794    0.000  287.794  1083.192 1402.211    0.000 1402.211    80.425 2142.241    0.000 2142.241
  1.30  5051.555  238.649    0.000  238.649  1277.706 1116.003    0.000 1116.003    80.425 1974.558    0.000 1974.558
  1.40  5053.603  241.240    0.000  241.240   928.672 1224.781    0.000 1224.781    10.053 1612.446    0.000 1612.446
  1.50  5445.791  197.020    0.000  197.020  1066.156 1382.575    0.000 1382.575    30.462 2059.916    0.000 2059.916
  1.60  5271.070  109.053    0.000  109.053  1298.661 1265.689    0.000 1265.689    40.212 1989.847    0.000 1989.847
  1.70  5349.853  121.235    0.000  121.235  1221.173 1299.952    0.000 1299.952    40.616 2148.182    0.000 2148.182
  1.80  5361.656  145.082    0.000  145.082  1314.702 1180.123    0.000 1180.123    29.858 2031.571    0.000 2031.571
  1.90  5583.207  121.647    0.000  121.647  1365.177 1128.436    0.000 1128.436   111.693 2001.508    0.000 2001.508
  2.00  5575.152  147.557    0.000  147.557  1345.834 1327.055    0.000 1327.055   111.189 2032.467    0.000 2032.467
  2.10  5528.193  157.374    0.000  157.374  1373.210 1163.386    0.000 1163.386   242.081 1938.867    0.000 1938.867
  2.20  5620.827  165.958    0.000  165.958  1611.324 1002.581    0.000 1002.581   392.274 1994.471    0.000 1994.471
  2.30  5696.863  141.673    0.000  141.673  1425.924 1127.063    0.000 1127.063   170.604 1815.628    0.000 1815.628
  2.40  5712.263   88.463    0.000   88.463  1375.488 1028.257    0.000 1028.257    30.361 1900.775    0.000 1900.775
  2.50  5760.957   83.175    0.000   83.175  1279.127 1354.473    0.000 1354.473    40.616 2259.684    0.000 2259.684
  2.60  5461.209  141.798    0.000  141.798  1187.993 1412.713    0.000 1412.713    81.030 2258.079    0.000 2258.079
  2.70  5676.870  158.488    0.000  158.488  1226.076 1384.347    0.000 1384.347    49.965 2325.322    0.000 2325.322
  2.80  5518.826  156.664    0.000  156.664  1189.071 1313.299    0.000 1313.299    10.154 2374.879    0.000 2374.879
  2.90  5529.180  196.307    0.000  196.307  1152.328 1353.086    0.000 1353.086    80.427 2294.066    0.000 2294.066
  3.00  5589.434  119.858    0.000  119.858  1140.160 1424.376    0.000 1424.376     0.000 2304.010    0.000 2304.010
  3.10  5726.319  116.561    0.000  116.561  1236.054 1483.485    0.000 1483.485    60.923 2341.815    0.000 2341.815
  3.20  5513.239  152.421    0.000  152.421  1279.201 1413.852    0.000 1413.852    20.308 2599.269    0.000 2599.269
  3.30  5463.069  137.303    0.000  137.303  1164.031 1589.426    0.000 1589.426    10.154 2764.150    0.000 2764.150
  3.40  5557.190  144.688    0.000  144.688  1205.057 1493.843    0.000 1493.843     0.000 2911.629    0.000 2911.629
  3.50  5465.466  148.574    0.000  148.574  1210.980 1435.435    0.000 1435.435     0.000 2727.250    0.000 2727.250
  3.60  5496.854  138.297    0.000  138.297  1417.827 1173.069    0.000 1173.069   132.000 2370.673    0.000 2370.673
  3.70  5575.351  122.084    0.000  122.084  1356.992 1297.998    0.000 1297.998   162.462 2735.285    0.000 2735.285
  3.80  5458.848  151.965    0.000  151.965  1580.635 1340.277    0.000 1340.277   455.718 2398.616    0.000 2398.616
  3.90  5410.261  129.377    0.000  129.377  1569.131 1122.663    0.000 1122.663   162.462 2495.436    0.000 2495.436
  4.00  5419.604  140.266    0.000  140.266  1471.206 1358.294    0.000 1358.294    39.811 2667.649    0.000 2667.649
  4.10  5539.014   98.860    0.000   98.860  1558.369 1471.197    0.000 1471.197   284.309 2700.020    0.000 2700.020
  4.20  5445.471  134.624    0.000  134.624  1207.830 1575.272    0.000 1575.272     0.000 3144.778    0.000 3144.778
  4.30  5644.545  139.072    0.000  139.072  1334.077 1709.221    0.000 1709.221    20.308 3202.078   50.769 3151.309
  4.40  5420.472  134.157    0.000  134.157  1280.981 1613.903    0.000 1613.903   212.427 2957.878    0.000 2957.878
  4.50  5534.920   93.121    0.000   93.121  1545.479 1569.005    0.000 1569.005   253.847 2991.253    0.000 2991.253
  4.60  5587.716   86.024    0.000   86.024  1707.036 1287.502    0.000 1287.502   150.097 2821.864    0.000 2821.864
  4.70  5568.135   85.909    0.000   85.909  1958.599 1221.429    0.000 1221.429   284.006 3012.459    0.000 3012.459
  4.80  5556.832   91.305    0.000   91.305  1887.912 1287.610    0.000 1287.610   446.670 2970.125    0.000 2970.125
  4.90  5476.631   98.728    0.000   98.728  1779.793 1112.703    0.000 1112.703   446.771 2669.238    0.000 2669.238
  5.00  5503.939   96.331    0.000   96.331  1940.275  855.963    0.000  855.963   375.694 2268.832    0.000 2268.832
  5.10  5506.915  107.527    0.000  107.527  2017.669  993.945    0.000  993.945   355.285 2432.196    0.000 2432.196
  5.20  5542.824   83.709    0.000   83.709  1669.920  955.261    0.000  955.261   416.309 1924.109    0.000 1924.109
  5.30  5432.146   99.539    0.000   99.539  1526.614 1133.036    0.000 1133.036   162.462 2141.564    0.000 2141.564
  5.40  5606.165  120.536    0.000  120.536  1420.334 1037.492    0.000 1037.492    91.385 2059.827    0.000 2059.827
  5.50  5664.168  121.625    0.000  121.625  1393.984  934.596    0.000  934.596    60.923 1887.717    0.000 1887.717
  5.60  5759.588  108.145    0.000  108.145  1329.713 1036.481    0.000 1036.481     0.000 1894.748    0.000 1894.748
  5.70  5609.516  113.000    0.000  113.000  1380.695 1006.721    0.000 1006.721   132.000 2130.100    0.000 2130.100
  5.80  5686.833   90.591    0.000   90.591  1443.029 1358.381    0.000 1358.381    60.923 2553.849    0.000 2553.849
  5.90  5558.251  174.310    0.000  174.310  1285.486 1510.420    0.000 1510.420    81.231 2533.637    0.000 2533.637
  6.00  5459.195  103.000    0.000  103.000  1441.650 1463.849    0.000 1463.849    10.154 2940.194    0.000 2940.194
  6.10  5544.267  132.483    0.000  132.483  1593.592 1388.760    0.000 1388.760     0.000 2892.033    0.000 2892.033
  6.20  5517.331  129.583    0.000  129.583  1770.182 1373.448    0.000 1373.448     0.000 3189.502    0.000 3189.502
  6.30  5422.515  166.555    0.000  166.555  1549.865 1490.365    0.000 1490.365    40.616 2897.467    0.000 2897.467
  6.40  5589.177  152.262    0.000  152.262  1409.604 1457.674    0.000 1457.674    10.154 2856.548    0.000 2856.548
  6.50  5441.570  199.169    0.000  199.169  1379.508 1626.036    0.000 1626.036    20.308 2777.833    0.000 2777.833
  6.60  5534.718  213.886    0.000  213.886  1514.944 1684.029    0.000 1684.029    20.106 2851.010    0.000 2851.010
  6.70  5618.659  209.415    0.000  209.415  1488.393 1793.434    0.000 1793.434    91.385 3258.370    0.000 3258.370
  6.80  5281.838  204.256    0.000  204.256  1594.025 1591.456    0.000 1591.456   222.982 2727.350    0.000 2727.350
  6.90  5582.273  185.266    0.000  185.266  1869.266 1591.745    0.000 1591.745   674.263 2928.416    0.000 2928.416
  7.00  5456.446  206.824    0.000  206.824  1393.341 1627.290    0.000 1627.290   172.414 2812.510    0.000 2812.510
  7.10  5324.354  195.483    0.000  195.483  1272.341 1615.700    0.000 1615.700    20.308 2862.172    0.000 2862.172
  7.20  5382.331  229.392    0.000  229.392  1251.808 1668.350    0.000 1668.350   162.462 2813.211    0.000 2813.211
  7.30  5411.009  219.309    0.000  219.309  1127.849 1558.318    0.000 1558.318    10.154 2594.741    0.000 2594.741
  7.40  5231.971  273.254    0.000  273.254  1007.803 1598.042    0.000 1598.042    10.154 2416.210    0.000 2416.210
  7.50  5387.305  234.052    0.000  234.052  1016.913 1514.189    0.000 1514.189    40.616 2429.889    0.000 2429.889
  7.60  5648.201  131.537    0.000  131.537  1150.026 1656.880    0.000 1656.880    50.769 2585.093    0.000 2585.093
  7.70  5485.790  110.950    0.000  110.950  1175.034 1797.933    0.000 1797.933    30.462 2850.514    0.000 2850.514
  7.80  5488.292   97.260    0.000   97.260  1251.598 1414.845    0.000 1414.845    10.154 2649.559    0.000 2649.559
  7.90  5608.072   98.129    0.000   98.129  1243.673 1160.895    0.000 1160.895     0.000 2007.729    0.000 2007.729
  8.00  5634.751   85.716    0.000   85.716  1357.964 1098.675    0.000 1098.675     0.000 2143.558    0.000 2143.558
  8.10  5633.661   70.684    0.000   70.684  1202.347 1318.206    0.000 1318.206     0.000 2457.127    0.000 2457.127
  8.20  5553.028   85.405    0.000   85.405  1361.051 1294.716    0.000 1294.716    20.308 2134.419    0.000 2134.419
  8.30  5497.076  102.646    0.000  102.646  1232.857 1160.310    0.000 1160.310     0.000 2017.298    0.000 2017.298
  8.40  5605.736  103.779    0.000  103.779  1267.880 1133.864    0.000 1133.864     0.000 2075.106    0.000 2075.106
  8.50  5411.614   99.465    0.000   99.465  1229.647 1074.707    0.000 1074.707     0.000 2085.543    0.000 2085.543
  8.60  5463.979   90.180    0.000   90.180  1084.652 1254.183    0.000 1254.183     0.000 2025.432    0.000 2025.432
  8.70  5576.995  111.992    0.000  111.992  1263.259 1132.578    0.000 1132.578     0.000 2185.576    0.000 2185.576
  8.80  5574.015  106.386    0.000  106.386  1316.866 1274.236    0.000 1274.236    10.154 2310.736    0.000 2310.736
  8.90  5551.619  105.852    0.000  105.852  1096.026 1264.507    0.000 1264.507     0.000 1900.272    0.000 1900.272
  9.00  5377.812   99.250    0.000   99.250  1181.089 1238.531    0.000 1238.531     0.000 1972.454    0.000 1972.454
  9.10  5463.882  115.937    0.000  115.937  1003.180 1341.411    0.000 1341.411     0.000 1927.810    0.000 1927.810
  9.20  5455.208  158.682    0.000  158.682   978.983 1378.044    0.000 1378.044     0.000 2018.295    0.000 2018.295
  9.30  5511.448  101.263    0.000  101.263  1072.972 1291.989    0.000 1291.989     0.000 1925.592    0.000 1925.592
  9.40  5677.936   92.519    0.000   92.519  1054.611 1375.692    0.000 1375.692     0.000 2034.376    0.000 2034.376
  9.50  5604.765   84.209    0.000   84.209   781.950 1515.077    0.000 1515.077     0.000 2120.438    0.000 2120.438
  9.60  5530.998   67.859    0.000   67.859   847.385 1391.444    0.000 1391.444     0.000 2037.595    0.000 2037.595
  9.70  5497.918   83.369    0.000   83.369   774.875 1396.481    0.000 1396.481     0.000 1933.038    0.000 1933.038
  9.80  5376.580  110.589    0.000  110.589   829.188 1447.191    0.000 1447.191     0.000 1854.035    0.000 1854.035
  9.90  5698.915   92.212    0.000   92.212  1062.865 1409.802    0.000 1409.802     0.000 2125.475    0.000 2125.475
 10.00  5685.185   86.028    0.000   86.028  1033.925 1534.293    0.000 1534.293     0.000 2191.729    0.000 2191.729
 10.10  5556.312   69.760    0.000   69.760  1121.656 1398.598    0.000 1398.598     0.000 2244.998    0.000 2244.998
 10.20  5483.893  107.362    0.000  107.362  1218.622 1320.198    0.000 1320.198     0.000 2195.738    0.000 2195.738
 10.30  5387.317  105.429    0.000  105.429  1182.239 1195.340    0.000 1195.340    40.212 2150.593    0.000 2150.593
 10.40  5485.131   84.180    0.000   84.180  1017.749 1424.418    0.000 1424.418    81.231 2390.674    0.000 2390.674
 10.50  5614.562   88.946    0.000   88.946  1153.356 1406.860    0.000 1406.860    80.425 2355.670    0.000 2355.670
 10.60  5528.655   77.002    0.000   77.002  1181.061 1408.700    0.000 1408.700   110.584 2654.354    0.000 2654.354
 10.70  5624.985   72.057    0.000   72.057  1400.964 1322.401    0.000 1322.401    50.265 2863.278    0.000 2863.278
 10.80  5798.585   90.558    0.000   90.558  1362.960 1478.825    0.000 1478.825     0.000 3226.185    0.000 3226.185
 10.90  5750.959   90.124    0.000   90.124  1570.755 1243.048    0.000 1243.048    60.923 3222.492  111.693 3110.799
 11.00  5602.522   94.606    0.000   94.606  1393.061 1076.955    0.000 1076.955    20.308 2849.109    0.000 2849.109
 11.10  5642.914   78.359    0.000   78.359  1043.265 1355.301    0.000 1355.301    30.462 2415.212    0.000 2415.212
 11.20  5590.881   73.071    0.000   73.071  1525.230 1273.530    0.000 1273.530   406.155 2662.614    0.000 2662.614
 11.30  5665.563   32.041    0.000   32.041  1368.889 1334.536    0.000 1334.536   253.847 2584.706    0.000 2584.706
 11.40  5616.069   55.827    0.000   55.827  1585.671 1199.248    0.000 1199.248   132.000 2563.200    0.000 2563.200
 11.50  5531.987  135.612    0.000  135.612  1403.200 1300.902    0.000 1300.902     0.000 2603.604    0.000 2603.604
 11.60  5751.792  156.427    0.000  156.427  1329.158 1604.605    0.000 1604.605     0.000 3009.557    0.000 3009.557
 11.70  5445.765  180.396    0.000  180.396  1184.352 1332.770    0.000 1332.770     0.000 2531.522    0.000 2531.522
 11.80  5702.470  120.501    0.000  120.501  1196.251 1337.917    0.000 1337.917     0.000 2299.495    0.000 2299.495
 11.90  5709.309   98.495    0.000   98.495  1668.133 1216.366    0.000 1216.366   101.539 2869.119    0.000 2869.119
 12.00  5646.002  108.741    0.000  108.741  1376.359 1495.848    0.000 1495.848    50.769 2885.909    0.000 2885.909
 12.10  5701.570   80.388    0.000   80.388  1317.946 1375.136    0.000 1375.136     0.000 2575.665    0.000 2575.665
 12.20  5664.862  105.118    0.000  105.118  1380.840 1405.599    0.000 1405.599     0.000 2576.569    0.000 2576.569
 12.30  5674.502  135.452    0.000  135.452  1328.417 1498.843    0.000 1498.843     0.000 2726.661    0.000 2726.661
 12.40  5439.314  253.930    0.000  253.930  1098.793 1665.120    0.000 1665.120     0.000 2584.104    0.000 2584.104
 12.50  5609.700  197.464    0.000  197.464  1267.794 1370.101    0.000 1370.101     0.000 2580.182    0.000 2580.182
 12.60  5536.179  229.711    0.000  229.711  1249.221 1599.531    0.000 1599.531     0.000 3074.894    0.000 3074.894
 12.70  5575.015  226.163    0.000  226.163  1188.765 1637.209    0.000 1637.209     0.000 2995.581    0.000 2995.581
 12.80  5436.018  250.279    0.000  250.279  1072.074 1580.800    0.000 1580.800     0.000 3046.357   20.308 3026.049
 12.90  5532.541  260.511    0.000  260.511  1107.620 1675.379    0.000 1675.379     0.000 3048.256   20.308 3027.948
 13.00  5350.667  255.394    0.000  255.394  1157.135 1615.170    0.000 1615.170     0.000 2977.792   10.154 2967.638
 13.10  5486.266  253.722    0.000  253.722  1099.891 1546.349    0.000 1546.349    40.616 2895.357    0.000 2895.357
 13.20  5430.948  256.928    0.000  256.928  1333.618 1466.033    0.000 1466.033    71.077 2784.769    0.000 2784.769
 13.30  5271.104  191.812    0.000  191.812  1108.663 1315.664    0.000 1315.664     0.000 2691.171    0.000 2691.171
 13.40  5393.009  187.330    0.000  187.330  1396.424 1168.710    0.000 1168.710     0.000 2519.959    0.000 2519.959
 13.50  5460.347  140.500    0.000  140.500  1247.884 1138.389    0.000 1138.389     0.000 2426.551    0.000 2426.551
 13.60  5334.794  185.871    0.000  185.871  1291.679 1187.162    0.000 1187.162     0.000 2366.139    0.000 2366.139
 13.70  5334.808  167.582    0.000  167.582  1178.365 1181.848    0.000 1181.848     0.000 2344.617    0.000 2344.617
 13.80  5370.892  189.564    0.000  189.564  1248.338 1290.344    0.000 1290.344     0.000 2186.984    0.000 2186.984
 13.90  5320.528  216.613    0.000  216.613  1192.318 1174.112    0.000 1174.112    10.053 2263.588    0.000 2263.588
 14.00  5465.370  212.031    0.000  212.031  1149.769 1275.149    0.000 1275.149     0.000 2302.701    0.000 2302.701
 14.10  5276.816  175.297    0.000  175.297  1383.797  987.816    0.000  987.816     0.000 2189.594    0.000 2189.594
 14.20  5402.588  213.388    0.000  213.388  1330.405 1186.663    0.000 1186.663     0.000 2344.124    0.000 2344.124
 14.30  5492.251  214.966    0.000  214.966  1392.705 1315.626    0.000 1315.626     0.000 2617.767    0.000 2617.767
 14.40  5558.986  167.428    0.000  167.428  1192.688 1362.597    0.000 1362.597     0.000 2270.635    0.000 2270.635
 14.50  5377.830  189.104    0.000  189.104  1106.078 1431.925    0.000 1431.925     0.000 2123.757    0.000 2123.757
 14.60  5352.379  209.779    0.000  209.779  1122.311 1343.341    0.000 1343.341     0.000 2364.434    0.000 2364.434
 14.70  5458.193  246.391    0.000  246.391  1173.098 1355.008    0.000 1355.008     0.000 2418.412    0.000 2418.412
 14.80  5461.546  217.584    0.000  217.584  1393.690 1331.801    0.000 1331.801     0.000 2445.764    0.000 2445.764
 14.90  5425.105  161.523    0.000  161.523  1386.154 1168.026    0.000 1168.026     0.000 2246.202    0.000 2246.202
 15.00  5418.749  197.468    0.000  197.468  1242.420 1180.227    0.000 1180.227     0.000 2119.237    0.000 2119.237
 15.10  5364.415  178.634    0.000  178.634  1272.683 1169.222    0.000 1169.222     0.000 2203.683    0.000 2203.683
 15.20  5455.008  144.071    0.000  144.071  1097.599 1415.834    0.000 1415.834     0.000 2332.772    0.000 2332.772
 15.30  5262.741  189.709    0.000  189.709  1070.008 1383.198    0.000 1383.198     0.000 2075.803    0.000 2075.803
 15.40  5349.693  176.683    0.000  176.683  1016.795 1476.657    0.000 1476.657     0.000 2484.976    0.000 2484.976
 15.50  5361.460  200.600    0.000  200.600   944.465 1479.873    0.000 1479.873     0.000 2437.831    0.000 2437.831
 15.60  5713.880  164.359    0.000  164.359  1070.745 1430.261    0.000 1430.261     0.000 2505.482    0.000 2505.482
 15.70  5587.298  132.807    0.000  132.807  1155.912 1353.230    0.000 1353.230     0.000 2482.457    0.000 2482.457
 15.80  5751.762  158.685    0.000  158.685  1432.015 1094.279    0.000 1094.279     0.000 2209.521    0.000 2209.521
 15.90  5490.369  193.454    0.000  193.454  1166.420 1355.278    0.000 1355.278    20.308 2304.921    0.000 2304.921
 16.00  5493.880  166.425    0.000  166.425  1087.436 1446.975    0.000 1446.975     0.000 2428.680    0.000 2428.680
 16.10  5521.139  166.799    0.000  166.799  1261.649 1289.567    0.000 1289.567     0.000 2524.286    0.000 2524.286
 16.20  5612.862  192.717    0.000  192.717  1330.874 1343.460    0.000 1343.460     0.000 2462.756    0.000 2462.756
 16.30  5718.125  207.324    0.000  207.324  1362.575 1245.759    0.000 1245.759     0.000 2468.588    0.000 2468.588
 16.40  5542.643  156.138    0.000  156.138  1187.306 1353.801    0.000 1353.801    10.154 2292.356    0.000 2292.356
 16.50  5337.304  175.761    0.000  175.761  1431.522 1224.401    0.000 1224.401    40.616 2360.917    0.000 2360.917
 16.60  5253.745  203.408    0.000  203.408  1496.124 1077.088    0.000 1077.088     0.000 2445.158    0.000 2445.158
 16.70  5472.312  268.459    0.000  268.459  1249.240 1327.949    0.000 1327.949     0.000 2333.064    0.000 2333.064
 16.80  5334.901  289.428    0.000  289.428  1143.002 1333.747    0.000 1333.747     0.000 2384.346    0.000 2384.346
 16.90  5357.337  309.762    0.000  309.762  1015.067 1456.431    0.000 1456.431     0.000 2404.147    0.000 2404.147
 17.00  5283.669  314.153    0.000  314.153  1067.340 1246.803    0.000 1246.803     0.000 2328.750    0.000 2328.750
 17.10  5504.291  260.092    0.000  260.092  1068.353 1475.163    0.000 1475.163     0.000 2352.871    0.000 2352.871
 17.20  5264.038  359.425    0.000  359.425   971.392 1520.243    0.000 1520.243     0.000 2158.041    0.000 2158.041
 17.30  5275.238  288.470    0.000  288.470  1088.734 1406.912    0.000 1406.912     0.000 2194.037    0.000 2194.037
 17.40  5334.871  304.571    0.000  304.571  1083.706 1462.704    0.000 1462.704     0.000 2140.548    0.000 2140.548
 17.50  5264.812  285.010    0.000  285.010  1131.087 1482.340    0.000 1482.340     0.000 2365.541    0.000 2365.541
 17.60  5371.187  249.701    0.000  249.701  1183.187 1263.028    0.000 1263.028     0.000 2409.881    0.000 2409.881
 17.70  5429.843  288.306    0.000  288.306  1120.411 1301.363    0.000 1301.363     0.000 2173.021    0.000 2173.021
 17.80  5305.678  311.887    0.000  311.887  1093.176 1444.426    0.000 1444.426     0.000 2384.948    0.000 2384.948
 17.90  5355.187  334.074    0.000  334.074   953.334 1358.072    0.000 1358.072     0.000 1975.274    0.000 1975.274
 18.00  5407.510  350.776    0.000  350.776  1049.857 1475.982    0.000 1475.982     0.000 2213.636    0.000 2213.636
 18.10  5308.401  280.234    0.000  280.234  1293.512 1266.861    0.000 1266.861     0.000 2306.527    0.000 2306.527
 18.20  5340.543  281.491    0.000  281.491  1182.077 1300.672    0.000 1300.672     0.000 2135.530    0.000 2135.530
 18.30  5496.107  274.826    0.000  274.826  1082.224 1566.901    0.000 1566.901     0.000 2575.940    0.000 2575.940
 18.40  5511.495  248.287    0.000  248.287  1114.791 1426.115    0.000 1426.115     0.000 2396.398    0.000 2396.398
 18.50  5461.675  295.565    0.000  295.565  1225.534 1448.779    0.000 1448.779     0.000 2656.668    0.000 2656.668
 18.60  5455.410  252.737    0.000  252.737  1199.482 1294.434    0.000 1294.434    10.053 2429.263    0.000 2429.263
 18.70  5455.275  271.877    0.000  271.877  1009.424 1442.732    0.000 1442.732     0.000 2411.586    0.000 2411.586
 18.80  5320.901  266.662    0.000  266.662  1095.099 1275.578    0.000 1275.578     0.000 2101.127    0.000 2101.127
 18.90  5368.925  273.397    0.000  273.397  1004.069 1326.765    0.000 1326.765     0.000 2272.636    0.000 2272.636
 19.00  5254.830  269.401    0.000  269.401   929.529 1235.653    0.000 1235.653     0.000 1988.122    0.000 1988.122
 19.10  5325.985  294.656    0.000  294.656   824.857 1602.245    0.000 1602.245     0.000 2258.168    0.000 2258.168
 19.20  5496.178  262.994    0.000  262.994   847.628 1570.668    0.000 1570.668     0.000 2591.643    0.000 2591.643
 19.30  5356.048  297.208    0.000  297.208   874.162 1273.424    0.000 1273.424     0.000 2165.967    0.000 2165.967
 19.40  5379.804  263.115    0.000  263.115  1048.724 1395.101    0.000 1395.101     0.000 2296.358    0.000 2296.358
 19.50  5428.858  249.016    0.000  249.016  1057.845 1444.343    0.000 1444.343     0.000 2381.121    0.000 2381.121
 19.60  5471.708  297.079    0.000  297.079  1152.855 1367.751    0.000 1367.751     0.000 2371.867    0.000 2371.867
 19.70  5491.570  285.571    0.000  285.571  1036.750 1441.876    0.000 1441.876     0.000 2313.353    0.000 2313.353
 19.80  5509.004  303.431    0.000  303.431  1380.145 1235.607    0.000 1235.607    20.308 2268.514    0.000 2268.514
 19.90  5247.104  259.130    0.000  259.130  1196.103 1182.675    0.000 1182.675     0.000 2265.702    0.000 2265.702
 20.00  5492.225  262.505    0.000  262.505  1076.522 1352.857    0.000 1352.857     0.000 2318.373    0.000 2318.373
 20.10  5327.198  226.705    0.000  226.705  1225.750 1188.014    0.000 1188.014     0.000 2452.393    0.000 2452.393
 20.20  5471.773  250.201    0.000  250.201  1066.538 1288.930    0.000 1288.930     0.000 1999.495    0.000 1999.495
 20.30  5417.993  300.015    0.000  300.015  1152.622 1208.539    0.000 1208.539     0.000 2009.453    0.000 2009.453
 20.40  5565.090  272.776    0.000  272.776  1218.785 1261.498    0.000 1261.498     0.000 2502.568    0.000 2502.568
 20.50  5842.218  232.453    0.000  232.453  1285.251 1313.381    0.000 1313.381     0.000 2614.246    0.000 2614.246
 20.60  5626.224  213.410    0.000  213.410  1394.123 1360.048    0.000 1360.048   121.645 2526.278    0.000 2526.278
 20.70  5730.566  236.394    0.000  236.394  1267.438 1366.526    0.000 1366.526    20.308 2506.279    0.000 2506.279
 20.80  5745.617  284.294    0.000  284.294  1487.788 1281.889    0.000 1281.889    50.769 2649.443    0.000 2649.443
 20.90  5703.124  291.537    0.000  291.537  1406.774 1324.217    0.000 1324.217   132.000 2376.494    0.000 2376.494
 21.00  5754.972  266.367    0.000  266.367  1363.911 1299.990    0.000 1299.990    50.769 2627.328    0.000 2627.328
 21.10  5680.963  307.347    0.000  307.347  1301.997 1325.811    0.000 1325.811    50.769 2610.134    0.000 2610.134
 21.20  5572.015  308.377    0.000  308.377  1201.098 1255.876    0.000 1255.876    60.923 2522.277    0.000 2522.277
 21.30  5476.232  352.904    0.000  352.904  1249.802 1331.927    0.000 1331.927     0.000 2551.226    0.000 2551.226
 21.40  5663.824  285.390    0.000  285.390  1246.108 1343.817    0.000 1343.817    10.154 2470.500    0.000 2470.500
 21.50  5648.715  256.179    0.000  256.179  1310.390 1163.329    0.000 1163.329   142.154 2259.384    0.000 2259.384
 21.60  5819.842  182.296    0.000  182.296  1431.314 1068.632    0.000 1068.632   162.462 2694.185    0.000 2694.185
 21.70  5692.655  158.018    0.000  158.018  1374.767 1315.827    0.000 1315.827    91.385 2742.035    0.000 2742.035
 21.80  5676.216  150.309    0.000  150.309  1484.110 1094.227    0.000 1094.227   243.693 2429.279    0.000 2429.279
 21.90  5787.754  164.216    0.000  164.216  1438.443 1218.818    0.000 1218.818     0.000 2802.155  203.078 2599.077
 22.00  5672.453  177.784    0.000  177.784  1282.250 1296.418    0.000 1296.418    30.462 2543.487    0.000 2543.487
 22.10  5493.903  167.222    0.000  167.222  1243.168 1057.216    0.000 1057.216     0.000 2108.888    0.000 2108.888
 22.20  5709.600  180.137    0.000  180.137  1343.972 1145.411    0.000 1145.411    60.923 2455.420    0.000 2455.420
 22.30  5696.362  208.167    0.000  208.167  1180.245 1110.486    0.000 1110.486     0.000 2355.393    0.000 2355.393
 22.40  5595.071  229.801    0.000  229.801  1286.462 1111.910    0.000 1111.910    10.154 2145.278    0.000 2145.278
 22.50  5363.573  245.525    0.000  245.525  1383.314 1077.281    0.000 1077.281     0.000 2171.416    0.000 2171.416
 22.60  5321.596  258.217    0.000  258.217  1391.682 1053.852    0.000 1053.852    19.906 2082.851    0.000 2082.851
 22.70  5393.730  201.008    0.000  201.008  1440.196  989.297    0.000  989.297    10.154 2235.357    0.000 2235.357
 22.80  5396.573  208.869    0.000  208.869  1466.738 1072.566    0.000 1072.566   142.154 2123.462    0.000 2123.462
 22.90  5177.120  267.398    0.000  267.398  1203.272 1130.547    0.000 1130.547     0.000 2009.056    0.000 2009.056
 23.00  5479.023  226.957    0.000  226.957  1158.640 1118.917    0.000 1118.917     0.000 1981.004    0.000 1981.004
 23.10  5425.734  214.674    0.000  214.674  1246.371 1184.454    0.000 1184.454     0.000 2192.027    0.000 2192.027
 23.20  5285.022  239.783    0.000  239.783  1253.367 1202.988    0.000 1202.988     0.000 2165.683    0.000 2165.683
 23.30  5332.206  216.807    0.000  216.807  1186.201 1229.196    0.000 1229.196    10.154 2117.328    0.000 2117.328
 23.40  5208.322  217.564    0.000  217.564  1032.227 1241.489    0.000 1241.489     0.000 2023.433    0.000 2023.433
 23.50  5313.144  246.097    0.000  246.097  1344.968 1134.468    0.000 1134.468     0.000 2316.079   60.923 2255.155
 23.60  5559.352  244.062    0.000  244.062  1364.128 1204.874    0.000 1204.874     0.000 2507.196   91.385 2415.811
 23.70  5579.702  225.988    0.000  225.988  1161.121 1406.934    0.000 1406.934     0.000 2374.088    0.000 2374.088
 23.80  5541.870  198.799    0.000  198.799  1222.938 1090.031    0.000 1090.031     0.000 1938.786    0.000 1938.786
 23.90  5400.416  174.024    0.000  174.024  1244.988 1064.383    0.000 1064.383     0.000 2029.349    0.000 2029.349
 24.00  5642.463  174.877    0.000  174.877  1552.686 1061.894    0.000 1061.894     0.000 2454.193    0.000 2454.193
 24.10  5584.630  176.078    0.000  176.078  1511.710  999.175    0.000  999.175    50.669 2131.190    0.000 2131.190
 24.20  5547.598  187.771    0.000  187.771  1395.451 1183.136    0.000 1183.136   101.539 2209.002    0.000 2209.002
 24.30  5468.500  163.322    0.000  163.322  1358.373 1096.080    0.000 1096.080   111.693 2096.007    0.000 2096.007
 24.40  5614.903  197.224    0.000  197.224  1617.020 1121.501    0.000 1121.501     0.000 2471.602   10.154 2461.448
 24.50  5551.810  170.202    0.000  170.202  1595.830 1009.606    0.000 1009.606   162.462 2256.458    0.000 2256.458
 24.60  5708.194  146.116    0.000  146.116  1471.433 1168.326    0.000 1168.326     0.000 2305.617    0.000 2305.617
 24.70  5681.886  224.651    0.000  224.651  1402.133 1196.200    0.000 1196.200    20.308 2403.232    0.000 2403.232
 24.80  5501.285  200.639    0.000  200.639  1532.855 1163.256    0.000 1163.256    30.462 2405.743   20.308 2385.436
 24.90  5726.715  191.125    0.000  191.125  1489.530 1000.238    0.000 1000.238   121.847 2078.918    0.000 2078.918
 25.00  5559.842  145.627    0.000  145.627  1694.937  936.891    0.000  936.891   152.308 2258.061    0.000 2258.061
 25.10  5581.501  134.833    0.000  134.833  1487.342  903.863    0.000  903.863   101.539 2098.222    0.000 2098.222
 25.20  5436.183  198.190    0.000  198.190  1409.281  971.606    0.000  971.606    10.154 2147.375    0.000 2147.375
 25.30  5372.801  200.329    0.000  200.329  1186.458 1103.857    0.000 1103.857     0.000 2025.630    0.000 2025.630
 25.40  5363.466  170.901    0.000  170.901  1378.267 1138.937    0.000 1138.937    20.308 2088.171    0.000 2088.171
 25.50  5196.561  235.790    0.000  235.790  1075.471 1309.398    0.000 1309.398    10.154 2156.838   10.154 2146.684
 25.60  5212.032  197.438    0.000  197.438  1079.530 1221.914    0.000 1221.914     0.000 1951.436    0.000 1951.436
 25.70  5298.238  222.623    0.000  222.623  1045.277 1348.807    0.000 1348.807     0.000 1988.332    0.000 1988.332
 25.80  5332.276  214.099    0.000  214.099  1139.182 1221.440    0.000 1221.440     0.000 2244.291    0.000 2244.291
 25.90  5272.685  188.019    0.000  188.019  1342.646 1279.616    0.000 1279.616     0.000 2138.942    0.000 2138.942
 26.00  5468.869  144.056    0.000  144.056  1336.420 1082.203    0.000 1082.203    10.154 2224.093    0.000 2224.093
 26.10  5638.146  110.477    0.000  110.477  1580.509 1086.354    0.000 1086.354    20.308 2303.109    0.000 2303.109
 26.20  5207.776  172.563    0.000  172.563  1064.444 1275.631    0.000 1275.631     0.000 2106.773    0.000 2106.773
 26.30  5082.591  170.515    0.000  170.515  1294.406 1184.699    0.000 1184.699     0.000 2207.803    0.000 2207.803
 26.40  5539.496  182.621    0.000  182.621  1348.217 1286.992    0.000 1286.992     0.000 2388.359   30.462 2357.897
 26.50  5376.245  168.986    0.000  168.986  1419.862 1177.083    0.000 1177.083    10.154 2499.450  182.770 2316.681
 26.60  5324.807  148.200    0.000  148.200  1543.635 1019.687    0.000 1019.687    50.669 2113.102    0.000 2113.102
 26.70  5389.989  167.018    0.000  167.018  1528.735 1102.575    0.000 1102.575     0.000 2548.721  101.539 2447.182
 26.80  5473.676  152.485    0.000  152.485  1503.529 1056.273    0.000 1056.273     0.000 2343.934   20.308 2323.626
 26.90  5421.016  120.494    0.000  120.494  1554.744 1017.748    0.000 1017.748    20.107 2368.154    0.000 2368.154
 27.00  5404.209  131.584    0.000  131.584  1553.282 1068.422    0.000 1068.422    10.154 2285.218   10.154 2275.065
 27.10  5541.915  171.293    0.000  171.293  1741.109 1056.065    0.000 1056.065   120.738 2670.148  231.826 2438.322
 27.20  5568.428  162.888    0.000  162.888  1862.321 1067.458    1.859 1065.599     0.000 2787.967  363.121 2424.846
 27.30  5474.251  172.086    0.000  172.086  1590.353 1225.849   66.917 1158.931     0.000 2636.259  321.800 2314.459
 27.40  5475.158  241.556    0.000  241.556  1399.455 1340.892  127.454 1213.438     0.000 2628.629  314.770 2313.859
 27.50  5489.375  241.377    0.000  241.377  1545.761 1263.406   46.818 1216.588    20.308 2784.244  202.977 2581.267
 27.60  5655.131  201.968    0.000  201.968  1539.122 1418.789  213.814 1204.974     0.000 3013.861  413.588 2600.273
 27.70  5490.658  217.985    0.000  217.985  1733.536 1107.744    0.000 1107.744     0.000 2539.255   90.380 2448.875
 27.80  5524.824  246.549    0.000  246.549  1476.598 1120.338    5.707 1114.631     0.000 2726.047  191.816 2534.231
 27.90  5353.936  250.832    0.000  250.832  1672.911 1180.839   30.437 1150.402     0.000 2983.505  314.770 2668.735
 28.00  5632.639  118.849    0.000  118.849  1694.117  992.802    0.000  992.802     0.000 2668.645  261.381 2407.264
 28.10  5405.817  165.095    0.000  165.095  1504.253 1257.580    0.000 1257.580     0.000 2754.581  211.115 2543.466
 28.20  5659.496  130.039    0.000  130.039  1500.745 1354.411    0.000 1354.411     0.000 2614.644  172.213 2442.431
 28.30  5496.691  176.948    0.000  176.948  1623.952 1298.445    0.000 1298.445     0.000 2748.445  191.009 2557.436
 28.40  5640.751  107.677    0.000  107.677  1356.324 1318.427   38.133 1280.295    20.308 2556.750  130.392 2426.358
 28.50  5558.194  128.358    0.000  128.358  1675.543 1115.147    5.448 1109.699     0.000 2448.062  160.850 2287.212
 28.60  5643.284  117.456    0.000  117.456  1727.371 1177.512    0.000 1177.512     0.000 2822.248  180.956 2641.292
 28.70  5604.999  146.597    0.000  146.597  1755.164 1049.308    0.000 1049.308     0.000 2980.577  392.373 2588.204
 28.80  5512.970  109.389    0.000  109.389  1940.081 1035.251    5.707 1029.544    10.154 3016.377  506.787 2509.590
 28.90  5674.204  110.462    0.000  110.462  1835.251 1089.548   96.963  992.585    10.154 3096.398  575.143 2521.255
 29.00  5550.323   96.604    0.000   96.604  1785.167 1052.962   36.144 1016.818    30.462 2884.283  436.215 2448.069
 29.10  5458.105  120.039    0.000  120.039  1663.873 1020.329   32.339  987.990    20.308 2663.115  395.197 2267.918
 29.20  5449.081  134.644    0.000  134.644  1494.383 1079.509    0.000 1079.509     0.000 2520.857  294.463 2226.394
 29.30  5673.974  132.782    0.000  132.782  1542.976 1142.816   97.017 1045.799    20.308 3230.627  599.079 2631.548
 29.40  5622.398  105.068    0.000  105.068  1631.377  956.217    7.609  948.608   101.539 2667.431  253.545 2413.887
 29.50  5659.373   78.414    0.000   78.414  1661.150 1172.816  121.617 1051.199    40.616 3066.939  445.158 2621.781
 29.60  5849.253  141.061    0.000  141.061  1792.332 1254.528  108.431 1146.097    60.621 3307.626  638.183 2669.443
 29.70  5703.533  191.198    0.000  191.198  1654.417 1216.282   53.264 1163.018    10.053 2747.753  456.925 2290.828
 29.80  5894.624  197.742    0.000  197.742  1762.196 1234.804   41.850 1192.954    70.876 2921.880  629.541 2292.340
 29.90  5732.547  197.121    0.000  197.121  1814.232 1202.863    0.000 1202.863    40.313 2872.091  544.681 2327.410
 30.00  5734.916  133.596    0.000  133.596  1694.149 1194.293    0.000 1194.293   120.940 2571.610  271.736 2299.874
 30.10  5632.756   89.787    0.000   89.787  1741.732  986.508    0.000  986.508    30.361 2460.831  272.747 2188.084
 30.20  5579.511  108.684    0.000  108.684  1751.605 1056.742    0.000 1056.742    50.769 2605.611  213.231 2392.380
 30.30  5622.061  111.106    0.000  111.106  1824.147  973.726    5.707  968.019    80.727 2654.367  355.386 2298.981
 30.40  5709.566  110.846    0.000  110.846  1844.301 1078.689   58.971 1019.718    30.159 2773.497  385.847 2387.650
 30.50  5604.642  109.385    0.000  109.385  1754.840 1105.223    0.000 1105.223   131.900 2554.022   71.077 2482.945
 30.60  5750.769  137.576    0.000  137.576  1863.304 1101.271    0.000 1101.271   110.584 2958.365  345.232 2613.133
 30.70  5757.371  123.562    0.000  123.562  1739.634 1011.660    0.000 1011.660    80.425 2960.095  304.616 2655.479
 30.80  5581.728  127.510    0.000  127.510  1841.597 1045.877    0.000 1045.877    20.308 2875.047  396.001 2479.045
 30.90  5653.952   86.508    0.000   86.508  1934.155 1002.437    0.000 1002.437    70.372 2988.739  314.770 2673.968
 31.00  5711.812  118.463    0.000  118.463  1755.888  821.247    1.902  819.344    70.372 2748.370  142.154 2606.216
 31.10  5802.017  106.454    0.000  106.454  1892.427 1113.452  114.138  999.314    40.212 2935.244  192.924 2742.320
 31.20  5572.946  129.020    0.000  129.020  1802.524 1231.554  169.069 1062.484    20.106 2903.667  462.442 2441.225
 31.30  5756.096  145.214    0.000  145.214  1726.668 1229.179  196.611 1032.568    30.159 2950.834  506.283 2444.551
 31.40  5747.693  104.792    0.000  104.792  1965.196 1219.426   59.836 1159.590    40.212 3249.322  353.174 2896.147
 31.50  5555.314  127.554    0.000  127.554  1910.843 1244.457   75.007 1169.451    40.616 3062.032  617.673 2444.358
 31.60  5800.297  109.066    0.000  109.066  1713.807 1276.797   87.106 1189.691    30.260 2904.389  443.951 2460.438
 31.70  5742.299   91.750    0.000   91.750  1701.079 1270.055  110.062 1159.993    40.212 2857.842  436.214 2421.629
 31.80  5676.949   91.059    0.000   91.059  1714.485 1256.438   93.040 1163.398    20.106 2716.403  436.617 2279.786
 31.90  5630.086   95.324    0.000   95.324  1930.694 1210.039   30.090 1179.949    10.053 3102.850  538.156 2564.694
 32.00  5558.326  117.865    0.000  117.865  1845.643 1165.459   82.571 1082.888     0.000 2538.150  304.616 2233.534
 32.10  5389.799  123.581    0.000  123.581  1751.314 1104.002   13.316 1090.686    40.313 2475.927  132.000 2343.926
 32.20  5374.504  129.218    0.000  129.218  1828.731  910.516    0.000  910.516    80.626 2337.487  182.770 2154.717
 32.30  5461.854  110.315    0.000  110.315  1813.305  990.723   70.211  920.512   141.146 2438.025  182.770 2255.255
 32.40  5330.597  143.124    0.000  143.124  1729.931 1125.795   96.887 1028.908   111.290 2413.702  203.078 2210.625
 32.50  5469.627  123.465    0.000  123.465  1752.444 1104.041   68.483 1035.559   100.531 2405.454  132.000 2273.453
 32.60  5469.221   85.160    0.000   85.160  1626.174 1199.939  125.552 1074.388    71.077 2617.988  203.078 2414.911
 32.70  5215.034  116.862    0.000  116.862  1684.219 1119.910   90.789 1029.121    30.159 2597.571  223.385 2374.185
 32.80  5337.974  111.307    0.000  111.307  1616.565 1137.034   94.984 1042.049    70.674 2185.693  132.000 2053.693
 32.90  5409.229   89.707    0.000   89.707  1707.686 1023.069   92.908  930.160    60.419 2590.531  111.693 2478.838
 33.00  5396.499  168.902    0.000  168.902  1644.128  996.047  164.543  831.504   111.088 2325.632  162.462 2163.170
 33.10  5372.778  141.300    0.000  141.300  1520.310 1116.713  128.486  988.226    30.260 2556.958  233.539 2323.419
 33.20  5448.222  151.254    0.000  151.254  1818.853 1145.287  123.381 1021.906    40.515 2611.756  314.770 2296.985
 33.30  5331.035  105.568    0.000  105.568  1690.918 1232.742  125.585 1107.157    40.414 2649.353  304.516 2344.837
 33.40  5318.722  168.593    0.000  168.593  1723.420 1016.139   73.191  942.948   101.438 2539.363  243.693 2295.670
 33.50  5410.533  124.509    0.000  124.509  1626.756 1056.475   96.148  960.328     0.000 2608.525  203.078 2405.448
 33.60  5323.322  136.335    0.000  136.335  1497.673 1366.114   82.484 1283.630    30.260 2393.692  192.420 2201.272
 33.70  5385.206  150.715    0.000  150.715  1481.715 1259.194   53.949 1205.245    50.669 2380.320  100.733 2279.588
 33.80  5221.712  143.943    0.000  143.943  1406.376 1336.656  147.988 1188.668    20.308 2650.652  223.385 2427.267
 33.90  5354.851  114.511    0.000  114.511  1585.957 1122.408  121.008 1001.400     0.000 2513.632  375.694 2137.939
 34.00  5249.682  128.789    0.000  128.789  1261.834 1351.323  100.822 1250.501    10.154 2317.786  253.847 2063.939
 34.10  5460.376  120.919    0.000  120.919  1579.545 1181.560   76.092 1105.468   111.189 2577.572  284.309 2293.263
 34.20  5364.443  123.362    0.000  123.362  1329.672 1376.279  150.282 1225.997    30.159 2338.196  406.155 1932.040
 34.30  5434.156  119.989    0.000  119.989  1490.884 1212.188  110.888 1101.300    50.265 2508.997  416.108 2092.889
 34.40  5405.339   78.846    0.000   78.846  1391.057 1305.704  110.333 1195.371    20.308 2245.205  355.386 1889.819
 34.50  5481.808  110.984    0.000  110.984  1457.203 1247.190  131.258 1115.932     0.000 2593.255  426.463 2166.792
 34.60  5294.326  147.316    0.000  147.316  1315.438 1370.150  115.475 1254.675     0.000 2490.299  304.616 2185.682
 34.70  5586.917  102.854    0.000  102.854  1394.339 1276.484  119.106 1157.379    30.462 2551.533  294.362 2257.171
 34.80  5534.900  172.160    0.000  172.160  1455.514 1302.473  138.868 1163.605    10.053 2419.829  294.463 2125.366
 34.90  5445.079  150.024    0.000  150.024  1652.700 1090.118   70.211 1019.907    10.053 2386.857   50.769 2336.087
 35.00  5532.455  152.071    0.000  152.071  1734.528 1111.716   78.508 1033.208   101.236 2527.495  161.256 2366.239
 35.10  5522.541  156.490    0.000  156.490  1534.187 1134.606   75.050 1059.556    50.568 2126.176   70.574 2055.601
 35.20  5417.211  124.940    0.000  124.940  1555.206 1266.730   96.279 1170.451    40.414 2426.868   40.616 2386.253
 35.30  5326.594  140.105    0.000  140.105  1483.311 1255.255    5.707 1249.549    80.727 2346.736  101.539 2245.197
 35.40  5328.727  136.892    0.000  136.892  1545.941 1370.562   55.167 1315.395    90.982 2468.886   40.616 2428.271
 35.50  5255.699  144.117    0.000  144.117  1486.505 1292.916   22.828 1270.089    90.780 2349.959  101.539 2248.420
 35.60  5216.619  126.311    0.000  126.311  1342.330 1272.998   64.156 1208.842     0.000 2400.729   40.414 2360.315
 35.70  5547.651  140.386    0.000  140.386  1438.289 1488.934  154.947 1333.986     0.000 2774.995  120.338 2654.657
 35.80  5479.924  166.542    0.000  166.542  1421.297 1495.001   90.833 1404.168    20.308 2790.491  100.734 2689.758
 35.90  5510.708  131.509    0.000  131.509  1597.421 1392.662  119.281 1273.381    70.573 2621.292  100.734 2520.557
 36.00  5438.167  131.578    0.000  131.578  1429.599 1450.249   57.069 1393.180    20.207 2778.825   80.628 2698.197
 36.10  5533.639  126.186    0.000  126.186  1482.631 1445.049   72.200 1372.849    30.159 2965.516  202.675 2762.841
 36.20  5657.095  160.634    0.000  160.634  1655.373 1405.753   45.351 1360.402     0.000 2796.924  141.149 2655.775
 36.30  5354.276  112.552    0.000  112.552  1433.527 1244.291   43.492 1200.799    10.053 2524.277   80.829 2443.448
 36.40  5411.848  153.236    0.000  153.236  1448.341 1238.366   49.460 1188.906     0.000 2498.751  132.000 2366.751
 36.50  5286.351  171.759    0.000  171.759  1516.943 1294.568   17.121 1277.447    20.106 2525.282   40.515 2484.767
 36.60  5516.152  152.896    0.000  152.896  1516.931 1368.185  126.111 1242.073    10.053 2600.975  110.083 2490.892
 36.70  5278.897  136.354    0.000  136.354  1482.569 1375.361  100.822 1274.539    50.669 2447.271  152.308 2294.962
 36.80  5129.654  171.963    0.000  171.963  1541.670 1341.039  112.235 1228.804   161.958 2487.586  213.231 2274.354
 36.90  5344.261  126.266    0.000  126.266  1613.717 1180.090   89.278 1090.813    70.976 2620.893  213.231 2407.662
 37.00  5243.588  106.626    0.000  106.626  1489.423 1430.769  104.094 1326.676    40.616 3170.390  271.434 2898.956
 37.10  5244.964  118.250    0.000  118.250  1460.058 1398.797   86.593 1312.205    90.780 2869.011   81.231 2787.780
 37.20  5441.254   94.057    0.000   94.057  1656.734 1426.922  202.916 1224.006    50.769 2899.959  372.468 2527.491
 37.30  5587.352   83.652    0.000   83.652  1507.168 1477.902  206.340 1271.563    80.425 2711.763  362.516 2349.247
 37.40  5424.958   91.815    0.000   91.815  1467.134 1422.670  155.206 1267.464    60.923 2357.097  253.847 2103.250
 37.50  5398.622  124.517    0.000  124.517  1710.884 1321.827   99.909 1221.918    10.053 2679.899  131.397 2548.502
 37.60  5448.899   94.537    0.000   94.537  1492.053 1290.145   92.212 1197.932   101.035 2467.980  121.847 2346.134
 37.70  5330.104   97.686    0.000   97.686  1551.715 1304.503  100.039 1204.464   121.141 2307.840   40.616 2267.224
 37.80  5547.564   98.511    0.000   98.511  1584.732 1494.693   65.580 1429.113    91.083 2698.110  203.078 2495.033
 37.90  5229.324  129.636    0.000  129.636  1536.072 1216.760   64.374 1152.387   121.343 2647.245  192.924 2454.321
 38.00  5431.650  107.794    0.000  107.794  1653.002 1295.004   79.331 1215.673    90.679 2638.391  314.770 2323.620
 38.10  5373.527  135.087    0.000  135.087  1677.833 1180.909   41.329 1139.581   100.833 2490.100  363.726 2126.374
 38.20  5560.381  150.261    0.000  150.261  1511.499 1652.875  198.513 1454.362    80.526 3077.092  593.133 2483.959
 38.30  5403.394  152.843    0.000  152.843  1654.836 1500.083  180.708 1319.375   182.064 2922.284  426.463 2495.821
 38.40  5523.085  141.810    0.000  141.810  1386.368 1518.625  177.892 1340.733    60.722 2914.346  382.926 2531.420
 38.50  5475.042  217.344    0.000  217.344  1386.875 1525.412  132.759 1392.654    20.106 2878.536  502.555 2375.981
 38.60  5207.132  198.611    0.000  198.611  1428.334 1558.547  107.811 1450.735    50.467 2774.100  474.612 2299.488
 38.70  5248.200  213.085    0.000  213.085  1521.090 1366.251   48.503 1317.748    50.669 2809.498  598.676 2210.822
 38.80  5428.981  185.475    0.000  185.475  1390.817 1479.816   97.269 1382.547    40.313 2733.991  454.710 2279.281
 38.90  5508.015  153.497    0.000  153.497  1598.391 1371.151  135.697 1235.454    80.929 2942.485  582.885 2359.600
 39.00  5501.358  144.027    0.000  144.027  1530.066 1574.490  273.344 1301.146   131.597 3103.133  553.021 2550.112
 39.10  5431.782  166.210    0.000  166.210  1485.698 1487.425   14.870 1472.555   101.539 2738.320  303.508 2434.812
 39.20  5433.776  151.705    0.000  151.705  1620.281 1309.917   77.646 1232.271    91.385 2724.637  293.152 2431.485
 39.30  5424.234  173.926    0.000  173.926  1682.435 1296.693   70.385 1226.307    91.284 2871.922  375.492 2496.430
 39.40  5444.130  187.138    0.000  187.138  1661.750 1538.331   13.316 1525.014   221.571 3294.670  213.231 3081.438
 39.50  5436.165  227.453    0.000  227.453  1406.302 1686.554  298.737 1387.817   150.796 3229.823  528.002 2701.821
 39.60  5278.311  193.239    0.000  193.239  1420.932 1498.114  161.206 1336.908    50.265 3003.121  364.431 2638.690
 39.70  5629.166  186.481    0.000  186.481  1556.440 1494.439  214.155 1280.284   132.000 3013.655  835.820 2177.835
 39.80  5453.022  188.758    0.000  188.758  1607.583 1441.905   84.082 1357.824   121.847 2946.820  718.204 2228.615
 39.90  5538.770  220.740    0.000  220.740  1620.837 1672.384  228.145 1444.239    91.385 3324.226  852.321 2471.905
 40.00  5377.596  156.621    0.000  156.621  1402.551 1460.092  174.729 1285.363    81.029 2797.821  604.395 2193.426
 40.10  5469.428  158.407    0.000  158.407  1415.794 1750.950  169.381 1581.569   111.693 3325.034  607.923 2717.112
 40.20  5421.540  194.620    0.000  194.620  1574.587 1451.918   87.408 1364.510    90.780 3270.024  556.045 2713.980
 40.30  5491.200  171.146    0.000  171.146  1523.724 1414.048  128.345 1285.703    81.231 2773.294  504.167 2269.127
 40.40  5473.723  178.988    0.000  178.988  1588.870 1536.907  132.020 1404.888   111.693 3308.017  533.016 2775.001
 40.50  5626.568  143.679    0.000  143.679  1388.759 1560.142  277.583 1282.558   111.693 3003.017  352.765 2650.252
 40.60  5583.726  121.538    0.000  121.538  1537.374 1311.622   30.350 1281.272   192.924 2598.476  242.585 2355.891
 40.70  5630.908  125.617    0.000  125.617  1593.986 1249.467   16.729 1232.738   132.000 2538.757  323.312 2215.445
 40.80  5601.908  127.583    0.000  127.583  1564.039 1507.911  146.901 1361.010   121.847 3124.552  586.305 2538.248
 40.90  5463.460  128.154    0.000  128.154  1559.332 1347.003    0.000 1347.003   121.847 2745.944  151.401 2594.543
 41.00  5374.581  168.317    0.000  168.317  1578.291 1360.431   11.414 1349.018    70.473 2834.917  273.953 2560.963
 41.10  5469.081  116.370    0.000  116.370  1269.580 1485.349   48.243 1437.106    10.154 2600.670  150.796 2449.874
 41.20  5274.868  194.498    0.000  194.498  1274.628 1529.253   31.385 1497.868     0.000 2916.143    0.000 2916.143
 41.30  5335.960  153.708    0.000  153.708  1478.232 1429.485    7.435 1422.050    30.462 2915.339  382.018 2533.321
 41.40  5324.942  236.783    0.000  236.783  1413.208 1442.571    0.000 1442.571    70.573 2732.464  180.956 2551.508
 41.50  5521.272  134.043    0.000  134.043  1388.546 1510.100    0.000 1510.100    30.462 2738.800   70.372 2668.428
 41.60  5579.120  104.906    0.000  104.906  1536.107 1464.466   38.820 1425.646    70.573 2660.989  291.540 2369.449
 41.70  5541.918   97.897    0.000   97.897  1680.383 1222.757   18.588 1204.169    70.272 2722.524  270.631 2451.892
 41.80  5574.089   93.960    0.000   93.960  1606.703 1233.564   26.023 1207.541   101.337 2750.762  331.752 2419.010
 41.90  5485.927   77.659    0.000   77.659  1520.371 1199.949    0.000 1199.949    10.154 2617.679   30.159 2587.520
 42.00  5616.734   68.754    0.000   68.754  1548.362 1320.561    3.718 1316.844    20.308 2641.299   30.159 2611.140
 42.10  5472.392   86.972    0.000   86.972  1510.840 1238.400    0.000 1238.400    10.154 2616.965   10.053 2606.912
 42.20  5531.938   89.650    0.000   89.650  1311.337 1392.002    0.000 1392.002     0.000 2470.489    0.000 2470.489
 42.30  5449.649   73.105    0.000   73.105  1540.335 1273.746   12.711 1261.035    10.154 2306.430    0.000 2306.430
 42.40  5544.853   54.826    0.000   54.826  1531.991 1103.476   56.112 1047.364    60.923 2313.268   10.053 2303.215
 42.50  5304.746   72.014    0.000   72.014  1699.398 1062.618   11.153 1051.465    20.308 2733.492    0.000 2733.492
 42.60  5451.321   54.010    0.000   54.010  1734.212  962.913    0.000  962.913    71.077 2444.853    0.000 2444.853
 42.70  5483.417   77.627    0.000   77.627  1435.864 1189.303    0.000 1189.303    50.769 2442.355    0.000 2442.355
 42.80  5530.094   54.773    0.000   54.773  1532.887 1416.585   13.012 1403.573    10.154 2846.285  130.690 2715.595
 42.90  5462.998  121.521    0.000  121.521  1207.210 1506.892    0.000 1506.892     0.000 2557.554   90.478 2467.076
 43.00  5474.458  105.579    0.000  105.579  1175.403 1532.106    5.448 1526.659     0.000 2465.573   50.265 2415.308
 43.10  5517.877   43.756    0.000   43.756  1127.514 1390.903    0.000 1390.903    10.154 2375.389    0.000 2375.389
 43.20  5329.592   72.815    0.000   72.815  1475.407 1234.513    0.000 1234.513     0.000 2306.528   40.112 2266.416
 43.30  5447.108   80.281    0.000   80.281  1449.257 1353.317    0.000 1353.317    20.308 2750.156   10.053 2740.103
 43.40  5391.611   62.523    0.000   62.523  1624.938 1089.740    0.000 1089.740     0.000 2636.778   60.319 2576.459
 43.50  5292.055   69.198    0.000   69.198  1576.003 1094.741    0.000 1094.741     0.000 2772.395    0.000 2772.395
 43.60  5572.535   43.737    0.000   43.737  1695.469 1112.854   29.741 1083.113     0.000 2707.656    0.000 2707.656
 43.70  5426.560   66.990    0.000   66.990  1542.356 1164.994   13.012 1151.982     0.000 2563.182   10.053 2553.129
 43.80  5579.340   59.362    0.000   59.362  1445.911 1243.861   69.385 1174.476     0.000 2402.032    0.000 2402.032
 43.90  5333.408   79.304    0.000   79.304  1226.726 1440.223   55.764 1384.459     0.000 2487.684    0.000 2487.684
 44.00  5634.556   49.700    0.000   49.700  1230.580 1472.693    0.000 1472.693     0.000 2552.733    0.000 2552.733
 44.10  5515.998   86.900    0.000   86.900  1270.866 1448.125   44.354 1403.770     0.000 2352.669    0.000 2352.669
 44.20  5725.951   56.479    0.000   56.479  1368.387 1473.134   31.600 1441.534     0.000 2627.529   50.265 2577.264
 44.30  5596.335  101.881    0.000  101.881  1127.599 1569.780    0.000 1569.780     0.000 2444.054    0.000 2444.054
 44.40  5445.032   80.925    0.000   80.925  1235.271 1530.764    0.000 1530.764     0.000 2609.717    0.000 2609.717
 44.50  5376.516  151.914    0.000  151.914  1031.320 1455.237    0.000 1455.237     0.000 2316.260    0.000 2316.260
 44.60  5523.338  107.928    0.000  107.928  1016.404 1576.660    0.000 1576.660     0.000 2560.772    0.000 2560.772
 44.70  5458.817   81.770    0.000   81.770   966.685 1436.261    0.000 1436.261     0.000 2184.580    0.000 2184.580
 44.80  5376.100   97.880    0.000   97.880   980.876 1543.716    0.000 1543.716     0.000 2351.372    0.000 2351.372
 44.90  5387.316  179.170    0.000  179.170   887.217 1591.551    0.000 1591.551     0.000 2354.074    0.000 2354.074
 45.00  5469.638  122.495    0.000  122.495  1054.845 1516.923    0.000 1516.923     0.000 2671.561    0.000 2671.561
 45.10  5341.282   85.897    0.000   85.897  1249.491 1552.172    0.000 1552.172     0.000 2702.337    0.000 2702.337
 45.20  5546.934  102.165    0.000  102.165  1139.917 1421.688    0.000 1421.688     0.000 2746.038    0.000 2746.038
 45.30  5484.326   96.583    0.000   96.583  1257.360 1481.973    3.805 1478.168    10.154 3028.257    0.000 3028.257
 45.40  5445.572   76.849    0.000   76.849  1151.521 1282.479    0.000 1282.479     0.000 2389.356    0.000 2389.356
 45.50  5548.196   95.354    0.000   95.354  1279.468 1288.269    0.000 1288.269    10.154 2327.831    0.000 2327.831
 45.60  5443.817   92.668    0.000   92.668  1345.779 1145.875    0.000 1145.875    10.053 2257.154    0.000 2257.154
 45.70  5417.896   67.936    0.000   67.936  1240.515 1220.902    0.000 1220.902     0.000 2141.250    0.000 2141.250
 45.80  5434.207  145.052    0.000  145.052  1294.378 1280.383    0.000 1280.383    30.260 2614.558    0.000 2614.558
 45.90  5576.583   75.541    0.000   75.541  1320.300 1222.785    0.000 1222.785    30.159 2421.820    0.000 2421.820
 46.00  5592.233  151.451    0.000  151.451  1146.305 1480.759    0.000 1480.759     0.000 2822.023    0.000 2822.023
 46.10  5723.367  150.739    0.000  150.739  1242.219 1383.534    0.000 1383.534    20.106 2756.677    0.000 2756.677
 46.20  5943.836   53.488    0.000   53.488  1232.482 1406.791    0.000 1406.791     0.000 2774.987    0.000 2774.987
 46.30  5548.530  116.797    0.000  116.797  1287.036 1627.900    0.000 1627.900     0.000 2792.186    0.000 2792.186
 46.40  5615.177  147.457    0.000  147.457  1339.706 1442.828    0.000 1442.828     0.000 2841.038    0.000 2841.038
 46.50  5595.256  126.239    0.000  126.239  1626.489 1325.185   46.470 1278.714    10.053 2917.649    0.000 2917.649
 46.60  5517.844  122.598    0.000  122.598  1388.760 1394.631    0.000 1394.631     0.000 2793.892    0.000 2793.892
 46.70  5506.814  170.143    0.000  170.143  1513.386 1400.314   90.093 1310.221     0.000 2902.197    0.000 2902.197
 46.80  5446.354  111.531    0.000  111.531  1440.173 1424.734   59.482 1365.252     0.000 2985.224    0.000 2985.224
 46.90  5429.167   72.019    0.000   72.019  1330.188 1314.791    9.294 1305.497     0.000 2719.622    0.000 2719.622
 47.00  5505.168   79.278    0.000   79.278  1409.552 1368.775   14.914 1353.861     0.000 2815.535    0.000 2815.535
 47.10  5585.119   71.106    0.000   71.106  1303.717 1333.762    0.000 1333.762     0.000 2699.412    0.000 2699.412
 47.20  5591.934   81.721    0.000   81.721  1409.603 1250.253    0.000 1250.253    40.213 2695.991    0.000 2695.991
 47.30  5472.150  110.066    0.000  110.066  1365.266 1297.191    0.000 1297.191     0.000 2465.476    0.000 2465.476
 47.40  5452.097  100.552    0.000  100.552  1381.287 1330.880    0.000 1330.880     0.000 2558.870    0.000 2558.870
 47.50  5609.881   80.008    0.000   80.008  1626.333 1306.568   14.870 1291.698     0.000 2892.225    0.000 2892.225
 47.60  5636.580   54.773    0.000   54.773  1603.966 1534.805  117.105 1417.700    10.154 3232.139   10.053 3222.086
 47.70  5441.665   64.232    0.000   64.232  1619.731 1129.586    0.000 1129.586     0.000 2790.603    0.000 2790.603
 47.80  5422.106   70.805    0.000   70.805  1515.011 1134.721    0.000 1134.721     0.000 2504.482    0.000 2504.482
 47.90  5571.633  136.175    0.000  136.175  1600.463 1166.904    1.859 1165.045     0.000 2552.129    0.000 2552.129
 48.00  5356.287  168.556    0.000  168.556  1443.181 1242.077    0.000 1242.077     0.000 2369.761    0.000 2369.761
 48.10  5424.639  151.189    0.000  151.189  1400.099 1131.176    0.000 1131.176    40.616 2204.791    0.000 2204.791
 48.20  5408.775  166.969    0.000  166.969  1374.461 1181.585    0.000 1181.585    20.308 2342.719    0.000 2342.719
 48.30  5487.275  164.843    0.000  164.843  1353.790 1138.323    0.000 1138.323    20.207 2272.247    0.000 2272.247
 48.40  5394.292  162.982    0.000  162.982  1399.210 1251.345    7.263 1244.082    70.372 2419.625    0.000 2419.625
 48.50  5613.794  128.575    0.000  128.575  1250.822 1246.723    0.000 1246.723     0.000 2289.650    0.000 2289.650
 48.60  5462.307  128.860    0.000  128.860  1190.083 1243.357    0.000 1243.357     0.000 2394.505    0.000 2394.505
 48.70  5526.790  126.071    0.000  126.071  1284.162 1242.487    0.000 1242.487    20.308 2408.881    0.000 2408.881
 48.80  5704.748  106.269    0.000  106.269  1139.286 1372.487    0.000 1372.487    30.462 2169.711    0.000 2169.711
 48.90  5730.385   78.545    0.000   78.545   943.629 1515.149    0.000 1515.149     0.000 2234.950    0.000 2234.950
 49.00  5578.730   79.173    0.000   79.173  1006.170 1387.058    0.000 1387.058     0.000 2408.568    0.000 2408.568
 49.10  5509.619   39.513    0.000   39.513  1227.044 1200.246    0.000 1200.246    19.906 2138.635    0.000 2138.635
 49.20  5716.383   46.727    0.000   46.727  1331.553 1157.863    0.000 1157.863    20.106 2228.813    0.000 2228.813
 49.30  5698.778   40.670    0.000   40.670  1239.926 1341.959    0.000 1341.959    30.060 2422.448    0.000 2422.448
 49.40  5550.985   45.626    0.000   45.626  1307.457 1319.465    0.000 1319.465     0.000 2544.994    0.000 2544.994
 49.50  5761.127   40.925    0.000   40.925  1351.341 1321.075   16.816 1304.258     0.000 2435.921    0.000 2435.921
 49.60  5717.637   81.311    0.000   81.311  1338.073 1504.733    0.000 1504.733     0.000 2715.886    0.000 2715.886
 49.70  5548.537   63.043    0.000   63.043  1219.950 1481.474   38.906 1442.567     0.000 2579.379    0.000 2579.379
 49.80  5637.664   68.158    0.000   68.158  1214.981 1406.668    0.000 1406.668     0.000 2450.198    0.000 2450.198
 49.90  5644.557   79.931    0.000   79.931  1290.209 1394.763    0.000 1394.763     0.000 2764.460    0.000 2764.460
 50.00  5657.152   69.285    0.000   69.285  1276.935 1378.092    0.000 1378.092     0.000 2649.552    0.000 2649.552
 50.10  5542.737   86.026    0.000   86.026  1425.521 1171.432    0.000 1171.432     0.000 2361.016    0.000 2361.016
 50.20  5598.099   59.440    0.000   59.440  1201.270 1384.097    0.000 1384.097     0.000 2807.480    0.000 2807.480
 50.30  5468.611   96.108    0.000   96.108  1176.098 1401.648    0.000 1401.648     0.000 2557.745    0.000 2557.745
 50.40  5559.081   77.966    0.000   77.966  1283.803 1348.443    5.620 1342.822     0.000 2591.148    0.000 2591.148
 50.50  5432.956   74.418    0.000   74.418  1265.421 1333.746    0.000 1333.746    10.154 2461.755    0.000 2461.755
 50.60  5575.166   88.520    0.000   88.520  1139.709 1371.342    0.000 1371.342     0.000 2410.380    0.000 2410.380
 50.70  5558.417   68.022    0.000   68.022  1450.106 1365.457    0.000 1365.457     0.000 2892.217    0.000 2892.217
 50.80  5389.952  109.320    0.000  109.320  1355.007 1426.306    0.000 1426.306     0.000 2639.273    0.000 2639.273
 50.90  5348.239  109.690    0.000  109.690  1498.347 1274.317    0.000 1274.317     0.000 2801.538    0.000 2801.538
 51.00  5363.895  106.829    0.000  106.829  1472.721 1152.404    0.000 1152.404     0.000 2590.130    0.000 2590.130
 51.10  5296.028  110.579    0.000  110.579  1182.296 1373.766    0.000 1373.766     0.000 2644.822    0.000 2644.822
 51.20  5484.604  145.230    0.000  145.230  1261.807 1421.733    0.000 1421.733     0.000 2748.683    0.000 2748.683
 51.30  5343.889  168.409    0.000  168.409  1494.385 1154.240    0.000 1154.240    10.154 2747.966    0.000 2747.966
 51.40  5395.553  132.419    0.000  132.419  1528.776 1246.699    3.718 1242.982    60.119 2757.017    0.000 2757.017
 51.50  5541.475  151.354    0.000  151.354  1615.292 1120.032    0.000 1120.032     9.953 2769.479    0.000 2769.479
 51.60  5287.063  130.112    0.000  130.112  1564.649 1130.838    0.000 1130.838    40.213 2719.620    0.000 2719.620
 51.70  5436.789  124.339    0.000  124.339  1621.325 1027.905    0.000 1027.905     0.000 2631.244    0.000 2631.244
 51.80  5399.678  137.100    0.000  137.100  1563.623 1094.448    0.000 1094.448    20.207 2699.100    0.000 2699.100
 51.90  5539.561  131.859    0.000  131.859  1566.935 1138.803   14.871 1123.932    39.811 2618.584    0.000 2618.584
 52.00  5501.160  111.282    0.000  111.282  1335.426 1196.719    0.000 1196.719     9.953 2425.561    0.000 2425.561
 52.10  5503.210  135.086    0.000  135.086  1208.055 1238.637    0.000 1238.637     0.000 2132.610    0.000 2132.610
 52.20  5235.087  158.992    0.000  158.992  1220.976 1340.002    0.000 1340.002     0.000 2703.320    0.000 2703.320
 52.30  5584.518  138.350    0.000  138.350  1441.634 1313.336    0.000 1313.336     0.000 2777.016    0.000 2777.016
 52.40  5355.271  160.599    0.000  160.599  1480.566 1271.133    0.000 1271.133     0.000 2702.712    0.000 2702.712
 52.50  5265.379  157.988    0.000  157.988  1469.369 1277.667    0.000 1277.667     0.000 2646.840    0.000 2646.840
 52.60  5397.521  118.275    0.000  118.275  1460.117 1215.631    0.000 1215.631    40.012 2526.600    0.000 2526.600
 52.70  5409.291   96.325    0.000   96.325  1361.332 1360.996   20.447 1340.549     0.000 2566.491    0.000 2566.491
 52.80  5427.608   90.425    0.000   90.425  1284.046 1378.557    0.000 1378.557     9.953 2396.600    0.000 2396.600
 52.90  5258.572  100.660    0.000  100.660  1125.622 1502.141    0.000 1502.141    30.261 2611.754    0.000 2611.754
 53.00  5509.616  126.720    0.000  126.720  1121.192 1612.688    0.000 1612.688     0.000 2619.888    0.000 2619.888
 53.10  5566.320  144.921    0.000  144.921  1278.324 1366.803    0.000 1366.803    30.159 2705.234    0.000 2705.234
 53.20  5459.499  192.798    0.000  192.798  1281.891 1382.635    0.000 1382.635    39.912 2325.132    0.000 2325.132
 53.30  5257.856  175.659    0.000  175.659  1466.387 1149.519    0.000 1149.519    90.579 2519.139    0.000 2519.139
 53.40  5301.611  148.795    0.000  148.795  1345.258 1217.963    0.000 1217.963    20.308 2510.503    0.000 2510.503
 53.50  5385.948  150.819    0.000  150.819  1510.392 1024.368    0.000 1024.368    20.308 2500.558    0.000 2500.558
 53.60  5475.673  141.020    0.000  141.020  1442.162 1179.619    0.000 1179.619    40.213 2571.734    0.000 2571.734
 53.70  5352.975  125.158    0.000  125.158  1489.914 1230.207    0.000 1230.207    60.722 2382.828    0.000 2382.828
 53.80  5305.632  172.019    0.000  172.019  1507.799 1192.798    0.000 1192.798    60.923 2372.170    0.000 2372.170
 53.90  5404.693  110.246    0.000  110.246  1582.769 1146.373    0.000 1146.373   131.799 2413.897    0.000 2413.897
 54.00  5675.939  120.534    0.000  120.534  1578.391 1176.393    0.000 1176.393    71.077 2606.206    0.000 2606.206
 54.10  5484.029  121.720    0.000  121.720  1417.850 1214.891    9.294 1205.597    60.923 2376.191    0.000 2376.191
 54.20  5344.488  135.742    0.000  135.742  1460.349 1250.910    0.000 1250.910    91.083 2583.285    0.000 2583.285
 54.30  5594.960  111.554    0.000  111.554  1396.017 1218.981    0.000 1218.981    70.876 2564.086    0.000 2564.086
 54.40  5584.771  131.350    0.000  131.350  1294.551 1250.701    0.000 1250.701   120.738 2692.868    0.000 2692.868
 54.50  5783.543  111.787    0.000  111.787  1463.052 1125.616    0.000 1125.616   252.537 2209.209    0.000 2209.209
 54.60  5720.328   42.261    0.000   42.261  1429.919 1174.605    0.000 1174.605   271.434 2288.631    0.000 2288.631
 54.70  5510.786  117.401    0.000  117.401  1478.790  950.784    0.000  950.784   110.787 2304.921    0.000 2304.921
 54.80  5533.943  133.798    0.000  133.798  1288.268 1152.488    0.000 1152.488    30.261 2302.908    0.000 2302.908
 54.90  5284.811  235.088    0.000  235.088  1412.074 1047.007    0.000 1047.007     0.000 2198.358    0.000 2198.358
 55.00  5406.128  175.345    0.000  175.345  1318.181 1074.636    0.000 1074.636     0.000 1980.906    0.000 1980.906
 55.10  5144.104  214.938    0.000  214.938  1409.875 1076.582    0.000 1076.582     0.000 2106.070    0.000 2106.070
 55.20  5411.007  172.340    0.000  172.340  1494.759  948.646    0.000  948.646    10.154 2043.135    0.000 2043.135
 55.30  5467.071  137.007    0.000  137.007  1568.320  877.022    0.000  877.022   120.037 2254.854    0.000 2254.854
 55.40  5441.090  187.728    0.000  187.728  1450.189 1051.608    0.000 1051.608    90.982 2458.326    0.000 2458.326
 55.50  5338.235  183.111    0.000  183.111  1350.569 1180.915    0.000 1180.915    50.265 2440.024    0.000 2440.024
 55.60  5443.539  171.844    0.000  171.844  1338.822 1175.501    0.000 1175.501     0.000 2372.579    0.000 2372.579
 55.70  5548.360  154.887    0.000  154.887  1347.059 1119.788    0.000 1119.788    10.154 2231.924    0.000 2231.924
 55.80  5573.008  202.088    0.000  202.088  1442.995 1110.533    0.000 1110.533    10.053 2632.846    0.000 2632.846
 55.90  5491.323  178.664    0.000  178.664  1376.347 1151.858    0.000 1151.858    70.172 2605.612    0.000 2605.612
 56.00  5672.959  182.939    0.000  182.939  1523.394 1179.155    0.000 1179.155    40.212 2604.688    0.000 2604.688
 56.10  5384.025  182.634    0.000  182.634  1597.701 1001.699    0.000 1001.699     0.000 2629.338    0.000 2629.338
 56.20  5615.725  187.624    0.000  187.624  1562.764  990.704    0.000  990.704    20.106 2551.214    0.000 2551.214
 56.30  5649.752  153.847    0.000  153.847  1481.541 1218.412    0.000 1218.412    40.012 2821.549    0.000 2821.549
 56.40  5483.329  171.276    0.000  171.276  1470.950 1144.444    0.000 1144.444    10.154 2702.117    0.000 2702.117
 56.50  5501.771  165.876    0.000  165.876  1344.332 1220.367    0.000 1220.367    30.260 2549.510    0.000 2549.510
 56.60  5562.503  169.657    0.000  169.657  1323.723 1353.933    0.000 1353.933    20.207 2745.948    0.000 2745.948
 56.70  5429.953  153.848    0.000  153.848  1320.879 1246.131    0.000 1246.131     0.000 2694.472    0.000 2694.472
 56.80  5430.926  164.723    0.000  164.723  1421.404 1323.734    0.000 1323.734    50.769 2725.039    0.000 2725.039
 56.90  5606.103  144.126    0.000  144.126  1587.011  925.422    0.000  925.422    90.780 2403.628    0.000 2403.628
 57.00  5519.350  201.815    0.000  201.815  1656.781 1159.650    0.000 1159.650   101.539 2713.177    0.000 2713.177
 57.10  5564.492  173.188    0.000  173.188  1598.272 1109.218    0.000 1109.218   120.940 2650.234    0.000 2650.234
 57.20  5491.900  196.641    0.000  196.641  1640.327  985.832    0.000  985.832   120.738 2589.422    0.000 2589.422
 57.30  5725.712  220.153    0.000  220.153  1506.093 1169.006    0.000 1169.006   160.852 2420.222    0.000 2420.222
 57.40  5512.580  206.250    0.000  206.250  1655.917 1193.445    0.000 1193.445   263.094 2804.357    0.000 2804.357
 57.50  5625.899  204.848    0.000  204.848  1459.681 1346.150    0.000 1346.150   251.731 2629.227    0.000 2629.227
 57.60  5509.128  174.730    0.000  174.730  1479.745 1170.189    0.000 1170.189   431.585 2381.226    0.000 2381.226
 57.70  5492.074  140.079    0.000  140.079  1544.806 1067.059    0.000 1067.059   160.854 2441.650    0.000 2441.650
 57.80  5441.185  176.015    0.000  176.015  1545.865 1065.017    0.000 1065.017   120.942 2703.418    0.000 2703.418
 57.90  5552.129  156.602    0.000  156.602  1635.796 1133.197    0.000 1133.197   181.059 2808.684    0.000 2808.684
 58.00  5556.467  178.132    0.000  178.132  1576.399 1109.126    0.000 1109.126   222.177 2520.150    0.000 2520.150
 58.10  5483.768  172.353    0.000  172.353  1533.878 1155.981    0.000 1155.981   121.544 2561.464    0.000 2561.464
 58.20  5513.051  173.881    0.000  173.881  1425.820 1343.370    0.000 1343.370   101.539 2727.354    0.000 2727.354
 58.30  5571.817  186.340    0.000  186.340  1656.213 1131.844    0.000 1131.844   191.714 2669.847    0.000 2669.847
 58.40  5539.071  216.384    0.000  216.384  1540.617  948.279    0.000  948.279    80.727 2461.040    0.000 2461.040
 58.50  5583.167  181.039    0.000  181.039  1777.756  919.567    0.000  919.567   130.993 2503.560    0.000 2503.560
 58.60  5535.991  203.112    0.000  203.112  1746.908  736.984    0.000  736.984   101.136 2366.949    0.000 2366.949
 58.70  5760.610  198.741    0.000  198.741  1682.846  871.943    0.000  871.943    50.769 2620.388    0.000 2620.388
 58.80  5696.371  256.304    0.000  256.304  1677.423  947.810    0.000  947.810   232.230 2528.385    0.000 2528.385
 58.90  5604.458  217.263    0.000  217.263  1624.795  999.043    0.000  999.043   130.289 2734.483    0.000 2734.483
 59.00  5621.370  221.346    0.000  221.346  1627.465  904.852    0.000  904.852    10.053 2355.571    0.000 2355.571
 59.10  5533.779  162.512    0.000  162.512  1622.935  836.335    0.000  836.335    90.579 2404.134    0.000 2404.134
 59.20  5464.006  200.389    0.000  200.389  1785.615  852.285    0.000  852.285   242.082 2246.905    0.000 2246.905
 59.30  5478.506  223.564    0.000  223.564  1790.138  933.779    0.000  933.779   344.427 2276.064    0.000 2276.064
 59.40  5593.624  234.054    0.000  234.054  1899.001  912.907    0.000  912.907   211.619 2426.852    0.000 2426.852
 59.50  5449.197  219.828    0.000  219.828  1852.564  846.661    0.000  846.661   100.833 2505.062    0.000 2505.062
 59.60  5345.064  220.569    0.000  220.569  1876.100  832.750    0.000  832.750   121.243 2514.933    0.000 2514.933
 59.70  5433.291  216.792    0.000  216.792  1666.348  974.815    0.000  974.815   281.492 2382.723    0.000 2382.723
 59.80  5533.928  236.498    0.000  236.498  1629.212  896.738    0.000  896.738   101.236 2529.198    0.000 2529.198
 59.90  5293.033  203.585    0.000  203.585  1721.036  758.428    0.000  758.428   393.280 2184.772    0.000 2184.772
 60.00  5280.918  214.414    0.000  214.414  1564.851  894.872    0.000  894.872   322.209 2042.320    0.000 2042.320
 60.10  5334.525  173.862    0.000  173.862  1590.022 1005.085    0.000 1005.085   413.794 2061.120    0.000 2061.120
 60.20  5503.863  194.023    0.000  194.023  1672.564  978.361    0.000  978.361   524.182 2026.344    0.000 2026.344
 60.30  5465.845  180.352    0.000  180.352  1449.362  912.598    0.000  912.598   130.993 2289.615    0.000 2289.615
 60.40  5414.454  173.020    0.000  173.020  1655.063  879.990    0.000  879.990    91.284 2465.947    0.000 2465.947
 60.50  5471.422  185.814    0.000  185.814  1659.172  901.526    0.000  901.526   374.383 2335.467    0.000 2335.467
 60.60  5569.542  188.955    0.000  188.955  1681.229  934.645    0.000  934.645   212.526 2519.843    0.000 2519.843
 60.70  5468.973  158.806    0.000  158.806  1488.596 1126.567    0.000 1126.567   190.913 2476.325    0.000 2476.325
 60.80  5705.436  164.506    0.000  164.506  1616.385 1103.510    0.000 1103.510   283.603 2707.445    0.000 2707.445
 60.90  5615.013  212.411    0.000  212.411  1480.226 1241.031   11.414 1229.617   263.799 2738.202    0.000 2738.202
 61.00  5717.695  225.170    0.000  225.170  1746.380 1159.318    0.000 1159.318   304.616 2930.427    0.000 2930.427
 61.10  5500.653  235.612    0.000  235.612  1720.974 1057.599    0.000 1057.599   131.598 2643.714    0.000 2643.714
 61.20  5659.781  253.498    0.000  253.498  1655.180 1098.071    0.000 1098.071   284.309 2650.652    0.000 2650.652
 61.30  5696.887  199.657    0.000  199.657  1781.352 1018.771    0.000 1018.771   182.266 2718.208    0.000 2718.208
 61.40  5764.765  223.392    0.000  223.392  1758.565 1069.876    0.000 1069.876   303.911 2840.852    0.000 2840.852
 61.50  5608.924  207.214    0.000  207.214  1621.045 1219.283    0.000 1219.283   111.693 2984.410    0.000 2984.410
 61.60  5707.375  207.751    0.000  207.751  1721.120 1031.471    0.000 1031.471   302.204 2827.186    0.000 2827.186
 61.70  5752.057  220.380    0.000  220.380  1747.730 1089.290    0.000 1089.290    40.616 3229.621    0.000 3229.621
 61.80  5775.349  228.621    0.000  228.621  1648.703 1268.174    0.000 1268.174   161.555 3042.519    0.000 3042.519
 61.90  5755.206  236.784    0.000  236.784  1645.201 1300.545    0.000 1300.545   162.059 3233.731    0.000 3233.731
 62.00  5760.978  209.509    0.000  209.509  1715.201 1282.748    3.805 1278.944   120.940 3079.313    0.000 3079.313
 62.10  5771.684  209.478    0.000  209.478  1795.121 1129.966    0.000 1129.966   331.055 2987.138    0.000 2987.138
 62.20  5638.319  241.347    0.000  241.347  1747.245 1225.113    0.000 1225.113   111.189 3179.739    0.000 3179.739
 62.30  5807.120  207.100    0.000  207.100  1782.680 1195.723    0.000 1195.723    50.366 3467.668    0.000 3467.668
 62.40  5753.954  233.351    0.000  233.351  1431.391 1509.544    0.000 1509.544    60.520 3254.445    0.000 3254.445
 62.50  5689.854  232.656    0.000  232.656  1444.192 1392.852    0.000 1392.852   160.552 3194.621    0.000 3194.621
 62.60  5919.674  194.168    0.000  194.168  1705.259 1382.707   14.870 1367.836   213.030 3409.549    0.000 3409.549
 62.70  5738.678  249.380    0.000  249.380  1557.142 1592.514    0.000 1592.514   302.702 3595.236  132.000 3463.236
 62.80  5637.528  242.724    0.000  242.724  1551.654 1535.697    0.000 1535.697   252.335 3459.513   30.462 3429.052
 62.90  5674.748  242.751    0.000  242.751  1695.416 1307.814    0.000 1307.814   171.306 3312.949   20.308 3292.641
 63.00  5683.548  226.267    0.000  226.267  1680.525 1305.020    9.511 1295.508   120.839 3145.767    0.000 3145.767
 63.10  5749.706  211.464    0.000  211.464  1836.588 1165.592    0.000 1165.592    70.271 3271.531    0.000 3271.531
 63.20  5629.780  233.999    0.000  233.999  1670.699 1350.638    0.000 1350.638    50.367 3571.319    0.000 3571.319
 63.30  5647.920  261.880    0.000  261.880  1533.173 1275.431    0.000 1275.431    10.053 3310.327    0.000 3310.327
 63.40  5702.384  250.988    0.000  250.988  1630.400 1259.975   24.730 1235.246   130.894 3067.463   10.154 3057.309
 63.50  5640.999  191.917    0.000  191.917  1722.274 1097.436    0.000 1097.436    90.478 3126.849    0.000 3126.849
 63.60  5777.955  204.657    0.000  204.657  1715.208 1080.990    1.902 1079.087   222.379 2636.073    0.000 2636.073
 63.70  5620.307  282.324    0.000  282.324  1659.444 1285.682   32.339 1253.343    20.207 3384.727   91.385 3293.342
 63.80  5864.286  176.137    0.000  176.137  1789.538 1049.645   13.316 1036.329   200.260 3088.677   81.231 3007.446
 63.90  5772.665  171.670    0.000  171.670  1721.287 1201.133    3.805 1197.328   250.929 3006.325   10.154 2996.171
 64.00  5762.982  172.618    0.000  172.618  1811.028 1194.718    0.000 1194.718   350.257 2993.967    0.000 2993.967
 64.10  5754.298  122.229    0.000  122.229  1732.048 1096.236   58.449 1037.787    30.159 3289.616   10.154 3279.462
 64.20  5797.403  179.175    0.000  179.175  1718.814 1265.092    5.576 1259.516    80.425 3264.990    0.000 3264.990
 64.30  5717.304  172.486    0.000  172.486  1534.137 1367.620    3.805 1363.815    60.119 3219.764    0.000 3219.764
 64.40  5698.051  189.530    0.000  189.530  1419.003 1226.629    0.000 1226.629   100.230 3027.632    0.000 3027.632
 64.50  5660.851  164.073    0.000  164.073  1725.358 1275.478   39.035 1236.443    80.425 3278.947   10.053 3268.893
 64.60  5773.405  179.873    0.000  179.873  1613.026 1231.251    0.000 1231.251    50.165 3177.326    0.000 3177.326
 64.70  5799.223  238.778    0.000  238.778  1661.756 1292.607    0.000 1292.607   111.088 2865.985    0.000 2865.985
 64.80  5706.934  153.063    0.000  153.063  1621.595 1217.565    0.000 1217.565   100.632 2647.636    0.000 2647.636
 64.90  5966.518  193.418    0.000  193.418  1634.321 1175.336    0.000 1175.336   211.115 2646.926    0.000 2646.926
 65.00  5849.942  154.105    0.000  154.105  1620.135 1153.151    0.000 1153.151   211.115 2914.839    0.000 2914.839
 65.10  5860.837  216.740    0.000  216.740  1494.756 1297.578    0.000 1297.578   120.637 2877.229    0.000 2877.229
 65.20  5596.058  262.629    0.000  262.629  1493.354 1155.699    0.000 1155.699    60.319 2644.906    0.000 2644.906
 65.30  5656.744  254.221    0.000  254.221  1438.197 1359.109    0.000 1359.109   232.431 2583.383    0.000 2583.383
 65.40  5668.123  225.318    0.000  225.318  1160.742 1648.934    7.609 1641.324    20.207 2869.710    0.000 2869.710
 65.50  5598.826  236.446    0.000  236.446  1249.710 1427.492    1.902 1425.590   100.934 2588.716    0.000 2588.716
 65.60  5475.922  281.483    0.000  281.483  1274.784 1412.087    0.000 1412.087    40.212 2765.030    0.000 2765.030
 65.70  5609.632  271.999    0.000  271.999  1339.652 1347.910   32.339 1315.571    60.520 2677.981    0.000 2677.981
 65.80  5621.581  282.227    0.000  282.227  1343.551 1510.401   16.816 1493.584    20.106 2964.098    0.000 2964.098
 65.90  5612.292  302.867    0.000  302.867  1422.047 1373.898    0.000 1373.898    90.478 2873.532    0.000 2873.532
 66.00  5612.111  259.639    0.000  259.639  1390.797 1257.866    0.000 1257.866    70.372 2485.667    0.000 2485.667
 66.10  5720.662  294.132    0.000  294.132  1250.979 1535.662    0.000 1535.662    10.053 2879.144    0.000 2879.144
 66.20  5718.568  248.001    0.000  248.001  1140.300 1626.844    0.000 1626.844    40.113 3044.539    0.000 3044.539
 66.30  5655.733  244.617    0.000  244.617  1172.878 1675.642    0.000 1675.642    10.053 3011.756    0.000 3011.756
 66.40  5626.056  292.889    0.000  292.889  1235.552 1594.630    0.000 1594.630    30.260 2918.150    0.000 2918.150
 66.50  5521.537  339.970    0.000  339.970  1423.630 1504.487    0.000 1504.487   131.900 2778.523    0.000 2778.523
 66.60  5507.415  289.427    0.000  289.427  1541.163 1294.893    7.435 1287.458   413.588 2615.649    0.000 2615.649
 66.70  5546.892  242.539    0.000  242.539  1448.667 1332.102    0.000 1332.102   201.868 2958.260    0.000 2958.260
 66.80  5527.723  350.031    0.000  350.031  1393.799 1452.634    0.000 1452.634    30.160 3015.058    0.000 3015.058
 66.90  5853.463  259.862    0.000  259.862  1494.931 1455.157    0.000 1455.157   100.733 2792.402    0.000 2792.402
 67.00  5726.244  199.598    0.000  199.598  1466.281 1441.956    0.000 1441.956   120.839 2788.976    0.000 2788.976
 67.10  5721.579  266.012    0.000  266.012  1675.375 1303.741    0.000 1303.741   403.837 3060.102    0.000 3060.102
 67.20  5765.558  229.631    0.000  229.631  1758.592 1331.111    5.707 1325.404   201.166 3101.428   20.308 3081.120
 67.30  5714.479  195.987    0.000  195.987  1712.289 1385.784    0.000 1385.784    30.361 3201.943    0.000 3201.943
 67.40  5614.759  216.990    0.000  216.990  1575.208 1554.740   65.971 1488.769    10.154 3696.570  101.539 3595.031
 67.50  5485.923  273.486    0.000  273.486  1572.290 1478.271   13.316 1464.955    20.308 3293.259    0.000 3293.259
 67.60  5509.273  282.281    0.000  282.281  1352.184 1551.299    3.805 1547.494     0.000 3029.151    0.000 3029.151
 67.70  5706.438  274.565    0.000  274.565  1433.814 1585.007   77.864 1507.143    19.906 3271.630   50.769 3220.861
 67.80  5569.031  266.185    0.000  266.185  1341.508 1688.168   60.874 1627.295    90.681 3230.219   50.769 3179.449
 67.90  5482.392  241.002    0.000  241.002  1517.287 1308.347   15.218 1293.128   360.010 2709.563    0.000 2709.563
 68.00  5606.313  227.820    0.000  227.820  1580.814 1451.604    0.000 1451.604   302.903 2885.687    0.000 2885.687
 68.10  5577.673  258.765    0.000  258.765  1616.484 1451.958    0.000 1451.958   381.222 2820.140    0.000 2820.140
 68.20  5657.380  275.256    0.000  275.256  1664.388 1479.882   26.632 1453.250   341.808 2990.634    0.000 2990.634
 68.30  5670.337  259.680    0.000  259.680  1610.173 1453.656    0.000 1453.656   271.637 2950.426    0.000 2950.426
 68.40  5798.368  201.077    0.000  201.077  1420.393 1460.170    1.902 1458.267   161.355 3040.303    0.000 3040.303
 68.50  5742.798  206.532    0.000  206.532  1578.177 1254.898    0.000 1254.898   350.957 2783.344    0.000 2783.344
 68.60  5708.073  255.646    0.000  255.646  1681.265 1239.155    0.000 1239.155   449.887 2798.732    0.000 2798.732
 68.70  5688.188  243.945    0.000  243.945  1622.689 1160.651    0.000 1160.651   451.694 2456.513    0.000 2456.513
 68.80  5790.515  215.087    0.000  215.087  1766.761 1115.038    0.000 1115.038   453.095 2672.648    0.000 2672.648
 68.90  5909.341  228.822    0.000  228.822  1839.542 1099.116    0.000 1099.116   231.124 2909.904    0.000 2909.904
 69.00  5618.450  291.361    0.000  291.361  1743.722 1265.228    0.000 1265.228    80.627 3098.613    0.000 3098.613
 69.10  5625.441  281.811    0.000  281.811  1657.807 1271.602    5.663 1265.938   201.667 3028.741    0.000 3028.741
 69.20  5721.215  268.122    0.000  268.122  1564.443 1284.303   20.447 1263.856   110.485 2859.346    0.000 2859.346
 69.30  5629.158  259.964    0.000  259.964  1616.464 1113.019   42.753 1070.266   241.779 2664.721    0.000 2664.721
 69.40  5732.271  300.104    0.000  300.104  1687.527 1246.645   75.527 1171.118   483.659 2723.007    0.000 2723.007
 69.50  5793.132  270.626    0.000  270.626  1791.026 1062.879   19.023 1043.856   454.002 2468.679    0.000 2468.679
 69.60  5599.258  237.042    0.000  237.042  1725.161 1118.332   16.990 1101.341   272.341 2767.755    0.000 2767.755
 69.70  5733.339  209.583    0.000  209.583  1675.228 1042.567    1.902 1040.665   302.298 2506.179    0.000 2506.179
 69.80  5720.498  172.854    0.000  172.854  1786.795  976.755    0.000  976.755   230.322 2421.939    0.000 2421.939
 69.90  5521.081  140.154    0.000  140.154  1633.813 1011.268    0.000 1011.268   302.098 2302.715    0.000 2302.715
 70.00  5537.716  183.525    0.000  183.525  1582.663 1109.489    0.000 1109.489   251.233 2613.156    0.000 2613.156
 70.10  5496.230  215.748    0.000  215.748  1687.971 1114.411    0.000 1114.411   222.075 2667.539    0.000 2667.539
 70.20  5400.813  230.099    0.000  230.099  1562.649 1121.122    0.000 1121.122   171.810 2414.294    0.000 2414.294
 70.30  5523.419  181.733    0.000  181.733  1406.606 1333.704    0.000 1333.704   181.560 2654.774    0.000 2654.774
 70.40  5520.550  216.207    0.000  216.207  1375.566 1188.606    0.000 1188.606    91.083 2371.371    0.000 2371.371
 70.50  5208.784  219.005    0.000  219.005  1513.787 1138.761    0.000 1138.761   301.896 2293.459    0.000 2293.459
 70.60  5273.537  189.149    0.000  189.149  1425.102 1110.874   11.414 1099.460   200.864 2416.217    0.000 2416.217
 70.70  5549.857  164.262    0.000  164.262  1485.813 1090.335    0.000 1090.335   220.570 2288.841    0.000 2288.841
 70.80  5481.005  178.439    0.000  178.439  1407.811 1260.716    3.805 1256.911   190.410 2400.430    0.000 2400.430
 70.90  5463.029  173.264    0.000  173.264  1616.853  937.984    0.000  937.984   152.107 2709.976    0.000 2709.976
 71.00  5411.080  192.925    0.000  192.925  1645.434  962.273    0.000  962.273   272.043 2627.326    0.000 2627.326
 71.10  5555.917  216.631    0.000  216.631  1635.795 1049.175    0.000 1049.175   451.293 2346.538    0.000 2346.538
 71.20  5428.735  200.637    0.000  200.637  1595.120 1029.159    0.000 1029.159   270.133 2607.927    0.000 2607.927
 71.30  5492.559  191.682    0.000  191.682  1607.137 1043.813    1.902 1041.911   301.902 2475.726    0.000 2475.726
 71.40  5398.835  223.296    0.000  223.296  1509.169 1067.630    0.000 1067.630   281.288 2485.777    0.000 2485.777
 71.50  5414.030  208.460    0.000  208.460  1630.625  928.897    0.000  928.897   462.453 2272.449    0.000 2272.449
 71.60  5387.129  242.496    0.000  242.496  1586.876  948.965    0.000  948.965   341.813 2466.281    0.000 2466.281
 71.70  5471.917  176.820    0.000  176.820  1648.433  953.630    0.000  953.630   281.593 2651.559    0.000 2651.559
 71.80  5381.167  197.248    0.000  197.248  1500.008  972.012    0.000  972.012    89.776 2439.635    0.000 2439.635
 71.90  5626.548  199.025    0.000  199.025  1514.837  933.481    1.902  931.579   160.451 2608.027    0.000 2608.027
 72.00  5578.759  204.288    0.000  204.288  1428.296 1056.743   11.414 1045.329     9.953 2418.124    0.000 2418.124
 72.10  5392.333  231.842    0.000  231.842  1473.987 1037.838    0.000 1037.838    70.775 2522.171    0.000 2522.171
 72.20  5419.403  219.549    0.000  219.549  1489.704 1011.909    0.000 1011.909    20.207 2696.185    0.000 2696.185
 72.30  5437.317  227.187    0.000  227.187  1415.100 1082.218    7.609 1074.609    20.308 2717.313    0.000 2717.313
 72.40  5453.042  238.512    0.000  238.512  1323.971 1090.216    1.902 1088.314    29.858 2632.462    0.000 2632.462
 72.50  5696.371  211.794    0.000  211.794  1396.742 1150.138   13.316 1136.822   100.131 2555.554    0.000 2555.554
 72.60  5463.338  184.375    0.000  184.375  1415.960 1059.854    0.000 1059.854   181.966 2317.688    0.000 2317.688
 72.70  5603.368  172.863    0.000  172.863  1419.806 1109.625    9.511 1100.114   221.173 2468.892    0.000 2468.892
 72.80  5509.261  205.360    0.000  205.360  1284.742 1236.413   24.730 1211.683    59.717 2718.612    0.000 2718.612
 72.90  5546.301  202.261    0.000  202.261  1508.017 1081.330    5.707 1075.623   371.672 2547.308    0.000 2547.308
 73.00  5684.399  200.244    0.000  200.244  1393.352 1008.836   22.828  986.009    29.858 2589.728    0.000 2589.728
 73.10  5741.741  180.167    0.000  180.167  1512.589 1049.281   30.393 1018.888    81.030 2851.115    0.000 2851.115
 73.20  5918.353  178.128    0.000  178.128  1598.676 1177.262   19.023 1158.239   259.175 2896.762    0.000 2896.762
 73.30  5741.235  193.629    0.000  193.629  1537.533 1163.813    1.902 1161.911   212.226 2703.336    0.000 2703.336
 73.40  5787.461  195.991    0.000  195.991  1505.191 1217.510    5.707 1211.803   233.137 2823.465    0.000 2823.465
 73.50  5826.141  127.187    0.000  127.187  1701.262  948.613    5.707  942.906   281.996 2279.277    0.000 2279.277
 73.60  5793.570  160.388    0.000  160.388  1459.891 1149.993    1.902 1148.090   342.616 2465.972    0.000 2465.972
 73.70  5890.205  136.785    0.000  136.785  1193.362 1232.050    9.294 1222.756   220.670 2426.061    0.000 2426.061
 73.80  5800.846  162.664    0.000  162.664  1509.513 1148.556    0.000 1148.556    40.616 2550.219    0.000 2550.219
 73.90  5798.589  149.730    0.000  149.730  1288.979 1175.283    0.000 1175.283     9.953 2287.629    0.000 2287.629
 74.00  5778.964  164.560    0.000  164.560  1181.888 1204.028    0.000 1204.028   130.392 2306.717    0.000 2306.717
 74.10  5924.332  123.524    0.000  123.524  1240.309 1405.457    0.000 1405.457    40.314 2715.293    0.000 2715.293
 74.20  6138.852  104.997    0.000  104.997  1392.092 1237.199    0.000 1237.199   111.089 2576.159    0.000 2576.159
 74.30  5903.110  162.291    0.000  162.291  1295.208 1181.198    0.000 1181.198   100.332 2393.183    0.000 2393.183
 74.40  5951.573  128.714    0.000  128.714  1265.947 1253.058    0.000 1253.058   132.000 2617.581    0.000 2617.581
 74.50  5814.757  124.444    0.000  124.444  1423.211 1125.739    0.000 1125.739    60.319 2517.042    0.000 2517.042
 74.60  5601.477  185.770    0.000  185.770  1305.628 1156.397    0.000 1156.397   240.776 2331.862    0.000 2331.862
 74.70  5668.109  189.012    0.000  189.012  1359.194  991.033    0.000  991.033   191.113 2171.012    0.000 2171.012
 74.80  5609.261  146.454    0.000  146.454  1460.884  916.879    0.000  916.879   272.846 2228.917    0.000 2228.917
 74.90  5667.909  163.636    0.000  163.636  1476.884  865.083    0.000  865.083   192.118 2261.190    0.000 2261.190
 75.00  5737.321  165.363    0.000  165.363  1417.089  907.885    0.000  907.885    81.231 2258.671    0.000 2258.671
 75.10  5654.155  186.683    0.000  186.683  1455.936  946.838    0.000  946.838   161.858 2092.391    0.000 2092.391
 75.20  5586.555  188.823    0.000  188.823  1558.850  917.830    0.000  917.830   180.256 2499.950    0.000 2499.950
 75.30  5905.044  166.071    0.000  166.071  1659.004  923.062    0.000  923.062    40.616 2409.566    0.000 2409.566
 75.40  5828.413  197.244    0.000  197.244  1419.813 1034.111    0.000 1034.111    40.616 2595.254    0.000 2595.254
 75.50  5694.830  214.429    0.000  214.429  1323.100 1109.260    0.000 1109.260    20.308 2390.272    0.000 2390.272
 75.60  5765.673  249.238    0.000  249.238  1435.728 1006.188    0.000 1006.188    60.320 2340.610    0.000 2340.610
 75.70  5692.136  222.312    0.000  222.312  1264.277 1057.689    0.000 1057.689    40.616 2380.325    0.000 2380.325
 75.80  5727.641  190.028    0.000  190.028  1287.010 1167.916    0.000 1167.916    80.829 2361.721    0.000 2361.721
 75.90  5752.440  204.055    0.000  204.055  1578.547 1094.974    0.000 1094.974   342.517 2272.336    0.000 2272.336
 76.00  5758.474  187.909    0.000  187.909  1616.259 1044.882    0.000 1044.882   351.766 2258.969    0.000 2258.969
 76.10  5761.819  248.322    0.000  248.322  1511.647 1048.548    0.000 1048.548   100.936 2399.819    0.000 2399.819
 76.20  5787.908  196.963    0.000  196.963  1549.726  958.324    0.000  958.324    80.226 2390.770    0.000 2390.770
 76.30  5720.863  218.748    0.000  218.748  1552.186 1036.602    0.000 1036.602    91.183 2684.521    0.000 2684.521
 76.40  5783.285  212.672    0.000  212.672  1621.946  994.949    0.000  994.949    80.929 2480.336    0.000 2480.336
 76.50  5622.052  204.610    0.000  204.610  1398.230  955.492    0.000  955.492    20.207 2250.428    0.000 2250.428
 76.60  5679.510  229.494    0.000  229.494  1469.776  950.904    0.000  950.904    81.130 2309.633    0.000 2309.633
 76.70  5736.767  243.894    0.000  243.894  1429.273 1004.165    0.000 1004.165    80.527 2224.684    0.000 2224.684
 76.80  5552.083  226.569    0.000  226.569  1322.050  989.639    0.000  989.639   121.344 2180.953    0.000 2180.953
 76.90  6031.118  214.786    0.000  214.786  1395.588  984.642    0.000  984.642   191.113 2245.504    0.000 2245.504
 77.00  5922.055  235.327    0.000  235.327  1534.103  787.839    0.000  787.839   220.569 2029.861    0.000 2029.861
 77.10  5796.465  258.855    0.000  258.855  1357.593  868.204    0.000  868.204    89.776 2134.110    0.000 2134.110
 77.20  5880.441  225.998    0.000  225.998  1484.774  913.715    0.000  913.715   181.259 2293.050    0.000 2293.050
 77.30  5823.440  246.544    0.000  246.544  1401.170  928.582    0.000  928.582   201.567 2153.205    0.000 2153.205
 77.40  5879.048  252.909    0.000  252.909  1538.044  903.588    0.000  903.588   181.159 2162.256    0.000 2162.256
 77.50  5975.016  231.297    0.000  231.297  1568.441  907.879    0.000  907.879    70.573 2358.799    0.000 2358.799
 77.60  6010.103  207.995    0.000  207.995  1343.551 1066.485    0.000 1066.485    29.858 2421.134    0.000 2421.134
 77.70  5963.723  210.616    0.000  210.616  1415.873 1069.907    0.000 1069.907   241.882 2178.646    0.000 2178.646
 77.80  5801.520  249.936    0.000  249.936  1432.259  955.092    0.000  955.092   130.491 2254.542    0.000 2254.542
 77.90  5782.777  182.487    0.000  182.487  1488.699  800.012    0.000  800.012    80.125 2358.400    0.000 2358.400
 78.00  5595.081  180.721    0.000  180.721  1414.313  774.168    0.000  774.168   120.740 1982.515    0.000 1982.515
 78.10  5667.044  192.236    0.000  192.236  1472.995  922.506    0.000  922.506    81.231 2160.258    0.000 2160.258
 78.20  5471.054  219.680    0.000  219.680  1462.209  830.760    0.000  830.760    60.219 2267.217    0.000 2267.217
 78.30  5693.953  222.039    0.000  222.039  1497.502  873.907    0.000  873.907   400.726 2041.423    0.000 2041.423
 78.40  5557.203  215.769    0.000  215.769  1441.876  934.349    0.000  934.349   120.037 2253.856    0.000 2253.856
 78.50  5552.377  235.489    0.000  235.489  1525.192  893.795    0.000  893.795   531.619 1803.961    0.000 1803.961
 78.60  5604.990  239.149    0.000  239.149  1487.192  734.658    0.000  734.658   373.379 1769.783    0.000 1769.783
 78.70  5823.228  230.157    0.000  230.157  1468.754  918.825    0.000  918.825   383.130 1781.740    0.000 1781.740
 78.80  5571.734  193.490    0.000  193.490  1505.836  961.699    0.000  961.699   201.566 2367.338    0.000 2367.338
 78.90  5401.986  230.058    0.000  230.058  1459.168  897.759    0.000  897.759   131.597 2267.606    0.000 2267.606
 79.00  5516.236  214.364    0.000  214.364  1533.226  883.716    0.000  883.716   232.733 1985.919    0.000 1985.919
 79.10  5572.986  215.443    0.000  215.443  1578.852  824.657    0.000  824.657   443.453 1882.079    0.000 1882.079
 79.20  5557.312  229.330    0.000  229.330  1619.338  884.233    0.000  884.233   361.518 2033.886    0.000 2033.886
 79.30  5917.937  234.149    0.000  234.149  1618.116  891.142    0.000  891.142   660.505 1945.613   10.154 1935.459
 79.40  5719.550  205.785    0.000  205.785  1465.135 1006.617    0.000 1006.617   654.967 2025.125    0.000 2025.125
 79.50  5710.782  188.539    0.000  188.539  1582.475  935.205    0.000  935.205   443.246 1875.236    0.000 1875.236
 79.60  5749.529  225.660    0.000  225.660  1491.624  961.005    0.000  961.005   482.861 2062.937    0.000 2062.937
 79.70  5717.136  199.893    0.000  199.893  1431.211  841.342    0.000  841.342   140.846 2304.817    0.000 2304.817
 79.80  5710.343  203.614    0.000  203.614  1503.186  877.590    0.000  877.590    80.425 2240.776    0.000 2240.776
 79.90  5711.653  207.799    0.000  207.799  1391.652  984.990    0.000  984.990    30.159 1995.575    0.000 1995.575
 80.00  5865.262  253.051    0.000  253.051  1515.217 1035.062    0.000 1035.062   170.503 2499.446    0.000 2499.446
 80.10  5788.620  203.785    0.000  203.785  1428.993  989.003    0.000  989.003    60.923 2358.509    0.000 2358.509
 80.20  5805.598  221.746    0.000  221.746  1471.795 1026.903    0.000 1026.903    50.769 2299.983    0.000 2299.983
 80.30  5846.018  199.110    0.000  199.110  1508.503 1059.457    0.000 1059.457   120.839 2124.361    0.000 2124.361
 80.40  5721.756  222.136    0.000  222.136  1347.531 1091.062    0.000 1091.062    70.372 2188.591    0.000 2188.591
 80.50  5577.138  235.682    0.000  235.682  1497.272  956.299    0.000  956.299     0.000 2412.183    0.000 2412.183
 80.60  5593.855  215.268    0.000  215.268  1459.952 1017.219    0.000 1017.219    70.071 2276.559    0.000 2276.559
 80.70  5495.406  216.243    0.000  216.243  1322.356  964.659    0.000  964.659    20.106 2043.033    0.000 2043.033
 80.80  5409.396  201.361    0.000  201.361  1084.446 1190.419    0.000 1190.419    60.520 2225.396    0.000 2225.396
 80.90  5192.107  221.383    0.000  221.383   982.721 1242.902    0.000 1242.902    20.308 2085.757    0.000 2085.757
 81.00  5436.357  278.514    0.000  278.514  1042.425 1218.292    0.000 1218.292     0.000 2198.242    0.000 2198.242
 81.10  5613.333  210.533    0.000  210.533  1240.206 1169.631    0.000 1169.631    30.261 2282.093    0.000 2282.093
 81.20  5459.580  229.360    0.000  229.360  1100.575 1051.288    0.000 1051.288     0.000 2350.760    0.000 2350.760
 81.30  5404.358  236.190    0.000  236.190  1236.675 1055.975    0.000 1055.975     0.000 2098.128    0.000 2098.128
 81.40  5389.019  199.792    0.000  199.792  1220.228 1115.322    0.000 1115.322    40.616 2226.194    0.000 2226.194
 81.50  5547.829  208.693    0.000  208.693  1270.335 1091.542    0.000 1091.542    80.627 2229.916    0.000 2229.916
 81.60  5519.867  170.803    0.000  170.803  1381.144 1133.606    0.000 1133.606   101.438 2178.946    0.000 2178.946
 81.70  5681.247  204.801    0.000  204.801  1402.450 1111.938    0.000 1111.938    70.474 2401.228    0.000 2401.228
 81.80  5651.498  175.808    0.000  175.808  1152.536 1336.744    0.000 1336.744    40.616 2278.679    0.000 2278.679
 81.90  5701.051  187.535    0.000  187.535  1256.110 1148.182    0.000 1148.182    40.515 2258.473    0.000 2258.473
 82.00  5619.386  191.366    0.000  191.366  1376.436 1095.000    0.000 1095.000   131.598 2001.816    0.000 2001.816
 82.10  5696.389  220.687    0.000  220.687  1394.212 1055.776    0.000 1055.776    91.284 2177.739    0.000 2177.739
 82.20  5768.712  191.986    0.000  191.986  1466.595 1041.792    0.000 1041.792    29.858 2255.467    0.000 2255.467
 82.30  5764.437  209.136    0.000  209.136  1446.954 1076.365    0.000 1076.365    30.159 2398.815    0.000 2398.815
 82.40  5783.718  191.415    0.000  191.415  1385.006  989.562    0.000  989.562    80.025 2384.242    0.000 2384.242
 82.50  5768.969  229.065    0.000  229.065  1363.688 1008.972    0.000 1008.972    19.906 2326.534    0.000 2326.534
 82.60  5643.239  220.439    0.000  220.439  1573.027  951.634    0.000  951.634    30.060 2456.923    0.000 2456.923
 82.70  5574.100  247.654    0.000  247.654  1535.630  994.867    0.000  994.867   171.007 2358.001    0.000 2358.001
 82.80  5452.853  217.178    0.000  217.178  1513.272  933.820    0.000  933.820    70.072 2407.463    0.000 2407.463
 82.90  5437.122  235.579    0.000  235.579  1404.242  961.931    0.000  961.931    40.414 2332.065    0.000 2332.065
 83.00  5493.592  194.512    0.000  194.512  1370.913  949.957    0.000  949.957   161.859 1934.253    0.000 1934.253
 83.10  5654.102  221.188    0.000  221.188  1270.832 1125.645    0.000 1125.645    39.811 2120.547    0.000 2120.547
 83.20  5482.441  216.652    0.000  216.652  1352.842  939.617    0.000  939.617   179.653 2245.400    0.000 2245.400
 83.30  5485.943  185.576    0.000  185.576  1262.059 1017.221    0.000 1017.221    89.575 2333.875    0.000 2333.875
 83.40  5491.881  198.095    0.000  198.095  1158.292 1023.400    0.000 1023.400    39.811 2186.790    0.000 2186.790
 83.50  5558.076  185.905    0.000  185.905  1092.795 1166.591    0.000 1166.591    40.213 2303.007    0.000 2303.007
 83.60  5511.167  225.808    0.000  225.808  1239.724 1088.524    0.000 1088.524   139.339 2342.930    0.000 2342.930
 83.70  5346.003  213.964    0.000  213.964  1258.396 1089.564    0.000 1089.564   199.056 2173.029    0.000 2173.029
 83.80  5524.235  222.834    0.000  222.834  1175.027 1129.105    0.000 1129.105   140.847 2023.724    0.000 2023.724
 83.90  5691.091  213.554    0.000  213.554  1287.692 1002.738    0.000 1002.738    90.380 2097.518    0.000 2097.518
 84.00  5685.805  238.126    0.000  238.126  1192.406 1107.568    0.000 1107.568    19.906 2300.596    0.000 2300.596
 84.10  5455.986  214.900    0.000  214.900  1370.179  944.731    0.000  944.731   110.285 2350.965    0.000 2350.965
 84.20  5688.599  220.771    0.000  220.771  1248.995 1160.884    0.000 1160.884   109.481 2317.786    0.000 2317.786
 84.30  5488.999  171.420    0.000  171.420  1100.965 1156.285    0.000 1156.285     9.953 2121.649    0.000 2121.649
 84.40  5501.954  180.989    0.000  180.989   886.968 1308.050    0.000 1308.050    29.858 2304.116    0.000 2304.116
 84.50  5439.556  227.111    0.000  227.111  1104.168 1168.327    0.000 1168.327    40.213 2215.048    0.000 2215.048
 84.60  5361.743  284.883    0.000  284.883  1076.665 1245.328    0.000 1245.328    99.528 2306.632    0.000 2306.632
 84.70  5354.944  240.731    0.000  240.731  1004.722 1395.301    0.000 1395.301    79.623 2323.820    0.000 2323.820
 84.80  5441.109  234.568    0.000  234.568  1096.243 1356.726    0.000 1356.726    69.670 2295.867    0.000 2295.867
 84.90  5496.635  195.564    0.000  195.564  1272.593 1113.813    0.000 1113.813   189.305 2238.262    0.000 2238.262
 85.00  5576.380  205.995    0.000  205.995  1211.504 1303.213    0.000 1303.213    79.623 2578.667    0.000 2578.667
 85.10  5469.888  222.053    0.000  222.053  1069.968 1269.398    0.000 1269.398   109.481 2245.705    0.000 2245.705
 85.20  5395.914  193.281    0.000  193.281  1125.254 1262.109    0.000 1262.109    79.623 2188.104    0.000 2188.104
 85.30  5596.843  238.301    0.000  238.301  1301.659 1212.829    0.000 1212.829   139.339 2305.122    0.000 2305.122
 85.40  5496.829  182.267    0.000  182.267  1154.222 1315.792    0.000 1315.792    49.764 2355.584    0.000 2355.584
 85.50  5289.264  218.820    0.000  218.820  1098.431 1322.939    0.000 1322.939    39.811 2373.491    0.000 2373.491
 85.60  5403.210  175.594    0.000  175.594  1003.901 1323.016    0.000 1323.016    89.575 2249.729    0.000 2249.729
 85.70  5467.321  199.210    0.000  199.210   930.880 1470.427    0.000 1470.427    69.670 2400.217    0.000 2400.217
 85.80  5540.477  195.835    0.000  195.835  1108.105 1410.998    0.000 1410.998    49.764 2449.591    0.000 2449.591
 85.90  5483.120  169.608    0.000  169.608  1021.756 1405.027    0.000 1405.027    30.462 2497.345    0.000 2497.345
 86.00  5577.039  160.005    0.000  160.005  1043.372 1310.731    0.000 1310.731    10.053 2477.331    0.000 2477.331
 86.10  5484.240  197.514    0.000  197.514  1175.182 1243.162    7.435 1235.726    29.858 2267.216    0.000 2267.216
 86.20  5543.126  189.208    0.000  189.208  1267.479 1212.860    0.000 1212.860   109.481 2335.884    0.000 2335.884
 86.30  5426.399  184.375    0.000  184.375  1235.545 1179.256    0.000 1179.256   140.947 2245.100    0.000 2245.100
 86.40  5567.186  165.826    0.000  165.826  1389.590 1160.981    0.000 1160.981   209.009 2174.229    0.000 2174.229
 86.50  5470.709  179.942    0.000  179.942  1361.202 1175.573    0.000 1175.573   159.848 2314.062    0.000 2314.062
 86.60  5344.191  157.544    0.000  157.544  1460.120 1017.212    0.000 1017.212   139.339 2174.921    0.000 2174.921
 86.70  5475.224  183.460    0.000  183.460  1322.573 1206.591    1.859 1204.733   199.257 2216.749    0.000 2216.749
 86.80  5426.986  175.007    0.000  175.007  1534.014  975.846    7.435  968.411   219.664 2126.368    0.000 2126.368
 86.90  5473.745  183.936    0.000  183.936  1409.715 1033.516    5.577 1027.939   109.982 2132.899    0.000 2132.899
 87.00  5467.319  180.429    0.000  180.429  1301.640 1105.798   13.012 1092.786    70.071 2034.280    0.000 2034.280
 87.10  5576.282  185.118    0.000  185.118  1349.193 1135.124    0.000 1135.124   139.742 2150.291    0.000 2150.291
 87.20  5356.900  169.327    0.000  169.327  1179.013 1243.820    0.000 1243.820    89.575 2216.350    0.000 2216.350
 87.30  5335.458  182.699    0.000  182.699  1193.580 1141.342    0.000 1141.342    49.764 2005.334    0.000 2005.334
 87.40  5531.288  197.580    0.000  197.580  1104.737 1229.164    0.000 1229.164    19.906 2158.644    0.000 2158.644
 87.50  5404.986  217.893    0.000  217.893  1176.452 1222.195    0.000 1222.195    29.858 2288.026    0.000 2288.026
 87.60  5491.854  180.948    0.000  180.948  1228.017 1260.284    0.000 1260.284   119.836 2171.004    0.000 2171.004
 87.70  5563.532  207.048    0.000  207.048  1024.677 1290.715    0.000 1290.715    40.213 2139.450    0.000 2139.450
 87.80  5534.201  202.841    0.000  202.841  1007.331 1284.614    0.000 1284.614    49.965 2154.020    0.000 2154.020
 87.90  5501.890  201.548    0.000  201.548  1218.529 1092.322    0.000 1092.322   192.924 2138.845    0.000 2138.845
 88.00  5392.257  166.380    0.000  166.380  1056.607 1168.326    0.000 1168.326   172.616 2211.725    0.000 2211.725
 88.10  5288.731  198.875    0.000  198.875  1061.216 1248.044    0.000 1248.044    30.260 2401.724    0.000 2401.724
 88.20  5459.987  188.537    0.000  188.537   933.683 1383.102    0.000 1383.102    70.372 2358.295    0.000 2358.295
 88.30  5524.898  201.424    0.000  201.424   830.627 1478.523    0.000 1478.523     0.000 2247.916    0.000 2247.916
 88.40  5472.208  245.745    0.000  245.745  1080.762 1271.524    0.000 1271.524     9.953 2266.914    0.000 2266.914
 88.50  5351.046  249.137    0.000  249.137  1087.745 1273.478    0.000 1273.478    39.912 2068.159    0.000 2068.159
 88.60  5382.456  215.958    0.000  215.958  1050.810 1211.085    0.000 1211.085    29.858 2086.563    0.000 2086.563
 88.70  5510.921  218.093    0.000  218.093  1185.477 1174.205    0.000 1174.205    10.154 2221.576    0.000 2221.576
 88.80  5310.005  237.777    0.000  237.777  1068.494 1251.896    0.000 1251.896    19.906 2137.432    0.000 2137.432
 88.90  5434.129  250.058    0.000  250.058  1112.894 1152.370    0.000 1152.370     9.953 2149.090    0.000 2149.090
 89.00  5737.492  276.426    0.000  276.426  1006.668 1352.918    0.000 1352.918    19.906 2177.845    0.000 2177.845
 89.10  5240.486  299.271    0.000  299.271   926.815 1315.416    0.000 1315.416     0.000 1974.571    0.000 1974.571
 89.20  5479.683  260.933    0.000  260.933  1044.523 1205.470    0.000 1205.470    50.065 2218.955    0.000 2218.955
 89.30  5572.754  307.182    0.000  307.182  1001.941 1262.071    0.000 1262.071    90.781 2076.507    0.000 2076.507
 89.40  5683.781  238.883    0.000  238.883  1312.624 1110.224    0.000 1110.224   162.462 2254.250    0.000 2254.250
 89.50  5515.927  254.274    0.000  254.274  1178.381 1272.740    0.000 1272.740   220.669 2469.987    0.000 2469.987
 89.60  5449.402  255.156    0.000  255.156  1211.391 1147.259    0.000 1147.259   233.539 2092.998    0.000 2092.998
 89.70  5601.510  201.361    0.000  201.361  1319.282 1076.545    0.000 1076.545   190.812 2185.589    0.000 2185.589
 89.80  5659.278  299.691    0.000  299.691  1326.460 1126.893    0.000 1126.893   180.956 2057.596    0.000 2057.596
 89.90  5384.574  271.347    0.000  271.347  1270.277 1056.906    0.000 1056.906   120.839 2049.459    0.000 2049.459
 90.00  5353.236  258.455    0.000  258.455  1388.020  997.598    0.000  997.598    90.780 2209.209    0.000 2209.209
 90.10  5493.487  209.288    0.000  209.288  1344.350 1174.681    0.000 1174.681    81.231 2104.559    0.000 2104.559
 90.20  5444.323  221.386    0.000  221.386  1245.064 1117.227    0.000 1117.227    80.425 2121.545    0.000 2121.545
 90.30  5423.092  217.361    0.000  217.361  1350.964 1051.506    0.000 1051.506   121.645 2120.942    0.000 2120.942
 90.40  5527.108  242.400    0.000  242.400  1123.136 1139.279    0.000 1139.279    60.923 2028.758    0.000 2028.758
 90.50  5418.170  249.574    0.000  249.574  1277.323 1172.430    0.000 1172.430    70.372 2126.166    0.000 2126.166
 90.60  5330.607  253.348    0.000  253.348  1219.501 1028.638    0.000 1028.638    40.616 2044.336    0.000 2044.336
 90.70  5410.912  250.518    0.000  250.518  1266.020 1020.764    0.000 1020.764    20.308 2058.109    0.000 2058.109
 90.80  5404.958  245.382    0.000  245.382  1280.499 1073.564    0.000 1073.564    50.769 2224.090    0.000 2224.090
 90.90  5293.214  219.469    0.000  219.469  1315.518 1171.909    0.000 1171.909    40.616 2324.523    0.000 2324.523
 91.00  5212.471  223.839    0.000  223.839  1155.087 1133.468    0.000 1133.468    60.923 2293.153    0.000 2293.153
 91.10  5278.336  250.788    0.000  250.788  1140.312 1253.407    0.000 1253.407    10.154 2435.418    0.000 2435.418
 91.20  5198.972  268.861    0.000  268.861  1145.063 1181.207    0.000 1181.207    60.923 2292.857    0.000 2292.857
 91.30  5125.259  191.881    0.000  191.881  1017.971 1145.533    0.000 1145.533    10.154 2415.510    0.000 2415.510
 91.40  5380.896  233.500    0.000  233.500  1355.169 1101.527    0.000 1101.527    90.881 2262.491    0.000 2262.491
 91.50  5318.261  230.542    0.000  230.542  1035.378 1235.115    0.000 1235.115    10.053 2340.304    0.000 2340.304
 91.60  5225.404  169.790    0.000  169.790  1022.830 1194.791    0.000 1194.791    30.462 1953.256    0.000 1953.256
 91.70  5373.823  214.835    0.000  214.835   953.397 1348.723    0.000 1348.723    50.366 2269.427    0.000 2269.427
 91.80  5413.482  243.170    0.000  243.170  1228.249 1185.306    0.000 1185.306    30.159 2403.130    0.000 2403.130
 91.90  5266.950  264.314    0.000  264.314  1154.453 1233.531    0.000 1233.531    50.265 2291.442    0.000 2291.442
 92.00  5292.595  271.585    0.000  271.585  1169.178 1037.287    0.000 1037.287    20.106 2018.102    0.000 2018.102
 92.10  5305.655  238.901    0.000  238.901  1239.469 1090.972    0.000 1090.972    10.053 2413.995    0.000 2413.995
 92.20  5427.797  228.026    0.000  228.026  1284.369 1022.890    0.000 1022.890   100.733 2201.264    0.000 2201.264
 92.30  5378.839  217.253    0.000  217.253  1329.762 1035.862    0.000 1035.862   110.584 2289.230    0.000 2289.230
 92.40  5469.166  234.514    0.000  234.514  1402.682  986.753    0.000  986.753   343.620 1944.713    0.000 1944.713
 92.50  5407.642  278.938    0.000  278.938  1226.659 1202.224    0.000 1202.224    70.472 2211.519   20.308 2191.212
 92.60  5262.044  224.952    0.000  224.952  1173.916 1193.012    0.000 1193.012   100.833 2171.104    0.000 2171.104
 92.70  5471.361  220.927    0.000  220.927  1230.569 1285.898    0.000 1285.898   151.200 2418.020    0.000 2418.020
 92.80  5417.316  222.637    0.000  222.637  1132.491 1259.208    0.000 1259.208    10.154 2110.696    0.000 2110.696
 92.90  5437.125  270.273    0.000  270.273  1174.822 1100.831    0.000 1100.831    40.616 2047.156    0.000 2047.156
 93.00  5337.687  263.093    0.000  263.093  1168.239 1241.694    0.000 1241.694   111.088 2138.639    0.000 2138.639
 93.10  5389.070  259.971    0.000  259.971  1231.411 1126.053    0.000 1126.053    81.231 2029.767    0.000 2029.767
 93.20  5227.812  305.409    0.000  305.409  1153.745 1099.851    0.000 1099.851    80.526 1950.543    0.000 1950.543
 93.30  5290.592  241.176    0.000  241.176  1271.013 1030.667    0.000 1030.667    10.154 2326.240    0.000 2326.240
 93.40  5498.094  300.508    0.000  300.508  1178.670 1240.080    0.000 1240.080    70.472 2195.937    0.000 2195.937
 93.50  5406.496  259.923    0.000  259.923  1051.350 1349.359    0.000 1349.359    90.478 2556.440    0.000 2556.440
 93.60  5330.589  268.869    0.000  268.869  1040.279 1357.276    0.000 1357.276    20.308 2466.960    0.000 2466.960
 93.70  5407.035  253.865    0.000  253.865  1109.954 1307.992    0.000 1307.992   120.637 2328.229    0.000 2328.229
 93.80  5286.965  235.696    0.000  235.696  1054.591 1327.446    0.000 1327.446    70.372 2238.254    0.000 2238.254
 93.90  5225.481  298.022    0.000  298.022  1019.704 1453.655    0.000 1453.655    50.769 2319.889    0.000 2319.889
 94.00  5219.237  329.214    0.000  329.214  1030.141 1395.034    0.000 1395.034    80.425 2393.075    0.000 2393.075
 94.10  5259.802  288.706    0.000  288.706  1198.962 1270.781    0.000 1270.781    40.414 2267.519    0.000 2267.519
 94.20  5435.171  303.049    0.000  303.049  1152.273 1289.065    0.000 1289.065     0.000 2355.485    0.000 2355.485
 94.30  5417.348  292.832    0.000  292.832  1115.205 1233.075    0.000 1233.075     0.000 2236.852    0.000 2236.852
 94.40  5481.623  288.386    0.000  288.386  1169.124 1209.607    0.000 1209.607    10.154 2286.918    0.000 2286.918
 94.50  5416.658  236.940    0.000  236.940  1135.204 1116.758    0.000 1116.758     0.000 2188.503    0.000 2188.503
 94.60  5333.348  271.325    0.000  271.325  1312.185  945.542    0.000  945.542    90.881 1994.071    0.000 1994.071
 94.70  5347.650  271.542    0.000  271.542  1388.585  952.537    0.000  952.537    70.775 2105.362    0.000 2105.362
 94.80  5578.043  261.750    0.000  261.750   949.059 1376.002    0.000 1376.002    20.106 2238.761    0.000 2238.761
 94.90  5331.160  282.732    0.000  282.732  1179.093 1116.647    0.000 1116.647    10.154 2199.153    0.000 2199.153
 95.00  5297.567  261.422    0.000  261.422  1160.924 1195.086   11.153 1183.933    50.769 2369.164    0.000 2369.164
 95.10  5310.119  306.500    0.000  306.500  1188.886 1106.254    0.000 1106.254    30.462 2223.491    0.000 2223.491
 95.20  5326.403  292.973    0.000  292.973  1134.893 1252.936    0.000 1252.936    10.154 2443.860    0.000 2443.860
 95.30  5302.710  271.500    0.000  271.500  1431.224  947.408    0.000  947.408    20.308 2596.774    0.000 2596.774
 95.40  5271.944  267.442    0.000  267.442  1203.805 1275.634   38.863 1236.771    30.261 2514.232    0.000 2514.232
 95.50  5341.990  280.577    0.000  280.577  1037.801 1311.438    1.859 1309.580     0.000 2492.922    0.000 2492.922
 95.60  5361.777  272.927    0.000  272.927  1149.600 1148.385    0.000 1148.385    81.231 2254.353    0.000 2254.353
 95.70  5387.598  264.713    0.000  264.713  1104.123 1288.128    5.577 1282.552    10.154 2373.990    0.000 2373.990
 95.80  5410.815  271.781    0.000  271.781  1151.738 1232.653    0.000 1232.653    30.462 2473.109    0.000 2473.109
 95.90  5309.022  296.558    0.000  296.558  1256.120 1099.019    0.000 1099.019    20.308 2289.338    0.000 2289.338
 96.00  5305.675  257.032    0.000  257.032  1281.677 1067.158    0.000 1067.158    20.308 2168.297    0.000 2168.297
 96.10  5285.333  290.842    0.000  290.842  1150.567 1145.332   13.012 1132.320    30.462 2402.232    0.000 2402.232
 96.20  5271.799  251.450    0.000  251.450  1243.200 1084.588   14.870 1069.717    90.478 2265.903    0.000 2265.903
 96.30  5216.375  277.917    0.000  277.917  1234.606 1120.861   14.871 1105.990    60.923 2178.848    0.000 2178.848
 96.40  5379.981  285.585    0.000  285.585  1096.757 1229.624    0.000 1229.624    20.308 2304.716    0.000 2304.716
 96.50  5483.796  253.771    0.000  253.771  1249.296 1151.857    0.000 1151.857     0.000 2372.283    0.000 2372.283
 96.60  5318.235  270.305    0.000  270.305  1156.359 1205.845    3.632 1202.213    40.616 2581.489    0.000 2581.489
 96.70  5211.311  296.012    0.000  296.012  1138.949 1211.569    3.718 1207.851    70.372 2359.709    0.000 2359.709
 96.80  5246.097  291.692    0.000  291.692  1175.507 1177.000    0.000 1177.000    60.319 2368.653    0.000 2368.653
 96.90  5222.707  303.152    0.000  303.152  1242.770 1016.008   13.012 1002.996    70.372 2292.152    0.000 2292.152
 97.00  5264.558  269.218    0.000  269.218  1323.614 1053.792    5.577 1048.216    60.923 2444.663    0.000 2444.663
 97.10  5178.028  251.218    0.000  251.218  1430.646  875.028    0.000  875.028   161.353 2241.985    0.000 2241.985
 97.20  5402.934  265.896    0.000  265.896  1439.318  912.206    0.000  912.206   414.701 1956.574    0.000 1956.574
 97.30  5352.626  287.929    0.000  287.929  1325.252 1018.417    0.000 1018.417   313.058 2167.193    0.000 2167.193
 97.40  5261.463  252.896    0.000  252.896  1389.728 1049.001    0.000 1049.001   281.993 2157.228    0.000 2157.228
 97.50  5106.235  261.756    0.000  261.756  1340.843 1132.395    0.000 1132.395   372.774 2351.156    0.000 2351.156
 97.60  5162.106  260.548    0.000  260.548  1362.848  981.299    0.000  981.299    91.385 2372.379    0.000 2372.379
 97.70  5283.771  261.279    0.000  261.279  1386.363 1049.047    0.000 1049.047   213.231 2240.080    0.000 2240.080
 97.80  5142.480  280.229    0.000  280.229  1320.733  922.498    0.000  922.498    71.077 2193.533    0.000 2193.533
 97.90  4985.605  292.135    0.000  292.135  1309.838  920.983    0.000  920.983   101.338 2097.824    0.000 2097.824
 98.00  4959.511  288.724    0.000  288.724  1383.389  917.306    0.000  917.306   412.489 1888.011    0.000 1888.011
 98.10  5198.221  269.351    0.000  269.351  1473.218  880.613    0.000  880.613   243.090 2066.963   81.231 1985.732
 98.20  5187.465  251.482    0.000  251.482  1432.792  960.414    0.000  960.414   303.812 2098.225   10.154 2088.071
 98.30  5175.680  273.577    0.000  273.577  1523.304  968.023    9.165  958.858   354.781 2118.425    0.000 2118.425
 98.40  5164.886  273.957    0.000  273.957  1493.385  889.297   36.618  852.679   454.710 2169.497   91.385 2078.112
 98.50  5339.600  274.011    0.000  274.011  1530.511 1001.000    0.000 1001.000   283.101 2208.498   50.769 2157.729
 98.60  5329.031  268.054    0.000  268.054  1398.058 1017.697    0.000 1017.697   291.648 2033.975   10.154 2023.821
 98.70  4980.034  273.880    0.000  273.880  1278.554  978.752    0.000  978.752   201.869 2109.075    0.000 2109.075
 98.80  5188.306  271.165    0.000  271.165  1384.903 1001.284    0.000 1001.284   515.933 1976.072    0.000 1976.072
 98.90  5250.724  278.018    0.000  278.018  1282.638  950.220    0.000  950.220   253.344 1947.426    0.000 1947.426
 99.00  5316.416  263.924    0.000  263.924  1483.429 1008.076    0.000 1008.076   303.108 2087.371    0.000 2087.371
 99.10  5222.503  261.350    0.000  261.350  1415.843 1007.587    0.000 1007.587   242.286 2087.569    0.000 2087.569
 99.20  5250.067  247.341    0.000  247.341  1381.086 1020.430    0.000 1020.430   381.826 1946.120    0.000 1946.120
 99.30  5419.905  290.408    0.000  290.408  1363.361  974.989    0.000  974.989   353.576 1977.886   10.154 1967.732
 99.40  5339.950  255.387    0.000  255.387  1531.089  848.093    0.000  848.093   416.108 1999.198   81.231 1917.967
 99.50  5264.843  240.702    0.000  240.702  1381.767  827.742    0.000  827.742   514.228 1603.400   40.213 1563.187
 99.60  5162.375  239.134    0.000  239.134  1521.115  889.467    5.576  883.891   353.576 1956.676  100.332 1856.344
 99.70  5178.845  248.911    0.000  248.911  1315.443  963.879    1.859  962.020   463.355 1795.719   71.077 1724.641
 99.80  5126.820  229.141    0.000  229.141  1320.547  878.706    0.000  878.706   334.877 1888.917  101.539 1787.378
 99.90  5136.083  234.241    0.000  234.241  1440.419  825.747    1.859  823.888   445.161 1524.584   30.462 1494.122
100.00  5172.024  223.254    0.000  223.254  1501.759  844.694    1.859  842.835   262.592 1891.625   40.616 1851.009
100.10  5159.424  238.227    0.000  238.227  1449.679  885.881    0.000  885.881   343.320 2113.198  111.693 2001.505
100.20  5128.579  209.187    0.000  209.187  1387.337  897.293    0.000  897.293   242.486 2025.536   10.154 2015.382
100.30  5014.600  244.001    0.000  244.001  1309.359  873.138    0.000  873.138   262.996 1695.995   20.308 1675.687
100.40  5121.672  267.514    0.000  267.514  1303.169  879.567    1.859  877.709   303.106 2027.744   20.308 2007.436
100.50  5184.479  226.933    0.000  226.933  1327.418  830.588    0.000  830.588   456.321 1585.105   40.616 1544.490
100.60  5069.747  268.342    0.000  268.342  1352.808  913.138    1.859  911.279   131.598 1935.969   30.462 1905.508
100.70  5060.278  275.328    0.000  275.328  1350.245  918.018    0.000  918.018    70.775 2199.563   10.154 2189.409
100.80  5257.123  197.661    0.000  197.661  1431.704  860.766   25.465  835.301   131.196 2029.965   60.923 1969.041
100.90  5145.289  222.430    0.000  222.430  1276.310  928.517    0.000  928.517    81.231 1909.022    0.000 1909.022
101.00  5503.026  276.018    0.000  276.018  1436.016  943.473   16.471  927.001   240.071 1873.128   20.308 1852.820
101.10  5255.695  246.474    0.000  246.474  1393.859  875.210    0.000  875.210   321.203 1764.558   40.012 1724.545
101.20  5212.135  268.618    0.000  268.618  1456.770  940.445    3.718  936.727   213.131 1655.074    0.000 1655.074
101.30  5171.296  298.236    0.000  298.236  1409.387  984.543   25.551  958.992   390.372 1802.661   71.077 1731.584
101.40  5296.488  269.701    0.000  269.701  1413.474  897.124   18.330  878.793   473.208 1914.545  101.539 1813.007
101.50  5341.624  265.386    0.000  265.386  1352.557 1031.568    0.000 1031.568   472.808 1752.582    0.000 1752.582
101.60  5251.093  283.574    0.000  283.574  1315.803 1001.402    5.577  995.826   251.533 2045.236    0.000 2045.236
101.70  5147.936  269.195    0.000  269.195  1417.174  960.956    7.349  953.607   415.704 1895.240   40.616 1854.625
101.80  5234.646  245.560    0.000  245.560  1298.799  984.780    3.718  981.062   332.764 1867.393   10.154 1857.239
101.90  5258.854  311.957    0.000  311.957  1119.349 1197.049    0.000 1197.049    50.769 2098.417    0.000 2098.417
102.00  5403.192  269.477    0.000  269.477  1252.713 1116.036    0.000 1116.036   273.449 1969.938    0.000 1969.938
102.10  5163.613  281.614    0.000  281.614  1321.143  996.130    0.000  996.130   253.645 1860.766    0.000 1860.766
102.20  5191.248  266.857    0.000  266.857  1329.056  914.246    0.000  914.246   223.184 1988.744    0.000 1988.744
102.30  5145.683  278.986    0.000  278.986  1254.193 1055.312    0.000 1055.312    40.414 2282.707   30.462 2252.246
102.40  5016.879  275.099    0.000  275.099  1231.108  996.822    0.000  996.822     0.000 2179.963    0.000 2179.963
102.50  5048.378  265.006    0.000  265.006  1082.331 1074.734    0.000 1074.734     0.000 2110.595    0.000 2110.595
102.60  5251.768  273.268    0.000  273.268  1123.841 1155.924    0.000 1155.924     0.000 2261.798    0.000 2261.798
102.70  5240.037  266.058    0.000  266.058  1169.062 1145.373    0.000 1145.373    10.154 2380.222    0.000 2380.222
102.80  5167.531  286.389    0.000  286.389   997.510 1253.671    0.000 1253.671     0.000 2191.923    0.000 2191.923
102.90  5348.813  287.890    0.000  287.890  1077.097 1140.185    0.000 1140.185     0.000 2037.708    0.000 2037.708
103.00  5178.407  261.087    0.000  261.087  1020.238 1176.499    3.718 1172.781    20.106 2365.742    0.000 2365.742
103.10  5393.931  271.032    0.000  271.032  1080.636 1320.679    9.079 1311.599    50.265 2611.849    0.000 2611.849
103.20  5401.820  258.035    0.000  258.035  1107.252 1336.153    0.000 1336.153    29.959 2459.938    0.000 2459.938
103.30  5243.266  236.968    0.000  236.968  1141.785 1126.344    0.000 1126.344    20.308 2089.483    0.000 2089.483
103.40  5194.137  281.951    0.000  281.951  1328.729 1041.341    0.000 1041.341    50.769 2289.744    0.000 2289.744
103.50  5175.730  281.067    0.000  281.067  1214.155 1102.778    0.000 1102.778   132.000 2139.046    0.000 2139.046
103.60  5058.856  297.538    0.000  297.538  1370.329 1004.806    0.000 1004.806   121.040 2299.586    0.000 2299.586
103.70  5334.401  281.537    0.000  281.537  1375.759 1158.117    0.000 1158.117    81.030 2440.644    0.000 2440.644
103.80  5379.811  257.598    0.000  257.598  1276.442 1058.060    0.000 1058.060    80.628 1955.368    0.000 1955.368
103.90  5262.786  321.392    0.000  321.392  1419.121 1134.424    0.000 1134.424   111.492 2341.619    0.000 2341.619
104.00  5137.512  300.112    0.000  300.112  1213.514 1205.407    0.000 1205.407    60.923 2263.505    0.000 2263.505
104.10  5310.861  275.692    0.000  275.692  1039.629 1248.580    0.000 1248.580     0.000 2118.338    0.000 2118.338
104.20  5115.513  276.375    0.000  276.375  1111.513 1076.846    0.000 1076.846    20.308 1932.447    0.000 1932.447
104.30  5296.276  314.591    0.000  314.591  1191.157 1147.226    0.000 1147.226    50.769 2212.435    0.000 2212.435
104.40  5292.070  263.892    0.000  263.892  1197.681 1114.255    0.000 1114.255    99.930 2150.907    0.000 2150.907
104.50  5136.860  343.740    0.000  343.740  1054.765 1140.745    0.000 1140.745    81.030 1982.311    0.000 1982.311
104.60  5219.027  289.968    0.000  289.968  1210.411 1068.546    0.000 1068.546   321.203 1887.204    0.000 1887.204
104.70  5281.055  248.619    0.000  248.619  1294.215 1014.297    0.000 1014.297   110.486 1968.237    0.000 1968.237
104.80  5293.072  266.428    0.000  266.428  1238.158 1037.170    0.000 1037.170   202.273 2182.477   10.154 2172.324
104.90  5253.060  278.046    0.000  278.046  1319.327 1054.015    0.000 1054.015   152.207 2210.822    0.000 2210.822
105.00  5374.041  256.878    0.000  256.878  1217.376 1138.841    0.000 1138.841   111.693 2083.248    0.000 2083.248
105.10  5327.938  283.858    0.000  283.858  1198.449 1133.009    0.000 1133.009    91.385 2351.771    0.000 2351.771
105.20  5383.931  239.602    0.000  239.602  1216.266 1101.358    0.000 1101.358    30.160 2224.193    0.000 2224.193
105.30  5439.642  256.023    0.000  256.023  1272.302 1129.724    3.632 1126.093   120.337 2280.894    0.000 2280.894
105.40  5330.745  226.716    0.000  226.716  1142.700 1076.509    0.000 1076.509   111.492 2232.443    0.000 2232.443
105.50  5354.311  202.101    0.000  202.101  1105.837 1087.490    0.000 1087.490    70.876 2188.708    0.000 2188.708
105.60  5427.101  251.872    0.000  251.872  1201.582 1255.669    0.000 1255.669    40.213 2222.688    0.000 2222.688
105.70  5319.438  249.051    0.000  249.051  1258.724 1077.930    3.718 1074.213     9.953 2025.641    0.000 2025.641
105.80  5385.125  236.622    0.000  236.622  1469.576  974.599   62.770  911.828    80.025 2078.617    0.000 2078.617
105.90  5395.605  228.670    0.000  228.670  1350.641 1105.214   40.593 1064.621    30.261 2103.152    0.000 2103.152
106.00  5374.033  244.553    0.000  244.553  1289.083 1098.555   39.035 1059.519     0.000 2279.990    0.000 2279.990
106.10  5254.611  261.137    0.000  261.137  1319.004 1181.348   27.753 1153.594    60.119 2133.817    0.000 2133.817
106.20  5419.133  262.884    0.000  262.884  1184.983 1206.165   35.060 1171.105    39.811 2188.407    0.000 2188.407
106.30  5313.171  237.600    0.000  237.600  1416.509 1064.153   20.103 1044.050    10.154 2271.251    0.000 2271.251
106.40  5349.679  255.607    0.000  255.607  1400.766 1170.760   44.440 1126.320    39.811 2474.324    0.000 2474.324
106.50  5418.691  240.140    0.000  240.140  1466.350 1102.672    9.251 1093.421   109.481 2440.249    0.000 2440.249
106.60  5466.997  246.149    0.000  246.149  1376.193 1202.091    3.718 1198.374    50.568 2217.358    0.000 2217.358
106.70  5487.619  270.882    0.000  270.882  1264.138 1251.331    1.859 1249.472     0.000 2283.009    0.000 2283.009
106.80  5262.170  316.621    0.000  316.621  1350.455 1184.504    0.000 1184.504    20.308 2308.948    0.000 2308.948
106.90  5207.369  315.027    0.000  315.027  1252.991 1116.633    0.000 1116.633   101.338 2164.686    0.000 2164.686
107.00  5378.276  296.896    0.000  296.896  1288.124 1280.913    0.000 1280.913   121.243 2157.741    0.000 2157.741
107.10  5594.524  311.623    0.000  311.623  1317.832 1518.521    0.000 1518.521    80.326 2630.048    0.000 2630.048
107.20  5454.792  323.207    0.000  323.207  1117.255 1497.380    0.000 1497.380    91.183 2254.153    0.000 2254.153
107.30  5529.215  269.747    0.000  269.747   875.726 1614.066    0.000 1614.066    19.906 2290.046    0.000 2290.046
107.40  5433.774  316.331    0.000  316.331   813.035 1767.762    0.000 1767.762    39.811 2349.060    0.000 2349.060
107.50  5318.590  348.188    0.000  348.188   998.695 1719.823    0.000 1719.823   150.298 2316.893    0.000 2316.893
107.60  5459.390  386.203    0.000  386.203  1058.652 1657.294    0.000 1657.294   169.198 2319.100    0.000 2319.100
107.70  5215.895  451.889    0.000  451.889   879.901 1641.349    0.000 1641.349    80.425 2408.371    0.000 2408.371
107.80  5363.222  447.182    0.000  447.182   839.715 1786.736    0.000 1786.736   110.285 2449.896    0.000 2449.896
107.90  5491.542  452.558    0.000  452.558   924.799 1892.779    0.000 1892.779   139.339 2387.665    0.000 2387.665
108.00  5335.814  481.239    0.000  481.239   815.896 1774.827    0.000 1774.827    29.858 2149.296    0.000 2149.296
108.10  5619.965  435.020    0.000  435.020   848.656 1886.832   22.306 1864.526    20.308 2664.524    0.000 2664.524
108.20  5623.416  441.666    0.000  441.666   836.249 1895.709   18.588 1877.121     9.953 2683.228    0.000 2683.228
108.30  5584.891  438.863    0.000  438.863   906.160 1766.156    0.000 1766.156    89.776 2387.762    0.000 2387.762
108.40  5498.809  442.873    0.000  442.873   908.289 1811.240    5.707 1805.533   129.387 2462.462    0.000 2462.462
108.50  5490.882  438.860    0.000  438.860   996.042 1801.035    0.000 1801.035   140.144 2497.944    0.000 2497.944
108.60  5353.440  433.498    0.000  433.498  1002.702 1711.517    0.000 1711.517   121.444 2512.022    0.000 2512.022
108.70  5383.433  389.898    0.000  389.898   946.417 1685.826    9.511 1676.314    79.623 2580.486    0.000 2580.486
108.80  5645.162  393.724    0.000  393.724   993.627 1871.814    0.000 1871.814    71.077 2799.749    0.000 2799.749
108.90  5478.205  459.694    0.000  459.694   935.171 1731.140    7.609 1723.531   169.198 2398.821    0.000 2398.821
109.00  5306.413  449.237    0.000  449.237   943.083 1761.746   22.828 1738.919   159.245 2550.623    0.000 2550.623
109.10  5269.212  506.415    0.000  506.415   920.417 1858.987  129.095 1729.892   169.801 2772.805    0.000 2772.805
109.20  5229.924  429.015    0.000  429.015   884.150 1851.909   34.067 1817.842   159.245 2642.214    0.000 2642.214
109.30  5530.452  416.227    0.000  416.227  1038.366 1771.427    5.707 1765.720   129.387 2669.957    0.000 2669.957
109.40  5753.879  345.213    0.000  345.213  1003.473 1821.590   43.753 1777.837   111.693 2793.315    0.000 2793.315
109.50  5694.578  270.930    0.000  270.930  1048.142 1853.237  136.957 1716.280   130.191 2908.230   20.106 2888.124
109.60  5885.793  222.116    0.000  222.116  1242.518 1631.589  175.141 1456.448    89.977 2716.611   30.261 2686.350
109.70  5757.154  271.954    0.000  271.954  1164.382 1661.651   77.994 1583.657    60.722 2663.423    0.000 2663.423
109.80  5739.715  341.803    0.000  341.803  1243.985 1546.095   33.980 1512.115   181.161 2965.324    0.000 2965.324
109.90  5531.271  345.387    0.000  345.387  1235.638 1524.002   19.023 1504.979   268.927 2627.429    0.000 2627.429
110.00  5538.202  339.525    0.000  339.525  1267.530 1441.758    0.000 1441.758   228.915 2682.832    0.000 2682.832
110.10  5522.507  346.292    0.000  346.292  1332.722 1487.862    0.000 1487.862   171.812 2925.004    0.000 2925.004
110.20  5711.570  313.878    0.000  313.878  1239.813 1598.180    0.000 1598.180   202.473 2701.618    0.000 2701.618
110.30  5583.646  327.567    0.000  327.567  1401.861 1510.432    0.000 1510.432   230.925 2851.524    0.000 2851.524
110.40  5427.414  331.970    0.000  331.970  1258.103 1562.268    0.000 1562.268   210.313 2844.579    0.000 2844.579
110.50  5470.144  334.898    0.000  334.898  1204.203 1644.658    0.000 1644.658   270.335 2794.016    0.000 2794.016
110.60  5439.776  326.755    0.000  326.755  1274.679 1453.403    0.000 1453.403   151.303 2647.541    0.000 2647.541
110.70  5740.969  324.902    0.000  324.902  1473.407 1501.687    0.000 1501.687   249.424 2887.611    0.000 2887.611
110.80  5554.893  319.761    0.000  319.761  1259.719 1617.955    0.000 1617.955   110.486 2947.332    0.000 2947.332
110.90  5623.670  253.655    0.000  253.655  1289.257 1503.204    0.000 1503.204   161.055 2588.428    0.000 2588.428
111.00  5399.714  306.630    0.000  306.630  1324.631 1250.568    0.000 1250.568   130.995 2216.962    0.000 2216.962
111.10  5595.516  325.938    0.000  325.938  1332.205 1234.869    0.000 1234.869   101.338 2554.047    0.000 2554.047
111.20  5616.779  323.495    0.000  323.495  1274.565 1287.998   11.414 1276.584    49.965 2674.184    0.000 2674.184
111.30  5651.168  344.426    0.000  344.426  1285.787 1413.469    5.707 1407.762   139.742 2772.308    0.000 2772.308
111.40  5512.161  378.499    0.000  378.499  1261.537 1428.160    0.000 1428.160    50.367 2906.716    0.000 2906.716
111.50  5681.591  279.490    0.000  279.490  1344.630 1284.760    0.000 1284.760    90.581 2395.098    0.000 2395.098
111.60  5431.846  361.049    0.000  361.049  1139.529 1410.009    0.000 1410.009   110.486 2390.980    0.000 2390.980
111.70  5558.888  372.563    0.000  372.563  1169.312 1394.045    0.000 1394.045    59.918 2472.810    0.000 2472.810
111.80  5490.959  304.822    0.000  304.822  1148.347 1344.067    0.000 1344.067    59.717 2227.510    0.000 2227.510
111.90  5681.877  332.864    0.000  332.864  1329.098 1365.807    0.000 1365.807    60.923 2402.533    0.000 2402.533
112.00  5699.956  335.984    0.000  335.984  1324.346 1281.066    0.000 1281.066    20.308 2506.186    0.000 2506.186
112.10  5477.124  321.368    0.000  321.368  1226.973 1256.952    0.000 1256.952    19.906 2279.482    0.000 2279.482
112.20  5372.654  319.189    0.000  319.189  1163.419 1308.993    0.000 1308.993    10.154 2512.821    0.000 2512.821
112.30  5199.969  321.804    0.000  321.804  1326.809 1250.458    0.000 1250.458    70.372 2430.080    0.000 2430.080
112.40  5414.566  320.128    0.000  320.128  1176.977 1252.642    0.000 1252.642    20.308 2192.630    0.000 2192.630
112.50  5226.084  339.913    0.000  339.913  1025.807 1332.165    0.000 1332.165    10.154 2212.424    0.000 2212.424
112.60  5223.602  387.663    0.000  387.663  1087.256 1330.398    0.000 1330.398     0.000 2207.801    0.000 2207.801
112.70  5348.755  342.876    0.000  342.876  1086.104 1465.502    0.000 1465.502     0.000 2336.785    0.000 2336.785
112.80  5386.434  321.272    0.000  321.272   887.292 1468.221    0.000 1468.221     0.000 2174.325    0.000 2174.325
112.90  5181.638  347.025    0.000  347.025   992.992 1360.717    0.000 1360.717     0.000 2298.586    0.000 2298.586
113.00  5136.508  320.544    0.000  320.544   974.849 1321.669    0.000 1321.669     0.000 2070.675    0.000 2070.675
113.10  5356.934  322.263    0.000  322.263   999.585 1386.882    0.000 1386.882     0.000 2112.099    0.000 2112.099
113.20  5420.550  316.065    0.000  316.065   961.880 1433.172    0.000 1433.172     0.000 2059.720    0.000 2059.720
113.30  5218.957  310.646    0.000  310.646   967.769 1223.982    0.000 1223.982     0.000 2051.884    0.000 2051.884
113.40  5325.358  316.031    0.000  316.031  1133.230 1259.219    0.000 1259.219     0.000 2402.242    0.000 2402.242
113.50  5191.759  262.110    0.000  262.110  1161.199 1082.731    0.000 1082.731    10.154 2080.537    0.000 2080.537
113.60  5395.531  263.759    0.000  263.759  1204.655 1048.708    0.000 1048.708     0.000 2170.614    0.000 2170.614
113.70  5367.226  289.814    0.000  289.814  1293.089 1235.109    0.000 1235.109     0.000 2360.613    0.000 2360.613
113.80  5441.846  350.237    0.000  350.237  1147.701 1377.215    0.000 1377.215    71.077 2155.831    0.000 2155.831
113.90  5418.204  308.413    0.000  308.413  1162.263 1428.363    0.000 1428.363    10.154 2577.571    0.000 2577.571
114.00  5332.905  325.898    0.000  325.898  1272.088 1297.540    0.000 1297.540    19.906 2405.656   20.308 2385.348
114.10  5245.014  291.317    0.000  291.317  1075.112 1163.363    0.000 1163.363    10.154 2071.486    0.000 2071.486
114.20  5450.690  280.151    0.000  280.151  1134.509 1150.330    0.000 1150.330    10.154 2089.780    0.000 2089.780
114.30  5331.215  236.732    0.000  236.732  1291.273  994.359    0.000  994.359     0.000 2211.828    0.000 2211.828
114.40  5255.524  264.779    0.000  264.779  1238.277  964.317    0.000  964.317     0.000 2104.564    0.000 2104.564
114.50  5371.689  265.882    0.000  265.882  1197.036 1099.743    0.000 1099.743     0.000 2192.926    0.000 2192.926
114.60  5083.031  262.167    0.000  262.167  1132.867 1088.732    0.000 1088.732     0.000 2253.551    0.000 2253.551
114.70  5363.796  293.247    0.000  293.247  1015.459 1329.994    0.000 1329.994     0.000 2320.309    0.000 2320.309
114.80  5463.168  236.799    0.000  236.799  1139.408 1313.776    0.000 1313.776     0.000 2332.668    0.000 2332.668
114.90  5333.380  232.932    0.000  232.932  1207.979  997.692    0.000  997.692     0.000 2172.120    0.000 2172.120
115.00  5469.902  194.709    0.000  194.709  1299.114 1049.049    0.000 1049.049     0.000 2069.879    0.000 2069.879
115.10  5361.098  263.637    0.000  263.637  1200.156 1097.562    0.000 1097.562     0.000 2106.373    9.953 2096.420
115.20  5281.614  254.718    0.000  254.718  1439.800  877.458    0.000  877.458    10.154 2176.946   49.764 2127.182
115.30  5320.862  237.555    0.000  237.555  1400.357  932.536    0.000  932.536     0.000 2193.531   60.923 2132.607
115.40  5432.247  244.042    0.000  244.042  1294.444  930.896    1.902  928.993     0.000 1988.850    9.953 1978.898
115.50  5266.351  239.661    0.000  239.661  1145.052  993.664    0.000  993.664     0.000 1852.422    0.000 1852.422
115.60  5245.988  259.630    0.000  259.630  1164.054 1154.195    0.000 1154.195     0.000 2102.251    0.000 2102.251
115.70  5428.260  260.927    0.000  260.927  1252.971 1007.144    0.000 1007.144    10.053 2148.089    0.000 2148.089
115.80  5418.037  225.361    0.000  225.361  1230.270 1207.959    0.000 1207.959    39.811 2069.977    0.000 2069.977
115.90  5520.598  239.154    0.000  239.154  1231.414 1105.146    0.000 1105.146     0.000 2146.584    0.000 2146.584
116.00  5416.543  247.383    0.000  247.383  1109.369 1239.515    0.000 1239.515     0.000 2232.037    0.000 2232.037
116.10  5545.248  323.678    0.000  323.678  1125.209 1322.522    0.000 1322.522    20.006 2163.467    0.000 2163.467
116.20  5525.575  316.877    0.000  316.877  1243.879 1170.340    0.000 1170.340     0.000 2048.254    0.000 2048.254
116.30  5420.225  260.016    0.000  260.016  1185.862 1227.126    0.000 1227.126    10.154 1982.211   20.308 1961.903
116.40  5407.742  266.098    0.000  266.098  1126.267 1158.776    0.000 1158.776    30.261 1921.590    0.000 1921.590
116.50  5534.529  238.784    0.000  238.784  1224.477 1424.998    0.000 1424.998    19.906 2398.414    0.000 2398.414
116.60  5342.111  286.387    0.000  286.387  1304.153 1102.361    0.000 1102.361     0.000 2211.932    0.000 2211.932
116.70  5443.210  245.729    0.000  245.729  1234.008 1073.303    0.000 1073.303     0.000 1908.221    0.000 1908.221
116.80  5470.400  251.684    0.000  251.684  1209.317 1167.376    0.000 1167.376    10.154 2261.192    0.000 2261.192
116.90  5647.622  255.169    0.000  255.169  1322.123 1061.198    0.000 1061.198    20.308 2019.507    0.000 2019.507
117.00  5444.830  287.179    0.000  287.179  1442.235 1120.460    0.000 1120.460   101.438 2340.310    0.000 2340.310
117.10  5561.400  275.937    0.000  275.937  1456.935 1027.996    0.000 1027.996     0.000 2465.979    0.000 2465.979
117.20  5592.276  218.469    0.000  218.469  1313.964 1082.782    0.000 1082.782     0.000 2330.156    0.000 2330.156
117.30  5563.589  260.201    0.000  260.201  1226.259 1294.065    0.000 1294.065     0.000 2337.500    0.000 2337.500
117.40  5513.494  208.792    0.000  208.792  1277.229 1216.415    0.000 1216.415    10.053 2249.935    0.000 2249.935
117.50  5459.653  260.212    0.000  260.212  1267.846 1223.970    0.000 1223.970     9.953 2155.429    0.000 2155.429
117.60  5795.868  264.076    0.000  264.076  1392.523 1305.012    0.000 1305.012    29.858 2467.169    0.000 2467.169
117.70  5591.064  301.365    0.000  301.365  1271.325 1204.886    0.000 1204.886     0.000 2418.914    0.000 2418.914
117.80  5564.756  300.963    0.000  300.963  1193.215 1324.855    0.000 1324.855     0.000 2239.066    0.000 2239.066
117.90  5555.235  250.232    0.000  250.232  1140.562 1297.210    0.000 1297.210     0.000 2042.222   60.923 1981.299
118.00  5610.775  254.162    0.000  254.162  1391.999 1095.776    0.000 1095.776    30.462 2209.009   71.077 2137.932
118.10  5619.833  231.632    0.000  231.632  1415.191 1018.170    0.000 1018.170    20.308 2288.232   91.385 2196.847
118.20  5614.450  210.860    0.000  210.860  1422.702 1007.405    0.000 1007.405    81.231 2182.069    0.000 2182.069
118.30  5691.188  237.665    0.000  237.665  1573.248 1015.196    0.000 1015.196   130.392 2133.014    0.000 2133.014
118.40  5690.935  205.070    0.000  205.070  1439.500  965.836    0.000  965.836   130.593 2076.917    0.000 2076.917
118.50  5640.843  220.610    0.000  220.610  1636.029  734.447    0.000  734.447   363.127 1832.118   40.616 1791.502
118.60  5711.216  224.020    0.000  224.020  1570.057  751.642    0.000  751.642   111.492 2250.436    0.000 2250.436
118.70  5638.923  211.706    0.000  211.706  1679.316  858.131    0.000  858.131   262.392 2269.539   30.462 2239.077
118.80  5570.152  204.976    0.000  204.976  1575.547  925.676    0.000  925.676   110.285 2174.835   30.462 2144.373
118.90  5638.879  192.801    0.000  192.801  1532.273  907.410    1.816  905.595   131.799 2194.338   60.923 2133.414
119.00  5680.705  219.679    0.000  219.679  1677.223  839.032   16.602  822.431   220.168 1994.880   70.072 1924.808
119.10  5822.800  167.370    0.000  167.370  1835.738  799.936   44.053  755.884   271.742 2668.056  140.746 2527.309
119.20  5670.080  165.890    0.000  165.890  1881.680  796.651   26.242  770.409   182.167 2430.993  252.238 2178.755
119.30  5819.425  190.963    0.000  190.963  1919.557  683.774   16.948  666.826   109.883 2497.547   30.462 2467.085
119.40  5773.523  168.675    0.000  168.675  1772.943  812.770    5.707  807.063   300.193 2436.520   49.764 2386.756
119.50  5764.995  222.640    0.000  222.640  1534.918 1010.345    0.000 1010.345    40.213 2472.614   10.154 2462.460
119.60  5805.189  206.281    0.000  206.281  1478.232  989.337    0.000  989.337    90.179 2183.381    0.000 2183.381
119.70  5402.279  241.791    0.000  241.791  1598.260  786.746    0.000  786.746    90.983 2041.229   10.154 2031.075
119.80  5596.142  246.948    0.000  246.948  1363.370 1036.244    0.000 1036.244    20.107 2231.336    0.000 2231.336
119.90  5459.398  257.090    0.000  257.090  1281.997 1025.827    0.000 1025.827    40.012 1904.197    0.000 1904.197
120.00  5480.831  253.479    0.000  253.479  1297.820  897.901    0.000  897.901    10.154 1923.501   10.154 1913.347
120.10  5573.886  245.502    0.000  245.502  1502.301  903.218    0.000  903.218   110.083 2132.408    0.000 2132.408
120.20  5654.646  246.158    0.000  246.158  1392.497  919.616    0.000  919.616    40.616 1891.231    0.000 1891.231
120.30  5712.542  264.211    0.000  264.211  1475.894  885.962    0.000  885.962   110.687 2120.342    0.000 2120.342
120.40  5687.027  329.270    0.000  329.270  1502.567  933.176    0.000  933.176    70.072 2279.588    0.000 2279.588
120.50  5512.486  321.097    0.000  321.097  1366.369 1022.421    0.000 1022.421    60.923 1964.419    0.000 1964.419
120.60  5594.153  284.881    0.000  284.881  1504.990  834.651    0.000  834.651   181.765 2279.186    0.000 2279.186
120.70  5607.581  307.049    0.000  307.049  1217.930 1011.264    0.000 1011.264   132.000 2000.413    0.000 2000.413
120.80  5663.316  277.626    0.000  277.626  1422.896  756.185    0.000  756.185   141.953 1821.261    0.000 1821.261
120.90  5638.127  255.945    0.000  255.945  1558.221  826.131    0.000  826.131    89.977 2267.124    0.000 2267.124
121.00  5589.854  293.512    0.000  293.512  1396.189  854.019    0.000  854.019    20.308 1907.820   10.154 1897.666
121.10  5564.921  293.452    0.000  293.452  1406.605  797.561    0.000  797.561    30.462 1932.451    0.000 1932.451
121.20  5562.854  307.592    0.000  307.592  1309.576  782.372    0.000  782.372    10.154 1619.486    0.000 1619.486
121.30  5443.544  280.555    0.000  280.555  1111.557  949.045    0.000  949.045     0.000 1839.153    0.000 1839.153
121.40  5555.258  281.908    0.000  281.908  1370.791  860.764    0.000  860.764   101.338 1706.449   10.154 1696.295
121.50  5559.620  253.268    0.000  253.268  1236.948  789.777    0.000  789.777    70.876 1610.341    0.000 1610.341
121.60  5440.940  280.774    0.000  280.774  1364.366  815.247    0.000  815.247    10.154 1965.425   30.462 1934.964
121.70  5469.625  276.126    0.000  276.126  1284.977  863.057    0.000  863.057    40.616 1830.205    0.000 1830.205
121.80  5590.801  248.202    0.000  248.202  1326.054  940.401    0.000  940.401    80.226 2032.985   10.154 2022.831
121.90  5302.192  249.682    0.000  249.682  1281.995  950.654    0.000  950.654    99.729 1957.582   10.154 1947.428
122.00  5247.528  262.292    0.000  262.292  1282.692 1092.894   11.153 1081.741    60.521 2150.910    0.000 2150.910
122.10  5325.970  230.513    0.000  230.513  1343.479  900.894   67.831  833.063    91.184 2165.891    0.000 2165.891
122.20  5437.898  278.950    0.000  278.950  1353.715  990.401   17.034  973.368    60.923 2334.783    0.000 2334.783
122.30  5348.277  292.244    0.000  292.244  1502.196 1062.932   37.916 1025.016    40.616 2456.131   40.616 2415.515
122.40  5411.386  326.286    0.000  326.286  1519.168 1096.013    1.859 1094.154   109.481 2625.023    0.000 2625.023
122.50  5627.582  247.466    0.000  247.466  1534.555 1107.381    0.000 1107.381   129.387 2656.987   20.308 2636.679
122.60  5227.867  250.019    0.000  250.019  1578.073  746.289    0.000  746.289   280.488 1671.162    0.000 1671.162
122.70  5447.104  252.301    0.000  252.301  1531.266  810.925    0.000  810.925   241.078 1924.708    0.000 1924.708
122.80  5429.456  251.462    0.000  251.462  1568.722  769.991    0.000  769.991   140.948 2084.856   20.308 2064.548
122.90  5532.673  279.407    0.000  279.407  1578.945  847.581    0.000  847.581   172.415 2050.976    0.000 2050.976
123.00  5589.462  243.991    0.000  243.991  1635.999  775.385    0.000  775.385   191.717 2126.883    0.000 2126.883
123.10  5480.529  243.876    0.000  243.876  1588.770  801.709    0.000  801.709   121.042 2025.945    0.000 2025.945
123.20  5434.999  297.716    0.000  297.716  1379.306 1045.328    0.000 1045.328   241.380 1991.765    0.000 1991.765
123.30  5459.456  239.714    0.000  239.714  1408.052  956.524    0.000  956.524   191.515 1995.081    0.000 1995.081
123.40  5349.413  325.420    0.000  325.420  1536.087  812.565    0.000  812.565   152.308 2020.517    0.000 2020.517
123.50  5386.061  299.481    0.000  299.481  1587.012  938.671    0.000  938.671   171.007 2172.222    0.000 2172.222
123.60  5514.651  297.523    0.000  297.523  1550.774  954.763    0.000  954.763   180.960 2124.870    0.000 2124.870
123.70  5493.063  313.070    0.000  313.070  1617.594  860.242    0.000  860.242   191.114 2221.176   30.462 2190.714
123.80  5573.472  271.992    0.000  271.992  1752.205  885.247    0.000  885.247   389.869 2432.404   50.769 2381.634
123.90  5628.875  295.594    0.000  295.594  1533.893 1076.164    0.000 1076.164   101.337 2351.663   10.154 2341.509
124.00  5477.787  271.863    0.000  271.863  1226.209 1311.821    0.000 1311.821   170.404 2408.268    0.000 2408.268
124.10  5277.830  249.619    0.000  249.619  1385.314  946.022    0.000  946.022   121.847 2179.154    0.000 2179.154
124.20  5148.083  255.363    0.000  255.363  1294.487  852.039    0.000  852.039    60.420 2076.408    0.000 2076.408
124.30  5492.047  278.593    0.000  278.593  1383.412  876.520    0.000  876.520    50.568 2230.325    0.000 2230.325
124.40  5417.381  254.396    0.000  254.396  1413.735  954.890    0.000  954.890   111.088 2324.824    0.000 2324.824
124.50  5397.347  267.203    0.000  267.203  1274.192 1025.836    0.000 1025.836    30.462 2306.526    0.000 2306.526
124.60  5343.179  276.143    0.000  276.143  1338.965  955.534    0.000  955.534    30.462 2154.924    0.000 2154.924
124.70  5622.079  292.745    0.000  292.745  1426.944 1064.053    0.000 1064.053    40.414 2319.499   10.154 2309.345
124.80  5494.191  288.177    0.000  288.177  1279.563 1068.550    0.000 1068.550    90.982 2032.277   10.154 2022.123
124.90  5524.388  287.654    0.000  287.654  1324.970 1028.562    0.000 1028.562   129.789 2181.372   60.119 2121.253
125.00  5451.280  285.008    0.000  285.008  1438.797  929.283    0.000  929.283   109.481 1994.679    0.000 1994.679
125.10  5388.137  282.114    0.000  282.114  1457.725  806.593    0.000  806.593    60.923 1836.840  152.308 1684.532
125.20  5441.702  283.637    0.000  283.637  1454.516  890.077    0.000  890.077   250.630 2022.230   71.077 1951.152
125.30  5326.555  292.961    0.000  292.961  1451.397  833.997    0.000  833.997   290.843 2014.184   50.769 1963.415
125.40  5456.776  294.347    0.000  294.347  1343.049  911.349    0.000  911.349   323.115 1671.166    0.000 1671.166
125.50  5399.723  314.427    0.000  314.427  1352.351 1081.818    0.000 1081.818   181.762 1955.567   20.308 1935.259
125.60  5523.273  285.783    0.000  285.783  1316.228 1079.309    0.000 1079.309   130.392 2217.761  101.539 2116.222
125.70  5574.688  236.966    0.000  236.966  1429.843  969.150    3.718  965.432   140.948 2166.988    0.000 2166.988
125.80  5334.687  274.212    0.000  274.212  1383.428  957.650    0.000  957.650    49.764 1992.370    0.000 1992.370
125.90  5258.038  256.241    0.000  256.241  1370.263  974.518    0.000  974.518     0.000 1829.703   30.462 1799.242
126.00  5340.033  315.812    0.000  315.812  1376.190 1046.061    0.000 1046.061    70.876 2164.170    0.000 2164.170
126.10  5300.753  339.875    0.000  339.875  1272.554 1142.126    0.000 1142.126    10.154 2198.851    0.000 2198.851
126.20  5260.184  298.150    0.000  298.150  1169.340 1064.954    0.000 1064.954    19.906 2062.140    0.000 2062.140
126.30  5343.935  291.591    0.000  291.591  1339.245  987.747    0.000  987.747    50.166 1959.896    0.000 1959.896
126.40  5289.511  279.846    0.000  279.846  1432.542  992.841    7.435  985.406   149.292 1955.371    0.000 1955.371
126.50  5337.632  303.869    0.000  303.869  1335.223  943.563    0.000  943.563    99.930 1885.101    0.000 1885.101
126.60  5292.539  253.343    0.000  253.343  1446.807  983.250    0.000  983.250   151.303 2080.134    0.000 2080.134
126.70  5214.935  274.947    0.000  274.947  1382.703  900.665    0.000  900.665    71.077 2052.188    0.000 2052.188
126.80  5159.593  293.440    0.000  293.440  1430.422  906.006    0.000  906.006   101.137 2108.586    0.000 2108.586
126.90  5510.929  277.348    0.000  277.348  1509.097  922.409    0.000  922.409   170.203 2110.490    0.000 2110.490
127.00  5316.174  305.009    0.000  305.009  1379.405  940.878    0.000  940.878   253.445 2058.819    0.000 2058.819
127.10  5419.333  318.056    0.000  318.056  1409.281  925.405    0.000  925.405   162.462 2271.549   30.462 2241.087
127.20  5388.815  322.100    0.000  322.100  1451.586  913.853    0.000  913.853   181.160 2200.566   10.154 2190.413
127.30  5306.156  318.182    0.000  318.182  1417.141  882.427    0.000  882.427   121.042 1896.659    0.000 1896.659
127.40  5402.614  259.721    0.000  259.721  1530.289  849.844    0.000  849.844   210.014 2131.710    0.000 2131.710
127.50  5628.204  240.570    0.000  240.570  1655.314  793.253    0.000  793.253   170.203 2129.902  111.693 2018.209
127.60  5347.902  250.275    0.000  250.275  1570.541  855.749    0.000  855.749   120.439 1950.147   60.320 1889.826
127.70  5382.780  266.085    0.000  266.085  1531.500  901.575    0.000  901.575   192.522 2006.947    0.000 2006.947
127.80  5268.885  227.338    0.000  227.338  1427.172  901.530    0.000  901.530    80.728 2045.744    0.000 2045.744
127.90  5378.512  242.173    0.000  242.173  1466.782  797.734    0.000  797.734    71.077 1906.817   30.462 1876.355
128.00  5242.046  272.306    0.000  272.306  1408.312  870.711    0.000  870.711    30.462 2049.163    0.000 2049.163
128.10  5120.499  259.560    0.000  259.560  1285.336  846.366    0.000  846.366    50.568 1786.680    0.000 1786.680
128.20  5321.189  287.375    0.000  287.375  1446.244  877.963    0.000  877.963    60.923 1999.105   30.462 1968.643
128.30  5317.762  272.534    0.000  272.534  1468.841  917.085    0.000  917.085   121.646 1978.889    0.000 1978.889
128.40  5325.572  231.131    0.000  231.131  1443.079  823.324    0.000  823.324    81.231 2014.482    0.000 2014.482
128.50  5180.133  257.548    0.000  257.548  1357.305  930.967    0.000  930.967    30.261 2065.351    0.000 2065.351
128.60  5363.867  271.092    0.000  271.092  1487.897  945.794    0.000  945.794   180.558 2035.289    0.000 2035.289
128.70  5347.240  234.836    0.000  234.836  1427.954  848.960    0.000  848.960   301.600 1701.628    0.000 1701.628
128.80  5533.126  236.895    0.000  236.895  1334.203 1129.435    0.000 1129.435   121.847 2057.609    0.000 2057.609
128.90  5517.961  240.718    0.000  240.718  1595.198  865.602    0.000  865.602   101.539 2302.402    0.000 2302.402
129.00  5352.997  250.842    0.000  250.842  1447.393 1017.433    0.000 1017.433    70.876 2138.140    0.000 2138.140
129.10  5247.348  246.289    0.000  246.289  1360.671 1137.154    7.435 1129.718   121.243 2077.518    0.000 2077.518
129.20  5268.273  281.266    0.000  281.266  1330.539 1045.105    0.000 1045.105    91.184 1885.702    0.000 1885.702
129.30  5308.467  268.814    0.000  268.814  1436.933  982.069    0.000  982.069    89.977 1983.113    0.000 1983.113
129.40  5443.769  257.475    0.000  257.475  1630.471  950.435    0.000  950.435   269.932 1880.478   20.308 1860.170
129.50  5435.905  255.762    0.000  255.762  1329.502 1033.045    0.000 1033.045   110.888 2011.565    0.000 2011.565
129.60  5343.570  298.833    0.000  298.833  1266.553 1131.524    0.000 1131.524    50.769 2005.735    0.000 2005.735
129.70  5487.842  290.174    0.000  290.174  1269.022 1235.105    0.000 1235.105    99.930 2164.375    0.000 2164.375
129.80  5342.430  310.743    0.000  310.743  1059.549 1302.893    0.000 1302.893    89.676 2055.900    9.953 2045.947
129.90  5315.154  293.598    0.000  293.598  1160.715 1224.612    0.000 1224.612   159.647 2005.435    0.000 2005.435
130.00  5332.666  297.718    0.000  297.718  1219.864 1151.667    0.000 1151.667    50.769 2025.939    0.000 2025.939
130.10  5275.951  305.233    0.000  305.233  1251.855 1069.803    0.000 1069.803     0.000 2135.923    0.000 2135.923
130.20  5526.264  300.432    0.000  300.432  1322.443 1086.314    0.000 1086.314   141.350 2375.490    0.000 2375.490
130.30  5260.752  308.722    0.000  308.722  1177.882 1021.979    0.000 1021.979    59.717 1882.178    0.000 1882.178
130.40  5392.297  276.133    0.000  276.133  1194.748 1128.593    0.000 1128.593    10.154 2185.891    0.000 2185.891
130.50  5428.337  276.276    0.000  276.276  1194.045 1138.974    0.000 1138.974    59.817 1944.409    0.000 1944.409
130.60  5389.619  254.833    0.000  254.833  1404.347 1005.108    0.000 1005.108    50.166 2052.384    0.000 2052.384
130.70  5445.062  281.919    0.000  281.919  1378.825  907.171    0.000  907.171    39.811 2133.110    0.000 2133.110
130.80  5484.924  280.870    0.000  280.870  1347.707  963.833    0.000  963.833    49.764 2360.318    0.000 2360.318
130.90  5428.448  260.254    0.000  260.254  1504.982  882.638    0.000  882.638    70.072 2042.229    0.000 2042.229
131.00  5265.015  257.208    0.000  257.208  1314.598 1023.098    0.000 1023.098     0.000 2139.043    0.000 2139.043
131.10  5502.687  295.972    0.000  295.972  1445.668 1049.766    0.000 1049.766    49.864 2536.350    0.000 2536.350
131.20  5561.687  244.104    0.000  244.104  1304.152 1086.008    0.000 1086.008   139.339 2081.736    0.000 2081.736
131.30  5254.999  249.243    0.000  249.243  1296.069 1060.668    0.000 1060.668    50.769 2062.329    0.000 2062.329
131.40  5292.764  257.119    0.000  257.119  1366.390 1018.138    0.000 1018.138    70.876 2154.715   30.462 2124.253
131.50  5279.975  263.444    0.000  263.444  1190.662 1130.709    0.000 1130.709    10.154 1948.931    0.000 1948.931
131.60  5282.053  263.206    0.000  263.206  1321.876 1021.503    0.000 1021.503   131.397 2012.965   10.154 2002.811
131.70  5338.442  287.026    0.000  287.026  1356.284  967.981    0.000  967.981    91.385 2013.872    0.000 2013.872
131.80  5346.094  259.305    0.000  259.305  1332.986 1043.979    0.000 1043.979   130.593 1976.375   10.154 1966.221
131.90  5246.301  260.598    0.000  260.598  1146.345 1112.554    0.000 1112.554   100.332 1846.687    0.000 1846.687
132.00  5118.876  261.736    0.000  261.736  1222.845  914.013    0.000  914.013   131.598 1739.108    0.000 1739.108
132.10  5268.080  282.494    0.000  282.494  1255.929 1048.900    0.000 1048.900    59.918 1833.612    0.000 1833.612
132.20  5219.043  286.460    0.000  286.460  1258.358 1038.747    0.000 1038.747    60.119 1835.526    0.000 1835.526
132.30  5324.608  302.843    0.000  302.843  1189.535 1096.415    0.000 1096.415    60.018 1894.233    0.000 1894.233
132.40  5430.189  294.035    0.000  294.035  1295.886  952.020    0.000  952.020   230.623 1764.947    0.000 1764.947
132.50  5447.969  265.792    0.000  265.792  1230.555 1007.527    0.000 1007.527   140.244 1765.253    0.000 1765.253
132.60  5469.442  250.948    0.000  250.948  1269.766  882.442    0.000  882.442   139.339 1880.977    0.000 1880.977
132.70  5261.533  273.778    0.000  273.778  1225.738  939.536    0.000  939.536    79.723 1914.350    0.000 1914.350
132.80  5385.737  238.533    0.000  238.533  1156.277 1035.243    0.000 1035.243   279.282 1598.475    0.000 1598.475
132.90  5417.331  256.595    0.000  256.595  1289.506 1099.016    0.000 1099.016   109.481 1700.315    0.000 1700.315
133.00  5380.659  255.321    0.000  255.321  1169.333 1008.973    0.000 1008.973    49.764 1937.680    0.000 1937.680
133.10  5398.601  257.081    0.000  257.081  1254.530 1090.311    0.000 1090.311   238.868 1835.029    0.000 1835.029
133.20  5273.486  287.870    0.000  287.870  1206.766 1029.227    0.000 1029.227   149.292 1810.500    0.000 1810.500
133.30  5372.822  244.538    0.000  244.538  1161.144 1055.093    0.000 1055.093    39.811 1873.533    0.000 1873.533
133.40  5250.774  244.414    0.000  244.414  1017.730 1097.156    0.000 1097.156    50.769 1945.310    0.000 1945.310
133.50  5295.288  284.929    0.000  284.929  1030.670 1192.279    0.000 1192.279    19.906 1963.816    0.000 1963.816
133.60  5258.195  307.617    0.000  307.617   867.635 1288.035    0.000 1288.035     9.953 2045.044    0.000 2045.044
133.70  5415.714  303.799    0.000  303.799   994.576 1146.300    0.000 1146.300    30.060 1874.135    0.000 1874.135
133.80  5475.156  322.270    0.000  322.270  1022.935 1157.891    0.000 1157.891    81.029 1982.008    0.000 1982.008
133.90  5429.325  305.489    0.000  305.489   977.329 1286.049    3.718 1282.331     9.953 2067.967    0.000 2067.967
134.00  5294.569  285.850    0.000  285.850  1205.867  952.982    0.000  952.982    91.385 2139.337    0.000 2139.337
134.10  5221.359  279.944    0.000  279.944  1183.098 1018.649    0.000 1018.649     0.000 1963.608    0.000 1963.608
134.20  5206.057  289.913    0.000  289.913  1155.032 1081.205    0.000 1081.205    50.166 1952.349    0.000 1952.349
134.30  5336.378  255.557    0.000  255.557  1189.099 1051.466    0.000 1051.466    60.119 2017.494    0.000 2017.494
134.40  5372.178  222.249    0.000  222.249  1180.846 1092.497    0.000 1092.497   101.136 2032.368    0.000 2032.368
134.50  5274.381  291.385    0.000  291.385  1032.187 1195.132    0.000 1195.132    60.923 1963.818    0.000 1963.818
134.60  5287.449  255.088    0.000  255.088  1166.778 1066.610    0.000 1066.610   132.000 2031.477   50.166 1981.311
134.70  5431.307  237.231    0.000  237.231  1038.536 1256.557    0.000 1256.557    20.308 1947.125   10.154 1936.971
134.80  5345.689  271.552    0.000  271.552  1143.233 1146.452    0.000 1146.452   110.787 1958.782    0.000 1958.782
134.90  5284.136  245.598    0.000  245.598  1055.361 1202.562    0.000 1202.562    10.053 1996.384    0.000 1996.384
135.00  5238.128  227.575    0.000  227.575  1173.191 1064.099    0.000 1064.099     0.000 1876.951   30.462 1846.489
135.10  5217.752  247.590    0.000  247.590  1311.537  998.498    0.000  998.498    40.616 2116.221   30.462 2085.760
135.20  5252.301  236.091    0.000  236.091  1281.308  973.721    0.000  973.721     0.000 2035.784    0.000 2035.784
135.30  5400.613  258.714    0.000  258.714  1299.123 1067.496    0.000 1067.496   101.136 2087.865    0.000 2087.865
135.40  5535.084  239.935    0.000  239.935  1298.280 1156.152    0.000 1156.152    20.006 2055.197    0.000 2055.197
135.50  5510.094  255.625    0.000  255.625  1245.888 1052.142    0.000 1052.142    60.923 2212.432    0.000 2212.432
135.60  5306.321  276.876    0.000  276.876  1216.677  911.702    0.000  911.702    50.769 1792.710   30.462 1762.248
135.70  5219.995  269.607    0.000  269.607  1041.306 1125.263    0.000 1125.263     0.000 2060.325    0.000 2060.325
135.80  5208.719  268.618    0.000  268.618  1040.788 1129.979    1.859 1128.120     0.000 2053.995    0.000 2053.995
135.90  5288.656  254.947    0.000  254.947  1160.102 1138.437    0.000 1138.437     0.000 2140.440    0.000 2140.440
136.00  5236.583  250.188    0.000  250.188  1307.589 1107.800    0.000 1107.800   131.196 1996.286    0.000 1996.286
136.10  5276.060  273.296    0.000  273.296  1237.365 1144.464    0.000 1144.464    60.923 1988.640    0.000 1988.640
136.20  5232.990  275.708    0.000  275.708  1058.115 1184.023    0.000 1184.023     0.000 2015.083    0.000 2015.083
136.30  5242.666  306.568    0.000  306.568  1113.848 1138.146    0.000 1138.146     0.000 2215.139    0.000 2215.139
136.40  5151.168  259.425    0.000  259.425  1140.367 1129.406    0.000 1129.406    20.207 2048.765    0.000 2048.765
136.50  5400.059  231.755    0.000  231.755  1045.540 1307.768    5.576 1302.191    30.462 2508.085    0.000 2508.085
136.60  5458.716  280.148    0.000  280.148  1223.700 1187.996    0.000 1187.996    39.811 2166.175    0.000 2166.175
136.70  5176.159  238.144    0.000  238.144  1272.574 1104.521    0.000 1104.521    30.261 2194.037    0.000 2194.037
136.80  5573.643  246.485    0.000  246.485  1113.326 1255.208    0.000 1255.208   101.035 2127.875    0.000 2127.875
136.90  5258.415  307.564    0.000  307.564  1077.489 1195.484    0.000 1195.484    70.976 2079.330    0.000 2079.330
137.00  5147.243  308.440    0.000  308.440  1071.163 1112.520    0.000 1112.520    70.876 2034.686    0.000 2034.686
137.10  5372.963  263.800    0.000  263.800  1121.840 1209.273    0.000 1209.273    50.669 2207.407    0.000 2207.407
137.20  5339.922  234.850    0.000  234.850  1085.174 1215.885    3.718 1212.167   100.934 2222.787    0.000 2222.787
137.30  5357.963  228.030    0.000  228.030  1278.612 1110.983    0.000 1110.983   141.752 2303.208    0.000 2303.208
137.40  5328.839  233.792    0.000  233.792  1394.508 1034.292    0.000 1034.292   101.438 2144.868    0.000 2144.868
137.50  5396.277  255.188    0.000  255.188  1261.690 1212.456    0.000 1212.456    71.077 2398.100    0.000 2398.100
137.60  5472.881  305.430    0.000  305.430  1283.688 1339.870    5.577 1334.294    30.260 2460.226    0.000 2460.226
137.70  5617.439  278.233    0.000  278.233  1330.242 1190.468    0.000 1190.468    40.213 2246.215    0.000 2246.215
137.80  5378.518  300.762    0.000  300.762  1081.328 1184.192    0.000 1184.192    30.361 2180.968    0.000 2180.968
137.90  5387.620  253.292    0.000  253.292  1164.294 1220.521    0.000 1220.521     0.000 2084.958    0.000 2084.958
138.00  5521.740  307.320    0.000  307.320  1155.776 1187.008    1.859 1185.150    90.983 2190.517    0.000 2190.517
138.10  5426.571  331.130    0.000  331.130  1083.061 1302.028    0.000 1302.028    20.308 2136.515    0.000 2136.515
138.20  5452.050  296.306    0.000  296.306  1072.194 1214.490    1.902 1212.588    20.106 2241.175    0.000 2241.175
138.30  5553.456  279.569    0.000  279.569  1186.817 1175.720    0.000 1175.720    71.077 2300.584    0.000 2300.584
138.40  5417.380  303.066    0.000  303.066  1139.597 1199.784    0.000 1199.784    30.361 2254.339    0.000 2254.339
138.50  5442.079  293.046    0.000  293.046  1090.360 1187.344    0.000 1187.344    50.265 2056.703    0.000 2056.703
138.60  5612.491  310.315    0.000  310.315  1207.675 1274.327    7.435 1266.892    30.159 2436.618    0.000 2436.618
138.70  5405.989  350.531    0.000  350.531   954.089 1336.869    0.000 1336.869    80.727 2217.037    0.000 2217.037
138.80  5530.376  277.921    0.000  277.921  1167.154 1190.031    0.000 1190.031    20.006 2444.057    0.000 2444.057
138.90  5470.260  251.543    0.000  251.543  1040.006 1194.104    0.000 1194.104    50.568 2208.309    0.000 2208.309
139.00  5530.645  304.492    0.000  304.492  1104.238 1243.288    0.000 1243.288   111.693 2286.208    0.000 2286.208
139.10  5460.402  270.628    0.000  270.628  1207.136 1285.641    0.000 1285.641    90.581 2357.379    0.000 2357.379
139.20  5449.351  266.770    0.000  266.770  1211.149 1166.268   14.742 1151.526    70.172 2143.265    0.000 2143.265
139.30  5302.063  343.906    0.000  343.906  1274.964 1204.807    7.435 1197.372   201.466 2186.687    0.000 2186.687
139.40  5374.538  322.580    0.000  322.580  1024.936 1386.551    9.339 1377.213    90.780 2254.035    0.000 2254.035
139.50  5454.830  332.425    0.000  332.425  1007.179 1395.366   70.635 1324.730    20.308 2322.802    0.000 2322.802
139.60  5299.539  275.028    0.000  275.028  1096.406 1236.406   18.588 1217.818     0.000 2078.623    0.000 2078.623
139.70  5334.981  260.825    0.000  260.825  1011.718 1351.537    0.000 1351.537    10.053 2172.316    0.000 2172.316
139.80  5252.659  338.259    0.000  338.259  1014.275 1355.337    0.000 1355.337    10.053 2052.780    0.000 2052.780
139.90  5326.000  269.685    0.000  269.685  1153.105 1302.717    0.000 1302.717    19.906 2129.790    0.000 2129.790
140.00  5409.089  267.318    0.000  267.318  1028.929 1264.683    0.000 1264.683     0.000 1998.692    0.000 1998.692
140.10  5323.696  287.960    0.000  287.960  1103.174 1116.784    0.000 1116.784    79.723 1928.723    0.000 1928.723
140.20  5449.818  242.582    0.000  242.582  1080.112 1224.906    0.000 1224.906    20.308 2182.268    0.000 2182.268
140.30  5343.957  216.646    0.000  216.646  1095.350 1213.682    0.000 1213.682     0.000 2079.024    0.000 2079.024
140.40  5373.125  191.097    0.000  191.097  1385.693 1036.512    0.000 1036.512    80.425 2116.913    0.000 2116.913
140.50  5386.185  193.435    0.000  193.435  1405.822  973.562    0.000  973.562   141.348 2020.108    0.000 2020.108
140.60  5504.586  176.744    0.000  176.744  1351.218  978.863    9.294  969.569   162.160 1992.865    0.000 1992.865
140.70  5555.794  163.220    0.000  163.220  1441.905  978.193   23.993  954.200   231.121 2019.607    0.000 2019.607
140.80  5501.547  149.266    0.000  149.266  1291.347  996.138    0.000  996.138   200.962 2092.094    0.000 2092.094
140.90  5525.311  202.958    0.000  202.958  1359.289  991.717   32.857  958.860   191.009 2067.059    0.000 2067.059
141.00  5273.634  154.038    0.000  154.038  1450.228  941.998   27.710  914.288   191.513 2147.466    0.000 2147.466
141.10  5569.944  136.728    0.000  136.728  1290.258 1078.171   29.440 1048.730   170.803 2062.935    0.000 2062.935
141.20  5607.745  138.373    0.000  138.373  1431.358  846.118   27.711  818.407   202.877 2115.317   20.106 2095.210
141.30  5491.676  144.026    0.000  144.026  1374.604 1083.756  118.406  965.350   262.590 2119.730   30.159 2089.571
141.40  5514.777  150.346    0.000  150.346  1443.418 1036.252  127.313  908.940   150.796 2398.303  130.690 2267.613
141.50  5622.185  115.159    0.000  115.159  1492.413  998.251   60.222  938.028   151.603 2393.594   20.308 2373.287
141.60  5663.521  150.799    0.000  150.799  1332.629 1231.582  126.976 1104.606   201.767 2583.500   40.616 2542.885
141.70  5569.736  130.109    0.000  130.109  1359.410 1043.120   52.047  991.073   101.438 2446.173   20.308 2425.865
141.80  5703.632  123.161    0.000  123.161  1327.029 1132.228   55.765 1076.463   111.592 2408.668   40.212 2368.456
141.90  5516.433  149.824    0.000  149.824  1203.682 1202.983   81.487 1121.496    50.769 2445.458  110.584 2334.874
142.00  5526.727  175.827    0.000  175.827  1020.198 1443.197  167.739 1275.457   110.584 2612.450  121.847 2490.604
142.10  5554.684  130.948    0.000  130.948  1230.406 1223.107  110.927 1112.179   101.035 2354.984  170.903 2184.081
142.20  5708.145  142.367    0.000  142.367  1358.943 1111.751  113.830  997.921   162.361 2514.236   90.982 2423.254
142.30  5656.636  165.161    0.000  165.161  1223.736 1201.042  164.747 1036.295    80.526 2422.434  100.531 2321.903
142.40  5744.506  104.876    0.000  104.876  1285.482 1102.873   42.495 1060.378   131.799 2233.945   20.106 2213.839
142.50  5551.978  120.423    0.000  120.423  1305.450 1013.154    0.000 1013.154    60.419 2101.940   40.212 2061.728
142.60  5644.867  133.534    0.000  133.534  1168.928 1254.555  203.447 1051.108    30.060 2429.871  121.343 2308.528
142.70  5684.052  128.721    0.000  128.721  1374.551 1169.015  129.344 1039.671    59.717 2526.899  181.258 2345.641
142.80  5720.684  142.385    0.000  142.385  1260.375 1209.839  119.407 1090.432     0.000 2486.994  212.828 2274.166
142.90  5689.012  121.562    0.000  121.562  1409.792 1158.842  152.949 1005.892     0.000 2629.014  341.805 2287.209
143.00  5657.255  102.099    0.000  102.099  1355.926 1087.090  106.477  980.614    30.059 2492.514  132.000 2360.513
143.10  5580.353  117.697    0.000  117.697  1406.705 1143.243  230.298  912.945    30.160 2750.888  264.001 2486.887
143.20  5512.321  129.868    0.000  129.868  1510.612  951.033   72.239  878.794    10.154 2389.151   90.478 2298.673
143.30  5830.708  129.658    0.000  129.658  1600.085  945.593    7.436  938.157   130.693 2459.543   50.265 2409.277
143.40  5657.552  120.954    0.000  120.954  1500.462  871.487   49.976  821.511    40.414 2239.872   70.372 2169.501
143.50  5544.856  128.459    0.000  128.459  1536.445  877.205   34.802  842.402    60.320 2491.008   70.372 2420.636
143.60  5776.073  134.863    0.000  134.863  1470.444  981.811   29.701  952.110    10.053 2271.835   40.212 2231.622
143.70  5549.015  128.429    0.000  128.429  1275.689 1054.070   47.902 1006.168    20.106 2435.707   70.372 2365.336
143.80  5752.455  116.909    0.000  116.909  1354.037 1112.334   98.437 1013.897     0.000 2574.646  140.643 2434.003
143.90  5450.746  144.433    0.000  144.433  1199.336 1163.581   46.432 1117.149     0.000 2360.110   50.265 2309.845
144.00  5641.956  106.342    0.000  106.342  1157.403 1304.609  154.429 1150.180    20.106 2565.301   50.065 2515.236
144.10  5627.866   94.219    0.000   94.219  1318.926 1197.302   16.818 1180.484    30.059 2590.333  109.882 2480.451
144.20  5682.709  121.292    0.000  121.292  1522.853 1080.441  114.007  966.434    70.071 2578.670  110.787 2467.883
144.30  5677.620  112.652    0.000  112.652  1282.735 1199.332   94.595 1104.737    40.212 2522.874  139.741 2383.133
144.40  5607.893  119.566    0.000  119.566  1371.736 1146.058  149.586  996.472    20.106 2575.540  100.733 2474.808
144.50  5695.689  140.418    0.000  140.418  1217.589 1217.788  116.599 1101.189    40.616 2575.459   89.676 2485.783
144.60  5578.821  109.908    0.000  109.908  1209.836 1114.920  109.077 1005.843    80.929 2328.326   40.012 2288.314
144.70  5591.582  117.484    0.000  117.484  1245.174 1147.265  121.617 1025.649     0.000 2347.541   20.308 2327.233
144.80  5818.328  106.362    0.000  106.362  1371.380 1061.155  144.528  916.627    69.971 2491.008   20.006 2471.002
144.90  5726.729  107.989    0.000  107.989  1516.704 1063.609  154.819  908.789   131.497 2253.245    0.000 2253.245
145.00  5636.612  104.432    0.000  104.432  1366.297 1129.675  119.150 1010.525   172.213 2290.844    9.953 2280.891
145.10  5668.764  122.481    0.000  122.481  1207.996 1148.208  113.440 1034.768    60.923 2118.633    0.000 2118.633
145.20  5583.828  158.088    0.000  158.088  1271.352 1180.859   82.272 1098.587   310.946 2205.184    0.000 2205.184
145.30  5460.606  146.810    0.000  146.810  1279.268 1225.592   65.711 1159.882   121.141 2465.844    0.000 2465.844
145.40  5379.906  189.098    0.000  189.098  1159.052 1267.554   96.796 1170.758    50.265 2566.985    0.000 2566.985
145.50  5590.900  191.957    0.000  191.957  1219.859 1324.984  113.400 1211.584    30.159 2790.664   30.462 2760.202
145.60  5500.331  190.606    0.000  190.606  1172.493 1379.710  101.075 1278.634     0.000 2334.551    0.000 2334.551
145.70  5362.646  135.273    0.000  135.273  1182.383 1252.057  106.350 1145.707    80.526 2367.936    0.000 2367.936
145.80  5487.789   93.344    0.000   93.344  1175.226 1163.591   83.395 1080.197    20.006 2234.027    0.000 2234.027
145.90  5729.366  109.809    0.000  109.809  1179.190 1413.697  129.096 1284.602     0.000 2787.765   30.462 2757.303
146.00  5747.955  139.403    0.000  139.403  1282.539 1229.964   97.357 1132.607     0.000 2722.830    0.000 2722.830
146.10  5674.013  144.894    0.000  144.894  1234.796 1216.847  142.062 1074.785     0.000 2215.122    0.000 2215.122
146.20  5629.085  130.555    0.000  130.555  1360.866 1178.334   81.233 1097.101    10.053 2528.985    0.000 2528.985
146.30  5621.883  167.876    0.000  167.876  1052.242 1408.615  122.391 1286.224     0.000 2516.019    0.000 2516.019
146.40  5880.256  124.619    0.000  124.619  1321.590 1231.287   97.277 1134.010     9.953 2404.628    0.000 2404.628
146.50  5664.879  122.146    0.000  122.146  1309.955 1104.460   52.051 1052.409    70.573 2181.562    0.000 2181.562
146.60  5534.098  138.581    0.000  138.581  1244.964 1198.537   82.053 1116.484    60.319 2474.305    0.000 2474.305
146.70  5530.422  148.696    0.000  148.696  1286.021 1175.342   90.788 1084.554    10.053 2587.290    0.000 2587.290
146.80  5737.144  199.979    0.000  199.979  1221.422 1388.013  137.219 1250.794    20.106 2842.453   10.053 2832.400
146.90  5756.506  215.613    0.000  215.613  1100.653 1518.389  120.354 1398.035     9.953 2744.532    0.000 2744.532
147.00  5648.709  215.043    0.000  215.043  1331.064 1288.619   83.954 1204.665    29.858 2752.074    0.000 2752.074
147.10  5715.898  157.421    0.000  157.421  1480.856 1225.719   35.666 1190.054    70.171 2801.833    0.000 2801.833
147.20  5787.004  124.308    0.000  124.308  1318.070 1169.986    5.707 1164.279    50.367 2249.315    0.000 2249.315
147.30  5725.818  150.084    0.000  150.084  1350.058 1229.542   78.160 1151.381    49.764 2369.065    0.000 2369.065
147.40  5616.786  126.548    0.000  126.548  1268.834 1205.763   65.541 1140.223    29.858 2359.609    0.000 2359.609
147.50  5646.860  124.400    0.000  124.400  1260.568 1304.130  117.844 1186.286    49.764 2581.368    0.000 2581.368
147.60  6011.712  194.383    0.000  194.383  1339.257 1326.829   88.626 1238.203    49.764 2601.178    0.000 2601.178
147.70  5798.214  138.091    0.000  138.091  1288.114 1290.311   51.966 1238.345     0.000 2692.664    0.000 2692.664
147.80  5768.743  135.160    0.000  135.160  1217.814 1237.272    1.859 1235.413    20.106 2377.897    0.000 2377.897
147.90  5620.433   86.500    0.000   86.500  1431.982 1123.796   40.727 1083.070   109.481 2276.171    0.000 2276.171
148.00  5758.123   97.673    0.000   97.673  1504.169 1234.882   11.241 1223.641   180.156 2726.548    0.000 2726.548
148.10  5729.650  123.505    0.000  123.505  1375.616 1184.225   52.265 1131.960   111.291 2517.950    0.000 2517.950
148.20  5787.096  143.576    0.000  143.576  1286.910 1274.275   18.588 1255.686    59.717 2955.269    0.000 2955.269
148.30  5708.142  149.907    0.000  149.907  1309.310 1202.425   16.729 1185.696     9.953 2548.913    0.000 2548.913
148.40  5871.496  143.580    0.000  143.580  1332.888 1330.419   28.448 1301.972   110.484 2580.586    0.000 2580.586
148.50  5676.027  210.546    0.000  210.546  1183.487 1463.400   77.125 1386.275    19.906 2533.318    0.000 2533.318
148.60  5617.515  217.967    0.000  217.967  1168.655 1454.089   83.008 1371.081   139.841 2597.069    0.000 2597.069
148.70  5691.225  131.663    0.000  131.663  1240.696 1392.934   87.375 1305.558    10.053 2544.370    0.000 2544.370
148.80  5529.216  191.990    0.000  191.990  1261.424 1299.358   46.260 1253.098     0.000 2474.013    0.000 2474.013
148.90  5471.350  126.986    0.000  126.986  1368.806 1277.900  152.615 1125.286    30.159 2569.203   50.265 2518.937
149.00  5441.732  148.894    0.000  148.894  1299.708 1202.633  142.974 1059.659     0.000 2670.840    0.000 2670.840
149.10  5489.279  176.055    0.000  176.055  1446.463 1166.404   94.767 1071.637     0.000 2795.307   20.106 2775.201
149.20  5578.944  174.247    0.000  174.247  1483.039 1065.693  152.184  913.510     0.000 2781.646   80.829 2700.817
149.30  5586.349  145.921    0.000  145.921  1348.926 1264.538   60.182 1204.356    20.106 2682.302    0.000 2682.302
149.40  5455.506  137.572    0.000  137.572  1502.520  953.492  133.938  819.555    20.106 2568.809   20.106 2548.702
149.50  5438.227  156.032    0.000  156.032  1443.036 1037.398  184.217  853.181     0.000 2118.010    0.000 2118.010
149.60  5612.362  129.995    0.000  129.995  1596.079 1092.611  157.023  935.588     0.000 2839.539  142.154 2697.385
149.70  5848.892  139.935    0.000  139.935  1665.922 1074.506  172.587  901.918    19.906 2955.878  172.616 2783.262
149.80  5960.229  115.413    0.000  115.413  1597.473 1265.161  223.038 1042.124    10.053 2991.144  170.903 2820.242
149.90  5776.801   88.680    0.000   88.680  1726.636 1137.792  248.147  889.646   131.094 3153.502  212.828 2940.674
150.00  5775.402   67.562    0.000   67.562  1498.092 1213.105   83.690 1129.414   220.569 2941.094    0.000 2941.094
150.10  5607.681  104.206    0.000  104.206  1575.552 1200.514  102.452 1098.062    29.858 2703.838    0.000 2703.838
150.20  5583.795  139.043    0.000  139.043  1446.136 1287.971  146.901 1141.071     9.953 2772.580    0.000 2772.580
150.30  5572.256  169.664    0.000  169.664  1269.377 1497.972   82.485 1415.487     0.000 3010.248    0.000 3010.248
150.40  5730.151  173.503    0.000  173.503  1606.581 1321.261   96.104 1225.157    50.165 3179.948    0.000 3179.948
150.50  5767.992  163.841    0.000  163.841  1574.797 1362.672   88.843 1273.829    10.154 3001.103    0.000 3001.103
150.60  5761.164  225.349    0.000  225.349  1414.317 1565.868  143.868 1422.000     0.000 3384.231    0.000 3384.231
150.70  5644.407  270.417    0.000  270.417  1333.499 1672.724   97.659 1575.066     0.000 2966.500    0.000 2966.500
150.80  5639.632  208.284    0.000  208.284  1283.154 1610.750   87.930 1522.820     0.000 2966.519    0.000 2966.519
150.90  5757.064  187.886    0.000  187.886  1281.561 1582.991  108.637 1474.354     0.000 2978.876    0.000 2978.876
151.00  5631.858  252.537    0.000  252.537  1355.408 1629.878   61.558 1568.319    10.053 3327.206    0.000 3327.206
151.10  5603.438  258.053    0.000  258.053  1353.984 1479.199   95.061 1384.138     0.000 3007.935    0.000 3007.935
151.20  5655.556  291.827    0.000  291.827  1069.395 1609.666   74.353 1535.313     0.000 2849.894    0.000 2849.894
151.30  5569.735  280.110    0.000  280.110  1177.917 1456.101   77.212 1378.889     0.000 2814.713    0.000 2814.713
151.40  5660.954  257.031    0.000  257.031  1355.355 1373.588   88.148 1285.440     0.000 2744.645    0.000 2744.645
151.50  5495.376  260.872    0.000  260.872  1183.216 1415.613   42.753 1372.860     0.000 2622.577    0.000 2622.577
151.60  5614.566  303.190    0.000  303.190  1214.213 1518.623   70.722 1447.901     0.000 2581.572    0.000 2581.572
151.70  5527.824  363.916    0.000  363.916  1065.796 1689.999  139.802 1550.197     0.000 2901.576   70.372 2831.204
151.80  5600.368  317.855    0.000  317.855  1069.296 1802.979  162.369 1640.610     0.000 3008.927   50.265 2958.662
151.90  5517.547  269.263    0.000  269.263  1044.461 1681.442  128.618 1552.824     0.000 2799.822    0.000 2799.822
152.00  5698.416  254.938    0.000  254.938  1051.172 1679.132  124.932 1554.200     0.000 2946.502   70.372 2876.131
152.10  5508.910  285.430    0.000  285.430   943.639 1788.213  129.302 1658.911     0.000 2967.508   60.319 2907.189
152.20  5646.879  235.256    0.000  235.256   759.293 1953.174  149.184 1803.991     0.000 3027.027   60.319 2966.709
152.30  5422.502  376.169    0.000  376.169   646.368 2090.197  156.141 1934.056     0.000 2921.979  130.690 2791.289
152.40  5413.753  340.036    0.000  340.036   814.874 1950.301  144.129 1806.172     0.000 3238.535  100.531 3138.004
152.50  5615.411  313.178    0.000  313.178   706.119 2011.216  111.703 1899.513     0.000 2768.264    0.000 2768.264
152.60  5453.046  267.544    0.000  267.544   664.783 2092.990  138.639 1954.351     0.000 2987.622   10.053 2977.568
152.70  5614.621  218.123    0.000  218.123   877.957 1898.370  165.826 1732.544    10.053 3122.650   40.212 3082.437
152.80  5442.147  428.396    0.000  428.396   761.196 1990.373  103.844 1886.529     0.000 2980.792   30.159 2950.633
152.90  5522.782  453.417    0.000  453.417   816.992 1928.122  127.367 1800.755    29.858 3168.590   50.769 3117.821
153.00  5611.303  399.813    0.000  399.813   865.161 1883.491  176.001 1707.490     0.000 3365.119  111.088 3254.031
153.10  5648.746  415.165    0.000  415.165   842.589 1990.300  234.146 1756.155     0.000 3242.281  191.412 3050.870
153.20  5486.071  432.143    0.000  432.143   922.906 1846.159  190.186 1655.973     0.000 3191.821  192.924 2998.897
153.30  5760.676  318.790    0.000  318.790   932.048 1892.029  225.286 1666.742     0.000 3229.317  212.627 3016.690
153.40  5488.788  419.915    0.000  419.915  1048.334 1790.121  148.629 1641.492    20.106 3243.582  111.088 3132.494
153.50  5613.821  434.715    0.000  434.715  1049.939 1995.475  257.625 1737.850     0.000 3331.052  222.982 3108.070
153.60  5387.057  390.912    0.000  390.912   933.446 1743.839  172.283 1571.556    10.053 3203.562  172.515 3031.047
153.70  5555.565  370.452    0.000  370.452  1048.285 1761.829   54.210 1707.619     0.000 3181.856    0.000 3181.856
153.80  5622.422  429.424    0.000  429.424  1090.972 1830.154   67.570 1762.584    30.159 3322.610   40.212 3282.398
153.90  5481.625  429.674    0.000  429.674  1169.643 1781.416  141.966 1639.450    20.107 3152.599   70.372 3082.227
154.00  5530.452  359.544    0.000  359.544  1131.795 1797.683  196.092 1601.590    80.929 3360.308  130.690 3229.617
154.10  5329.622  341.205    0.000  341.205  1098.151 1650.410  196.958 1453.452    10.154 3128.663   30.462 3098.201
154.20  5346.404  374.848    0.000  374.848  1189.204 1630.164  111.660 1518.504     0.000 2793.316    0.000 2793.316
154.30  5630.267  322.992    0.000  322.992  1126.503 1845.287  159.652 1685.635    20.006 3217.356    0.000 3217.356
154.40  5608.657  319.797    0.000  319.797  1305.735 1626.532  152.130 1474.402    10.053 3021.620    0.000 3021.620
154.50  5659.520  385.167    0.000  385.167  1064.684 1869.367  255.147 1614.220    40.012 3450.494  170.903 3279.592
154.60  5452.617  366.034    0.000  366.034  1049.849 1746.111  184.077 1562.033    20.107 3102.445  100.531 3001.914
154.70  5967.705  251.930    0.000  251.930  1069.211 1932.399  148.749 1783.650    50.367 3200.842   90.478 3110.365
154.80  5890.623  172.788    0.000  172.788  1167.363 1649.036  182.218 1466.818   161.356 2980.482   50.265 2930.216
154.90  5992.940  195.633    0.000  195.633  1433.028 1577.527  343.902 1233.625    80.326 3333.654  312.049 3021.605
155.00  5875.411  189.755    0.000  189.755  1481.835 1678.195  304.781 1373.415    70.675 3272.445  313.762 2958.682
155.10  5835.632  224.593    0.000  224.593  1307.898 1692.855  204.569 1488.286    60.419 3398.108  160.850 3237.259
155.20  5781.685  226.647    0.000  226.647  1244.701 1638.487  132.729 1505.758    39.912 3285.727  172.616 3113.111
155.30  5784.811  229.257    0.000  229.257  1465.867 1515.542  213.852 1301.690     0.000 3406.438  585.095 2821.343
155.40  5727.499  231.872    0.000  231.872  1392.413 1516.757  179.664 1337.093     9.953 3218.455  110.584 3107.871
155.50  5929.514  230.875    0.000  230.875  1343.873 1641.082  229.221 1411.860    59.918 3331.944  142.054 3189.890
155.60  6139.481  207.766    0.000  207.766  1546.332 1497.253  205.865 1291.388     9.953 3344.417  100.531 3243.886
155.70  6031.876  150.735    0.000  150.735  1505.386 1495.415  280.621 1214.794    30.462 3177.153   80.727 3096.425
155.80  5945.618  174.751    0.000  174.751  1179.827 1715.677  231.848 1483.829    30.060 3315.880  160.850 3155.030
155.90  5911.655  177.550    0.000  177.550  1299.886 1557.271  250.778 1306.493    50.769 3195.438  100.531 3094.907
156.00  6077.971  192.412    0.000  192.412  1418.847 1807.192  333.741 1473.451    60.521 3191.416  282.293 2909.123
156.10  6156.685  213.983    0.000  213.983  1277.245 1723.713  294.178 1429.535   110.183 3194.321  241.375 2952.946
156.20  5840.333  224.274    0.000  224.274  1379.200 1566.562  177.254 1389.308    19.906 3103.546    0.000 3103.546
156.30  5752.106  274.634    0.000  274.634  1333.959 1687.833  228.082 1459.751     9.953 3397.017   80.526 3316.492
156.40  5984.199  257.075    0.000  257.075  1311.954 1630.424  175.817 1454.606    39.811 3403.650   30.159 3373.491
156.50  5718.330  296.666    0.000  296.666  1388.708 1671.683  211.992 1459.690    10.154 3403.448    0.000 3403.448
156.60  5777.780  222.170    0.000  222.170  1358.707 1641.910  195.878 1446.032    40.616 3475.103  150.897 3324.206
156.70  5719.495  262.629    0.000  262.629  1488.644 1591.396  135.694 1455.702   101.136 3628.734   30.159 3598.575
156.80  5726.732  255.708    0.000  255.708  1406.556 1656.826  132.628 1524.198    80.425 3577.654  130.993 3446.661
156.90  5684.259  260.948    0.000  260.948  1337.171 1755.945  187.838 1568.107     0.000 3559.875  201.969 3357.906
157.00  5789.727  255.743    0.000  255.743  1441.671 1646.687  208.155 1438.532    70.573 3268.729    0.000 3268.729
157.10  5765.902  308.671    0.000  308.671  1541.940 1479.680   86.201 1393.479     9.953 3538.463    0.000 3538.463
157.20  5730.108  329.495    0.000  329.495  1596.175 1565.225   70.684 1494.542    80.225 3660.395   10.053 3650.342
157.30  5767.250  298.853    0.000  298.853  1331.901 1532.024  198.951 1333.073     0.000 3426.350  211.720 3214.630
157.40  5606.387  263.005    0.000  263.005  1331.661 1530.310  267.548 1262.762    80.425 3378.710  150.796 3227.914
157.50  5473.459  293.198    0.000  293.198  1414.086 1439.757  177.032 1262.725     0.000 3551.292  241.074 3310.218
157.60  5824.419  266.679    0.000  266.679  1438.944 1705.036  403.168 1301.867    90.579 3778.607  553.021 3225.586
157.70  5825.017  255.306    0.000  255.306  1409.416 1536.396  267.039 1269.357    60.118 3524.666  433.593 3091.072
157.80  5864.567  220.925    0.000  220.925  1309.405 1650.899  273.596 1377.302    50.265 3498.227  241.274 3256.953
157.90  5868.478  177.169    0.000  177.169  1360.399 1592.682  229.292 1363.390   180.856 3284.397  301.192 2983.205
158.00  5969.640  161.681    0.000  161.681  1374.654 1603.767  254.246 1349.521    10.053 3402.744  242.685 3160.058
158.10  5870.841  169.284    0.000  169.284  1336.094 1525.632  263.922 1261.710     0.000 3547.495  401.022 3146.473
158.20  5766.360  187.467    0.000  187.467  1140.737 1793.380  333.996 1459.384     0.000 3556.849  674.969 2881.881
158.30  5835.859  161.932    0.000  161.932  1164.546 1777.560  299.259 1478.301   100.833 3433.398  649.747 2783.650
158.40  5689.737  162.177    0.000  162.177  1194.765 1859.738  326.860 1532.878    40.212 3650.033  796.009 2854.024
158.50  5647.557  181.500    0.000  181.500  1251.142 1584.373  360.312 1224.061    70.674 3242.188  578.771 2663.417
158.60  5801.542  175.991    0.000  175.991  1558.440 1467.580  220.558 1247.021    70.372 3602.592  576.453 3026.139
158.70  5632.700  221.105    0.000  221.105  1138.133 1907.380  315.022 1592.357    60.419 3440.327  423.339 3016.989
158.80  5737.754  172.971    0.000  172.971  1223.903 1674.399  227.221 1447.178   100.531 3298.273  434.904 2863.369
158.90  5733.848  206.503    0.000  206.503  1239.610 1913.205  276.686 1636.519    10.154 3560.562  749.271 2811.291
159.00  5688.945  197.274    0.000  197.274  1196.154 1841.278  398.364 1442.914    10.154 3575.439  985.006 2590.433
159.10  5640.871  186.650    0.000  186.650  1168.598 1616.131  204.266 1411.865   100.632 3026.744  556.750 2469.994
159.20  5663.395  190.144    0.000  190.144  1174.979 1561.875  120.910 1440.964    59.717 2999.110  496.432 2502.678
159.30  5920.208  168.162    0.000  168.162  1291.197 1487.297  186.936 1300.361    20.106 3077.612  710.570 2367.042
159.40  5728.052  202.242    0.000  202.242  1229.386 1668.995  252.603 1416.391     0.000 3643.714  729.568 2914.146
159.50  5776.458  188.814    0.000  188.814  1314.357 1721.378  289.149 1432.229    30.159 3494.324  477.232 3017.092
159.60  5716.782  170.565    0.000  170.565  1411.256 1488.051  296.965 1191.086    20.106 3486.883  820.751 2666.132
159.70  5690.836  186.778    0.000  186.778  1529.416 1298.347  408.539  889.808     0.000 3029.754  850.507 2179.247
159.80  5590.957  172.120    0.000  172.120  1464.221 1339.193  297.227 1041.966    10.053 2894.747  690.464 2204.284
159.90  5806.707  149.913    0.000  149.913  1386.776 1618.074  370.147 1247.927    30.159 3378.604  596.358 2782.246
160.00  5672.088  202.711    0.000  202.711  1434.813 1674.412  386.938 1287.474     0.000 4057.205 1146.683 2910.522
160.10  5732.427  177.328    0.000  177.328  1450.651 1623.782  424.192 1199.590    20.106 3602.496 1002.412 2600.084
160.20  5936.532  179.200    0.000  179.200  1442.279 1764.796  494.131 1270.665    80.727 3683.615 1044.923 2638.692
160.30  5833.449  179.278    0.000  179.278  1490.049 1573.611  423.921 1149.690    80.425 3244.086  774.399 2469.688
160.40  5785.330  209.603    0.000  209.603  1423.441 1682.276  430.723 1251.552    90.478 3500.958  879.461 2621.498
160.50  5838.738  196.765    0.000  196.765  1483.804 1591.200  335.782 1255.417    80.425 3409.780  719.515 2690.265
160.60  5792.273  189.396    0.000  189.396  1537.188 1629.870  477.759 1152.111    40.212 3459.536 1050.864 2408.673
160.70  5617.860  255.094    0.000  255.094  1361.397 1604.264  394.484 1209.780    30.159 3476.930  707.849 2769.081
160.80  5649.015  274.010    0.000  274.010  1438.737 1668.690  393.830 1274.860    80.526 3602.786  895.736 2707.050
160.90  5571.818  203.042    0.000  203.042  1447.011 1597.071  443.454 1153.617     0.000 3657.975 1181.655 2476.321
161.00  5478.729  188.992    0.000  188.992  1516.000 1634.687  450.510 1184.177     0.000 3595.945 1159.336 2436.609
161.10  5692.932  224.995    0.000  224.995  1551.931 1496.736  365.470 1131.266     0.000 3532.823 1186.989 2345.834
161.20  5758.704  208.885    0.000  208.885  1775.586 1309.001  202.883 1106.118    10.154 3535.930 1217.938 2317.992
161.30  5538.526  247.219    0.000  247.219  1614.037 1399.688  175.093 1224.596     0.000 3566.482 1220.758 2345.724
161.40  5839.964  202.623    0.000  202.623  1572.983 1500.281  335.127 1165.154     0.000 3360.911 1124.563 2236.349
161.50  5696.299  198.812    0.000  198.812  1474.417 1538.147  373.886 1164.261     0.000 3294.667  952.551 2342.116
161.60  5919.421  279.838    0.000  279.838  1236.907 1723.460  319.176 1404.284     0.000 3535.636  742.332 2793.304
161.70  5822.396  198.415    0.000  198.415  1071.824 1949.417  565.180 1384.237     0.000 3220.373  991.156 2229.217
161.80  5800.206  285.507    0.000  285.507  1191.835 1816.663  443.166 1373.497     0.000 3476.924  917.864 2559.060
161.90  6053.692  226.097    0.000  226.097  1429.105 1538.973  291.037 1247.936    19.906 3174.636  795.314 2379.322
162.00  5630.201  344.579    0.000  344.579  1418.490 1588.217  273.539 1314.678   100.531 3190.915  830.906 2360.010
162.10  5460.728  254.772    0.000  254.772  1217.555 1635.171  465.647 1169.523    30.159 3225.280 1037.092 2188.189
162.20  5856.300  209.408    0.000  209.408  1383.853 1665.480  497.200 1168.280    80.324 3259.867  926.806 2333.061
162.30  5713.161  182.527    0.000  182.527  1427.945 1504.877  389.828 1115.048    29.858 3444.158  806.375 2637.782
162.40  5581.626  278.281    0.000  278.281  1548.566 1529.822  423.801 1106.020     0.000 3107.358  674.074 2433.284
162.50  5814.711  239.794    0.000  239.794  1321.797 1666.952  384.287 1282.665    20.106 3056.188  644.517 2411.671
162.60  5741.901  283.600    0.000  283.600  1373.255 1683.127  470.581 1212.546    10.053 3502.257  882.582 2619.675
162.70  5767.795  269.224    0.000  269.224  1305.821 1772.108  463.305 1308.803     0.000 3667.409  594.644 3072.765
162.80  5714.002  296.496    0.000  296.496  1196.205 1918.675  467.859 1450.815     0.000 3764.143  938.264 2825.879
162.90  5640.854  301.317    0.000  301.317  1389.391 1697.238  390.067 1307.172     0.000 3632.134  582.378 3049.756
163.00  5680.670  189.167    0.000  189.167  1441.573 1538.245  379.624 1158.622     0.000 3359.599  545.795 2813.804
163.10  5637.345  197.265    0.000  197.265  1532.873 1439.770  494.370  945.400   110.584 3302.502  771.695 2530.807
163.20  5900.363  163.593    0.000  163.593  1501.519 1327.902  432.850  895.052    79.623 3157.633  644.816 2512.817
163.30  6045.011  174.092    0.000  174.092  1639.637 1351.837  526.394  825.444   100.531 3239.351  816.619 2422.732
163.40  6194.071  206.793    0.000  206.793  1709.607 1500.032  584.407  915.625   100.531 3656.766 1171.098 2485.668
163.50  6045.673  233.432    0.000  233.432  1507.090 1458.776  496.163  962.613    20.106 3492.070  845.468 2646.602
163.60  5902.713  271.916    0.000  271.916  1656.848 1749.872  337.631 1412.242     0.000 4208.707  747.860 3460.847
163.70  5890.903  262.999    0.000  262.999  1552.287 1747.534  334.207 1413.327     0.000 3917.238  864.266 3052.972
163.80  5864.826  245.287    0.000  245.287  1584.543 1672.690  244.385 1428.305    40.212 3865.182  878.248 2986.935
163.90  5664.193  282.044    0.000  282.044  1555.243 1592.913  264.246 1328.667    50.265 3581.881  416.309 3165.571
164.00  6009.644  310.082    0.000  310.082  1541.469 1710.382   68.483 1641.899     0.000 3756.994   40.616 3716.378
164.10  5932.623  229.324    0.000  229.324  1545.658 1485.982   70.385 1415.597   160.850 3378.601   30.462 3348.139
164.20  5846.227  304.011    0.000  304.011  1405.609 1682.614  169.343 1513.270    10.053 3845.875  394.086 3451.789
164.30  5729.567  290.398    0.000  290.398  1502.315 1728.807   97.882 1630.926    19.906 4066.036  101.338 3964.698
164.40  6081.429  279.381    0.000  279.381  1578.419 1488.541   18.588 1469.953    10.053 3809.279    0.000 3809.279
164.50  6003.228  296.375    0.000  296.375  1573.797 1818.434  140.497 1677.937    80.727 4145.556   29.858 4115.697
164.60  6040.893  194.041    0.000  194.041  1534.540 1738.236  204.276 1533.961    99.930 3806.067  101.338 3704.729
164.70  6044.495  162.295    0.000  162.295  1885.327 1469.798  184.726 1285.072    69.971 4006.005  382.124 3623.881
164.80  6038.142  185.374    0.000  185.374  1540.882 1756.118  323.936 1432.182     0.000 4043.910  656.679 3387.230
164.90  6178.981  186.563    0.000  186.563  1786.637 1361.451   69.648 1291.802    20.207 3817.397  192.924 3624.473
165.00  5912.673  154.255    0.000  154.255  1800.037 1273.175  307.415  965.760    90.581 3750.266  271.736 3478.530
165.10  5690.881  163.895    0.000  163.895  1832.629 1184.204  194.833  989.371   121.645 3383.916  221.470 3162.446
165.20  5802.527  152.072    0.000  152.072  1828.725 1267.928  167.791 1100.137    99.528 3518.651   30.462 3488.190
165.30  5804.427  162.312    0.000  162.312  1850.323 1516.859  286.958 1229.902   271.636 3767.864  402.326 3365.539
165.40  5880.810  183.474    0.000  183.474  1474.648 1767.810  157.699 1610.111    60.722 3848.490  442.538 3405.952
165.50  6097.056  162.819    0.000  162.819  1729.234 1584.828  163.326 1421.502   139.641 3760.111  786.661 2973.450
165.60  5992.764  162.861    0.000  162.861  1609.358 1672.978  118.193 1554.786   141.751 3542.348  553.626 2988.722
165.70  5867.185  157.109    0.000  157.109  1554.424 1678.040   79.549 1598.491   170.903 3407.258  374.285 3032.973
165.80  5935.924  151.258    0.000  151.258  1468.790 1398.890  118.539 1280.350   241.074 2799.030  121.344 2677.687
165.90  6155.949  132.653    0.000  132.653  1520.002 1651.866  231.452 1420.414   121.042 3530.290  492.602 3037.688
166.00  6045.225  226.655    3.450  223.205  1449.834 2041.221  545.415 1495.806   121.847 4144.444  946.308 3198.137
166.10  5843.666  293.668    0.000  293.668  1440.526 2047.128  506.420 1540.708    70.472 4207.598  980.294 3227.304
166.20  5998.212  279.572    0.000  279.572  1059.946 2321.421  499.378 1822.043    30.159 4292.850  811.101 3481.749
166.30  5864.971  255.839    0.000  255.839  1176.938 2262.264  523.831 1738.433    30.159 4054.075  716.189 3337.886
166.40  6117.803  244.673    0.000  244.673  1224.396 2095.561  550.575 1544.987    49.764 4045.928 1072.087 2973.841
166.50  5778.495  230.641    0.000  230.641  1146.293 1920.968  508.771 1412.197    10.154 3889.214  893.139 2996.075
166.60  5845.433  249.770    0.000  249.770  1193.222 1758.779  251.748 1507.031     9.953 3307.514  273.752 3033.763
166.70  5987.617  189.936    0.000  189.936   966.177 1914.879  350.361 1564.518     0.000 3065.623  396.001 2669.622
166.80  6061.945  160.314    0.000  160.314  1191.594 1693.335  241.629 1451.706    69.870 3161.839  151.703 3010.135
166.90  6078.133  157.286    0.000  157.286  1126.188 1791.874  285.366 1506.508    30.159 3575.023  291.842 3283.181
167.00  5796.714  236.641    0.985  235.656  1143.366 1779.223  376.068 1403.155    49.764 3239.764  453.800 2785.964
167.10  5760.829  276.850    0.000  276.850  1072.337 1577.154  175.870 1401.284     0.000 2707.446  101.337 2606.109
167.20  5930.695  236.390    8.473  227.917  1207.937 1700.215  341.098 1359.117   131.194 3272.432  434.500 2837.932
167.30  5832.088  231.675    0.000  231.675  1127.584 1811.583  373.249 1438.334   100.131 3310.424  412.278 2898.147
167.40  5697.461  355.276    0.000  355.276  1142.854 1847.462  306.647 1540.815    80.829 3442.711  403.636 3039.076
167.50  5803.823  345.392    0.000  345.392  1427.563 1536.227  316.327 1219.900    60.419 3342.800  313.259 3029.541
167.60  5858.138  248.991    0.000  248.991  1469.260 1581.131  231.425 1349.705    59.717 3371.146  534.530 2836.615
167.70  5882.629  309.680    0.000  309.680  1332.202 1688.380  255.724 1432.656    90.478 3646.701  443.954 3202.746
167.80  5725.791  274.392    0.000  274.392  1351.104 1600.133  116.642 1483.491    30.361 3127.557   70.272 3057.284
167.90  5814.463  310.428    0.000  310.428  1310.709 1808.256  263.538 1544.718    10.053 3511.582  514.825 2996.757
168.00  5871.780  248.121    0.000  248.121  1147.433 1809.882  334.225 1475.657   170.903 3259.857  312.553 2947.304
168.10  5742.442  316.336    0.000  316.336  1493.906 1587.174  237.251 1349.923   269.227 3034.979  160.850 2874.130
168.20  5883.533  304.666    0.000  304.666  1432.848 1653.154  243.693 1409.461   339.802 2751.157  251.227 2499.930
168.30  5775.022  278.920    0.000  278.920  1272.744 1648.965  338.405 1310.560   251.431 2949.721  513.413 2436.307
168.40  5895.098  228.034    0.394  227.640  1339.830 1697.689  358.248 1339.441   342.513 3270.618  533.520 2737.098
168.50  5830.170  267.951    0.000  267.951  1321.627 1757.095  273.186 1483.908   300.896 3273.743  242.282 3031.461
168.60  5945.991  320.061    0.000  320.061  1297.742 1881.121  337.764 1543.357   161.155 3445.645  643.398 2802.246
168.70  5847.026  346.803    0.000  346.803  1298.972 1866.435  376.685 1489.750   179.854 3393.073  484.463 2908.609
168.80  5877.120  308.468    0.000  308.468  1133.634 1618.605  380.952 1237.653   110.083 3011.239  592.732 2418.507
168.90  5856.441  282.896    0.000  282.896  1460.642 1599.022  341.952 1257.069   179.151 3241.872  473.201 2768.671
169.00  5953.480  203.808    0.000  203.808  1362.035 1795.659  538.530 1257.129   191.009 3482.038  826.370 2655.668
169.10  5889.213  180.938    0.000  180.938  1288.550 1754.033  456.040 1297.993   161.154 3253.439  512.708 2740.731
169.20  6032.695  226.420    0.000  226.420  1326.887 1976.237  545.056 1431.181   110.687 3655.669  714.375 2941.294
169.30  5887.044  207.072    0.000  207.072  1260.746 1886.410  380.994 1505.416    30.462 3362.928  413.084 2949.844
169.40  6163.856  166.264    0.000  166.264  1428.352 1831.320  308.360 1522.960    80.626 3679.196  140.743 3538.453
169.50  6096.362  121.292    0.000  121.292  1204.862 1790.526  375.217 1415.309   170.903 2967.632  375.694 2591.939
169.60  6038.649  123.011    0.000  123.011  1234.201 2079.374  340.943 1738.431    40.616 3711.570  202.474 3509.095
169.70  6168.307  111.650    0.000  111.650  1201.079 1923.173  352.454 1570.719    49.764 3510.795  271.434 3239.362
169.80  6087.502  125.781    0.000  125.781  1109.386 1952.333  394.624 1557.710    10.154 3584.205  263.900 3320.304
169.90  6203.312  121.432    0.000  121.432  1210.103 1905.721  343.259 1562.462    40.313 3261.776  110.685 3151.091
170.00  6240.568  178.650    0.000  178.650  1010.288 2001.423  343.659 1657.764    20.106 3128.889  213.231 2915.657
170.10  6193.106  174.683    0.000  174.683  1086.809 2095.345  496.250 1599.095   120.637 3111.783  433.795 2677.988
170.20  6359.392  167.524    0.000  167.524  1111.161 2071.231  322.468 1748.763     0.000 3430.180  294.059 3136.120
170.30  5989.333  166.562    0.000  166.562  1015.288 1915.685  400.854 1514.831     0.000 3226.610  304.616 2921.993
170.40  5902.914  204.984    0.000  204.984   932.573 1956.432  229.116 1727.316     0.000 3231.910   80.425 3151.485
170.50  5988.202  175.629    0.000  175.629  1070.774 1901.184  299.118 1602.066   110.584 3223.377  171.407 3051.971
170.60  6070.586  149.029    0.000  149.029  1262.824 1975.071  337.244 1637.828    40.213 3590.418  231.221 3359.197
170.70  5848.515  186.852    0.000  186.852  1212.755 1879.046  219.819 1659.228    49.764 3291.633  110.584 3181.049
170.80  5920.950  320.633    0.000  320.633  1171.783 1960.782  302.313 1658.469     9.953 3402.547  252.134 3150.413
170.90  5841.792  255.758    0.000  255.758  1147.189 1781.850  301.455 1480.395    70.071 3375.300  171.709 3203.591
171.00  6042.895  247.562    0.000  247.562  1397.341 1632.381  182.914 1449.467    70.372 3181.858  182.770 2999.088
171.10  5994.739  282.255    0.000  282.255  1300.234 1696.930  272.920 1424.010   100.531 3282.999  343.115 2939.883
171.20  5915.679  241.970    0.000  241.970  1290.906 1767.746  398.897 1368.849   140.743 3149.991  372.771 2777.220
171.30  6114.516  195.474    0.000  195.474  1450.233 1609.976  324.549 1285.427   201.062 2947.903  303.911 2643.992
171.40  5964.434  249.326    0.000  249.326  1259.184 1677.900  296.758 1381.141   120.637 3072.477  314.770 2757.707
171.50  5837.965  214.305    0.000  214.305  1224.652 1771.031  321.999 1449.032    79.923 3330.555  435.912 2894.643
171.60  5818.802  194.810    0.000  194.810  1352.745 1659.740  277.217 1382.524   130.690 3203.972  436.617 2767.355
171.70  5777.741  197.845    0.000  197.845  1392.768 1515.481  264.245 1251.235   150.796 3035.874  294.463 2741.411
171.80  5935.902  143.252    0.000  143.252  1634.523 1179.401   40.466 1138.935   130.690 2668.931  150.799 2518.132
171.90  5806.888  245.985    0.000  245.985  1563.469 1415.789  314.571 1101.218   190.309 3142.265  324.924 2817.341
172.00  5974.584  224.501    0.000  224.501  1471.661 1738.449  374.753 1363.697   170.903 3214.134  385.847 2828.287
172.10  5757.745  216.447    0.000  216.447  1442.147 1700.874  360.613 1340.260   220.667 3139.132  446.771 2692.362
172.20  5626.312  236.862    0.000  236.862  1277.216 1693.943  332.816 1361.127   169.198 2999.799  314.770 2685.029
172.30  5760.122  215.175    0.000  215.175  1500.099 1692.996  403.287 1289.709   280.083 3235.039  304.616 2930.423
172.40  5743.208  247.919    0.000  247.919  1348.313 1595.085  343.969 1251.116   150.796 2719.406  162.462 2556.944
172.50  5886.599  278.054    0.000  278.054  1337.608 1846.714  432.052 1414.661   211.115 3466.848  362.819 3104.030
172.60  5786.683  239.048    0.000  239.048  1504.220 1468.953  179.850 1289.102   170.903 3176.316   50.769 3125.547
172.70  5840.424  326.812    0.000  326.812  1359.134 1650.353  216.599 1433.754    80.829 3139.426  160.951 2978.475
172.80  5886.072  263.649    0.000  263.649  1565.724 1604.577  304.448 1300.128   149.593 3258.346  262.692 2995.654
172.90  5956.641  252.435    0.000  252.435  1424.904 1788.236  311.542 1476.694   211.115 3424.234  304.516 3119.718
173.00  5873.301  290.328    0.000  290.328  1415.100 1704.629  291.954 1412.675   129.989 3406.636  365.338 3041.298
173.10  5794.968  217.788    0.000  217.788  1523.584 1513.462  243.494 1269.968   200.761 3022.314  172.616 2849.698
173.20  5923.564  281.360    0.000  281.360  1691.207 1321.433   76.345 1245.088   320.997 2961.676  101.035 2860.641
173.30  6038.312  283.477    0.000  283.477  1696.528 1499.291  238.516 1260.775   282.192 3566.995  436.617 3130.378
173.40  5998.177  235.897    0.000  235.897  1657.300 1601.711  174.577 1427.134   228.915 3725.148  365.540 3359.608
173.50  6092.639  215.921    0.000  215.921  1603.224 1454.303  161.349 1292.953   318.490 3122.961  264.001 2858.960
173.60  5807.320  343.281    0.000  343.281  1434.776 1687.693  189.407 1498.286   229.919 3549.197  446.771 3102.426
173.70  5820.479  256.626    0.000  256.626  1552.691 1296.839   64.419 1232.421   250.429 2921.587  142.154 2779.432
173.80  5873.750  281.494    0.000  281.494  1518.688 1465.616  161.695 1303.921   451.992 2837.224  121.847 2715.377
173.90  5790.297  263.100    0.000  263.100  1477.950 1516.769  188.327 1328.441   180.956 3075.491  264.001 2811.490
174.00  5744.702  242.821    0.000  242.821  1363.165 1532.732  106.529 1426.204   191.009 3445.357  284.309 3161.048
174.10  5803.645  317.833    0.000  317.833  1203.763 1858.410  203.546 1654.864   180.956 3261.182  243.693 3017.489
174.20  5786.906  282.506    0.000  282.506  1265.801 1672.377  224.471 1447.906   160.850 3151.094  274.155 2876.940
174.30  5687.574  313.026    0.000  313.026  1144.557 1595.928  190.230 1405.699    81.231 3148.800  304.616 2844.184
174.40  5589.316  299.831    0.000  299.831  1217.456 1658.420  268.180 1390.240    60.923 3202.364  213.231 2989.132
174.50  5925.049  322.489    0.000  322.489  1306.165 1700.115  150.281 1549.834   101.539 3080.136  182.770 2897.367
174.60  5973.029  355.465    0.000  355.465  1094.932 1737.536  123.563 1613.973   111.693 3135.702  162.462 2973.240
174.70  6146.901  409.391    0.000  409.391  1163.673 1911.426  157.891 1753.535   142.154 3332.452  162.462 3169.990
174.80  6045.648  355.426    0.000  355.426  1152.866 1921.758  197.839 1723.919     9.953 3329.138   40.616 3288.522
174.90  5974.435  310.275    0.000  310.275  1165.089 1815.457  112.969 1702.488     0.000 3601.783  213.231 3388.552
175.00  6074.188  332.312    0.000  332.312  1094.791 1948.115  190.230 1757.886     0.000 3424.250  213.231 3211.018
175.10  6086.034  364.941    0.000  364.941  1185.753 1791.894  224.471 1567.422     0.000 3524.992  619.387 2905.605
175.20  6080.178  345.055    0.000  345.055  1446.671 1792.638  279.191 1513.447    80.829 3288.425  577.361 2711.064
175.30  5582.042  445.104    0.000  445.104  1302.285 2020.334  413.850 1606.485   142.154 3669.955  668.846 3001.109
175.40  5759.448  416.901    0.000  416.901  1277.496 1924.451  433.453 1490.998    71.077 3517.645  679.403 2838.242
175.50  5768.731  397.085    0.000  397.085  1313.750 1812.650  230.178 1582.472   111.291 3299.802  538.156 2761.647
175.60  5946.624  346.680    0.000  346.680  1453.459 1702.411  117.120 1585.291   161.658 3261.582  405.753 2855.829
175.70  6077.116  377.411    0.000  377.411  1220.869 1800.356  170.385 1629.971   111.693 3277.574  335.078 2942.496
175.80  5908.831  394.895    0.000  394.895  1280.666 1814.023  138.824 1675.199   142.154 3134.908  172.616 2962.292
175.90  5806.904  444.422    0.000  444.422  1129.799 1694.737  155.988 1538.749    30.361 3038.998   91.385 2947.613
176.00  5830.827  416.612    0.000  416.612  1196.329 1833.429  100.822 1732.607    91.183 3230.806  111.693 3119.113
176.10  5456.839  385.799    0.000  385.799  1326.123 1463.672    0.000 1463.672   132.000 2817.829    0.000 2817.829
176.20  5497.046  457.416    0.000  457.416  1268.017 1616.983    5.707 1611.276   121.041 3116.729    0.000 3116.729
176.30  5676.311  460.053    0.000  460.053  1196.552 1642.039    3.805 1638.234   101.438 3040.107    0.000 3040.107
176.40  5404.393  474.628    0.000  474.628  1073.349 1646.773    0.000 1646.773    60.722 3031.264    0.000 3031.264
176.50  5618.390  435.177    0.000  435.177  1170.665 1710.939    0.000 1710.939   151.906 2914.355    0.000 2914.355
176.60  5680.627  352.666    0.000  352.666  1175.514 1687.429    0.000 1687.429    40.616 2948.725    0.000 2948.725
176.70  5696.902  270.305    0.000  270.305  1061.895 1445.365    0.000 1445.365    30.261 2688.053    0.000 2688.053
176.80  5402.696  357.673    0.000  357.673  1058.423 1527.719    0.000 1527.719     0.000 2632.158    0.000 2632.158
176.90  5457.688  334.854    0.000  334.854  1198.030 1604.293    0.000 1604.293     9.953 3041.126    0.000 3041.126
177.00  5619.995  369.682    0.000  369.682  1148.346 1703.345    0.000 1703.345     0.000 3181.053    0.000 3181.053
177.10  5322.818  397.770    0.000  397.770   971.017 1660.687    0.000 1660.687     9.953 2878.252    0.000 2878.252
177.20  5334.264  353.661    0.000  353.661   887.180 1603.292    0.000 1603.292     0.000 2487.687    0.000 2487.687
177.30  5659.423  392.209    0.000  392.209  1114.940 1591.577    0.000 1591.577    10.154 2572.946    0.000 2572.946
177.40  5567.269  313.138    0.000  313.138  1072.992 1656.417    0.000 1656.417    59.918 2642.615    0.000 2642.615
177.50  5580.466  323.933    0.000  323.933  1104.965 1605.021    0.000 1605.021    79.623 2799.751    0.000 2799.751
177.60  5908.011  296.704    0.000  296.704  1053.494 1797.496    0.000 1797.496     0.000 3209.120    0.000 3209.120
177.70  5745.485  358.150    0.000  358.150  1204.832 1684.905   42.883 1642.021    59.717 3255.957    0.000 3255.957
177.80  5834.986  369.910    0.000  369.910  1282.108 1802.170   62.776 1739.394    90.581 3298.382    0.000 3298.382
177.90  5655.034  368.034    0.000  368.034  1170.648 1610.969   18.979 1591.990     0.000 2941.874    0.000 2941.874
178.00  5897.137  330.896    0.000  330.896  1200.337 1807.778   74.190 1733.589     0.000 3486.765   10.154 3476.611
178.10  5836.767  313.848    0.000  313.848  1251.035 1862.313   88.803 1773.511    19.906 3599.480    0.000 3599.480
178.20  5824.613  305.913    0.000  305.913  1311.064 1935.339  242.603 1692.736     0.000 3690.858  150.796 3540.062
178.30  5758.267  325.792    0.000  325.792  1218.388 1886.748  250.821 1635.927    89.575 3440.538  139.941 3300.597
178.40  5777.190  325.603    0.000  325.603  1040.514 2015.656  134.704 1880.952    29.858 3748.556  100.531 3648.025
178.50  5575.161  236.568    0.000  236.568  1068.336 1515.770    0.000 1515.770     0.000 2436.619    0.000 2436.619
178.60  5434.833  345.625    0.000  345.625  1113.306 1545.941    0.000 1545.941     9.953 2941.095    0.000 2941.095
178.70  5599.628  281.229    0.000  281.229  1168.623 1690.065   22.306 1667.760     0.000 3062.619   60.319 3002.301
178.80  5560.965  311.562    0.000  311.562  1099.339 1742.298    0.000 1742.298    39.811 2940.687    0.000 2940.687
178.90  5505.659  312.412    0.000  312.412  1122.372 1584.944    0.000 1584.944     0.000 2814.525    0.000 2814.525
179.00  5500.597  303.148    0.000  303.148  1119.514 1555.238    1.859 1553.379     0.000 2729.569    0.000 2729.569
179.10  5700.948  216.466    0.000  216.466  1252.639 1628.449   62.430 1566.019     9.953 2945.424    0.000 2945.424
179.20  5573.667  251.687    0.000  251.687  1370.675 1391.574    0.000 1391.574    60.923 2549.023    0.000 2549.023
179.30  5596.625  223.917    0.000  223.917  1130.616 1371.901    7.263 1364.637     0.000 2674.981    0.000 2674.981
179.40  5732.186  221.196    0.000  221.196  1234.595 1463.697   64.505 1399.191    30.159 2920.490    0.000 2920.490
179.50  5912.843  170.137    0.000  170.137  1488.981 1208.397    1.816 1206.581    10.154 2700.826    9.953 2690.874
179.60  5930.278  214.466    0.000  214.466  1791.733 1087.202    0.000 1087.202   151.705 2757.717    0.000 2757.717
179.70  5549.034  255.992    0.000  255.992  1541.256 1255.471   18.158 1237.312    81.231 2810.503    0.000 2810.503
179.80  5462.248  235.450    0.000  235.450  1375.326 1474.500   30.869 1443.630   121.847 2947.032    0.000 2947.032
179.90  5557.500  265.153    0.000  265.153  1407.995 1423.039   60.874 1362.165   132.000 2920.881    0.000 2920.881
180.00  5416.112  242.340    0.000  242.340  1266.802 1452.460   18.937 1433.524   101.539 2768.484    0.000 2768.484
180.10  5520.978  221.858    0.000  221.858  1366.627 1255.989    0.000 1255.989   101.438 2448.980    0.000 2448.980
180.20  5592.392  242.703    0.000  242.703  1325.324 1177.582    5.707 1171.875    91.385 2527.498    0.000 2527.498
180.30  5753.104  215.730    0.000  215.730  1461.558 1398.664   30.437 1368.227   229.920 2724.243    0.000 2724.243
180.40  5997.817  216.801    0.000  216.801  1231.934 1512.121   83.701 1428.420   191.614 2679.301    0.000 2679.301
180.50  6023.443  138.646    0.000  138.646  1227.722 1402.456   68.483 1333.974    89.776 2418.420    0.000 2418.420
180.60  5926.624  223.045    0.000  223.045  1085.516 1546.815   37.916 1508.900   120.037 2972.154    0.000 2972.154
180.70  5712.941  247.523    0.000  247.523  1039.774 1655.748  106.529 1549.219   162.462 2621.596   30.462 2591.134
180.80  5753.394  223.572    0.000  223.572   912.316 1774.831  140.770 1634.061    90.378 2507.694   50.769 2456.924
180.90  5728.279  247.861    0.000  247.861  1118.134 1521.301  153.825 1367.475   160.047 2328.633    0.000 2328.633
181.00  5781.135  165.052    0.000  165.052   949.459 1464.618    9.512 1455.107    29.858 2165.569    0.000 2165.569
181.10  5719.983  146.386    0.000  146.386   890.844 1604.428   77.951 1526.477    39.811 2377.695   10.154 2367.541
181.20  5779.761  171.863    0.000  171.863  1141.853 1536.898  146.173 1390.725    29.858 2672.258   40.616 2631.642
181.30  5766.241  145.298    0.000  145.298  1147.006 1561.425  201.643 1359.782    69.670 2640.093  101.539 2538.554
181.40  5632.805  160.154    0.000  160.154  1117.474 1449.890  136.922 1312.968    99.528 2266.212   40.616 2225.596
181.50  5737.937  198.767    0.000  198.767  1186.927 1348.814   79.896 1268.918   159.746 2327.930    0.000 2327.930
181.60  5740.084  180.823    0.000  180.823  1234.695 1272.908   60.873 1212.035   120.637 2241.374    0.000 2241.374
181.70  5754.367  155.299    0.000  155.299  1244.175 1258.933   81.799 1177.135   170.903 2237.556    0.000 2237.556
181.80  5703.643  198.799    0.000  198.799  1436.577 1068.578   68.483 1000.096   140.743 2281.584    0.000 2281.584
181.90  5838.229  154.521    0.000  154.521  1594.250 1010.817   58.971  951.846    89.575 2525.896    0.000 2525.896
182.00  5950.701  159.490    0.000  159.490  1520.490 1065.249  115.997  949.252   139.339 2578.967    0.000 2578.967
182.10  5788.633  197.176    0.000  197.176  1306.903 1168.234   58.971 1109.262    99.528 2368.248    0.000 2368.248
182.20  5867.317  180.208    0.000  180.208  1441.280 1163.510   70.385 1093.125   109.481 2308.034    0.000 2308.034
182.30  5799.852  171.716    0.000  171.716  1154.886 1433.970   77.994 1355.976    59.717 2427.067    0.000 2427.067
182.40  5764.525  188.338    0.000  188.338  1176.162 1333.894   72.287 1261.607    81.029 2420.330    0.000 2420.330
182.50  5718.822  175.833    0.000  175.833  1144.151 1398.659   49.460 1349.199     0.000 2302.103    0.000 2302.103
182.60  6226.431  141.848    0.000  141.848  1407.849 1306.438   58.710 1247.728    60.923 2867.199    0.000 2867.199
182.70  6111.256  137.805    0.000  137.805  1635.106 1256.716   43.753 1212.963   192.119 2540.872    0.000 2540.872
182.80  6065.003  173.865    0.000  173.865  1667.834 1134.496   36.144 1098.352   192.924 2548.810    0.000 2548.810
182.90  6123.211  176.884    0.000  176.884  1480.380 1376.550   51.362 1325.188   212.930 2839.847    0.000 2839.847
183.00  6041.665  168.360    0.000  168.360  1682.358 1117.844   34.241 1083.602   140.945 3008.033    0.000 3008.033
183.10  5921.174  203.521    0.000  203.521  1722.913 1161.783   32.339 1129.444   132.000 2976.780    0.000 2976.780
183.20  6101.657  144.083    0.000  144.083  1576.976 1355.449  127.454 1227.995   121.444 3217.347    0.000 3217.347
183.30  5938.723  174.405    0.000  174.405  1710.264 1237.329  178.816 1058.513   130.993 2934.737    0.000 2934.737
183.40  6000.317  162.931    0.000  162.931  1705.999 1246.882  172.805 1074.077    91.284 2806.756   81.231 2725.525
183.50  5623.173  239.443    0.000  239.443  1383.388 1541.200  195.937 1345.263   100.733 2882.953  101.539 2781.414
183.60  5701.229  206.425    0.000  206.425  1299.380 1496.895  215.388 1281.506   131.799 2720.698  142.154 2578.544
183.70  6087.468  188.964    0.000  188.964   985.710 1847.599  416.065 1431.534    20.308 2908.397  353.773 2554.624
183.80  5852.992  199.753    0.000  199.753   985.068 2029.832  304.367 1725.464    30.462 3293.139  314.770 2978.369
183.90  6028.463  242.310    0.000  242.310  1069.668 1934.675  357.632 1577.043    60.923 3426.049  345.232 3080.817
184.00  5872.176  269.283    0.000  269.283  1074.417 1932.473  313.879 1618.594    91.385 3063.651  233.539 2830.111
184.10  5901.841  313.405    0.000  313.405  1001.308 1837.972  285.345 1552.627    10.154 2984.913  213.231 2771.682
184.20  5852.060  342.396    0.000  342.396  1058.152 1882.511  273.887 1608.624     0.000 3350.131  152.308 3197.823
184.30  5821.354  243.161    0.000  243.161   929.774 1832.035  262.517 1569.518    50.568 3073.874  121.847 2952.027
184.40  5664.292  237.584    0.000  237.584  1126.670 1784.967  334.713 1450.254     0.000 3260.353  243.391 3016.962
184.50  5809.657  285.350    0.000  285.350  1171.254 1586.622  175.011 1411.611     0.000 2973.042   71.077 2901.965
184.60  5770.701  223.592    0.000  223.592  1217.764 1462.905  182.016 1280.889     0.000 3063.713   49.764 3013.949
184.70  5885.139  258.194    0.000  258.194  1139.449 1619.396  161.436 1457.961     0.000 3030.759    0.000 3030.759
184.80  5840.795  310.388    0.000  310.388  1166.772 1710.437  144.099 1566.338     0.000 2841.543    0.000 2841.543
184.90  6056.799  275.642    0.000  275.642  1021.168 2098.982  245.050 1853.932     0.000 3228.197   70.876 3157.321
185.00  5935.417  324.789    0.000  324.789  1121.632 1848.108  245.264 1602.844     0.000 3340.094  142.154 3197.940
185.10  5894.374  277.063    0.000  277.063  1098.012 1833.142  155.557 1677.586     0.000 3169.480    0.000 3169.480
185.20  5528.365  312.574    0.000  312.574  1086.326 1872.717  186.294 1686.423     0.000 2959.456  162.462 2796.993
185.30  5623.682  294.336    0.000  294.336   951.787 1813.858  172.675 1641.183     0.000 2859.132   60.923 2798.208
185.40  5537.091  258.024    0.000  258.024  1092.571 1628.858  161.474 1467.383    19.906 2839.836   50.265 2789.571
185.50  5740.105  308.488    0.000  308.488  1239.239 1617.387  180.459 1436.928    70.372 2910.000   30.462 2879.538
185.60  5506.929  282.485    0.000  282.485  1210.565 1581.694  156.720 1424.974    39.811 3207.082   30.462 3176.620
185.70  5589.776  210.987    0.000  210.987  1099.560 1725.667  223.607 1502.060     0.000 3106.847  101.539 3005.308
185.80  5703.219  237.697    0.000  237.697  1028.931 1899.945  237.700 1662.245    20.106 3143.549  162.462 2981.087
185.90  5822.668  243.820    0.000  243.820   840.272 2222.669  272.029 1950.640   100.531 3209.196    0.000 3209.196
186.00  5755.535  286.389    0.000  286.389   631.809 2147.028  175.011 1972.016     0.000 3044.217  203.078 2841.139
186.10  5812.253  376.181    0.000  376.181   919.818 1984.215  176.914 1807.302     0.000 3211.521  213.231 2998.289
186.20  5694.725  295.052    0.000  295.052   926.693 1990.968  203.546 1787.422     0.000 3289.723  142.154 3147.569
186.30  5738.542  268.178    0.000  268.178   880.299 2144.687  189.970 1954.716     0.000 3430.270   20.308 3409.962
186.40  5900.560  266.927    0.000  266.927  1049.815 2086.620  313.879 1772.741     0.000 3786.869  253.847 3533.022
186.50  5973.470  232.096    0.000  232.096   929.374 1928.478  356.595 1571.883     0.000 3267.109  609.233 2657.876
186.60  5951.474  248.025    0.000  248.025  1029.128 2139.773  420.321 1719.451     0.000 3692.578  771.695 2920.883
186.70  5825.046  259.687    0.000  259.687  1063.149 2147.023  353.914 1793.109     0.000 3544.273  446.771 3097.503
186.80  5810.595  266.804    0.000  266.804  1132.676 2018.049  363.512 1654.538     0.000 3587.510  619.387 2968.123
186.90  5742.528  282.045    0.000  282.045  1180.183 1887.889  302.292 1585.597     0.000 3373.880  467.078 2906.801
187.00  5731.485  190.855    0.000  190.855  1187.673 1773.440  258.712 1514.727     0.000 3228.510  264.001 2964.509
187.10  5856.542  202.493    0.000  202.493  1400.145 1888.207  303.412 1584.795     0.000 3334.354  243.693 3090.660
187.20  5786.151  253.216    0.000  253.216  1299.136 1772.396  214.441 1557.955     0.000 3218.344   91.385 3126.959
187.30  5981.906  198.599    0.000  198.599  1293.131 1688.185  219.927 1468.258     0.000 3191.099  192.218 2998.881
187.40  6002.294  188.146    0.000  188.146  1462.597 1854.645  447.507 1407.138    10.154 3616.256  385.545 3230.711
187.50  5917.235  218.297    0.000  218.297  1209.304 1915.527  353.568 1561.959     0.000 3584.097  375.694 3208.403
187.60  5836.713  236.761    0.000  236.761  1109.779 2179.139  349.502 1829.637     0.000 3498.552  284.309 3214.244
187.70  5894.452  344.086    0.000  344.086  1315.742 1871.977  260.615 1611.362    30.462 3386.653  355.386 3031.267
187.80  5825.089  307.088    0.000  307.088  1383.815 1832.388  272.676 1559.712     0.000 3265.915  466.575 2799.341
187.90  5926.710  207.346    0.000  207.346  1332.576 1792.028  279.638 1512.391     0.000 3196.655  365.439 2831.216
188.00  5869.771  335.443    0.000  335.443  1345.110 1850.152  397.048 1453.104    69.670 3177.643  597.063 2580.580
188.10  5975.011  289.933    0.000  289.933  1301.659 1842.749  237.787 1604.962    10.154 3288.028  527.800 2760.227
188.20  5774.490  268.106    0.000  268.106  1188.170 1903.988  372.796 1531.192     0.000 3400.603  778.926 2621.677
188.30  5995.583  243.773    0.000  243.773  1051.091 1900.572  349.707 1550.865     0.000 3099.206  362.819 2736.388
188.40  5498.439  319.051    0.000  319.051  1099.355 1829.108  369.383 1459.725    40.212 3065.729  374.585 2691.144
188.50  5588.182  252.703    0.000  252.703  1175.713 1742.178  233.722 1508.456     0.000 3190.800   50.769 3140.031
188.60  5624.080  254.344    0.000  254.344  1147.147 1866.582  377.383 1489.199     0.000 3385.632  548.209 2837.423
188.70  5546.885  352.019    0.000  352.019   979.709 2023.525  279.638 1743.888     0.000 3464.354  436.617 3027.737
188.80  5640.996  328.855    0.000  328.855  1061.195 1790.845   72.287 1718.558     0.000 3135.515   20.308 3115.208
188.90  5671.537  270.974    0.000  270.974  1088.007 1559.569   89.408 1470.161     0.000 3165.290  253.847 2911.443
189.00  5544.611  283.377   17.755  265.623  1221.756 1628.571  199.741 1428.830    20.106 3155.123  324.924 2830.198
189.10  5936.250  125.711    0.000  125.711  1151.540 1882.866  319.880 1562.986    10.053 3463.351  353.672 3109.678
189.20  5795.202  150.978    0.000  150.978  1318.719 1639.785  165.500 1474.285     0.000 3202.675  253.343 2949.332
189.30  5744.881  190.547    0.000  190.547  1149.254 1710.115  231.689 1478.426     0.000 2986.833  303.508 2683.325
189.40  5638.344  172.166    3.170  168.995  1290.935 1617.861  199.741 1418.120     0.000 3104.359   71.077 3033.281
189.50  5694.881  213.781    1.268  212.513  1310.242 1794.328  249.157 1545.171    81.231 3211.725  132.000 3079.724
189.60  5749.157  196.095    0.000  196.095  1238.842 1866.215  254.647 1611.568   111.693 3356.297  192.924 3163.374
189.70  5591.906  199.474    0.000  199.474  1434.721 1509.154   98.919 1410.234    60.923 3103.249   30.462 3072.787
189.80  5478.629  215.833    0.000  215.833  1308.649 1662.945  176.479 1486.466    50.769 3031.050  213.131 2817.919
189.90  5396.046  204.476    0.000  204.476  1394.828 1492.823   72.287 1420.536     0.000 3054.689   20.308 3034.381
190.00  5507.510  162.594    0.000  162.594  1147.877 1646.271  247.255 1399.016    20.308 3100.937  152.308 2948.629
190.10  5395.885  156.289    0.000  156.289  1482.768 1389.790  255.204 1134.586     0.000 3073.983  121.544 2952.439
190.20  5631.611  135.662    0.000  135.662  1315.307 1475.845  268.224 1207.621     0.000 3207.714  223.385 2984.329
190.30  5590.968  179.257    0.000  179.257  1266.050 1658.498  239.257 1419.241    20.308 3191.923  132.000 3059.923
190.40  5578.866  178.455    0.000  178.455  1368.735 1673.477  269.996 1403.481    40.616 3226.500  294.463 2932.037
190.50  5619.771  208.210    0.000  208.210  1329.062 1612.030  214.960 1397.071     9.953 3135.815  284.309 2851.506
190.60  5593.974  188.178    0.000  188.178  1208.079 1639.207  218.764 1420.443    39.912 3099.134  162.462 2936.672
190.70  5829.520  126.660    0.000  126.660  1432.020 1668.468  248.886 1419.582    80.425 3085.147  301.694 2783.453
190.80  5633.509  118.604    0.000  118.604  1273.990 1622.658  337.826 1284.832     9.953 2855.834  213.131 2642.703
190.90  5446.658   91.995    0.000   91.995  1414.376 1162.526  131.259 1031.267    70.675 2194.137    0.000 2194.137
191.00  5568.877  110.399    0.000  110.399  1453.399 1394.209  142.629 1251.581    80.326 2628.637   10.154 2618.483
191.10  5679.544  143.136    0.000  143.136  1159.933 1597.559  150.194 1447.364   151.301 2423.142    0.000 2423.142
191.20  5593.147  108.234    0.000  108.234  1200.964 1301.959  131.215 1170.744   171.710 2305.223    0.000 2305.223
191.30  5514.578  114.291    0.000  114.291  1199.398 1526.489  161.608 1364.880   252.137 2292.344    0.000 2292.344
191.40  5618.117  140.696    0.000  140.696  1214.897 1424.442  110.160 1314.282   152.308 2342.725    0.000 2342.725
191.50  5527.252  171.914    0.000  171.914  1321.374 1413.453  106.529 1306.924   111.291 2454.404    0.000 2454.404
191.60  5737.292  154.211    0.000  154.211  1240.283 1238.628  121.747 1116.881   111.492 2163.361    0.000 2163.361
191.70  5561.007  118.410    0.000  118.410  1459.844 1264.203  146.477 1117.726   202.372 2251.316    0.000 2251.316
191.80  5564.696  149.936    0.000  149.936  1216.083 1507.319  203.546 1303.773    60.923 2465.957   40.616 2425.342
191.90  5420.896  157.695    0.000  157.695  1258.191 1458.277  171.076 1287.200    91.284 2392.486    0.000 2392.486
192.00  5580.871  126.344    0.000  126.344  1236.097 1625.452  190.099 1435.353   141.852 2331.555    0.000 2331.555
192.10  5542.102  159.125    8.032  151.093  1072.223 1592.473  231.562 1360.911   211.720 2261.879    0.000 2261.879
192.20  5597.951  128.309    0.000  128.309  1179.407 1411.298  211.672 1199.626   203.078 2174.014    0.000 2174.014
192.30  5901.209  156.382    0.000  156.382  1091.406 1576.835  241.331 1335.504   131.196 2460.638   30.462 2430.177
192.40  5744.205  140.979    0.000  140.979  1165.943 1327.750  251.103 1076.647   121.646 2146.984    0.000 2146.984
192.50  5771.447  156.648    0.000  156.648  1226.776 1364.355  134.933 1229.423   120.238 2416.903    0.000 2416.903
192.60  5783.127  193.758    0.000  193.758  1225.718 1557.273  262.039 1295.234    50.769 2619.276  132.000 2487.275
192.70  5614.220  137.945    0.000  137.945  1237.438 1459.121  260.648 1198.473    81.029 2362.306    0.000 2362.306
192.80  5492.634  127.972    0.000  127.972  1151.939 1358.891  197.580 1161.311    10.154 2346.642    0.000 2346.642
192.90  5674.621  101.971    0.000  101.971  1204.780 1404.923  214.959 1189.964    19.906 2408.768   50.769 2357.998
193.00  5608.063  134.074    0.000  134.074  1177.393 1390.908  161.004 1229.904     0.000 2518.133    0.000 2518.133
193.10  5670.987  117.375    0.000  117.375  1277.774 1295.026  165.500 1129.527    30.462 2310.136   30.462 2279.674
193.20  5586.643  130.664    0.000  130.664  1229.579 1223.989  163.293 1060.696    30.462 2279.786    0.000 2279.786
193.30  5713.875  158.243    0.000  158.243  1248.254 1374.391  184.436 1189.955     0.000 2600.575   20.308 2580.267
193.40  5722.906  143.327    0.000  143.327  1310.983 1262.683  114.138 1148.545     0.000 2459.625    0.000 2459.625
193.50  5652.432  136.745    0.000  136.745  1429.607 1092.083  127.280  964.803     0.000 2570.020    0.000 2570.020
193.60  5851.445  168.013    0.000  168.013  1397.808 1356.744  140.770 1215.974    40.616 2567.602   60.923 2506.678
193.70  5720.435  211.323    0.000  211.323  1421.744 1219.883  161.565 1058.318   110.786 2364.728   40.616 2324.113
193.80  5649.109  183.522    0.000  183.522  1398.106 1329.777  178.338 1151.439     0.000 2675.775   10.154 2665.621
193.90  5731.307  171.673    0.000  171.673  1580.491 1237.308  188.110 1049.197   130.690 2565.388   40.616 2524.773
194.00  5681.699  109.204    0.000  109.204  1650.799 1226.677  159.706 1066.971     0.000 2758.118  101.539 2656.579
194.10  5851.276  123.139    0.000  123.139  1623.864 1202.956  176.914 1026.042    20.308 2638.890   20.308 2618.582
194.20  5604.193   90.143    0.000   90.143  1755.345 1109.683  171.207  938.476    10.154 2707.251   20.308 2686.943
194.30  5488.651  135.744    0.000  135.744  1660.783 1102.516  172.979  929.537    60.722 2488.793   60.923 2427.870
194.40  5609.072  147.275    0.000  147.275  1601.082 1131.540  180.718  950.821     0.000 2527.601   10.154 2517.447
194.50  5700.518  118.633    0.000  118.633  1533.187 1346.055  218.677 1127.378    69.670 2669.664   50.769 2618.894
194.60  5602.465  117.827    0.000  117.827  1406.665 1150.258  177.865  972.393     9.953 2312.164    9.953 2302.211
194.70  5594.398  138.302    0.000  138.302  1482.575 1273.503  248.077 1025.426    30.159 2506.487   10.154 2496.333
194.80  5749.484  141.655    0.000  141.655  1670.122 1224.142  125.033 1099.109    30.159 2530.215   10.154 2520.061
194.90  5791.447  121.282    0.000  121.282  1726.171 1183.383  203.459  979.924    10.053 2829.003   40.616 2788.387
195.00  5703.562  114.312    0.000  114.312  1689.066 1271.546  335.237  936.309    19.906 3091.497  121.847 2969.650
195.10  5823.838  130.100    0.000  130.100  1704.286 1148.516  191.095  957.421     0.000 2624.311  130.191 2494.120
195.20  5599.150  136.720    0.000  136.720  1759.103 1097.354  206.572  890.782    10.053 2527.902   70.876 2457.026
195.30  5763.563  121.508    0.000  121.508  1794.895  929.688  139.992  789.696    80.425 2533.531  291.246 2242.286
195.40  5796.909  132.682    0.000  132.682  1694.867 1110.225  201.125  909.100    29.858 2354.689  331.258 2023.431
195.50  5807.554  179.940    0.000  179.940  1579.945 1282.213  209.685 1072.527    91.083 2526.598  354.582 2172.016
195.60  5433.335  186.338    0.000  186.338  1692.812 1010.511  178.643  831.868   293.152 2156.831  304.616 1852.215
195.70  5548.487  152.875    0.000  152.875  1764.308  789.329   63.982  725.347   364.230 1928.213  211.518 1716.695
195.80  5739.897  134.239    0.000  134.239  1909.163  746.707  106.356  640.351   402.134 2056.100  324.924 1731.176
195.90  5789.028   86.821    0.000   86.821  2006.510  749.041  163.338  585.703   505.477 1970.847  467.078 1503.769
196.00  5682.050  100.604    0.000  100.604  1911.360  776.729  143.579  633.150   242.786 2150.600  464.765 1685.835
196.10  5585.588  119.458    0.000  119.458  1860.947  744.849  178.591  566.258   222.378 2009.542  333.365 1676.177
196.20  5590.415  113.142    0.000  113.142  1804.113  785.456   87.506  697.950   192.924 2184.082  274.155 1909.928
196.30  5561.272  107.459    0.000  107.459  1740.076  875.598  134.584  741.014    50.568 2314.271  311.352 2002.918
196.40  5496.110  117.324    0.000  117.324  1712.072  948.271  213.749  734.522    49.965 2446.879  342.216 2104.663
196.50  5676.236  113.229    0.000  113.229  1793.965  951.232  214.311  736.920    40.616 2465.679  171.611 2294.069
196.60  5497.666  130.645    0.000  130.645  1782.577  951.515  167.489  784.027   170.806 2125.772  243.693 1882.079
196.70  5756.948  166.408    0.000  166.408  1679.624 1017.741  195.789  821.952   221.269 2394.488  412.988 1981.500
196.80  5426.751  112.896    0.000  112.896  1601.677 1182.127  264.809  917.319     0.000 2297.681  151.705 2145.976
196.90  5680.686   99.995    0.000   99.995  1517.578 1217.575  303.802  913.773     0.000 2744.158  131.196 2612.962
197.00  5492.388  141.729    0.000  141.729  1547.474 1110.738  309.251  801.487    19.906 2403.138  151.303 2251.835
197.10  5598.525  148.026    0.000  148.026  1514.320 1013.862  142.500  871.363     0.000 2240.881   30.462 2210.419
197.20  5722.000  153.365    0.000  153.365  1486.339 1274.858  195.505 1079.353     9.953 2846.485   69.670 2776.815
197.30  5793.491  123.394    0.000  123.394  1536.138 1253.591  248.032 1005.558    80.425 2799.842  161.859 2637.983
197.40  5581.777  163.969    0.000  163.969  1435.446 1438.449  307.869 1130.580     0.000 3282.701  375.694 2907.008
197.50  5580.771  183.257    0.000  183.257  1537.524 1463.425  148.379 1315.046     0.000 3164.067   20.308 3143.759
197.60  5733.591  169.413    0.000  169.413  1475.914 1506.669  243.494 1263.175   131.597 3212.930   50.769 3162.161
197.70  5660.987  157.304    0.000  157.304  1485.779 1304.082  258.321 1045.761    91.284 2598.177  132.000 2466.176
197.80  5784.259  135.390    0.000  135.390  1494.000 1353.425  193.991 1159.435    30.261 3035.194  243.693 2791.501
197.90  5738.366  140.402    0.000  140.402  1567.099 1355.745  246.693 1109.052    80.425 3115.606  243.693 2871.913
198.00  5792.239  119.894    0.000  119.894  1499.034 1328.888  317.684 1011.204    10.053 2972.647  203.078 2769.569
198.10  5744.322  209.727    0.000  209.727  1534.712 1354.777  277.260 1077.518     0.000 3062.020  172.616 2889.404
198.20  5792.226  184.592    0.000  184.592  1555.163 1294.684  269.867 1024.816    40.212 2997.278   81.231 2916.047
198.30  5633.283  208.838    0.000  208.838  1563.941 1387.831  273.844 1113.987    50.265 3240.658  233.539 3007.119
198.40  5694.865  147.609    0.000  147.609  1490.874 1578.038  409.209 1168.829    20.308 3178.053  345.232 2832.821
198.50  5613.351  202.140    0.000  202.140  1554.971 1424.025  252.876 1171.149    60.520 3105.357  213.231 2892.125
198.60  5566.595  165.360    0.000  165.360  1527.588 1419.409  305.576 1113.833    70.472 3043.938  345.232 2698.706
198.70  5599.751  135.239    0.000  135.239  1591.221 1525.735  410.377 1115.357    50.769 3154.127  375.694 2778.434
198.80  5715.013  156.365    0.000  156.365  1567.233 1540.070  422.824 1117.246    39.811 3391.666  274.155 3117.511
198.90  5763.905  148.268    0.000  148.268  1503.074 1617.441  380.200 1237.240     0.000 3201.656  274.155 2927.501
199.00  5471.880  197.986    8.666  189.320  1342.374 1592.997  444.575 1148.422     0.000 3228.010  253.847 2974.163
199.10  5891.953  191.831    0.000  191.831  1272.660 1678.468  282.745 1395.723     0.000 3450.887   60.923 3389.964
199.20  5634.607  177.027    0.000  177.027  1263.637 1755.677  340.338 1415.339     0.000 3294.566  213.231 3081.335
199.30  5647.411  121.171    0.000  121.171  1390.603 1565.801  398.830 1166.971     0.000 3444.661  396.001 3048.659
199.40  5714.565  130.852    0.000  130.852  1344.922 1468.325  253.955 1214.370     0.000 2813.931  162.462 2651.469
199.50  5840.364  206.916    0.000  206.916  1237.986 1816.781  424.066 1392.715     0.000 3494.317  293.757 3200.560
199.60  5623.792  166.462    0.000  166.462  1282.261 1548.064  324.948 1223.116     0.000 2956.887  162.462 2794.425
199.70  5746.946  145.941    0.000  145.941  1402.522 1547.818  405.189 1142.629     9.953 3176.841  264.001 2912.840
199.80  5549.145  215.765    0.000  215.765  1413.432 1438.995  311.069 1127.926     0.000 2959.173   10.154 2949.019
199.90  5667.506  229.440    0.000  229.440  1519.144 1541.362  239.939 1301.424     0.000 2989.737    0.000 2989.737
200.00  5602.301  223.087    0.000  223.087  1497.660 1453.643  258.483 1195.160    10.154 2765.852    9.953 2755.899
200.10  5554.800  209.829    0.000  209.829  1589.961 1339.631  163.076 1176.556    20.308 2799.634   40.616 2759.018
200.20  5849.884  257.709    0.000  257.709  1467.763 1599.233  319.238 1279.995    40.012 3315.586  142.154 3173.431
200.30  5764.575  244.130    0.000  244.130  1600.903 1355.955  311.545 1044.410   211.216 2629.340  343.422 2285.918
200.40  5755.198  202.806    0.000  202.806  1551.268 1400.821  264.843 1135.977    91.184 2879.950  141.146 2738.804
200.50  5761.847  191.602    0.000  191.602  1627.963 1476.726  146.216 1330.510   241.980 2760.410   40.313 2720.097
200.60  5580.551  173.122    0.000  173.122  1645.774 1410.909  264.245 1146.664   262.691 3003.314  223.385 2779.929
200.70  5661.154  168.530    0.000  168.530  1716.655 1421.156  273.670 1147.486   182.669 3193.927   30.462 3163.465
200.80  5735.596  214.391    0.000  214.391  1698.267 1252.483  152.053 1100.429   192.622 2994.458  101.539 2892.920
200.90  5625.279  238.856    0.000  238.856  1675.316 1313.734   49.460 1264.274   283.906 2741.542   20.308 2721.234
201.00  5598.447  269.381    0.000  269.381  1555.211 1477.908  167.141 1310.766   141.953 2831.804   10.154 2821.650
201.10  5580.946  246.508    0.000  246.508  1598.854 1430.882   72.287 1358.595   110.787 3250.827    0.000 3250.827
201.20  5873.148  290.169    0.000  290.169  1602.530 1509.885   70.385 1439.500   141.450 3213.428    0.000 3213.428
201.30  5862.457  251.876    0.000  251.876  1567.534 1503.793    5.707 1498.086   140.645 3293.448    0.000 3293.448
201.40  5881.535  272.389    0.000  272.389  1550.459 1520.923   26.632 1494.291   232.431 3198.957    0.000 3198.957
201.50  5892.354  229.664    0.000  229.664  1487.893 1401.233  121.704 1279.530   222.075 2862.066   50.769 2811.297
201.60  5863.018  169.051    0.000  169.051  1716.884 1262.147   34.241 1227.906   110.886 3067.549    0.000 3067.549
201.70  5637.748  164.179    0.000  164.179  1554.316 1359.887  248.984 1110.903   152.006 2930.332   60.923 2869.408
201.80  6010.763  153.406    0.000  153.406  1714.528 1332.970  277.735 1055.234    60.822 3223.992   40.616 3183.377
201.90  5862.777  122.018    0.000  122.018  1637.199 1420.403  397.048 1023.356   100.735 3309.433  272.643 3036.790
202.00  5889.233  138.606    0.000  138.606  1632.983 1449.601  448.247 1001.354   120.036 3540.667  709.362 2831.304
202.10  5825.729  114.912    0.000  114.912  1723.280 1261.989  516.026  745.963   172.415 3059.717  573.132 2486.585
202.20  5943.774  124.797    0.000  124.797  1825.440 1312.803  360.224  952.579   159.245 3027.853  674.576 2353.277
202.30  5885.091  113.710    0.000  113.710  1783.594 1117.935  384.792  733.143     9.953 3303.704  674.969 2628.735
202.40  5804.384  126.108    0.000  126.108  1781.613 1047.291  305.640  741.651    60.319 3067.439  583.181 2484.258
202.50  5749.709  105.561    0.000  105.561  1826.186 1027.272  322.893  704.379    90.478 2892.418  281.086 2611.333
202.60  5758.683  117.806    0.000  117.806  1697.072 1183.333  479.205  704.128    40.213 2946.226  335.078 2611.148
202.70  5841.794  102.659    0.000  102.659  1743.714 1159.368  518.534  640.833   101.539 3490.589  476.325 3014.263
202.80  5849.806  111.050    0.000  111.050  1529.985 1223.941  489.942  733.999    10.154 3081.924  451.890 2630.033
202.90  5728.404   99.944    0.000   99.944  1501.484 1100.780  143.182  957.598     0.000 2654.472  351.257 2303.215
203.00  5844.314  141.761    0.000  141.761  1572.318 1197.105  406.037  791.068     0.000 3208.401  927.009 2281.392
203.10  5911.097  121.837    0.000  121.837  1548.926 1149.579  446.281  703.297     0.000 3028.450  662.712 2365.738
203.20  5900.779  136.961    0.000  136.961  1667.166 1160.249  350.779  809.470     0.000 3406.443  695.377 2711.066
203.30  6006.058  122.842    0.000  122.842  1528.405 1286.113  472.401  813.712     0.000 3301.387  809.690 2491.697
203.40  5964.385  115.242    0.000  115.242  1468.607 1567.658  575.574  992.084    10.053 3485.182  893.239 2591.943
203.50  5839.225  131.889    0.000  131.889  1496.966 1413.575  431.822  981.754    30.462 3478.943  903.695 2575.247
203.60  5717.174  118.043    0.000  118.043  1390.879 1402.130  456.803  945.327    49.764 3077.004  628.634 2448.370
203.70  5856.108   99.446    0.000   99.446  1421.898 1633.038  592.373 1040.665    30.462 3698.091  718.204 2979.887
203.80  5826.046  148.520    0.000  148.520  1682.711 1342.317  415.129  927.188    20.308 3759.222  680.008 3079.214
203.90  5775.732  192.636    0.000  192.636  1466.175 1411.802  302.465 1109.337     0.000 3167.303  588.925 2578.378
204.00  6037.102  229.273    0.000  229.273  1212.331 1968.040  471.674 1496.366     0.000 3869.090  862.072 3007.018
204.10  5888.147  190.463    0.000  190.463  1515.183 1915.234  294.597 1620.637    10.154 4084.845  668.749 3416.096
204.20  5809.228  169.937    0.000  169.937  1376.222 1669.997  339.301 1330.696     0.000 3695.690  538.156 3157.535
204.30  5639.169  289.679    0.000  289.679   951.988 1925.943  377.820 1548.123     0.000 3602.581  487.386 3115.195
204.40  5485.464  311.010    0.000  311.010  1047.526 1877.699  360.659 1517.040     0.000 3679.304  507.694 3171.610
204.50  5822.797  263.987    0.000  263.987  1231.160 1815.955  387.592 1428.363     0.000 3426.662  617.376 2809.286
204.60  5636.071  226.686    0.000  226.686  1160.713 1856.348  497.179 1359.169     0.000 3297.978 1014.985 2282.993
204.70  5870.702  188.351    0.000  188.351  1373.147 1544.062  494.019 1050.043     0.000 3276.642  918.367 2358.276
204.80  5814.793  203.635    0.000  203.635  1171.864 1782.396  525.712 1256.684     0.000 3325.501 1253.538 2071.963
204.90  5676.809  274.783    0.000  274.783  1159.076 1743.140  448.330 1294.810     0.000 3579.260 1116.927 2462.334
205.00  5662.437  197.038    0.000  197.038  1234.995 1502.449  344.012 1158.437    30.462 3245.497  873.234 2372.263
205.10  5800.819  215.409    0.000  215.409  1245.590 1818.861  444.390 1374.470     0.000 3562.784  953.257 2609.527
205.20  5750.771  224.540    0.000  224.540  1277.147 1495.141  363.295 1131.846     0.000 3081.338  964.619 2116.720
205.30  5595.979  256.689    0.000  256.689  1089.109 1761.796  440.412 1321.384     0.000 3108.577  923.197 2185.381
205.40  5624.218  205.978    0.000  205.978   987.361 1721.267  431.301 1289.966     0.000 2459.246  517.848 1941.398
205.50  5815.733  269.353    0.000  269.353  1062.194 1779.409  542.320 1237.089     0.000 2970.552 1096.317 1874.236
205.60  5598.900  334.421    0.000  334.421  1261.416 1589.072  257.934 1331.137    20.308 3148.078  750.985 2397.093
205.70  5604.875  303.101    0.000  303.101  1253.051 1607.665  374.231 1233.435     0.000 2900.764  639.292 2261.472
205.80  5781.773  202.499    0.000  202.499  1217.694 1679.453  443.964 1235.490     0.000 3171.710 1086.062 2085.648
205.90  5664.339  224.706    0.000  224.706  1185.975 1860.620  540.252 1320.367     0.000 3793.923 1370.774 2423.150
206.00  5628.409  185.551    0.000  185.551  1215.302 1742.896  573.219 1169.678     0.000 3547.490 1165.983 2381.507
206.10  5586.060  218.770    0.000  218.770  1370.601 1516.978  356.285 1160.693     0.000 3271.941  964.417 2307.524
206.20  5704.481  173.471    0.000  173.471  1477.610 1575.790  507.015 1068.775    40.212 3480.328 1308.830 2171.498
206.30  5602.417  238.157    0.000  238.157  1521.361 1418.215  362.516 1055.699     0.000 3290.550  984.926 2305.623
206.40  5748.467  253.308    0.000  253.308  1305.950 1599.277  241.418 1357.859     0.000 3349.572  832.015 2517.557
206.50  5645.382  230.986    0.000  230.986  1355.865 1672.941  388.062 1284.879    10.154 3446.275 1075.708 2370.567
206.60  5584.436  246.883    0.000  246.883  1467.970 1364.952  311.977 1052.976     0.000 3430.894  944.311 2486.583
206.70  5618.639  186.618    0.000  186.618  1587.069 1338.778  260.397 1078.381    40.414 3168.091  802.157 2365.934
206.80  5674.040  220.924    0.000  220.924  1597.209 1181.572  363.245  818.327    10.053 3102.428  912.943 2189.485
206.90  5637.973  243.007    0.000  243.007  1665.348 1159.455  207.091  952.364    30.159 3041.721  792.003 2249.718
207.00  5558.645  232.291    0.000  232.291  1428.124 1500.110  375.742 1124.369     0.000 3185.069  893.541 2291.528
207.10  5708.024  199.999    0.000  199.999  1535.244 1182.441  366.926  815.514     0.000 3168.894 1056.004 2112.890
207.20  5846.461  176.345    0.000  176.345  1603.454 1381.318  273.757 1107.561   110.987 3239.371  710.772 2528.599
207.30  5634.204  168.206    0.000  168.206  1876.563 1124.229  159.793  964.436    81.231 3057.915  426.463 2631.453
207.40  5631.459  129.740    0.000  129.740  1950.555 1000.372  142.542  857.830   332.866 2811.014  435.813 2375.201
207.50  5669.525  176.250    0.000  176.250  1712.526 1026.743  155.988  870.754   251.836 2750.590  507.694 2242.896
207.60  5421.586  109.899    0.000  109.899  1685.593 1061.204   93.213  967.992    20.308 2852.937  568.215 2284.722
207.70  5402.846  140.218    0.000  140.218  1490.220 1167.557  119.845 1047.713     0.000 2729.081  515.234 2213.846
207.80  5457.904  147.844    0.000  147.844  1630.870 1157.964  211.155  946.809    30.462 2860.376  627.731 2232.646
207.90  5530.674  144.530    0.000  144.530  1514.498 1138.537  116.040 1022.497     0.000 2686.648  436.215 2250.433
208.00  5648.650  137.614    0.000  137.614  1313.827 1258.769   87.506 1171.263     0.000 2663.327  556.252 2107.076
208.10  5712.204  162.957    0.000  162.957  1449.616 1214.886  104.626 1110.259     0.000 2706.759  759.329 1947.429
208.20  5608.717  156.040    0.000  156.040  1398.909 1207.710  152.184 1055.527     0.000 2651.766  609.233 2042.534
208.30  5440.326  220.503    0.000  220.503  1535.545 1228.770  121.747 1107.023     0.000 2847.199  627.731 2219.468
208.40  5605.501  210.257    0.000  210.257  1686.140 1125.209  102.724 1022.485    40.616 2715.288  670.156 2045.132
208.50  5500.683  195.808    0.000  195.808  1837.199 1057.435   20.925 1036.510    10.154 2931.343  802.157 2129.187
208.60  5630.668  178.748    0.000  178.748  1715.413 1118.620  129.356  989.264    40.515 2923.692  781.849 2141.843
208.70  5485.872  197.301    0.000  197.301  1800.081  989.285  123.649  865.635    10.154 2843.573  863.080 1980.494
208.80  5492.346  181.597    0.000  181.597  1786.328  905.826   66.580  839.246    20.308 2570.425  639.694 1930.731
208.90  5401.601  170.689    0.000  170.689  1847.420  976.958  110.333  866.625    60.923 2761.836  781.849 1979.988
209.00  5718.124  143.974    0.000  143.974  1954.872  940.414  133.161  807.253   303.611 2713.594  812.310 1901.283
209.10  5598.871  179.132    0.000  179.132  2025.987  982.896  154.086  828.810    71.077 2998.507  761.340 2237.167
209.20  5555.502  179.957    0.000  179.957  1719.567  955.257   30.437  924.820    10.154 2566.114  568.617 1997.497
209.30  5480.799  145.296    0.000  145.296  1705.642 1023.738   55.167  968.571     0.000 2889.510  456.522 2432.987
209.40  5453.500  219.763    0.000  219.763  1648.875 1055.771  116.040  939.730    91.385 2619.988  538.156 2081.832
209.50  5415.396  177.087    0.000  177.087  1833.298 1005.028  135.063  869.965   151.101 2696.799  608.429 2088.370
209.60  5381.412  151.012    0.000  151.012  1763.802  999.407  119.844  879.563    10.154 2810.209  658.997 2151.213
209.70  5340.487  192.302    0.000  192.302  1532.405 1142.562  123.649 1018.913     0.000 2666.240  578.771 2087.469
209.80  5464.586  174.414    0.000  174.414  1616.879 1157.046  182.621  974.425     0.000 2740.432  629.541 2110.892
209.90  5303.661  171.553    0.000  171.553  1731.970 1042.384  237.787  804.596    30.060 2696.300  568.617 2127.683
210.00  5388.126  165.088    0.000  165.088  1914.129  801.175   57.069  744.106    20.207 2657.578  355.386 2302.193
210.10  5352.562  134.854    0.000  134.854  1649.917 1053.142   83.701  969.441    20.308 2614.773  568.014 2046.758
210.20  5398.211  176.448    0.000  176.448  1683.340 1095.080   60.874 1034.207    20.308 2507.302  609.233 1898.070
210.30  5568.648  153.074    0.000  153.074  1629.172 1082.058   83.701  998.358     0.000 2765.270  548.310 2216.960
210.40  5441.354  172.993    0.000  172.993  1519.639 1107.790   97.017 1010.773     0.000 2586.904  568.617 2018.287
210.50  5401.613  185.276    0.000  185.276  1552.738 1108.664  136.965  971.698     0.000 2611.152  731.079 1880.073
210.60  5424.155  157.375    0.000  157.375  1506.291 1061.033   68.483  992.551     0.000 2504.768  396.001 2108.767
210.70  5388.366  172.626    0.000  172.626  1716.777  922.004   72.287  849.717     0.000 2347.239  435.813 1911.427
210.80  5401.871  196.200    0.000  196.200  1625.627 1089.567   58.971 1030.596    10.154 2657.880  690.464 1967.416
210.90  5373.313  180.423    0.000  180.423  1430.553 1227.369   64.678 1162.691     0.000 2458.041  659.801 1798.239
211.00  5602.580  162.433    0.000  162.433  1459.922 1363.157   76.092 1287.065     0.000 2632.755  477.232 2155.523
211.10  5802.101  156.899    0.000  156.899  1328.814 1495.940   79.896 1416.044     0.000 2688.945  538.156 2150.790
211.20  5469.748  229.968    0.000  229.968  1381.877 1400.642   20.925 1379.717     0.000 2629.742  406.155 2223.587
211.30  5307.734  227.621    0.000  227.621  1357.400 1277.474   53.264 1224.210     0.000 2543.895  416.309 2127.585
211.40  5582.230  199.659    0.000  199.659  1334.447 1345.714   43.753 1301.962     0.000 2633.752  385.847 2247.905
211.50  5576.243  221.386    0.000  221.386  1247.368 1486.230  220.580 1265.650     0.000 2781.644  464.666 2316.978
211.60  5682.186  192.672    0.000  192.672  1184.211 1459.907  207.350 1252.557     0.000 2635.269  477.232 2158.036
211.70  5786.409  166.280    0.000  166.280  1544.886 1354.307  157.891 1196.416     0.000 2788.683  355.386 2433.297
211.80  5855.644  230.346    0.000  230.346  1265.309 1500.811  277.735 1223.076     0.000 3197.751  578.771 2618.980
211.90  5818.215  199.057    0.000  199.057  1128.077 1724.620  403.020 1321.600     0.000 2933.546  720.925 2212.621
212.00  5644.157  201.905    0.000  201.905  1279.595 1717.069  502.207 1214.862     0.000 3287.015  883.388 2403.627
212.10  5668.014  219.751    0.000  219.751  1197.166 1758.261  343.446 1414.815     0.000 3155.729  649.848 2505.880
212.20  5595.302  214.103    0.000  214.103  1315.792 1534.165  253.473 1280.693     0.000 3256.951  687.749 2569.202
212.30  5732.177  246.162    0.000  246.162  1134.741 1623.026  376.482 1246.544     0.000 3012.868  852.724 2160.144
212.40  5914.619  263.906    0.000  263.906  1274.811 1580.013  335.924 1244.089     0.000 2837.932  578.167 2259.766
212.50  5841.727  184.017    0.000  184.017  1436.922 1663.735  480.671 1183.064     0.000 3363.825  851.817 2512.008
212.60  5855.349  242.325    0.000  242.325  1589.845 1365.080  314.585 1050.495     0.000 3019.289  642.199 2377.090
212.70  5760.931  147.433    0.000  147.433  1623.388 1189.109  249.801  939.308     0.000 2910.723  467.078 2443.644
212.80  5810.073  184.143    0.000  184.143  1500.655 1283.530  215.072 1068.457    10.053 3051.168  565.596 2485.572
212.90  5638.604  183.875    0.000  183.875  1457.696 1509.717  438.188 1071.530     0.000 3168.699  898.555 2270.144
213.00  5999.144  191.533    0.000  191.533  1457.184 1599.597  406.325 1193.272    19.906 3275.966  736.093 2539.873
213.10  5954.258  157.753    0.000  157.753  1557.705 1557.027  526.227 1030.801    40.212 3472.603  963.308 2509.295
213.20  5771.647  182.775    0.000  182.775  1510.034 1428.206  222.395 1205.811    10.053 3169.201  741.233 2427.968
213.30  5724.322  214.260    0.000  214.260  1329.911 1483.844  176.914 1306.930    10.053 2901.274  213.231 2688.043
213.40  5665.961  181.934    0.000  181.934  1290.986 1592.614  134.718 1457.896     0.000 2841.375  283.504 2557.870
213.50  5839.351  167.167    0.000  167.167  1246.835 1541.383  188.327 1353.055    70.271 3165.688  345.232 2820.456
213.60  5878.963  140.323    0.000  140.323  1460.246 1318.349  222.525 1095.824    20.106 3055.302  223.385 2831.916
213.70  5724.781  151.279    0.000  151.279  1635.954 1260.101  214.959 1045.142    60.419 3152.306  355.386 2796.920
213.80  5837.801  157.055    0.000  157.055  1516.502 1409.177  264.419 1144.758     0.000 3207.893  396.001 2811.891
213.90  5999.708  120.689    0.000  120.689  1432.247 1369.609  117.424 1252.185     0.000 2903.589  273.954 2629.635
214.00  5737.352  132.760    0.000  132.760  1415.770 1341.917  343.711  998.206    10.053 2896.651  751.186 2145.465
214.10  5981.344  121.900    0.000  121.900  1609.773 1321.110  324.515  996.595   120.236 2979.898  477.232 2502.666
214.20  5568.876  162.659    0.000  162.659  1500.328 1311.721  216.862 1094.859    50.367 2789.195  345.232 2443.964
214.30  5867.484  141.083    0.000  141.083  1429.704 1398.374  205.276 1193.099    59.817 2751.192  199.861 2551.331
214.40  5777.922  161.233    0.000  161.233  1558.948 1322.179  204.152 1118.027     0.000 2878.567  288.833 2589.734
214.50  5682.353  148.123    0.000  148.123  1463.009 1456.425  277.995 1178.430    39.811 2667.249  201.670 2465.579
214.60  5735.259  136.784    0.000  136.784  1317.662 1344.993  266.755 1078.238     0.000 2571.520  139.540 2431.980
214.70  5678.462  184.115    0.000  184.115  1590.204 1040.472   93.732  946.741    20.106 2493.319   69.871 2423.448
214.80  5960.790  153.604    0.000  153.604  1741.683 1265.583  273.412  992.171   211.317 2852.014  141.953 2710.061
214.90  5621.542  204.148    0.000  204.148  1612.238 1058.579  169.564  889.015    70.372 2526.379   59.918 2466.461
215.00  5631.400  237.509    0.000  237.509  1592.396 1145.409  207.956  937.453    70.372 2612.037   50.166 2561.871
215.10  5750.579  220.506    0.000  220.506  1552.716 1123.577  221.531  902.045    49.764 2387.461   91.184 2296.277
215.20  5737.365  196.754    0.000  196.754  1608.862 1165.855  182.361  983.494   100.031 2625.418  169.399 2456.019
215.30  5704.538  208.471    0.000  208.471  1325.390 1421.404  262.387 1159.017    71.077 2702.428   40.012 2662.416
215.40  5703.528  222.175    0.000  222.175  1415.448 1269.519  232.727 1036.792     0.000 2753.089  201.670 2551.418
215.50  5747.763  144.819    0.000  144.819  1489.109 1127.850  254.259  873.591     0.000 2682.823  322.914 2359.909
215.60  5771.314  263.990    0.000  263.990  1455.926 1191.971  210.463  981.508   100.936 2656.292  353.375 2302.917
215.70  5654.202  237.229    0.000  237.229  1404.657 1068.915  151.233  917.682    20.308 2488.094  181.966 2306.129
215.80  5687.660  231.295    0.000  231.295  1316.890 1255.580  207.610 1047.970     0.000 2436.511  170.806 2265.705
215.90  5585.678  225.874    0.000  225.874  1264.408 1343.521  265.458 1078.063    40.213 2494.534  110.888 2383.645
216.00  5466.261  254.019    0.000  254.019  1202.694 1277.859  202.854 1075.004    20.308 2511.511  172.214 2339.297
216.10  5838.404  187.812    0.000  187.812  1303.690 1220.817  219.889 1000.928    30.462 2531.609  151.303 2380.306
216.20  5740.080  175.101    0.000  175.101  1303.521 1415.426  268.724 1146.702    10.154 3192.902   80.125 3112.777
216.30  5707.965  197.584    0.000  197.584  1353.752 1350.459  270.213 1080.247     0.000 2717.091   30.462 2686.629
216.40  5769.965  203.993    0.000  203.993  1357.172 1135.912  203.028  932.884     0.000 2550.815   39.811 2511.003
216.50  6013.956  227.278    0.000  227.278  1349.572 1474.064  288.672 1185.392     0.000 2755.297  141.551 2613.745
216.60  5789.336  317.367    0.000  317.367  1288.779 1479.357  346.218 1133.139     0.000 3038.101  568.215 2469.886
216.70  5711.151  211.070    0.000  211.070  1376.216 1322.458  257.329 1065.129    91.385 2923.087  434.204 2488.883
216.80  5761.688  288.032    0.000  288.032  1461.345 1480.917  313.879 1167.037     0.000 3424.651  547.304 2877.347
216.90  5669.990  329.886    0.000  329.886  1270.140 1582.595  273.844 1308.751     0.000 3202.770  375.694 2827.076
217.00  5617.526  351.062    0.000  351.062  1051.697 1610.476  378.038 1232.437     0.000 3198.550  629.340 2569.211
217.10  5666.696  320.952    0.000  320.952  1219.361 1655.235  358.757 1296.478     0.000 3368.754  385.244 2983.510
217.20  5662.128  337.240    0.000  337.240  1285.188 1444.611  346.218 1098.393     0.000 3213.738  710.772 2502.966
217.30  5444.023  331.001    0.000  331.001  1202.740 1524.873  285.171 1239.701     0.000 2946.514  599.079 2347.435
217.40  5562.657  250.998    0.000  250.998  1133.528 1571.750  408.562 1163.188    10.154 3124.863  720.121 2404.742
217.50  5695.204  233.213    0.000  233.213  1227.908 1499.611  346.132 1153.480     0.000 2950.138  467.078 2483.059
217.60  5522.338  239.383    0.000  239.383  1057.879 1534.139  358.496 1175.643     0.000 2985.631  517.848 2467.783
217.70  5820.334  228.249    0.000  228.249  1249.787 1455.322  306.270 1149.052     0.000 2897.956  314.770 2583.186
217.80  5822.896  213.102    0.000  213.102  1408.955 1399.015  328.752 1070.263     0.000 2880.056  466.676 2413.379
217.90  5792.313  163.307    0.000  163.307  1526.462 1129.339  267.965  861.374     0.000 2922.580  414.902 2507.678
218.00  5876.118  204.644    0.000  204.644  1579.645 1332.017  361.783  970.234     0.000 3168.388  533.531 2634.857
218.10  5609.801  196.921    0.000  196.921  1480.164 1447.577  280.502 1167.075     0.000 2917.758  222.782 2694.976
218.20  5850.819  121.094    0.000  121.094  1348.979 1170.472  285.950  884.522     0.000 2834.219  497.540 2336.678
218.30  5802.761  123.251    0.000  123.251  1455.432 1334.421  407.957  926.464     0.000 3236.664  669.352 2567.312
218.40  5824.605  117.448    0.000  117.448  1386.428 1306.554  300.736 1005.818     0.000 2833.610  403.943 2429.666
218.50  5528.387  117.090    0.000  117.090  1353.666 1211.861  427.326  784.536     0.000 2871.126  576.962 2294.165
218.60  5746.772  133.579    0.000  133.579  1409.214 1316.894  324.168  992.726     0.000 2823.664  284.309 2539.356
218.70  5707.096  168.808    0.000  168.808  1419.688 1156.253  209.253  947.000     0.000 2821.555  182.770 2638.785
218.80  5756.710  125.892    0.000  125.892  1240.786 1386.422  400.175  986.247     0.000 2477.330  241.682 2235.647
218.90  5824.283  139.410    0.000  139.410  1369.903 1254.102  392.998  861.104     0.000 2370.059  110.285 2259.774
219.00  5614.154  146.337    0.000  146.337  1403.990 1031.222  184.956  846.266     0.000 2307.435  333.067 1974.367
219.10  5609.540  147.917    0.000  147.917  1346.193 1122.569  249.937  872.632     0.000 2390.565  259.578 2130.988
219.20  5702.977  146.321    0.000  146.321  1480.352 1191.539  261.480  930.059     0.000 2714.790  481.555 2233.235
219.30  5632.523  220.622    0.000  220.622  1366.560 1207.316  255.772  951.544     0.000 2640.396  494.323 2146.073
219.40  5482.305  287.299    0.000  287.299  1374.508 1218.271  181.843 1036.429     0.000 2556.541  396.001 2160.540
219.50  5883.349  220.731    0.000  220.731  1368.331 1265.920  336.016  929.904     0.000 2753.083  635.874 2117.209
219.60  5871.256  150.338    0.000  150.338  1397.192 1154.815  170.689  984.126     0.000 2458.018  422.241 2035.777
219.70  5756.998  135.407    0.000  135.407  1230.317 1364.486  285.907 1078.579     0.000 2662.609  614.762 2047.847
219.80  5844.102  137.235    0.000  137.235  1380.472 1370.351  210.550 1159.800     0.000 2811.513  483.164 2328.349
219.90  5733.237  153.427    0.000  153.427  1457.664 1217.755  235.323  982.432     0.000 2738.404  444.659 2293.745
220.00  5643.077  143.065    0.000  143.065  1174.021 1277.672  231.040 1046.632     0.000 2699.698  350.258 2349.440
220.10  5664.161  124.564    0.000  124.564  1213.761 1412.358  281.021 1131.337     0.000 2864.379  452.702 2411.677
220.20  5725.891  125.411    0.000  125.411  1178.814 1489.839  254.909 1234.930     0.000 2771.590  288.833 2482.757
220.30  5682.333  137.690    0.000  137.690  1347.952 1357.468  273.454 1084.014     0.000 2522.174  351.968 2170.206
220.40  5575.785  102.670    0.000  102.670  1474.472 1061.406  168.440  892.966     0.000 2672.073  452.702 2219.371
220.50  5554.463  159.863    0.000  159.863  1546.368 1095.307  175.271  920.036     0.000 2622.898  443.554 2179.344
220.60  5586.617  161.429    0.000  161.429  1512.359 1129.120  137.398  991.722     0.000 2575.144  413.293 2161.850
220.70  5554.658  170.495    0.000  170.495  1546.684 1140.244   47.471 1092.773     0.000 2562.181  181.563 2380.618
220.80  5486.952  156.273    0.000  156.273  1466.098 1180.541   92.694 1087.847     0.000 2444.149  301.600 2142.549
220.90  5574.424  190.322    0.000  190.322  1483.267 1178.029   17.121 1160.909     0.000 2558.152  253.847 2304.305
221.00  5755.603  173.105    0.000  173.105  1339.576 1157.886  182.794  975.092     0.000 2595.853  620.091 1975.763
221.10  5566.034  158.989    0.000  158.989  1373.788 1049.782  189.538  860.244    20.106 2432.890  475.624 1957.266
221.20  5729.600  211.628    0.000  211.628  1455.659 1095.109   88.889 1006.219    60.419 2440.232  430.987 2009.245
221.30  5706.299  168.763    0.000  168.763  1656.870 1071.164  136.533  934.630   171.308 2623.508  615.064 2008.444
221.40  5704.236  194.751    0.000  194.751  1473.979 1223.161  178.644 1044.517    40.212 2581.270  522.371 2058.899
221.50  6035.088  208.466    0.000  208.466  1670.254 1304.824  185.561 1119.263   221.571 3022.324  812.612 2209.712
221.60  5945.237  230.881    0.000  230.881  1616.245 1176.444  243.408  933.036   313.359 2728.159  955.470 1772.689
221.70  5715.079  217.660    0.000  217.660  1572.128 1436.701  330.911 1105.790   111.693 3200.873  917.770 2283.103
221.80  5778.988  201.547    0.000  201.547  1522.781 1486.138  381.584 1104.554   170.903 3301.303 1163.675 2137.628
221.90  5807.388  173.859    0.000  173.859  1367.487 1681.678  424.511 1257.167    40.414 3500.054 1129.594 2370.459
222.00  5756.681  149.966    0.000  149.966  1545.502 1561.433  167.185 1394.249     0.000 3137.436 1006.541 2130.894
222.10  5729.220  124.028    0.000  124.028  1387.281 1737.874  306.139 1431.735     0.000 3791.084 1245.702 2545.382
222.20  5882.172  163.178    0.000  163.178  1460.000 1665.648  305.435 1360.213    49.764 3781.930 1124.359 2657.571
222.30  5823.588  136.697    0.000  136.697  1498.064 1302.641  159.915 1142.726     0.000 3179.832  983.800 2196.032
222.40  5758.447  170.344    0.000  170.344  1388.216 1303.679   97.615 1206.064     0.000 2917.841  934.336 1983.505
222.50  5686.689  137.650    0.000  137.650  1364.732 1397.208  322.479 1074.729     0.000 3297.558 1096.608 2200.950
222.60  5998.670  129.237    0.000  129.237  1506.475 1468.660  431.558 1037.103     0.000 3423.341 1197.654 2225.687
222.70  5876.255  155.043    0.000  155.043  1586.058 1359.592  297.873 1061.719     0.000 3271.219 1028.238 2242.981
222.80  6003.112  106.584    0.000  106.584  1356.848 1665.240  480.343 1184.897     0.000 3528.872 1167.070 2361.801
222.90  5776.218  142.869    0.000  142.869  1487.630 1498.074  313.229 1184.844     0.000 3305.813 1090.681 2215.132
223.00  5753.035  107.038    0.000  107.038  1357.181 1765.552  456.950 1308.602     0.000 3351.649 1298.059 2053.590
223.10  5871.788  135.818    0.000  135.818  1312.361 1686.541  217.283 1469.257     0.000 3251.723  738.614 2513.108
223.20  5898.216  113.046    0.000  113.046  1248.653 1649.022  315.781 1333.241     0.000 3309.548 1035.093 2274.456
223.30  5775.901  137.281    0.000  137.281  1318.796 1339.755    7.609 1332.146     0.000 2601.476  433.394 2168.082
223.40  5916.929  132.974    0.000  132.974  1372.476 1493.514   55.167 1438.347     0.000 3218.663  460.845 2757.818
223.50  5887.449  153.769    0.000  153.769  1459.499 1488.633    5.707 1482.926     0.000 3115.616  331.859 2783.756
223.60  5847.788  110.094    0.000  110.094  1358.047 1512.464  154.086 1358.378     0.000 3183.588  527.198 2656.390
223.70  5669.267  130.931    0.000  130.931  1549.935 1468.315   88.370 1379.944     0.000 3032.872  592.536 2440.336
223.80  5933.003  154.492    0.000  154.492  1329.575 1603.817   93.213 1510.604     0.000 2921.976  543.483 2378.493
223.90  5697.229  115.438    0.000  115.438  1300.052 1457.989   53.264 1404.725     0.000 2879.264  515.631 2363.634
224.00  5852.747  107.624    0.000  107.624  1423.485 1355.492   79.767 1275.725     0.000 2866.275  596.058 2270.217
224.10  5776.622  144.259    0.000  144.259  1331.111 1423.538  192.074 1231.464     0.000 3143.248  628.130 2515.119
224.20  5782.486  124.292    0.000  124.292  1327.482 1581.104  233.375 1347.730     0.000 3487.595  690.363 2797.232
224.30  5705.415  153.260    0.000  153.260  1278.591 1470.248  264.765 1205.483     0.000 3430.292  944.311 2485.981
224.40  5655.664  140.393    0.000  140.393  1237.911 1463.131  270.126 1193.005     0.000 3074.092  710.772 2363.321
224.50  5616.760  157.020    0.000  157.020  1176.561 1443.826  327.195 1116.630     0.000 3006.337  639.694 2366.642
224.60  5808.918  108.267    0.000  108.267  1108.762 1646.110  348.422 1297.688     0.000 2991.562  528.002 2463.560
224.70  5624.396  182.877    0.000  182.877  1152.735 1689.226  336.707 1352.519     0.000 3085.964  832.618 2253.346
224.80  5598.104  190.712    0.000  190.712  1163.624 1590.040  410.548 1179.491     0.000 2579.067  456.925 2122.142
224.90  5701.735  124.971    0.000  124.971  1233.490 1725.187  439.203 1285.984     0.000 3339.610  770.687 2568.923
225.00  5875.778   95.022    0.000   95.022  1315.718 1620.166  576.850 1043.315     0.000 3416.308 1002.916 2413.392
225.10  5745.345  126.780    0.000  126.780  1171.846 1576.611  439.197 1137.414     0.000 3177.146  820.549 2356.596
225.20  5657.906  115.159    0.000  115.159  1334.618 1503.222  389.189 1114.032     0.000 3114.522  577.766 2536.756
225.30  5810.854  119.619    0.000  119.619  1214.183 1631.625  415.836 1215.789     0.000 3088.243  755.393 2332.850
225.40  5526.782  127.210    0.000  127.210  1020.801 1719.362  353.206 1366.157     0.000 2794.398  443.350 2351.048
225.50  5661.458  147.318    0.000  147.318  1166.295 1626.487  281.486 1345.001     0.000 2821.245  364.028 2457.217
225.60  5743.924  119.304    0.000  119.304  1056.037 1846.433  340.971 1505.461     0.000 3071.385  240.273 2831.112
225.70  5819.328  136.661    0.000  136.661  1293.723 1564.314  429.759 1134.555     0.000 2900.745  391.870 2508.875
225.80  5697.700  144.163    0.000  144.163  1525.886 1289.075  261.902 1027.173     0.000 2967.422  283.603 2683.818
225.90  5742.007  133.810    0.000  133.810  1467.611 1484.861  350.023 1134.839     0.000 3424.241  477.232 2947.009
226.00  5819.983  143.125    0.000  143.125  1546.489 1356.473  287.420 1069.053    20.107 3159.759  373.683 2786.076
226.10  6003.021  149.350    0.000  149.350  1630.536 1500.507  421.571 1078.936    20.107 3575.663  528.002 3047.662
226.20  5916.776  157.991    0.000  157.991  1480.892 1457.870  369.257 1088.613    20.308 3249.117  523.376 2725.742
226.30  5901.938  149.899    0.000  149.899  1606.384 1530.600  475.165 1055.435    60.722 3401.098  696.687 2704.411
226.40  6015.238  199.005    0.000  199.005  1515.278 1597.920  296.792 1301.128     0.000 3487.174  676.783 2810.391
226.50  5921.049  137.911    0.000  137.911  1621.241 1544.877  399.656 1145.221     0.000 3655.880  913.648 2742.232
226.60  5899.390  151.559    0.000  151.559  1452.711 1522.737  373.283 1149.454     0.000 3383.434  903.695 2479.739
226.70  5841.304  133.349    0.000  133.349  1329.140 1728.638  471.770 1256.869     0.000 3590.824  934.056 2656.768
226.80  5874.122  102.507    0.000  102.507  1533.265 1449.371  230.178 1219.193    20.308 3327.739  812.310 2515.429
226.90  5942.032  108.768    0.000  108.768  1700.496 1313.902  256.724 1057.178     0.000 3461.750  863.080 2598.670
227.00  5948.116  174.195    0.000  174.195  1815.823 1434.331  218.764 1215.567    10.154 3528.694  771.695 2756.999
227.10  5766.103  129.202    0.000  129.202  1660.917 1333.496  254.303 1079.193     0.000 3587.915  999.396 2588.519
227.20  5937.087  144.691    0.000  144.691  1662.258 1389.271  222.569 1166.703     0.000 3311.647  829.393 2482.254
227.30  5869.326  117.458    0.000  117.458  1526.139 1330.526  343.618  986.908     0.000 3286.916  594.049 2692.867
227.40  5993.072  190.888    0.000  190.888  1375.252 1738.831  417.497 1321.334     0.000 3559.751  675.981 2883.770
227.50  5859.814  128.966    0.000  128.966  1277.606 1717.289  223.606 1493.682     0.000 3402.740  416.309 2986.431
227.60  5936.773  160.813    0.000  160.813  1308.907 1732.725  397.336 1335.389     0.000 3561.962  844.865 2717.096
227.70  5779.922  162.828    0.000  162.828  1432.186 1358.151  298.953 1059.199    10.154 3009.240  647.732 2361.508
227.80  5729.213  183.723    0.000  183.723  1340.860 1420.576  224.713 1195.862     0.000 2957.057  644.507 2312.550
227.90  5629.607  204.844    0.000  204.844  1408.391 1458.242  341.756 1116.486     0.000 3206.898  718.712 2488.186
228.00  5520.721  120.186    0.000  120.186  1639.785 1314.554  313.576 1000.977     9.953 3083.961  599.079 2484.882
228.10  5537.423  168.321    0.000  168.321  1252.591 1401.311  261.339 1139.972     0.000 2822.446  584.794 2237.652
228.20  5774.799  211.594    0.000  211.594  1346.113 1704.606  412.271 1292.335     0.000 3208.494  704.531 2503.963
228.30  5832.806  174.840    0.000  174.840  1377.280 1681.582  403.415 1278.167     0.000 3265.111  729.672 2535.439
228.40  5563.567  211.027    0.000  211.027  1516.433 1686.420  478.338 1208.083     0.000 3193.623  760.634 2432.989
228.50  5666.670  195.396    0.000  195.396  1658.099 1318.453  293.621 1024.832     0.000 3063.013  724.125 2338.887
228.60  5754.431  197.473    0.000  197.473  1479.395 1366.891  316.673 1050.219     0.000 2906.203  636.872 2269.330
228.70  5595.906  196.457    0.000  196.457  1425.532 1472.207  390.136 1082.071     0.000 3010.459  745.448 2265.011
228.80  5585.456  172.312    0.000  172.312  1558.711 1397.207  303.665 1093.542     0.000 3208.397  472.899 2735.499
228.90  5644.067  188.692    0.000  188.692  1417.052 1493.215  356.882 1136.333    10.154 3180.152  679.504 2500.648
229.00  5704.961  161.220    0.000  161.220  1846.421 1269.307  293.509  975.797     0.000 3067.951  890.518 2177.433
229.10  5725.878  142.962    0.000  142.962  1825.374 1156.422  371.065  785.357    81.231 2903.479  702.620 2200.859
229.20  5529.793  179.025    0.000  179.025  1739.545 1081.356  251.474  829.882    30.260 3045.025  554.331 2490.693
229.30  5548.394  198.311    0.000  198.311  1788.920  957.925  140.797  817.128    30.462 2663.712  524.676 2139.036
229.40  5701.671  127.240    0.000  127.240  1789.490  972.688  145.346  827.341    30.462 2946.015  332.258 2613.757
229.50  5538.412  180.887    0.000  180.887  1734.819  976.093   98.088  878.005    71.077 2754.905  384.940 2369.965
229.60  5518.241  196.562    0.000  196.562  1558.505 1068.953  125.280  943.672     0.000 2929.216  354.378 2574.838
229.70  5594.050  168.854    0.000  168.854  1642.732  993.013   34.241  958.771    50.769 2774.617  259.779 2514.838
229.80  5669.009  143.881    0.000  143.881  1558.336 1250.809  261.479  989.329     0.000 2911.637  309.945 2601.692
229.90  5494.032  138.919    0.000  138.919  1632.297 1046.541  147.947  898.594    30.462 2543.388  159.848 2383.540
230.00  5409.209  174.498    0.000  174.498  1577.233 1078.524  225.422  853.101    40.616 2752.896  432.394 2320.502
230.10  5473.003  161.799    0.000  161.799  1641.210 1253.315  318.894  934.420     0.000 2959.895  375.090 2584.805
230.20  5436.913  113.636    0.000  113.636  1517.729 1217.231  327.195  890.036     0.000 3046.757  578.771 2467.986
230.30  5457.258  125.167    0.000  125.167  1348.424 1460.801  321.488 1139.313     0.000 3370.773  599.079 2771.695
230.40  5337.251  155.867    0.000  155.867  1482.294 1422.822  261.609 1161.213     0.000 3396.908  497.540 2899.368
230.50  5415.594  159.647    0.000  159.647  1416.927 1427.759  199.741 1228.017     0.000 3431.497  426.463 3005.034
230.60  5478.406  210.355    0.000  210.355  1442.462 1392.476  190.099 1202.377     0.000 3009.245  720.522 2288.723
230.70  5449.543  213.613    0.000  213.613  1359.531 1476.913  190.230 1286.683     0.000 3270.125  770.385 2499.741
230.80  5444.752  208.293    0.000  208.293  1438.710 1454.044  106.528 1347.516     0.000 3354.483  487.386 2867.097
230.90  5413.113  215.305    0.000  215.305  1475.489 1579.879  140.770 1439.109     0.000 3389.454  223.385 3166.068
231.00  5446.108  201.350    0.000  201.350  1578.981 1256.194   19.023 1237.171    30.261 3024.919   81.231 2943.688
231.10  5379.951  227.102    0.000  227.102  1501.691 1281.912    0.000 1281.912     0.000 3103.344   50.769 3052.574
231.20  5351.948  222.466    0.000  222.466  1511.394 1132.025    3.805 1128.221     0.000 3041.919  152.308 2889.611
231.30  5471.418  261.696    0.000  261.696  1551.461 1199.821   36.144 1163.677     0.000 3038.002  111.693 2926.310
231.40  5404.306  200.106    0.000  200.106  1491.356 1312.600   87.506 1225.094     0.000 3211.216   91.385 3119.831
231.50  5546.009  186.478    0.000  186.478  1710.266 1267.399  180.588 1086.811    10.154 3251.239  121.847 3129.393
231.60  5673.278   70.931    0.000   70.931  1685.927 1266.185  189.926 1076.260    30.462 3370.271  264.001 3106.270
231.70  5632.886  175.933    0.000  175.933  1543.248 1348.830   79.897 1268.934     0.000 3393.083  253.847 3139.236
231.80  5556.098  149.539    0.000  149.539  1422.048 1327.143  313.533 1013.610    10.154 3031.061  406.155 2624.906
231.90  5539.391  168.275    0.000  168.275  1531.974 1262.773  204.407 1058.366    20.308 2711.149  233.539 2477.610
232.00  5444.671  191.829    0.000  191.829  1279.302 1301.927  226.026 1075.901    10.154 2819.440  274.155 2545.285
232.10  5344.856  183.621    0.000  183.621  1449.655 1193.762  191.873 1001.889    70.876 2684.631  375.694 2308.937
232.20  5511.029  169.849    0.000  169.849  1629.357 1324.839  194.035 1130.804    60.521 2874.231  324.924 2549.307
232.30  5581.984  190.593    0.000  190.593  1498.317 1325.488  239.115 1086.373    80.828 2844.670  597.870 2246.800
232.40  5539.334  181.927    0.000  181.927  1586.856 1195.881  154.043 1041.839    80.225 2974.762  537.551 2437.211
232.50  5374.550  199.903    0.000  199.903  1564.811 1315.262  350.135  965.127    20.308 3144.652  556.450 2588.202
232.60  5569.760  200.311    0.000  200.311  1510.306 1359.682  298.746 1060.936    10.053 2920.474  365.339 2555.136
232.70  5344.389  198.694    0.000  198.694  1542.178 1293.118  360.571  932.547    10.053 3088.577  669.151 2419.426
232.80  5567.125  214.354    0.000  214.354  1535.762 1319.692  266.018 1053.674     0.000 3145.060  568.617 2576.443
232.90  5615.520  200.828    0.000  200.828  1775.560 1034.697   20.666 1014.031     0.000 3091.671  365.339 2726.332
233.00  5545.865  217.815    0.000  217.815  1534.973 1242.512  191.471 1051.040    60.319 3028.127  445.561 2582.566
233.10  5587.218  190.482    0.000  190.482  1570.021 1371.796  180.718 1191.077    80.425 3138.418  517.445 2620.973
233.20  5660.889  166.385    0.000  166.385  1687.808 1417.017  423.995  993.022    79.623 3508.292  792.003 2716.289
233.30  5585.525  179.734    0.000  179.734  1673.716 1311.588  222.569 1089.019    10.154 3370.272  416.309 2953.963
233.40  5691.436  230.244    0.000  230.244  1371.974 1592.956  321.445 1271.511     0.000 3297.376  538.156 2759.220
233.50  5579.176  213.358    0.000  213.358  1548.941 1455.738  374.753 1080.985     0.000 3379.519  578.771 2800.748
233.60  5614.589  220.144    0.000  220.144  1314.747 1641.585  321.488 1320.096     0.000 3134.919  446.771 2688.149
233.70  5408.501  239.259    0.000  239.259  1312.673 1597.699  424.082 1173.617     0.000 3332.363  548.310 2784.054
233.80  5634.660  197.659    0.000  197.659  1288.569 1347.698  250.152 1097.546     0.000 3118.843  396.001 2722.841
233.90  5505.485  223.956    0.000  223.956  1169.549 1673.749  315.781 1357.968     0.000 3258.783  284.309 2974.475
234.00  5473.766  268.773    0.000  268.773  1305.651 1586.194  404.973 1181.221     0.000 3308.241  548.310 2759.931
234.10  5494.427  240.599    0.000  240.599  1270.286 1530.534  391.873 1138.661     0.000 3427.379  396.001 3031.377
234.20  5566.604  229.466    0.000  229.466  1136.266 1709.471  445.956 1263.514     0.000 3547.487  416.309 3131.178
234.30  5841.384  174.574    0.000  174.574  1320.693 1633.002  362.038 1270.964     0.000 3151.903  477.232 2674.671
234.40  5844.334  124.721    0.000  124.721  1239.660 1519.173  346.516 1172.657     0.000 3261.779  558.363 2703.416
234.50  5844.647  128.279    0.000  128.279  1451.433 1444.381  460.902  983.479     0.000 3306.226  821.356 2484.870
234.60  5595.553  142.519    0.000  142.519  1429.134 1312.747  366.011  946.736   120.637 3269.319  920.880 2348.439
234.70  5499.374  147.770    0.000  147.770  1308.615 1288.667  300.629  988.039    40.212 2693.966  343.418 2350.548
234.80  5534.301  161.236    0.000  161.236  1295.895 1412.055  460.378  951.677    10.053 2828.465 1099.617 1728.848
234.90  5488.366  168.322    0.000  168.322  1214.049 1572.952  472.426 1100.526    30.159 3270.398  996.366 2274.031
235.00  5461.370  185.073    0.000  185.073  1390.872 1322.559  365.619  956.940     0.000 3013.963  954.652 2059.310
235.10  5486.413  158.142    0.000  158.142  1367.834 1429.098  414.912 1014.186     0.000 3081.628  888.710 2192.919
235.20  5498.187  176.019    0.000  176.019  1303.515 1561.331  370.817 1190.515    30.159 3030.954  818.539 2212.414
235.30  5745.060   98.552    0.000   98.552  1280.372 1555.823  334.514 1221.309     0.000 3093.375  562.773 2530.603
235.40  5626.738  124.196    0.000  124.196  1285.501 1432.853  288.970 1143.884    50.265 2839.240  321.504 2517.736
235.50  5598.839  178.464    0.000  178.464  1250.589 1377.538  144.694 1232.845     0.000 2746.439   80.425 2666.014
235.60  5559.981  163.487    0.000  163.487  1517.360 1099.272   88.193 1011.078     0.000 2718.112   20.106 2698.006
235.70  5580.923  119.654    0.000  119.654  1155.155 1549.079  204.905 1344.174     0.000 2935.350  251.327 2684.022
235.80  5718.443  151.663    0.000  151.663  1075.811 1707.309  317.942 1389.367     0.000 2872.131  345.232 2526.899
235.90  5481.880  181.833    0.000  181.833  1173.989 1568.462  299.521 1268.941     0.000 2680.702  464.160 2216.542
236.00  5478.358  147.547    0.000  147.547  1338.317 1525.528  411.998 1113.531     0.000 3045.524  855.926 2189.598
236.10  5483.111  156.555    0.000  156.555  1214.483 1715.428  503.861 1211.567     0.000 3402.415  906.794 2495.621
236.20  5621.480  143.766    0.000  143.766  1403.724 1484.418  299.734 1184.683     0.000 2991.849  414.196 2577.653
236.30  5520.539  193.500    0.000  193.500  1328.241 1535.965  317.714 1218.252     0.000 3156.218  776.811 2379.408
236.40  5506.481  210.780    0.000  210.780  1441.667 1484.510  250.658 1233.852     0.000 2943.580  574.239 2369.341
236.50  5388.573  238.361    0.000  238.361  1271.443 1553.298  228.145 1325.153     0.000 3013.375  538.156 2475.219
236.60  5485.950  221.818    0.000  221.818  1477.510 1380.129  159.662 1220.466     0.000 2883.073  426.463 2456.610
236.70  5553.132  214.105    0.000  214.105  1403.283 1410.598  215.821 1194.777     0.000 2976.362  467.078 2509.283
236.80  5648.184  185.654    0.000  185.654  1239.948 1726.293  302.465 1423.828     0.000 3261.878  517.042 2744.836
236.90  5414.897  260.444    0.000  260.444  1147.212 1568.079  194.288 1373.791    20.106 2602.584   50.568 2552.017
237.00  5560.298  166.161    0.000  166.161  1151.927 1499.976  331.924 1168.052    10.053 2811.889  312.452 2499.436
237.10  5497.247  198.896    0.000  198.896  1393.900 1345.920  150.478 1195.441    40.112 2838.220   50.265 2787.955
237.20  5607.887  228.767    0.000  228.767  1252.414 1479.204  199.866 1279.338     0.000 3038.007  111.592 2926.415
237.30  5371.842  191.067    0.000  191.067  1117.245 1559.361  278.757 1280.604    10.154 2924.997  303.306 2621.691
237.40  5505.741  198.959    0.000  198.959  1276.219 1661.716  306.868 1354.848    40.212 3398.592  436.415 2962.177
237.50  5554.472  267.462    0.000  267.462  1244.897 1548.975  196.110 1352.866    30.159 3301.200  132.000 3169.199
237.60  5621.086  215.403    0.000  215.403  1276.707 1739.709  164.848 1574.861    10.053 3485.737   10.154 3475.583
237.70  5696.297  242.470    0.000  242.470  1493.772 1421.897   60.614 1361.283    40.212 3309.718    0.000 3309.718
237.80  5783.402  224.439    0.000  224.439  1352.646 1651.938  179.854 1472.084     0.000 3743.934   60.923 3683.011
237.90  5613.634  186.805    0.000  186.805  1404.951 1464.221  228.276 1235.945     0.000 3327.827  142.154 3185.672
238.00  5507.837  276.659    0.000  276.659  1315.119 1538.117  144.402 1393.715     0.000 3345.326   10.154 3335.172
238.10  5657.484  230.428    0.000  230.428  1394.128 1583.180  197.580 1385.601     0.000 3571.437   60.923 3510.514
238.20  5604.897  329.333    0.000  329.333  1220.341 1589.436  159.403 1430.033     9.953 3327.126   60.923 3266.203
238.30  5498.742  324.487    0.000  324.487  1116.327 1793.565  362.041 1431.524     0.000 3568.803  111.693 3457.111
238.40  5492.086  212.999    0.000  212.999  1145.897 1809.154  407.864 1401.290     0.000 3487.997  294.463 3193.535
238.50  5681.858  276.500    0.000  276.500  1362.622 1726.670  288.976 1437.694     9.953 3928.134  192.924 3735.210
238.60  5610.209  297.537    0.000  297.537  1322.885 1769.360  254.299 1515.061    10.053 3503.766   71.077 3432.689
238.70  5752.549  324.932    0.000  324.932  1149.607 1753.009  200.865 1552.144     0.000 3552.241   10.154 3542.087
238.80  5561.142  311.534    0.000  311.534  1215.559 1640.763  194.034 1446.729     0.000 3515.336  121.847 3393.489
238.90  5663.558  197.199    0.000  197.199  1472.375 1533.891  254.638 1279.253    40.112 3615.239  161.253 3453.987
239.00  5689.270   52.549    0.000   52.549  1574.020 1413.693  235.450 1178.243   110.585 3072.478   50.669 3021.810
239.10  5774.620  132.497    0.000  132.497  1393.096 1490.377  246.994 1243.383    30.159 3147.056  152.308 2994.747
239.20  5855.913  106.721    0.000  106.721  1571.251 1538.511  390.095 1148.417    19.906 3519.352  385.847 3133.505
239.30  5779.683  120.503    8.877  111.626  1465.819 1501.720  442.536 1059.183    19.906 3457.732  547.806 2909.926
239.40  5644.277  135.678    0.000  135.678  1320.150 1319.115  260.908 1058.208     0.000 2980.977  274.155 2706.822
239.50  5568.813  163.297    0.000  163.297  1551.872 1208.053  264.019  944.034     0.000 2767.037  140.844 2626.192
239.60  5630.727  145.419    0.000  145.419  1497.549 1462.144  304.234 1157.910     0.000 3438.313  231.931 3206.382
239.70  5559.490  192.989    0.000  192.989  1451.958 1413.840   97.664 1316.176     0.000 3032.658   60.923 2971.735
239.80  5572.141  216.896    0.000  216.896  1336.202 1470.062  229.180 1240.883     9.953 2943.697  171.812 2771.885
239.90  5605.409  156.504    0.000  156.504  1555.169 1482.267  441.434 1040.834     0.000 3482.940  576.252 2906.689
240.00  5708.882  123.929    0.000  123.929  1247.749 1559.267  305.528 1253.739     0.000 3100.928  385.847 2715.081
240.10  5778.609  159.987    0.000  159.987  1321.241 1772.117  550.321 1221.796    20.308 3495.824  821.557 2674.267
240.20  5731.229  160.233    0.000  160.233  1417.864 1637.140  378.111 1259.029    50.366 3024.707  456.320 2568.387
240.30  5675.057  142.186    0.000  142.186  1268.385 1696.134  311.977 1384.157     0.000 3146.389  416.309 2730.080
240.40  5585.017  197.103    0.000  197.103  1381.506 1545.258  399.738 1145.520     0.000 3106.776  446.771 2660.005
240.50  5614.614  235.920    0.000  235.920  1393.582 1654.712  249.979 1404.733    30.462 3283.503  487.386 2796.117
240.60  5671.532  228.584    0.000  228.584  1395.905 1538.990  165.500 1373.490   120.637 3140.432  304.516 2835.916
240.70  5776.337  207.152    0.000  207.152  1355.314 1812.275  369.478 1442.797     0.000 3356.101  335.078 3021.023
240.80  5615.768  202.188    0.000  202.188  1437.152 1732.123  409.324 1322.799     0.000 3185.066  233.438 2951.627
240.90  5872.967  119.121    0.000  119.121  1415.742 1620.335  220.575 1399.760     0.000 3050.658   40.616 3010.043
241.00  6085.529  143.115    0.000  143.115  1290.112 1682.517  381.339 1301.178     0.000 3095.486  191.009 2904.477
241.10  5987.996  180.566    0.000  180.566  1181.672 1806.401  341.696 1464.706     0.000 3248.495  201.566 3046.929
241.20  5991.071  110.998    0.000  110.998  1308.889 1861.713  348.898 1512.816     9.953 3525.989  152.308 3373.681
241.30  5751.303  153.867    0.000  153.867  1008.353 2057.033  376.611 1680.422     0.000 3472.502  142.154 3330.348
241.40  5663.502  196.482   16.050  180.432  1139.323 1888.805  390.619 1498.186     0.000 3128.673  213.231 2915.442
241.50  5720.272  109.825    0.000  109.825  1216.531 1520.906  391.152 1129.754    19.906 2933.017  109.982 2823.035
241.60  5581.364   95.833    0.000   95.833  1380.720 1471.856  287.025 1184.831     0.000 3103.224  162.462 2940.762
241.70  5664.105   72.989    0.000   72.989  1140.716 1617.955  329.568 1288.386     0.000 2784.753   10.154 2774.599
241.80  5596.057  149.300    0.000  149.300  1281.542 1538.460  220.569 1317.891     0.000 2881.660    0.000 2881.660
241.90  5534.185  151.597    0.000  151.597  1447.408 1462.161  189.534 1272.627    50.769 3030.847   10.154 3020.693
242.00  5678.855  148.898    0.000  148.898  1411.266 1346.003  161.304 1184.699   109.481 2757.416   30.462 2726.955
242.10  5717.021  144.451    0.000  144.451  1521.807 1355.150  242.543 1112.607     0.000 3349.250   50.769 3298.481
242.20  5775.205  109.026    0.000  109.026  1427.937 1430.981  237.355 1193.626    19.906 2875.447   91.385 2784.062
242.30  5827.705  104.279    0.000  104.279  1325.484 1613.994  331.773 1282.221     0.000 3307.927  192.924 3115.004
242.40  5730.521  117.266    0.000  117.266  1071.585 1931.975  357.241 1574.735     0.000 3176.644    0.000 3176.644
242.50  5657.366  177.711    0.000  177.711  1200.992 1545.176  136.965 1408.211     0.000 3119.937    0.000 3119.937
242.60  5617.312  105.216    0.000  105.216  1140.731 1630.284  248.595 1381.688     0.000 3147.684   50.769 3096.915
242.70  5724.508  116.349    0.000  116.349  1023.067 1745.949  291.569 1454.381     0.000 3008.052   30.462 2977.590
242.80  5735.033  206.649    0.000  206.649   886.531 1844.095  296.927 1547.168     0.000 3172.507   20.308 3152.200
242.90  5803.606  140.742    0.000  140.742   704.398 2088.413  342.457 1745.956     0.000 3125.462   10.154 3115.309
243.00  5738.624  174.758    0.000  174.758   881.607 1897.953  300.909 1597.045     0.000 3156.937   40.616 3116.322
243.10  5978.114  193.097    0.000  193.097   858.989 1947.033  271.250 1675.782     0.000 2970.355   40.616 2929.740
243.20  5649.639  179.709    0.000  179.709   937.037 1827.059  341.979 1485.080     9.953 3342.909  152.308 3190.601
243.30  5922.657  134.674    0.000  134.674  1084.316 1869.350  365.802 1503.548    19.906 3397.506  121.847 3275.659
243.40  5765.829  167.463    0.000  167.463  1064.888 1700.319  399.050 1301.269     0.000 2904.187    0.000 2904.187
243.50  5725.094  179.802    0.000  179.802  1032.395 1552.099  403.660 1148.439     0.000 2598.148    0.000 2598.148
243.60  5720.898  253.165    0.000  253.165   920.014 1783.397  384.738 1398.659     0.000 2880.178  142.154 2738.024
243.70  5722.375  175.047    0.000  175.047   995.136 1878.965  465.705 1413.259     0.000 3153.199  253.645 2899.554
243.80  5680.073  180.685    0.000  180.685  1156.677 1788.117  254.130 1533.987     0.000 3283.994  121.847 3162.147
243.90  5867.131  118.982    0.000  118.982   992.412 1861.183  374.752 1486.431     0.000 2991.551  152.308 2839.243
244.00  5861.027  163.434    0.000  163.434  1011.654 1660.436  108.431 1552.005     0.000 2931.446   40.616 2890.830
244.10  5792.167  244.278    0.000  244.278   866.426 1815.954  144.575 1671.380     0.000 3122.940   20.308 3102.632
244.20  5784.683  218.373    0.000  218.373   830.935 1852.415  319.067 1533.348     0.000 3062.533   40.616 3021.918
244.30  5780.530  171.581    0.000  171.581   934.512 1794.709  322.263 1472.446     0.000 2774.298  121.847 2652.451
244.40  5774.793  142.071    0.000  142.071  1216.854 1506.729  100.822 1405.907     0.000 2623.605  142.154 2481.451
244.50  5715.885  175.566    0.000  175.566  1388.582 1318.774   91.311 1227.463     9.953 2525.599   60.923 2464.676
244.60  5734.311  207.907    0.000  207.907  1163.242 1296.976    7.609 1289.367    50.367 2427.980   30.462 2397.519
244.70  5701.357  258.199    0.000  258.199  1015.578 1769.262  175.617 1593.645     0.000 2824.056   91.385 2732.671
244.80  5855.248  193.150    0.000  193.150  1194.559 1502.480   66.580 1435.900    10.053 2571.326  162.462 2408.864
244.90  5737.252  240.462    0.000  240.462  1046.007 1688.526  123.649 1564.876     0.000 2814.206  192.924 2621.282
245.00  5514.229  215.055    0.000  215.055  1158.328 1631.285  266.322 1364.963     0.000 2698.578  324.823 2373.754
245.10  5770.658  176.417    0.000  176.417  1258.943 1550.731  153.308 1397.423     0.000 2808.275  262.996 2545.279
245.20  5681.312  171.127    0.000  171.127   932.842 1821.521  163.598 1657.924     0.000 2657.491   10.154 2647.337
245.30  5680.537  206.568    0.000  206.568   797.573 1700.879   22.828 1678.051     0.000 2405.035    0.000 2405.035
245.40  5876.950  183.036    0.000  183.036   599.252 2194.132  174.490 2019.643     0.000 2613.547    0.000 2613.547
245.50  5747.510  183.774    0.000  183.774   820.252 1815.668   96.365 1719.303     0.000 2484.863    0.000 2484.863
245.60  5906.148  192.352    0.000  192.352  1056.693 1759.228  131.170 1628.058     0.000 2944.812   20.308 2924.504
245.70  5949.054  146.625    0.000  146.625  1096.633 1875.921  150.800 1725.120     0.000 2777.429   10.154 2767.275
245.80  6062.899  120.244    0.000  120.244  1150.690 1744.620  203.068 1541.552     0.000 3074.790  141.752 2933.038
245.90  5954.506  244.376    0.000  244.376  1079.498 1726.271  245.223 1481.048     0.000 3048.675  111.693 2936.982
246.00  6026.992  208.726    0.000  208.726   921.868 2026.154  436.043 1590.111    10.053 3213.241   80.526 3132.715
246.10  5899.330  198.555    0.000  198.555   984.059 1802.689  186.425 1616.264    20.106 2816.831   20.308 2796.524
246.20  5955.966  123.108    0.000  123.108  1066.167 1817.443  279.420 1538.023    60.319 2992.862  152.308 2840.554
246.30  5953.376  141.655    0.000  141.655  1046.748 1910.079  402.756 1507.323     0.000 2678.692   60.621 2618.071
246.40  5745.524   96.218    0.000   96.218  1354.964 1637.733  326.849 1310.884    49.764 3040.112  182.770 2857.342
246.50  5802.099  105.959    0.000  105.959  1412.365 1622.336  233.498 1388.838    69.670 3113.787  202.072 2911.715
246.60  5780.604   76.200    0.000   76.200  1082.835 1833.679  365.197 1468.482    10.053 3022.422  121.847 2900.575
246.70  5992.862  118.186    0.000  118.186  1285.561 1783.862  253.040 1530.822     0.000 2998.280  151.804 2846.476
246.80  5947.675  171.511    0.000  171.511  1425.762 1723.958  257.259 1466.699     0.000 3097.198  392.071 2705.128
246.90  6090.302  130.982    0.000  130.982  1441.885 1460.258   58.884 1401.374     0.000 2977.788   71.077 2906.711
247.00  5856.520  102.643    0.000  102.643  1448.246 1200.954    0.000 1200.954    29.858 2269.818   70.072 2199.746
247.10  5820.610  165.891    0.000  165.891  1100.370 1563.697   24.686 1539.010     0.000 2597.257  213.231 2384.026
247.20  5621.973  174.369    0.000  174.369  1398.245 1422.927    7.609 1415.318     0.000 2411.768   90.581 2321.187
247.30  5593.690  152.824    0.000  152.824  1344.521 1308.715  136.346 1172.369     0.000 2613.547  302.702 2310.846
247.40  5675.744  138.972    0.000  138.972  1564.362 1294.708  248.321 1046.387     0.000 3001.497  504.872 2496.625
247.50  5760.223  111.678    0.000  111.678  1486.885 1231.624   99.039 1132.585     0.000 2806.262  271.233 2535.029
247.60  5716.485  109.042    0.000  109.042  1560.645 1286.043  138.563 1147.480     0.000 2900.368  162.462 2737.906
247.70  5901.993  121.787    0.000  121.787  1758.938 1160.724  167.098  993.626     0.000 2764.148  335.078 2429.070
247.80  5860.410   34.891    0.000   34.891  1764.280 1376.854  342.968 1033.887     0.000 3213.629  517.747 2695.882
247.90  5835.044   79.685    0.000   79.685  1605.496 1332.562  318.505 1014.057     9.953 2973.163  304.616 2668.547
248.00  5694.263  160.712    0.000  160.712  1596.277 1114.306  143.837  970.469    10.053 2468.679    0.000 2468.679
248.10  5797.634  110.826    0.000  110.826  1500.640 1319.452  258.018 1061.434     0.000 2739.510  192.722 2546.788
248.20  5992.245   69.536    0.000   69.536  1371.254 1581.813  193.818 1387.995     0.000 2795.812  131.497 2664.316
248.30  5777.688   99.591    0.000   99.591  1490.423 1401.244  149.456 1251.788     0.000 2819.642   70.876 2748.766
248.40  5748.016  102.991    0.000  102.991  1525.439 1495.868  204.404 1291.463     0.000 3191.699  293.055 2898.644
248.50  5857.074  107.898    0.000  107.898  1572.565 1381.342  248.669 1132.674     0.000 2950.943  284.006 2666.937
248.60  5905.866   80.096    0.000   80.096  1473.950 1378.675  251.266 1127.408     9.953 3024.731  314.166 2710.565
248.70  5918.965   73.959    0.000   73.959  1515.223 1442.834  357.447 1085.387     0.000 2885.694  618.984 2266.710
248.80  5966.425  100.879    0.000  100.879  1279.815 1551.380  361.817 1189.563     0.000 2925.792  273.651 2652.141
248.90  5938.321  108.333    0.000  108.333  1455.583 1597.228  369.991 1227.237     0.000 2939.792  253.847 2685.945
249.00  5963.249   92.533    0.000   92.533  1487.705 1478.567  259.093 1219.474     0.000 2642.810  233.539 2409.271
249.10  6023.354   68.557    0.000   68.557  1501.273 1605.039  234.450 1370.589     0.000 3173.430  191.516 2981.913
249.20  5987.586  112.854   12.388  100.466  1335.029 1696.141  403.748 1292.393     0.000 2895.354  312.758 2582.597
249.30  5834.006   99.246    0.000   99.246  1524.378 1281.494  293.165  988.329     0.000 3062.729  393.990 2668.739
249.40  6014.067   75.984    0.000   75.984  1372.327 1537.543  372.358 1165.185    19.906 2568.607  242.586 2326.021
249.50  6055.278   58.001    0.000   58.001  1124.616 1760.809  324.557 1436.252    10.053 2832.401  149.895 2682.506
249.60  6210.487   70.170    0.000   70.170  1296.567 1428.187  310.360 1117.827     0.000 2531.831   69.770 2462.061
249.70  5966.167   84.578    0.000   84.578  1180.260 1532.233  395.418 1136.815     0.000 2610.147  253.847 2356.300
249.80  5859.632   72.699    0.000   72.699  1140.938 1889.044  495.728 1393.316     0.000 3230.726  645.112 2585.614
249.90  5814.079   85.874    0.000   85.874  1168.167 1823.071  482.351 1340.720     0.000 3116.633  476.024 2640.609
250.00  6191.119   58.479    0.000   58.479   810.781 2235.587  467.252 1768.335     0.000 3336.284  505.578 2830.707
250.10  6022.095   62.402    0.000   62.402   867.636 2194.547  430.238 1764.309     0.000 2999.489  221.470 2778.018
250.20  6174.990   87.199    0.000   87.199  1435.848 1858.727  463.052 1395.675    10.053 3350.154  494.819 2855.335
250.30  6070.317   74.275    0.000   74.275  1201.274 1881.694  420.611 1461.083     0.000 2983.719  375.492 2608.227
250.40  5931.020   82.285    0.000   82.285  1186.490 1836.443  541.903 1294.540     0.000 3334.969  654.258 2680.711
250.50  5807.518   77.224    0.000   77.224  1389.196 1655.156  518.685 1136.471     0.000 3603.585  784.242 2819.343
250.60  5914.447   84.864    0.000   84.864  1332.554 1507.789  476.101 1031.688     0.000 3287.314  845.670 2441.644
250.70  5937.323  125.414    4.729  120.685  1417.404 1678.267  551.759 1126.508     0.000 3568.304  744.735 2823.569
250.80  5909.675  149.627    0.000  149.627  1301.321 1603.471  395.711 1207.760     0.000 3247.623  598.978 2648.645
250.90  5613.682  125.664    0.000  125.664  1258.656 1391.451  319.586 1071.865     0.000 2842.274  456.925 2385.350
251.00  5714.458   79.507    0.000   79.507  1134.386 1597.154  329.221 1267.933     0.000 2573.956  314.770 2259.185
251.10  5684.678   96.751    0.000   96.751  1167.195 1558.060  366.798 1191.262     0.000 2757.912  335.078 2422.834
251.20  5736.351   90.091    0.000   90.091  1183.720 1679.172  470.467 1208.705     0.000 2796.032  203.078 2592.955
251.30  5868.564   88.264    0.000   88.264  1099.411 1737.119  551.955 1185.164     0.000 3033.264  232.734 2800.530
251.40  6004.903  127.887   15.358  112.528  1133.821 1957.859  561.146 1396.714     0.000 3588.398  795.506 2792.893
251.50  5752.656  101.775    0.000  101.775   798.947 2378.722  659.152 1719.570     0.000 4034.470 1077.296 2957.174
251.60  5745.294  135.339    0.000  135.339   802.582 2188.483  412.990 1775.493     0.000 3603.783  543.374 3060.409
251.70  6073.568  134.878    0.000  134.878  1018.997 2297.572  451.462 1846.110     0.000 3904.958  834.314 3070.644
251.80  5858.129   86.689    0.000   86.689  1015.980 1891.240  457.693 1433.547     0.000 3854.013  724.838 3129.175
251.90  5734.970  135.287    0.000  135.287  1051.913 1906.940  262.281 1644.659     0.000 3622.468  523.068 3099.400
252.00  5822.567  106.683    0.000  106.683   959.648 1864.642  345.164 1519.478     0.000 3684.011  463.255 3220.756
252.10  5754.309  102.453    0.000  102.453  1211.145 1810.404  311.367 1499.037     0.000 3628.222  426.161 3202.061
252.20  5628.123  189.106    0.000  189.106  1203.147 1764.411  241.973 1522.438     0.000 3649.229  413.292 3235.938
252.30  5585.507  155.302    0.000  155.302  1070.505 2063.259  313.426 1749.833     0.000 3872.702  371.466 3501.236
252.40  5826.414  153.481    0.000  153.481  1031.023 2057.435  646.580 1410.855     0.000 3615.449 1021.007 2594.442
252.50  5842.723  135.940    0.000  135.940  1454.619 1656.802  480.432 1176.370     0.000 3397.392  684.525 2712.867
252.60  5834.613   87.063    0.000   87.063  1280.194 1573.264  363.806 1209.459     0.000 3371.982  455.517 2916.465
252.70  6035.882   89.240    0.000   89.240   978.633 1761.868  456.148 1305.720     0.000 3077.722  588.119 2489.603
252.80  5989.969  119.704    0.000  119.704  1236.991 1685.242  461.967 1223.275     0.000 3360.003  684.116 2675.887
252.90  6124.761   68.504    0.000   68.504  1201.035 1733.441  532.711 1200.730     0.000 2927.729  440.032 2487.698
253.00  5876.045   98.284    1.479   96.805  1223.816 1796.704  593.090 1203.614     0.000 3052.765  613.541 2439.224
253.10  5759.396   87.919   13.402   74.517  1349.474 1614.575  362.248 1252.328     0.000 2746.046  131.498 2614.549
253.20  5766.790   70.502    0.000   70.502  1250.478 1466.506  359.707 1106.799     0.000 2546.711  263.900 2282.811
253.30  6074.298   25.853    0.000   25.853  1441.832 1329.856  453.891  875.965     9.953 2351.771  223.385 2128.385
253.40  5916.703   67.603    0.000   67.603  1444.574 1456.095  415.157 1040.939     9.953 3086.769  360.811 2725.958
253.50  5704.808   63.141    0.000   63.141  1431.637 1394.506  550.452  844.054     0.000 2852.226  680.310 2171.916
253.60  5844.123   56.191    0.000   56.191  1450.684 1367.107  526.210  840.897    30.462 3007.123  664.513 2342.610
253.70  5866.086   56.338    0.000   56.338  1409.422 1276.809  481.909  794.901    29.858 2748.576  444.555 2304.022
253.80  5929.454   38.643    0.000   38.643  1460.474 1372.656  408.292  964.364     9.953 2554.346  253.847 2300.499
253.90  5835.081   24.725    0.000   24.725  1529.045 1344.391  406.346  938.045    10.154 2943.510  354.781 2588.729
254.00  5920.123   36.537    0.000   36.537  1484.727 1261.606  362.198  899.408    10.154 2662.018  729.366 1932.652
254.10  5727.966   91.094    0.000   91.094  1464.104 1394.077  504.143  889.934     0.000 3117.739  903.393 2214.346
254.20  5844.022   97.556    0.000   97.556  1466.819 1469.349  482.118  987.231    50.769 3263.996  879.961 2384.035
254.30  5824.946   70.203    0.000   70.203  1519.484 1282.248  403.999  878.249     0.000 2756.212  576.453 2179.759
254.40  5840.465   81.288    0.000   81.288  1303.046 1565.080  450.517 1114.563     0.000 2843.673  582.990 2260.682
254.50  5879.903   72.388    0.000   72.388  1291.682 1525.858  509.017 1016.840     0.000 3007.635  950.435 2057.200
254.60  5801.744  135.138    0.000  135.138  1479.649 1271.982  421.628  850.354    20.308 3190.590  937.764 2252.826
254.70  5627.362  115.216    0.000  115.216  1457.512 1378.629  457.902  920.726     0.000 2777.510  626.921 2150.589
254.80  5718.533   43.331    0.000   43.331  1419.926 1351.410  425.604  925.806    19.906 3209.407 1241.671 1967.735
254.90  5854.308   75.905    0.000   75.905  1512.597 1274.189  385.862  888.327   140.945 2916.259 1045.850 1870.410
255.00  5862.528   90.157    0.000   90.157  1484.748 1305.557  385.857  919.700    90.679 2732.683  792.003 1940.680
255.10  5862.286   43.015    0.000   43.015  1495.153 1293.994  427.146  866.848   152.308 2338.004  741.233 1596.771
255.20  5690.383   76.105    0.000   76.105  1459.988 1409.052  443.025  966.027    40.616 2664.517  957.571 1706.945
255.30  5872.502   98.790    0.000   98.790  1452.455 1441.604  386.234 1055.369    20.308 2556.249  678.098 1878.151
255.40  5723.228  137.199    0.000  137.199  1365.176 1405.089  318.012 1087.078     0.000 3083.553 1004.025 2079.528
255.50  5662.236  115.703    0.000  115.703  1393.967 1587.902  344.823 1243.079     0.000 2727.461  619.387 2108.074
255.60  5741.843  184.632    0.000  184.632  1360.393 1466.192  325.915 1140.277     0.000 3110.985 1012.667 2098.318
255.70  5993.013  157.638    0.000  157.638  1396.483 1626.577  466.295 1160.282    10.154 2796.435  902.889 1893.546
255.80  5856.365  155.438    0.000  155.438  1351.540 1369.391  337.155 1032.236     0.000 2473.196  547.304 1925.893
255.90  5874.440  192.978    0.000  192.978  1204.957 1636.650  481.464 1155.186     0.000 2655.068  632.955 2022.114
256.00  5928.202  184.928    0.000  184.928  1374.109 1537.944  263.796 1274.148    30.159 2591.518  513.020 2078.497
256.10  5792.494  146.802    0.000  146.802  1395.100 1532.372  289.827 1242.545     0.000 2612.131  606.115 2006.016
256.20  5711.018  171.580    0.000  171.580  1322.720 1440.686  200.818 1239.868     0.000 2656.471  595.258 2061.212
256.30  5699.922  138.836    0.000  138.836  1632.666 1389.379  196.622 1192.757     0.000 2879.961  537.049 2342.913
256.40  5709.199   48.509    0.000   48.509  1576.065 1228.091  253.689  974.402    20.308 2795.317  693.479 2101.838
256.50  5701.837   70.185    0.000   70.185  1284.594 1240.613  270.195  970.418     9.953 2395.693  362.821 2032.872
256.60  5678.839   73.848    0.000   73.848  1519.356 1408.009  291.976 1116.033     0.000 2932.536  915.440 2017.096
256.70  5894.584   53.698    0.000   53.698  1455.822 1293.600  242.255 1051.346     0.000 2700.995  643.905 2057.091
256.80  5789.369   47.572    0.000   47.572  1552.191 1361.218  253.408 1107.809     0.000 2973.128  824.254 2148.875
256.90  6056.184   52.435    0.000   52.435  1671.075 1302.865  328.362  974.503     0.000 2769.482  513.625 2255.857
257.00  5956.497   65.597    0.000   65.597  1546.929 1206.579  236.031  970.548     0.000 2812.308  672.962 2139.346
257.10  5773.228   60.517    0.000   60.517  1466.095 1196.072  224.501  971.571     0.000 2568.311  483.463 2084.848
257.20  5695.608   80.222    0.000   80.222  1681.511  996.425  276.037  720.389     0.000 3084.756  898.162 2186.594
257.30  5907.163  130.129    0.000  130.129  1720.887 1264.623  446.021  818.602     0.000 3277.466  980.190 2297.277
257.40  5915.739  107.855    0.000  107.855  1838.088 1248.333  413.257  835.076    19.906 3491.893 1104.153 2387.740
257.50  5977.008  135.010    0.000  135.010  1813.279 1192.672  329.020  863.651     0.000 3091.361  926.097 2165.264
257.60  6113.412  108.132    0.000  108.132  1805.316 1257.871  403.647  854.224     0.000 3627.310 1239.161 2388.149
257.70  5806.637   99.451    0.000   99.451  2009.069 1114.742  435.420  679.322    60.319 3344.497 1148.573 2195.925
257.80  5991.035  100.708    0.000  100.708  1852.292 1349.223  443.379  905.845    40.212 3409.658  736.905 2672.753
257.90  6094.352   86.810    0.000   86.810  1836.182 1474.231  492.840  981.392     0.000 3533.228 1001.707 2531.522
258.00  5871.083   99.880    0.000   99.880  1891.955 1353.354  356.480  996.874   100.735 3582.876 1130.986 2451.890
258.10  5955.046  123.875    0.000  123.875  1815.903 1692.738  526.308 1166.430   139.741 3613.754  945.008 2668.746
258.20  6164.032   83.438    0.000   83.438  2024.939 1406.992  373.419 1033.573   131.093 3672.950 1086.043 2586.907
258.30  6088.647  122.598    0.000  122.598  1955.255 1303.726  452.152  851.574   200.160 3525.881 1138.021 2387.859
258.40  6207.569  102.580    0.000  102.580  2142.276 1153.148  379.666  773.482   151.301 3222.173  973.160 2249.013
258.50  5943.654   98.639    0.000   98.639  1944.540 1307.732  367.784  939.948   170.002 3413.000  710.369 2702.631
258.60  6205.008  131.652    0.000  131.652  1933.450 1363.992  419.354  944.638   180.455 3100.624  629.541 2471.083
258.70  6134.559  106.239    0.000  106.239  1912.676 1129.419  252.919  876.500   199.559 2693.280  385.043 2308.237
258.80  6231.446   96.233    0.000   96.233  2057.161 1170.528  235.885  934.643   200.461 2830.199  406.155 2424.043
258.90  6071.875   95.444    0.000   95.444  2123.835 1180.685  271.942  908.743   361.013 2948.634  700.417 2248.217
259.00  6005.713  109.642    0.000  109.642  1990.420 1184.271  225.809  958.462   149.694 3043.940  779.436 2264.504
259.10  6081.643  108.164    0.000  108.164  2076.004 1048.309   60.355  987.954   180.457 2652.657  425.659 2226.998
259.20  6165.726  137.605    0.000  137.605  1632.168 1392.622  239.384 1153.238   110.485 2952.949  574.749 2378.200
259.30  6215.091   78.620    0.000   78.620  1902.371 1191.975   89.408 1102.567   192.218 2843.567  622.704 2220.862
259.40  6227.090  112.592    0.000  112.592  1443.385 1522.414  185.990 1336.424    71.077 2602.707  537.853 2064.854
259.50  6033.173  103.240    0.000  103.240  1568.068 1483.987  103.415 1380.572     0.000 2791.189  448.078 2343.111
259.60  6168.628  107.134    0.000  107.134  1694.129 1471.039  147.601 1323.437    39.811 2672.664  283.102 2389.562
259.70  6332.561  108.380    0.000  108.380  1718.411 1518.474  174.925 1343.549    40.212 3014.679  280.086 2734.593
259.80  6071.089  113.800    0.000  113.800  1504.779 1470.903  136.792 1334.111    29.858 2744.556  411.886 2332.670
259.90  6099.687  161.991    0.000  161.991  1685.233 1418.384   83.701 1334.683    39.811 3003.529  465.067 2538.461
260.00  6116.968  164.099    0.000  164.099  1760.930 1351.983  119.758 1232.226    89.977 2643.097  446.569 2196.528
260.10  6178.655  119.549    0.000  119.549  1821.193 1148.978   93.213 1055.765    90.380 2714.881  523.779 2191.102
260.20  6117.014  128.640    0.000  128.640  1718.398 1444.862  163.424 1281.438    50.166 2903.884  606.217 2297.667
260.30  6345.188   76.684    0.000   76.684  1859.640 1362.632  140.770 1221.862    40.414 3056.394  768.478 2287.917
260.40  6280.357   95.391    0.000   95.391  1839.495 1534.089  190.099 1343.990   248.820 3170.097  760.535 2409.561
260.50  6219.521   66.536    0.000   66.536  1926.939 1555.602  256.810 1298.792   329.046 3117.223  648.843 2468.380
260.60  6202.748   55.041    0.000   55.041  1873.259 1384.451  252.788 1131.663   329.046 2673.274  467.078 2206.195
260.70  6079.336   43.389    0.000   43.389  1889.364 1194.526  182.620 1011.906   308.537 2730.077  351.968 2378.110
260.80  6137.456   90.281    0.000   90.281  1996.535 1081.072  228.189  852.884   100.332 3094.897  567.813 2527.084
260.90  6097.796   75.757    0.000   75.757  1916.130 1220.171  176.914 1043.257   191.114 2936.372  443.956 2492.416
261.00  6126.058   86.868    0.000   86.868  1951.548 1338.666  220.406 1118.260   199.157 2915.160  416.309 2498.851
261.10  6118.605   45.558    0.000   45.558  1907.413 1382.177  176.557 1205.619   258.773 2632.644  342.417 2290.228
261.20  6075.038   53.312    0.000   53.312  1772.924 1125.206  181.708  943.499   179.151 2704.332  445.966 2258.365
261.30  6203.679   62.683    0.000   62.683  1775.204 1325.506  246.329 1079.177   119.434 2716.404  219.765 2496.639
261.40  6069.873   80.980    0.000   80.980  2142.223 1124.683  104.237 1020.446   318.490 2918.276  464.967 2453.309
261.50  6235.048  112.283    0.000  112.283  1798.052 1244.875  266.278  978.597    30.462 2664.410  425.557 2238.854
261.60  6216.871   62.957    0.000   62.957  1762.037 1332.552  252.746 1079.806   190.610 2684.620  374.286 2310.334
261.70  6052.603   71.151    0.000   71.151  1662.197 1209.732  153.827 1055.905   149.493 2789.492  555.045 2234.446
261.80  6236.509   61.974    0.000   61.974  1999.223 1102.863  176.914  925.949   459.033 2568.412  426.262 2142.150
261.90  6127.554   83.523    0.000   83.523  2044.471 1087.397  172.153  915.243   161.153 2678.289  473.209 2205.080
262.00  6118.230   63.373    0.000   63.373  1687.088 1342.786  207.220 1135.565   100.332 2737.902  422.442 2315.460
262.10  5968.630   66.042    0.000   66.042  1466.941 1395.093  159.750 1235.344    69.871 2529.395  341.412 2187.983
262.20  6164.348   95.580    0.000   95.580  1752.672 1242.278  125.465 1116.813   219.163 2714.178  384.239 2329.939
262.30  6022.934  119.282    0.000  119.282  1858.089 1350.046  133.161 1216.885   268.726 2731.675  492.916 2238.759
262.40  6065.113  144.320    0.000  144.320  1694.995 1396.887  203.546 1193.341    10.154 2526.491  322.511 2203.980
262.50  6149.764   44.123    0.000   44.123  1658.825 1218.687  195.936 1022.751    59.717 2737.618  402.536 2335.081
262.60  6039.722   78.910    0.000   78.910  1562.156 1177.417  106.529 1070.889   189.908 2431.281  364.735 2066.546
262.70  5986.003  117.141    0.000  117.141  1287.143 1439.525  123.519 1316.006     0.000 2362.418  425.659 1936.760
262.80  5992.701   71.163    0.000   71.163  1502.172 1328.283  119.758 1208.524    49.764 2709.872  374.587 2335.284
262.90  6015.925  189.421    0.000  189.421  1591.298 1437.736  179.162 1258.574   109.481 2762.540  505.180 2257.360
263.00  6089.603  151.539    0.000  151.539  1650.625 1314.483  253.871 1060.613    79.924 2864.481  473.010 2391.471
263.10  5918.004  159.734    0.000  159.734  1704.271 1309.650   79.464 1230.186   110.587 2554.540  251.635 2302.904
263.20  5971.340  153.712    0.000  153.712  1499.838 1446.443  206.745 1239.698    29.858 2836.944  332.062 2504.882
263.30  6123.602  138.224    0.000  138.224  1301.221 1656.340  198.877 1457.463    10.154 2623.003  221.978 2401.025
263.40  5882.984  161.548    0.000  161.548  1303.222 1518.582  220.494 1298.088     0.000 2395.702  232.132 2163.570
263.50  6001.585  173.571    0.000  173.571  1354.804 1464.023  135.063 1328.960    50.769 2560.973  219.967 2341.005
263.60  6052.822  142.915    0.000  142.915  1172.285 1521.147  288.324 1232.823     0.000 2559.780  423.747 2136.032
263.70  6065.714  138.919    0.000  138.919  1470.274 1362.870  138.782 1224.088     0.000 2538.961  332.464 2206.497
263.80  6081.403  187.050    0.000  187.050  1519.047 1481.110  135.236 1345.873    40.414 2514.023  405.048 2108.974
263.90  5903.459  178.952    0.000  178.952  1381.861 1424.725  116.126 1308.599    20.308 2690.358  333.871 2356.488
264.00  5989.512  162.607    0.000  162.607  1375.062 1220.922   88.195 1132.728     0.000 2283.796  202.373 2081.424
264.10  5995.696   93.871    0.000   93.871  1407.875 1187.829  105.273 1082.556    20.308 2353.677  414.500 1939.178
264.20  5931.709  179.308    0.000  179.308  1370.086 1407.523   69.693 1337.830     9.953 2662.216  313.060 2349.156
264.30  5904.406  201.562    0.000  201.562  1386.651 1404.564  109.857 1294.707     9.953 2730.068  271.742 2458.326
264.40  6055.918  191.144    0.000  191.144  1311.988 1413.757   99.006 1314.751    40.616 2664.428  393.889 2270.538
264.50  6136.777  133.158    0.000  133.158  1614.586 1181.942   56.291 1125.651   159.446 2733.398  292.049 2441.348
264.60  5804.978  188.898    0.000  188.898  1402.460 1261.700   55.080 1206.620   160.049 2548.920  262.593 2286.326
264.70  6005.919  147.585    0.000  147.585  1354.470 1326.692  136.965 1189.726   131.799 2750.486  466.073 2284.413
264.80  5920.601  235.411    0.000  235.411  1392.552 1221.202   97.017 1124.185   189.305 2496.140  130.995 2365.145
264.90  5862.714  218.361    0.000  218.361  1401.109 1216.435   55.167 1161.268   139.339 2563.093  239.873 2323.221
265.00  5772.023  170.969    0.000  170.969  1389.355 1306.142   60.701 1245.442   318.490 2422.849  231.529 2191.320
265.10  6115.639  143.321    0.000  143.321  1612.355 1394.298  194.813 1199.485   268.726 2826.389  589.629 2236.760
265.20  6118.672  149.916    0.000  149.916  1764.451 1377.859  168.955 1208.904   249.021 2960.593  700.517 2260.076
265.30  6111.088  238.540    0.000  238.540  1685.345 1525.496  333.940 1191.556   149.292 3369.360  909.828 2459.532
265.40  6196.114  212.759    0.000  212.759  1689.517 1666.789  312.448 1354.341   238.868 3279.793  849.104 2430.689
265.50  6038.904  192.540    0.000  192.540  1592.366 1748.971  424.818 1324.153    79.623 3451.309 1044.040 2407.269
265.60  6162.595  187.857    0.000  187.857  1700.582 1487.639  351.753 1135.887    99.628 3334.368 1011.467 2322.901
265.70  6086.366  185.495    0.000  185.495  1696.867 1465.254  268.743 1196.511    79.623 3189.905  652.864 2537.040
265.80  6060.398  206.165    0.000  206.165  1527.078 1800.581  405.968 1394.613   130.994 3620.294  933.855 2686.440
265.90  6186.781  241.091    0.000  241.091  1699.997 1480.179  270.386 1209.793   230.219 3259.476  634.164 2625.311
266.00  6061.143  177.860    0.000  177.860  1568.142 1391.927  268.266 1123.661   159.646 2934.663  743.144 2191.519
266.10  6062.599  207.333    0.000  207.333  1647.383 1525.261  247.770 1277.491   170.203 3039.106  782.351 2256.755
266.20  5962.470  232.204    0.000  232.204  1574.969 1677.023  441.679 1235.344   139.339 3441.753  922.797 2518.957
266.30  6167.336  256.306    0.000  256.306  1725.540 1644.151  418.592 1225.559   179.753 3540.260  972.360 2567.900
266.40  6219.898  234.466    0.000  234.466  1619.715 1620.850  373.369 1247.481   169.198 2887.603  474.417 2413.186
266.50  6465.385  200.077    0.000  200.077  1947.913 1588.340  347.939 1240.401   228.915 3181.258  717.708 2463.550
266.60  6116.465  196.451    0.000  196.451  1798.809 1618.895  466.755 1152.140   109.481 3605.919 1013.981 2591.939
266.70  6075.499  198.797    0.000  198.797  1784.735 1524.232  456.379 1067.853    50.769 3564.486  893.541 2670.944
266.80  6202.624  221.588    0.000  221.588  1730.486 1668.918  449.711 1219.207   119.434 3612.330  668.848 2943.481
266.90  6048.905  180.911    0.000  180.911  1545.464 1595.319  450.486 1144.833    80.025 3056.294  472.404 2583.890
267.00  6101.171  206.271    0.000  206.271  1532.779 1841.033  584.993 1256.040   129.587 3646.231 1074.703 2571.528
267.10  6190.054  171.637    0.000  171.637  1427.428 2002.199  475.702 1526.497    79.623 3876.650  658.997 3217.653
267.20  6346.602  143.823    0.000  143.823  1749.314 2005.144  499.137 1506.007   111.491 4317.773 1172.521 3145.251
267.30  6065.779  222.067    0.000  222.067  1615.820 1870.533  237.701 1632.833    69.871 3979.685  740.024 3239.661
267.40  6053.341  261.558    0.000  261.558  1470.867 1958.821  387.061 1571.760    69.670 3672.657  847.080 2825.576
267.50  6066.948  322.941    0.000  322.941  1507.562 1940.167  343.230 1596.937     0.000 4041.198  869.807 3171.391
267.60  6061.058  272.602    0.000  272.602  1483.948 1835.456  399.483 1435.974    30.462 3490.307 1035.696 2454.611
267.70  6043.874  292.322    0.000  292.322  1452.915 1923.003  400.068 1522.935    30.462 3609.519  726.242 2883.277
267.80  6162.443  273.548    0.000  273.548  1476.730 1749.741  380.068 1369.673     0.000 3548.197 1064.343 2483.853
267.90  5979.717  268.348    0.000  268.348  1378.740 1847.901  302.465 1545.436     0.000 3875.746  974.772 2900.974
268.00  6092.633  274.318    0.000  274.318  1235.473 1963.788  292.693 1671.095    30.159 3725.127  588.220 3136.908
268.10  6096.240  259.494    0.000  259.494  1377.192 1847.240  354.505 1492.735     0.000 3266.090  564.183 2701.907
268.20  6143.911  233.827    0.000  233.827  1290.880 1964.050  205.950 1758.100    60.119 3592.324  331.752 3260.572
268.30  6379.557  242.869    0.000  242.869  1342.406 1883.637   91.137 1792.500    10.154 2972.947  151.300 2821.647
268.40  5937.718  309.708    0.000  309.708  1530.355 1882.769  135.063 1747.706    49.965 3751.974  496.734 3255.240
268.50  6109.520  218.329    0.000  218.329  1529.750 1809.366  199.693 1609.673    99.528 3247.811  260.682 2987.130
268.60  6175.917  223.413    0.000  223.413  1639.442 1931.749  328.294 1603.455    59.918 3619.589  707.748 2911.841
268.70  6298.413  235.251    0.000  235.251  1581.283 1802.354  286.508 1515.846    49.764 3579.772  831.711 2748.060
268.80  6281.317  257.350    0.000  257.350  1702.046 1810.355  193.730 1616.625    29.858 4015.767  978.779 3036.988
268.90  6316.567  211.959    0.000  211.959  1525.052 1802.982  271.239 1531.743    79.623 3825.668  685.626 3140.042
269.00  6195.207  142.538    0.000  142.538  1846.511 1649.504  272.576 1376.928   109.883 3472.582  503.159 2969.423
269.10  6235.705  137.781    0.000  137.781  1598.867 1576.582  257.578 1319.004    30.462 3161.351  343.720 2817.630
269.20  6228.873  106.117    0.000  106.117  1740.125 1794.433  377.907 1416.526    69.670 3537.956  704.128 2833.828
269.30  6323.650  158.760    0.000  158.760  1719.927 1730.032  245.770 1484.263   120.238 3779.725  673.961 3105.764
269.40  6200.019  191.395    0.000  191.395  1897.373 1532.141  135.063 1397.078    50.266 3473.496  882.682 2590.814
269.50  6278.007  146.510    0.000  146.510  1728.109 1668.331  248.941 1419.390     0.000 3616.076  812.310 2803.765
269.60  6148.683  238.348    0.000  238.348  1568.788 1874.605  352.872 1521.733   110.084 3433.993  826.676 2607.317
269.70  6117.109  143.958    0.000  143.958  1849.979 1534.524  271.162 1263.362   220.973 3474.204  737.101 2737.103
269.80  6271.633  178.979    0.000  178.979  1633.075 1735.416  382.922 1352.494   130.392 3120.324  557.456 2562.869
269.90  6198.039  132.812    0.000  132.812  1729.168 1592.505  431.163 1161.343   141.752 3378.399  780.236 2598.162
270.00  6226.643  128.522    0.000  128.522  1772.670 1483.129  345.762 1137.367   259.577 3165.976  847.585 2318.391
270.10  6232.236  113.414    0.000  113.414  1575.814 1416.494  159.750 1256.745   192.924 2578.466  446.771 2131.695
270.20  6200.424   67.333    0.000   67.333  1719.871 1192.470  193.991  998.479    60.923 2914.948  680.310 2234.638
270.30  6260.376  103.179    0.000  103.179  1969.304 1183.449  182.362 1001.087   303.611 2879.779  607.021 2272.758
270.40  6290.538  156.734    0.000  156.734  1740.416 1333.292  174.925 1158.367   222.983 2786.376  578.771 2207.604
270.50  6161.094  156.400    0.000  156.400  1883.596 1230.297   51.362 1178.935   313.162 2476.026  396.001 2080.024
270.60  6255.381  163.202    0.000  163.202  1620.710 1529.269  230.341 1298.928   358.803 2553.231  497.540 2055.691
270.70  6299.790   83.976    0.000   83.976  1585.628 1583.884  256.750 1327.134   478.137 2997.582  768.974 2228.608
270.80  6380.049  162.332    0.000  162.332  1591.535 1517.442  309.107 1208.335   389.165 2753.886  810.698 1943.188
270.90  6282.397  103.863    0.000  103.863  1619.331 1269.739   81.626 1188.113   408.366 2462.251  445.561 2016.689
271.00  6514.221  106.061    0.000  106.061  1522.826 1628.853  330.848 1298.004   239.772 2774.289  516.034 2258.255
271.10  6090.727  111.012    0.000  111.012  1728.755 1400.837  229.699 1171.138   388.963 2844.664  476.728 2367.936
271.20  6271.561  101.430    0.000  101.430  1461.274 1617.648  383.505 1234.143   249.021 2893.016  817.425 2075.591
271.30  6008.696  153.373    0.000  153.373  1370.599 1464.909  277.454 1187.455   339.599 2438.108  523.467 1914.641
271.40  6287.019   98.601    0.000   98.601  1128.667 1761.676  349.610 1412.066   100.531 2451.087  628.230 1822.857
271.50  6126.831  169.871    0.000  169.871  1219.439 1701.342  332.706 1368.635   160.653 2652.751  486.177 2166.574
271.60  6501.690  125.996    0.000  125.996  1427.864 1762.628  294.628 1468.000   312.358 2848.598  587.716 2260.883
271.70  6135.981  109.059    0.000  109.059  1358.649 1651.318  172.544 1478.775   289.938 2423.144  345.131 2078.013
271.80  6176.295   77.406    0.000   77.406  1628.998 1419.755  220.395 1199.360   280.488 2383.642  345.131 2038.511
271.90  5932.545  107.478    0.000  107.478  1446.112 1241.195  172.370 1068.825   150.398 2494.618  456.421 2038.198
272.00  6218.708   76.833    0.000   76.833  1561.719 1391.823  128.922 1262.901   109.883 2643.711   91.385 2552.326
272.10  6137.674   78.805    0.000   78.805  1569.549 1277.825   90.180 1187.645   199.056 2271.144  121.746 2149.398
272.20  6220.152  109.257    0.000  109.257  1800.344 1165.577  107.344 1058.233   321.603 2522.255  121.746 2400.510
272.30  6091.188  131.394    0.000  131.394  1772.746 1166.962  110.072 1056.889   331.057 2444.449  192.924 2251.526
272.40  6034.877  136.603    0.000  136.603  1667.328 1208.080  198.785 1009.295   200.363 2543.276  132.000 2411.275
272.50  6003.291  122.062    0.000  122.062  1801.062  943.361  126.106  817.255   200.965 2434.593  363.927 2070.666
272.60  6166.425  132.277    0.000  132.277  1942.473  944.319  123.171  821.148   402.134 2212.629  264.001 1948.628
272.70  6160.244   71.019    0.000   71.019  1773.648 1051.101  136.476  914.625   171.709 2098.729  141.953 1956.776
272.80  6359.371   98.699    0.000   98.699  1939.207 1050.060  110.061  939.998   260.982 2376.487  101.337 2275.150
272.90  5993.884  149.301    0.000  149.301  1948.606 1176.908  188.187  988.721   318.590 2407.365  354.882 2052.483
273.00  6057.910  151.712    0.000  151.712  1767.919 1151.405  157.804  993.601   229.416 2319.987  345.232 1974.755
273.10  6089.739  167.880    0.000  167.880  1910.485 1076.881  212.927  863.954   249.724 2615.572  517.848 2097.724
273.20  6159.634  133.687    0.000  133.687  1870.201 1188.038  182.620 1005.418   319.294 2742.347  426.463 2315.884
273.30  6380.587  117.707    0.000  117.707  1873.905 1282.456  254.474 1027.981   179.352 3014.280  487.386 2526.894
273.40  6209.566  125.834    0.000  125.834  2020.847 1381.276  207.178 1174.099   200.062 3218.265  802.156 2416.108
273.50  6402.320  144.613    0.000  144.613  1992.336 1380.403  203.503 1176.900   139.541 3110.182  538.156 2572.027
273.60  6531.362  143.625    0.000  143.625  1926.953 1439.025  171.121 1267.905   249.625 3184.475  446.771 2737.704
273.70  6518.662  197.641    0.000  197.641  1827.522 1643.247    0.000 1643.247   228.915 3339.806  253.847 3085.959
273.80  6434.021  159.537    0.000  159.537  1974.857 1638.005  113.790 1524.215   378.207 3280.593  385.847 2894.746
273.90  6433.976  199.404    0.000  199.404  1707.247 1944.422  257.495 1686.927   189.506 3496.427  264.001 3232.426
274.00  6420.960  262.462    0.000  262.462  1566.006 1809.117   22.828 1786.289    91.184 3266.709   91.385 3175.324
274.10  6385.962  313.022    0.000  313.022  1554.578 2002.083  138.737 1863.345    60.722 4124.054  334.876 3789.177
274.20  6530.206  179.127    0.000  179.127  1538.030 1804.865  118.894 1685.971    60.119 3344.930    0.000 3344.930
274.30  6423.190  247.072    0.000  247.072  1891.227 2019.037  269.126 1749.911   149.292 3749.669  314.770 3434.899
274.40  6524.865  230.812    0.000  230.812  1674.729 1953.224  204.568 1748.657   278.880 3649.440  354.882 3294.559
274.50  6476.693  206.836    0.000  206.836  1908.366 1643.019   62.776 1580.243   251.836 3412.094  335.078 3077.016
274.60  6419.967  187.783    0.000  187.783  2081.990 1742.567   22.697 1719.870   270.938 3415.804  172.616 3243.188
274.70  6538.392  188.657    0.000  188.657  1834.340 1677.374    0.000 1677.374   171.811 3465.057  264.001 3201.056
274.80  6456.738  173.604    0.000  173.604  1657.960 1366.449    0.000 1366.449    81.029 2961.287   40.616 2920.672
274.90  6311.281  234.177    0.000  234.177  1366.854 1665.559    0.000 1665.559   109.481 3100.727   19.906 3080.821
275.00  6031.585  211.376    0.000  211.376  1698.694 1446.755    0.000 1446.755   253.043 2991.972   19.906 2972.066
275.10  6291.873  245.756    0.000  245.756  1826.062 1283.644    0.000 1283.644   182.569 2611.339  101.539 2509.801
275.20  6362.959  204.650    0.000  204.650  1821.860 1337.541    0.000 1337.541   395.599 2543.477   81.231 2462.246
275.30  6429.015  157.343    0.000  157.343  1767.995 1351.888    5.707 1346.181   192.119 2769.577  436.617 2332.960
275.40  6071.119   87.044    0.000   87.044  1925.624 1196.034    0.000 1196.034   638.287 2288.628  142.154 2146.473
275.50  6187.990  191.855    0.000  191.855  2097.557 1290.375    0.000 1290.375  1004.028 2481.041   81.231 2399.810
275.60  6330.682  156.717    0.000  156.717  1646.990 1373.020    0.000 1373.020   669.352 2596.261   20.308 2575.953
275.70  6418.750  102.761    0.000  102.761  1819.505 1234.098    0.000 1234.098   708.761 2322.606   39.811 2282.795
275.80  6427.479   86.849    0.000   86.849  1997.234 1168.297    0.000 1168.297   636.477 2778.530  192.924 2585.606
275.90  6313.329  125.475    0.000  125.475  1854.173 1063.396    0.000 1063.396   645.224 2188.607   50.769 2137.838
276.00  6359.033  104.491    0.000  104.491  1936.429 1271.553    0.000 1271.553   594.857 2720.212   10.154 2710.058
276.10  6293.869  142.136    0.000  142.136  1845.546 1239.402    0.000 1239.402   492.916 2503.269   30.462 2472.808
276.20  6249.838  126.727    0.000  126.727  2041.806 1083.794    0.000 1083.794   351.163 2963.506  192.924 2770.582
276.30  6181.703  110.437    0.000  110.437  1831.778 1245.582    0.000 1245.582   189.506 3111.592  314.770 2796.822
276.40  6292.386  101.351    0.000  101.351  1953.537 1197.479    0.000 1197.479   371.471 3057.406  385.847 2671.559
276.50  6388.250  102.125    0.000  102.125  2012.211 1147.657    0.000 1147.657   349.253 2959.392  264.001 2695.391
276.60  6501.179   97.231    0.000   97.231  1964.250 1127.076    0.000 1127.076   523.276 2662.818   71.077 2591.741
276.70  6369.688   96.417    0.000   96.417  1987.048 1214.814    0.000 1214.814   456.724 2942.499  406.155 2536.344
276.80  6552.009  118.088    0.000  118.088  2202.105 1245.103    0.000 1245.103   350.961 3049.564  517.848 2531.716
276.90  6445.784  156.904    0.000  156.904  2196.838 1320.990    0.000 1320.990   212.627 3598.768  639.694 2959.074
277.00  6585.895  180.383    0.000  180.383  1973.081 1423.476   22.828 1400.649   160.751 3447.965  345.232 3102.733
277.10  6343.676  136.982    0.000  136.982  1934.633 1215.807    0.000 1215.807   140.746 3132.111  476.428 2655.683
277.20  6629.056  121.175    0.000  121.175  2004.484 1336.579    0.000 1336.579   151.403 3160.242  446.771 2713.472
277.30  6391.634  134.175    0.000  134.175  2375.106 1197.737    3.804 1193.933   130.289 3391.153  938.163 2452.990
277.40  6276.543  159.594    0.000  159.594  2105.536 1462.218    0.000 1462.218   362.924 3461.859  385.244 3076.615
277.50  6262.847  177.611    0.000  177.611  1892.577 1369.171    0.000 1369.171   111.592 3416.018  467.079 2948.939
277.60  6307.433  118.914    0.000  118.914  2158.069 1172.442   37.526 1134.916   219.364 3722.216  506.585 3215.631
277.70  6471.485  151.354    0.000  151.354  2283.744 1556.008  134.748 1421.260   259.577 3948.306  584.289 3364.017
277.80  6415.890  151.636    0.000  151.636  2332.500 1297.347  157.532 1139.815   281.695 3637.167  593.536 3043.631
277.90  6319.462  125.485    0.000  125.485  2273.822 1251.597    7.435 1244.162   321.204 3336.651  453.699 2882.952
278.00  6114.493  136.542    0.000  136.542  2127.579 1308.770  165.435 1143.335   221.072 3560.662  542.366 3018.296
278.10  6335.923  145.445    0.000  145.445  2020.222 1532.622  323.662 1208.960   160.451 4207.897  845.168 3362.729
278.20  6210.350  135.915    0.000  135.915  2398.786  931.124  115.681  815.442   344.024 3278.883  423.240 2855.642
278.30  6224.913  141.041    0.000  141.041  2242.682  989.701  147.064  842.637   343.322 3154.415  684.319 2470.096
278.40  6260.051  186.638    0.000  186.638  2215.681 1151.437   55.764 1095.673   210.616 3464.746  593.738 2871.008
278.50  6107.695  190.572    0.000  190.572  1933.591 1396.365  195.578 1200.787   180.455 3318.775  838.136 2480.639
278.60  5893.647  161.188    0.000  161.188  1978.763 1311.595  141.835 1169.760   150.800 3879.152  775.400 3103.753
278.70  6135.672  163.087    0.000  163.087  1859.481 1507.966  146.422 1361.543   179.452 3640.296  959.883 2680.413
278.80  6085.230  107.622    0.000  107.622  1988.168 1170.611    0.000 1170.611   455.416 3008.255    0.000 3008.255
278.90  6053.417  114.682    0.000  114.682  1843.910 1342.674    0.000 1342.674   323.009 3040.208  192.924 2847.284
279.00  6180.552  166.086    0.000  166.086  1867.687 1433.600    0.000 1433.600   826.284 2348.655   71.077 2277.578
279.10  6083.282  131.911    0.000  131.911  1973.135 1309.826    0.000 1309.826   675.887 2477.032    0.000 2477.032
279.20  6282.718  203.950    0.000  203.950  1960.668 1635.931    0.000 1635.931   444.157 2868.616    0.000 2868.616
279.30  6228.644  131.853    0.000  131.853  1950.591 1423.594    0.000 1423.594   292.452 3191.206   50.769 3140.437
279.40  6068.938  218.234    0.000  218.234  1864.918 1496.330    0.000 1496.330   300.595 3035.689   30.462 3005.227
279.50  6051.405  182.327    0.000  182.327  1850.129 1466.834    0.000 1466.834   318.892 3404.639  162.462 3242.177
279.60  5913.974  245.813    0.000  245.813  1816.369 1648.808    0.000 1648.808   462.052 3252.438  253.847 2998.591
279.70  6208.292  206.544    0.000  206.544  1911.912 1628.259    0.000 1628.259   329.649 3118.423  152.308 2966.115
279.80  6088.920  246.521    0.000  246.521  1371.964 1926.239    0.000 1926.239   180.759 3156.728   40.616 3116.113
279.90  5912.458  271.352    0.000  271.352  1464.011 1771.309    0.000 1771.309   119.434 3243.193   81.231 3161.962
280.00  5872.430  340.000    0.000  340.000  1245.673 1758.746    0.000 1758.746    20.308 3119.330  101.539 3017.791
280.10  5894.442  306.905    0.000  306.905  1346.293 1825.531    0.000 1825.531   222.881 2926.505    0.000 2926.505
280.20  5882.441  323.624    0.000  323.624  1403.155 1767.985    0.000 1767.985    70.573 3382.028  264.001 3118.027
280.30  5777.803  310.955    0.000  310.955  1271.138 1654.156    0.000 1654.156    60.923 3057.013    0.000 3057.013
280.40  5837.281  241.760    0.000  241.760  1190.838 1949.704    0.000 1949.704    80.425 3164.378  142.154 3022.224
280.50  5894.036  295.944    0.000  295.944  1174.128 1961.105    0.000 1961.105    40.212 3011.063   20.308 2990.755
280.60  5914.565  253.155    0.000  253.155  1381.986 1652.870    0.000 1652.870   171.209 3110.496   10.154 3100.342
280.70  5790.818  301.084    0.000  301.084  1288.154 1659.262    0.000 1659.262   140.445 3070.172   10.154 3060.018
280.80  5778.896  366.307    0.000  366.307  1217.794 1762.339    0.000 1762.339   292.351 2894.952   10.154 2884.798
280.90  5772.062  297.463    0.000  297.463  1408.400 1715.191    0.000 1715.191   130.492 3169.404   91.385 3078.019
281.00  5702.006  258.623    0.000  258.623  1334.335 1717.047    0.000 1717.047   201.367 3076.598   10.154 3066.444
281.10  5876.481  293.457    0.000  293.457  1191.590 1875.046    0.000 1875.046    99.528 3003.726    0.000 3003.726
281.20  5712.296  284.055    0.000  284.055  1075.764 1967.596    0.000 1967.596   119.835 2975.972    0.000 2975.972
281.30  5955.141  292.838    0.000  292.838  1052.724 1889.222    0.000 1889.222   170.404 2913.543    0.000 2913.543
281.40  5672.242  273.121    0.000  273.121  1246.751 1766.562    0.000 1766.562   111.189 3074.091    0.000 3074.091
281.50  5836.960  266.483    0.000  266.483  1270.560 1661.581    0.000 1661.581   290.038 2904.686    0.000 2904.686
281.60  5869.596  307.753    0.000  307.753   938.041 1900.036    0.000 1900.036    70.976 2927.297    0.000 2927.297
281.70  5859.179  311.847    0.000  311.847   954.334 1772.147    0.000 1772.147    20.106 2979.782    0.000 2979.782
281.80  5847.257  281.567    0.000  281.567  1132.981 1842.065    0.000 1842.065   100.231 3013.470    0.000 3013.470
281.90  5904.127  248.848    0.000  248.848  1252.412 1572.302    0.000 1572.302   200.864 2696.091    0.000 2696.091
282.00  5913.443  243.635    0.000  243.635  1103.805 1762.567    0.000 1762.567   161.152 2673.071    0.000 2673.071
282.10  6133.262  321.108    0.000  321.108  1125.955 1789.926    0.000 1789.926   170.603 3046.149    0.000 3046.149
282.20  5925.358  244.511    0.000  244.511  1299.040 1675.943    0.000 1675.943   311.347 2738.317    0.000 2738.317
282.30  5975.190  207.345    0.000  207.345  1074.257 1819.846    0.000 1819.846    30.159 2805.064    0.000 2805.064
282.40  6158.549  182.760    0.000  182.760  1219.388 1779.172    0.000 1779.172    70.372 2891.622    0.000 2891.622
282.50  6278.129  227.282    0.000  227.282  1275.966 1654.820    0.000 1654.820    50.265 2858.648    0.000 2858.648
282.60  5884.707  242.584    0.000  242.584  1081.923 1534.458    0.000 1534.458    60.319 3005.518    0.000 3005.518
282.70  6282.417  163.666    0.000  163.666   946.395 1786.198    0.000 1786.198    70.372 2734.092    0.000 2734.092
282.80  6054.665  204.840    0.000  204.840  1304.249 1532.442    0.000 1532.442   120.637 2607.525    0.000 2607.525
282.90  5952.989  192.192    0.000  192.192  1154.321 1700.807    0.000 1700.807    90.478 2576.559    0.000 2576.559
283.00  6096.656  177.576    0.000  177.576  1271.522 1661.001    0.000 1661.001   130.590 2727.461    0.000 2727.461
283.10  6084.322  197.560    0.000  197.560  1282.804 1671.478    0.000 1671.478    20.207 2866.705    0.000 2866.705
283.20  6078.379  184.145    0.000  184.145  1227.361 1790.349    0.000 1790.349     0.000 2803.871    0.000 2803.871
283.30  6104.888  249.399    0.000  249.399  1116.774 1723.737    0.000 1723.737    30.260 2642.912    0.000 2642.912
283.40  6183.739  228.956    0.000  228.956  1129.127 1817.148    0.000 1817.148    40.212 3081.646    0.000 3081.646
283.50  5848.027  238.509    0.000  238.509  1139.431 1754.914    0.000 1754.914    30.159 2887.203    0.000 2887.203
283.60  6017.386  275.527    0.000  275.527  1277.996 1677.501    0.000 1677.501    20.107 3023.625   20.308 3003.317
283.70  6137.989  260.175    0.000  260.175  1355.862 1711.215    0.000 1711.215    90.178 2880.783    0.000 2880.783
283.80  5844.405  193.212    0.000  193.212  1343.341 1476.977    0.000 1476.977   130.591 2718.112    0.000 2718.112
283.90  6146.085  187.342    0.000  187.342  1440.266 1661.642    0.000 1661.642   150.397 2983.918    0.000 2983.918
284.00  5952.613  169.140    0.000  169.140  1139.915 1779.351    0.000 1779.351    20.106 2991.950    0.000 2991.950
284.10  5901.115  246.443    0.000  246.443   953.879 1733.846    0.000 1733.846    80.425 2593.942    0.000 2593.942
284.20  6048.126  256.810    0.000  256.810  1046.265 1678.197    0.000 1678.197     9.953 2788.775    0.000 2788.775
284.30  6039.002  215.910    0.000  215.910   931.279 1888.969    0.000 1888.969    30.159 2748.869    0.000 2748.869
284.40  6073.763  223.997    0.000  223.997  1049.311 1844.348    0.000 1844.348   110.687 2575.150    0.000 2575.150
284.50  6249.557  233.554    0.000  233.554  1081.419 1852.019    0.000 1852.019    10.053 2902.083    0.000 2902.083
284.60  6127.229  230.172    0.000  230.172  1165.762 1757.671    0.000 1757.671    50.265 2808.290    0.000 2808.290
284.70  6048.163  216.333    0.000  216.333  1095.166 1681.703    0.000 1681.703     9.953 2944.109    0.000 2944.109
284.80  6154.862  185.635    0.000  185.635  1199.923 1799.925    0.000 1799.925     9.953 2860.555    0.000 2860.555
284.90  5964.969  214.131    0.000  214.131  1295.522 1852.331    0.000 1852.331   110.083 3072.582    0.000 3072.582
285.00  5970.250  247.213    0.000  247.213  1085.016 1869.055    0.000 1869.055    20.106 2845.290    0.000 2845.290
285.10  5940.934  275.134    0.000  275.134  1031.569 2081.319    0.000 2081.319     0.000 3169.401    0.000 3169.401
285.20  6022.408  231.607    0.000  231.607  1280.386 1737.532    0.000 1737.532     0.000 2814.428    0.000 2814.428
285.30  6000.740  199.698    0.000  199.698  1370.564 1566.271    0.000 1566.271     0.000 3039.921    0.000 3039.921
285.40  5804.846  254.130    0.000  254.130  1356.855 1519.928    0.000 1519.928     0.000 2828.588    0.000 2828.588
285.50  5924.928  229.921    0.000  229.921  1278.121 1502.822    0.000 1502.822    29.959 2756.517    0.000 2756.517
285.60  5844.338  236.544    0.000  236.544  1183.733 1596.668    0.000 1596.668    29.858 2636.172    0.000 2636.172
285.70  5701.824  223.576    0.000  223.576   992.306 1663.306    0.000 1663.306    20.006 2665.431    0.000 2665.431
285.80  5909.027  226.794    0.000  226.794  1267.526 1530.912    0.000 1530.912     0.000 2687.039    0.000 2687.039
285.90  5616.752  233.214    0.000  233.214  1166.345 1395.252    0.000 1395.252     0.000 2414.090    0.000 2414.090
286.00  5916.941  223.169    0.000  223.169  1141.783 1484.403    0.000 1484.403     0.000 2642.519    0.000 2642.519
286.10  6013.353  249.087    0.000  249.087  1239.295 1589.911    0.000 1589.911     0.000 2869.101    0.000 2869.101
286.20  5855.145  293.289    0.000  293.289  1293.385 1510.467    0.000 1510.467     0.000 2699.112    0.000 2699.112
286.30  5716.284  315.560    0.000  315.560   989.642 1651.647    0.000 1651.647     0.000 2607.414    0.000 2607.414
286.40  5902.034  267.627    0.000  267.627  1113.864 1544.518    0.000 1544.518    50.769 2588.419    0.000 2588.419
286.50  5955.487  195.174    0.000  195.174  1130.241 1728.255    0.000 1728.255     0.000 2708.854    0.000 2708.854
286.60  5889.335  159.187    0.000  159.187  1169.924 1549.876    0.000 1549.876     0.000 2654.276    0.000 2654.276
286.70  5682.849  226.688    0.000  226.688  1329.636 1491.734    0.000 1491.734    20.308 2647.838    0.000 2647.838
286.80  5845.539  239.860    0.000  239.860  1115.832 1575.633    0.000 1575.633     0.000 2413.888    0.000 2413.888
286.90  5877.575  190.785    0.000  190.785  1095.297 1725.794    0.000 1725.794    40.616 2629.440    0.000 2629.440
287.00  5738.451  298.989    0.000  298.989   939.609 1756.002    0.000 1756.002     0.000 2504.972    0.000 2504.972
287.10  5489.614  349.601    0.000  349.601   847.440 1737.644    0.000 1737.644     0.000 2508.191    0.000 2508.191
287.20  5853.532  335.826    0.000  335.826   998.589 1881.067    0.000 1881.067     0.000 2819.945    0.000 2819.945
287.30  5784.811  291.072    0.000  291.072  1052.468 1773.389    0.000 1773.389     0.000 2889.720    0.000 2889.720
287.40  5822.552  267.180    0.000  267.180   902.822 1774.248    0.000 1774.248     0.000 2730.575    0.000 2730.575
287.50  5797.369  261.000    0.000  261.000  1165.072 1633.503    0.000 1633.503     0.000 2810.199    0.000 2810.199
287.60  6234.303  251.096    0.000  251.096  1358.977 1720.161    0.000 1720.161    71.077 2798.230    0.000 2798.230
287.70  6124.035  247.124    0.000  247.124  1166.210 1945.018    0.000 1945.018     0.000 2961.694    0.000 2961.694
287.80  6012.031  259.046    0.000  259.046   850.041 2240.431    0.000 2240.431     0.000 3043.326    0.000 3043.326
287.90  5925.438  231.942    0.000  231.942  1044.734 1964.405    0.000 1964.405     0.000 2739.212    0.000 2739.212
288.00  5912.209  181.640    0.000  181.640  1063.413 1773.994    0.000 1773.994     0.000 2869.497    0.000 2869.497
288.10  5830.154  247.817    0.000  247.817   861.058 1804.140    0.000 1804.140    20.106 2649.637    0.000 2649.637
288.20  5842.654  231.763    0.000  231.763   953.709 1855.809    0.000 1855.809     0.000 2855.338    0.000 2855.338
288.30  6140.430  240.306    0.000  240.306  1061.588 1863.133    0.000 1863.133    19.906 2915.865    0.000 2915.865
288.40  5975.186  210.635    0.000  210.635   943.863 1943.623    0.000 1943.623     0.000 2831.417    0.000 2831.417
288.50  5889.699  251.221    0.000  251.221   838.353 1993.844    0.000 1993.844     0.000 2677.079    0.000 2677.079
288.60  5804.162  211.033    0.000  211.033   964.897 1740.898    0.000 1740.898     0.000 2503.467    0.000 2503.467
288.70  5801.509  195.938    0.000  195.938   904.898 1762.209    0.000 1762.209     0.000 2485.167    0.000 2485.167
288.80  5897.775  206.227    0.000  206.227   801.819 1888.581    0.000 1888.581     0.000 2643.808    0.000 2643.808
288.90  5819.611  178.610    0.000  178.610   980.617 1799.808    0.000 1799.808     0.000 2652.463    0.000 2652.463
289.00  5625.374  180.926    0.000  180.926   976.630 1613.515    0.000 1613.515     0.000 2508.797    0.000 2508.797
289.10  5850.281  202.880    0.000  202.880  1111.318 1754.312    0.000 1754.312    50.265 2725.531    0.000 2725.531
289.20  5790.545  269.477    0.000  269.477  1225.466 1627.824    0.000 1627.824     0.000 2849.088    0.000 2849.088
289.30  5947.536  228.171    0.000  228.171  1226.305 1592.324    0.000 1592.324    10.053 2971.141    0.000 2971.141
289.40  5872.347  233.190    0.000  233.190  1183.483 1545.960    0.000 1545.960    10.154 2715.581    0.000 2715.581
289.50  5772.443  216.661    0.000  216.661  1228.751 1569.468    0.000 1569.468     0.000 2920.876   50.769 2870.106
289.60  5757.980  324.039    0.000  324.039  1242.050 1558.084    0.000 1558.084    70.775 2556.946   30.462 2526.484
289.70  5874.874  234.715    0.000  234.715   857.873 1885.618    0.000 1885.618     0.000 2565.390    0.000 2565.390
289.80  5709.655  296.284    0.000  296.284  1174.248 1600.762    0.000 1600.762     0.000 2769.371    0.000 2769.371
289.90  5845.048  242.487    0.000  242.487  1288.350 1552.376    0.000 1552.376     0.000 2628.827    0.000 2628.827
290.00  5874.336  199.729    0.000  199.729  1062.224 1678.444    0.000 1678.444     0.000 2467.976    0.000 2467.976
290.10  5871.172  192.349    0.000  192.349  1123.176 1747.261    0.000 1747.261    10.154 2698.601    0.000 2698.601
290.20  5933.620  164.302    0.000  164.302  1203.464 1561.943    0.000 1561.943    10.154 2771.491    0.000 2771.491
290.30  5761.908  176.151    0.000  176.151  1206.399 1478.251    0.000 1478.251    10.053 2368.558    0.000 2368.558
290.40  5895.094  163.365    0.000  163.365  1134.683 1699.821    0.000 1699.821   100.531 2538.153    0.000 2538.153
290.50  5771.858  248.757    0.000  248.757  1027.435 1849.446    0.000 1849.446   180.960 2406.658    0.000 2406.658
290.60  5879.114  213.597    0.000  213.597   881.858 1735.908    0.000 1735.908   270.030 2218.767    0.000 2218.767
290.70  5875.133  216.378    0.000  216.378  1050.190 1731.511    0.000 1731.511    90.478 2476.721    0.000 2476.721
290.80  5894.032  163.500    0.000  163.500  1119.024 1761.973    0.000 1761.973    70.876 2811.295    0.000 2811.295
290.90  6292.253   99.228    0.000   99.228  1198.273 1642.779    0.000 1642.779   110.584 2702.910    0.000 2702.910
291.00  5995.129  208.049    0.000  208.049  1230.483 1625.148    0.000 1625.148    90.580 2705.533    0.000 2705.533
291.10  6314.646  129.268    0.000  129.268  1103.247 1736.237    0.000 1736.237    90.478 2686.042    0.000 2686.042
291.20  6072.875  162.685    0.000  162.685   889.271 1932.775    0.000 1932.775    39.811 2815.021    0.000 2815.021
291.30  5917.680  148.200    0.000  148.200  1167.863 1591.510    0.000 1591.510     9.953 2802.351    0.000 2802.351
291.40  5861.213  165.908    0.000  165.908  1242.836 1476.191    0.000 1476.191    29.858 2595.957    0.000 2595.957
291.50  5768.604  216.943    0.000  216.943  1130.042 1554.533    0.000 1554.533     0.000 2600.276    0.000 2600.276
291.60  5746.651  206.328    0.000  206.328  1338.027 1358.466    0.000 1358.466    20.106 2675.275    0.000 2675.275
291.70  5834.253  206.528    0.000  206.528  1228.089 1542.589    0.000 1542.589     0.000 2692.166    0.000 2692.166
291.80  5648.147  218.765    0.000  218.765  1341.231 1414.934    0.000 1414.934    10.154 2590.328    0.000 2590.328
291.90  5771.379  260.408    0.000  260.408  1210.131 1477.670    0.000 1477.670    20.207 2676.986    0.000 2676.986
292.00  5749.896  264.577    0.000  264.577  1284.889 1582.559    0.000 1582.559     0.000 2808.485    0.000 2808.485
292.10  5743.268  304.626    0.000  304.626  1158.118 1451.081    0.000 1451.081     0.000 2668.544    0.000 2668.544
292.20  5986.688  250.373    0.000  250.373  1135.029 1533.441    0.000 1533.441     0.000 2777.712    0.000 2777.712
292.30  5924.931  254.214    0.000  254.214  1181.537 1548.617    0.000 1548.617    70.372 2785.757    0.000 2785.757
292.40  5799.108  161.719    0.000  161.719  1073.325 1586.946    0.000 1586.946    70.372 2554.442    0.000 2554.442
292.50  6017.255  182.886    0.000  182.886  1172.846 1442.232    0.000 1442.232    10.053 2706.739    0.000 2706.739
292.60  5792.849  170.096    0.000  170.096  1064.663 1517.062    0.000 1517.062     0.000 2660.207    0.000 2660.207
292.70  5763.812  212.064    0.000  212.064  1083.933 1481.171    0.000 1481.171     0.000 2676.679    0.000 2676.679
292.80  5889.101  212.042    0.000  212.042  1161.241 1401.165    0.000 1401.165     0.000 2765.355    0.000 2765.355
292.90  6029.678  212.816    0.000  212.816  1155.522 1441.560    0.000 1441.560    40.616 2575.147    0.000 2575.147
293.00  6020.070  167.177    0.000  167.177  1346.936 1436.074    0.000 1436.074     0.000 3003.421    0.000 3003.421
293.10  5829.438  247.037    0.000  247.037  1334.857 1387.101    0.000 1387.101     0.000 2836.823    0.000 2836.823
293.20  6047.000  205.481    0.000  205.481  1291.896 1449.982    0.000 1449.982     0.000 2792.200    0.000 2792.200
293.30  5913.648  173.322    0.000  173.322  1472.683 1426.376    0.000 1426.376    50.265 2740.121    0.000 2740.121
293.40  5753.537  173.433    0.000  173.433  1161.534 1558.583    0.000 1558.583    20.308 2732.487    0.000 2732.487
293.50  5936.120  157.336    0.000  157.336  1179.692 1637.783    0.000 1637.783    40.414 3059.428  111.693 2947.736
293.60  6050.780  125.883    0.000  125.883  1266.183 1650.939    0.000 1650.939   121.746 3025.644    0.000 3025.644
293.70  6084.300  148.523    0.000  148.523  1368.205 1511.151    0.000 1511.151   101.539 3259.080   10.154 3248.926
293.80  6009.293  168.156    0.000  168.156  1382.727 1522.990   10.895 1512.095    50.366 3250.938   10.154 3240.784
293.90  5989.072  173.479    0.000  173.479  1500.815 1634.292    0.000 1634.292    50.265 3093.190  162.462 2930.728
294.00  6027.797  152.370    0.000  152.370  1280.403 1525.119    0.000 1525.119   120.738 2918.564    0.000 2918.564
294.10  5997.020   80.342    0.000   80.342  1538.819 1627.914    5.707 1622.208    70.273 3163.364   81.231 3082.133
294.20  6088.900   62.395    0.000   62.395  1490.842 1669.049    0.000 1669.049    20.308 3227.211  152.308 3074.903
294.30  6287.154   66.147    0.000   66.147  1536.940 1694.331    0.000 1694.331   130.693 3053.390   10.154 3043.236
294.40  6192.940   87.412    0.000   87.412  1505.420 1637.760    0.000 1637.760    30.462 3125.375    0.000 3125.375
294.50  6217.162   65.289    0.000   65.289  1595.439 1530.901    0.000 1530.901    50.769 3197.759  132.000 3065.758
294.60  6146.338  146.799    0.000  146.799  1369.723 1713.824    0.000 1713.824    30.462 3030.772  182.770 2848.002
294.70  6188.259   82.522    0.000   82.522  1430.346 1456.357    0.000 1456.357    19.906 3406.849  172.616 3234.233
294.80  6251.845   72.333    0.000   72.333  1513.579 1595.815    0.000 1595.815     0.000 3307.628   71.077 3236.551
294.90  6266.854   45.968    0.000   45.968  1557.721 1421.820    0.000 1421.820     9.953 2917.562   10.154 2907.408
295.00  6119.948  130.473    0.000  130.473  1421.490 1585.728    0.000 1585.728     0.000 3050.155    0.000 3050.155
295.10  6331.121   67.275    0.000   67.275  1328.402 1783.368    0.000 1783.368     0.000 3079.121   81.231 2997.890
295.20  5996.328  138.859    0.000  138.859  1161.489 1669.174    0.000 1669.174    10.154 2569.421   20.308 2549.114
295.30  5957.233  101.231    0.000  101.231  1022.308 1637.286    0.000 1637.286     0.000 2498.640    0.000 2498.640
295.40  6146.915   89.453    0.000   89.453  1032.484 1688.445    0.000 1688.445     0.000 2522.971   50.769 2472.202
295.50  5950.365  104.404    0.000  104.404  1186.024 1669.705    0.000 1669.705     0.000 2698.594    0.000 2698.594
295.60  6129.810  117.271    0.000  117.271  1475.358 1559.314    0.000 1559.314    71.077 2875.844  111.693 2764.151
295.70  6032.006  147.617    0.000  147.617  1111.589 1729.619    0.000 1729.619     0.000 2867.688  152.308 2715.380
295.80  5994.606  125.781    0.000  125.781  1181.857 1616.014    0.000 1616.014     0.000 2738.006   20.308 2717.698
295.90  6219.214  120.656    0.000  120.656  1309.037 1707.984    0.000 1707.984    59.717 2743.145   40.616 2702.530
296.00  5992.842   93.479    0.000   93.479  1270.817 1641.145    0.000 1641.145    29.959 2688.943   60.923 2628.020
296.10  6027.187  120.485    0.000  120.485  1659.526 1334.886    0.000 1334.886     0.000 3093.192  243.693 2849.499
296.20  6136.466   33.821    0.000   33.821  1740.276 1392.499    0.000 1392.499    39.811 2837.839    0.000 2837.839
296.30  6091.466   43.588    0.000   43.588  1742.705 1161.929   22.827 1139.101     0.000 2998.885  152.308 2846.577
296.40  6298.693   47.137    0.000   47.137  1760.824 1248.504   36.144 1212.360    19.906 3151.699   91.385 3060.314
296.50  6278.969   54.349    0.000   54.349  1651.336 1306.958   28.534 1278.424   109.481 2886.103   71.077 2815.026
296.60  6039.053   86.145    0.000   86.145  1583.531 1470.157    0.000 1470.157    90.179 3084.844   20.308 3064.536
296.70  5892.950   54.576    0.000   54.576  1634.783 1331.912    0.000 1331.912    59.717 3004.830   30.462 2974.368
296.80  6015.971   62.648    0.000   62.648  1628.024 1282.796    0.000 1282.796     0.000 2944.910  111.693 2833.218
296.90  6042.075   88.037    0.000   88.037  1386.002 1649.823    9.512 1640.311     0.000 3095.100   40.213 3054.886
297.00  6214.735   68.155    0.000   68.155  1667.100 1482.655   22.828 1459.827     0.000 3345.625  264.001 3081.624
297.10  6182.359   69.230    0.000   69.230  1654.553 1534.268    0.000 1534.268    69.670 3346.838  101.539 3245.299
297.20  6137.368   55.707    0.000   55.707  1687.521 1466.267    0.000 1466.267   109.481 3130.097  324.723 2805.374
297.30  6212.292  100.339    0.000  100.339  1264.015 1672.839    0.000 1672.839    70.876 3102.051   30.462 3071.590
297.40  6044.967   87.844    0.000   87.844  1143.702 1585.023    0.000 1585.023     0.000 2656.789   20.308 2636.481
297.50  5929.297   68.079    0.000   68.079  1360.338 1467.090    0.000 1467.090    71.077 2720.827   10.154 2710.673
297.60  6121.826   69.386    0.000   69.386  1233.439 1747.478    0.000 1747.478    71.077 3106.966   30.462 3076.504
297.70  6057.558  142.621    0.000  142.621  1223.359 1651.586    0.000 1651.586     0.000 2825.585   20.308 2805.277
297.80  6041.030  128.512    0.000  128.512  1238.544 1630.959    0.000 1630.959    10.154 2937.078   71.077 2866.001
297.90  6013.371  151.510    0.000  151.510  1186.352 1633.863    0.000 1633.863     0.000 2627.335   40.616 2586.719
298.00  6044.543  135.394    0.000  135.394  1210.679 1485.007    0.000 1485.007    60.923 2629.137    0.000 2629.137
298.10  5690.365  195.801    0.000  195.801  1333.768 1491.485    0.000 1491.485    90.881 2553.741   71.077 2482.663
298.20  5896.852  194.016    0.000  194.016  1418.627 1621.025    0.000 1621.025    40.414 2878.754   50.769 2827.985
298.30  5986.469  225.354    0.000  225.354  1464.074 1531.444    0.000 1531.444    30.261 3052.776  101.539 2951.237
298.40  5719.869  255.677    0.000  255.677  1230.622 1635.365    0.000 1635.365    20.207 2676.182    0.000 2676.182
298.50  5739.106  282.818    0.000  282.818  1277.833 1561.339    0.000 1561.339    79.723 2827.380    0.000 2827.380
298.60  5727.696  287.856    0.000  287.856  1115.727 1653.947    0.000 1653.947    29.858 2949.041    0.000 2949.041
298.70  5713.408  253.401    0.000  253.401  1224.898 1486.433    0.000 1486.433     9.953 2497.247   30.462 2466.785
298.80  5792.112  235.577    0.000  235.577  1330.505 1439.204    0.000 1439.204   121.847 2583.801    0.000 2583.801
298.90  5867.288  200.706    0.000  200.706  1383.615 1542.761    0.000 1542.761   162.462 2732.897  203.078 2529.820
299.00  5866.354  196.661    0.000  196.661  1251.952 1522.096    0.000 1522.096    10.154 2796.731  233.539 2563.192
299.10  5822.873  173.998    0.000  173.998  1537.490 1338.752    0.000 1338.752     0.000 2844.082  203.078 2641.004
299.20  5778.149  154.130    0.000  154.130  1341.352 1484.906    0.000 1484.906     0.000 2770.289    0.000 2770.289
299.30  6004.833  160.581    0.000  160.581  1228.953 1722.053    0.000 1722.053    10.154 2815.729    0.000 2815.729
299.40  5904.385  201.935    0.000  201.935  1436.941 1558.016    0.000 1558.016     0.000 3221.886    0.000 3221.886
299.50  5824.124  223.167    0.000  223.167  1162.084 1641.027    0.000 1641.027    50.265 2948.018    0.000 2948.018
299.60  5778.369  198.507    0.000  198.507  1142.761 1809.770    0.000 1809.770     9.953 3129.087    0.000 3129.087
299.70  5848.404  171.395    0.000  171.395  1429.012 1481.077    0.000 1481.077    70.372 2803.355  111.693 2691.662
299.80  5758.310  217.129    0.000  217.129  1309.012 1664.838    0.000 1664.838    10.154 3031.264    0.000 3031.264
299.90  5777.486  201.254    0.000  201.254  1497.797 1526.994    0.000 1526.994   191.210 2940.079    0.000 2940.079
300.00  5864.508  183.944    0.000  183.944  1350.896 1645.410    0.000 1645.410   170.502 3168.499   81.231 3087.268
300.10  5779.812  198.990    0.000  198.990  1509.175 1508.102    0.000 1508.102    20.308 3099.937  274.155 2825.782
300.20  5782.784  228.703    0.000  228.703  1334.531 1524.064    0.000 1524.064     0.000 2839.160    0.000 2839.160
300.30  5877.360  196.396    0.000  196.396  1384.432 1584.971    0.000 1584.971    10.154 2896.669   81.231 2815.438
300.40  5821.975  188.427    0.000  188.427  1254.630 1650.900    0.000 1650.900    30.261 3142.266   60.923 3081.342
300.50  5663.899  229.438    0.000  229.438  1324.533 1559.031    0.000 1559.031     0.000 2918.769    0.000 2918.769
300.60  5809.116  203.089    0.000  203.089  1280.817 1445.395    0.000 1445.395     0.000 2776.613    0.000 2776.613
300.70  5794.528  174.695    0.000  174.695  1310.415 1467.466    0.000 1467.466    40.212 2577.460    0.000 2577.460
300.80  5953.112  193.721    0.000  193.721  1349.995 1454.730    0.000 1454.730    69.871 2743.346   50.769 2692.576
300.90  5394.043  248.596    0.000  248.596  1227.499 1364.671    0.000 1364.671    10.053 2739.516    0.000 2739.516
301.00  5765.573  271.802    0.000  271.802  1027.286 1631.857    0.000 1631.857     0.000 2669.754    0.000 2669.754
301.10  5734.029  238.000    0.000  238.000  1168.102 1439.821    0.000 1439.821    20.106 2698.505    0.000 2698.505
301.20  5622.199  189.866    0.000  189.866  1317.651 1329.925    0.000 1329.925     0.000 2535.938    0.000 2535.938
301.30  5572.527  171.795    0.000  171.795  1326.594 1287.115    0.000 1287.115     0.000 2613.247   50.769 2562.477
301.40  5796.572  163.859    0.000  163.859  1229.682 1599.441    0.000 1599.441    30.159 3102.151  121.847 2980.305
301.50  5761.898  200.096    0.000  200.096  1355.973 1419.720    1.902 1417.818    70.071 2750.680    0.000 2750.680
301.60  5861.545  171.252    0.000  171.252  1313.863 1771.254   11.414 1759.840     0.000 3100.538  172.616 2927.922
301.70  5927.096  169.913    0.000  169.913  1371.359 1551.449   39.948 1511.501    19.906 3115.015  233.539 2881.475
301.80  5805.879  188.285    0.000  188.285  1244.506 1650.157    0.000 1650.157     0.000 2964.521   20.308 2944.214
301.90  5630.867  231.767    0.000  231.767  1246.980 1560.318    0.000 1560.318    50.265 2770.580   71.077 2699.503
302.00  5602.240  265.522    0.000  265.522  1314.918 1697.285    0.000 1697.285    90.478 3039.612  213.231 2826.380
302.10  5772.957  257.243    0.000  257.243  1291.229 1622.717  142.672 1480.045   130.690 2955.868  436.617 2519.251
302.20  5710.313  299.005    0.000  299.005  1207.445 1692.933  100.822 1592.112    39.811 3090.088  274.155 2815.933
302.30  5677.152  262.550    0.000  262.550  1341.048 1555.128   19.023 1536.105    99.729 2990.557  192.924 2797.633
302.40  5869.395  263.445    0.000  263.445  1478.279 1712.931   34.241 1678.689     9.953 3137.446  233.539 2903.906
302.50  5696.791  277.075    0.000  277.075  1163.557 1881.063  127.454 1753.609    29.858 3221.287  152.308 3068.979
302.60  5748.988  288.121    0.000  288.121  1367.830 1523.996   83.701 1440.295    29.858 3101.350  294.463 2806.888
302.70  5718.958  259.383    0.000  259.383  1419.451 1549.169   81.799 1467.370    99.528 3124.676  172.616 2952.060
302.80  5900.742  332.396    0.000  332.396  1357.746 1617.611   49.460 1568.151    80.427 3023.937   91.385 2932.553
302.90  5820.053  321.609    0.000  321.609  1339.876 1567.881   30.437 1537.444   171.003 2824.173  345.232 2478.941
303.00  5906.644  209.888    0.000  209.888  1559.801 1453.879    0.000 1453.879   150.796 3038.699  294.463 2744.237
303.10  5923.753  132.026    0.000  132.026  1479.811 1388.781    0.000 1388.781   120.438 2944.606  324.924 2619.682
303.20  5840.872  142.576    0.000  142.576  1487.314 1325.509    3.805 1321.704   120.437 2899.570  182.770 2716.801
303.30  5768.506  191.904    0.000  191.904  1544.260 1349.401    0.000 1349.401   131.396 2965.717  132.000 2833.717
303.40  5907.177  184.972    0.000  184.972  1630.988 1297.711    9.511 1288.199   129.990 3147.994  294.463 2853.531
303.50  5812.582  156.251    0.000  156.251  1505.586 1387.418    0.000 1387.418   109.782 2868.700   81.231 2787.469
303.60  5885.435  188.864    0.000  188.864  1631.953 1361.319    0.000 1361.319   160.751 3069.668  152.308 2917.359
303.70  5732.381  237.971    0.000  237.971  1461.523 1599.437    0.000 1599.437    70.472 3094.389   20.308 3074.082
303.80  5696.118  275.348    0.000  275.348  1227.764 1721.745    0.000 1721.745    70.171 2955.654   50.769 2904.884
303.90  5601.150  326.355    0.000  326.355  1367.621 1515.875    7.609 1508.266    89.877 3046.045  182.770 2863.275
304.00  5870.412  261.428    0.000  261.428  1356.519 1469.987    0.000 1469.987   129.587 2984.717  142.154 2842.563
304.10  5735.381  292.590    0.000  292.590  1223.659 1471.068   41.851 1429.218     9.953 2996.072   91.385 2904.687
304.20  5917.937  146.963    0.000  146.963  1412.540 1473.410    0.000 1473.410   160.649 2843.967   20.308 2823.659
304.30  5978.759  190.205    0.000  190.205  1452.999 1497.874   87.506 1410.369   251.327 2897.449  152.308 2745.141
304.40  5960.260  202.624    0.000  202.624  1604.455 1375.780   17.121 1358.659    70.071 3079.517  142.154 2937.362
304.50  5921.612  213.227    0.000  213.227  1312.279 1528.915   41.851 1487.065    40.012 3040.707  182.770 2857.938
304.60  5985.042  175.218    0.000  175.218  1158.985 1975.662   70.679 1904.983    20.106 3663.288  131.497 3531.791
304.70  5984.074  147.319    0.000  147.319  1182.114 1771.930    0.000 1771.930     0.000 3076.095   30.462 3045.633
304.80  6028.897  196.117    0.000  196.117  1254.549 1618.479   13.316 1605.163    70.071 3140.449  101.539 3038.911
304.90  5681.998  165.908    0.000  165.908  1270.191 1641.035    0.000 1641.035    40.212 3058.509   81.231 2977.278
305.00  5917.116  224.667    0.000  224.667  1386.095 1584.918   30.437 1554.482   191.212 2955.967  142.154 2813.812
305.10  5865.361  216.132    0.000  216.132  1205.714 1758.695    0.000 1758.695   110.284 3238.057   50.769 3187.288
305.20  5897.040  244.981    0.000  244.981  1141.632 1879.585    0.000 1879.585    60.319 3251.118  121.847 3129.272
305.30  5498.766  298.809    0.000  298.809  1330.344 1578.686    0.000 1578.686     0.000 2767.158   60.923 2706.235
305.40  5640.303  232.161    0.000  232.161  1310.801 1518.799    0.000 1518.799    20.106 2900.764  121.847 2778.917
305.50  5589.911  240.413    0.000  240.413  1181.236 1555.737    0.000 1555.737    10.053 2728.561   91.385 2637.176
305.60  5596.421  242.002    0.000  242.002  1251.537 1549.606    0.000 1549.606    60.319 2540.566  162.462 2378.104
305.70  5749.988  270.768    0.000  270.768  1150.981 1866.046    9.511 1856.535    10.053 2765.943  192.924 2573.019
305.80  5706.723  309.236    0.000  309.236  1254.484 1726.620    0.000 1726.620    30.361 3214.631  375.694 2838.937
305.90  5840.653  243.750    0.000  243.750  1318.550 1643.953    0.000 1643.953    20.106 2905.004  213.231 2691.772
306.00  5747.600  224.974    0.000  224.974  1249.017 1748.508    0.000 1748.508    10.154 3096.009  203.078 2892.931
306.10  5769.547  209.268    0.000  209.268  1331.014 1626.993    0.000 1626.993     0.000 2823.772  152.308 2671.464
306.20  6046.358  157.112    0.000  157.112  1420.668 1800.330   34.241 1766.089    50.265 3461.047  345.232 3115.815
306.30  5856.070  174.888    0.000  174.888  1387.653 1747.036   39.948 1707.087     0.000 3483.152  203.078 3280.074
306.40  5969.354  148.535    0.000  148.535  1484.084 1605.704   53.264 1552.440    30.159 3216.138  213.231 3002.907
306.50  5790.231  160.287    0.000  160.287  1434.222 1696.644   41.850 1654.793    49.764 3118.537  192.924 2925.614
306.60  5836.647  159.708    0.000  159.708  1531.188 1665.981    3.805 1662.176    40.212 3261.995  192.924 3069.071
306.70  5794.828  128.314    0.000  128.314  1441.746 1585.012    0.000 1585.012    30.159 3045.748  233.539 2812.208
306.80  5775.945  129.038    0.000  129.038  1417.427 1444.729    0.000 1444.729    30.159 2823.161  121.847 2701.315
306.90  5895.740  128.990    0.000  128.990  1406.649 1633.101   34.241 1598.860    60.319 2995.174  172.616 2822.558
307.00  5705.728  146.812    0.000  146.812  1511.024 1506.773   38.046 1468.727    80.425 3157.638  111.693 3045.945
307.10  5818.523   79.500    0.000   79.500  1561.567 1257.872   43.753 1214.119   110.786 2903.188  172.616 2730.572
307.20  5808.659  117.680    0.000  117.680  1416.827 1469.465   55.167 1414.298    70.372 3088.776  324.924 2763.852
307.30  5925.318  142.657    0.000  142.657  1377.971 1652.238   85.603 1566.635    70.372 3148.690  284.309 2864.382
307.40  5849.292  101.110    0.000  101.110  1561.093 1482.260    9.511 1472.749   110.384 3163.566  101.539 3062.027
307.50  5881.167  138.014    0.000  138.014  1541.132 1371.870   45.655 1326.214    10.053 3174.025   91.385 3082.640
307.60  5946.145  134.037    0.000  134.037  1409.414 1643.120  133.117 1510.003    10.053 3331.768  223.385 3108.383
307.70  5891.911  162.304    0.000  162.304  1283.851 1699.776  115.997 1583.780    30.159 3207.612  243.693 2963.919
307.80  5998.380   77.921    0.000   77.921  1303.222 1696.772   26.632 1670.140    30.462 2971.662  142.154 2829.508
307.90  5731.844  156.354    0.000  156.354  1427.005 1627.520   45.655 1581.865   111.089 3021.630   91.385 2930.245
308.00  5838.129  148.042    0.000  148.042  1270.893 1583.819   51.362 1532.457   100.833 2919.582  111.693 2807.890
308.10  5706.117  138.201    0.000  138.201  1356.182 1427.778    0.000 1427.778    81.231 2722.948   81.231 2641.717
308.20  5704.158  115.733    0.000  115.733  1357.867 1471.910   49.460 1422.450    30.361 2796.428   50.769 2745.659
308.30  5939.590  153.258    0.000  153.258  1276.722 1581.866    0.000 1581.866     0.000 3138.241  182.770 2955.471
308.40  5487.381  149.050    0.000  149.050  1143.074 1548.425   13.316 1535.109     0.000 2480.447  233.539 2246.908
308.50  5550.117  104.022    0.000  104.022  1523.821 1226.917    9.511 1217.405     0.000 2813.314  213.231 2600.083
308.60  5812.126   91.208    0.000   91.208  1601.209 1179.455    0.000 1179.455    80.526 2724.545  121.847 2602.699
308.70  5707.113  127.588    0.000  127.588  1554.650 1292.233    0.000 1292.233    90.579 2856.745  121.847 2734.899
308.80  5835.558  142.761    0.000  142.761  1433.735 1406.241    0.000 1406.241    90.780 2837.850  101.539 2736.311
308.90  5773.063   98.542    0.000   98.542  1401.029 1288.295    0.000 1288.295    70.775 2622.700   40.616 2582.084
309.00  5909.867   89.044    0.000   89.044  1376.165 1343.115    0.000 1343.115    40.212 2744.143   20.308 2723.835
309.10  6000.374  130.864    0.000  130.864  1511.658 1208.290    0.000 1208.290    30.361 2887.810  132.000 2755.810
309.20  5918.606  141.440    0.000  141.440  1801.556 1285.878   49.460 1236.419    80.526 3121.453  192.924 2928.529
309.30  6138.862   85.698    0.000   85.698  1829.508 1172.027    0.000 1172.027    70.976 3392.088  213.231 3178.856
309.40  5979.452   65.348    0.000   65.348  1484.595 1465.272   38.046 1427.226    20.207 3121.651  162.462 2959.189
309.50  5869.260  133.334    0.000  133.334  1445.900 1499.283    0.000 1499.283    20.106 2926.311   10.154 2916.157
309.60  5788.778  235.257    0.000  235.257  1581.257 1446.630   30.437 1416.194   109.682 3478.746  121.847 3356.899
309.70  5684.810  213.577    0.000  213.577  1571.704 1349.186   53.264 1295.922   171.610 3122.358   91.385 3030.973
309.80  5948.855  170.541    0.000  170.541  1653.846 1363.205   19.023 1344.182     9.953 3356.803   71.077 3285.726
309.90  5893.299  263.900    0.000  263.900  1558.886 1593.154   62.776 1530.378    50.265 3536.647   81.231 3455.416
310.00  5798.872  236.020    0.000  236.020  1750.410 1410.759   49.460 1361.299    10.053 3737.102   50.769 3686.333
310.10  5543.492  262.140    0.000  262.140  1820.535 1443.387   24.730 1418.657     0.000 3666.318   30.462 3635.857
310.20  5529.452  230.532    0.000  230.532  1592.714 1489.321   73.757 1415.564     0.000 3427.770    0.000 3427.770
310.30  5467.985  254.298    0.000  254.298  1732.407 1338.949   64.678 1274.271    30.060 3264.114   10.154 3253.960
310.40  5348.201  180.976    0.000  180.976  1569.239 1308.469   41.850 1266.618     0.000 3207.114    0.000 3207.114
310.50  5391.979  200.888    0.000  200.888  1509.789 1515.755  100.822 1414.933     0.000 3378.922   20.308 3358.615
310.60  5712.430   93.043    0.000   93.043  1655.925 1484.043   88.976 1395.068     0.000 3457.740    0.000 3457.740
310.70  5534.463   96.454    0.000   96.454  1668.157 1289.865   32.339 1257.526     0.000 3008.359    0.000 3008.359
310.80  5731.737  111.335    0.000  111.335  1559.088 1468.174   43.493 1424.680     0.000 3513.140    0.000 3513.140
310.90  5541.373  125.645    0.000  125.645  1586.057 1282.440    0.000 1282.440    20.308 3091.601    0.000 3091.601
311.00  5734.921  165.634    0.000  165.634  1604.991 1464.456   55.167 1409.289    39.811 3255.266   20.308 3234.958
311.10  5687.905  130.649    0.000  130.649  1394.916 1409.149   28.534 1380.615     0.000 3233.350  121.847 3111.503
311.20  5459.666  132.067    0.000  132.067  1322.884 1393.416   11.414 1382.002    30.261 2807.594   30.462 2777.132
311.30  5595.140  119.236    0.000  119.236  1336.651 1390.961   17.121 1373.840     9.953 2949.046   40.616 2908.431
311.40  5687.360   79.492    0.000   79.492  1427.556 1396.751   57.069 1339.682    29.858 3041.235  203.078 2838.157
311.50  5595.886   84.992    0.000   84.992  1540.811 1319.923   47.557 1272.366     0.000 3050.178  223.385 2826.793
311.60  5501.768  105.069    0.000  105.069  1596.293 1332.332    1.902 1330.429     0.000 3216.461  314.770 2901.691
311.70  5675.595  133.481    0.000  133.481  1593.405 1306.508    9.511 1296.997     9.953 3063.752  284.309 2779.443
311.80  5464.584  107.481    0.000  107.481  1501.721 1335.618    0.000 1335.618     9.953 3085.666  162.462 2923.204
311.90  5770.298  101.562    0.000  101.562  1451.790 1429.362   45.655 1383.707    19.906 2909.725  132.000 2777.725
312.00  6006.436  140.492    0.000  140.492  1846.391 1282.255   11.414 1270.841    10.154 3168.903  232.333 2936.570
312.10  5728.655   83.806    0.000   83.806  1768.245 1345.256    9.511 1335.745    70.876 3243.103  517.848 2725.255
312.20  5755.528   56.720    0.000   56.720  1831.913 1065.838    0.000 1065.838   182.569 3072.186  232.534 2839.652
312.30  5802.560   64.739    0.000   64.739  1973.440 1039.074    7.609 1031.465    80.426 3141.062  446.369 2694.693
312.40  5871.005   77.150    0.000   77.150  1871.410 1113.615    0.000 1113.615   110.687 3009.256  192.924 2816.332
312.50  5827.431  157.760    0.000  157.760  1661.024 1430.931    0.000 1430.931     0.000 3342.224   10.154 3332.070
312.60  5744.301  129.916    0.000  129.916  1760.123 1542.885    0.000 1542.885    19.906 3322.402    0.000 3322.402
312.70  5844.486  142.254    0.000  142.254  1530.786 1457.227    0.000 1457.227   109.682 3204.300    0.000 3204.300
312.80  5541.682  105.824    0.000  105.824  1940.476 1131.858   20.925 1110.932   100.330 2898.473    0.000 2898.473
312.90  5592.064  159.283    0.000  159.283  1908.930 1226.448    0.000 1226.448   120.236 3122.149    0.000 3122.149
313.00  5450.787  155.235    0.000  155.235  1715.396 1245.464    0.000 1245.464     9.953 2889.618    0.000 2889.618
313.10  5493.374  111.228    0.000  111.228  1769.002 1328.610   13.316 1315.294    40.012 3353.384    0.000 3353.384
313.20  5462.631  178.120    0.000  178.120  1767.886 1400.287    0.000 1400.287    49.965 3268.735    0.000 3268.735
313.30  5562.707  183.181    0.000  183.181  1762.057 1370.623    0.000 1370.623   200.262 3145.686    0.000 3145.686
313.40  5425.271  176.879    0.000  176.879  1817.173 1321.904    0.000 1321.904   121.343 3038.615    0.000 3038.615
313.50  5495.447  121.531    0.000  121.531  1827.475 1082.175    0.000 1082.175   110.084 3076.822    0.000 3076.822
313.60  5748.262  156.122    0.000  156.122  1762.666 1270.940   20.925 1250.015   261.080 3156.530    0.000 3156.530
313.70  5754.176  118.410    0.000  118.410  1854.611 1120.055    0.000 1120.055   200.765 2801.155    0.000 2801.155
313.80  5682.273  110.927    0.000  110.927  1640.960 1348.546    0.000 1348.546   109.682 2845.596    0.000 2845.596
313.90  5762.059  135.409    0.000  135.409  1465.735 1303.747    0.000 1303.747    91.385 3046.559    0.000 3046.559
314.00  5624.599  142.384    0.000  142.384  1488.351 1402.305    0.000 1402.305    80.324 2880.558    0.000 2880.558
314.10  5721.995  177.410    0.000  177.410  1514.041 1444.291    0.000 1444.291    50.568 2906.503    0.000 2906.503
314.20  5586.639  213.800    0.000  213.800  1414.145 1725.543    0.000 1725.543    39.912 3050.975    0.000 3050.975
314.30  5861.193  150.325    0.000  150.325  1300.471 1788.514    0.000 1788.514    49.965 3230.418   10.154 3220.264
314.40  5491.393  233.278    0.000  233.278  1376.666 1696.383    0.000 1696.383    49.864 2930.030    0.000 2930.030
314.50  5654.317  196.399    0.000  196.399  1180.453 1785.537    0.000 1785.537     0.000 3077.815    0.000 3077.815
314.60  5688.240  249.587    0.000  249.587  1206.139 2011.684    0.000 2011.684     0.000 3158.246    0.000 3158.246
314.70  5512.895  217.170    0.000  217.170  1226.794 1836.725    0.000 1836.725     0.000 3128.289    0.000 3128.289
314.80  5429.204  225.797    0.000  225.797  1042.769 2153.336    0.000 2153.336     0.000 3061.132    0.000 3061.132
314.90  5600.163  172.941    0.000  172.941  1156.170 1894.296    0.000 1894.296    20.308 2993.364    0.000 2993.364
315.00  5468.937  226.304    0.000  226.304  1164.943 1853.105    0.000 1853.105     0.000 3113.800    0.000 3113.800
315.10  5453.400  226.204    0.000  226.204  1168.583 1994.627    0.000 1994.627    30.462 3190.718    0.000 3190.718
315.20  5396.080  250.575    0.000  250.575  1210.769 1633.617    0.000 1633.617     0.000 2733.988    0.000 2733.988
315.30  5562.311  257.812    0.000  257.812  1154.444 1854.533    0.000 1854.533     0.000 3058.413    0.000 3058.413
315.40  5598.615  174.395    0.000  174.395  1380.525 1482.026    7.609 1474.417    20.106 2858.441    0.000 2858.441
315.50  5521.467  205.907    0.000  205.907  1424.593 1571.703    0.000 1571.703    10.053 2822.657    0.000 2822.657
315.60  5587.399  267.461    0.000  267.461  1564.630 1504.182    3.805 1500.377    49.764 3069.071    0.000 3069.071
315.70  5351.002  242.912    0.000  242.912  1581.710 1370.543    0.000 1370.543    20.106 3069.068    0.000 3069.068
315.80  5492.844  228.894    0.000  228.894  1417.328 1278.887    0.000 1278.887    10.053 2872.526    0.000 2872.526
315.90  5451.095  238.975    0.000  238.975  1553.054 1511.087    0.000 1511.087     0.000 3136.229    0.000 3136.229
316.00  5583.165  185.569    0.000  185.569  1592.625 1343.040    3.805 1339.236     0.000 2835.322    0.000 2835.322
316.10  5530.376  195.104    0.000  195.104  1535.073 1403.782    0.000 1403.782    30.159 2845.892    0.000 2845.892
316.20  5470.007  193.089    0.000  193.089  1441.510 1433.089    0.000 1433.089     9.953 2885.195    0.000 2885.195
316.30  5305.462  223.121    0.000  223.121  1295.542 1422.923    0.000 1422.923    40.212 2886.494    0.000 2886.494
316.40  5512.620  220.903    0.000  220.903  1425.118 1371.656   20.925 1350.731     0.000 2879.859    0.000 2879.859
316.50  5503.208  205.812    0.000  205.812  1464.342 1318.704    0.000 1318.704     0.000 2771.187    0.000 2771.187
316.60  5399.140  207.731    0.000  207.731  1145.321 1606.464    0.000 1606.464     0.000 2810.701    0.000 2810.701
316.70  5482.205  148.102    0.000  148.102  1216.386 1537.590    0.000 1537.590     0.000 2686.834    0.000 2686.834
316.80  5580.588  165.011    0.000  165.011  1163.561 1693.642    0.000 1693.642     0.000 2810.091    0.000 2810.091
316.90  5612.568  206.506    0.000  206.506  1236.586 1471.188    0.000 1471.188     0.000 2749.170    0.000 2749.170
317.00  5629.753  230.116    0.000  230.116  1219.058 1587.990    0.000 1587.990    10.053 2812.302    0.000 2812.302
317.10  5692.760  247.108    0.000  247.108  1140.877 1652.886    0.000 1652.886     0.000 2746.269    0.000 2746.269
317.20  5450.822  202.572    0.000  202.572  1258.555 1503.296    0.000 1503.296    10.154 2808.698    0.000 2808.698
317.30  5327.508  185.750    0.000  185.750  1024.018 1495.001    0.000 1495.001     0.000 2558.470    0.000 2558.470
317.40  5462.823  154.099    0.000  154.099   935.372 1835.132    0.000 1835.132     0.000 2523.271    0.000 2523.271
317.50  5611.190  223.188    0.000  223.188  1069.018 1949.672    1.902 1947.770    60.722 2837.641    0.000 2837.641
317.60  5568.011  250.889    0.000  250.889  1269.296 1741.438    0.000 1741.438   121.343 2730.970    0.000 2730.970
317.70  5575.179  312.132    0.000  312.132  1332.056 1793.344    0.000 1793.344    30.462 3120.349    0.000 3120.349
317.80  5520.620  250.576    0.000  250.576  1436.346 1658.762    0.000 1658.762    80.425 2807.986    0.000 2807.986
317.90  5336.151  260.033    0.000  260.033  1208.119 1600.502    0.000 1600.502    40.212 2821.655    0.000 2821.655
318.00  5484.203  301.293    0.000  301.293  1216.385 1833.253    0.000 1833.253    30.159 3091.890    0.000 3091.890
318.10  5497.343  284.516    0.000  284.516  1155.355 1827.819    0.000 1827.819    81.231 2998.202    0.000 2998.202
318.20  5585.674  268.354    0.000  268.354  1231.994 1864.807    0.000 1864.807    20.308 2872.126    0.000 2872.126
318.30  5690.661  242.343    0.000  242.343  1164.508 1833.745    0.000 1833.745     0.000 3083.649    0.000 3083.649
318.40  5505.433  231.158    0.000  231.158  1227.841 1663.351    0.000 1663.351    50.265 2619.487    0.000 2619.487
318.50  5669.948  220.907    0.000  220.907  1404.060 1827.390    0.000 1827.390    30.159 3280.388    0.000 3280.388
318.60  5468.459  250.174    0.000  250.174  1367.833 1767.117    0.000 1767.117    50.265 3116.919    0.000 3116.919
318.70  5595.392  236.511    0.000  236.511  1225.120 1736.252    0.000 1736.252    70.976 2922.896    0.000 2922.896
318.80  5640.761  247.366    0.000  247.366  1237.399 1841.177    0.000 1841.177    40.414 3156.634    0.000 3156.634
318.90  5641.535  255.403    0.000  255.403  1353.784 1616.793    0.000 1616.793   151.099 2580.781    0.000 2580.781
319.00  5691.153  310.998    0.000  310.998  1251.929 1791.749    0.000 1791.749    20.207 2934.551    0.000 2934.551
319.10  5592.214  222.417    0.000  222.417  1128.540 1785.697    1.902 1783.794    10.053 2961.099    0.000 2961.099
319.20  5392.484  340.423    0.000  340.423   941.806 1790.238    0.000 1790.238    50.265 2598.166    0.000 2598.166
319.30  5440.438  264.138    0.000  264.138  1191.465 1620.248   13.316 1606.932    10.154 2845.182    0.000 2845.182
319.40  5355.154  271.925    0.000  271.925  1076.222 1933.709    0.000 1933.709    10.053 3087.959    0.000 3087.959
319.50  5359.727  276.043    0.000  276.043   990.290 1999.122   20.925 1978.197     0.000 2950.634    0.000 2950.634
319.60  5450.570  346.570    0.000  346.570   910.534 1960.133    1.902 1958.230     0.000 2817.733    0.000 2817.733
319.70  5416.177  241.802    0.000  241.802   829.252 1826.849    7.609 1819.240     0.000 2636.175    0.000 2636.175
319.80  5396.504  285.432    0.000  285.432   842.557 1815.917   20.925 1794.992     0.000 2584.492    0.000 2584.492
319.90  5492.214  225.884    0.000  225.884   807.368 1738.007   15.218 1722.788     0.000 2628.730    0.000 2628.730
320.00  5554.942  210.717    0.000  210.717  1021.909 1588.672    0.000 1588.672     0.000 2634.370    0.000 2634.370
320.10  5533.814  256.728    0.000  256.728  1176.281 1673.775    0.000 1673.775     0.000 2688.048    0.000 2688.048
320.20  5681.109  131.572    0.000  131.572  1016.525 1748.378    0.000 1748.378     0.000 2773.393    0.000 2773.393
320.30  5566.842  132.037    0.000  132.037  1117.085 1743.106    0.000 1743.106     0.000 2783.551    0.000 2783.551
320.40  5800.393  216.193    0.000  216.193   920.201 1915.046    0.000 1915.046    39.811 2845.380    0.000 2845.380
320.50  5797.568  153.640    0.000  153.640   934.429 1949.726    0.000 1949.726     0.000 2957.576    0.000 2957.576
320.60  5638.896  238.227    0.000  238.227  1017.061 1622.047    0.000 1622.047    59.717 2682.316    0.000 2682.316
320.70  5551.425  174.975    0.000  174.975   735.563 1691.663    0.000 1691.663     0.000 2294.665    0.000 2294.665
320.80  5411.476  209.125    0.000  209.125   924.655 1575.714    3.805 1571.910     0.000 2563.286    0.000 2563.286
320.90  5664.232  168.962    0.000  168.962  1066.630 1455.571    0.000 1455.571     0.000 2662.013    0.000 2662.013
321.00  5688.970  130.524    0.000  130.524  1198.619 1346.245    0.000 1346.245     0.000 2612.648    0.000 2612.648
321.10  5884.100  154.149    0.000  154.149  1105.580 1552.020    0.000 1552.020     0.000 2763.048    0.000 2763.048
321.20  5712.378  214.076    0.000  214.076   992.192 1465.134    0.000 1465.134     0.000 2274.063    0.000 2274.063
321.30  5873.442  186.302    0.000  186.302  1104.100 1773.603    0.000 1773.603     0.000 2484.566    0.000 2484.566
321.40  5811.436  107.755    0.000  107.755  1122.619 1504.647    0.000 1504.647     0.000 2483.371    0.000 2483.371
321.50  5891.214  121.220    0.000  121.220  1303.073 1374.473    0.000 1374.473     0.000 2669.137    0.000 2669.137
321.60  5814.375  121.341    0.000  121.341  1281.760 1245.706    0.000 1245.706     0.000 2379.813    0.000 2379.813
321.70  5756.667  173.920    0.000  173.920  1092.426 1463.211    0.000 1463.211     0.000 2582.298    0.000 2582.298
321.80  5852.110  147.556    0.000  147.556  1255.764 1364.123    0.000 1364.123     0.000 2557.952    0.000 2557.952
321.90  5819.171  129.647    0.000  129.647  1264.780 1455.259    0.000 1455.259     0.000 2754.802    0.000 2754.802
322.00  5989.208  112.509    0.000  112.509  1352.600 1355.353    0.000 1355.353     0.000 2713.595    0.000 2713.595
322.10  5967.834  152.168    0.000  152.168  1440.377 1213.425    0.000 1213.425     0.000 2786.967    0.000 2786.967
322.20  5754.372  238.843    0.000  238.843  1519.282 1132.516    0.000 1132.516     0.000 2352.164    0.000 2352.164
322.30  5870.000  190.015    0.000  190.015  1345.562 1255.606    0.000 1255.606     0.000 2461.950    0.000 2461.950
322.40  5702.281  187.021    0.000  187.021  1368.893 1179.686    0.000 1179.686     0.000 2486.881    0.000 2486.881
322.50  5644.002  225.440    0.000  225.440  1192.026 1344.724    0.000 1344.724     0.000 2380.323    0.000 2380.323
322.60  5863.167  169.746    0.000  169.746  1639.143 1209.562    0.000 1209.562    20.308 2588.933  111.693 2477.240
322.70  5782.093  180.763    0.000  180.763  1493.628 1301.136    0.000 1301.136     0.000 2969.951   20.308 2949.643
322.80  5802.597  191.399    0.000  191.399  1421.293 1364.603    0.000 1364.603     0.000 3002.425    0.000 3002.425
322.90  5808.333  171.683    0.000  171.683  1484.359 1312.208    0.000 1312.208    10.053 3019.704    0.000 3019.704
323.00  5815.017  166.170    0.000  166.170  1476.534 1338.875    0.000 1338.875     0.000 3037.405    0.000 3037.405
323.10  5743.245  190.486    0.000  190.486  1523.314 1220.425    0.000 1220.425     0.000 2731.789    0.000 2731.789
323.20  5696.949  193.334    0.000  193.334  1507.295 1219.175    0.000 1219.175     0.000 2717.603    0.000 2717.603
323.30  5815.083  187.198    0.000  187.198  1562.831 1283.985    0.000 1283.985     9.953 3000.313    0.000 3000.313
323.40  5812.713  182.205    0.000  182.205  1567.621 1237.932    0.000 1237.932    40.414 2819.744    0.000 2819.744
323.50  5832.118  239.247    0.000  239.247  1598.302 1304.206    0.000 1304.206     0.000 2999.397    0.000 2999.397
323.60  5741.899  238.585    0.000  238.585  1476.114 1329.976    0.000 1329.976     0.000 3068.058    0.000 3068.058
323.70  5816.122  210.461    0.000  210.461  1428.072 1410.274    0.000 1410.274     0.000 3042.938    0.000 3042.938
323.80  5646.541  171.214    0.000  171.214  1444.595 1316.609    0.000 1316.609     0.000 2858.561    0.000 2858.561
323.90  5611.575  205.844    0.000  205.844  1309.538 1395.901    0.000 1395.901     0.000 2935.450    0.000 2935.450
324.00  5708.133  225.895    0.000  225.895  1238.391 1394.298    0.000 1394.298     0.000 2805.471    0.000 2805.471
324.10  5578.474  227.491    0.000  227.491  1233.073 1521.719    0.000 1521.719     0.000 2767.359    0.000 2767.359
324.20  5820.301  248.408    0.000  248.408  1213.583 1515.598    0.000 1515.598     0.000 2700.619    0.000 2700.619
324.30  5596.645  256.824    0.000  256.824  1229.445 1451.210    0.000 1451.210     0.000 2672.262    0.000 2672.262
324.40  5732.812  231.880    0.000  231.880  1092.824 1683.634    0.000 1683.634     0.000 2743.335    0.000 2743.335
324.50  5635.465  234.020    0.000  234.020  1091.717 1448.212    0.000 1448.212     0.000 2622.000    0.000 2622.000
324.60  5605.935  247.626    0.000  247.626  1344.227 1479.831    0.000 1479.831     0.000 2981.504    0.000 2981.504
324.70  5700.746  220.230    0.000  220.230  1333.124 1473.707    0.000 1473.707     0.000 2738.908    0.000 2738.908
324.80  5663.348  211.498    0.000  211.498  1290.087 1430.977    0.000 1430.977     0.000 2741.742    0.000 2741.742
324.90  5682.383  239.891    0.000  239.891  1158.938 1610.913    0.000 1610.913     0.000 2764.352    0.000 2764.352
325.00  5536.434  233.390    0.000  233.390  1150.642 1464.276    0.000 1464.276     0.000 2544.585    0.000 2544.585
325.10  5554.729  227.205    0.000  227.205  1279.409 1411.260    0.000 1411.260     0.000 2765.352    0.000 2765.352
325.20  5402.294  203.558    0.000  203.558  1213.397 1427.078    0.000 1427.078     0.000 2590.323    0.000 2590.323
325.30  5523.307  239.683    0.000  239.683   997.624 1379.854    0.000 1379.854     0.000 2449.677    0.000 2449.677
325.40  5377.823  242.476    0.000  242.476   933.549 1459.709    0.000 1459.709     0.000 2410.470    0.000 2410.470
325.50  5480.782  264.496    0.000  264.496  1065.101 1464.610    0.000 1464.610     0.000 2701.814    0.000 2701.814
325.60  5402.112  289.444    0.000  289.444  1037.710 1505.973    0.000 1505.973     0.000 2629.045    0.000 2629.045
325.70  5399.085  296.897    0.000  296.897  1022.207 1490.053    0.000 1490.053     0.000 2728.561    0.000 2728.561
325.80  5532.520  271.475    0.000  271.475  1087.134 1571.241    0.000 1571.241     0.000 2790.080    0.000 2790.080
325.90  5316.728  286.278    0.000  286.278  1142.758 1330.530    0.000 1330.530     0.000 2775.314    0.000 2775.314
326.00  5369.745  277.223    0.000  277.223  1243.462 1258.821    0.000 1258.821     0.000 2694.485    0.000 2694.485
326.10  5605.348  308.404    0.000  308.404  1274.847 1349.042    0.000 1349.042    10.154 2979.798    0.000 2979.798
326.20  5421.705  344.304    0.000  344.304  1330.211 1353.316    0.000 1353.316     0.000 2869.112    0.000 2869.112
326.30  5507.013  304.445    0.000  304.445  1294.341 1409.165    0.000 1409.165     0.000 2855.037    0.000 2855.037
326.40  5624.608  301.432    0.000  301.432  1308.239 1428.418    0.000 1428.418     0.000 2744.543    0.000 2744.543
326.50  5518.477  296.644    0.000  296.644  1264.956 1422.084    0.000 1422.084     0.000 2766.261    0.000 2766.261
326.60  5675.578  248.499    0.000  248.499  1276.936 1485.807    0.000 1485.807     0.000 2929.424    0.000 2929.424
326.70  5571.914  212.141    0.000  212.141  1332.268 1486.935    0.000 1486.935    40.212 2940.477    0.000 2940.477
326.80  5577.450  267.734    0.000  267.734  1257.971 1496.678    0.000 1496.678    10.053 3024.025    0.000 3024.025
326.90  5617.412  272.335    0.000  272.335  1370.860 1285.622    0.000 1285.622    20.308 2846.484    0.000 2846.484
327.00  5456.394  231.311    0.000  231.311  1238.915 1430.276    0.000 1430.276    10.154 2872.735    0.000 2872.735
327.10  5617.643  255.330    0.000  255.330  1432.576 1382.836    0.000 1382.836     0.000 2925.299    0.000 2925.299
327.20  5570.253  258.630    0.000  258.630  1454.890 1204.210    0.000 1204.210    30.462 2800.240    0.000 2800.240
327.30  5691.853  258.920    0.000  258.920  1305.735 1398.406    0.000 1398.406     0.000 2910.317    0.000 2910.317
327.40  5442.438  231.078    0.000  231.078  1311.741 1385.662    0.000 1385.662    30.462 2876.458    0.000 2876.458
327.50  5395.998  210.860    0.000  210.860  1401.307 1096.082    0.000 1096.082    50.367 2660.204   10.154 2650.050
327.60  5708.788  221.886    0.000  221.886  1543.308 1184.190    0.000 1184.190    29.858 2957.266    0.000 2957.266
327.70  5587.375  257.974    0.000  257.974  1667.425 1008.491    7.609 1000.881   119.935 2728.555   59.717 2668.838
327.80  5656.604  277.003    0.000  277.003  1572.776 1074.243    0.000 1074.243    80.626 2679.702    0.000 2679.702
327.90  5773.833  262.848    0.000  262.848  1677.189 1215.911    0.000 1215.911    69.870 3079.325    0.000 3079.325
328.00  5653.289  238.938    0.000  238.938  1529.827 1274.757    0.000 1274.757    69.670 2913.035   29.858 2883.177
328.10  5731.647  197.686    0.000  197.686  1600.190 1183.442    0.000 1183.442    69.670 2926.318   99.528 2826.790
328.20  5669.598  201.586    0.000  201.586  1621.328 1014.219    0.000 1014.219   110.486 2726.957    9.953 2717.004
328.30  5724.845  197.121    0.000  197.121  1577.212 1042.737    0.000 1042.737    39.811 2671.558   10.154 2661.404
328.40  5753.520  189.969    0.000  189.969  1659.895 1096.432    0.000 1096.432    20.106 2959.792   60.119 2899.673
328.50  5882.154  173.904    0.000  173.904  1504.036 1184.185    0.000 1184.185    10.053 2721.118   30.462 2690.657
328.60  5837.027  222.841    0.000  222.841  1440.255 1295.246    0.000 1295.246     0.000 2733.179   10.154 2723.025
328.70  5534.882  222.510    0.000  222.510  1559.127 1211.904    0.000 1211.904    71.077 3044.046  130.593 2913.453
328.80  5727.601  218.003    0.000  218.003  1530.412 1265.316    0.000 1265.316    30.361 3170.502  130.191 3040.312
328.90  5876.841  244.536    0.000  244.536  1660.657 1261.361    0.000 1261.361     0.000 2916.754   20.308 2896.447
329.00  5712.824  249.158    0.000  249.158  1839.342 1073.835    0.000 1073.835    30.261 3077.714  139.339 2938.375
329.10  5506.457  331.401    0.000  331.401  1733.946 1089.210    0.000 1089.210    30.462 2979.199   69.670 2909.530
329.20  5400.430  307.793    0.000  307.793  1617.434 1089.942    1.816 1088.126    90.782 2892.543   29.858 2862.685
329.30  5659.347  313.231    0.000  313.231  1694.983 1089.586   12.797 1076.788    20.308 2922.896  150.097 2772.800
329.40  5459.932  306.944    0.000  306.944  1645.942 1076.074    0.000 1076.074    10.154 2824.889  141.752 2683.137
329.50  5656.381  335.317    0.000  335.317  1709.573 1224.497    0.000 1224.497    40.515 3060.034  111.291 2948.744
329.60  5685.536  323.916    0.000  323.916  1575.451 1362.781    0.000 1362.781    60.621 3088.777   20.308 3068.469
329.70  5416.015  303.554    0.000  303.554  1537.733 1253.151    0.000 1253.151     9.953 2912.743   10.154 2902.589
329.80  5522.231  343.265    0.000  343.265  1476.105 1318.109    0.000 1318.109    30.060 3112.905   10.154 3102.751
329.90  5553.859  327.817    0.000  327.817  1365.933 1485.263    0.000 1485.263    30.159 3233.844    0.000 3233.844
330.00  5648.456  390.818    0.000  390.818  1472.348 1433.316    0.000 1433.316     0.000 3067.046    0.000 3067.046
330.10  5738.641  337.001    0.000  337.001  1626.181 1296.669    0.000 1296.669     0.000 3151.304   30.462 3120.842
330.20  5735.339  340.718    0.000  340.718  1644.317 1434.709   33.463 1401.246    20.308 3427.364   40.213 3387.151
330.30  5731.167  332.012    0.000  332.012  1580.275 1396.186    0.000 1396.186    40.212 3026.940    9.953 3016.987
330.40  5909.164  307.798    0.000  307.798  1533.097 1434.238   13.316 1420.922    10.053 3133.204   29.858 3103.346
330.50  5873.121  334.509    0.000  334.509  1537.871 1431.964    0.000 1431.964    40.313 3024.030   29.858 2994.171
330.60  5763.299  336.958    0.000  336.958  1673.552 1215.019    5.448 1209.571    29.858 3063.045   10.154 3052.891
330.70  5879.752  353.011    0.000  353.011  1651.208 1205.300    3.632 1201.668    29.858 2765.167   60.923 2704.244
330.80  5864.261  342.146    0.000  342.146  1541.211 1393.350    0.000 1393.350    10.154 3039.413    0.000 3039.413
330.90  5754.099  348.351    0.000  348.351  1568.818 1307.184    0.000 1307.184    20.308 2903.391   30.462 2872.930
331.00  5895.951  337.539    0.000  337.539  1450.220 1256.472    5.707 1250.765    50.265 2862.264  101.539 2760.725
331.10  5700.547  353.074    0.000  353.074  1541.219 1231.220    7.609 1223.610    90.579 2764.145  111.693 2652.453
331.20  5602.523  317.497    0.000  317.497  1487.233 1201.638    0.000 1201.638    70.472 2738.408  111.693 2626.715
331.30  5660.360  364.245    0.000  364.245  1478.506 1178.382    3.804 1174.577    50.467 2661.808   91.385 2570.423
331.40  5722.833  402.420    0.000  402.420  1727.907 1234.432    0.000 1234.432    80.626 3038.298   20.308 3017.990
331.50  5710.889  341.598    0.000  341.598  1743.084 1076.932   54.994 1021.939    90.478 2869.413  172.616 2696.797
331.60  5706.622  278.776    0.000  278.776  1738.459 1126.028   78.859 1047.168    70.372 2927.917  243.693 2684.224
331.70  5768.481  336.371    0.000  336.371  1694.712 1297.915   58.280 1239.635    70.775 2936.159  161.256 2774.904
331.80  5647.173  322.406    0.000  322.406  1701.390 1295.035   45.742 1249.293    50.166 3003.629  130.392 2873.237
331.90  5759.323  255.468    0.000  255.468  1776.485 1174.802    0.000 1174.802   120.637 3066.751  120.841 2945.910
332.00  5861.028  230.731    0.000  230.731  1775.144 1088.080   18.418 1069.662    60.319 3065.238   29.858 3035.380
332.10  5912.279  255.897    0.000  255.897  1795.693 1146.112    0.000 1146.112    60.520 3118.030   20.308 3097.722
332.20  5984.777  249.992    0.000  249.992  1758.203 1155.771    0.000 1155.771   151.200 2968.534    0.000 2968.534
332.30  5840.283  235.147    0.000  235.147  1697.690 1178.563    0.000 1178.563    90.478 3144.163   29.858 3114.305
332.40  5876.548  290.457    0.000  290.457  1780.967 1357.368   11.414 1345.955    40.212 3252.637   10.154 3242.483
332.50  6032.188  285.862    0.000  285.862  1875.266 1399.609   60.096 1339.514    29.858 3256.456   91.385 3165.072
332.60  5860.784  288.188    0.000  288.188  1922.424 1220.600   21.790 1198.810    60.722 3171.104   91.385 3079.719
332.70  5940.572  263.178    0.000  263.178  1914.305 1208.945    0.000 1208.945    90.681 3344.329  109.481 3234.848
332.80  5945.046  266.529    0.000  266.529  1721.575 1276.021   12.711 1263.310    50.568 3107.363   60.521 3046.842
332.90  6061.218  284.022    0.000  284.022  1861.690 1176.682    0.000 1176.682   152.207 3159.649   70.072 3089.577
333.00  5841.222  301.571    0.000  301.571  1592.042 1387.779    0.000 1387.779    80.929 2952.844   10.154 2942.690
333.10  5811.841  266.735    0.000  266.735  1509.883 1386.155    0.000 1386.155    81.231 3060.236   20.107 3040.130
333.20  5778.601  276.536    0.000  276.536  1433.896 1311.232    0.000 1311.232    20.106 3028.855    0.000 3028.855
333.30  5941.060  218.470    0.000  218.470  1697.365 1396.416    0.000 1396.416    10.053 3257.460    9.953 3247.507
333.40  6099.858  204.310    0.000  204.310  1844.187 1163.098    0.000 1163.098    40.515 3204.083  149.292 3054.791
333.50  5982.751  234.681    0.000  234.681  1751.993 1367.887    0.000 1367.887    50.265 3444.250    0.000 3444.250
333.60  5981.447  227.457    0.000  227.457  1701.045 1478.666    0.000 1478.666    40.414 3358.401   20.107 3338.295
333.70  6025.456  206.254    0.000  206.254  1666.457 1247.439    0.000 1247.439    50.669 3077.925   40.213 3037.712
333.80  5935.108  231.751    0.000  231.751  1832.951 1260.014    0.000 1260.014    30.361 3231.820   10.154 3221.666
333.90  6043.333  197.847    0.000  197.847  1910.279 1222.452    9.079 1213.373    81.130 3020.213  131.799 2888.414
334.00  5855.583  224.339    0.000  224.339  1756.560 1203.150    3.632 1199.518   142.154 3056.185  132.000 2924.185
334.10  5985.780  185.273    0.000  185.273  1901.504 1157.904    0.000 1157.904   221.273 2915.448  129.789 2785.659
334.20  5951.075  212.719    0.000  212.719  1787.435 1350.012    0.000 1350.012    30.462 3176.221  101.539 3074.682
334.30  5809.538  277.245    0.000  277.245  1524.210 1304.431    0.000 1304.431     9.953 2960.088   39.811 2920.277
334.40  5864.933  257.644    0.000  257.644  1689.736 1311.751    0.000 1311.751   101.539 2915.438  101.539 2813.899
334.50  5938.433  172.366    0.000  172.366  1785.218 1272.286    5.448 1266.838    10.154 3126.271  202.474 2923.796
334.60  5938.031  197.017    0.000  197.017  1893.839 1363.511    0.000 1363.511    10.154 3074.901  261.387 2813.514
334.70  5958.461  223.700    0.000  223.700  1740.726 1330.719    7.263 1323.456    71.077 2836.038   10.154 2825.884
334.80  5788.594  200.067    0.000  200.067  2043.408 1245.060    0.000 1245.060   121.344 3179.551  221.375 2958.177
334.90  5841.861  205.574    0.000  205.574  1864.339 1323.274    0.000 1323.274   131.598 3004.432  101.137 2903.295
335.00  5701.658  265.871    0.000  265.871  1831.766  906.202    0.000  906.202   160.752 2696.086  160.652 2535.434
335.10  5776.043  230.700    0.000  230.700  1729.462 1337.584    0.000 1337.584     0.000 3190.018   81.231 3108.787
335.20  5562.569  218.312    0.000  218.312  1776.278 1358.104    0.000 1358.104    10.154 3003.728   19.906 2983.822
335.30  5645.141  221.982    0.000  221.982  1661.797 1347.432    0.000 1347.432    30.260 3253.056    0.000 3253.056
335.40  5592.871  251.406    0.000  251.406  1644.609 1269.140    0.000 1269.140     9.953 3133.907  139.943 2993.964
335.50  5763.272  262.110    0.000  262.110  1487.428 1274.421    0.000 1274.421    81.231 2664.536   50.769 2613.767
335.60  5765.756  243.614    0.000  243.614  1630.170 1460.976    0.000 1460.976    10.154 3120.944    0.000 3120.944
335.70  5713.895  217.776    0.000  217.776  1690.018 1247.174    0.000 1247.174   120.037 2873.021   19.906 2853.115
335.80  5613.383  252.759    0.000  252.759  1425.696 1395.238    0.000 1395.238   172.415 2668.338    9.953 2658.385
335.90  5519.364  245.713    0.000  245.713  1444.684 1435.848    0.000 1435.848    50.769 2966.224   70.273 2895.951
336.00  5551.269  228.619    0.000  228.619  1414.298 1462.862    0.000 1462.862    20.308 3152.014    0.000 3152.014
336.10  5609.350  213.481    0.000  213.481  1579.145 1406.313    0.000 1406.313    60.923 3138.838   50.769 3088.068
336.20  5702.671  230.240    0.000  230.240  1502.315 1399.226    0.000 1399.226     0.000 3012.469   71.077 2941.392
336.30  5637.378  287.852    0.000  287.852  1670.094 1378.557    0.000 1378.557    30.159 3164.869  426.161 2738.708
336.40  5740.822  205.673    0.000  205.673  1615.089 1313.752   19.023 1294.729    20.106 3096.109  365.338 2730.771
336.50  5616.386  241.834    0.000  241.834  1867.012 1155.861   24.730 1131.131    90.579 2918.071  477.232 2440.838
336.60  5765.023  192.943    0.000  192.943  1844.753 1176.408   24.730 1151.679     0.000 3065.347  335.078 2730.269
336.70  5769.880  203.884    0.000  203.884  1774.830 1252.172   83.701 1168.471     0.000 3312.455  526.893 2785.561
336.80  5685.271  209.568    0.000  209.568  1445.963 1518.862  225.890 1292.972     0.000 3264.002  646.729 2617.274
336.90  5603.333  215.218    0.000  215.218  1354.911 1365.824   66.408 1299.417     0.000 2910.625  339.499 2571.126
337.00  5529.252  251.827    0.000  251.827  1497.745 1408.402  105.398 1303.004     0.000 3215.335  704.725 2510.610
337.10  5583.075  256.026    0.000  256.026  1356.454 1437.221   43.753 1393.468     0.000 2963.790  503.060 2460.731
337.20  5704.729  278.579    0.000  278.579  1430.167 1473.385   30.176 1443.209     0.000 3190.405  452.893 2737.512
337.30  5783.258  259.418    0.000  259.418  1358.394 1496.696   45.394 1451.302     0.000 3016.869  423.239 2593.630
337.40  5867.425  304.387    0.000  304.387  1521.060 1704.488   43.321 1661.167    20.106 3259.976  513.222 2746.753
337.50  5894.500  228.055    0.000  228.055  1569.758 1503.538   24.165 1479.373    60.822 3281.774  412.882 2868.891
337.60  5733.741  189.609    0.000  189.609  1559.213 1555.165  116.073 1439.092    20.106 3474.401  623.897 2850.504
337.70  5729.063  254.378    0.000  254.378  1533.609 1580.347  128.791 1451.556    80.425 3459.733  493.307 2966.425
337.80  5891.155  247.000    0.000  247.000  1535.642 1593.404   53.090 1540.313    70.372 3134.108  512.708 2621.400
337.90  5673.178  233.431    0.000  233.431  1478.782 1552.771   41.850 1510.920    50.568 3161.271  263.900 2897.371
338.00  5572.480  213.964    0.000  213.964  1690.840 1354.236   15.218 1339.018    60.923 3049.376  456.925 2592.452
338.10  5704.992  202.248    0.000  202.248  1639.821 1277.109   22.828 1254.281     0.000 3122.664  416.309 2706.354
338.20  5697.285  166.706    0.000  166.706  1485.115 1505.076  116.040 1389.035     0.000 3199.365  416.309 2783.056
338.30  5847.403  143.899    0.000  143.899  1503.291 1562.516   93.213 1469.303    10.053 3272.446  375.694 2896.753
338.40  5898.307  200.175    0.000  200.175  1512.917 1505.110   74.190 1430.920    70.372 3510.704  394.490 3116.214
338.50  5803.182  146.805    0.000  146.805  1679.370 1380.601   24.730 1355.871    80.425 3178.333  444.352 2733.981
338.60  5867.724  195.777    0.000  195.777  1616.491 1463.625   20.925 1442.699    20.106 3387.841  432.083 2955.757
338.70  5921.046  195.923    0.000  195.923  1575.057 1408.633   39.948 1368.684    80.225 3136.097  431.383 2704.715
[truncated: 2,354,349 more chars]
