# Supplementary material for: N-Glycans modulate tilting of HIV-1 envelope glycoprotein
Source: Nat Commun. 2026 Apr 15;17:5206. doi: 10.1038/s41467-026-71874-2 (PMC13254402; doi:10.1038/s41467-026-71874-2)
Supplement: Supplementary file 8 — Source Data [file 41467_2026_71874_MOESM8_ESM.zip › source_data/2_Supplementary_Figures/6_FigS11/raw_data/GP120_GP41_INTERFACE/2_WT_gp120_gp41_interface.B.3.txt]

#ASA ANALYSIS
#SIM_TIME  ASA1.4 TotOccl1.4 ShldMem1.4 ShldGly1.4   ASA7.2 TotOccl7.2 ShldMem7.2 ShldGly7.2   ASA18.6 TotOccl18.6 ShldMem18.6 ShldGly18.6

  0.00  5432.992  165.212    0.000  165.212   737.079 1991.713  348.898 1642.814     0.000 2875.754  436.617 2439.138
  0.10  4927.388  232.956    0.000  232.956  1066.023 1040.020    0.000 1040.020    20.308 1421.040    0.000 1421.040
  0.20  4878.950  203.586    0.000  203.586  1211.978  843.352    0.000  843.352   110.084 1346.445    0.000 1346.445
  0.30  5017.896  227.180    0.000  227.180  1137.747 1062.163    0.000 1062.163     0.000 1579.683    0.000 1579.683
  0.40  4957.014  209.890    0.000  209.890  1060.487 1080.702    0.000 1080.702     0.000 1694.793    0.000 1694.793
  0.50  5228.726  165.284    0.000  165.284  1124.423 1048.882    0.000 1048.882    79.824 1599.788    0.000 1599.788
  0.60  5042.011  172.982    0.000  172.982  1184.260 1000.032    0.000 1000.032    20.308 1553.945    0.000 1553.945
  0.70  5123.603  161.967    0.000  161.967  1243.646  967.808    0.000  967.808    30.361 1604.101    0.000 1604.101
  0.80  5128.462  186.973    0.000  186.973  1052.016  965.617    0.000  965.617   110.584 1220.363    0.000 1220.363
  0.90  5076.081  206.987    0.000  206.987  1252.886  949.309    0.000  949.309   100.733 1404.540    0.000 1404.540
  1.00  5176.079  199.398    0.000  199.398  1284.205  872.750    0.000  872.750   111.492 1588.627    0.000 1588.627
  1.10  5203.229  224.134    0.000  224.134  1281.575  837.213    0.000  837.213    50.367 1580.383    0.000 1580.383
  1.20  5173.885  181.618    0.000  181.618  1410.283  755.105    0.000  755.105   210.618 1532.731    0.000 1532.731
  1.30  5072.517  212.102    0.000  212.102  1115.905  805.558    0.000  805.558   131.799 1332.367    0.000 1332.367
  1.40  5123.184  233.648    0.000  233.648  1047.374  936.257    0.000  936.257   132.000 1351.263    0.000 1351.263
  1.50  5124.495  205.188    0.000  205.188  1239.591  750.216    0.000  750.216   121.847 1269.731    0.000 1269.731
  1.60  5017.320  221.720    0.000  221.720  1164.889  802.634    0.000  802.634   151.504 1423.352    0.000 1423.352
  1.70  5000.378  201.018    0.000  201.018  1302.271  749.443    0.000  749.443   182.165 1303.608    0.000 1303.608
  1.80  5371.008  192.995    0.000  192.995  1346.351  646.854    0.000  646.854   221.070 1068.964    0.000 1068.964
  1.90  5232.482  165.999    0.000  165.999  1170.688  756.587    0.000  756.587    50.669 1322.316    0.000 1322.316
  2.00  5317.112  169.430    0.000  169.430  1143.669  798.999    0.000  798.999    91.385 1304.020    0.000 1304.020
  2.10  5255.779  129.543    0.000  129.543  1342.286  669.855    0.000  669.855   324.723 1241.186    0.000 1241.186
  2.20  5452.834  169.882    0.000  169.882  1276.266  655.460    0.000  655.460   233.539 1296.278    0.000 1296.278
  2.30  5275.890  177.506    0.000  177.506  1249.413  830.902    0.000  830.902   203.078 1291.752    0.000 1291.752
  2.40  5157.629  189.853    0.000  189.853  1264.296  691.950    0.000  691.950   192.924 1621.303    0.000 1621.303
  2.50  5471.982  153.556    0.000  153.556  1360.349  742.013    0.000  742.013   152.107 1336.391    0.000 1336.391
  2.60  5474.539  159.688    0.000  159.688  1300.899  805.740    0.000  805.740    40.616 1405.960    0.000 1405.960
  2.70  5203.429  149.306    0.000  149.306  1031.455  667.527    0.000  667.527     0.000 1224.390    0.000 1224.390
  2.80  5119.056  152.915    0.000  152.915  1093.162  733.495    0.000  733.495    49.764 1303.617    0.000 1303.617
  2.90  5315.538  183.627    0.000  183.627  1203.540  633.237    0.000  633.237   111.291 1133.614    0.000 1133.614
  3.00  5106.316  196.786    0.000  196.786  1199.770  636.955    0.000  636.955    40.213 1314.373    0.000 1314.373
  3.10  5192.409  175.645    0.000  175.645  1069.716  676.604    0.000  676.604    60.621 1141.253    0.000 1141.253
  3.20  5183.686  158.282    0.000  158.282  1052.510  796.702    0.000  796.702    30.159 1354.078    0.000 1354.078
  3.30  5254.246  167.321    0.000  167.321  1141.231  809.291    0.000  809.291    50.467 1304.218    0.000 1304.218
  3.40  5291.771  210.757    0.000  210.757  1224.629  806.690    0.000  806.690   130.692 1353.077    0.000 1353.077
  3.50  5225.306  194.245    0.000  194.245  1271.847  804.137    0.000  804.137   160.653 1481.763    0.000 1481.763
  3.60  5238.578  206.780    0.000  206.780  1296.759  871.810    0.000  871.810    80.628 1694.994    0.000 1694.994
  3.70  5309.128  193.309    0.000  193.309  1276.962 1016.033    0.000 1016.033    79.824 1784.570    0.000 1784.570
  3.80  5474.753  217.256    0.000  217.256  1245.786  918.584    0.000  918.584   131.397 1595.667    0.000 1595.667
  3.90  5378.305  200.966    0.000  200.966  1200.206  924.891    0.000  924.891    39.811 1451.499    0.000 1451.499
  4.00  5166.863  186.087    0.000  186.087  1329.605  858.959    0.000  858.959    89.575 1592.447    0.000 1592.447
  4.10  5276.575  183.873    0.000  183.873  1220.163  924.510    0.000  924.510    59.717 1413.190    0.000 1413.190
  4.20  5097.607  180.066    0.000  180.066  1217.841  861.127    0.000  861.127    90.379 1290.846    0.000 1290.846
  4.30  5133.217  176.729    0.000  176.729  1353.097  753.743    0.000  753.743    69.871 1655.786    0.000 1655.786
  4.40  5129.412  182.135    0.000  182.135  1232.860  947.253    0.000  947.253    10.154 1668.554    0.000 1668.554
  4.50  5180.257  168.340    0.000  168.340  1233.224 1029.481    0.000 1029.481     9.953 1572.033    0.000 1572.033
  4.60  5264.703  182.834    0.000  182.834  1199.265  928.490    0.000  928.490    30.462 1524.791    0.000 1524.791
  4.70  5342.999  189.836    0.000  189.836  1346.187  953.039    0.000  953.039    99.628 1621.393    0.000 1621.393
  4.80  5387.567  195.505    0.000  195.505  1434.143  850.404    0.000  850.404    10.154 1636.484    0.000 1636.484
  4.90  5272.052  211.589    0.000  211.589  1273.502  835.219    0.000  835.219    90.782 1403.950    0.000 1403.950
  5.00  5269.007  183.602    0.000  183.602  1209.125  842.022    0.000  842.022    20.308 1385.452    0.000 1385.452
  5.10  5189.916  167.433    0.000  167.433  1312.284  824.427    0.000  824.427    20.308 1565.608    0.000 1565.608
  5.20  5128.467  206.294    0.000  206.294  1145.164  857.791    0.000  857.791    10.154 1367.756    0.000 1367.756
  5.30  5207.964  212.766    0.000  212.766  1209.668  960.946    0.000  960.946    20.207 1648.141    0.000 1648.141
  5.40  5387.288  202.965    0.000  202.965  1186.556  895.188    0.000  895.188     0.000 1586.217    0.000 1586.217
  5.50  5110.292  182.025    0.000  182.025  1100.307  844.881    0.000  844.881    20.308 1624.521    0.000 1624.521
  5.60  5223.925  184.284    0.000  184.284  1297.782  944.435    0.000  944.435    20.308 1544.293    0.000 1544.293
  5.70  5388.183  142.972    0.000  142.972  1388.308  808.343    0.000  808.343    20.308 1514.833    0.000 1514.833
  5.80  5347.635  188.299    0.000  188.299  1282.484  867.225    0.000  867.225     0.000 1537.558    0.000 1537.558
  5.90  5249.016  179.500    0.000  179.500  1180.662  902.283    0.000  902.283    20.207 1416.012    0.000 1416.012
  6.00  5604.924  165.706    0.000  165.706  1044.568 1072.577    0.000 1072.577     0.000 1590.338    0.000 1590.338
  6.10  5618.447  176.893    0.000  176.893   955.333 1031.209    0.000 1031.209     0.000 1305.829    0.000 1305.829
  6.20  5594.714  126.835    0.000  126.835  1227.062 1072.238    0.000 1072.238     0.000 1880.676    0.000 1880.676
  6.30  5423.597  122.564    0.000  122.564  1037.312 1162.299    0.000 1162.299     0.000 1833.730    0.000 1833.730
  6.40  5372.717  153.137    0.000  153.137  1091.352 1073.589    0.000 1073.589     0.000 1959.193    0.000 1959.193
  6.50  5356.846  191.991    0.000  191.991  1016.949 1174.531    0.000 1174.531     0.000 1718.519    0.000 1718.519
  6.60  5432.054  177.514    0.000  177.514  1078.255  995.372    0.000  995.372     0.000 1839.562    0.000 1839.562
  6.70  5517.827  156.314    0.000  156.314  1112.454 1142.325    0.000 1142.325    40.616 1799.750    0.000 1799.750
  6.80  5316.057  164.481    0.000  164.481  1126.722  886.542    0.000  886.542    20.308 1527.606    0.000 1527.606
  6.90  5471.001  167.183    0.000  167.183  1062.940 1071.406    0.000 1071.406    50.568 1819.252    0.000 1819.252
  7.00  5239.275  173.363    0.000  173.363  1087.121 1116.845    0.000 1116.845    20.107 1695.795    0.000 1695.795
  7.10  5130.138  177.394    0.000  177.394  1145.340  927.701    0.000  927.701    20.107 1494.425    0.000 1494.425
  7.20  5068.825  217.349    0.000  217.349  1157.587  924.148    0.000  924.148    30.260 1493.411    0.000 1493.411
  7.30  5234.776  175.413    0.000  175.413  1100.795  887.229    0.000  887.229     0.000 1416.101    0.000 1416.101
  7.40  5214.320  189.662    0.000  189.662  1170.781  764.719    0.000  764.719     0.000 1507.388    0.000 1507.388
  7.50  5327.599  188.846    0.000  188.846  1132.376  872.677    0.000  872.677    40.616 1529.313    0.000 1529.313
  7.60  5281.082  190.151    0.000  190.151  1118.754  840.985    0.000  840.985    10.154 1480.553    0.000 1480.553
  7.70  5219.435  188.218    0.000  188.218  1200.048  700.340    0.000  700.340    20.308 1348.556    0.000 1348.556
  7.80  5222.347  196.436    0.000  196.436  1226.235  726.072    0.000  726.072    40.616 1379.520    0.000 1379.520
  7.90  5282.134  178.018    0.000  178.018  1172.073  862.949    0.000  862.949    30.462 1553.944    0.000 1553.944
  8.00  5262.593  192.058    0.000  192.058  1036.010  993.818    0.000  993.818     0.000 1656.992    0.000 1656.992
  8.10  5115.689  183.218    0.000  183.218   974.902 1225.160    0.000 1225.160     0.000 1776.317    0.000 1776.317
  8.20  5107.182  181.541    0.000  181.541   934.192 1016.212    0.000 1016.212     0.000 1577.974    0.000 1577.974
  8.30  5194.903  193.633    0.000  193.633   903.318  994.934    0.000  994.934     0.000 1555.650    0.000 1555.650
  8.40  5154.933  185.839    0.000  185.839   900.258 1151.485    0.000 1151.485     0.000 1627.736    0.000 1627.736
  8.50  5226.392  152.936    0.000  152.936   932.421 1238.435    0.000 1238.435    40.616 1493.324    0.000 1493.324
  8.60  5306.982  178.481    0.000  178.481  1107.460  943.220    0.000  943.220   131.698 1392.686    0.000 1392.686
  8.70  5200.945  159.575    0.000  159.575  1343.811  698.267    0.000  698.267   181.863 1485.374    0.000 1485.374
  8.80  5285.223  190.163    0.000  190.163  1164.620  654.082    0.000  654.082    50.367 1509.507    0.000 1509.507
  8.90  5252.075  189.783    0.000  189.783  1278.120  737.430    0.000  737.430   121.847 1538.663    0.000 1538.663
  9.00  5179.767  187.505    0.000  187.505  1304.013  698.133    0.000  698.133   223.184 1313.869    0.000 1313.869
  9.10  5167.501  181.736    0.000  181.736  1024.863  779.929    0.000  779.929    20.308 1356.498    0.000 1356.498
  9.20  5031.209  191.289    0.000  191.289  1123.511  788.282    0.000  788.282    91.184 1367.355    0.000 1367.355
  9.30  4907.727  210.021    0.000  210.021   990.746  868.046    0.000  868.046    40.414 1325.533    0.000 1325.533
  9.40  4949.154  174.383    0.000  174.383  1126.101  769.385    0.000  769.385    30.059 1383.138    0.000 1383.138
  9.50  5118.904  165.992    0.000  165.992  1171.139  740.764    0.000  740.764   171.206 1323.416    0.000 1323.416
  9.60  5086.016  182.542    0.000  182.542  1242.840  847.293    0.000  847.293    81.231 1416.718    0.000 1416.718
  9.70  5157.335  177.484    0.000  177.484  1249.207  720.784    0.000  720.784    90.380 1241.383    0.000 1241.383
  9.80  5200.733  176.435    0.000  176.435  1023.040  755.970    0.000  755.970    19.906 1325.027    0.000 1325.027
  9.90  5232.964  191.646    0.000  191.646  1045.612  762.423    0.000  762.423    30.462 1164.377    0.000 1164.377
 10.00  5111.617  176.732    0.000  176.732  1094.709  775.168    0.000  775.168    20.207 1457.629    0.000 1457.629
 10.10  5158.867  160.676    0.000  160.676  1174.190  703.276    0.000  703.276    90.579 1466.772    0.000 1466.772
 10.20  5190.241  208.512    0.000  208.512  1183.777  864.166    0.000  864.166   110.687 1716.193    0.000 1716.193
 10.30  5153.788  203.375    0.000  203.375  1033.843  627.835    0.000  627.835    71.077 1142.460    0.000 1142.460
 10.40  5090.190  202.539    0.000  202.539  1150.981  733.581    0.000  733.581   151.502 1353.169    0.000 1353.169
 10.50  5237.298  198.977    0.000  198.977  1318.195  633.495    0.000  633.495   172.616 1388.267    0.000 1388.267
 10.60  5330.205  194.580    0.000  194.580  1013.110  680.103    0.000  680.103   131.194 1173.821    0.000 1173.821
 10.70  5426.336  163.769    0.000  163.769  1034.646  763.286    0.000  763.286   121.645 1244.294    0.000 1244.294
 10.80  5286.314  171.094    0.000  171.094  1228.171  720.100    0.000  720.100   202.574 1133.912    0.000 1133.912
 10.90  5380.001  188.854    0.000  188.854  1071.660  804.012    0.000  804.012    50.366 1274.556    0.000 1274.556
 11.00  5333.939  160.259    0.000  160.259  1191.071  785.472    0.000  785.472    81.029 1264.303    0.000 1264.303
 11.10  5281.255  182.936    0.000  182.936   978.542  817.638    0.000  817.638    70.876 1245.105    0.000 1245.105
 11.20  5317.813  167.772    0.000  167.772  1225.947  735.664    0.000  735.664   110.886 1402.934    0.000 1402.934
 11.30  5396.721  195.226    0.000  195.226  1198.284  685.733    0.000  685.733   111.592 1354.176    0.000 1354.176
 11.40  5399.710  182.251    0.000  182.251  1264.910  633.072    0.000  633.072   111.693 1113.202    0.000 1113.202
 11.50  5386.763  154.102    0.000  154.102  1410.203  682.309    0.000  682.309   171.709 1281.791    0.000 1281.791
 11.60  5388.993  203.471    0.000  203.471  1283.080  693.207    0.000  693.207   142.154 1195.542    0.000 1195.542
 11.70  5411.575  187.946    0.000  187.946  1137.906  658.664    0.000  658.664   101.539 1145.176    0.000 1145.176
 11.80  5317.869  177.196    0.000  177.196  1189.688  730.217    0.000  730.217   111.390 1232.635    0.000 1232.635
 11.90  5407.307  174.819    0.000  174.819   932.193  839.029    0.000  839.029    81.130 1110.892    0.000 1110.892
 12.00  5339.457  226.378    0.000  226.378  1051.677  921.161    0.000  921.161    30.159 1496.535    0.000 1496.535
 12.10  5184.577  174.524    0.000  174.524  1010.694  945.258    0.000  945.258     0.000 1421.035    0.000 1421.035
 12.20  5233.434  206.146    0.000  206.146  1180.895  794.195    0.000  794.195    50.769 1526.589    0.000 1526.589
 12.30  5345.990  188.422    0.000  188.422  1179.078  749.190    0.000  749.190   172.314 1344.425    0.000 1344.425
 12.40  5470.212  189.396    0.000  189.396  1186.256  663.932    0.000  663.932   141.953 1306.526    0.000 1306.526
 12.50  5364.037  178.098    0.000  178.098  1172.562  781.184    0.000  781.184    70.573 1475.823    0.000 1475.823
 12.60  5346.882  174.747    0.000  174.747  1163.263  848.455    0.000  848.455    50.265 1587.817    0.000 1587.817
 12.70  5318.472  180.807    0.000  180.807  1195.814  736.256    0.000  736.256    50.366 1525.486    0.000 1525.486
 12.80  5325.858  167.546    0.000  167.546  1266.585  758.354    0.000  758.354    80.426 1244.600    0.000 1244.600
 12.90  5180.191  138.474    0.000  138.474  1088.215  714.471    0.000  714.471    20.107 1102.546    0.000 1102.546
 13.00  5141.247  158.707    0.000  158.707   939.980  852.032    0.000  852.032     0.000 1194.635    0.000 1194.635
 13.10  5262.991  159.992    0.000  159.992  1096.861  720.782    0.000  720.782     0.000 1173.019    0.000 1173.019
 13.20  5239.637  167.921    0.000  167.921  1194.313  711.530    0.000  711.530    10.154 1365.946    0.000 1365.946
 13.30  5227.741  172.708    0.000  172.708  1064.530  733.281    0.000  733.281    30.462 1183.076    0.000 1183.076
 13.40  5121.990  123.127    0.000  123.127  1050.249  750.490    0.000  750.490     0.000 1048.856    0.000 1048.856
 13.50  5338.365  127.794    0.000  127.794   991.348 1015.243    0.000 1015.243     0.000 1197.454    0.000 1197.454
 13.60  5345.729  119.223    0.000  119.223   943.958  870.023    0.000  870.023     0.000 1322.311    0.000 1322.311
 13.70  5344.719  125.886    0.000  125.886   967.391  893.706    0.000  893.706    10.154 1413.999    0.000 1413.999
 13.80  5202.286  138.198    0.000  138.198   947.931  909.578    0.000  909.578     0.000 1264.207    0.000 1264.207
 13.90  5448.032  165.691    0.000  165.691  1025.193  830.855    0.000  830.855    10.154 1365.445    0.000 1365.445
 14.00  5408.129  159.078    0.000  159.078   851.913  947.145    0.000  947.145     0.000 1234.549    0.000 1234.549
 14.10  5344.206  144.145    0.000  144.145   956.412  923.331    0.000  923.331     0.000 1364.238    0.000 1364.238
 14.20  5384.248   87.446    0.000   87.446  1021.380  862.111    0.000  862.111     0.000 1304.413    0.000 1304.413
 14.30  5137.736   97.081    0.000   97.081   831.594  846.547    0.000  846.547     0.000 1112.699    0.000 1112.699
 14.40  5529.265  168.270    0.000  168.270   971.704  967.428    0.000  967.428     0.000 1270.436    0.000 1270.436
 14.50  5344.822  169.542    0.000  169.542   939.210 1000.364    0.000 1000.364    60.319 1117.416    0.000 1117.416
 14.60  5240.666  144.227    0.000  144.227   884.247 1132.860    0.000 1132.860    20.106 1422.733    0.000 1422.733
 14.70  5447.604  144.158    0.000  144.158   818.887 1093.398    0.000 1093.398     0.000 1443.952    0.000 1443.952
 14.80  5254.765  122.853    0.000  122.853   911.502 1053.847    0.000 1053.847     0.000 1351.256    0.000 1351.256
 14.90  5306.212  162.205    0.000  162.205   967.619  932.751    0.000  932.751     0.000 1363.019    0.000 1363.019
 15.00  5323.721  127.757    0.000  127.757  1000.175  930.421    0.000  930.421     0.000 1362.113    0.000 1362.113
 15.10  5493.344  138.329    0.000  138.329  1047.969  935.051    0.000  935.051    10.053 1411.569    0.000 1411.569
 15.20  5424.777  154.909    0.000  154.909  1129.429  787.411    0.000  787.411     0.000 1362.619    0.000 1362.619
 15.30  5240.488  104.823    0.000  104.823  1015.966  814.550    0.000  814.550     0.000 1292.246    0.000 1292.246
 15.40  5275.918  108.240    0.000  108.240  1030.654  865.308    0.000  865.308     0.000 1253.034    0.000 1253.034
 15.50  5209.355  153.207    0.000  153.207   999.264  752.523    0.000  752.523    40.313 1364.430    0.000 1364.430
 15.60  5261.405  110.280    0.000  110.280  1080.978  738.426    0.000  738.426    50.165 1322.707    0.000 1322.707
 15.70  5321.663  127.319    0.000  127.319  1058.932  867.775    0.000  867.775   100.834 1271.638    0.000 1271.638
 15.80  5324.461  118.602    0.000  118.602  1007.736  909.628    0.000  909.628    60.621 1362.217    0.000 1362.217
 15.90  5114.673  113.687    0.000  113.687   820.756  943.865    0.000  943.865   171.205 1072.887    0.000 1072.887
 16.00  5280.896  155.326    0.000  155.326  1045.943  918.057    0.000  918.057   130.490 1147.278    0.000 1147.278
 16.10  5171.820  169.212    0.000  169.212   972.994  864.627    0.000  864.627    80.929 1414.196    0.000 1414.196
 16.20  5190.765  171.895    0.000  171.895  1051.879  811.363    0.000  811.363    60.319 1243.187    0.000 1243.187
 16.30  5152.840  177.970    0.000  177.970  1149.977  750.482    0.000  750.482   120.940 1241.576    0.000 1241.576
 16.40  5138.354  211.517    0.000  211.517   994.327  867.303    0.000  867.303     0.000 1436.711    0.000 1436.711
 16.50  5111.103  205.069    0.000  205.069  1236.159  676.334    0.000  676.334     0.000 1404.235    0.000 1404.235
 16.60  5048.131  217.093    0.000  217.093  1118.692  690.474    0.000  690.474    19.906 1433.197    0.000 1433.197
 16.70  5239.435  204.327    0.000  204.327  1199.103  625.020    0.000  625.020    19.906 1494.725    0.000 1494.725
 16.80  5299.257  202.468    0.000  202.468  1232.696  720.003    0.000  720.003    10.154 1594.150    0.000 1594.150
 16.90  5151.158  222.561    0.000  222.561  1108.453  680.273    0.000  680.273     0.000 1371.972    0.000 1371.972
 17.00  5080.904  212.806    0.000  212.806  1218.562  651.868    0.000  651.868    10.053 1472.404    0.000 1472.404
 17.10  5170.813  204.526    0.000  204.526  1130.747  618.321    0.000  618.321     0.000 1241.378    0.000 1241.378
 17.20  5269.729  231.341    0.000  231.341  1153.579  678.452    0.000  678.452     0.000 1392.882    0.000 1392.882
 17.30  5080.615  271.279    0.000  271.279  1130.281  586.972    0.000  586.972     0.000 1281.090    0.000 1281.090
 17.40  5061.317  240.328    0.000  240.328  1057.521  765.393    0.000  765.393     0.000 1282.895    0.000 1282.895
 17.50  4925.705  259.399    0.000  259.399   993.979  660.386    0.000  660.386     0.000 1313.166    0.000 1313.166
 17.60  5126.799  217.131    0.000  217.131  1106.890  525.108    0.000  525.108    10.154 1241.982    0.000 1241.982
 17.70  5027.214  231.354    0.000  231.354  1089.635  652.688    0.000  652.688    50.769 1192.422    0.000 1192.422
 17.80  4953.341  230.661    0.000  230.661  1133.652  721.729    0.000  721.729    89.977 1373.482    0.000 1373.482
 17.90  4908.570  220.697    0.000  220.697  1023.324  642.703    0.000  642.703    30.462 1211.524    0.000 1211.524
 18.00  5064.784  212.722    0.000  212.722  1071.741  728.643    0.000  728.643     0.000 1456.422    0.000 1456.422
 18.10  5070.974  211.216    0.000  211.216  1084.830  729.947    0.000  729.947     0.000 1406.052    0.000 1406.052
 18.20  5173.710  217.576    0.000  217.576  1114.191  688.520    0.000  688.520    20.308 1486.075    0.000 1486.075
 18.30  4944.754  188.867    0.000  188.867  1070.882  645.340    0.000  645.340     0.000 1394.192    0.000 1394.192
 18.40  5035.342  198.674    0.000  198.674   995.652  670.712    0.000  670.712     0.000 1080.726    0.000 1080.726
 18.50  4988.161  187.662    0.000  187.662  1124.239  718.059    0.000  718.059     0.000 1354.383    0.000 1354.383
 18.60  5011.964  210.047    0.000  210.047  1043.033  721.640    0.000  721.640     0.000 1334.068    0.000 1334.068
 18.70  5132.110  220.395    0.000  220.395  1162.634  756.736    0.000  756.736     0.000 1535.127    0.000 1535.127
 18.80  5102.190  211.975    0.000  211.975  1006.680  792.461    0.000  792.461     0.000 1365.942    0.000 1365.942
 18.90  5008.625  239.710    0.000  239.710  1029.206  884.194    0.000  884.194     0.000 1242.584    0.000 1242.584
 19.00  5064.000  228.428    0.000  228.428  1070.749  666.775    0.000  666.775    10.154 1364.934    0.000 1364.934
 19.10  4903.974  211.113    0.000  211.113  1087.057  682.172    0.000  682.172     0.000 1250.731    0.000 1250.731
 19.20  5009.014  209.164    0.000  209.164   957.524  758.695    0.000  758.695     0.000 1345.333    0.000 1345.333
 19.30  5098.863  218.002    0.000  218.002  1079.530  676.332    0.000  676.332     0.000 1345.432    0.000 1345.432
 19.40  4912.861  208.661    0.000  208.661  1126.082  606.905    0.000  606.905     9.953 1081.332    0.000 1081.332
 19.50  4956.090  149.959    0.000  149.959  1142.820  654.074    0.000  654.074    30.462 1192.019    0.000 1192.019
 19.60  4887.094  174.545    0.000  174.545  1104.687  705.348    0.000  705.348     0.000 1384.738    0.000 1384.738
 19.70  4873.284  252.923    0.000  252.923  1079.948  663.406    0.000  663.406     0.000 1213.733    0.000 1213.733
 19.80  4921.395  200.262    0.000  200.262  1003.193  617.499    0.000  617.499    10.154 1305.627    0.000 1305.627
 19.90  4935.795  171.488    0.000  171.488  1072.145  649.834    0.000  649.834    10.154 1435.716    0.000 1435.716
 20.00  4810.304  223.132    0.000  223.132  1160.927  659.479    0.000  659.479     0.000 1240.876    0.000 1240.876
 20.10  4828.078  236.844    0.000  236.844  1055.633  642.532    0.000  642.532    10.154 1183.680    0.000 1183.680
 20.20  5017.564  236.536    0.000  236.536  1116.066  691.859    0.000  691.859     9.953 1292.454    0.000 1292.454
 20.30  4934.613  197.152    0.000  197.152   998.908  684.421    0.000  684.421     0.000 1284.413    0.000 1284.413
 20.40  4926.082  216.272    0.000  216.272  1043.869  714.295    0.000  714.295     0.000 1405.855    0.000 1405.855
 20.50  4936.247  200.294    0.000  200.294  1017.059  686.371    0.000  686.371     0.000 1293.963    0.000 1293.963
 20.60  5049.905  195.160    0.000  195.160   975.217  699.729    0.000  699.729     0.000 1394.197    0.000 1394.197
 20.70  4817.467  274.489    0.000  274.489  1065.416  703.451    0.000  703.451     0.000 1283.511    0.000 1283.511
 20.80  4953.261  238.352    0.000  238.352   952.049  679.029    0.000  679.029    20.308 1153.219    0.000 1153.219
 20.90  5121.471  199.690    0.000  199.690   874.408  844.832    0.000  844.832     0.000 1333.677    0.000 1333.677
 21.00  4987.544  201.801    0.000  201.801   870.769  726.717    0.000  726.717     0.000 1355.090    0.000 1355.090
 21.10  4971.685  200.370    0.000  200.370   962.239  739.336    0.000  739.336     0.000 1243.698    0.000 1243.698
 21.20  5066.754  172.452    0.000  172.452  1014.974  709.421    0.000  709.421    10.154 1242.386    0.000 1242.386
 21.30  5174.492  187.938    0.000  187.938   918.276  749.147    0.000  749.147     0.000 1366.949    0.000 1366.949
 21.40  4963.653  203.186    0.000  203.186   972.644  644.435    0.000  644.435    10.154 1143.761    0.000 1143.761
 21.50  4828.177  215.992    0.000  215.992  1004.956  677.034    0.000  677.034    10.053 1216.551    0.000 1216.551
 21.60  5002.628  217.891    0.000  217.891   970.089  755.119    0.000  755.119     0.000 1397.306    0.000 1397.306
 21.70  4913.193  215.331    0.000  215.331  1051.802  783.394    0.000  783.394     0.000 1356.894    0.000 1356.894
 21.80  4910.626  191.134    0.000  191.134  1025.142  776.289    0.000  776.289    20.106 1154.221    0.000 1154.221
 21.90  4862.885  239.158    0.000  239.158   998.208  751.649    0.000  751.649    20.106 1346.440    0.000 1346.440
 22.00  5007.152  225.879    0.000  225.879   992.330  719.185    0.000  719.185    50.265 1288.234    0.000 1288.234
 22.10  5084.857  199.572    0.000  199.572   964.278  833.716    0.000  833.716     0.000 1387.359    0.000 1387.359
 22.20  4808.012  190.568    0.000  190.568   963.889  852.486    0.000  852.486    10.154 1164.478    0.000 1164.478
 22.30  4874.281  210.034    0.000  210.034   912.915  796.320    0.000  796.320     0.000 1194.938    0.000 1194.938
 22.40  5016.158  189.631    0.000  189.631   939.761  818.931    0.000  818.931     0.000 1338.200    0.000 1338.200
 22.50  4913.281  186.437    0.000  186.437   920.478  786.462    0.000  786.462     0.000 1318.696    0.000 1318.696
 22.60  4767.494  191.976    0.000  191.976   986.054  717.893    0.000  717.893     0.000 1316.378    0.000 1316.378
 22.70  4925.493  181.339    0.000  181.339   914.860  761.042    0.000  761.042    20.308 1205.394    0.000 1205.394
 22.80  5049.675  171.784    0.000  171.784  1125.372  813.437    0.000  813.437    20.106 1524.275    0.000 1524.275
 22.90  4982.207  125.354    0.000  125.354  1084.993  788.628    0.000  788.628    10.154 1508.806    0.000 1508.806
 23.00  4905.127  169.055    0.000  169.055  1030.297  701.078    0.000  701.078    50.769 1346.947    0.000 1346.947
 23.10  5002.881  199.656    0.000  199.656  1087.032  729.561    0.000  729.561     0.000 1414.293    0.000 1414.293
 23.20  4863.391  219.797    0.000  219.797  1066.586  825.332    0.000  825.332    40.212 1281.690    0.000 1281.690
 23.30  4798.494  176.982    0.000  176.982   965.823  813.787    0.000  813.787    10.053 1325.227    0.000 1325.227
 23.40  4930.889  222.715    0.000  222.715  1036.028  767.612    0.000  767.612     0.000 1341.912    0.000 1341.912
 23.50  4968.649  229.816    0.000  229.816  1122.327  812.097    0.000  812.097     0.000 1504.876    0.000 1504.876
 23.60  5043.857  176.459    0.000  176.459  1186.966  719.236    0.000  719.236     0.000 1458.233    0.000 1458.233
 23.70  5119.708  197.799    0.000  197.799  1213.025  790.141    0.000  790.141     0.000 1403.037    0.000 1403.037
 23.80  4966.125  165.739    0.000  165.739  1047.975  734.325    0.000  734.325    20.308 1397.411    0.000 1397.411
 23.90  5025.060  188.005    0.000  188.005  1041.709  816.158    0.000  816.158    60.923 1435.715    0.000 1435.715
 24.00  5231.683  181.071    0.000  181.071  1135.507  753.004    0.000  753.004    70.472 1332.562    0.000 1332.562
 24.10  4948.842  231.599    0.000  231.599  1012.176  766.056    0.000  766.056     0.000 1325.431    0.000 1325.431
 24.20  5077.063  232.305    0.000  232.305  1047.494  777.680    0.000  777.680    40.414 1222.178    0.000 1222.178
 24.30  5140.350  237.557    0.000  237.557  1112.434  831.542    0.000  831.542     0.000 1363.225    0.000 1363.225
 24.40  4969.856  232.652    0.000  232.652  1194.428  667.831    0.000  667.831    10.053 1322.104    0.000 1322.104
 24.50  4920.086  257.686    0.000  257.686  1141.201  630.647    0.000  630.647     0.000 1301.091    0.000 1301.091
 24.60  5127.512  186.211    0.000  186.211  1194.317  715.688    0.000  715.688     0.000 1304.519    0.000 1304.519
 24.70  5088.119  201.698    0.000  201.698  1157.356  600.514    0.000  600.514    40.515 1376.401    0.000 1376.401
 24.80  5039.087  207.446    0.000  207.446  1151.276  602.759    0.000  602.759    10.053 1203.075    0.000 1203.075
 24.90  5163.461  208.006    0.000  208.006  1192.527  571.030    0.000  571.030    50.166 1305.318    0.000 1305.318
 25.00  5095.035  206.320    0.000  206.320  1367.153  651.653    0.000  651.653    69.870 1537.851    0.000 1537.851
 25.10  5267.916  238.844    0.000  238.844  1171.315  833.786    0.000  833.786    30.159 1464.663    0.000 1464.663
 25.20  5187.400  218.830    0.000  218.830  1241.431  758.786    0.000  758.786    49.864 1333.766    0.000 1333.766
 25.30  5232.728  236.323    0.000  236.323  1257.513  776.905    0.000  776.905    39.811 1606.114    0.000 1606.114
 25.40  5169.584  199.038    0.000  199.038  1411.146  586.205    0.000  586.205   100.531 1458.625    0.000 1458.625
 25.50  5016.170  190.463    0.000  190.463  1206.162  811.081    0.000  811.081    40.515 1435.507    0.000 1435.507
 25.60  5109.921  237.343    0.000  237.343  1325.457  857.487    0.000  857.487    10.053 1542.670    0.000 1542.670
 25.70  5247.570  208.491    0.000  208.491  1313.417  669.686    0.000  669.686   191.214 1331.960    0.000 1331.960
 25.80  5419.432  168.823    0.000  168.823  1462.561  804.272    0.000  804.272   141.349 1562.878    0.000 1562.878
 25.90  5365.106  196.949    0.000  196.949  1383.261  816.847    0.000  816.847   222.378 1352.565    0.000 1352.565
 26.00  4978.123  223.939    0.000  223.939  1261.069  717.159    0.000  717.159   192.924 1083.546    0.000 1083.546
 26.10  5316.298  192.867    0.000  192.867  1306.868  780.806    0.000  780.806   262.893 1160.950    0.000 1160.950
 26.20  5215.635  165.079    0.000  165.079  1351.174  693.346    0.000  693.346   191.614 1421.727    0.000 1421.727
 26.30  5297.194  188.072    0.000  188.072  1386.388  760.705    0.000  760.705   191.312 1312.554    0.000 1312.554
 26.40  5200.479  192.418    0.000  192.418  1197.194  880.364    0.000  880.364   191.412 1320.699    0.000 1320.699
 26.50  5159.508  169.632    0.000  169.632  1156.610  825.851    0.000  825.851    20.207 1477.738    0.000 1477.738
 26.60  5044.184  147.978    0.000  147.978  1146.845  799.568    0.000  799.568    10.154 1406.559    0.000 1406.559
 26.70  5286.109  185.591    0.000  185.591  1306.755  691.179    0.000  691.179   171.709 1456.120    0.000 1456.120
 26.80  5070.700  187.438    0.000  187.438  1108.982  778.639    0.000  778.639   162.160 1407.969    0.000 1407.969
 26.90  5015.706  204.189    0.000  204.189  1224.455  793.584    0.000  793.584    91.385 1520.767    0.000 1520.767
 27.00  5087.087  176.544    0.000  176.544  1167.712  810.718    0.000  810.718    60.319 1466.474    0.000 1466.474
 27.10  5020.966  182.286    0.000  182.286  1152.759  865.752    0.000  865.752   101.035 1516.238    0.000 1516.238
 27.20  5078.137  218.437    0.000  218.437  1189.792  751.915    0.000  751.915    60.319 1364.629    0.000 1364.629
 27.30  5154.389  211.640    0.000  211.640  1241.485  907.632    0.000  907.632    90.881 1627.935    0.000 1627.935
 27.40  5136.716  189.284    0.000  189.284  1306.781  776.352    0.000  776.352    90.780 1536.137    0.000 1536.137
 27.50  5171.982  215.997    0.000  215.997  1209.049  819.491    0.000  819.491    20.006 1577.364    0.000 1577.364
 27.60  5204.604  189.096    0.000  189.096  1179.736  977.425    0.000  977.425    60.621 1536.747    0.000 1536.747
 27.70  5309.253  131.506    0.000  131.506  1283.275  791.726    0.000  791.726   172.011 1458.533    0.000 1458.533
 27.80  5244.127  179.876    0.000  179.876  1248.236  868.428    0.000  868.428    40.213 1517.951    0.000 1517.951
 27.90  5217.577  180.240    0.000  180.240  1380.256  736.044    0.000  736.044   202.775 1455.514    0.000 1455.514
 28.00  5232.568  162.958    0.000  162.958  1163.050  734.918    0.000  734.918    30.462 1546.095    0.000 1546.095
 28.10  5189.855  116.614    0.000  116.614  1372.428  706.611    0.000  706.611    90.781 1371.868    0.000 1371.868
 28.20  4793.214  264.062    0.000  264.062   931.207  773.608    0.000  773.608    10.154 1098.527    0.000 1098.527
 28.30  4831.743  136.177    0.000  136.177  1187.829  569.510    0.000  569.510    81.231 1412.492    0.000 1412.492
 28.40  4914.788  117.984    0.000  117.984  1066.945  514.214    0.000  514.214    10.154 1231.833    0.000 1231.833
 28.50  4861.136  118.333    0.000  118.333  1242.919  563.338    0.000  563.338    10.154 1271.043    0.000 1271.043
 28.60  4926.587  120.632    0.000  120.632   957.445  736.046    0.000  736.046     0.000 1270.841    0.000 1270.841
 28.70  4912.515  167.591    0.000  167.591   950.660  656.630    0.000  656.630     0.000 1289.542    0.000 1289.542
 28.80  5003.590  153.777    0.000  153.777   806.006  860.640    0.000  860.640     0.000 1231.232    0.000 1231.232
 28.90  4961.018  151.658    0.000  151.658   807.388  829.600    0.000  829.600    91.385 1141.455    0.000 1141.455
 29.00  4865.363  177.765    0.000  177.765  1093.457  713.736    0.000  713.736     0.000 1190.918    0.000 1190.918
 29.10  4920.998  155.419    0.000  155.419  1293.235  458.754    0.000  458.754     0.000 1312.059    0.000 1312.059
 29.20  4885.688  127.147    0.000  127.147  1226.531  495.933    0.000  495.933     0.000 1140.450    0.000 1140.450
 29.30  4977.737  176.918    0.000  176.918  1277.642  430.826    0.000  430.826   142.154 1038.408    0.000 1038.408
 29.40  4909.298  230.083    0.000  230.083  1243.697  465.156    0.000  465.156   192.924 1028.857    0.000 1028.857
 29.50  4879.792  171.050    0.000  171.050  1264.489  426.029    0.000  426.029    10.154 1280.189    0.000 1280.189
 29.60  4875.624  203.182    0.000  203.182  1197.129  461.134    0.000  461.134   132.000 1036.195    0.000 1036.195
 29.70  4990.295  200.015    0.000  200.015  1261.549  532.341    0.000  532.341     0.000 1137.231    0.000 1137.231
 29.80  5043.880  198.312    0.000  198.312  1314.311  488.499    0.000  488.499    20.308 1290.547    0.000 1290.547
 29.90  4869.480  194.068    0.000  194.068  1085.576  591.357    0.000  591.357    71.077 1136.727    0.000 1136.727
 30.00  5177.329  153.922    0.000  153.922  1239.497  459.405    0.000  459.405   192.924 1038.206    0.000 1038.206
 30.10  5009.329  193.002    0.000  193.002  1180.011  498.273    0.000  498.273    40.616  958.081    0.000  958.081
 30.20  4897.064  139.000    0.000  139.000   999.650  592.606    0.000  592.606     0.000 1201.677    0.000 1201.677
 30.30  4706.116   80.205    0.000   80.205   877.780  794.794    0.000  794.794     0.000 1275.266    0.000 1275.266
 30.40  4845.997   70.161    0.000   70.161   800.941  878.744    0.000  878.744     0.000 1284.913    0.000 1284.913
 30.50  4757.610  129.743    0.000  129.743   850.884  761.680    0.000  761.680     0.000 1223.391    0.000 1223.391
 30.60  4761.731   96.732    0.000   96.732   898.703  853.014    0.000  853.014     0.000 1253.650    0.000 1253.650
 30.70  4739.021   63.129    0.000   63.129   913.661  708.547    0.000  708.547     0.000 1141.657    0.000 1141.657
 30.80  4856.919   84.714    0.000   84.714   876.118  844.128    0.000  844.128     0.000 1112.298    0.000 1112.298
 30.90  4880.753   88.179    0.000   88.179   950.921  865.056    0.000  865.056     0.000 1334.679    0.000 1334.679
 31.00  5050.195   82.451    0.000   82.451  1116.745  615.515    0.000  615.515     0.000 1172.518    0.000 1172.518
 31.10  4717.374   96.018    0.000   96.018  1083.464  599.003    0.000  599.003     0.000 1194.534    0.000 1194.534
 31.20  4915.360   91.746    0.000   91.746   967.641  707.862    0.000  707.862     0.000 1165.281    0.000 1165.281
 31.30  4941.398  106.518    0.000  106.518  1016.925  615.982    0.000  615.982    29.959 1205.997    0.000 1205.997
 31.40  4972.252   58.760    0.000   58.760   924.622  738.292    0.000  738.292     0.000 1315.677    0.000 1315.677
 31.50  4809.644   79.700    0.000   79.700   954.498  595.143    0.000  595.143     0.000 1132.707    0.000 1132.707
 31.60  4790.880  119.460    0.000  119.460   845.905  814.472    0.000  814.472     0.000 1184.079    0.000 1184.079
 31.70  4896.852   98.258    0.000   98.258  1141.008  550.015    0.000  550.015     0.000 1121.447    0.000 1121.447
 31.80  4845.047  104.165    0.000  104.165  1053.288  601.551    0.000  601.551     0.000 1101.942    0.000 1101.942
 31.90  4894.362   87.369    0.000   87.369   951.215  793.985    0.000  793.985     0.000 1057.207    0.000 1057.207
 32.00  4761.630   78.321    0.000   78.321  1039.478  684.596    0.000  684.596     0.000 1220.672    0.000 1220.672
 32.10  4944.278  130.639    0.000  130.639  1054.023  575.571    0.000  575.571     0.000 1315.577    0.000 1315.577
 32.20  4760.075  126.627    0.000  126.627  1144.209  476.478    0.000  476.478    60.521 1092.797    0.000 1092.797
 32.30  4904.493  194.771    0.000  194.771   864.759  962.126    0.000  962.126     0.000 1314.876    0.000 1314.876
 32.40  4965.097  120.286    0.000  120.286  1175.679  606.271    0.000  606.271     0.000 1263.301    0.000 1263.301
 32.50  4905.247  144.182    0.000  144.182  1076.121  605.537    0.000  605.537    40.616 1090.386    0.000 1090.386
 32.60  4884.959  124.158    0.000  124.158  1017.806  676.441    0.000  676.441    10.154 1219.872    0.000 1219.872
 32.70  4903.492  163.739    0.000  163.739  1046.370  627.975    0.000  627.975     0.000 1092.194    0.000 1092.194
 32.80  4718.201  164.758    0.000  164.758   936.482  589.108    0.000  589.108     0.000  960.999    0.000  960.999
 32.90  4748.774  182.238    0.000  182.238   976.989  738.784    0.000  738.784     0.000 1303.617    0.000 1303.617
 33.00  5074.707  146.944    0.000  146.944   968.203  744.966    0.000  744.966    60.923 1273.959    0.000 1273.959
 33.10  4806.586  173.735    0.000  173.735  1091.034  542.847    0.000  542.847     0.000 1133.313    0.000 1133.313
 33.20  4936.297  175.503    0.000  175.503  1197.117  606.137    0.000  606.137    30.462 1424.455    0.000 1424.455
 33.30  5108.308  145.138    0.000  145.138  1257.572  637.613    0.000  637.613     0.000 1418.124    0.000 1418.124
 33.40  5112.450  135.739    0.000  135.739  1103.337  866.152    0.000  866.152    71.077 1527.402    0.000 1527.402
 33.50  5059.058  145.506    0.000  145.506  1023.927  776.394    0.000  776.394     0.000 1303.616    0.000 1303.616
 33.60  5141.900  117.153    0.000  117.153  1012.556  818.588    0.000  818.588     0.000 1436.824    0.000 1436.824
 33.70  5052.788  103.572    0.000  103.572  1085.712  769.606    0.000  769.606     0.000 1266.621    0.000 1266.621
 33.80  5034.317  138.197    0.000  138.197  1054.062  773.402    0.000  773.402    10.154 1344.433    0.000 1344.433
 33.90  5023.765  118.799    0.000  118.799  1066.075  710.028    0.000  710.028    10.154 1457.231    0.000 1457.231
 34.00  4978.629  130.235    0.000  130.235  1119.719  681.061    0.000  681.061     0.000 1342.622    0.000 1342.622
 34.10  4954.882  112.377    0.000  112.377   797.764  922.732    0.000  922.732     0.000 1162.365    0.000 1162.365
 34.20  4977.816  112.301    0.000  112.301   837.895  855.600    0.000  855.600     0.000 1274.159    0.000 1274.159
 34.30  5016.080  137.131    0.000  137.131   803.389  962.163    0.000  962.163     0.000 1223.691    0.000 1223.691
 34.40  4971.411  131.925    0.000  131.925   760.027  815.258    0.000  815.258     0.000 1145.175    0.000 1145.175
 34.50  4968.195  126.773    0.000  126.773   700.196  903.407    0.000  903.407     0.000  989.750    0.000  989.750
 34.60  4989.938  136.189    0.000  136.189   775.806  970.777    0.000  970.777     0.000 1352.874    0.000 1352.874
 34.70  4702.809  163.938    0.000  163.938   790.514  877.260    0.000  877.260     0.000 1103.453    0.000 1103.453
 34.80  4862.833  161.722    0.000  161.722   833.137  855.815    0.000  855.815     0.000 1120.140    0.000 1120.140
 34.90  4933.793  147.917    0.000  147.917   802.560  997.142    0.000  997.142     0.000 1332.267    0.000 1332.267
 35.00  4848.333  120.025    0.000  120.025   769.383  798.746    0.000  798.746     0.000 1129.893    0.000 1129.893
 35.10  4734.092  145.725    0.000  145.725   914.468  606.229    0.000  606.229     0.000 1059.921    0.000 1059.921
 35.20  4722.516  155.125    0.000  155.125   941.691  566.842    0.000  566.842     0.000  905.202    0.000  905.202
 35.30  4879.688  162.514    0.000  162.514   700.062 1000.994    0.000 1000.994     0.000 1070.981    0.000 1070.981
 35.40  4829.602  189.801    0.000  189.801   530.035 1136.259    0.000 1136.259    10.154 1048.057    0.000 1048.057
 35.50  4953.800  206.109    0.000  206.109   576.331 1092.304    0.000 1092.304     0.000 1148.492    0.000 1148.492
 35.60  5108.814  158.844    0.000  158.844   660.517  978.630    0.000  978.630     0.000 1030.367    0.000 1030.367
 35.70  4909.526  150.168    0.000  150.168   598.229 1008.594    0.000 1008.594     0.000 1027.251    0.000 1027.251
 35.80  4853.036  186.740    0.000  186.740   556.047 1087.890    0.000 1087.890     0.000 1161.157    0.000 1161.157
 35.90  4903.455  201.812    0.000  201.812   802.781  914.775    0.000  914.775    10.154 1223.086    0.000 1223.086
 36.00  4957.195  173.256    0.000  173.256   865.553  740.465    0.000  740.465     0.000 1162.364    0.000 1162.364
 36.10  5181.657  156.414    0.000  156.414   976.837  815.043    0.000  815.043     0.000 1211.727    0.000 1211.727
 36.20  4727.296  165.365    0.000  165.365   862.373  744.086    0.000  744.086     0.000 1172.118    0.000 1172.118
 36.30  4893.453  164.845    0.000  164.845   881.863  804.702    0.000  804.702    30.462 1134.719    0.000 1134.719
 36.40  4707.019  169.259    0.000  169.259   728.081  873.060    0.000  873.060     0.000 1191.219    0.000 1191.219
 36.50  4932.321  220.863    0.000  220.863   776.639  943.966    0.000  943.966     9.953 1402.238    0.000 1402.238
 36.60  4823.921  163.490    0.000  163.490   743.168  922.693    0.000  922.693    20.308 1202.680    0.000 1202.680
 36.70  4785.585  180.125    0.000  180.125   825.300  923.644    0.000  923.644     0.000 1373.382    0.000 1373.382
 36.80  4772.794  186.496    0.000  186.496   634.832 1020.135    0.000 1020.135     0.000 1184.784    0.000 1184.784
 36.90  4764.842  180.949    0.000  180.949   684.500  970.716    0.000  970.716     0.000 1212.028    0.000 1212.028
 37.00  4811.947  143.485    0.000  143.485   674.999  885.678    0.000  885.678    19.906 1200.369    0.000 1200.369
 37.10  4839.076  186.643    0.000  186.643   654.075 1048.625    0.000 1048.625     0.000 1298.889    0.000 1298.889
 37.20  5028.829  198.237    0.000  198.237   775.603  940.854    0.000  940.854     0.000 1331.967    0.000 1331.967
 37.30  4893.516  245.137    0.000  245.137   666.613  885.297    0.000  885.297     0.000 1129.995    0.000 1129.995
 37.40  4908.232  245.751    0.000  245.751   633.057  988.757    0.000  988.757     0.000 1240.078    0.000 1240.078
 37.50  5117.081  278.368    0.000  278.368   809.684  856.980    0.000  856.980     0.000 1238.070    0.000 1238.070
 37.60  4882.365  235.595    0.000  235.595   804.560  749.631    0.000  749.631     0.000 1233.241    0.000 1233.241
 37.70  4699.829  230.763    0.000  230.763   882.953  710.677    0.000  710.677     0.000 1118.635    0.000 1118.635
 37.80  4786.050  186.432    0.000  186.432   743.666  678.721    0.000  678.721     0.000 1020.515    0.000 1020.515
 37.90  4849.872  156.790    0.000  156.790   707.031  777.469    0.000  777.469     0.000 1031.672    0.000 1031.672
 38.00  4879.594  207.415    0.000  207.415   852.346  686.291    0.000  686.291     0.000 1051.781    0.000 1051.781
 38.10  4824.812  188.332    0.000  188.332   705.136  732.248    0.000  732.248     0.000  961.702    0.000  961.702
 38.20  4841.722  200.436    0.000  200.436   804.601  723.775    0.000  723.775     0.000  991.356    0.000  991.356
 38.30  4860.607  199.892    0.000  199.892   860.904  606.742    0.000  606.742     0.000 1043.234    0.000 1043.234
 38.40  4902.131  199.807    0.000  199.807  1027.082  628.229    0.000  628.229     0.000 1132.810    0.000 1132.810
 38.50  4891.945  142.747    0.000  142.747   947.015  601.725    0.000  601.725     0.000  920.281    0.000  920.281
 38.60  4861.739  129.308    0.000  129.308  1097.373  484.993    0.000  484.993     0.000  941.794    0.000  941.794
 38.70  4783.010  163.619    0.000  163.619   938.625  702.679    0.000  702.679     0.000 1099.931    0.000 1099.931
 38.80  4988.843  181.845    0.000  181.845   845.291  626.976    0.000  626.976     0.000  972.356    0.000  972.356
 38.90  4957.966  183.758    0.000  183.758   760.302  675.660    0.000  675.660     0.000  972.057    0.000  972.057
 39.00  4998.997  161.020    0.000  161.020   717.587  681.841    0.000  681.841     0.000  829.099    0.000  829.099
 39.10  4894.757  143.734    0.000  143.734   857.527  781.622    0.000  781.622     0.000 1069.976    0.000 1069.976
 39.20  4901.370  148.680    0.000  148.680   668.768  820.360    0.000  820.360     0.000 1047.055    0.000 1047.055
 39.30  4970.471  152.408    0.000  152.408   675.159  869.863    0.000  869.863     0.000 1062.737    0.000 1062.737
 39.40  4960.026  161.084    0.000  161.084   732.190  781.019    0.000  781.019     0.000 1030.066    0.000 1030.066
 39.50  4883.833  179.065    0.000  179.065   792.981  773.017    0.000  773.017     0.000 1061.431    0.000 1061.431
 39.60  4773.516  147.782    0.000  147.782   804.701  638.909    0.000  638.909     0.000 1242.392    0.000 1242.392
 39.70  4818.952  147.367    0.000  147.367   896.657  670.424    0.000  670.424     0.000 1152.313    0.000 1152.313
 39.80  4859.529  130.062    0.000  130.062   894.508  615.385    0.000  615.385    20.308  930.336    0.000  930.336
 39.90  4906.740  133.683    0.000  133.683   948.838  648.806    0.000  648.806     0.000 1030.566    0.000 1030.566
 40.00  4825.016  129.207    0.000  129.207   920.605  636.229    0.000  636.229     0.000 1022.524    0.000 1022.524
 40.10  4921.509  140.611    0.000  140.611  1017.871  623.686    0.000  623.686     0.000 1182.371    0.000 1182.371
 40.20  4798.515  174.757    0.000  174.757   884.715  712.708    0.000  712.708     0.000 1178.652    0.000 1178.652
 40.30  4801.012  145.081    0.000  145.081   907.924  781.488    0.000  781.488     0.000 1096.213    0.000 1096.213
 40.40  4797.648  147.329    0.000  147.329   833.096  837.698    0.000  837.698     0.000 1200.265    0.000 1200.265
 40.50  4824.833  124.591    0.000  124.591   794.011  833.191    0.000  833.191    71.077  988.744    0.000  988.744
 40.60  4642.000  131.660    0.000  131.660   789.187  747.206    0.000  747.206     0.000  975.576    0.000  975.576
 40.70  4763.148  140.756    0.000  140.756   809.407  777.290    0.000  777.290    40.515 1049.567    0.000 1049.567
 40.80  4618.440  157.158    0.000  157.158   832.595  811.230    0.000  811.230     0.000 1038.610    0.000 1038.610
 40.90  4679.581  147.124    0.000  147.124   794.925  792.475    0.000  792.475     0.000  989.448    0.000  989.448
 41.00  4697.645  152.921    0.000  152.921   897.473  725.763    0.000  725.763     0.000 1171.916    0.000 1171.916
 41.10  4724.989  147.235    0.000  147.235   952.596  763.200    0.000  763.200     0.000 1169.101    0.000 1169.101
 41.20  4872.301  123.641    0.000  123.641   863.868  861.341    0.000  861.341    10.154 1319.397    0.000 1319.397
 41.30  4607.947  133.416    0.000  133.416   684.033  897.790    0.000  897.790     0.000 1089.981    0.000 1089.981
 41.40  4624.990  157.101    0.000  157.101   928.909  929.859    0.000  929.859     0.000 1272.751    0.000 1272.751
 41.50  4634.564  143.222    0.000  143.222   769.690  980.568    0.000  980.568     0.000 1250.933    0.000 1250.933
 41.60  4730.880  139.985    0.000  139.985   693.802 1043.433    0.000 1043.433     0.000 1129.593    0.000 1129.593
 41.70  4698.795  167.852    0.000  167.852   575.174  910.755    0.000  910.755     0.000  849.707    0.000  849.707
 41.80  4711.483  170.740    0.000  170.740   722.725  776.910    0.000  776.910     0.000  884.894    0.000  884.894
 41.90  4714.260  173.795    0.000  173.795   683.470  807.949    0.000  807.949     0.000  897.864    0.000  897.864
 42.00  4679.538  142.958    0.000  142.958   711.829  811.326    0.000  811.326     0.000  905.002    0.000  905.002
 42.10  4618.652  154.592    0.000  154.592   796.696  617.769    0.000  617.769     0.000  834.327    0.000  834.327
 42.20  4750.184  159.054    0.000  159.054   825.028  703.062    0.000  703.062     0.000  990.556    0.000  990.556
 42.30  4668.119  109.078    0.000  109.078   883.826  640.424    0.000  640.424     0.000 1018.001    0.000 1018.001
 42.40  4707.354  116.108    0.000  116.108   812.221  692.989    0.000  692.989     0.000  907.613    0.000  907.613
 42.50  4726.143  128.874    0.000  128.874   709.420  789.102    0.000  789.102     0.000  957.881    0.000  957.881
 42.60  4708.611  138.084    0.000  138.084   920.004  717.891    0.000  717.891     0.000 1028.857    0.000 1028.857
 42.70  4619.005  140.982    0.000  140.982   797.559  751.577    0.000  751.577     0.000  997.693    0.000  997.693
 42.80  4694.485  127.097    0.000  127.097   931.839  686.425    0.000  686.425     0.000 1058.816    0.000 1058.816
 42.90  4808.021  152.621    0.000  152.621   856.269  773.064    0.000  773.064     0.000 1031.974    0.000 1031.974
 43.00  4823.584  132.622    0.000  132.622   901.456  668.568    0.000  668.568     0.000 1008.049    0.000 1008.049
 43.10  4726.255  138.119    0.000  138.119   914.515  652.963    0.000  652.963     0.000 1008.150    0.000 1008.150
 43.20  4567.138  153.915    0.000  153.915   829.039  679.551    0.000  679.551     0.000  904.901    0.000  904.901
 43.30  4571.688  117.203    0.000  117.203   797.438  692.868    0.000  692.868     0.000  927.823    0.000  927.823
 43.40  4548.776  110.718    0.000  110.718   680.880  855.689    0.000  855.689     0.000  874.943    0.000  874.943
 43.50  4734.017  122.459    0.000  122.459   738.120  803.764    0.000  803.764     0.000  915.156    0.000  915.156
 43.60  4814.646  172.491    0.000  172.491   877.923  820.839    0.000  820.839     0.000 1077.717    0.000 1077.717
 43.70  4624.987  141.409    0.000  141.409   822.408  772.331    0.000  772.331     0.000  926.615    0.000  926.615
 43.80  4525.509  142.717    0.000  142.717   644.011  807.910    0.000  807.910     0.000  857.852    0.000  857.852
 43.90  4695.034  176.136    0.000  176.136   770.638  760.046    0.000  760.046     0.000  957.377    0.000  957.377
 44.00  4653.919  160.156    0.000  160.156   689.000  732.640    0.000  732.640     0.000  918.874    0.000  918.874
 44.10  4507.629  210.942    0.000  210.942   728.864  711.155    0.000  711.155     0.000  908.821    0.000  908.821
 44.20  4632.943  151.403    0.000  151.403   675.255  852.700    0.000  852.700     0.000  867.201    0.000  867.201
 44.30  4677.631  193.083    0.000  193.083   840.525  893.385    0.000  893.385     0.000 1188.804    0.000 1188.804
 44.40  4734.844  159.002    0.000  159.002   772.608  889.364    0.000  889.364     0.000 1014.179    0.000 1014.179
 44.50  4702.585  153.388    0.000  153.388   692.204  884.522    0.000  884.522     0.000  982.915    0.000  982.915
 44.60  4770.809  162.444    0.000  162.444   713.199  871.334    0.000  871.334     0.000  990.855    0.000  990.855
 44.70  4592.494  227.520    0.000  227.520   778.969  892.734    0.000  892.734     0.000 1292.456    0.000 1292.456
 44.80  4804.624  171.734    0.000  171.734   908.573  878.904    0.000  878.904     0.000 1162.668    0.000 1162.668
 44.90  4881.625  156.325    0.000  156.325   800.832  928.406    0.000  928.406     0.000 1259.380    0.000 1259.380
 45.00  4917.838  137.373    0.000  137.373   767.982  968.958    0.000  968.958    10.154 1191.823    0.000 1191.823
 45.10  4820.320  132.136    0.000  132.136   717.016  899.912    0.000  899.912     0.000 1050.573    0.000 1050.573
 45.20  4897.744  141.979    0.000  141.979   832.938  898.094    0.000  898.094     0.000 1273.657    0.000 1273.657
 45.30  4905.258  138.805    0.000  138.805   821.777  870.121    0.000  870.121     0.000 1183.379    0.000 1183.379
 45.40  4768.249  139.360    0.000  139.360   894.312  741.031    0.000  741.031     0.000 1009.957    0.000 1009.957
 45.50  4555.479  120.991    0.000  120.991   873.666  775.480    0.000  775.480     0.000 1063.343    0.000 1063.343
 45.60  4499.205  112.353    0.000  112.353  1014.412  692.045    0.000  692.045     0.000 1194.736    0.000 1194.736
 45.70  4646.370  132.351    0.000  132.351   892.835  759.576    0.000  759.576     0.000 1253.951    0.000 1253.951
 45.80  4544.292  149.745    0.000  149.745   719.400  910.027    0.000  910.027     0.000 1134.216    0.000 1134.216
 45.90  4547.399  156.752    0.000  156.752   791.601 1091.251    0.000 1091.251     0.000 1345.736    0.000 1345.736
 46.00  4799.090  193.467    0.000  193.467   533.715 1285.679    0.000 1285.679     0.000 1280.695    0.000 1280.695
 46.10  4675.000  220.218    0.000  220.218   673.955 1140.852    0.000 1140.852     0.000 1215.245    0.000 1215.245
 46.20  4850.501  186.009    0.000  186.009   689.565  997.227    0.000  997.227     0.000 1232.537    0.000 1232.537
 46.30  4911.524  176.319    0.000  176.319   648.105 1102.982    0.000 1102.982     0.000 1212.330    0.000 1212.330
 46.40  4758.530  196.651    0.000  196.651   724.244 1067.998    0.000 1067.998     0.000 1302.006    0.000 1302.006
 46.50  4666.034  200.005    0.000  200.005   750.707 1007.264    0.000 1007.264     0.000 1192.729    0.000 1192.729
 46.60  4710.401  170.175    0.000  170.175  1015.184  845.135    0.000  845.135    60.923 1163.570    0.000 1163.570
 46.70  4787.324  190.859    0.000  190.859   978.105  872.063    0.000  872.063    81.231 1346.040    0.000 1346.040
 46.80  4786.823  202.690    0.000  202.690   890.115 1043.353    0.000 1043.353   253.847 1284.411    0.000 1284.411
 46.90  4728.939  217.687    0.000  217.687   806.043 1051.101    0.000 1051.101    50.769 1285.920    0.000 1285.920
 47.00  4607.240  226.269    0.000  226.269   859.948  982.226    0.000  982.226    81.231 1368.761    0.000 1368.761
 47.10  4548.878  183.067    0.000  183.067   800.947 1031.030    0.000 1031.030    60.923 1133.312    0.000 1133.312
 47.20  4699.637  191.998    0.000  191.998   824.246 1038.427    0.000 1038.427    50.769 1303.112    0.000 1303.112
 47.30  4608.070  157.213    0.000  157.213   825.842  915.643    0.000  915.643   132.000 1103.654    0.000 1103.654
 47.40  4607.091  123.231    0.000  123.231   864.137  950.285    0.000  950.285    60.923 1141.655    0.000 1141.655
 47.50  4620.597  159.795    0.000  159.795   673.398 1014.262    0.000 1014.262    50.769 1123.658    0.000 1123.658
 47.60  4806.460  126.180    0.000  126.180   775.864  939.993    0.000  939.993    20.308 1182.674    0.000 1182.674
 47.70  4636.036  112.208    0.000  112.208   589.252  840.986    0.000  840.986    10.154  971.050    0.000  971.050
 47.80  4617.188  165.866    0.000  165.866   794.321  837.783    0.000  837.783    30.462 1103.153    0.000 1103.153
 47.90  4708.401  140.909    0.000  140.909   772.738  813.058    0.000  813.058    81.231 1011.967    0.000 1011.967
 48.00  4757.811  185.847    0.000  185.847   808.065  873.236    0.000  873.236   101.539 1102.648    0.000 1102.648
 48.10  4630.796  150.042    0.000  150.042   754.786  999.604    0.000  999.604    71.077 1103.451    0.000 1103.451
 48.20  4692.599  173.921    0.000  173.921   799.697  966.752    0.000  966.752    71.077 1111.297    0.000 1111.297
 48.30  4736.096  207.911    0.000  207.911   791.139  882.837    0.000  882.837    20.308 1053.993    0.000 1053.993
 48.40  4566.709  144.638    0.000  144.638   920.091  776.345    0.000  776.345    71.077 1060.221    0.000 1060.221
 48.50  4657.417  143.638    0.000  143.638   810.279  962.634    0.000  962.634    81.231 1191.719    0.000 1191.719
 48.60  4669.875  198.333    0.000  198.333   787.879 1046.031    0.000 1046.031    71.077 1445.063    0.000 1445.063
 48.70  4852.664  124.883    0.000  124.883   872.022  936.746    0.000  936.746    60.521 1170.107    0.000 1170.107
 48.80  4579.740  133.994    0.000  133.994   829.929  915.910    0.000  915.910    40.616 1232.537    0.000 1232.537
 48.90  4611.991  160.630    0.000  160.630   966.425  822.347    0.000  822.347    40.616 1224.193    0.000 1224.193
 49.00  4774.420  148.702    0.000  148.702   920.873  954.550    0.000  954.550     0.000 1343.828    0.000 1343.828
 49.10  4734.293  163.475    0.000  163.475   914.291  930.772    0.000  930.772    20.308 1322.413    0.000 1322.413
 49.20  4632.910  135.584    0.000  135.584   747.729  951.657    0.000  951.657     0.000 1121.250    0.000 1121.250
 49.30  4786.641  151.300    0.000  151.300   760.858  961.207    0.000  961.207     0.000 1148.793    0.000 1148.793
 49.40  4776.047  167.340    0.000  167.340   997.971  769.040    0.000  769.040    40.616 1160.852    0.000 1160.852
 49.50  4794.387  143.291    0.000  143.291   905.896  751.529    0.000  751.529    50.769 1102.847    0.000 1102.847
 49.60  4892.322   95.859    0.000   95.859  1045.434  744.434    0.000  744.434    81.231 1234.748    0.000 1234.748
 49.70  4835.581   90.743    0.000   90.743   971.435  602.463    0.000  602.463    40.616 1062.636    0.000 1062.636
 49.80  4816.310  105.134    0.000  105.134   958.261  730.656    0.000  730.656   121.847 1181.066    0.000 1181.066
 49.90  4663.706  103.045    0.000  103.045   935.275  720.006    0.000  720.006    60.923 1113.103    0.000 1113.103
 50.00  4624.204  138.143    0.000  138.143   885.058  780.794    0.000  780.794   162.462 1030.564    0.000 1030.564
 50.10  4651.630  173.073    0.000  173.073   997.886  675.049    0.000  675.049    91.385 1254.352    0.000 1254.352
 50.20  4588.646  136.438    0.000  136.438  1034.309  710.203    0.000  710.203    71.077 1192.526    0.000 1192.526
 50.30  4625.291  125.209    0.000  125.209   946.408  721.530    0.000  721.530    50.769 1202.780    0.000 1202.780
 50.40  4771.706  148.020    0.000  148.020   903.838  626.144    0.000  626.144     0.000 1154.019    0.000 1154.019
 50.50  4616.658  173.708    0.000  173.708   981.991  656.327    0.000  656.327     0.000 1243.595    0.000 1243.595
 50.60  4670.709  160.523    0.000  160.523   932.007  584.986    0.000  584.986     0.000 1071.380    0.000 1071.380
 50.70  4695.528  102.449    0.000  102.449   890.166  621.008    0.000  621.008     0.000 1132.407    0.000 1132.407
 50.80  4579.480  187.619    0.000  187.619   792.598  650.792    0.000  650.792     0.000 1040.820    0.000 1040.820
 50.90  4552.958  155.344    0.000  155.344   812.911  678.977    0.000  678.977     0.000  990.755    0.000  990.755
 51.00  4515.917  166.641    0.000  166.641   756.178  772.458    0.000  772.458     0.000 1101.542    0.000 1101.542
 51.10  4681.867  148.107    0.000  148.107   671.029  804.842    0.000  804.842     0.000 1043.236    0.000 1043.236
 51.20  4573.916  163.585    0.000  163.585   631.979  817.587    0.000  817.587     0.000  981.507    0.000  981.507
 51.30  4629.942  143.034    0.000  143.034   785.585  756.716    0.000  756.716     0.000 1174.731    0.000 1174.731
 51.40  4580.043  125.632    0.000  125.632   801.202  780.929    0.000  780.929    40.616 1181.670    0.000 1181.670
 51.50  4521.666  130.221    0.000  130.221   888.953  729.483    0.000  729.483     0.000 1082.541    0.000 1082.541
 51.60  4563.969  105.142    0.000  105.142   808.543  763.634    0.000  763.634     0.000 1093.198    0.000 1093.198
 51.70  4643.984  129.159    0.000  129.159   831.630  810.546    0.000  810.546     0.000 1123.458    0.000 1123.458
 51.80  4830.411  134.977    0.000  134.977   848.004  795.719    0.000  795.719    10.154 1073.896    0.000 1073.896
 51.90  4761.617  138.675    0.000  138.675   843.907  925.747    0.000  925.747   111.693 1154.121    0.000 1154.121
 52.00  4783.052  129.824    0.000  129.824   869.464  871.272    0.000  871.272    81.231 1114.010    0.000 1114.010
 52.10  4790.336  139.197    0.000  139.197   876.416  875.350    0.000  875.350    81.231 1072.991    0.000 1072.991
 52.20  4788.965  141.432    0.000  141.432   682.781  925.633    0.000  925.633     0.000 1134.419    0.000 1134.419
 52.30  4761.174  116.379    0.000  116.379   966.089  792.338    0.000  792.338    40.616 1135.022    0.000 1135.022
 52.40  4898.734  110.337    0.000  110.337  1004.596  852.349    0.000  852.349    10.154 1306.731    0.000 1306.731
 52.50  4777.043   75.087    0.000   75.087   886.306  783.825    0.000  783.825     0.000 1094.305    0.000 1094.305
 52.60  4858.488   96.706    0.000   96.706   868.807  673.265    0.000  673.265     0.000 1043.635    0.000 1043.635
 52.70  4945.224   88.176    0.000   88.176   904.800  736.563    0.000  736.563    50.769 1011.970    0.000 1011.970
 52.80  4827.548  104.484    0.000  104.484   949.713  662.340    0.000  662.340    91.385 1053.589    0.000 1053.589
 52.90  4807.766   89.744    0.000   89.744   892.300  744.175    0.000  744.175    50.769 1141.957    0.000 1141.957
 53.00  4888.344  104.465    0.000  104.465   850.951  763.585    0.000  763.585     0.000 1221.276    0.000 1221.276
 53.10  4609.333  128.126    0.000  128.126   597.913 1025.145    0.000 1025.145     0.000 1183.277    0.000 1183.277
 53.20  4793.019  133.838    0.000  133.838   718.053  924.807    0.000  924.807     0.000 1072.488    0.000 1072.488
 53.30  4683.497  147.425    0.000  147.425   678.065  906.218    0.000  906.218     0.000  981.607    0.000  981.607
 53.40  4677.067  124.653    0.000  124.653   611.446 1099.246    0.000 1099.246     0.000 1224.695    0.000 1224.695
 53.50  4637.887  105.539    0.000  105.539   660.036 1039.241    0.000 1039.241     0.000 1122.252    0.000 1122.252
 53.60  4674.035  125.864    0.000  125.864   649.359 1104.742    0.000 1104.742     0.000 1174.629    0.000 1174.629
 53.70  4766.847  107.183    0.000  107.183   786.833  925.101    0.000  925.101     0.000 1011.363    0.000 1011.363
 53.80  4687.028  132.414    0.000  132.414   883.480  894.027    0.000  894.027     0.000 1242.082    0.000 1242.082
 53.90  4714.501  111.224    0.000  111.224   855.016  874.600    0.000  874.600     0.000 1233.741    0.000 1233.741
 54.00  4703.959  112.133    0.000  112.133   892.141  816.594    0.000  816.594    30.462 1051.578    0.000 1051.578
 54.10  4677.419  122.956    0.000  122.956   952.585  839.593    0.000  839.593    71.077 1224.091    0.000 1224.091
 54.20  4694.684  118.412    0.000  118.412  1033.567  718.411    0.000  718.411     0.000 1173.121    0.000 1173.121
 54.30  4685.208  120.337    0.000  120.337   962.232  794.371    0.000  794.371     0.000 1223.189    0.000 1223.189
 54.40  4726.689  114.169    0.000  114.169  1073.456  666.352    0.000  666.352    30.462 1184.983    0.000 1184.983
 54.50  4838.935   82.459    0.000   82.459  1014.984  733.064    0.000  733.064    71.077 1233.942    0.000 1233.942
 54.60  4871.343  101.539    0.000  101.539  1186.852  670.598    0.000  670.598   131.799 1233.139    0.000 1233.139
 54.70  4737.045  120.822    0.000  120.822  1017.373  681.012    0.000  681.012   152.308 1049.869    0.000 1049.869
 54.80  4779.572   98.005    0.000   98.005  1083.449  701.852    0.000  701.852   162.462  980.499    0.000  980.499
 54.90  4764.782  150.166    0.000  150.166  1084.458  696.577    0.000  696.577   142.154 1041.323    0.000 1041.323
 55.00  4706.536  110.353    0.000  110.353  1123.404  636.440    0.000  636.440    71.077 1059.820    0.000 1059.820
 55.10  4817.163  117.272    0.000  117.272  1032.268  675.219    0.000  675.219    71.077 1019.006    0.000 1019.006
 55.20  4628.152  117.564    0.000  117.564  1074.112  635.926    0.000  635.926    81.231 1028.252    0.000 1028.252
 55.30  4765.582   90.581    0.000   90.581  1055.654  573.671    0.000  573.671    81.231  988.240    0.000  988.240
 55.40  4657.147  110.237    0.000  110.237   947.320  690.873    0.000  690.873    91.385  947.928    0.000  947.928
 55.50  4815.094   97.626    0.000   97.626   895.477  620.751    0.000  620.751     0.000  916.257    0.000  916.257
 55.60  4750.974   98.073    0.000   98.073   933.489  665.717    0.000  665.717    50.769  998.999    0.000  998.999
 55.70  4644.599  111.757    0.000  111.757   885.844  780.625    0.000  780.625    60.923 1067.965    0.000 1067.965
 55.80  4867.615   97.962    0.000   97.962   935.125  627.620    0.000  627.620    40.616  937.170    0.000  937.170
 55.90  4957.540  105.049    0.000  105.049   892.896  806.303    0.000  806.303    71.077  989.349    0.000  989.349
 56.00  4928.500  118.872    0.000  118.872   830.776  832.931    0.000  832.931   152.308  847.295    0.000  847.295
 56.10  5074.858  139.651    0.000  139.651   788.743  800.726    0.000  800.726    70.876 1017.698    0.000 1017.698
 56.20  4932.718  132.304    0.000  132.304   987.278  686.979    0.000  686.979   152.308  888.413    0.000  888.413
 56.30  4957.984  138.844    0.000  138.844   841.967  652.699    0.000  652.699    90.581  822.864    0.000  822.864
 56.40  4839.477  148.691    0.000  148.691   884.739  760.569    0.000  760.569   162.462  857.047    0.000  857.047
 56.50  4868.580  137.093    0.000  137.093   943.858  651.751    0.000  651.751   101.539  857.648    0.000  857.648
 56.60  4847.712  106.671    0.000  106.671   855.380  751.219    0.000  751.219    30.462 1097.019    0.000 1097.019
 56.70  4684.098  156.059    0.000  156.059   865.011  779.884    0.000  779.884     0.000 1049.769    0.000 1049.769
 56.80  4685.898  107.487    0.000  107.487   814.508  841.141    0.000  841.141     9.953 1215.849    0.000 1215.849
 56.90  4846.392  163.926    0.000  163.926   759.909  892.848    0.000  892.848     0.000 1352.675    0.000 1352.675
 57.00  5077.952  140.851    0.000  140.851   871.896  750.485    0.000  750.485    20.308 1015.386    0.000 1015.386
 57.10  4976.002  127.806    0.000  127.806   694.628  981.793    0.000  981.793     0.000 1130.196    0.000 1130.196
 57.20  4782.524  174.948    0.000  174.948   751.605  876.595    0.000  876.595     0.000 1161.059    0.000 1161.059
 57.30  4865.655  159.029    0.000  159.029   745.901  933.367    0.000  933.367     0.000 1071.684    0.000 1071.684
 57.40  4733.629  148.202    0.000  148.202   810.937  787.495    0.000  787.495     0.000 1150.805    0.000 1150.805
 57.50  4868.956  130.120    0.000  130.120   753.299  866.695    0.000  866.695     0.000 1068.468    0.000 1068.468
 57.60  4751.168  148.473    0.000  148.473   735.268  814.127    0.000  814.127     0.000  907.614    0.000  907.614
 57.70  4872.254  135.748    0.000  135.748   799.028  813.350    0.000  813.350     0.000 1081.537    0.000 1081.537
 57.80  4959.285  128.237    0.000  128.237   795.487  832.288    0.000  832.288     0.000 1129.291    0.000 1129.291
 57.90  4770.426   98.322    0.000   98.322   767.220  732.240    0.000  732.240     0.000 1088.976    0.000 1088.976
 58.00  4658.940  152.379    0.000  152.379   822.040  834.539    0.000  834.539     0.000 1108.379    0.000 1108.379
 58.10  4787.452  127.581    0.000  127.581   862.541  924.424    0.000  924.424     0.000 1250.433    0.000 1250.433
 58.20  4766.856  139.622    0.000  139.622   822.081  777.990    0.000  777.990     0.000 1162.868    0.000 1162.868
 58.30  4683.987  138.219    0.000  138.219   854.982  765.454    0.000  765.454     0.000 1170.710    0.000 1170.710
 58.40  4747.317  173.503    0.000  173.503   887.428  727.667    0.000  727.667     0.000 1210.219    0.000 1210.219
 58.50  4580.242  130.797    0.000  130.797   727.303  876.817    0.000  876.817     0.000 1169.102    0.000 1169.102
 58.60  4572.326   98.523    0.000   98.523   859.467  789.795    0.000  789.795     0.000 1066.859    0.000 1066.859
 58.70  4647.006  101.104    0.000  101.104   945.719  725.810    0.000  725.810     0.000  976.580    0.000  976.580
 58.80  4590.844   77.868    0.000   77.868   833.741  700.289    0.000  700.289     0.000  959.589    0.000  959.589
 58.90  4756.266  109.107    0.000  109.107   886.066  754.808    0.000  754.808    49.764 1046.954    0.000 1046.954
 59.00  4778.360  109.728    0.000  109.728   996.265  702.245    0.000  702.245    60.119 1006.237    0.000 1006.237
 59.10  4613.390  104.909    0.000  104.909   944.000  637.218    0.000  637.218   120.037  978.390    0.000  978.390
 59.20  4863.290  105.177    0.000  105.177   892.591  785.503    0.000  785.503    59.717 1026.143    0.000 1026.143
 59.30  4709.732  114.067    0.000  114.067   851.219  731.419    0.000  731.419    60.320  917.065    0.000  917.065
 59.40  4762.810  107.318    0.000  107.318   878.364  789.081    0.000  789.081     0.000  926.514    0.000  926.514
 59.50  4880.188  104.966    0.000  104.966  1017.751  715.894    0.000  715.894   119.836 1057.407    0.000 1057.407
 59.60  4859.298   97.837    0.000   97.837   927.310  775.390    0.000  775.390    70.273 1128.586    0.000 1128.586
 59.70  4816.909   93.198    0.000   93.198  1001.109  617.069    0.000  617.069    59.717 1007.543    0.000 1007.543
 59.80  4882.613  117.083    0.000  117.083   959.080  684.078    0.000  684.078    40.213 1056.906    0.000 1056.906
 59.90  4837.532   90.849    0.000   90.849   961.159  636.562    0.000  636.562   182.167  968.536    0.000  968.536
 60.00  5034.162  120.804    0.000  120.804   966.319  735.260    0.000  735.260   132.000 1150.907    0.000 1150.907
 60.10  4936.964  130.290    0.000  130.290   918.536  679.884    0.000  679.884   203.078  939.282    0.000  939.282
 60.20  4910.548  114.493    0.000  114.493   909.804  713.526    0.000  713.526   231.328  835.634    0.000  835.634
 60.30  4740.602   91.705    0.000   91.705   831.292  558.923    0.000  558.923   202.474  674.578    0.000  674.578
 60.40  4859.170  107.306    0.000  107.306   935.821  647.077    0.000  647.077    70.372  944.407    0.000  944.407
 60.50  4838.141  105.137    0.000  105.137   884.383  656.457    0.000  656.457     0.000 1134.219    0.000 1134.219
 60.60  4835.734  101.749    0.000  101.749   998.689  567.434    0.000  567.434     0.000  972.958    0.000  972.958
 60.70  4868.070  106.853    0.000  106.853   966.481  575.055    0.000  575.055    19.906 1127.279    0.000 1127.279
 60.80  4791.509  114.702    0.000  114.702  1071.258  576.351    0.000  576.351    10.154 1056.704    0.000 1056.704
 60.90  4958.951  121.168    0.000  121.168   966.037  707.826    0.000  707.826     0.000 1210.320    0.000 1210.320
 61.00  4970.532  114.880    0.000  114.880   942.562  661.387    0.000  661.387     0.000 1190.313    0.000 1190.313
 61.10  4876.785  102.061    0.000  102.061   896.380  633.110    0.000  633.110     0.000 1046.345    0.000 1046.345
 61.20  4913.844  103.317    0.000  103.317   937.292  534.802    0.000  534.802    79.623  837.240    0.000  837.240
 61.30  5029.808   96.331    0.000   96.331  1064.254  481.576    0.000  481.576     0.000 1029.054    0.000 1029.054
 61.40  4803.567   88.521    0.000   88.521   878.279  586.207    0.000  586.207     0.000  947.927    0.000  947.927
 61.50  4755.380   73.091    0.000   73.091   942.903  572.969    0.000  572.969     0.000  907.911    0.000  907.911
 61.60  4646.650   90.425    0.000   90.425   845.298  512.229    0.000  512.229     0.000  827.590    0.000  827.590
 61.70  4798.046  105.348    0.000  105.348   852.118  710.022    0.000  710.022     0.000  978.088    0.000  978.088
 61.80  4732.535  155.541    0.000  155.541   900.237  745.905    0.000  745.905     0.000 1067.158    0.000 1067.158
 61.90  4961.717  122.184    0.000  122.184   919.773  733.366    0.000  733.366     0.000  977.684    0.000  977.684
 62.00  4752.680  130.685    0.000  130.685   851.117  807.765    0.000  807.765     0.000 1178.748    0.000 1178.748
 62.10  4762.257  158.316    0.000  158.316   995.005  729.656    0.000  729.656     0.000 1159.448    0.000 1159.448
 62.20  4704.578  128.201    0.000  128.201   825.316  742.143    0.000  742.143     0.000 1039.209    0.000 1039.209
 62.30  4756.445  124.836    0.000  124.836   897.550  727.920    0.000  727.920     0.000 1120.237    0.000 1120.237
 62.40  4862.566  103.095    0.000  103.095   949.485  649.058    0.000  649.058    30.462  949.333    0.000  949.333
 62.50  4845.118   95.837    0.000   95.837   933.409  584.249    0.000  584.249     0.000 1019.809    0.000 1019.809
 62.60  4779.849  121.779    0.000  121.779  1056.103  545.861    0.000  545.861    40.616 1160.455    0.000 1160.455
 62.70  4848.233  157.264    0.000  157.264  1085.058  668.899    0.000  668.899    10.154 1110.989    0.000 1110.989
 62.80  4789.678  139.310    0.000  139.310  1118.256  563.551    0.000  563.551     0.000 1199.158    0.000 1199.158
 62.90  4701.529  128.996    0.000  128.996  1089.942  465.458    0.000  465.458    10.154 1020.208    0.000 1020.208
 63.00  4835.602  111.898    0.000  111.898   991.368  739.977    0.000  739.977     0.000 1029.155    0.000 1029.155
 63.10  4743.414  100.317    0.000  100.317   835.550  741.408    0.000  741.408    60.923  807.477    0.000  807.477
 63.20  4734.805  118.930    0.000  118.930   805.687  789.003    0.000  789.003     0.000 1089.276    0.000 1089.276
 63.30  4862.761  115.152    0.000  115.152   871.037  708.759    0.000  708.759     0.000 1120.538    0.000 1120.538
 63.40  4819.324  111.645    0.000  111.645   747.532  898.256    0.000  898.256     0.000 1050.164    0.000 1050.164
 63.50  4752.858  135.107    0.000  135.107   809.570  833.448    0.000  833.448     0.000  988.438    0.000  988.438
 63.60  4900.612  121.253    0.000  121.253   953.919  718.411    0.000  718.411     0.000  898.664    0.000  898.664
 63.70  4835.005  113.859    0.000  113.859   983.406  641.283    0.000  641.283     0.000 1010.659    0.000 1010.659
 63.80  4810.370  115.042    0.000  115.042   863.610  736.962    0.000  736.962     0.000 1171.312    0.000 1171.312
 63.90  4727.135  167.239    0.000  167.239   749.523  838.341    0.000  838.341     0.000  927.820    0.000  927.820
 64.00  4852.624  140.465    0.000  140.465   930.883  761.383    0.000  761.383     0.000 1019.706    0.000 1019.706
 64.10  4913.702  138.971    0.000  138.971   702.628  946.505    0.000  946.505     0.000 1110.489    0.000 1110.489
 64.20  4911.756  115.351    0.000  115.351   660.084  876.251    0.000  876.251     0.000 1069.772    0.000 1069.772
 64.30  4800.661  119.889    0.000  119.889   658.659 1061.506    0.000 1061.506     0.000 1208.709    0.000 1208.709
 64.40  4706.678  130.134    0.000  130.134   728.527  778.722    0.000  778.722     0.000 1109.685    0.000 1109.685
 64.50  4811.682  126.042    0.000  126.042   733.883  883.766    0.000  883.766     0.000  967.529    0.000  967.529
 64.60  4799.108  119.013    0.000  119.013   710.005  889.834    0.000  889.834     0.000 1018.599    0.000 1018.599
 64.70  4851.692  108.783    0.000  108.783   752.029  765.496    0.000  765.496     0.000  916.661    0.000  916.661
 64.80  4806.544  141.955    0.000  141.955   703.004  830.507    0.000  830.507     0.000  987.937    0.000  987.937
 64.90  4854.930  101.812    0.000  101.812   827.781  707.339    0.000  707.339     0.000 1090.785    0.000 1090.785
 65.00  4997.868  113.533    0.000  113.533   817.830  826.147    0.000  826.147     0.000 1113.404    0.000 1113.404
 65.10  4977.659  113.830    0.000  113.830   695.919  865.536    0.000  865.536     0.000 1118.734    0.000 1118.734
 65.20  4794.092   98.020    0.000   98.020   789.384  850.835    0.000  850.835     0.000 1035.991    0.000 1035.991
 65.30  4854.933  156.231    0.000  156.231   673.897  988.107    0.000  988.107     0.000 1132.203    0.000 1132.203
 65.40  4730.884  163.768    0.000  163.768   835.036  810.285    0.000  810.285     0.000 1123.357    0.000 1123.357
 65.50  4898.188  123.343    0.000  123.343   808.441  737.782    0.000  737.782     0.000  959.989    0.000  959.989
 65.60  4900.910  145.644    0.000  145.644   589.995  920.607    0.000  920.607     0.000  940.487    0.000  940.487
 65.70  4891.369  137.178    0.000  137.178   777.405  867.897    0.000  867.897     0.000 1062.228    0.000 1062.228
 65.80  4963.649  111.449    0.000  111.449   884.616  773.144    0.000  773.144     0.000 1051.070    0.000 1051.070
 65.90  4890.704  135.651    0.000  135.651   869.023  754.898    0.000  754.898     0.000 1000.804    0.000 1000.804
 66.00  4862.966  105.866    0.000  105.866   981.959  647.329    0.000  647.329    20.308 1040.718    0.000 1040.718
 66.10  4864.999  125.777    0.000  125.777   819.657  863.497    0.000  863.497     0.000 1068.766    0.000 1068.766
 66.20  5018.112   94.579    0.000   94.579   883.146  695.067    0.000  695.067     0.000  929.930    0.000  929.930
 66.30  5087.490   82.024    0.000   82.024   872.031  778.983    0.000  778.983     0.000  960.893    0.000  960.893
 66.40  5097.036   89.717    0.000   89.717   863.700  714.569    0.000  714.569     0.000 1018.803    0.000 1018.803
 66.50  4877.150  128.356    0.000  128.356   957.368  696.109    0.000  696.109     0.000  968.735    0.000  968.735
 66.60  4844.471  150.972    0.000  150.972   885.481  734.326    0.000  734.326     0.000 1093.298    0.000 1093.298
 66.70  4707.129  101.554    0.000  101.554   871.686  745.651    0.000  745.651     0.000 1100.031    0.000 1100.031
 66.80  4698.305   91.337    0.000   91.337   853.497  667.143    0.000  667.143     0.000 1001.410    0.000 1001.410
 66.90  4757.076  124.133    0.000  124.133  1025.354  594.158    0.000  594.158    40.616 1050.771    0.000 1050.771
 67.00  4903.811   91.015    0.000   91.015  1048.609  583.008    0.000  583.008     0.000 1112.801    0.000 1112.801
 67.10  4870.728   84.225    0.000   84.225   738.277  794.848    0.000  794.848     0.000 1222.583    0.000 1222.583
 67.20  4826.830   88.341    0.000   88.341   814.714  705.664    0.000  705.664     0.000  940.487    0.000  940.487
 67.30  4890.401  114.407    0.000  114.407   785.421  834.492    0.000  834.492     0.000 1052.986    0.000 1052.986
 67.40  4755.587  129.148    0.000  129.148   707.721  827.878    0.000  827.878     0.000 1130.998    0.000 1130.998
 67.50  4770.904  138.687    0.000  138.687   857.179  633.982    0.000  633.982     0.000  919.778    0.000  919.778
 67.60  4991.911  148.927    0.000  148.927  1081.841  557.628    0.000  557.628     0.000 1231.930    0.000 1231.930
 67.70  4750.374  134.641    0.000  134.641   886.258  696.930    0.000  696.930     0.000 1151.202    0.000 1151.202
 67.80  4791.082  140.641    0.000  140.641   796.722  734.283    0.000  734.283     0.000 1081.733    0.000 1081.733
 67.90  4826.692  146.953    0.000  146.953   757.226  766.444    0.000  766.444     0.000 1162.063    0.000 1162.063
 68.00  4771.304  180.819    0.000  180.819   854.875  779.073    0.000  779.073     0.000 1030.060    0.000 1030.060
 68.10  4929.993  149.461    0.000  149.461   666.212  791.135    0.000  791.135     0.000  928.120    0.000  928.120
 68.20  4856.127  136.849    0.000  136.849   702.057  809.117    0.000  809.117     0.000 1040.617    0.000 1040.617
 68.30  4750.944  160.866    0.000  160.866   790.803  773.537    0.000  773.537     0.000 1050.066    0.000 1050.066
 68.40  4953.525  111.965    0.000  111.965   822.356  781.798    0.000  781.798     0.000 1041.420    0.000 1041.420
 68.50  4796.291  123.533    0.000  123.533   681.201  874.705    0.000  874.705     0.000 1039.309    0.000 1039.309
 68.60  4688.173  157.049    0.000  157.049   645.714  825.932    0.000  825.932     0.000  941.088    0.000  941.088
 68.70  4813.617  163.564    0.000  163.564   878.564  667.618    0.000  667.618     0.000 1082.037    0.000 1082.037
 68.80  4830.777  127.680    0.000  127.680   817.698  662.429    0.000  662.429     0.000 1090.582    0.000 1090.582
 68.90  4941.614  147.827    0.000  147.827   808.869  785.557    0.000  785.557     0.000 1070.173    0.000 1070.173
 69.00  5055.813  133.069    0.000  133.069   775.592  903.800    0.000  903.800     0.000 1228.818    0.000 1228.818
 69.10  4812.710  105.259    0.000  105.259   750.042  816.556    0.000  816.556     0.000 1159.249    0.000 1159.249
 69.20  4891.087  130.535    0.000  130.535   967.032  723.435    0.000  723.435     0.000 1139.542    0.000 1139.542
 69.30  5058.859  127.903    0.000  127.903   902.397  766.096    0.000  766.096     0.000 1208.208    0.000 1208.208
 69.40  4803.881  137.369    0.000  137.369   798.296  765.063    0.000  765.063     0.000 1219.871    0.000 1219.871
 69.50  5038.206  147.602    0.000  147.602   861.630  734.106    0.000  734.106     0.000  986.029    0.000  986.029
 69.60  4869.883  149.679    0.000  149.679   674.482  905.272    0.000  905.272    10.154 1153.219    0.000 1153.219
 69.70  4869.606  170.377    0.000  170.377   659.744  869.377    0.000  869.377     0.000 1169.403    0.000 1169.403
 69.80  4791.855  161.371    0.000  161.371   857.404  740.756    0.000  740.756   152.308 1070.578    0.000 1070.578
 69.90  5005.729  190.994    0.000  190.994   776.075  757.842    0.000  757.842    20.308 1060.423    0.000 1060.423
 70.00  4827.680  169.050    0.000  169.050   791.677  745.044    0.000  745.044    20.308 1152.511    0.000 1152.511
 70.10  4858.362  188.936    0.000  188.936   769.722  809.753    0.000  809.753    10.053  956.070    0.000  956.070
 70.20  4936.085  184.609    0.000  184.609   736.032  941.008    0.000  941.008    70.573 1108.376    0.000 1108.376
 70.30  4863.903  225.575    0.000  225.575   840.009  793.118    0.000  793.118   100.733 1027.951    0.000 1027.951
 70.40  4854.801  180.016    0.000  180.016   830.154  704.613    0.000  704.613   151.704  917.163    0.000  917.163
 70.50  4738.397  231.039    0.000  231.039   754.105  873.915    0.000  873.915    30.159 1021.115    0.000 1021.115
 70.60  4932.004  158.521    0.000  158.521   780.868  723.083    0.000  723.083     0.000  817.536    0.000  817.536
 70.70  4886.156  141.167    0.000  141.167   677.027  807.202    0.000  807.202     0.000  947.020    0.000  947.020
 70.80  4740.301  178.622    0.000  178.622   610.492  920.005    0.000  920.005     0.000 1142.861    0.000 1142.861
 70.90  4749.040  132.230    0.000  132.230   641.352  896.223    0.000  896.223     0.000  987.233    0.000  987.233
 71.00  4932.589  155.479    0.000  155.479   663.282  713.572    0.000  713.572     0.000  724.844    0.000  724.844
 71.10  4860.213  134.769    0.000  134.769   723.677  697.010    0.000  697.010     0.000  855.438    0.000  855.438
 71.20  4854.438  116.984    0.000  116.984   763.402  640.941    0.000  640.941     0.000  879.364    0.000  879.364
 71.30  4801.667  159.374    0.000  159.374   678.303  837.166    0.000  837.166     0.000  920.077    0.000  920.077
 71.40  4886.975  146.716    0.000  146.716   664.703  778.642    0.000  778.642     0.000  980.200    0.000  980.200
 71.50  4886.963  177.591    0.000  177.591   681.433  783.168    0.000  783.168     0.000 1031.671    0.000 1031.671
 71.60  4853.033  179.125    0.000  179.125   697.904  745.431    0.000  745.431     0.000  949.234    0.000  949.234
 71.70  4712.040  188.509    0.000  188.509   695.408  908.245    0.000  908.245     0.000 1141.453    0.000 1141.453
 71.80  4813.057  186.056    0.000  186.056   686.317  815.947    0.000  815.947     0.000 1060.122    0.000 1060.122
 71.90  4818.101  178.178    0.000  178.178   637.987  885.255    0.000  885.255     0.000 1164.477    0.000 1164.477
 72.00  4786.867  139.783    0.000  139.783   720.267  719.624    0.000  719.624     0.000 1031.773    0.000 1031.773
 72.10  4707.066  120.070    0.000  120.070   604.774  819.718    0.000  819.718     0.000  969.743    0.000  969.743
 72.20  4696.012  144.515    0.000  144.515   592.066  951.004    0.000  951.004     0.000 1036.697    0.000 1036.697
 72.30  4695.719  158.485    0.000  158.485   678.221  775.095    0.000  775.095     0.000  950.440    0.000  950.440
 72.40  4761.795  141.942    0.000  141.942   756.778  767.782    0.000  767.782     0.000 1062.133    0.000 1062.133
 72.50  4869.454  133.118    0.000  133.118   818.827  770.118    0.000  770.118     0.000  980.802    0.000  980.802
 72.60  4940.589  122.563    0.000  122.563   760.456  822.306    0.000  822.306     0.000 1161.158    0.000 1161.158
 72.70  4888.266  151.903    0.000  151.903   850.093  576.478    0.000  576.478     0.000  880.270    0.000  880.270
 72.80  4841.985  151.829    0.000  151.829   835.851  633.458    0.000  633.458     0.000  925.909    0.000  925.909
 72.90  4908.917  147.308    0.000  147.308   833.187  725.036    0.000  725.036     0.000 1020.917    0.000 1020.917
 73.00  4849.380  120.763    0.000  120.763   966.639  636.964    0.000  636.964     0.000 1080.734    0.000 1080.734
 73.10  4957.314  128.974    0.000  128.974  1016.322  626.758    0.000  626.758    30.159 1058.315    0.000 1058.315
 73.20  4909.424  132.764    0.000  132.764   869.373  616.643    0.000  616.643     0.000  848.201    0.000  848.201
 73.30  4767.975  122.480    0.000  122.480  1029.323  603.585    0.000  603.585    59.817  968.236    0.000  968.236
 73.40  4727.449  135.190    0.000  135.190  1006.497  617.509    0.000  617.509    30.462  919.376    0.000  919.376
 73.50  4520.210  128.442    0.000  128.442  1007.808  551.101    0.000  551.101    29.858  898.063    0.000  898.063
 73.60  4498.647  159.695    0.000  159.695   921.295  677.216    0.000  677.216    19.906  968.236    0.000  968.236
 73.70  4766.124  149.137    0.000  149.137   933.950  771.685    0.000  771.685     0.000 1038.912    0.000 1038.912
 73.80  4743.646  157.217    0.000  157.217   911.602  639.040    0.000  639.040     0.000 1020.111    0.000 1020.111
 73.90  4781.984  159.977    0.000  159.977   939.928  546.954    0.000  546.954    20.308 1049.166    0.000 1049.166
 74.00  4779.529  147.653    0.000  147.653   879.405  645.786    0.000  645.786     0.000  986.836    0.000  986.836
 74.10  4758.554  177.899    0.000  177.899   936.383  585.822    0.000  585.822     9.953  980.904    0.000  980.904
 74.20  4767.561  165.301    0.000  165.301   929.189  789.277    0.000  789.277     0.000 1038.907    0.000 1038.907
 74.30  4830.247  170.161    0.000  170.161   645.771  861.560    0.000  861.560     0.000  998.798    0.000  998.798
 74.40  4807.720  144.025    0.000  144.025   831.893  711.373    0.000  711.373    10.154  979.396    0.000  979.396
 74.50  4823.989  154.346    0.000  154.346   892.181  864.334    0.000  864.334     0.000 1130.593    0.000 1130.593
 74.60  4874.940  153.704    0.000  153.704   917.483  647.257    0.000  647.257     0.000  896.856    0.000  896.856
 74.70  4983.241  133.396    0.000  133.396  1057.946  643.019    0.000  643.019    10.154 1058.009    0.000 1058.009
 74.80  4885.000  129.230    0.000  129.230  1054.917  549.937    0.000  549.937     0.000  966.823    0.000  966.823
 74.90  4838.565  123.214    0.000  123.214   950.591  716.778    0.000  716.778     0.000 1109.782    0.000 1109.782
 75.00  4777.531  135.671    0.000  135.671   918.801  704.803    0.000  704.803    20.106  895.647    0.000  895.647
 75.10  4771.187  138.289    0.000  138.289   942.806  672.329    0.000  672.329     0.000  968.331    0.000  968.331
 75.20  4840.464  155.382    0.000  155.382   975.700  709.383    0.000  709.383     0.000 1100.835    0.000 1100.835
 75.30  4872.386  163.492    0.000  163.492   692.103  949.455    0.000  949.455     0.000 1161.056    0.000 1161.056
 75.40  5008.200  149.237    0.000  149.237   846.304  807.865    0.000  807.865     0.000 1131.498    0.000 1131.498
 75.50  4918.426  159.438    0.000  159.438   770.019  866.867    0.000  866.867    20.106 1090.281    0.000 1090.281
 75.60  4944.888  150.842    0.000  150.842   722.807  936.348    0.000  936.348     0.000 1201.067    0.000 1201.067
 75.70  4832.884  156.341    0.000  156.341   744.775  881.002    0.000  881.002     0.000 1128.583    0.000 1128.583
 75.80  4886.142  150.280    0.000  150.280   677.761  866.050    0.000  866.050    10.053 1009.855    0.000 1009.855
 75.90  4793.288  126.174    0.000  126.174   695.609  806.871    0.000  806.871     0.000 1060.623    0.000 1060.623
 76.00  4939.537  131.682    0.000  131.682   906.829  838.947    0.000  838.947     0.000 1213.028    0.000 1213.028
 76.10  4969.524  122.323    0.000  122.323   899.755  672.807    0.000  672.807     0.000 1117.625    0.000 1117.625
 76.20  5095.480  122.053    0.000  122.053   895.907  782.664    0.000  782.664    10.154 1272.246    0.000 1272.246
 76.30  4738.281  125.664    0.000  125.664   767.622  925.418    0.000  925.418    91.385 1220.571    0.000 1220.571
 76.40  5062.751  132.464    0.000  132.464   691.288  978.991    0.000  978.991     0.000 1088.272    0.000 1088.272
 76.50  4904.705  163.344    0.000  163.344   677.496  980.286    0.000  980.286     0.000 1202.077    0.000 1202.077
 76.60  4739.720  154.668    0.000  154.668   486.327 1108.562    0.000 1108.562     0.000 1049.970    0.000 1049.970
 76.70  4913.962  114.785    0.000  114.785   722.807  932.860    0.000  932.860     0.000 1107.876    0.000 1107.876
 76.80  4799.605  120.650    0.000  120.650   673.958  861.742    0.000  861.742     0.000  994.374    0.000  994.374
 76.90  4811.587  182.554    0.000  182.554   659.213  946.946    0.000  946.946     0.000 1148.492    0.000 1148.492
 77.00  4783.311  209.808    0.000  209.808   726.623  917.210    0.000  917.210     0.000 1162.268    0.000 1162.268
 77.10  4616.379  142.898    0.000  142.898   943.384  616.330    0.000  616.330     0.000 1141.352    0.000 1141.352
 77.20  4935.922  153.917    0.000  153.917   871.309  888.706    0.000  888.706     0.000 1350.864    0.000 1350.864
 77.30  4841.066  142.035    0.000  142.035   737.244  901.206    0.000  901.206     0.000 1319.700    0.000 1319.700
 77.40  4701.070  160.854    0.000  160.854   859.114  681.182    0.000  681.182     0.000  958.080    0.000  958.080
 77.50  4562.112  149.347    0.000  149.347   703.561  929.875    0.000  929.875     0.000 1321.106    0.000 1321.106
 77.60  4899.893  109.038    0.000  109.038   842.038  775.136    0.000  775.136     0.000 1047.755    0.000 1047.755
 77.70  4977.361  159.964    0.000  159.964   816.245  871.022    0.000  871.022     0.000 1189.309    0.000 1189.309
 77.80  4900.658  152.578    0.000  152.578   958.933  778.718    0.000  778.718     0.000 1209.613    0.000 1209.613
 77.90  5006.331  162.317    0.000  162.317   814.818  849.930    0.000  849.930     0.000 1211.225    0.000 1211.225
 78.00  4906.978  128.784    0.000  128.784   723.460  875.307    0.000  875.307     0.000 1048.562    0.000 1048.562
 78.10  4845.612  147.238    0.000  147.238   668.810 1011.489    0.000 1011.489     0.000  986.733    0.000  986.733
 78.20  4874.344  143.315    0.000  143.315   835.607  886.159    0.000  886.159     0.000 1237.767    0.000 1237.767
 78.30  4981.599  147.828    0.000  147.828   828.174  866.963    0.000  866.963     0.000 1055.598    0.000 1055.598
 78.40  5109.601  140.250    0.000  140.250   901.859  919.364    0.000  919.364    10.053 1280.384    0.000 1280.384
 78.50  4987.702  122.042    0.000  122.042   883.963  931.125    0.000  931.125     0.000 1216.648    0.000 1216.648
 78.60  4935.349  105.244    0.000  105.244   862.123  794.598    0.000  794.598     0.000 1211.923    0.000 1211.923
 78.70  4937.992  129.522    0.000  129.522   885.731  865.395    0.000  865.395     0.000 1251.029    0.000 1251.029
 78.80  4822.382  121.271    0.000  121.271   829.028  795.235    0.000  795.235     0.000 1028.856    0.000 1028.856
 78.90  4821.146  147.871    0.000  147.871   954.679  763.118    0.000  763.118     0.000 1167.890    0.000 1167.890
 79.00  4991.762  144.814    0.000  144.814   845.188  844.659    0.000  844.659     0.000 1257.769    0.000 1257.769
 79.10  4800.595  122.366    0.000  122.366   997.286  688.156    0.000  688.156     0.000 1239.070    0.000 1239.070
 79.20  4562.475  146.981    0.000  146.981   883.112  653.479    0.000  653.479    10.053  917.566    0.000  917.566
 79.30  4739.790  120.942    0.000  120.942   930.159  590.357    0.000  590.357     0.000  938.679    0.000  938.679
 79.40  5061.271  131.428    0.000  131.428   827.348  938.524    0.000  938.524     0.000 1400.530    0.000 1400.530
 79.50  5156.963  146.153    0.000  146.153  1037.011  901.513    0.000  901.513    10.053 1291.344    0.000 1291.344
 79.60  5002.892  155.299    0.000  155.299  1066.243  773.238    0.000  773.238     0.000 1333.169    0.000 1333.169
 79.70  5041.581  173.420    0.000  173.420  1019.457  842.060    0.000  842.060     0.000 1442.851    0.000 1442.851
 79.80  4932.592  170.059    0.000  170.059  1049.255  794.322    0.000  794.322   150.699 1231.830    0.000 1231.830
 79.90  4843.462  160.727    0.000  160.727  1027.944  761.297    0.000  761.297    20.107 1351.868    0.000 1351.868
 80.00  4623.336  136.653    0.000  136.653  1052.349  663.513    0.000  663.513    20.308 1222.184    0.000 1222.184
 80.10  4920.926  128.553    0.000  128.553   947.543  736.875    0.000  736.875     0.000 1231.233    0.000 1231.233
 80.20  4690.700  139.037    0.000  139.037   836.812  737.262    0.000  737.262     9.953 1162.161    0.000 1162.161
 80.30  4972.080  154.310    0.000  154.310   945.842  823.943    0.000  823.943     0.000 1407.164    0.000 1407.164
 80.40  4837.173  103.129    0.000  103.129   853.370  732.203    0.000  732.203     0.000 1108.681    0.000 1108.681
 80.50  4889.801  157.793    0.000  157.793   723.630  758.580    0.000  758.580     0.000 1066.859    0.000 1066.859
 80.60  4618.116  214.090    0.000  214.090   773.789  881.454    0.000  881.454     0.000 1257.169    0.000 1257.169
 80.70  4924.065  182.938    0.000  182.938   837.550  922.038    0.000  922.038     0.000 1290.745    0.000 1290.745
 80.80  4711.726  138.133    0.000  138.133   860.851  706.866    0.000  706.866     0.000 1149.295    0.000 1149.295
 80.90  4809.364  136.432    0.000  136.432   932.138  849.501    0.000  849.501     0.000 1263.095    0.000 1263.095
 81.00  4933.714  122.775    0.000  122.775  1035.338  853.863    0.000  853.863     0.000 1271.745    0.000 1271.745
 81.10  5078.945  123.069    0.000  123.069   898.242  893.846    0.000  893.846     0.000 1161.157    0.000 1161.157
 81.20  5059.484  136.522    0.000  136.522   910.736  836.519    0.000  836.519     0.000 1287.427    0.000 1287.427
 81.30  4924.018  137.653    0.000  137.653  1063.914  660.308    0.000  660.308     0.000 1222.987    0.000 1222.987
 81.40  4853.579  131.812    0.000  131.812  1107.749  626.183    0.000  626.183     0.000 1191.014    0.000 1191.014
 81.50  4732.502  196.229    0.000  196.229   849.316  828.653    0.000  828.653     0.000 1056.906    0.000 1056.906
 81.60  4853.493  111.956    0.000  111.956   907.321  820.997    0.000  820.997     0.000 1352.372    0.000 1352.372
 81.70  4887.885  125.338    0.000  125.338   906.758  769.261    0.000  769.261     0.000 1201.069    0.000 1201.069
 81.80  5023.371  138.153    0.000  138.153   879.784  779.029    0.000  779.029     0.000 1086.563    0.000 1086.563
 81.90  4947.784  121.501    0.000  121.501   935.894  709.458    0.000  709.458     0.000 1005.630    0.000 1005.630
 82.00  4752.743  147.287    0.000  147.287   866.512  786.893    0.000  786.893     0.000  975.876    0.000  975.876
 82.10  4780.088  137.358    0.000  137.358  1058.680  695.451    0.000  695.451     0.000 1078.016    0.000 1078.016
 82.20  4858.062  143.477    0.000  143.477   920.519  842.147    0.000  842.147     0.000 1157.237    0.000 1157.237
 82.30  4861.729  143.085    0.000  143.085   869.977  802.241    0.000  802.241     0.000 1038.006    0.000 1038.006
 82.40  4991.144  173.108    0.000  173.108   992.053  872.667    0.000  872.667    10.053 1177.443    0.000 1177.443
 82.50  4857.361  131.413    0.000  131.413  1062.961  627.446    0.000  627.446     0.000 1008.244    0.000 1008.244
 82.60  4765.137  135.655    0.000  135.655   984.502  624.680    0.000  624.680    40.515  926.717    0.000  926.717
 82.70  4662.612  144.683    0.000  144.683   870.804  581.878    0.000  581.878   101.539  828.295    0.000  828.295
 82.80  4710.095  152.521    0.000  152.521   961.328  680.276    0.000  680.276    10.154 1020.815    0.000 1020.815
 82.90  4828.243  171.930    0.000  171.930   947.971  811.928    0.000  811.928    10.053 1068.570    0.000 1068.570
 83.00  4887.600  159.107    0.000  159.107   853.318  848.332    0.000  848.332    10.154 1059.518    0.000 1059.518
 83.10  4820.677  161.259    0.000  161.259   893.021  742.056    0.000  742.056    60.923  797.230    0.000  797.230
 83.20  4902.633  165.443    0.000  165.443   859.217  656.760    0.000  656.760     0.000 1043.133    0.000 1043.133
 83.30  4743.980  130.399    0.000  130.399  1002.393  685.593    0.000  685.593    91.385 1031.770    0.000 1031.770
 83.40  4722.123  144.204    0.000  144.204   979.619  676.524    0.000  676.524    71.077  968.539    0.000  968.539
 83.50  4821.136  161.058    0.000  161.058  1105.291  612.360    0.000  612.360   101.539 1108.980    0.000 1108.980
 83.60  4763.649  140.183    0.000  140.183   990.855  683.913    0.000  683.913    60.923 1070.478    0.000 1070.478
 83.70  4803.782  156.306    0.000  156.306   910.992  787.464    0.000  787.464    30.361 1090.380    0.000 1090.380
 83.80  4898.234  151.555    0.000  151.555   919.777  773.193    0.000  773.193    50.769 1089.881    0.000 1089.881
 83.90  5010.818  159.527    0.000  159.527   970.732  793.073    0.000  793.073     0.000 1141.552    0.000 1141.552
 84.00  4991.066  132.333    0.000  132.333   932.396  666.625    0.000  666.625    20.308 1090.180    0.000 1090.180
 84.10  4953.183  147.066    0.000  147.066   953.914  787.663    0.000  787.663     0.000 1261.486    0.000 1261.486
 84.20  4938.065  139.580    0.000  139.580  1055.833  809.771    0.000  809.771    30.361 1355.489    0.000 1355.489
 84.30  5036.829  126.918    0.000  126.918  1064.037  702.592    0.000  702.592    10.154 1191.720    0.000 1191.720
 84.40  5054.994  161.473    0.000  161.473   913.071  813.829    0.000  813.829    40.515 1201.270    0.000 1201.270
 84.50  5037.847  170.136    0.000  170.136  1144.363  775.261    0.000  775.261     0.000 1284.208    0.000 1284.208
 84.60  4967.185  211.995    0.000  211.995   927.945  889.876    0.000  889.876     0.000 1051.677    0.000 1051.677
 84.70  4970.674  151.492    0.000  151.492  1010.908  701.593    0.000  701.593     0.000  979.796    0.000  979.796
 84.80  4832.162  146.938    0.000  146.938   978.357  769.948    0.000  769.948    10.053 1091.388    0.000 1091.388
 84.90  4875.894  122.240    0.000  122.240  1079.392  682.477    0.000  682.477     0.000  981.805    0.000  981.805
 85.00  4972.771  136.229    0.000  136.229  1007.229  737.176    0.000  737.176    10.053 1113.202    0.000 1113.202
 85.10  4978.421  125.941    0.000  125.941   970.952  724.512    0.000  724.512     0.000 1071.481    0.000 1071.481
 85.20  4978.959  164.465    0.000  164.465   934.742  654.994    0.000  654.994     0.000  983.115    0.000  983.115
 85.30  4861.272  149.274    0.000  149.274   857.037  726.414    0.000  726.414     9.953 1037.804    0.000 1037.804
 85.40  4811.326  172.947    0.000  172.947   865.388  686.985    0.000  686.985     0.000  949.031    0.000  949.031
 85.50  5007.590  129.004    0.000  129.004   838.788  784.604    0.000  784.604     0.000 1089.073    0.000 1089.073
 85.60  4981.668  140.188    0.000  140.188   840.557  952.436    0.000  952.436     0.000 1107.271    0.000 1107.271
 85.70  5043.860  146.051    0.000  146.051   659.350  950.662    0.000  950.662     0.000 1107.175    0.000 1107.175
 85.80  5092.948  133.725    0.000  133.725   779.653  932.034    0.000  932.034     0.000 1132.003    0.000 1132.003
 85.90  4935.264  166.583    0.000  166.583   830.885  881.056    0.000  881.056     0.000 1141.958    0.000 1141.958
 86.00  5061.274  139.297    0.000  139.297   878.188  943.829    0.000  943.829     0.000 1112.299    0.000 1112.299
 86.10  5143.526  207.068    0.000  207.068  1030.436  695.355    0.000  695.355     0.000 1029.155    0.000 1029.155
 86.20  5168.739  125.613    0.000  125.613   821.573  945.471    0.000  945.471     0.000 1167.990    0.000 1167.990
 86.30  5049.142  194.128    0.000  194.128   742.780 1012.960    0.000 1012.960     0.000 1005.634    0.000 1005.634
 86.40  5015.271  140.841    0.000  140.841   766.662  946.464    0.000  946.464    10.154 1128.885    0.000 1128.885
 86.50  5092.524  140.563    0.000  140.563   730.542  885.856    0.000  885.856     0.000 1058.816    0.000 1058.816
 86.60  4937.500  154.096    0.000  154.096   887.286  748.852    0.000  748.852     0.000  997.387    0.000  997.387
 86.70  4836.036  106.229    0.000  106.229   922.709  662.945    0.000  662.945     0.000  856.542    0.000  856.542
 86.80  4818.547  142.852    0.000  142.852   784.024  666.314    0.000  666.314     0.000  777.021    0.000  777.021
 86.90  4924.920  123.085    0.000  123.085  1023.653  608.688    0.000  608.688    10.053 1056.804    0.000 1056.804
 87.00  4947.859  143.779    0.000  143.779   963.875  697.665    0.000  697.665    20.106 1058.716    0.000 1058.716
 87.10  5014.876  140.963    0.000  140.963   813.901  805.446    0.000  805.446    20.207  975.272    0.000  975.272
 87.20  5034.867  158.664    0.000  158.664   823.836  764.760    0.000  764.760     0.000  807.080    0.000  807.080
 87.30  5111.548  150.673    0.000  150.673   931.096  770.156    0.000  770.156    49.764  986.129    0.000  986.129
 87.40  4821.653  126.899    0.000  126.899   770.907  864.839    0.000  864.839     0.000 1090.479    0.000 1090.479
 87.50  4723.221  156.451    0.000  156.451   846.437  793.170    0.000  793.170     0.000 1010.056    0.000 1010.056
 87.60  4748.826  147.621    0.000  147.621   740.556  833.025    0.000  833.025     0.000  998.796    0.000  998.796
 87.70  4851.840  153.307    0.000  153.307   889.804  769.946    0.000  769.946     0.000  990.755    0.000  990.755
 87.80  4884.869  171.909    0.000  171.909   831.405  811.631    0.000  811.631    40.616 1042.129    0.000 1042.129
 87.90  4843.013  148.362    0.000  148.362   803.521  754.475    0.000  754.475    40.616  998.294    0.000  998.294
 88.00  4901.851  138.271    0.000  138.271   829.549  802.338    0.000  802.338    30.462  989.146    0.000  989.146
 88.10  4810.182  133.253    0.000  133.253   822.191  745.568    0.000  745.568    50.568 1060.825    0.000 1060.825
 88.20  4743.982  129.184    0.000  129.184   872.720  818.624    0.000  818.624    50.265 1008.042    0.000 1008.042
 88.30  4725.426  126.450    0.000  126.450   893.137  904.532    0.000  904.532    30.060 1099.833    0.000 1099.833
 88.40  4804.201  128.734    0.000  128.734   782.075  821.700    0.000  821.700    89.676 1079.323    0.000 1079.323
 88.50  4730.867  147.179    0.000  147.179   903.595  948.497    0.000  948.497    90.380 1203.379    0.000 1203.379
 88.60  4943.199  148.413    0.000  148.413   980.856  777.814    0.000  777.814    40.616 1264.404    0.000 1264.404
 88.70  4843.527  134.637    0.000  134.637  1105.439  786.546    0.000  786.546     0.000 1362.825    0.000 1362.825
 88.80  4947.326  131.391    0.000  131.391  1049.321  819.272    0.000  819.272   100.934 1272.544    0.000 1272.544
 88.90  4947.685  104.032    0.000  104.032   807.093  856.240    0.000  856.240     0.000 1059.417    0.000 1059.417
 89.00  5017.827  160.946    0.000  160.946   800.007  892.739    0.000  892.739    29.959 1129.891    0.000 1129.891
 89.10  4856.221  169.157    0.000  169.157   956.430  882.752    0.000  882.752    50.769 1384.641    0.000 1384.641
 89.20  4806.576  166.280    0.000  166.280   941.295  801.465    0.000  801.465    50.769 1182.571    0.000 1182.571
 89.30  4868.052  172.867    0.000  172.867   934.560  885.637    0.000  885.637   192.924 1061.328    0.000 1061.328
 89.40  4862.578  133.323    0.000  133.323  1026.805  835.530    0.000  835.530   121.645 1200.265    0.000 1200.265
 89.50  4756.035  189.255    0.000  189.255   987.039  710.591    0.000  710.591    90.478 1263.398    0.000 1263.398
 89.60  4705.861  168.523    0.000  168.523   817.397  763.199    0.000  763.199    70.675 1082.035    0.000 1082.035
 89.70  4804.371  193.611    0.000  193.611   939.566  829.314    0.000  829.314    10.154 1233.943    0.000 1233.943
 89.80  4789.961  196.716    0.000  196.716   677.239  912.225    0.000  912.225     9.953 1058.112    0.000 1058.112
 89.90  4743.566  206.328    0.000  206.328   646.490  982.352    0.000  982.352     0.000 1110.687    0.000 1110.687
 90.00  4666.291  211.613    0.000  211.613   668.472  949.448    0.000  949.448     0.000 1200.067    0.000 1200.067
 90.10  4691.771  177.262    0.000  177.262   720.809  811.885    0.000  811.885     0.000  977.683    0.000  977.683
 90.20  4684.979  196.052    0.000  196.052   752.675  876.506    0.000  876.506     0.000 1048.862    0.000 1048.862
 90.30  4829.878  199.125    0.000  199.125   897.634  814.132    0.000  814.132     0.000 1239.673    0.000 1239.673
 90.40  4829.560  180.716    0.000  180.716   770.703  927.955    0.000  927.955    29.959 1181.465    0.000 1181.465
 90.50  4760.468  173.130    0.000  173.130   705.682  898.310    0.000  898.310    30.159 1057.406    0.000 1057.406
 90.60  4607.936  180.632    0.000  180.632   816.880  785.895    0.000  785.895    20.308  999.501    0.000  999.501
 90.70  4662.660  142.399    0.000  142.399   941.650  843.347    0.000  843.347    80.526 1099.430    0.000 1099.430
 90.80  4721.559  127.844    0.000  127.844   899.990  750.827    0.000  750.827    60.219 1016.391    0.000 1016.391
 90.90  4914.117  132.702    0.000  132.702   856.412  825.879    0.000  825.879   171.610 1071.685    0.000 1071.685
 91.00  4889.804  122.252    0.000  122.252  1013.931  871.024    0.000  871.024    80.526 1320.702    0.000 1320.702
 91.10  4735.656  104.424    0.000  104.424   874.809  835.924    0.000  835.924    90.378 1157.135    0.000 1157.135
 91.20  4737.535  136.058    0.000  136.058   808.584  825.716    0.000  825.716     9.953 1165.180    0.000 1165.180
 91.30  4758.999  120.620    0.000  120.620   816.970  830.258    0.000  830.258    29.858 1023.829    0.000 1023.829
 91.40  4635.425  135.862    0.000  135.862   814.283  861.605    0.000  861.605     0.000 1066.457    0.000 1066.457
 91.50  4716.151   82.472    0.000   82.472   876.144  822.053    0.000  822.053     0.000 1124.764    0.000 1124.764
 91.60  4672.048  113.258    0.000  113.258   905.498  752.095    0.000  752.095    20.006 1096.915    0.000 1096.915
 91.70  4769.094  116.935    0.000  116.935   978.573  644.359    0.000  644.359    30.159 1037.100    0.000 1037.100
 91.80  4875.957  147.795    0.000  147.795   942.696  771.245    0.000  771.245     9.953 1195.439    0.000 1195.439
 91.90  4914.777  121.005    0.000  121.005  1040.832  637.918    0.000  637.918    20.308 1167.894    0.000 1167.894
 92.00  4947.826  116.629    0.000  116.629   995.481  735.697    0.000  735.697     0.000 1077.110    0.000 1077.110
 92.10  5057.037   96.533    0.000   96.533   921.578  763.418    0.000  763.418     0.000 1216.450    0.000 1216.450
 92.20  4910.958  112.992    0.000  112.992   816.655  716.690    0.000  716.690     0.000 1049.565    0.000 1049.565
 92.30  4932.001  112.932    0.000  112.932   995.029  522.737    0.000  522.737    80.526 1039.310    0.000 1039.310
 92.40  4916.552  122.059    0.000  122.059  1095.002  586.772    0.000  586.772    69.871  894.243    0.000  894.243
 92.50  4917.503  103.638    0.000  103.638  1015.454  613.691    0.000  613.691     0.000 1040.014    0.000 1040.014
 92.60  4700.198  111.387    0.000  111.387  1109.067  576.031    0.000  576.031    30.462  905.303    0.000  905.303
 92.70  4939.140   96.103    0.000   96.103   984.229  585.195    0.000  585.195     0.000 1038.605    0.000 1038.605
 92.80  4862.668  102.873    0.000  102.873  1092.780  579.241    0.000  579.241     0.000  998.591    0.000  998.591
 92.90  4888.346  121.389    0.000  121.389   860.769  769.162    0.000  769.162     0.000 1140.147    0.000 1140.147
 93.00  4963.269  107.737    0.000  107.737   974.981  722.856    0.000  722.856    70.171 1277.171    0.000 1277.171
 93.10  5030.427  140.288    0.000  140.288   992.752  791.353    0.000  791.353    90.478 1082.138    0.000 1082.138
 93.20  4938.841  152.923    0.000  152.923   902.739  825.848    0.000  825.848    70.574 1017.193    0.000 1017.193
 93.30  4983.006  129.875    0.000  129.875   823.872  732.205    0.000  732.205    40.212  894.342    0.000  894.342
 93.40  4965.108  143.107    0.000  143.107   905.204  724.208    0.000  724.208   101.539 1079.123    0.000 1079.123
 93.50  4849.253  110.727    0.000  110.727   949.030  656.153    0.000  656.153    81.130 1036.494    0.000 1036.494
 93.60  4911.161  132.040    0.000  132.040   946.492  704.753    0.000  704.753    30.361  918.570    0.000  918.570
 93.70  4915.172  154.173    0.000  154.173   935.627  806.614    0.000  806.614    40.515  969.137    0.000  969.137
 93.80  4710.625  134.407    0.000  134.407   879.903  756.375    0.000  756.375    10.053 1180.257    0.000 1180.257
 93.90  4984.082  160.722    0.000  160.722   843.382  876.742    0.000  876.742    40.616 1067.661    0.000 1067.661
 94.00  4770.002  169.128    0.000  169.128   874.329  746.131    0.000  746.131    70.372 1036.998    0.000 1036.998
 94.10  4914.555  135.188    0.000  135.188   962.393  812.487    0.000  812.487    70.876 1048.961    0.000 1048.961
 94.20  4829.711  165.347    0.000  165.347  1005.150  711.676    0.000  711.676    71.077 1048.761    0.000 1048.761
 94.30  4849.207  191.664    0.000  191.664   909.826  812.700    0.000  812.700    81.231 1100.334    0.000 1100.334
 94.40  4818.069  113.622    0.000  113.622   842.221  787.710    0.000  787.710     0.000 1028.255    0.000 1028.255
 94.50  4990.271  150.837    0.000  150.837   892.360  866.317    0.000  866.317    10.154 1331.361    0.000 1331.361
 94.60  4905.588  138.037    0.000  138.037   931.238  745.961    0.000  745.961    30.462 1142.562    0.000 1142.562
 94.70  4737.240  161.863    0.000  161.863   860.332  839.939    0.000  839.939    20.308 1181.366    0.000 1181.366
 94.80  4729.155  164.677    0.000  164.677   922.148  791.565    0.000  791.565     0.000 1189.307    0.000 1189.307
 94.90  5022.725  149.219    0.000  149.219   965.250  836.044    0.000  836.044     0.000 1331.161    0.000 1331.161
 95.00  5049.246  192.441    0.000  192.441   714.638  996.414    0.000  996.414    10.154 1394.297    0.000 1394.297
 95.10  4977.496  232.911    0.000  232.911   715.501 1154.461    0.000 1154.461    60.923 1455.519    0.000 1455.519
 95.20  5021.214  188.054    0.000  188.054   952.027  892.521    0.000  892.521   151.705 1332.064    0.000 1332.064
 95.30  5085.407  143.550    0.000  143.550   796.865  994.768    0.000  994.768    60.923 1423.349    0.000 1423.349
 95.40  4991.631  157.597    0.000  157.597   796.565  993.411    0.000  993.411     0.000 1292.959    0.000 1292.959
 95.50  4860.719  193.452    0.000  193.452   530.992 1161.751    0.000 1161.751     0.000 1037.604    0.000 1037.604
 95.60  4956.846  188.787    0.000  188.787   585.299 1159.644    0.000 1159.644     0.000 1318.898    0.000 1318.898
 95.70  4871.370  183.922    0.000  183.922   606.648 1115.187    0.000 1115.187     0.000 1158.646    0.000 1158.646
 95.80  4755.424  198.866    0.000  198.866   662.410  984.539    0.000  984.539    20.308 1079.023    0.000 1079.023
 95.90  4771.032  166.111    0.000  166.111   689.474 1035.230    0.000 1035.230     0.000 1307.132    0.000 1307.132
 96.00  4846.166  173.221    0.000  173.221   665.436 1098.895    0.000 1098.895     0.000 1218.663    0.000 1218.663
 96.10  4846.115  183.422    0.000  183.422   825.790  996.062    0.000  996.062     0.000 1292.654    0.000 1292.654
 96.20  4883.463  211.777    0.000  211.777   790.669  939.509    0.000  939.509     0.000 1069.673    0.000 1069.673
 96.30  4920.591  149.875    0.000  149.875   815.107  739.335    0.000  739.335     0.000  997.994    0.000  997.994
 96.40  4946.956  148.685    0.000  148.685   938.271  807.648    0.000  807.648     0.000 1136.326    0.000 1136.326
 96.50  4911.947  174.457    0.000  174.457   857.568  895.232    0.000  895.232    60.923 1110.892    0.000 1110.892
 96.60  4841.179  163.454    0.000  163.454   829.302  774.270    0.000  774.270     0.000 1020.113    0.000 1020.113
 96.70  4954.080  156.258    0.000  156.258   704.014 1008.767    0.000 1008.767     0.000 1334.079    0.000 1334.079
 96.80  4795.259  133.814    0.000  133.814   880.236  734.446    0.000  734.446    40.616 1029.362    0.000 1029.362
 96.90  4944.127  174.859    0.000  174.859   891.073  759.348    0.000  759.348     0.000 1001.411    0.000 1001.411
 97.00  4963.353  185.827    0.000  185.827   764.499  864.837    0.000  864.837     0.000 1089.782    0.000 1089.782
 97.10  4810.461  226.505    0.000  226.505   875.739  910.573    0.000  910.573     0.000 1211.931    0.000 1211.931
 97.20  4878.545  213.818    0.000  213.818   883.337  887.224    0.000  887.224    10.154 1050.471    0.000 1050.471
 97.30  4983.636  170.111    0.000  170.111   915.449  859.171    0.000  859.171    50.769 1250.532    0.000 1250.532
 97.40  4929.433  150.461    0.000  150.461   870.246  735.083    0.000  735.083     0.000  999.001    0.000  999.001
 97.50  4739.829  187.836    0.000  187.836   947.586  753.584    0.000  753.584    50.769 1130.596    0.000 1130.596
 97.60  4765.391  146.727    0.000  146.727   880.609  808.800    0.000  808.800     9.953 1047.758    0.000 1047.758
 97.70  4736.858  165.828    0.000  165.828  1034.133  666.488    0.000  666.488    30.462 1221.077    0.000 1221.077
 97.80  4860.685  158.593    0.000  158.593   996.363  669.503    0.000  669.503     0.000 1139.444    0.000 1139.444
 97.90  4664.977  172.120    0.000  172.120  1000.221  592.205    0.000  592.205     0.000  937.370    0.000  937.370
 98.00  4860.132  188.327    0.000  188.327  1006.236  789.343    0.000  789.343    90.782 1059.618    0.000 1059.618
 98.10  4808.395  170.042    0.000  170.042  1075.115  653.125    0.000  653.125   101.338 1049.966    0.000 1049.966
 98.20  4682.283  198.232    0.000  198.232   983.541  607.081    0.000  607.081   152.308  878.559    0.000  878.559
 98.30  4841.861  189.875    0.000  189.875   841.192  841.622    0.000  841.622    81.231 1082.844    0.000 1082.844
 98.40  4902.283  171.249    0.000  171.249  1116.787  603.691    0.000  603.691   111.693  888.611    0.000  888.611
 98.50  5065.564  162.931    0.000  162.931  1111.943  661.816    0.000  661.816    10.154 1089.980    0.000 1089.980
 98.60  4952.559  174.780    0.000  174.780   912.899  892.460    0.000  892.460    81.231 1262.192    0.000 1262.192
 98.70  4809.537  188.642    0.000  188.642  1033.619  682.906    0.000  682.906   151.000  938.275    0.000  938.275
 98.80  5069.427  145.600    0.000  145.600  1041.398  715.413    0.000  715.413   100.633 1089.979    0.000 1089.979
 98.90  5012.346  166.291    0.000  166.291  1135.420  655.589    0.000  655.589    90.782 1119.537    0.000 1119.537
 99.00  4822.418  158.849    0.000  158.849  1111.510  716.846    0.000  716.846     9.953 1098.523    0.000 1098.523
 99.10  4806.909  161.161    0.000  161.161  1082.294  643.387    0.000  643.387     0.000 1221.378    0.000 1221.378
 99.20  4811.490  143.887    0.000  143.887   976.506  695.995    0.000  695.995     0.000 1198.354    0.000 1198.354
 99.30  4762.010  144.912    0.000  144.912   964.397  652.466    0.000  652.466     0.000  858.754    0.000  858.754
 99.40  4857.170  132.582    0.000  132.582  1121.536  561.039    0.000  561.039     0.000 1082.237    0.000 1082.237
 99.50  4846.193  128.987    0.000  128.987   906.631  669.864    0.000  669.864     0.000 1068.869    0.000 1068.869
 99.60  4855.587  166.105    0.000  166.105  1031.475  591.738    0.000  591.738     0.000 1017.996    0.000 1017.996
 99.70  4789.064  140.338    0.000  140.338   980.678  653.428    0.000  653.428    60.419  967.932    0.000  967.932
 99.80  4710.191  166.638    0.000  166.638   825.825  667.740    0.000  667.740     0.000  918.169    0.000  918.169
 99.90  4812.657  167.724    0.000  167.724   853.653  709.877    0.000  709.877    30.462  949.538    0.000  949.538
100.00  4827.465  188.297    0.000  188.297   876.206  771.568    0.000  771.568    50.265 1121.648    0.000 1121.648
100.10  4959.386  182.074    0.000  182.074  1093.227  740.138    0.000  740.138     0.000 1047.251    0.000 1047.251
100.20  4728.166  180.559    0.000  180.559   970.668  798.073    0.000  798.073    50.467 1038.708    0.000 1038.708
100.30  4794.344  160.807    0.000  160.807  1124.459  530.174    0.000  530.174     0.000 1035.391    0.000 1035.391
100.40  4607.612  171.455    0.000  171.455   895.970  573.481    0.000  573.481    10.154  897.964    0.000  897.964
100.50  4676.916  133.201    0.000  133.201   989.854  700.509    0.000  700.509     0.000 1034.987    0.000 1034.987
100.60  4560.939  151.365    0.000  151.365   822.516  729.956    0.000  729.956     0.000  944.209    0.000  944.209
100.70  4654.735  139.537    0.000  139.537   768.165  680.325    0.000  680.325     0.000  815.727    0.000  815.727
100.80  4654.889  170.218    0.000  170.218   786.480  710.250    0.000  710.250     0.000  897.358    0.000  897.358
100.90  4649.429  153.873    0.000  153.873   894.776  709.383    0.000  709.383     0.000 1028.754    0.000 1028.754
101.00  4489.189  175.670    0.000  175.670   753.411  803.936    0.000  803.936     0.000  934.557    0.000  934.557
101.10  4553.797  159.074    0.000  159.074   821.164  747.502    0.000  747.502     0.000 1088.571    0.000 1088.571
101.20  4690.166  145.489    0.000  145.489   763.321  834.971    0.000  834.971     0.000  996.786    0.000  996.786
101.30  4549.928  133.759    0.000  133.759   703.397  706.570    0.000  706.570     0.000 1006.939    0.000 1006.939
101.40  4676.278  118.872    0.000  118.872   769.852  704.412    0.000  704.412     9.953  996.487    0.000  996.487
101.50  4631.027  118.362    0.000  118.362  1024.964  520.059    0.000  520.059    20.106  819.646    0.000  819.646
101.60  4662.510  132.948    0.000  132.948  1000.237  635.670    0.000  635.670     0.000 1110.287    0.000 1110.287
101.70  4725.283  152.322    0.000  152.322   944.987  651.710    0.000  651.710     0.000  943.906    0.000  943.906
101.80  4729.223  127.942    0.000  127.942   854.144  682.534    0.000  682.534     0.000  955.969    0.000  955.969
101.90  4681.564  115.471    0.000  115.471   944.898  692.306    0.000  692.306     0.000 1170.106    0.000 1170.106
102.00  4598.586  160.024    0.000  160.024   649.493  856.584    0.000  856.584     0.000  977.486    0.000  977.486
102.10  4668.109  188.969    0.000  188.969   819.292  871.203    0.000  871.203     0.000 1158.741    0.000 1158.741
102.20  4574.545  156.920    0.000  156.920   880.801  735.752    0.000  735.752     0.000  868.709    0.000  868.709
102.30  4649.701  122.508    0.000  122.508   903.910  712.956    0.000  712.956     0.000 1125.066    0.000 1125.066
102.40  4719.084  143.969    0.000  143.969   940.361  692.860    0.000  692.860    70.172 1139.042    0.000 1139.042
102.50  4689.396  169.728    0.000  169.728   712.785  970.530    0.000  970.530    10.053 1058.412    0.000 1058.412
102.60  4719.189  153.602    0.000  153.602   931.506  765.156    0.000  765.156    10.154 1118.434    0.000 1118.434
102.70  4524.252  160.961    0.000  160.961   799.643  811.024    0.000  811.024     0.000 1047.456    0.000 1047.456
102.80  4690.501  146.877    0.000  146.877   821.000  682.921    0.000  682.921     0.000  947.827    0.000  947.827
102.90  4784.557  161.237    0.000  161.237   788.096  856.467    0.000  856.467     0.000 1036.699    0.000 1036.699
103.00  4755.221  173.779    0.000  173.779   780.913  887.156    0.000  887.156     0.000 1159.448    0.000 1159.448
103.10  4876.635  162.747    0.000  162.747   994.402  775.439    0.000  775.439    20.308 1177.245    0.000 1177.245
103.20  4741.015  139.325    0.000  139.325   921.813  770.039    0.000  770.039    30.060 1150.299    0.000 1150.299
103.30  4838.659  165.937    0.000  165.937   943.635  822.606    0.000  822.606    20.107 1260.687    0.000 1260.687
103.40  4754.163  193.145    0.000  193.145   915.314  784.515    0.000  784.515    20.308 1111.995    0.000 1111.995
103.50  4691.807  164.730    0.000  164.730   850.718  707.516    0.000  707.516    40.414 1241.079    0.000 1241.079
103.60  4787.972  149.350    0.000  149.350   959.629  668.563    0.000  668.563    39.811 1028.352    0.000 1028.352
103.70  4853.755  134.228    0.000  134.228   905.586  631.035    0.000  631.035    49.965 1009.653    0.000 1009.653
103.80  4892.193  196.872    0.000  196.872   900.831  799.741    0.000  799.741    50.166 1141.150    0.000 1141.150
103.90  4833.369  145.140    0.000  145.140   784.630  800.513    0.000  800.513     0.000  928.322    0.000  928.322
104.00  4758.108  181.275    0.000  181.275   855.189  716.689    0.000  716.689     0.000  927.317    0.000  927.317
104.10  4792.141  190.597    0.000  190.597   868.070  819.405    0.000  819.405    30.361 1060.323    0.000 1060.323
104.20  4751.599  176.418    0.000  176.418   916.627  837.868    0.000  837.868    10.154 1049.064    0.000 1049.064
104.30  4664.022  183.934    0.000  183.934   795.689  740.894    0.000  740.894     0.000  997.386    0.000  997.386
104.40  4669.220  192.676    0.000  192.676   836.558  822.521    0.000  822.521     0.000 1108.979    0.000 1108.979
104.50  4704.212  178.216    0.000  178.216   973.158  838.549    0.000  838.549     0.000 1228.009    0.000 1228.009
104.60  4642.688  174.336    0.000  174.336   838.507  783.208    0.000  783.208     0.000 1068.566    0.000 1068.566
104.70  4804.361  157.472    0.000  157.472   855.273  774.132    0.000  774.132     0.000  984.923    0.000  984.923
104.80  4880.050  166.873    0.000  166.873   849.912  796.956    0.000  796.956     0.000  968.637    0.000  968.637
104.90  4898.160  144.643    0.000  144.643   848.659  826.099    0.000  826.099     0.000 1137.331    0.000 1137.331
105.00  5074.213  147.150    0.000  147.150  1037.922  816.064    0.000  816.064     0.000 1370.363    0.000 1370.363
105.10  5042.001  137.380    0.000  137.380  1007.803  759.691    0.000  759.691    10.154 1169.602    0.000 1169.602
105.20  4810.501  151.725    0.000  151.725   956.138  746.331    0.000  746.331    10.154 1046.350    0.000 1046.350
105.30  4870.965  160.734    0.000  160.734   956.403  712.388    0.000  712.388     0.000  999.300    0.000  999.300
105.40  5100.951  157.346    0.000  157.346   866.337  777.207    0.000  777.207     0.000 1108.678    0.000 1108.678
105.50  4901.810  169.963    0.000  169.963   803.401  896.016    0.000  896.016     0.000  986.532    0.000  986.532
105.60  5116.789  156.486    0.000  156.486   926.952  701.371    0.000  701.371     0.000 1109.682    0.000 1109.682
105.70  4884.553  165.195    0.000  165.195   965.633  745.603    0.000  745.603     0.000  929.225    0.000  929.225
105.80  4840.688  121.982    0.000  121.982   978.551  658.485    0.000  658.485     0.000  926.711    0.000  926.711
105.90  4834.281  150.141    0.000  150.141   896.425  757.964    0.000  757.964     0.000 1089.475    0.000 1089.475
106.00  4906.076  155.088    0.000  155.088   980.732  725.410    0.000  725.410     0.000 1008.649    0.000 1008.649
106.10  4803.575  135.760    0.000  135.760   783.804  774.092    0.000  774.092     0.000  946.316    0.000  946.316
106.20  4896.129  180.894    0.000  180.894   747.663  955.380    0.000  955.380     0.000 1188.198    0.000 1188.198
106.30  4679.951  165.752    0.000  165.752   822.324  723.947    0.000  723.947     0.000  856.341    0.000  856.341
106.40  4892.283  141.402    0.000  141.402   644.292  933.926    0.000  933.926     0.000  845.180    0.000  845.180
106.50  4795.666  151.561    0.000  151.561   748.657  815.723    0.000  815.723     0.000  977.582    0.000  977.582
106.60  4865.995  162.165    0.000  162.165   725.746  894.461    0.000  894.461     0.000 1007.742    0.000 1007.742
106.70  4946.553  142.572    0.000  142.572   832.481  852.952    0.000  852.952     0.000  997.889    0.000  997.889
106.80  4939.666  187.665    0.000  187.665   754.876 1100.770    0.000 1100.770     0.000 1341.111    0.000 1341.111
106.90  4833.483  185.666    0.000  185.666   936.252  732.770    0.000  732.770     0.000 1078.016    0.000 1078.016
107.00  4718.599  191.496    0.000  191.496   823.706  713.487    0.000  713.487     0.000  921.183    0.000  921.183
107.10  4705.495  204.010    0.000  204.010   812.344  703.536    0.000  703.536     0.000  986.129    0.000  986.129
107.20  4648.720  154.354    0.000  154.354   963.320  659.349    0.000  659.349    20.308 1059.520    0.000 1059.520
107.30  4667.490  144.816    0.000  144.816   833.411  627.486    0.000  627.486    10.053  847.596    0.000  847.596
107.40  4713.354  204.351    0.000  204.351   874.946  821.224    0.000  821.224     0.000 1039.210    0.000 1039.210
107.50  4731.199  154.238    0.000  154.238   861.587  707.690    0.000  707.690    19.906 1069.674    0.000 1069.674
107.60  4587.754  150.522    0.000  150.522   734.529  686.405    0.000  686.405     0.000  816.327    0.000  816.327
107.70  4708.729  200.191    0.000  200.191   765.008  710.748    0.000  710.748    20.106  746.358    0.000  746.358
107.80  4716.081  222.129    0.000  222.129   775.301  830.467    0.000  830.467    20.308  906.307    0.000  906.307
107.90  4685.673  233.493    0.000  233.493   700.820  857.193    0.000  857.193     0.000 1105.064    0.000 1105.064
108.00  4742.486  174.281    0.000  174.281   862.804  787.062    0.000  787.062     0.000  958.282    0.000  958.282
108.10  4768.754  175.188    0.000  175.188   751.129  818.576    0.000  818.576     0.000  827.688    0.000  827.688
108.20  4845.535  170.953    0.000  170.953   873.003  766.409    0.000  766.409     0.000  957.680    0.000  957.680
108.30  4782.449  175.635    0.000  175.635   750.160  869.164    0.000  869.164     0.000 1005.529    0.000 1005.529
108.40  4771.492  172.823    0.000  172.823   798.848  956.056    0.000  956.056     0.000 1179.956    0.000 1179.956
108.50  4955.666  159.243    0.000  159.243   816.149  868.308    0.000  868.308     0.000 1089.779    0.000 1089.779
108.60  4826.239  159.860    0.000  159.860   910.967  891.734    0.000  891.734     0.000 1085.359    0.000 1085.359
108.70  4761.468  147.075    0.000  147.075   909.529  839.467    0.000  839.467     0.000  937.672    0.000  937.672
108.80  4875.018  149.294    0.000  149.294   905.208  844.866    0.000  844.866     0.000 1107.874    0.000 1107.874
108.90  4995.855  188.805    0.000  188.805   718.010 1010.501    0.000 1010.501     0.000 1171.513    0.000 1171.513
109.00  4877.734  163.242    0.000  163.242   829.275  825.940    0.000  825.940     0.000 1129.589    0.000 1129.589
109.10  4914.336  155.849    0.000  155.849   924.829  726.753    0.000  726.753     0.000 1164.375    0.000 1164.375
109.20  5167.710  134.092    0.000  134.092   869.737  870.425    0.000  870.425     0.000 1230.824    0.000 1230.824
109.30  4997.077  120.934    0.000  120.934   914.016  839.859    0.000  839.859     0.000 1220.168    0.000 1220.168
109.40  5188.183  177.628    0.000  177.628   816.060  749.073    0.000  749.073     0.000 1049.568    0.000 1049.568
109.50  4977.639  168.080    0.000  168.080   790.553  793.299    0.000  793.299     0.000  956.474    0.000  956.474
109.60  4860.848  152.705    0.000  152.705   826.776  865.112    0.000  865.112     0.000 1149.797    0.000 1149.797
109.70  5060.435  161.586    0.000  161.586   836.286  924.730    0.000  924.730     0.000 1292.353    0.000 1292.353
109.80  5018.790  184.108    0.000  184.108   623.894  971.121    0.000  971.121     0.000 1160.957    0.000 1160.957
109.90  4990.479  217.009    0.000  217.009   609.313 1102.983    0.000 1102.983     0.000 1221.880    0.000 1221.880
110.00  5027.856  211.466    0.000  211.466   689.975 1161.387    0.000 1161.387     0.000 1351.265    0.000 1351.265
110.10  4967.260  270.928    0.000  270.928   608.203 1025.508    0.000 1025.508     0.000 1069.676    0.000 1069.676
110.20  5079.806  255.725    0.000  255.725   573.774 1099.004    0.000 1099.004     0.000 1383.639    0.000 1383.639
110.30  4966.533  220.455    0.000  220.455   518.139 1121.606    0.000 1121.606     0.000 1168.399    0.000 1168.399
110.40  4855.776  188.892    0.000  188.892   607.880 1088.488    0.000 1088.488     0.000 1151.107    0.000 1151.107
110.50  5014.486  196.138    0.000  196.138   638.596 1025.101    0.000 1025.101     0.000 1098.125    0.000 1098.125
110.60  4922.428  158.848    0.000  158.848   758.379  846.173    0.000  846.173     0.000 1018.601    0.000 1018.601
110.70  4968.405  156.046    0.000  156.046   835.553  849.376    0.000  849.376     0.000 1048.762    0.000 1048.762
110.80  4755.405  153.487    0.000  153.487   769.843  839.255    0.000  839.255     0.000 1049.568    0.000 1049.568
110.90  4790.215  174.616    0.000  174.616   751.770  862.553    0.000  862.553     0.000  968.940    0.000  968.940
111.00  4881.746  151.115    0.000  151.115   800.153  777.774    0.000  777.774    20.207 1040.318    0.000 1040.318
111.10  4739.969  148.545    0.000  148.545   755.921  820.840    0.000  820.840    10.154 1051.880    0.000 1051.880
111.20  4770.442  195.670    0.000  195.670   726.055  787.588    0.000  787.588     0.000  900.779    0.000  900.779
111.30  4781.167  159.449    0.000  159.449   774.993  911.237    0.000  911.237     0.000 1110.287    0.000 1110.287
111.40  4755.794  181.730    0.000  181.730   671.922  786.470    0.000  786.470     0.000  930.635    0.000  930.635
111.50  4852.747  235.246    0.000  235.246   769.798  999.741    0.000  999.741    40.313 1248.219    0.000 1248.219
111.60  4777.125  171.603    0.000  171.603   811.007  776.094    0.000  776.094     0.000 1158.544    0.000 1158.544
111.70  4760.785  160.734    0.000  160.734   858.417  709.208    0.000  709.208     0.000 1128.582    0.000 1128.582
111.80  4806.595  187.520    0.000  187.520   820.242  768.649    0.000  768.649     0.000 1020.109    0.000 1020.109
111.90  4710.278  184.067    0.000  184.067   860.240  774.053    0.000  774.053     0.000 1079.826    0.000 1079.826
112.00  4815.323  156.930    0.000  156.930   614.508  821.653    0.000  821.653     0.000  989.247    0.000  989.247
112.10  4938.881  173.107    0.000  173.107   782.300  802.935    0.000  802.935     0.000 1010.561    0.000 1010.561
112.20  4815.102  180.476    0.000  180.476   880.862  789.881    0.000  789.881     0.000 1248.724    0.000 1248.724
112.30  4921.861  188.597    0.000  188.597   907.912  737.693    0.000  737.693     0.000 1079.623    0.000 1079.623
112.40  4888.416  210.490    0.000  210.490   824.927  936.748    0.000  936.748     0.000 1239.174    0.000 1239.174
112.50  4823.080  194.651    0.000  194.651   703.296  816.858    0.000  816.858     0.000 1151.004    0.000 1151.004
112.60  4850.885  189.030    0.000  189.030   800.991  873.909    0.000  873.909     0.000 1009.657    0.000 1009.657
112.70  4893.076  178.520    0.000  178.520   922.720  731.236    0.000  731.236    20.308 1000.808    0.000 1000.808
112.80  4971.331  176.687    0.000  176.687   975.934  784.252    0.000  784.252     0.000 1229.821    0.000 1229.821
112.90  4921.738  175.799    0.000  175.799   812.010  861.717    0.000  861.717     0.000 1201.775    0.000 1201.775
113.00  5064.118  189.027    0.000  189.027   844.422  769.814    0.000  769.814    10.154 1171.612    0.000 1171.612
113.10  4908.836  184.731    0.000  184.731   942.183  830.254    0.000  830.254     0.000 1223.087    0.000 1223.087
113.20  4978.368  173.217    0.000  173.217   862.330  887.844    0.000  887.844     0.000 1272.952    0.000 1272.952
113.30  4763.544  129.826    0.000  129.826   774.651  752.833    0.000  752.833     9.953  979.294    0.000  979.294
113.40  5109.879  146.120    0.000  146.120   974.785  674.924    0.000  674.924     0.000 1060.826    0.000 1060.826
113.50  5115.198  145.063    0.000  145.063   917.990  879.242    0.000  879.242     0.000 1240.777    0.000 1240.777
113.60  5105.138  121.856    0.000  121.856   930.368  875.183    0.000  875.183     0.000 1201.573    0.000 1201.573
113.70  5103.372  130.748    0.000  130.748   860.553  820.144    0.000  820.144     0.000 1282.202    0.000 1282.202
113.80  5036.585  133.278    0.000  133.278   880.124  748.982    0.000  748.982     0.000 1130.192    0.000 1130.192
113.90  5202.164  118.673    0.000  118.673  1029.104  773.409    0.000  773.409     0.000 1336.187    0.000 1336.187
114.00  4916.977  138.709    0.000  138.709   853.849  811.369    0.000  811.369     0.000 1041.928    0.000 1041.928
114.10  5067.446  125.029    0.000  125.029   883.787  845.557    0.000  845.557     0.000 1282.200    0.000 1282.200
114.20  4925.515  134.456    0.000  134.456   889.471  933.896    0.000  933.896     0.000 1271.141    0.000 1271.141
114.30  5149.775  132.099    0.000  132.099   885.755  872.580    0.000  872.580    30.361 1224.797    0.000 1224.797
114.40  5119.284  148.660    0.000  148.660   755.586  859.230    0.000  859.230     0.000 1292.156    0.000 1292.156
114.50  5234.526  134.471    0.000  134.471   806.167  876.562    0.000  876.562     0.000 1235.454    0.000 1235.454
114.60  5171.607  184.621    0.000  184.621   782.994  809.682    0.000  809.682     0.000 1324.225    0.000 1324.225
114.70  4981.723  178.094    0.000  178.094   731.931 1047.681    0.000 1047.681     0.000 1283.509    0.000 1283.509
114.80  4903.887  155.706    0.000  155.706   728.772  974.099    0.000  974.099     0.000 1122.353    0.000 1122.353
114.90  4873.250  158.662    0.000  158.662   597.300 1052.654    0.000 1052.654     0.000 1111.495    0.000 1111.495
115.00  4971.902  202.974    0.000  202.974   739.720 1105.699    0.000 1105.699    30.462 1405.053    0.000 1405.053
115.10  5146.344  163.559    0.000  163.559   974.196  973.538    0.000  973.538    10.154 1552.634    0.000 1552.634
115.20  5069.246  225.015    0.000  225.015   916.318  819.797    0.000  819.797     0.000 1302.510    0.000 1302.510
115.30  5029.737  215.155    0.000  215.155   777.416  896.750    0.000  896.750     0.000 1069.073    0.000 1069.073
115.40  4999.614  187.435    0.000  187.435   829.206  905.994    0.000  905.994     0.000 1071.179    0.000 1071.179
115.50  5110.378  191.092    0.000  191.092   857.388  877.810    0.000  877.810     0.000 1230.729    0.000 1230.729
115.60  5156.542  191.322    0.000  191.322   925.255  912.013    0.000  912.013    10.154 1321.303    0.000 1321.303
115.70  5013.952  251.278    0.000  251.278   681.823 1053.338    0.000 1053.338     0.000 1398.818    0.000 1398.818
115.80  5037.677  284.045    0.000  284.045   670.490 1260.367    0.000 1260.367     0.000 1574.350    0.000 1574.350
115.90  4913.914  347.714    0.000  347.714   798.333 1050.355    0.000 1050.355    10.154 1300.197    0.000 1300.197
116.00  5050.320  279.461    0.000  279.461   861.840 1020.405    0.000 1020.405     9.953 1371.070    0.000 1371.070
116.10  4830.643  300.323    0.000  300.323   803.349  939.772    0.000  939.772     0.000 1170.707    0.000 1170.707
116.20  4938.841  209.877    0.000  209.877   765.076  896.227    0.000  896.227     0.000 1191.617    0.000 1191.617
116.30  4807.770  205.762    0.000  205.762   778.119  949.980    0.000  949.980     0.000 1180.858    0.000 1180.858
116.40  4980.112  199.463    0.000  199.463   871.904  930.855    0.000  930.855    20.107 1291.951    0.000 1291.951
116.50  4823.430  232.416    0.000  232.416   793.914 1077.620    0.000 1077.620     0.000 1341.010    0.000 1341.010
116.60  4811.321  182.270    0.000  182.270   798.859  881.913    0.000  881.913     0.000 1198.557    0.000 1198.557
116.70  4981.962  263.775    0.000  263.775   734.857 1045.945    0.000 1045.945     0.000 1300.799    0.000 1300.799
116.80  5007.917  216.522    0.000  216.522   737.977 1169.900    0.000 1169.900     0.000 1413.798    0.000 1413.798
116.90  4931.283  215.436    0.000  215.436   717.479 1039.670    0.000 1039.670     0.000 1270.235    0.000 1270.235
117.00  4814.415  243.872    0.000  243.872   814.041  876.520    0.000  876.520     0.000 1330.459    0.000 1330.459
117.10  4788.312  227.215    0.000  227.215   690.309  977.895    0.000  977.895     0.000 1318.997    0.000 1318.997
117.20  4930.271  223.714    0.000  223.714   797.781  802.407    0.000  802.407    30.462 1261.391    0.000 1261.391
117.30  5058.690  182.414    0.000  182.414   822.687  810.237    0.000  810.237    40.012 1179.258    0.000 1179.258
117.40  4856.699  251.778    0.000  251.778   815.285  999.074    0.000  999.074    40.515 1320.404    0.000 1320.404
117.50  4992.453  222.865    0.000  222.865   790.022 1024.203    0.000 1024.203    70.071 1487.087    0.000 1487.087
117.60  4759.755  304.969    0.000  304.969   821.159  999.777    0.000  999.777    40.515 1580.685    0.000 1580.685
117.70  4961.675  209.367    0.000  209.367   865.488  955.546    0.000  955.546    79.824 1452.708    0.000 1452.708
117.80  5003.095  212.837    0.000  212.837   711.358 1069.069    0.000 1069.069    10.154 1441.948    0.000 1441.948
117.90  5099.394  271.486    0.000  271.486   824.001 1082.050    0.000 1082.050    40.213 1606.213    0.000 1606.213
118.00  5058.026  319.797    0.000  319.797   851.253  990.164    0.000  990.164    60.722 1422.443    0.000 1422.443
118.10  4850.379  297.708    0.000  297.708   839.888  940.539    0.000  940.539    91.385 1269.634    0.000 1269.634
118.20  4944.065  398.016    0.000  398.016   718.146 1151.566    0.000 1151.566    40.012 1489.702    0.000 1489.702
118.30  4858.147  251.166    0.000  251.166   832.962  903.105    0.000  903.105    10.154 1351.466    0.000 1351.466
118.40  4923.478  301.003    0.000  301.003   920.451  938.544    0.000  938.544   100.735 1441.742    0.000 1441.742
118.50  5075.681  280.094    0.000  280.094   957.021  900.758    0.000  900.758    30.060 1399.217    0.000 1399.217
118.60  5138.928  258.293    0.000  258.293   925.553  922.426    0.000  922.426     0.000 1332.566    0.000 1332.566
118.70  5040.381  281.436    0.000  281.436   810.784  999.208    0.000  999.208     0.000 1331.663    0.000 1331.663
118.80  5099.694  278.640    0.000  278.640   979.905  875.835    0.000  875.835    20.308 1392.082    0.000 1392.082
118.90  5227.340  216.896    0.000  216.896  1156.666  817.078    0.000  817.078   314.569 1462.660    0.000 1462.660
119.00  5255.330  261.101    0.000  261.101   988.650  864.500    0.000  864.500    29.858 1463.262    0.000 1463.262
119.10  5291.730  236.041    0.000  236.041   818.429 1028.660    0.000 1028.660    20.006 1339.502    0.000 1339.502
119.20  5107.204  233.101    0.000  233.101   735.041  962.415    0.000  962.415     9.953 1161.160    0.000 1161.160
119.30  5260.613  241.534    0.000  241.534   831.306 1003.184    0.000 1003.184    10.154 1211.424    0.000 1211.424
119.40  5168.728  313.766    0.000  313.766   779.644 1078.716    0.000 1078.716     0.000 1435.513    0.000 1435.513
119.50  5156.298  265.447    0.000  265.447   846.750 1042.238    0.000 1042.238     0.000 1485.578    0.000 1485.578
119.60  5170.099  302.291    0.000  302.291   842.420 1038.634    0.000 1038.634     0.000 1433.804    0.000 1433.804
119.70  5188.802  221.094    0.000  221.094   871.910  952.598    0.000  952.598     0.000 1333.670    0.000 1333.670
119.80  5249.701  239.305    0.000  239.305  1012.559  911.659    0.000  911.659     0.000 1455.521    0.000 1455.521
119.90  5300.790  234.762    0.000  234.762  1032.484 1004.044    0.000 1004.044    10.053 1656.586    0.000 1656.586
120.00  5266.209  225.127    0.000  225.127   991.285  991.912    0.000  991.912    10.154 1524.081    0.000 1524.081
120.10  5218.325  158.142    0.000  158.142   886.142  959.658    0.000  959.658     0.000 1424.052    0.000 1424.052
120.20  5079.831  189.714    0.000  189.714  1105.687  796.197    0.000  796.197    10.154 1615.671    0.000 1615.671
120.30  5261.148  168.417    0.000  168.417  1088.667 1033.241    0.000 1033.241    20.308 1557.465    0.000 1557.465
120.40  5189.649  157.328    0.000  157.328  1105.013  830.251    0.000  830.251     0.000 1222.286    0.000 1222.286
120.50  5369.812  172.949    0.000  172.949  1202.430  852.950    0.000  852.950    59.717 1442.245    0.000 1442.245
120.60  5198.751  172.733    0.000  172.733  1209.345  782.681    0.000  782.681    30.462 1383.229    0.000 1383.229
120.70  5204.411  197.897    0.000  197.897  1165.818  850.095    0.000  850.095    70.273 1361.216    0.000 1361.216
120.80  5275.752  209.513    0.000  209.513  1204.914  726.278    0.000  726.278   212.729  897.862    0.000  897.862
120.90  5270.797  256.714    0.000  256.714  1164.833  755.890    0.000  755.890    70.373 1085.760    0.000 1085.760
121.00  5205.875  188.958    0.000  188.958  1217.278  709.890    0.000  709.890   100.533 1109.385    0.000 1109.385
121.10  5134.092  179.824    0.000  179.824  1206.066  726.750    0.000  726.750    81.030 1242.187    0.000 1242.187
121.20  5188.453  167.231    0.000  167.231  1134.921  802.238    0.000  802.238    49.965 1345.535    0.000 1345.535
121.30  5083.884  166.738    0.000  166.738  1129.863  693.777    0.000  693.777    80.527 1086.765    0.000 1086.765
121.40  5053.405  222.566    0.000  222.566   992.598  921.266    0.000  921.266    99.930 1197.052    0.000 1197.052
121.50  4989.656  211.227    0.000  211.227  1091.856  827.147    0.000  827.147   272.144 1160.155    0.000 1160.155
121.60  5146.951  203.858    0.000  203.858  1061.716  900.422    0.000  900.422   130.392 1212.030    0.000 1212.030
121.70  5076.115  226.826    0.000  226.826   965.770  801.336    0.000  801.336   242.386  926.512    0.000  926.512
121.80  5137.369  198.102    0.000  198.102  1038.800  835.835    0.000  835.835    50.166 1070.275    0.000 1070.275
121.90  5120.882  221.799    0.000  221.799   954.358  922.523    0.000  922.523   232.936 1128.185    0.000 1128.185
122.00  5017.451  219.463    0.000  219.463   944.772  882.015    0.000  882.015   273.552  845.282    0.000  845.282
122.10  5142.979  243.359    0.000  243.359   933.967  952.352    0.000  952.352   182.770 1088.272    0.000 1088.272
122.20  5129.261  172.529    0.000  172.529  1104.558  803.845    0.000  803.845   140.948 1121.651    0.000 1121.651
122.30  5168.198  250.451    0.000  250.451   967.869  911.314    0.000  911.314   141.149 1100.137    0.000 1100.137
122.40  5219.768  235.196    0.000  235.196  1167.625  768.349    0.000  768.349   182.368 1098.724    0.000 1098.724
122.50  5142.420  232.633    0.000  232.633  1121.246  848.327    0.000  848.327   253.043 1150.899    0.000 1150.899
122.60  5087.682  216.818    0.000  216.818  1208.798  707.483    0.000  707.483   140.948 1037.807    0.000 1037.807
122.70  5267.780  148.645    0.000  148.645  1054.904  833.380    0.000  833.380   121.444 1180.766    0.000 1180.766
122.80  5018.666  213.317    0.000  213.317   994.596  720.236    0.000  720.236    91.385 1000.811    0.000 1000.811
122.90  5178.975  194.318    0.000  194.318  1074.039  764.765    0.000  764.765    50.367 1048.561    0.000 1048.561
123.00  5131.008  194.446    0.000  194.446  1141.608  822.659    0.000  822.659   172.214  960.092    0.000  960.092
123.10  5169.099  168.286    0.000  168.286  1095.057  790.838    0.000  790.838     0.000 1251.239    0.000 1251.239
123.20  5213.948  159.056    0.000  159.056  1038.069  819.545    0.000  819.545     0.000 1143.869    0.000 1143.869
123.30  5147.396  141.673    0.000  141.673  1130.803  901.256    0.000  901.256    20.308 1425.463    0.000 1425.463
123.40  5164.039  144.911    0.000  144.911  1006.942  804.789    0.000  804.789     0.000 1070.681    0.000 1070.681
123.50  5156.071  180.167    0.000  180.167   937.632  920.057    0.000  920.057     9.953 1321.309    0.000 1321.309
123.60  5110.034  182.058    0.000  182.058   934.146  830.606    0.000  830.606    30.462  991.158    0.000  991.158
123.70  5127.330  148.422    0.000  148.422  1124.320  775.527    0.000  775.527    40.616 1250.633    0.000 1250.633
123.80  5292.627  156.717    0.000  156.717  1179.145  782.406    0.000  782.406    20.107 1568.120    0.000 1568.120
123.90  5231.611  155.892    0.000  155.892  1160.341  716.646    0.000  716.646    60.521 1372.784    0.000 1372.784
124.00  4931.144  155.671    0.000  155.671  1168.231  591.616    0.000  591.616    60.722 1138.133    0.000 1138.133
124.10  5020.553  150.258    0.000  150.258  1132.017  687.768    0.000  687.768     0.000 1112.903    0.000 1112.903
124.20  5253.590  139.708    0.000  139.708  1255.709  643.756    0.000  643.756     0.000 1446.072    0.000 1446.072
124.30  5199.529  143.501    0.000  143.501  1138.598  812.542    0.000  812.542    10.154 1627.335    0.000 1627.335
124.40  5253.369  176.007    0.000  176.007  1228.454  846.957    0.000  846.957    19.906 1713.787    0.000 1713.787
124.50  5152.144  145.655    0.000  145.655  1112.297  810.726    0.000  810.726    20.308 1606.618    0.000 1606.618
124.60  5022.866  143.159    0.000  143.159  1077.066  897.355    0.000  897.355    91.385 1362.724    0.000 1362.724
124.70  5129.375  150.235    0.000  150.235  1139.256  785.303    0.000  785.303    81.130 1371.971    0.000 1371.971
124.80  5014.993  212.984    0.000  212.984  1004.128  907.475    0.000  907.475    20.308 1323.817    0.000 1323.817
124.90  5271.968  139.920    0.000  139.920  1039.841  877.995    0.000  877.995     0.000 1556.553    0.000 1556.553
125.00  5289.158  173.882    0.000  173.882  1130.768  834.410    0.000  834.410    90.782 1430.789    0.000 1430.789
125.10  5198.566  127.196    0.000  127.196  1113.958  827.627    0.000  827.627    50.366 1412.696    0.000 1412.696
125.20  4976.193  146.340    0.000  146.340   942.318  765.328    0.000  765.328    40.616 1080.634    0.000 1080.634
125.30  5193.272  167.372    0.000  167.372   994.822  862.899    0.000  862.899    60.621 1411.183    0.000 1411.183
125.40  5027.202  142.953    0.000  142.953   995.696  878.257    0.000  878.257    60.621 1180.664    0.000 1180.664
125.50  5069.145  189.764    0.000  189.764  1114.929 1053.995    0.000 1053.995   131.295 1576.859   20.106 1556.753
125.60  5230.601  191.415    0.000  191.415  1112.891 1048.249    0.000 1048.249   162.261 1709.868    0.000 1709.868
125.70  5063.125  187.719    0.000  187.719   999.926 1011.412    0.000 1011.412    40.313 1536.046    0.000 1536.046
125.80  5015.577  160.035    0.000  160.035  1077.153  894.208    0.000  894.208   132.000 1554.849    0.000 1554.849
125.90  4938.500  202.876    0.000  202.876  1004.727  981.925    0.000  981.925   162.261 1463.060    0.000 1463.060
126.00  5088.372  197.617    0.000  197.617   964.006  966.667    0.000  966.667   162.462 1455.623    0.000 1455.623
126.10  4975.009  218.638    0.000  218.638   874.569 1073.415    0.000 1073.415    71.077 1536.150    0.000 1536.150
126.20  5078.153  194.826    0.000  194.826   787.915 1006.792    0.000 1006.792    60.722 1331.564    0.000 1331.564
126.30  4953.996  203.227    0.000  203.227   851.649  955.728    0.000  955.728     0.000 1254.355    0.000 1254.355
126.40  4968.752  208.522    0.000  208.522  1024.238  868.390    0.000  868.390    40.616 1450.695    0.000 1450.695
126.50  4990.530  199.927    0.000  199.927  1042.220  932.208    0.000  932.208    80.025 1370.872    0.000 1370.872
126.60  5053.617  184.473    0.000  184.473   995.124  917.596    0.000  917.596    30.462 1258.575    0.000 1258.575
126.70  5126.540  177.876    0.000  177.876  1089.413  979.331    0.000  979.331    30.159 1402.136    0.000 1402.136
126.80  5037.533  223.130    0.000  223.130  1058.123 1027.443    0.000 1027.443    20.308 1442.650    0.000 1442.650
126.90  4904.910  199.348    0.000  199.348  1102.903  842.799    0.000  842.799    10.154 1301.700    0.000 1301.700
127.00  4912.200  197.536    0.000  197.536  1225.378  736.445    0.000  736.445    40.213 1320.801    0.000 1320.801
127.10  5106.237  196.878    0.000  196.878  1097.405  957.930    0.000  957.930    50.568 1361.822    0.000 1361.822
127.20  5177.097  214.780    0.000  214.780  1031.773  938.724    0.000  938.724    71.077 1325.222    0.000 1325.222
127.30  5096.174  198.823    0.000  198.823  1097.650  936.960    0.000  936.960     0.000 1653.863    0.000 1653.863
127.40  5047.508  211.207    0.000  211.207  1088.392  960.964    0.000  960.964   142.054 1355.793    0.000 1355.793
127.50  4945.370  193.665    0.000  193.665   994.581 1051.012    0.000 1051.012    50.769 1468.189    0.000 1468.189
127.60  4989.680  144.613    0.000  144.613  1268.576  717.893    0.000  717.893   131.196 1423.548    0.000 1423.548
127.70  4982.755  135.153    0.000  135.153   999.679  783.093    0.000  783.093    91.385 1242.191    0.000 1242.191
127.80  4985.112  188.694    0.000  188.694  1162.849  912.006    0.000  912.006   182.064 1310.847    0.000 1310.847
127.90  5298.795  152.873    0.000  152.873  1062.811  968.552    0.000  968.552   120.640 1443.446    0.000 1443.446
128.00  5025.750  225.131    0.000  225.131  1161.309  861.005    0.000  861.005   100.833 1333.974    0.000 1333.974
128.10  5191.760  170.913    0.000  170.913  1063.737  869.992    0.000  869.992    90.781 1415.907    0.000 1415.907
128.20  5062.190  154.448    0.000  154.448  1187.786  897.013    0.000  897.013   162.462 1292.252    0.000 1292.252
128.30  4909.657  180.352    0.000  180.352  1060.331 1051.088    0.000 1051.088   121.645 1305.521    0.000 1305.521
128.40  4857.526  169.967    0.000  169.967   972.610  971.538    0.000  971.538    90.982 1454.917    0.000 1454.917
128.50  4851.459  176.891    0.000  176.891   834.056 1076.204    0.000 1076.204     0.000 1473.012    0.000 1473.012
128.60  5043.908  191.299    0.000  191.299   902.714  875.176    0.000  875.176    20.308 1172.320    0.000 1172.320
128.70  5079.624  157.858    0.000  157.858  1030.071  869.943    0.000  869.943   243.693  946.622    0.000  946.622
128.80  4988.755  130.094    0.000  130.094  1084.471  747.209    0.000  747.209   162.462 1414.707    0.000 1414.707
128.90  4935.005  156.626    0.000  156.626   922.640  755.677    0.000  755.677   121.847 1091.087    0.000 1091.087
129.00  4847.592  170.084    0.000  170.084   947.242  763.541    0.000  763.541   101.539 1070.580    0.000 1070.580
129.10  5006.903  149.827    0.000  149.827   935.745  747.585    0.000  747.585   121.847 1091.792    0.000 1091.792
129.20  5139.365  176.637    0.000  176.637  1060.603  718.625    0.000  718.625   182.770 1162.366    0.000 1162.366
129.30  5076.146  165.369    0.000  165.369  1055.246  791.991    0.000  791.991   345.232  898.769    0.000  898.769
129.40  5151.848  150.153    0.000  150.153  1004.526  792.992    0.000  792.992   141.550 1109.486    0.000 1109.486
129.50  5016.641  186.501    0.000  186.501   970.383  707.770    0.000  707.770   182.569 1038.611    0.000 1038.611
129.60  4919.736  159.002    0.000  159.002  1007.219  683.045    0.000  683.045    90.581 1027.050    0.000 1027.050
129.70  4929.533  148.835    0.000  148.835  1084.766  659.097    0.000  659.097    50.769 1149.599    0.000 1149.599
129.80  4869.942  160.044    0.000  160.044   906.748  655.253    0.000  655.253   130.593 1169.807    0.000 1169.807
129.90  4980.758  149.521    0.000  149.521  1080.052  702.855    0.000  702.855   131.196 1341.416    0.000 1341.416
130.00  4940.416  128.650    0.000  128.650  1119.486  638.345    0.000  638.345    71.077 1183.378    0.000 1183.378
130.10  4938.981  136.962    0.000  136.962  1006.134  695.323    0.000  695.323    90.782 1321.310    0.000 1321.310
130.20  4918.000  121.124    0.000  121.124   914.820  654.950    0.000  654.950    20.107  998.900    0.000  998.900
130.30  4934.493  161.619    0.000  161.619   851.436  810.891    0.000  810.891     0.000 1147.488    0.000 1147.488
130.40  4848.070  123.477    0.000  123.477   939.500  707.004    0.000  707.004     0.000 1027.651    0.000 1027.651
130.50  5045.901  146.799    0.000  146.799  1010.055  827.750    0.000  827.750    10.154 1294.064    0.000 1294.064
130.60  5019.995  155.649    0.000  155.649  1006.212  731.817    0.000  731.817    20.308 1097.222    0.000 1097.222
130.70  4867.936  158.171    0.000  158.171   868.989  836.140    0.000  836.140     0.000 1100.136    0.000 1100.136
130.80  5018.117  153.700    0.000  153.700   823.516  881.101    0.000  881.101     0.000 1108.380    0.000 1108.380
130.90  5158.705  210.030    0.000  210.030   871.059  991.911    0.000  991.911    10.154 1251.438    0.000 1251.438
131.00  5039.798  187.367    0.000  187.367   899.015  978.970    0.000  978.970    10.154 1241.577    0.000 1241.577
131.10  4909.000  185.262    0.000  185.262   980.661  768.003    0.000  768.003    40.515 1110.794    0.000 1110.794
131.20  4918.809  167.315    0.000  167.315   762.855  796.832    0.000  796.832    20.308 1080.331    0.000 1080.331
131.30  5231.205  153.821    0.000  153.821   886.800 1015.897    0.000 1015.897    20.308 1170.106    0.000 1170.106
131.40  5116.785  126.250    0.000  126.250   940.409  840.979    0.000  840.979    30.260 1090.284    0.000 1090.284
131.50  5047.953  150.745    0.000  150.745  1008.651  785.592    0.000  785.592     0.000 1092.493    0.000 1092.493
131.60  5022.882  158.267    0.000  158.267  1073.859  781.173    0.000  781.173     0.000 1300.088    0.000 1300.088
131.70  5144.874  187.999    0.000  187.999  1057.326  908.455    0.000  908.455    10.154 1371.971    0.000 1371.971
131.80  5005.785  187.211    0.000  187.211  1012.821  967.996    0.000  967.996    10.154 1513.921    0.000 1513.921
131.90  4949.044  209.229    0.000  209.229  1023.583  728.399    0.000  728.399    30.462 1130.798    0.000 1130.798
132.00  4896.537  188.165    0.000  188.165  1018.487  717.414    0.000  717.414    30.462 1213.235    0.000 1213.235
132.10  4996.719  215.151    0.000  215.151  1165.717  797.488    0.000  797.488    20.308 1393.687    0.000 1393.687
132.20  5166.670  170.144    0.000  170.144  1274.362  762.035    0.000  762.035    81.231 1203.479    0.000 1203.479
132.30  4944.173  180.277    0.000  180.277  1166.744  689.408    0.000  689.408    30.361 1223.082    0.000 1223.082
132.40  4893.739  212.068    0.000  212.068  1185.603  829.911    0.000  829.911    20.106 1313.259    0.000 1313.259
132.50  5257.609  181.161    0.000  181.161  1145.258  948.883    0.000  948.883    81.029 1363.025    0.000 1363.025
132.60  5097.742  185.514    0.000  185.514  1229.688  900.589    0.000  900.589    10.053 1572.733    0.000 1572.733
132.70  5108.193  167.039    0.000  167.039  1059.367  873.566    0.000  873.566    81.029 1404.039    0.000 1404.039
132.80  5071.426  159.960    0.000  159.960  1107.571  763.267    0.000  763.267     0.000 1333.969    0.000 1333.969
132.90  5209.101  155.351    0.000  155.351  1268.063  644.906    0.000  644.906    70.976 1521.561    0.000 1521.561
133.00  5060.808  175.908    0.000  175.908  1208.476  702.131    0.000  702.131     9.953 1361.916    0.000 1361.916
133.10  4951.339  180.441    0.000  180.441  1229.595  767.383    0.000  767.383    50.769 1412.884    0.000 1412.884
133.20  5091.757  175.164    0.000  175.164  1361.956  624.113    0.000  624.113    60.923 1606.511    0.000 1606.511
133.30  5144.612  152.614    0.000  152.614  1360.129  767.074    0.000  767.074   132.000 1727.955    0.000 1727.955
133.40  5176.334  237.661    0.000  237.661  1275.711  805.040    0.000  805.040   182.266 1397.007    0.000 1397.007
133.50  5392.626  160.131    0.000  160.131  1287.566  792.418    0.000  792.418   132.000 1367.857    0.000 1367.857
133.60  5370.544  126.472    0.000  126.472  1329.935  772.528    0.000  772.528   223.385 1344.128    0.000 1344.128
133.70  5249.950  137.248    0.000  137.248   967.258  904.695    0.000  904.695    10.154 1554.142    0.000 1554.142
133.80  5146.559  160.229    0.000  160.229  1130.856  664.761    0.000  664.761     0.000 1367.051    0.000 1367.051
133.90  5116.316  179.090    0.000  179.090  1293.573  718.109    0.000  718.109    40.515 1551.531    0.000 1551.531
134.00  5326.233  187.864    0.000  187.864  1126.399  838.418    0.000  838.418    50.769 1387.761    0.000 1387.761
134.10  5340.073  197.785    0.000  197.785  1326.176  797.836    0.000  797.836   152.308 1632.259    0.000 1632.259
134.20  5188.053  216.486    0.000  216.486  1373.215  652.998    0.000  652.998   141.852 1357.301    0.000 1357.301
134.30  5314.160  175.831    0.000  175.831  1329.147  670.112    0.000  670.112   132.000 1576.253    0.000 1576.253
134.40  5196.200  182.941    0.000  182.941  1415.728  685.593    0.000  685.593   273.954 1383.428    0.000 1383.428
134.50  5323.732  194.214    0.000  194.214  1392.207  583.939    0.000  583.939   395.901 1272.639    0.000 1272.639
134.60  5151.338  159.608    0.000  159.608  1259.390  648.754    0.000  648.754   273.753 1193.427    0.000 1193.427
134.70  5085.242  175.492    0.000  175.492  1209.547  638.717    0.000  638.717   243.090 1305.221    0.000 1305.221
134.80  5257.366  163.381    0.000  163.381  1456.092  628.860    0.000  628.860    50.769 1738.210    0.000 1738.210
134.90  5461.909  160.834    0.000  160.834  1278.707  566.971    0.000  566.971   131.296 1072.287    0.000 1072.287
135.00  4961.160  150.985    0.000  150.985  1267.607  571.165    0.000  571.165   111.693 1176.240    0.000 1176.240
135.10  5113.095  156.154    0.000  156.154  1208.776  660.917    0.000  660.917    91.385 1215.047    0.000 1215.047
135.20  5132.775  123.832    0.000  123.832  1108.980  650.759    0.000  650.759   111.693 1093.903    0.000 1093.903
135.30  5008.546  162.447    0.000  162.447   975.862  909.384    0.000  909.384     0.000 1295.575    0.000 1295.575
135.40  5178.049  141.385    0.000  141.385  1102.294  757.892    0.000  757.892    60.923 1425.457    0.000 1425.457
135.50  5023.067  172.991    0.000  172.991   966.187  874.622    0.000  874.622    10.154 1200.059    0.000 1200.059
135.60  5218.932  182.445    0.000  182.445   963.425  930.256    0.000  930.256    20.308 1405.046    0.000 1405.046
135.70  4986.478  133.600    0.000  133.600   870.677  986.193    0.000  986.193     0.000 1150.896    0.000 1150.896
135.80  4947.188  162.795    0.000  162.795   881.123  839.942    0.000  839.942     0.000 1163.673    0.000 1163.673
135.90  5000.576  182.860    0.000  182.860   956.077  830.342    0.000  830.342     0.000 1375.588    0.000 1375.588
136.00  4986.375  159.592    0.000  159.592   795.955  890.401    0.000  890.401     0.000 1144.975    0.000 1144.975
136.10  5139.568  226.875    0.000  226.875   802.479  990.741    0.000  990.741     0.000 1399.626    0.000 1399.626
136.20  5134.347  182.814    0.000  182.814   913.924  933.492    0.000  933.492     0.000 1435.005    0.000 1435.005
136.30  5004.549  215.024    0.000  215.024   812.380  889.916    0.000  889.916     0.000 1283.200    0.000 1283.200
136.40  5196.167  236.610    0.000  236.610   958.926  849.668    0.000  849.668    30.261 1121.142    0.000 1121.142
136.50  5087.562  183.406    0.000  183.406   895.528  926.065    0.000  926.065    20.107 1324.928    0.000 1324.928
136.60  5220.170  278.881    0.000  278.881   896.734  981.138    0.000  981.138    50.568 1284.513    0.000 1284.513
136.70  4975.586  261.939    0.000  261.939   875.777  912.540    0.000  912.540     0.000 1273.055    0.000 1273.055
136.80  5027.139  227.542    0.000  227.542  1099.528  755.641    0.000  755.641    10.154 1326.230    0.000 1326.230
136.90  5035.496  235.432    0.000  235.432  1016.701  650.799    0.000  650.799    40.616 1184.278    0.000 1184.278
137.00  5062.215  223.920    0.000  223.920  1193.560  749.095    0.000  749.095    40.616 1495.521    0.000 1495.521
137.10  5019.039  207.299    0.000  207.299  1149.557  658.282    0.000  658.282    10.154 1152.308    0.000 1152.308
137.20  4858.961  198.660    0.000  198.660  1092.282  637.826    0.000  637.826    60.923 1132.805    0.000 1132.805
137.30  4988.585  222.724    0.000  222.724  1209.203  685.601    0.000  685.601    91.385 1266.720    0.000 1266.720
137.40  4955.636  201.667    0.000  201.667  1232.966  593.817    0.000  593.817   101.539 1377.305    0.000 1377.305
137.50  5140.590  211.728    0.000  211.728  1332.841  751.187    0.000  751.187   192.321 1568.016    0.000 1568.016
137.60  4930.891  205.875    0.000  205.875  1368.630  754.173    0.000  754.173   141.752 1537.051    0.000 1537.051
137.70  5191.412  246.648    0.000  246.648  1188.393  794.813    0.000  794.813    30.462 1485.983    0.000 1485.983
137.80  5022.463  192.153    0.000  192.153  1202.210  678.817    0.000  678.817     0.000 1417.416    0.000 1417.416
137.90  5128.641  198.245    0.000  198.245   983.335  885.686    0.000  885.686     0.000 1459.945    0.000 1459.945
138.00  4994.623  185.270    0.000  185.270  1078.938  773.021    0.000  773.021     0.000 1255.562    0.000 1255.562
138.10  4974.205  175.352    0.000  175.352  1092.284  784.477    0.000  784.477    10.154 1377.207    0.000 1377.207
138.20  4935.335  200.497    0.000  200.497   830.623  957.629    0.000  957.629     0.000 1142.659    0.000 1142.659
138.30  5008.831  219.452    0.000  219.452   988.736  857.894    0.000  857.894     0.000 1262.999    0.000 1262.999
138.40  4994.145  167.581    0.000  167.581  1042.951  816.472    0.000  816.472     0.000 1355.792    0.000 1355.792
138.50  4819.807  204.349    0.000  204.349  1005.215  770.256    0.000  770.256     0.000 1192.224    0.000 1192.224
138.60  4926.743  181.302    0.000  181.302  1115.851  679.894    0.000  679.894     0.000 1254.050    0.000 1254.050
138.70  4958.214  198.114    0.000  198.114  1094.370  775.831    0.000  775.831     0.000 1302.108    0.000 1302.108
138.80  5030.168  241.014    0.000  241.014  1048.981  783.523    0.000  783.523    30.462 1141.558    0.000 1141.558
138.90  4858.738  255.291    0.000  255.291   898.387  861.955    0.000  861.955    20.106 1119.337    0.000 1119.337
139.00  4997.165  229.466    0.000  229.466  1033.191  718.073    0.000  718.073   101.539 1182.975    0.000 1182.975
139.10  4966.688  233.424    0.000  233.424  1037.296  725.640    0.000  725.640   162.261 1088.474    0.000 1088.474
139.20  5003.430  212.113    0.000  212.113  1082.134  681.756    0.000  681.756    71.077 1143.466    0.000 1143.466
139.30  5038.822  184.360    0.000  184.360  1109.495  689.929    0.000  689.929    20.106 1234.045    0.000 1234.045
139.40  5004.007  248.421    0.000  248.421  1089.138  771.595    0.000  771.595    20.308 1343.226    0.000 1343.226
139.50  4854.182  214.540    0.000  214.540  1071.623  792.173    0.000  792.173    30.159 1385.150    0.000 1385.150
139.60  4981.898  209.384    0.000  209.384   942.518 1011.366    0.000 1011.366     0.000 1456.528    0.000 1456.528
139.70  4831.469  207.650    0.000  207.650  1008.113  918.200    0.000  918.200    10.154 1255.663    0.000 1255.663
139.80  4890.519  235.610    0.000  235.610  1057.220  798.742    0.000  798.742     0.000 1203.887    0.000 1203.887
139.90  4860.466  215.832    0.000  215.832   954.766  730.179    0.000  730.179     0.000 1102.749    0.000 1102.749
140.00  4869.145  214.704    0.000  214.704  1073.967  710.466    0.000  710.466     0.000 1103.757    0.000 1103.757
140.10  4922.612  203.254    0.000  203.254   932.234  921.139    0.000  921.139     0.000 1395.703    0.000 1395.703
140.20  4846.409  193.168    0.000  193.168   964.800  844.353    0.000  844.353    60.923 1132.308    0.000 1132.308
140.30  4861.879  197.041    0.000  197.041   859.088  875.789    0.000  875.789    30.462 1060.728    0.000 1060.728
140.40  4945.110  210.261    0.000  210.261  1036.609  775.744    0.000  775.744     0.000 1113.106    0.000 1113.106
140.50  5094.214  211.214    0.000  211.214   932.025  910.161    0.000  910.161     0.000 1180.462    0.000 1180.462
140.60  4925.786  231.195    0.000  231.195  1043.568  838.912    0.000  838.912     0.000 1221.178    0.000 1221.178
140.70  4891.200  195.314    0.000  195.314  1080.821  752.398    0.000  752.398     0.000 1416.110    0.000 1416.110
140.80  4959.165  212.026    0.000  212.026   995.043  751.707    0.000  751.707     0.000 1091.890    0.000 1091.890
140.90  4903.187  216.079    0.000  216.079  1018.856  879.891    0.000  879.891     0.000 1326.635    0.000 1326.635
141.00  5000.850  197.209    0.000  197.209   962.460  700.861    0.000  700.861     0.000 1104.762    0.000 1104.762
141.10  4975.127  198.899    0.000  198.899  1021.903  776.083    0.000  776.083     0.000 1165.279    0.000 1165.279
141.20  4889.663  217.114    0.000  217.114   999.335  816.734    0.000  816.734     0.000 1182.674    0.000 1182.674
141.30  4960.910  180.321    0.000  180.321   955.360  808.258    0.000  808.258     0.000 1274.461    0.000 1274.461
141.40  4879.540  235.610    0.000  235.610   979.313  862.389    0.000  862.389    10.154 1346.543    0.000 1346.543
141.50  4821.856  175.657    0.000  175.657   901.615  678.425    0.000  678.425    60.822 1042.128    0.000 1042.128
141.60  4892.578  170.492    0.000  170.492   963.309  783.871    0.000  783.871     0.000 1231.631    0.000 1231.631
141.70  5084.539  175.593    0.000  175.593   987.926  743.015    0.000  743.015     0.000 1083.248    0.000 1083.248
141.80  4973.884  193.691    0.000  193.691  1030.509  602.595    0.000  602.595     0.000  940.990    0.000  940.990
141.90  4957.352  178.500    0.000  178.500  1114.324  677.994    0.000  677.994     0.000 1122.654    0.000 1122.654
142.00  5154.021  175.553    0.000  175.553   922.794  785.944    0.000  785.944     0.000 1120.539    0.000 1120.539
142.10  5123.161  187.662    0.000  187.662  1030.740  880.020    0.000  880.020     0.000 1335.881    0.000 1335.881
142.20  5008.366  205.896    0.000  205.896  1149.932  727.322    0.000  727.322    20.308 1254.552    0.000 1254.552
142.30  4855.314  214.585    0.000  214.585  1058.911  605.923    0.000  605.923    20.308 1151.208    0.000 1151.208
142.40  4956.427  175.064    0.000  175.064  1038.206  658.928    0.000  658.928    20.308 1090.587    0.000 1090.587
142.50  4970.689  178.684    0.000  178.684  1139.658  590.835    0.000  590.835    40.616 1002.114    0.000 1002.114
142.60  4968.606  181.956    0.000  181.956  1055.502  699.350    0.000  699.350    20.308 1062.236    0.000 1062.236
142.70  5061.080  229.117    0.000  229.117  1098.686  647.731    0.000  647.731    50.568  930.939    0.000  930.939
142.80  4994.429  220.419    0.000  220.419   967.735  779.511    0.000  779.511     0.000 1022.727    0.000 1022.727
142.90  4918.246  172.005    0.000  172.005  1018.475  728.228    0.000  728.228     0.000 1121.849    0.000 1121.849
143.00  5057.721  206.057    0.000  206.057  1097.783  648.332    0.000  648.332    20.308  999.402    0.000  999.402
143.10  5094.972  192.077    0.000  192.077  1230.916  708.213    0.000  708.213    30.159 1244.799    0.000 1244.799
143.20  4812.376  208.576    0.000  208.576  1005.030  717.031    0.000  717.031    81.231 1108.372    0.000 1108.372
143.30  4973.631  222.386    0.000  222.386  1172.732  661.612    0.000  661.612    20.308 1060.322    0.000 1060.322
143.40  5003.262  205.032    0.000  205.032  1243.435  698.617    0.000  698.617     0.000 1090.685    0.000 1090.685
143.50  5100.346  214.723    0.000  214.723  1141.620  693.648    0.000  693.648     0.000 1000.104    0.000 1000.104
143.60  4875.578  214.090    0.000  214.090   922.630  785.477    0.000  785.477     0.000 1020.008    0.000 1020.008
143.70  4920.841  232.165    0.000  232.165   989.251  692.779    0.000  692.779    10.154 1050.469    0.000 1050.469
143.80  5094.996  212.731    0.000  212.731  1077.788  662.474    0.000  662.474     0.000 1061.627    0.000 1061.627
143.90  5062.615  205.093    0.000  205.093  1089.432  712.360    0.000  712.360    30.462 1111.796    0.000 1111.796
144.00  4984.523  232.503    0.000  232.503  1046.459  657.546    0.000  657.546    40.616 1000.304    0.000 1000.304
144.10  4857.275  234.306    0.000  234.306  1058.132  712.583    0.000  712.583    60.923 1177.445    0.000 1177.445
144.20  4818.991  195.054    0.000  195.054  1017.715  674.712    0.000  674.712   172.616  935.161    0.000  935.161
144.30  5116.843  192.751    0.000  192.751  1097.902  730.045    0.000  730.045    71.077 1022.825    0.000 1022.825
144.40  5043.162  182.121    0.000  182.121  1101.455  620.063    0.000  620.063    71.077  940.489    0.000  940.489
144.50  4942.442  203.976    0.000  203.976   985.681  724.950    0.000  724.950    60.923 1011.063    0.000 1011.063
144.60  5078.401  229.783    0.000  229.783  1100.319  773.015    0.000  773.015    40.616 1337.996    0.000 1337.996
144.70  5223.938  222.305    0.000  222.305  1064.012  679.980    0.000  679.980    30.462 1131.904    0.000 1131.904
144.80  4969.156  243.047    0.000  243.047  1051.295  694.252    0.000  694.252     0.000 1101.039    0.000 1101.039
144.90  4838.180  176.936    0.000  176.936   934.684  629.828    0.000  629.828     0.000  950.036    0.000  950.036
145.00  5051.511  200.182    0.000  200.182  1054.886  682.403    0.000  682.403    30.462  991.459    0.000  991.459
145.10  4951.591  227.877    0.000  227.877   927.042  638.955    0.000  638.955     0.000  818.640    0.000  818.640
145.20  4954.816  177.040    0.000  177.040   951.208  640.640    0.000  640.640    10.154  990.150    0.000  990.150
145.30  5005.441  196.926    0.000  196.926   877.336  726.761    0.000  726.761     0.000 1115.317    0.000 1115.317
145.40  5032.777  243.982    0.000  243.982   927.947  801.240    0.000  801.240     0.000 1170.500    0.000 1170.500
145.50  4940.108  199.079    0.000  199.079   937.671  784.435    0.000  784.435     0.000 1040.314    0.000 1040.314
145.60  4983.311  197.124    0.000  197.124   843.431  819.154    0.000  819.154     0.000 1099.934    0.000 1099.934
145.70  4927.980  227.444    0.000  227.444   845.419  848.251    0.000  848.251     0.000  989.748    0.000  989.748
145.80  4857.072  154.460    0.000  154.460   900.537  714.224    0.000  714.224     0.000  888.209    0.000  888.209
145.90  4844.644  259.121    0.000  259.121   872.565  774.710    0.000  774.710    10.154 1089.075    0.000 1089.075
146.00  4842.414  242.116    0.000  242.116   931.144  788.461    0.000  788.461     0.000 1057.004    0.000 1057.004
146.10  4965.857  211.247    0.000  211.247  1029.327  675.878    0.000  675.878     0.000 1069.471    0.000 1069.471
146.20  5072.544  184.125    0.000  184.125   882.073  733.594    0.000  733.594     0.000 1109.785    0.000 1109.785
146.30  4952.051  173.532    0.000  173.532   924.491  740.422    0.000  740.422     0.000  919.576    0.000  919.576
146.40  5038.674  178.200    0.000  178.200   912.570  658.714    0.000  658.714     0.000 1011.062    0.000 1011.062
146.50  5018.644  179.305    0.000  179.305   945.634  624.813    0.000  624.813    10.053  868.003    0.000  868.003
146.60  4972.189  202.343    0.000  202.343  1015.804  633.292    0.000  633.292     0.000 1061.330    0.000 1061.330
146.70  4879.080  197.171    0.000  197.171   999.414  589.104    0.000  589.104    40.414  988.240    0.000  988.240
146.80  4876.706  216.386    0.000  216.386  1001.842  597.148    0.000  597.148    40.616  939.785    0.000  939.785
146.90  4790.389  197.246    0.000  197.246   915.252  692.303    0.000  692.303    40.616  766.667    0.000  766.667
147.00  4864.838  213.988    0.000  213.988   972.748  646.306    0.000  646.306    40.616  918.169    0.000  918.169
147.10  5009.677  203.658    0.000  203.658   878.889  731.909    0.000  731.909    40.616  990.251    0.000  990.251
147.20  5039.514  158.270    0.000  158.270  1053.022  677.953    0.000  677.953     0.000 1174.124    0.000 1174.124
147.30  4987.686  181.167    0.000  181.167  1074.273  603.372    0.000  603.372    60.521  981.206    0.000  981.206
147.40  4943.424  201.717    0.000  201.717  1197.299  635.669    0.000  635.669   101.137 1043.837    0.000 1043.837
147.50  4895.917  216.530    0.000  216.530   990.650  721.877    0.000  721.877     0.000 1194.237    0.000 1194.237
147.60  4838.843  200.000    0.000  200.000  1008.124  708.687    0.000  708.687     0.000 1174.030    0.000 1174.030
147.70  4845.784  208.342    0.000  208.342  1014.583  713.189    0.000  713.189    80.425 1043.532    0.000 1043.532
147.80  4742.509  234.590    0.000  234.590   992.236  659.578    0.000  659.578    90.781  849.604    0.000  849.604
147.90  4804.173  210.900    0.000  210.900  1029.378  682.057    0.000  682.057    71.077  981.402    0.000  981.402
148.00  4844.000  165.512    0.000  165.512  1115.313  526.373    0.000  526.373    70.372  960.288    0.000  960.288
148.10  4815.089  165.540    0.000  165.540  1078.277  540.769    0.000  540.769    20.308  848.297    0.000  848.297
148.20  4922.208  172.903    0.000  172.903  1049.095  603.745    0.000  603.745    91.385 1011.461    0.000 1011.461
148.30  4843.351  185.463    0.000  185.463  1019.570  700.600    0.000  700.600    71.077 1020.111    0.000 1020.111
148.40  4939.665  240.482    0.000  240.482   980.782  813.776    0.000  813.776    91.385 1030.565    0.000 1030.565
148.50  4966.273  233.782    0.000  233.782   967.820  744.654    0.000  744.654    40.616  787.780    0.000  787.780
148.60  5061.549  198.354    0.000  198.354  1290.958  575.529    0.000  575.529   110.886 1110.986    0.000 1110.986
148.70  5231.066  207.667    0.000  207.667  1174.640  663.496    0.000  663.496   120.438 1202.775    0.000 1202.775
148.80  4883.240  193.205    0.000  193.205   983.860  629.568    0.000  629.568    81.231 1001.109    0.000 1001.109
148.90  4935.288  199.582    0.000  199.582   989.913  651.483    0.000  651.483   100.433  828.695    0.000  828.695
149.00  4839.460  178.447    0.000  178.447   955.321  716.126    0.000  716.126    80.828  889.718    0.000  889.718
149.10  4967.911  191.195    0.000  191.195   770.335  877.684    0.000  877.684    10.154  927.018    0.000  927.018
149.20  4982.071  192.032    0.000  192.032   847.073  878.257    0.000  878.257    10.154  888.814    0.000  888.814
149.30  4889.383  249.210    0.000  249.210   861.811  894.895    0.000  894.895    10.154 1211.928    0.000 1211.928
149.40  4915.487  216.997    0.000  216.997  1008.609  713.183    0.000  713.183    30.462 1130.993    0.000 1130.993
149.50  4957.302  191.842    0.000  191.842   958.330  701.896    0.000  701.896     0.000 1212.424    0.000 1212.424
149.60  5116.291  159.701    0.000  159.701   956.257  785.430    0.000  785.430     0.000 1242.989    0.000 1242.989
149.70  4938.528  178.937    0.000  178.937   897.041  841.879    0.000  841.879    20.308 1252.742    0.000 1252.742
149.80  4912.553  166.111    0.000  166.111   944.294  837.420    0.000  837.420    10.154 1242.686    0.000 1242.686
149.90  4893.695  182.021    0.000  182.021   981.037  771.660    0.000  771.660    10.154 1190.910    0.000 1190.910
150.00  4797.149  211.149    0.000  211.149   997.384  776.986    0.000  776.986    10.154 1271.134    0.000 1271.134
150.10  4829.462  216.297    0.000  216.297   931.668  684.220    0.000  684.220     0.000  939.280    0.000  939.280
150.20  4836.150  227.409    0.000  227.409  1061.506  697.750    0.000  697.750     0.000 1293.463    0.000 1293.463
150.30  4779.013  238.177    0.000  238.177  1036.593  737.437    0.000  737.437     0.000 1243.391    0.000 1243.391
150.40  4893.768  237.268    0.000  237.268  1045.890  780.758    0.000  780.758    20.308 1223.287    0.000 1223.287
150.50  4733.299  237.722    0.000  237.722  1005.397  740.284    0.000  740.284    10.154 1190.102    0.000 1190.102
150.60  4867.574  256.949    0.000  256.949  1046.323  658.407    0.000  658.407     0.000 1286.724    0.000 1286.724
150.70  4946.708  206.056    0.000  206.056   883.949  829.529    0.000  829.529     0.000 1072.390    0.000 1072.390
150.80  4828.269  186.715    0.000  186.715   808.858  790.532    0.000  790.532     0.000 1143.568    0.000 1143.568
150.90  4765.877  218.909    0.000  218.909   944.814  750.325    0.000  750.325     0.000 1013.376    0.000 1013.376
151.00  4619.780  225.917    0.000  225.917   958.700  684.038    0.000  684.038     0.000 1035.093    0.000 1035.093
151.10  4836.974  183.451    0.000  183.451   831.079  734.545    0.000  734.545     0.000 1063.644    0.000 1063.644
151.20  4885.003  180.435    0.000  180.435   832.117  695.719    0.000  695.719     0.000  972.158    0.000  972.158
151.30  4961.281  142.610    0.000  142.610  1025.829  577.517    0.000  577.517    10.154 1053.083    0.000 1053.083
151.40  4916.121  237.023    0.000  237.023   995.670  693.688    0.000  693.688    10.154 1195.644    0.000 1195.644
151.50  4962.031  148.757    0.000  148.757   906.435  665.372    0.000  665.372     9.953  992.064    0.000  992.064
151.60  4776.697  195.669    0.000  195.669   866.872  661.946    0.000  661.946     0.000  922.193    0.000  922.193
151.70  4834.716  218.702    0.000  218.702   956.194  646.733    0.000  646.733     0.000  970.650    0.000  970.650
151.80  4920.678  212.310    0.000  212.310   898.214  646.994    0.000  646.994    30.462 1176.543    0.000 1176.543
151.90  4883.100  209.242    0.000  209.242   933.848  524.342    0.000  524.342   101.539  972.963    0.000  972.963
152.00  4692.741  193.141    0.000  193.141   964.536  551.016    0.000  551.016    30.462  962.708    0.000  962.708
152.10  4909.942  192.237    0.000  192.237  1014.608  705.187    0.000  705.187    30.462  981.307    0.000  981.307
152.20  4891.820  148.680    0.000  148.680  1053.812  652.571    0.000  652.571     0.000 1102.146    0.000 1102.146
152.30  4910.098  206.279    0.000  206.279  1001.106  643.625    0.000  643.625    91.385  953.055    0.000  953.055
152.40  4958.355  195.329    0.000  195.329  1057.056  638.910    0.000  638.910    81.231 1073.797    0.000 1073.797
152.50  4785.921  188.746    0.000  188.746   960.731  660.138    0.000  660.138    40.616  881.074    0.000  881.074
152.60  4724.061  175.129    0.000  175.129  1043.701  623.001    0.000  623.001    30.462  952.655    0.000  952.655
152.70  4629.402  154.323    0.000  154.323   903.970  567.185    0.000  567.185   111.492  768.678    0.000  768.678
152.80  4689.823  202.247    0.000  202.247   901.844  570.988    0.000  570.988    10.154  911.937    0.000  911.937
152.90  4781.627  174.357    0.000  174.357   890.603  636.447    0.000  636.447    40.616  963.109    0.000  963.109
153.00  4926.244  181.054    0.000  181.054  1019.098  586.123    0.000  586.123     0.000 1124.466    0.000 1124.466
153.10  4731.912  201.043    0.000  201.043   909.502  548.853    0.000  548.853    40.616 1013.477    0.000 1013.477
153.20  4934.881  213.754    0.000  213.754  1054.981  596.017    0.000  596.017    81.231  994.477    0.000  994.477
153.30  4665.533  183.262    0.000  183.262   963.031  647.813    0.000  647.813    10.154  971.958    0.000  971.958
153.40  4915.569  188.692    0.000  188.692   887.053  776.130    0.000  776.130    10.154 1224.997    0.000 1224.997
153.50  4962.755  199.233    0.000  199.233   992.683  707.307    0.000  707.307     0.000 1113.909    0.000 1113.909
153.60  4985.396  171.486    0.000  171.486  1092.548  697.147    0.000  697.147    50.769 1054.393    0.000 1054.393
153.70  4675.020  191.952    0.000  191.952  1037.896  611.113    0.000  611.113    30.462 1011.966    0.000 1011.966
153.80  4729.580  203.302    0.000  203.302   996.962  663.294    0.000  663.294    91.385  940.188    0.000  940.188
153.90  4861.410  227.947    0.000  227.947   914.216  845.646    0.000  845.646    71.077 1173.024    0.000 1173.024
154.00  4768.081  220.779    0.000  220.779   915.558  785.166    0.000  785.166   101.539  982.010    0.000  982.010
154.10  4947.949  206.067    0.000  206.067   986.328  772.410    0.000  772.410    81.231  921.992    0.000  921.992
154.20  4857.220  240.201    0.000  240.201  1065.190  746.469    0.000  746.469   142.154 1156.939    0.000 1156.939
154.30  4866.493  211.307    0.000  211.307   981.997  796.271    0.000  796.271   121.847 1132.608    0.000 1132.608
154.40  4773.911  224.468    0.000  224.468   981.928  751.187    0.000  751.187   213.231  871.826    0.000  871.826
154.50  4958.345  212.318    0.000  212.318  1073.216  711.933    0.000  711.933   223.385  869.815    0.000  869.815
154.60  4699.958  170.617    0.000  170.617  1061.813  658.365    0.000  658.365   132.000 1134.418    0.000 1134.418
154.70  4977.695  156.729    0.000  156.729  1059.176  706.391    0.000  706.391   162.462  984.122    0.000  984.122
154.80  4860.961  195.598    0.000  195.598   892.246  784.647    0.000  784.647    91.385  942.299    0.000  942.299
154.90  4826.000  207.463    0.000  207.463   891.163  848.636    0.000  848.636   121.847  891.126    0.000  891.126
155.00  4835.997  175.121    0.000  175.121   875.519  712.706    0.000  712.706    91.385  868.909    0.000  868.909
155.10  4906.788  198.333    0.000  198.333  1038.030  857.972    0.000  857.972   162.462  738.214    0.000  738.214
155.20  4882.081  177.886    0.000  177.886   932.540  834.584    0.000  834.584   142.154  939.986    0.000  939.986
155.30  4933.698  190.917    0.000  190.917   925.924  909.721    0.000  909.721   121.847 1194.735    0.000 1194.735
155.40  5024.245  195.667    0.000  195.667   975.426  821.745    0.000  821.745   121.847 1051.073    0.000 1051.073
155.50  4985.719  183.802    0.000  183.802  1042.524  808.556    0.000  808.556   101.539 1093.601    0.000 1093.601
155.60  4912.504  213.993    0.000  213.993  1046.112  874.532    0.000  874.532   182.770 1132.004    0.000 1132.004
155.70  4883.031  178.207    0.000  178.207   862.250  866.228    0.000  866.228    30.462  929.531    0.000  929.531
155.80  4828.184  207.562    0.000  207.562   829.695 1030.768    0.000 1030.768    71.077 1235.051    0.000 1235.051
155.90  4809.813  230.545    0.000  230.545   809.670  959.569    0.000  959.569    10.154 1091.989    0.000 1091.989
156.00  4729.086  232.235    0.000  232.235   908.317 1035.747    0.000 1035.747    10.154 1203.077    0.000 1203.077
156.10  4878.242  242.478    0.000  242.478   830.724 1042.008    0.000 1042.008    10.154 1173.523    0.000 1173.523
156.20  4815.024  204.963    0.000  204.963   869.245  904.836    0.000  904.836    30.462 1183.076    0.000 1183.076
156.30  4754.502  208.058    0.000  208.058   763.718 1001.029    0.000 1001.029    50.769 1050.773    0.000 1050.773
156.40  4849.587  191.043    0.000  191.043   710.011  991.562    0.000  991.562    30.462 1123.759    0.000 1123.759
156.50  4827.724  208.162    0.000  208.162   760.123  986.249    0.000  986.249    40.616 1082.142    0.000 1082.142
156.60  4786.792  195.420    0.000  195.420   643.471 1027.363    0.000 1027.363   142.054 1090.882    0.000 1090.882
156.70  4682.561  242.031    0.000  242.031   649.401 1086.594    0.000 1086.594    30.462  908.620    0.000  908.620
156.80  4760.363  167.219    0.000  167.219   734.923  979.761    0.000  979.761    91.385  889.116    0.000  889.116
156.90  4775.188  153.085    0.000  153.085   665.390 1031.941    0.000 1031.941    60.923  942.198    0.000  942.198
157.00  4567.042  148.945    0.000  148.945   628.353  840.242    0.000  840.242    40.616  983.920    0.000  983.920
157.10  4866.048  146.062    0.000  146.062   787.049  916.034    0.000  916.034    30.462 1084.148    0.000 1084.148
157.20  4760.419  205.913    0.000  205.913   609.891  922.005    0.000  922.005    10.154  932.748    0.000  932.748
157.30  4871.492  161.836    0.000  161.836   657.668  881.008    0.000  881.008     0.000  993.270    0.000  993.270
157.40  4735.518  209.846    0.000  209.846   686.896  952.091    0.000  952.091    20.308 1084.857    0.000 1084.857
157.50  4809.562  201.799    0.000  201.799   751.484  954.166    0.000  954.166    71.077 1023.732    0.000 1023.732
157.60  4912.455  211.083    0.000  211.083   799.942  986.895    0.000  986.895    50.769 1162.668    0.000 1162.668
157.70  4978.734  196.074    0.000  196.074   914.772  786.550    0.000  786.550    40.616 1124.264    0.000 1124.264
157.80  4796.874  176.375    0.000  176.375  1003.061  712.750    0.000  712.750    50.769 1062.940    0.000 1062.940
157.90  4866.091  183.032    0.000  183.032   900.583  733.378    0.000  733.378    81.231 1030.566    0.000 1030.566
158.00  4897.358  276.683    0.000  276.683   988.875  905.755    0.000  905.755    81.231 1181.972    0.000 1181.972
158.10  4991.160  259.348    0.000  259.348   964.627  873.629    0.000  873.629   101.539 1083.349    0.000 1083.349
158.20  4847.913  246.758    0.000  246.758   810.658  763.980    0.000  763.980    40.616 1042.629    0.000 1042.629
158.30  4897.977  210.335    0.000  210.335   783.828  826.196    0.000  826.196    60.923  900.075    0.000  900.075
158.40  4914.837  262.172    0.000  262.172   846.511  773.411    0.000  773.411    10.154 1090.184    0.000 1090.184
158.50  4726.518  241.030    0.000  241.030   743.138  895.974    0.000  895.974     0.000  919.980    0.000  919.980
158.60  4883.182  225.124    0.000  225.124   831.122  817.676    0.000  817.676   142.154  850.913    0.000  850.913
158.70  4857.966  237.106    0.000  237.106   859.400  845.825    0.000  845.825    40.616 1112.101    0.000 1112.101
158.80  4844.848  268.844    0.000  268.844   701.166 1069.641    0.000 1069.641     0.000 1315.279    0.000 1315.279
158.90  4621.032  242.645    0.000  242.645   848.849  819.578    0.000  819.578     0.000 1102.650    0.000 1102.650
159.00  4843.697  221.412    0.000  221.412   875.904  863.161    0.000  863.161    10.154 1100.238    0.000 1100.238
159.10  4669.115  237.449    0.000  237.449   865.489  807.783    0.000  807.783    30.462 1203.285    0.000 1203.285
159.20  4811.834  236.658    0.000  236.658   868.169  781.189    0.000  781.189    60.118  969.946    0.000  969.946
159.30  4720.219  238.289    0.000  238.289   908.030  759.145    0.000  759.145    30.462 1160.456    0.000 1160.456
159.40  4627.730  214.418    0.000  214.418   924.101  698.526    0.000  698.526   101.539  982.912    0.000  982.912
159.50  4717.879  206.085    0.000  206.085   985.411  813.349    0.000  813.349    71.077 1013.677    0.000 1013.677
159.60  4627.267  217.052    0.000  217.052   819.229  748.761    0.000  748.761    30.462  932.446    0.000  932.446
159.70  4759.600  198.643    0.000  198.643   862.331  759.567    0.000  759.567   142.154 1012.672    0.000 1012.672
159.80  4807.459  234.936    0.000  234.936   936.946  756.895    0.000  756.895    30.462 1126.276    0.000 1126.276
159.90  4937.940  233.371    0.000  233.371   886.538  756.200    0.000  756.200   142.154 1034.590    0.000 1034.590
160.00  4891.467  192.803    0.000  192.803   889.951  800.257    0.000  800.257   111.693 1125.070    0.000 1125.070
160.10  4884.613  250.763    0.000  250.763   865.178  822.608    0.000  822.608   132.000 1105.264    0.000 1105.264
160.20  4850.810  276.499    0.000  276.499   979.276  841.936    0.000  841.936    71.077 1284.617    0.000 1284.617
160.30  4834.708  256.507    0.000  256.507   839.192  902.892    0.000  902.892   121.847 1132.809    0.000 1132.809
160.40  4947.149  228.017    0.000  228.017   983.258  809.985    0.000  809.985   182.770 1124.264    0.000 1124.264
160.50  5104.344  207.376    0.000  207.376   882.570  813.356    0.000  813.356   213.231 1001.613    0.000 1001.613
160.60  4913.972  234.909    0.000  234.909   858.012  810.846    0.000  810.846   223.385  780.943    0.000  780.943
160.70  4919.470  220.369    0.000  220.369   857.663  905.269    0.000  905.269   132.000  931.541    0.000  931.541
160.80  4759.802  249.859    0.000  249.859   791.127  848.633    0.000  848.633   111.693  901.180    0.000  901.180
160.90  4702.115  235.636    0.000  235.636   710.765  877.041    0.000  877.041   172.616  831.814    0.000  831.814
161.00  4583.824  266.562    0.000  266.562   782.705  925.414    0.000  925.414   213.231  892.234    0.000  892.234
161.10  4796.469  222.765    0.000  222.765   719.669  939.248    0.000  939.248   152.308  982.312    0.000  982.312
161.20  4646.729  179.977    0.000  179.977   701.462  942.364    0.000  942.364   101.539 1064.850    0.000 1064.850
161.30  4927.649  174.895    0.000  174.895   761.194 1043.543    0.000 1043.543    30.462 1130.791    0.000 1130.791
161.40  4897.394  143.638    0.000  143.638   708.585 1024.195    0.000 1024.195    50.769 1093.197    0.000 1093.197
161.50  4911.563  188.776    0.000  188.776   651.137 1067.853    0.000 1067.853    30.462 1041.625    0.000 1041.625
161.60  4840.155  175.612    0.000  175.612   720.352  969.032    0.000  969.032    10.154 1054.796    0.000 1054.796
161.70  4765.588  155.978    0.000  155.978   745.466  950.925    0.000  950.925    30.462 1054.294    0.000 1054.294
161.80  4746.159  201.999    0.000  201.999   519.445 1178.854    0.000 1178.854    71.077  983.918    0.000  983.918
161.90  4730.257  228.789    0.000  228.789   629.606 1079.551    0.000 1079.551   101.539  812.008    0.000  812.008
162.00  4788.783  251.404    0.000  251.404   676.731  962.594    0.000  962.594    91.385  981.908    0.000  981.908
162.10  4818.127  214.861    0.000  214.861   602.848 1121.520    0.000 1121.520   132.000  953.156    0.000  953.156
162.20  4865.284  237.409    0.000  237.409   700.545 1140.199    0.000 1140.199   152.107  982.009    0.000  982.009
162.30  4837.027  227.219    0.000  227.219   595.747 1253.198    0.000 1253.198   182.770  992.865    0.000  992.865
162.40  4768.017  201.534    0.000  201.534   564.885 1145.388    0.000 1145.388   152.308  879.466    0.000  879.466
162.50  4763.993  226.347    0.000  226.347   679.277 1129.953    0.000 1129.953   172.616 1080.934    0.000 1080.934
162.60  4795.903  225.463    0.000  225.463   621.306 1107.692    0.000 1107.692   203.078  858.757    0.000  858.757
162.70  4813.124  233.446    0.000  233.446   656.930 1129.439    0.000 1129.439   182.770  981.708    0.000  981.708
162.80  4568.814  266.696    0.000  266.696   668.217 1047.685    0.000 1047.685   132.000 1101.846    0.000 1101.846
162.90  4720.996  266.574    0.000  266.574   762.721  982.357    0.000  982.357   111.693 1204.489    0.000 1204.489
163.00  4581.034  276.271    0.000  276.271   692.773  892.819    0.000  892.819   121.847 1001.815    0.000 1001.815
163.10  4525.775  267.933    0.000  267.933   647.032 1045.096    0.000 1045.096   101.539 1143.367    0.000 1143.367
163.20  4641.985  242.698    0.000  242.698   735.404  891.569    0.000  891.569   101.539 1109.887    0.000 1109.887
163.30  4766.094  217.777    0.000  217.777   760.996  788.759    0.000  788.759    71.077 1002.620    0.000 1002.620
163.40  4707.560  254.798    0.000  254.798   884.085  766.838    0.000  766.838   182.770 1029.060    0.000 1029.060
163.50  4726.941  266.214    0.000  266.214   908.376  855.294    0.000  855.294   120.439 1110.190    0.000 1110.190
163.60  4476.191  235.928    0.000  235.928   899.902  751.841    0.000  751.841   162.060  899.672    0.000  899.672
163.70  4445.054  257.140    0.000  257.140   879.711  774.064    0.000  774.064   101.338 1009.556    0.000 1009.556
163.80  4626.643  233.685    0.000  233.685   774.443  856.892    0.000  856.892    50.166 1006.941    0.000 1006.941
163.90  4585.301  255.188    0.000  255.188   848.629  861.347    0.000  861.347   111.693 1059.521    0.000 1059.521
164.00  4629.503  242.733    0.000  242.733   801.552  829.178    0.000  829.178    10.154 1202.682    0.000 1202.682
164.10  4706.999  251.175    0.000  251.175   828.356  806.873    0.000  806.873    50.769 1012.472    0.000 1012.472
164.20  4629.761  224.829    0.000  224.829   808.250  792.387    0.000  792.387   131.799  929.631    0.000  929.631
164.30  4587.039  275.138    0.000  275.138   794.376  958.099    0.000  958.099    91.385 1091.391    0.000 1091.391
164.40  4673.871  206.748    0.000  206.748   873.965  759.742    0.000  759.742    30.462 1001.713    0.000 1001.713
164.50  4542.756  310.512    0.000  310.512   884.374  873.495    0.000  873.495    81.231 1041.625    0.000 1041.625
164.60  4836.287  203.279    0.000  203.279   978.791  748.597    0.000  748.597    50.266  949.937    0.000  949.937
164.70  4702.875  218.849    0.000  218.849  1003.007  746.432    0.000  746.432    20.308 1165.079    0.000 1165.079
164.80  4688.333  224.968    0.000  224.968   806.602  829.744    0.000  829.744   111.693 1145.476    0.000 1145.476
164.90  4832.089  215.759    0.000  215.759   922.472  847.859    0.000  847.859    60.420 1287.230    0.000 1287.230
165.00  4859.943  218.620    0.000  218.620  1001.278  779.726    0.000  779.726    60.923 1256.564    0.000 1256.564
165.10  4832.060  224.713    0.000  224.713   922.378  827.889    0.000  827.889    90.478 1123.459    0.000 1123.459
165.20  4924.307  154.265    0.000  154.265   973.569  645.310    0.000  645.310    40.213 1094.304    0.000 1094.304
165.30  4790.621  197.976    0.000  197.976   947.462  642.715    0.000  642.715    40.616 1106.269    0.000 1106.269
165.40  4955.966  169.540    0.000  169.540  1029.853  694.163    0.000  694.163   132.000 1063.841    0.000 1063.841
165.50  4756.108  192.274    0.000  192.274   902.040  779.848    0.000  779.848   182.770  960.793    0.000  960.793
165.60  4907.996  197.514    0.000  197.514   912.146  754.823    0.000  754.823   172.616  994.276    0.000  994.276
165.70  4778.779  163.144    0.000  163.144   914.081  571.554    0.000  571.554    60.722 1115.720    0.000 1115.720
165.80  4965.131  182.255    0.000  182.255   980.621  554.434    0.000  554.434   151.705  923.199    0.000  923.199
165.90  4950.966  224.541    0.000  224.541   981.016  706.099    0.000  706.099    30.462 1299.496    0.000 1299.496
166.00  5106.203  215.572    0.000  215.572  1016.947  756.805    0.000  756.805   142.154 1135.224    0.000 1135.224
166.10  5018.236  178.098    0.000  178.098   974.034  662.172    0.000  662.172   162.462 1011.967    0.000 1011.967
166.20  4993.783  172.060    0.000  172.060  1027.255  709.285    0.000  709.285    40.616 1085.054    0.000 1085.054
166.30  4978.439  212.765    0.000  212.765  1058.196  716.556    0.000  716.556   172.616 1022.421    0.000 1022.421
166.40  5159.364  184.731    0.000  184.731  1038.988  831.175    0.000  831.175   152.107 1244.504    0.000 1244.504
166.50  5018.658  184.691    0.000  184.691  1015.418  686.815    0.000  686.815    70.976  991.358    0.000  991.358
166.60  5003.787  159.156    0.000  159.156   984.466  678.038    0.000  678.038    91.184 1192.930    0.000 1192.930
166.70  4852.631  208.441    0.000  208.441   938.954  702.466    0.000  702.466   101.539 1001.816    0.000 1001.816
166.80  4837.486  223.413    0.000  223.413   928.665  717.250    0.000  717.250   142.154  869.816    0.000  869.816
166.90  4856.236  279.437    0.000  279.437   898.920  798.087    0.000  798.087   213.231  879.969    0.000  879.969
167.00  4813.809  259.177    0.000  259.177   860.476  839.850    0.000  839.850   203.078  938.279    0.000  938.279
167.10  4754.362  211.714    0.000  211.714   905.735  800.257    0.000  800.257   282.698  988.543    0.000  988.543
167.20  4899.133  224.971    0.000  224.971   845.250  754.199    0.000  754.199   172.616  980.198    0.000  980.198
167.30  4852.332  213.059    0.000  213.059   856.776  813.423    0.000  813.423   202.172  987.631    0.000  987.631
167.40  4957.124  205.349    0.000  205.349   942.363  805.302    0.000  805.302    91.284 1040.912    0.000 1040.912
167.50  4850.222  231.512    0.000  231.512   930.473  844.001    0.000  844.001   180.356  968.137    0.000  968.137
167.60  4945.405  255.338    0.000  255.338   898.817  880.318    0.000  880.318   161.053 1018.502    0.000 1018.502
167.70  4862.682  212.617    0.000  212.617   923.274  754.468    0.000  754.468   232.331  977.885    0.000  977.885
167.80  4947.259  221.813    0.000  221.813  1000.259  846.990    0.000  846.990   230.923 1007.237    0.000 1007.237
167.90  4837.573  239.686    0.000  239.686   913.819  771.545    0.000  771.545   141.953 1017.596    0.000 1017.596
168.00  4796.288  184.916    0.000  184.916   943.722  678.757    0.000  678.757   160.653  917.763    0.000  917.763
168.10  4712.275  197.625    0.000  197.625   981.880  643.187    0.000  643.187   131.397  870.618    0.000  870.618
168.20  5010.605  233.334    0.000  233.334   961.461  740.931    0.000  740.931   211.721  787.073    0.000  787.073
168.30  4910.106  207.110    0.000  207.110   975.555  739.338    0.000  739.338    71.077 1018.999    0.000 1018.999
168.40  4875.133  224.841    0.000  224.841   939.121  728.056    0.000  728.056   101.539  899.271    0.000  899.271
168.50  4812.622  219.615    0.000  219.615   853.557  776.477    0.000  776.477    40.616 1018.303    0.000 1018.303
168.60  4921.255  235.731    0.000  235.731  1031.546  723.382    0.000  723.382    40.515 1069.371    0.000 1069.371
168.70  4926.488  287.104    0.000  287.104   930.121  801.838    0.000  801.838   121.444 1130.393    0.000 1130.393
168.80  4812.733  240.817    0.000  240.817  1001.177  676.638    0.000  676.638    60.923 1018.497    0.000 1018.497
168.90  4895.956  228.676    0.000  228.676   920.256  844.294    0.000  844.294    50.769 1047.957    0.000 1047.957
169.00  4771.226  278.810    0.000  278.810   942.599  813.126    0.000  813.126   142.154 1047.150    0.000 1047.150
169.10  4960.462  295.554    0.000  295.554   893.853 1009.102    0.000 1009.102    60.923 1322.112    0.000 1322.112
169.20  4855.127  285.849    0.000  285.849   838.760 1050.869    0.000 1050.869    10.053 1332.565    0.000 1332.565
169.30  4802.883  274.932    0.000  274.932   735.787 1096.168    0.000 1096.168     0.000 1130.497    0.000 1130.497
169.40  4855.859  259.671    0.000  259.671   922.745 1023.650    0.000 1023.650     0.000 1423.337    0.000 1423.337
169.50  4788.078  248.135    0.000  248.135   947.754  950.476    0.000  950.476     0.000 1339.199    0.000 1339.199
169.60  4724.307  236.078    0.000  236.078   732.344 1191.368    0.000 1191.368     0.000 1341.909    0.000 1341.909
169.70  4826.026  250.319    0.000  250.319   809.379 1048.173    0.000 1048.173     0.000 1401.625    0.000 1401.625
169.80  4748.090  226.630    0.000  226.630   881.916  915.863    0.000  915.863     0.000 1221.179    0.000 1221.179
169.90  4754.972  194.194    0.000  194.194   968.543  751.267    0.000  751.267    40.616 1057.505    0.000 1057.505
170.00  4783.331  173.762    0.000  173.762   848.824  889.263    0.000  889.263    10.154 1171.815    0.000 1171.815
170.10  4836.497  169.122    0.000  169.122   879.182  728.349    0.000  728.349    71.077  968.337    0.000  968.337
170.20  4723.443  234.891    0.000  234.891   792.967  796.233    0.000  796.233     0.000 1118.130    0.000 1118.130
170.30  4703.533  253.856    0.000  253.856   834.362  918.981    0.000  918.981     0.000 1235.154    0.000 1235.154
170.40  4906.744  232.267    0.000  232.267   899.640  901.897    0.000  901.897    40.616 1396.710    0.000 1396.710
170.50  5083.990  242.970    0.000  242.970   918.130  940.416    0.000  940.416    30.260 1375.495    0.000 1375.495
170.60  5013.648  196.688    0.000  196.688   853.515  809.201    0.000  809.201    10.154 1214.946    0.000 1214.946
170.70  4889.395  212.344    0.000  212.344   938.390  889.614    0.000  889.614    90.380 1475.027    0.000 1475.027
170.80  5134.867  179.516    0.000  179.516   923.386  772.539    0.000  772.539    50.769 1192.729    0.000 1192.729
170.90  5159.974  207.539    0.000  207.539   974.523  758.275    0.000  758.275   100.332 1199.163    0.000 1199.163
171.00  5061.005  188.660    0.000  188.660  1052.204  795.018    0.000  795.018   253.445 1181.467    0.000 1181.467
171.10  5060.099  211.854    0.000  211.854  1031.967  900.514    0.000  900.514   141.149 1271.947    0.000 1271.947
171.20  5058.042  169.837    0.000  169.837   872.578  794.940    0.000  794.940     0.000 1178.250    0.000 1178.250
171.30  5180.670  148.137    0.000  148.137   881.955  786.635    0.000  786.635    10.154 1169.301    0.000 1169.301
171.40  5037.664  174.395    0.000  174.395   874.907  867.006    0.000  867.006     0.000 1261.894    0.000 1261.894
171.50  4974.044  175.825    0.000  175.825   920.344  872.283    0.000  872.283     0.000 1041.120    0.000 1041.120
171.60  5176.016  156.467    0.000  156.467   764.107 1005.828    0.000 1005.828     0.000 1180.861    0.000 1180.861
171.70  5223.513  132.297    0.000  132.297   874.391  894.980    0.000  894.980    50.769 1029.559    0.000 1029.559
171.80  5162.347  136.503    0.000  136.503   951.217  807.387    0.000  807.387    40.414 1120.742    0.000 1120.742
171.90  5292.248  139.954    0.000  139.954   896.575  865.495    0.000  865.495    50.568 1040.317    0.000 1040.317
172.00  5276.771  152.598    0.000  152.598  1095.464  726.589    0.000  726.589   202.474  978.492    0.000  978.492
172.10  5333.379  138.229    0.000  138.229   831.341  893.891    0.000  893.891    70.072  996.789    0.000  996.789
172.20  5207.062  128.443    0.000  128.443   990.342  726.589    0.000  726.589    90.983  978.689    0.000  978.689
172.30  5061.324  144.307    0.000  144.307   980.616  786.944    0.000  786.944    70.474  989.548    0.000  989.548
172.40  5115.069  144.943    0.000  144.943  1009.284  747.598    0.000  747.598    30.261  978.086    0.000  978.086
172.50  5064.735  140.883    0.000  140.883   903.314  835.412    0.000  835.412     0.000 1080.630    0.000 1080.630
172.60  4880.598  137.963    0.000  137.963  1011.286  701.212    0.000  701.212    40.012  944.814    0.000  944.814
172.70  5080.630  166.570    0.000  166.570   907.691  783.613    0.000  783.613    50.769 1002.620    0.000 1002.620
172.80  4986.115  160.912    0.000  160.912   839.385  809.901    0.000  809.901    50.769  948.734    0.000  948.734
172.90  5000.305  150.040    0.000  150.040  1043.149  631.473    0.000  631.473    19.906  986.233    0.000  986.233
173.00  4961.803  178.068    0.000  178.068   987.421  713.271    0.000  713.271   170.404  843.878    0.000  843.878
173.10  5010.099  177.199    0.000  177.199   816.252  824.252    0.000  824.252    40.414  928.225    0.000  928.225
173.20  5116.337  167.804    0.000  167.804   762.861  740.031    0.000  740.031    10.154  775.615    0.000  775.615
173.30  5086.610  166.260    0.000  166.260   931.512  736.273    0.000  736.273    10.154 1040.722    0.000 1040.722
173.40  5298.727  155.434    0.000  155.434  1048.030  591.139    0.000  591.139    20.308 1057.411    0.000 1057.411
173.50  4984.168  145.262    0.000  145.262  1005.950  599.137    0.000  599.137    10.154 1059.115    0.000 1059.115
173.60  5040.020  168.129    0.000  168.129   850.674  750.283    0.000  750.283    10.154 1200.068    0.000 1200.068
173.70  5060.820  145.065    0.000  145.065   817.898  770.470    0.000  770.470     9.953  948.633    0.000  948.633
173.80  5128.935  110.459    0.000  110.459   987.352  657.545    0.000  657.545    40.515  969.339    0.000  969.339
173.90  5146.582  144.021    0.000  144.021   906.437  676.613    0.000  676.613    40.414 1058.215    0.000 1058.215
174.00  5107.896  140.885    0.000  140.885   845.867  636.316    0.000  636.316     0.000 1006.540    0.000 1006.540
174.10  5263.284  169.870    0.000  169.870   803.199  802.077    0.000  802.077     0.000 1018.102    0.000 1018.102
174.20  4914.494  199.236    0.000  199.236   879.889  751.404    0.000  751.404     0.000 1080.333    0.000 1080.333
174.30  5007.193  141.014    0.000  141.014   863.279  715.387    0.000  715.387     0.000 1079.928    0.000 1079.928
174.40  5125.111  178.094    0.000  178.094   851.618  799.090    0.000  799.090     0.000 1142.965    0.000 1142.965
174.50  4953.140  155.526    0.000  155.526   955.460  650.148    0.000  650.148     0.000 1220.978    0.000 1220.978
174.60  5197.108  167.306    0.000  167.306   893.275  837.913    0.000  837.913     0.000 1186.792    0.000 1186.792
174.70  4886.210  193.137    0.000  193.137   872.716  710.936    0.000  710.936     0.000  936.770    0.000  936.770
174.80  4807.462  174.170    0.000  174.170  1110.005  681.106    0.000  681.106     0.000 1261.188    0.000 1261.188
174.90  4935.162  143.238    0.000  143.238  1004.394  734.201    0.000  734.201     0.000 1147.186    0.000 1147.186
175.00  5139.167  162.236    0.000  162.236  1040.270  777.043    0.000  777.043     0.000 1211.623    0.000 1211.623
175.10  4990.131  134.709    0.000  134.709  1197.686  635.276    0.000  635.276    19.906 1411.485    0.000 1411.485
175.20  4947.028  179.338    0.000  179.338  1150.441  690.918    0.000  690.918    50.769 1242.893    0.000 1242.893
175.30  4926.509  139.210    0.000  139.210  1125.054  535.145    0.000  535.145    80.628 1050.068    0.000 1050.068
175.40  4868.634  130.371    0.000  130.371  1112.166  538.561    0.000  538.561    49.965 1091.788    0.000 1091.788
175.50  4916.099  123.544    0.000  123.544   983.380  610.717    0.000  610.717    10.154 1133.610    0.000 1133.610
175.60  4921.159  145.699    0.000  145.699  1044.858  665.889    0.000  665.889    50.468 1121.446    0.000 1121.446
175.70  5156.198  157.324    0.000  157.324  1056.178  660.049    0.000  660.049    20.106 1320.198    0.000 1320.198
175.80  5050.771  135.644    0.000  135.644   890.945  767.138    0.000  767.138     0.000 1071.279    0.000 1071.279
175.90  5063.113  124.415    0.000  124.415  1022.558  657.929    0.000  657.929     0.000 1191.221    0.000 1191.221
176.00  5038.144  140.924    0.000  140.924   907.624  741.758    0.000  741.758     0.000 1112.600    0.000 1112.600
176.10  5100.764  133.204    0.000  133.204   930.992  799.523    0.000  799.523     0.000 1183.480    0.000 1183.480
176.20  5112.636  110.316    0.000  110.316  1167.862  547.206    0.000  547.206     0.000 1303.215    0.000 1303.215
176.30  4899.640  133.037    0.000  133.037   913.176  675.097    0.000  675.097     0.000 1173.726    0.000 1173.726
176.40  4860.951  143.412    0.000  143.412  1118.540  443.581    0.000  443.581    10.154  992.064    0.000  992.064
176.50  4910.823  123.154    0.000  123.154  1088.650  524.040    0.000  524.040     0.000 1063.339    0.000 1063.339
176.60  4970.437  127.909    0.000  127.909   824.534  678.853    0.000  678.853     0.000 1113.503    0.000 1113.503
176.70  5005.443  183.397    0.000  183.397   920.230  760.480    0.000  760.480     0.000 1134.621    0.000 1134.621
176.80  4742.232  172.341    0.000  172.341   890.039  710.723    0.000  710.723     0.000 1113.203    0.000 1113.203
176.90  5035.233  176.848    0.000  176.848  1059.830  635.193    0.000  635.193    60.521 1051.680    0.000 1051.680
177.00  4988.423  134.771    0.000  134.771  1083.784  589.711    0.000  589.711     0.000 1202.079    0.000 1202.079
177.10  5011.868  179.438    0.000  179.438  1106.083  636.013    0.000  636.013     0.000 1192.023    0.000 1192.023
177.20  4852.065  212.545    0.000  212.545   980.562  737.778    0.000  737.778     0.000 1215.142    0.000 1215.142
177.30  4967.778  156.857    0.000  156.857  1019.211  781.537    0.000  781.537     0.000 1163.366    0.000 1163.366
177.40  4983.769  129.435    0.000  129.435  1018.055  676.437    0.000  676.437   131.296 1001.916    0.000 1001.916
177.50  5072.523  161.231    0.000  161.231  1009.966  709.295    0.000  709.295     9.953 1081.735    0.000 1081.735
177.60  4840.394  188.146    0.000  188.146  1038.371  708.298    0.000  708.298   140.946  961.600    0.000  961.600
177.70  5135.976  130.498    0.000  130.498   921.853  772.887    0.000  772.887   110.586  969.841    0.000  969.841
177.80  5027.315  152.941    0.000  152.941  1066.227  854.087    0.000  854.087    29.858 1324.126    0.000 1324.126
177.90  5048.287  207.275    0.000  207.275   961.026  893.170    0.000  893.170     0.000 1270.235    0.000 1270.235
178.00  4954.159  273.708    0.000  273.708   785.314 1066.143    0.000 1066.143    10.053 1276.565    0.000 1276.565
178.10  4863.810  246.232    0.000  246.232   881.082  996.323    0.000  996.323     0.000 1192.623    0.000 1192.623
178.20  5130.830  234.938    0.000  234.938   720.393  998.919    0.000  998.919     0.000 1191.823    0.000 1191.823
178.30  5028.463  254.188    0.000  254.188   842.041  951.575    0.000  951.575     0.000 1211.824    0.000 1211.824
178.40  4911.067  190.246    0.000  190.246   818.275  843.576    0.000  843.576     0.000 1112.601    0.000 1112.601
178.50  5189.125  136.989    0.000  136.989   784.032  967.829    0.000  967.829     0.000 1058.815    0.000 1058.815
178.60  5030.590  144.757    0.000  144.757   924.496  737.727    0.000  737.727     0.000 1131.801    0.000 1131.801
178.70  4866.136  205.315    0.000  205.315   920.517  766.484    0.000  766.484     9.953  817.233    0.000  817.233
178.80  4759.470  185.979    0.000  185.979   892.203  831.294    0.000  831.294    91.385  999.099    0.000  999.099
178.90  4974.647  199.639    0.000  199.639   955.921  757.111    0.000  757.111   131.093 1061.028    0.000 1061.028
179.00  4948.911  217.573    0.000  217.573   924.585  792.390    0.000  792.390   101.438 1090.385    0.000 1090.385
179.10  4748.546  225.992    0.000  225.992   821.910  818.849    0.000  818.849    71.077 1122.254    0.000 1122.254
179.20  4988.674  231.683    0.000  231.683   801.632  902.982    0.000  902.982    50.769 1132.407    0.000 1132.407
179.30  5022.031  182.557    0.000  182.557   931.884  855.860    0.000  855.860    20.308 1122.956    0.000 1122.956
179.40  4978.431  275.596    0.000  275.596   716.976  886.081    0.000  886.081     0.000 1081.133    0.000 1081.133
179.50  5172.271  291.548    0.000  291.548   866.691  924.292    0.000  924.292    10.154 1229.822    0.000 1229.822
179.60  4981.847  247.722    0.000  247.722   874.008  761.386    0.000  761.386    10.154 1244.400    0.000 1244.400
179.70  4838.516  257.390    0.000  257.390   891.430  717.852    0.000  717.852    20.308 1071.584    0.000 1071.584
179.80  4920.771  277.898    0.000  277.898   919.351  897.576    0.000  897.576   111.592 1134.419    0.000 1134.419
179.90  4854.735  274.702    0.000  274.702   887.757  869.302    0.000  869.302   101.539 1173.928    0.000 1173.928
180.00  4926.673  296.854    0.000  296.854  1053.723  768.044    0.000  768.044   172.515 1143.063    0.000 1143.063
180.10  4946.856  310.699    0.000  310.699   912.396  848.766    0.000  848.766   111.693 1285.117    0.000 1285.117
180.20  4968.645  269.446    0.000  269.446  1018.108  730.176    0.000  730.176   233.539 1022.123    0.000 1022.123
180.30  5059.838  304.990    0.000  304.990   971.403  780.760    0.000  780.760   273.954 1070.679    0.000 1070.679
180.40  5091.867  283.734    0.000  283.734  1033.495  756.983    0.000  756.983   222.581 1071.986    0.000 1071.986
180.50  4883.896  371.579    0.000  371.579   988.016  746.994    0.000  746.994   202.877  938.580    0.000  938.580
180.60  5082.186  337.727    0.000  337.727   896.826  799.437    0.000  799.437   171.912 1020.312    0.000 1020.312
180.70  5057.338  312.207    0.000  312.207   850.307  832.761    0.000  832.761    99.528 1017.895    0.000 1017.895
180.80  4980.419  324.622    0.000  324.622   791.135  811.674    0.000  811.674   152.006  958.084    0.000  958.084
180.90  5081.422  320.961    0.000  320.961  1009.937  790.489    0.000  790.489   162.462 1071.182    0.000 1071.182
181.00  5118.949  271.251    0.000  271.251   988.346  792.385    0.000  792.385    30.261 1125.869    0.000 1125.869
181.10  5024.281  289.992    0.000  289.992   908.244  843.962    0.000  843.962    70.775 1203.984    0.000 1203.984
181.20  5157.708  226.150    0.000  226.150   972.576  830.385    0.000  830.385    70.474 1364.639    0.000 1364.639
181.30  5079.381  199.396    0.000  199.396   803.450  917.029    0.000  917.029    20.308 1232.036    0.000 1232.036
181.40  4945.869  203.330    0.000  203.330   802.094  807.769    0.000  807.769    10.154 1007.743    0.000 1007.743
181.50  5093.435  215.183    0.000  215.183   743.745  792.256    0.000  792.256    20.107  823.769    0.000  823.769
181.60  5013.632  252.548    0.000  252.548   742.695  956.973    0.000  956.973    20.308 1122.955    0.000 1122.955
181.70  5002.452  221.145    0.000  221.145   775.429 1016.338    0.000 1016.338     0.000 1284.614    0.000 1284.614
181.80  4838.810  200.449    0.000  200.449   754.201  710.149    0.000  710.149     0.000  878.660    0.000  878.660
181.90  4775.417  211.083    0.000  211.083   681.227  785.602    0.000  785.602    40.616  818.642    0.000  818.642
182.00  4929.214  219.983    0.000  219.983   791.297  805.233    0.000  805.233    10.154 1087.971    0.000 1087.971
182.10  5030.192  209.069    0.000  209.069   701.209  968.740    0.000  968.740     0.000 1090.185    0.000 1090.185
182.20  4895.582  163.517    0.000  163.517   551.781 1021.354    0.000 1021.354     0.000  945.414    0.000  945.414
182.30  4957.510  233.323    0.000  233.323   787.528  836.268    0.000  836.268    20.308  945.916    0.000  945.916
182.40  4813.053  238.974    0.000  238.974   706.997  914.080    0.000  914.080     0.000  947.525    0.000  947.525
182.50  4859.745  241.832    0.000  241.832   676.597 1091.499    0.000 1091.499    10.154 1170.404    0.000 1170.404
182.60  4818.476  268.803    0.000  268.803   762.674 1094.386    0.000 1094.386    40.213 1140.543    0.000 1140.543
182.70  4941.941  220.968    0.000  220.968   646.725  941.629    0.000  941.629    10.154 1007.141    0.000 1007.141
182.80  4827.469  288.712    0.000  288.712   719.225 1013.821    0.000 1013.821     0.000 1111.390    0.000 1111.390
182.90  4902.049  221.528    0.000  221.528   646.508 1050.401    0.000 1050.401    30.462 1019.606    0.000 1019.606
183.00  4827.621  228.675    0.000  228.675   664.621 1027.273    0.000 1027.273     0.000  936.665    0.000  936.665
183.10  4821.751  206.167    0.000  206.167   727.540  959.050    0.000  959.050    91.385  907.013    0.000  907.013
183.20  4944.265  176.894    0.000  176.894   767.569 1005.202    0.000 1005.202    20.308 1056.402    0.000 1056.402
183.30  4967.774  178.311    0.000  178.311   822.887 1003.352    0.000 1003.352     0.000 1135.719    0.000 1135.719
183.40  4967.719  164.749    0.000  164.749   715.245 1005.645    0.000 1005.645    91.385 1038.403    0.000 1038.403
183.50  5046.902  203.069    0.000  203.069   795.698  977.494    0.000  977.494     0.000 1251.029    0.000 1251.029
183.60  5026.495  137.372    0.000  137.372   665.188 1082.037    0.000 1082.037     9.953 1274.961    0.000 1274.961
183.70  4989.836  131.739    0.000  131.739   706.993  951.018    0.000  951.018    69.670 1108.279    0.000 1108.279
183.80  5047.131  146.101    0.000  146.101   822.866  944.526    0.000  944.526    49.965 1209.516    0.000 1209.516
183.90  5019.267  174.904    0.000  174.904   692.330  979.202    0.000  979.202    40.414 1037.399    0.000 1037.399
184.00  5043.852  135.836    0.000  135.836   643.213 1150.875    0.000 1150.875     9.953 1178.750    0.000 1178.750
184.10  4775.630  147.648    0.000  147.648   704.653 1068.817    0.000 1068.817     0.000 1235.756    0.000 1235.756
184.20  4961.443  148.890    0.000  148.890   648.532  997.960    0.000  997.960    29.858 1167.290    0.000 1167.290
184.30  4777.058  154.085    0.000  154.085   629.037  986.975    0.000  986.975    49.764 1228.215    0.000 1228.215
184.40  4818.183  165.989    0.000  165.989   466.955 1094.280    0.000 1094.280     9.953 1098.625    0.000 1098.625
184.50  4817.204  243.940    0.000  243.940   513.995 1069.452    0.000 1069.452    29.858 1045.240    0.000 1045.240
184.60  4865.952  254.041    0.000  254.041   517.546 1143.645    0.000 1143.645    29.858 1148.992    0.000 1148.992
184.70  4781.140  270.547    0.000  270.547   604.310 1151.700    0.000 1151.700    29.858 1158.847    0.000 1158.847
184.80  4892.240  189.050    0.000  189.050   608.127 1134.185    0.000 1134.185    69.670 1136.630    0.000 1136.630
184.90  4726.146  232.394    0.000  232.394   565.877 1011.771    0.000 1011.771     9.953 1032.171    0.000 1032.171
185.00  4761.142  280.312    0.000  280.312   691.607 1040.341    0.000 1040.341    90.983 1205.795    0.000 1205.795
185.10  4779.388  261.029    0.000  261.029   666.092 1079.565    0.000 1079.565   211.824  862.974    0.000  862.974
185.20  4781.468  277.376    0.000  277.376   697.956 1037.579    0.000 1037.579   210.819 1025.535    0.000 1025.535
185.30  4684.678  275.899    0.000  275.899   707.254  988.131    0.000  988.131   211.221  983.814    0.000  983.814
185.40  4644.699  308.196    0.000  308.196   685.243 1023.801    0.000 1023.801   283.705 1066.857    0.000 1066.857
185.50  4714.441  282.635    0.000  282.635   592.472 1044.450    0.000 1044.450    80.025 1308.638    0.000 1308.638
185.60  4682.656  287.032    0.000  287.032   657.149  996.209    0.000  996.209    70.474 1221.376    0.000 1221.376
185.70  4785.918  268.924    0.000  268.924   612.748 1055.885    0.000 1055.885    80.829 1286.627    0.000 1286.627
185.80  5018.129  216.030    0.000  216.030   693.891  960.107    0.000  960.107    30.060 1148.184    0.000 1148.184
185.90  4898.048  213.407    0.000  213.407   670.192 1123.307    0.000 1123.307     0.000 1281.091    0.000 1281.091
186.00  4880.316  161.951    0.000  161.951   527.229 1078.620    0.000 1078.620     0.000 1119.034    0.000 1119.034
186.10  4836.398  220.188    0.000  220.188   497.538  995.665    0.000  995.665     0.000 1058.915    0.000 1058.915
186.20  5083.288  188.926    0.000  188.926   671.593  976.138    0.000  976.138    60.923 1069.073    0.000 1069.073
186.30  5011.114  207.626    0.000  207.626   716.469  960.444    0.000  960.444    60.923 1151.108    0.000 1151.108
186.40  4919.081  218.536    0.000  218.536   718.975  929.656    0.000  929.656   101.539 1018.505    0.000 1018.505
186.50  4997.545  268.828    0.000  268.828   623.300 1028.350    0.000 1028.350   121.847 1018.805    0.000 1018.805
186.60  4797.030  225.080    0.000  225.080   595.591 1066.563    0.000 1066.563    91.385 1140.449    0.000 1140.449
186.70  4868.942  181.708    0.000  181.708   565.847 1119.011    0.000 1119.011     0.000 1090.285    0.000 1090.285
186.80  4993.929  175.121    0.000  175.121   573.965  961.820    0.000  961.820     0.000  927.420    0.000  927.420
186.90  4887.104  252.894    0.000  252.894   512.230 1159.788    0.000 1159.788    60.923 1047.858    0.000 1047.858
187.00  4912.511  179.852    0.000  179.852   562.682  910.887    0.000  910.887    81.231  930.032    0.000  930.032
187.10  4991.721  142.571    0.000  142.571   763.123  863.383    0.000  863.383    10.154  972.561    0.000  972.561
187.20  4926.686  205.492    0.000  205.492   584.004  939.355    0.000  939.355     0.000  979.797    0.000  979.797
187.30  4755.124  173.078    0.000  173.078   558.534  983.674    0.000  983.674     0.000 1101.035    0.000 1101.035
187.40  4884.120  211.957    0.000  211.957   578.859  922.956    0.000  922.956    10.154  890.726    0.000  890.726
187.50  4952.144  245.526    0.000  245.526   596.493  886.378    0.000  886.378    60.420  909.224    0.000  909.224
187.60  4872.728  205.066    0.000  205.066   640.671  859.910    0.000  859.910     9.953  965.319    0.000  965.319
187.70  5089.816  141.163    0.000  141.163   684.502  952.937    0.000  952.937    60.923 1111.086    0.000 1111.086
187.80  5053.973  190.799    0.000  190.799   632.809 1013.957    0.000 1013.957    40.616  839.950    0.000  839.950
187.90  5099.943  165.612    0.000  165.612   592.901  919.830    0.000  919.830    40.616  838.950    0.000  838.950
188.00  5164.492  197.260    0.000  197.260   594.153  970.998    0.000  970.998   121.847  847.689    0.000  847.689
188.10  4887.847  222.320    0.000  222.320   583.480 1040.434    0.000 1040.434   142.154  978.186    0.000  978.186
188.20  5010.331  139.739    0.000  139.739   589.792 1034.948    0.000 1034.948   121.847  938.776    0.000  938.776
188.30  4951.521  156.776    0.000  156.776   744.047 1030.243    0.000 1030.243   131.396 1069.468    0.000 1069.468
188.40  5091.091  221.093    0.000  221.093   720.479 1097.727    0.000 1097.727   111.693 1158.941    0.000 1158.941
188.50  5077.883  208.047    0.000  208.047   787.408 1072.884    0.000 1072.884    70.976 1020.815    0.000 1020.815
188.60  4995.622  212.116    0.000  212.116   731.673 1064.994    0.000 1064.994    60.923 1149.792    0.000 1149.792
188.70  4779.671  227.425    0.000  227.425   795.673  993.698    0.000  993.698   111.693 1242.287    0.000 1242.287
188.80  4896.015  229.976    0.000  229.976   656.973 1083.322    0.000 1083.322   111.693 1180.960    0.000 1180.960
188.90  4741.873  246.554    0.000  246.554   721.422 1169.651    0.000 1169.651    71.077 1170.400    0.000 1170.400
189.00  4746.769  219.023    0.000  219.023   647.417 1008.464    0.000 1008.464   101.539  926.616    0.000  926.616
189.10  4786.037  202.636    0.000  202.636   741.105  923.640    0.000  923.640    81.231  898.065    0.000  898.065
189.20  4782.650  137.452    0.000  137.452   620.431 1091.695    0.000 1091.695    20.308 1148.893    0.000 1148.893
189.30  4972.119  115.799    0.000  115.799   687.832 1029.716    0.000 1029.716     0.000 1111.790    0.000 1111.790
189.40  4988.498  154.356    0.000  154.356   655.064 1070.248    0.000 1070.248     0.000 1059.921    0.000 1059.921
189.50  4863.427  155.782    0.000  155.782   772.226 1006.594    0.000 1006.594     0.000 1068.965    0.000 1068.965
189.60  4824.271  194.747    0.000  194.747   691.304 1061.346    0.000 1061.346    60.923 1108.683    0.000 1108.683
189.70  4854.394  182.982    0.000  182.982   691.523 1059.705    0.000 1059.705    10.154 1128.186    0.000 1128.186
189.80  4811.372  182.573    0.000  182.573   630.650 1152.427    0.000 1152.427    30.462 1141.354    0.000 1141.354
189.90  4847.183  156.896    0.000  156.896   609.079 1129.429    0.000 1129.429    71.077  997.593    0.000  997.593
190.00  4802.473  174.326    0.000  174.326   619.285 1090.904    0.000 1090.904    71.077 1112.300    0.000 1112.300
190.10  4825.086  227.168    0.000  227.168   680.239 1060.996    0.000 1060.996    10.154 1120.845    0.000 1120.845
190.20  4889.400  264.578    0.000  264.578   652.009 1068.394    0.000 1068.394    20.308 1081.438    0.000 1081.438
190.30  4755.224  286.136    0.000  286.136   692.555  986.551    0.000  986.551    71.077 1041.223    0.000 1041.223
190.40  4877.535  274.188    0.000  274.188   697.482 1111.755    0.000 1111.755    60.923 1153.017    0.000 1153.017
190.50  4766.933  303.451    0.000  303.451   821.345  920.129    0.000  920.129    91.385  989.346    0.000  989.346
190.60  4857.858  287.503    0.000  287.503   834.021  945.306    0.000  945.306    10.154 1181.870    0.000 1181.870
190.70  4818.627  329.681    0.000  329.681   714.082 1148.749    0.000 1148.749    20.308 1497.139    0.000 1497.139
190.80  4811.403  292.680    0.000  292.680   771.196  931.733    0.000  931.733     0.000 1122.455    0.000 1122.455
190.90  4744.230  296.517    0.000  296.517   624.726 1033.076    0.000 1033.076     0.000 1160.558    0.000 1160.558
191.00  4621.691  296.732    0.000  296.732   747.281  826.750    0.000  826.750     9.953  917.563    0.000  917.563
191.10  4864.597  251.425    0.000  251.425   924.324  917.198    0.000  917.198   121.746 1173.322    0.000 1173.322
191.20  4821.270  273.244    0.000  273.244   880.479  743.527    0.000  743.527    71.077 1008.342    0.000 1008.342
191.30  4975.951  291.599    0.000  291.599   952.764  812.866    0.000  812.866   142.054 1069.565    0.000 1069.565
191.40  4992.762  244.119    0.000  244.119   856.125  932.733    0.000  932.733   100.734  986.929    0.000  986.929
191.50  4810.391  302.535    0.000  302.535   856.962  846.620    0.000  846.620    91.385  978.685    0.000  978.685
191.60  4855.965  240.546    0.000  240.546   948.355  820.438    0.000  820.438   101.539  926.308    0.000  926.308
191.70  5014.185  238.404    0.000  238.404  1001.829  761.519    0.000  761.519   101.338  937.366    0.000  937.366
191.80  4931.412  232.194    0.000  232.194   814.176  705.048    0.000  705.048    40.616  967.633    0.000  967.633
191.90  4968.167  251.032    0.000  251.032   837.820  818.103    0.000  818.103   111.693 1200.769    0.000 1200.769
192.00  4967.655  259.533    0.000  259.533   766.181  935.316    0.000  935.316    81.030 1067.663    0.000 1067.663
192.10  4810.921  282.040    0.000  282.040   695.973 1086.705    0.000 1086.705     0.000 1218.760    0.000 1218.760
192.20  4853.599  254.717    0.000  254.717   703.520  979.351    0.000  979.351     0.000 1260.579    0.000 1260.579
192.30  4885.848  254.231    0.000  254.231   794.526 1016.362    0.000 1016.362     0.000 1241.680    0.000 1241.680
192.40  4909.789  297.996    0.000  297.996   659.647 1102.559    0.000 1102.559     0.000 1250.427    0.000 1250.427
192.50  4765.345  276.022    0.000  276.022   694.398 1066.251    0.000 1066.251     0.000 1237.758    0.000 1237.758
192.60  4745.716  303.238    0.000  303.238   624.151 1211.125    0.000 1211.125     0.000 1240.773    0.000 1240.773
192.70  4876.260  306.146    0.000  306.146   678.623 1166.511    0.000 1166.511     0.000 1291.548    0.000 1291.548
192.80  4817.955  301.514    0.000  301.514   844.285 1020.905    0.000 1020.905     0.000 1525.684    0.000 1525.684
192.90  4780.677  285.533    0.000  285.533   937.148  899.378    0.000  899.378     0.000 1270.835    0.000 1270.835
193.00  4794.550  323.688    0.000  323.688   767.933  969.162    0.000  969.162     0.000 1222.078    0.000 1222.078
193.10  4802.267  307.489    0.000  307.489   657.139 1013.011    0.000 1013.011     0.000 1142.157    0.000 1142.157
193.20  4686.730  273.982    0.000  273.982   797.517  806.268    0.000  806.268     0.000 1263.099    0.000 1263.099
193.30  4817.313  311.477    0.000  311.477   722.078  932.685    0.000  932.685     0.000 1068.870    0.000 1068.870
193.40  4919.190  260.700    0.000  260.700   882.131  798.483    0.000  798.483     0.000 1174.027    0.000 1174.027
193.50  5034.631  234.334    0.000  234.334   846.290  970.858    0.000  970.858     0.000 1557.562    0.000 1557.562
193.60  4935.140  249.422    0.000  249.422   860.993  814.864    0.000  814.864    60.923 1232.134    0.000 1232.134
193.70  4738.391  223.675    0.000  223.675   785.247  884.037    0.000  884.037    30.462  988.343    0.000  988.343
193.80  4898.705  222.452    0.000  222.452   851.862  876.890    0.000  876.890    81.231 1161.958    0.000 1161.958
193.90  4957.139  167.473    0.000  167.473   746.418  924.800    0.000  924.800     0.000 1143.263    0.000 1143.263
194.00  4757.212  258.174    0.000  258.174   758.788  943.785    0.000  943.785     0.000 1274.158    0.000 1274.158
194.10  4775.397  239.311    0.000  239.311   741.374 1021.865    0.000 1021.865    81.231 1234.046    0.000 1234.046
194.20  4993.631  149.113    0.000  149.113   771.414  993.147    0.000  993.147    60.923 1049.867    0.000 1049.867
194.30  4998.612  130.857    0.000  130.857   620.876 1052.328    0.000 1052.328   152.207 1070.777    0.000 1070.777
194.40  4745.945  189.015    0.000  189.015   631.378  973.230    0.000  973.230     0.000 1164.477    0.000 1164.477
194.50  4661.923  265.534    0.000  265.534   516.081 1139.221    0.000 1139.221     0.000 1232.129    0.000 1232.129
194.60  4822.391  133.863    0.000  133.863   671.672 1084.113    0.000 1084.113    50.568 1203.382    0.000 1203.382
194.70  4776.762  181.868    0.000  181.868   699.209 1076.876    0.000 1076.876    60.923 1437.117    0.000 1437.117
194.80  4926.333  183.932    0.000  183.932   734.147 1099.266    0.000 1099.266    50.769 1407.862    0.000 1407.862
194.90  4830.909  218.528    0.000  218.528   694.845 1148.944    0.000 1148.944    20.308 1447.068    0.000 1447.068
195.00  4897.966  223.002    0.000  223.002   678.768 1137.910    0.000 1137.910    10.154 1509.711    0.000 1509.711
195.10  4773.539  275.352    0.000  275.352   672.027 1074.463    0.000 1074.463    20.308 1174.530    0.000 1174.530
195.20  4865.180  273.358    0.000  273.358   624.513 1076.242    0.000 1076.242   132.000 1145.377    0.000 1145.377
195.30  4916.287  258.070    0.000  258.070   756.667 1135.633    0.000 1135.633   111.693 1366.245    0.000 1366.245
195.40  4870.164  195.083    0.000  195.083   704.402 1120.160    0.000 1120.160    10.154 1245.606    0.000 1245.606
195.50  4827.135  207.363    0.000  207.363   731.331 1075.099    0.000 1075.099   141.046  960.596    0.000  960.596
195.60  4807.839  244.515    0.000  244.515   620.668 1153.695    0.000 1153.695     0.000 1124.065    0.000 1124.065
195.70  4914.657  211.546    0.000  211.546   660.311 1066.860    0.000 1066.860    10.154 1214.945    0.000 1214.945
195.80  4836.213  151.211    0.000  151.211   677.734 1067.517    0.000 1067.517     0.000 1224.497    0.000 1224.497
195.90  4816.878  140.629    0.000  140.629   624.256 1107.620    0.000 1107.620    20.308 1122.250    0.000 1122.250
196.00  4912.149  133.608    0.000  133.608   551.059 1189.908    0.000 1189.908    10.154 1214.645    0.000 1214.645
196.10  4645.838  206.277    0.000  206.277   695.541  980.299    0.000  980.299    40.515  970.949    0.000  970.949
196.20  4822.056  185.804    0.000  185.804   693.169  942.963    0.000  942.963    81.231 1042.432    0.000 1042.432
196.30  4819.230  161.383    0.000  161.383   616.298 1052.816    0.000 1052.816     0.000 1093.100    0.000 1093.100
196.40  4770.592  244.636    0.000  244.636   715.653 1067.568    0.000 1067.568    20.308 1003.223    0.000 1003.223
196.50  4806.989  272.557    0.000  272.557   648.460  975.687    0.000  975.687    81.231 1022.022    0.000 1022.022
196.60  4710.935  253.986    0.000  253.986   598.874 1032.073    0.000 1032.073    10.154 1105.164    0.000 1105.164
196.70  4752.190  308.339    0.000  308.339   559.530 1128.945    0.000 1128.945     0.000 1204.489    0.000 1204.489
196.80  4825.632  308.428    0.000  308.428   616.037 1248.693    0.000 1248.693     0.000 1305.120    0.000 1305.120
196.90  4712.958  310.907    0.000  310.907   652.048 1098.000    0.000 1098.000    40.616 1378.716    0.000 1378.716
197.00  4772.227  269.180    0.000  269.180   730.724 1166.303    0.000 1166.303    70.372 1275.062    0.000 1275.062
197.10  4787.516  291.485    0.000  291.485   630.032 1231.620    0.000 1231.620    50.265 1365.238    0.000 1365.238
197.20  4936.913  265.653    0.000  265.653   723.867  984.762    0.000  984.762    20.308 1337.497    0.000 1337.497
197.30  4893.644  307.165    0.000  307.165   645.602 1262.706    0.000 1262.706    60.419 1245.106    0.000 1245.106
197.40  4954.356  195.497    0.000  195.497   539.549 1157.693    0.000 1157.693    10.053 1272.849    0.000 1272.849
197.50  4894.475  248.638    0.000  248.638   569.252 1175.169    0.000 1175.169     0.000 1385.950    0.000 1385.950
197.60  4935.664  236.880    0.000  236.880   556.583 1104.134    0.000 1104.134     0.000 1232.435    0.000 1232.435
197.70  4867.772  267.745    0.000  267.745   649.501 1048.277    0.000 1048.277    20.308 1304.621    0.000 1304.621
197.80  4951.174  199.237    0.000  199.237   587.185 1069.892    0.000 1069.892     0.000 1203.280    0.000 1203.280
197.90  5066.371  270.427    0.000  270.427   624.802 1152.702    0.000 1152.702    20.308 1264.099    0.000 1264.099
198.00  4991.406  220.532    0.000  220.532   551.568 1222.539    0.000 1222.539     0.000 1162.765    0.000 1162.765
198.10  4924.327  230.837    0.000  230.837   463.711 1193.510    0.000 1193.510     0.000 1294.969    0.000 1294.969
198.20  4893.385  149.936    0.000  149.936   404.914 1181.602    0.000 1181.602     0.000 1130.692    0.000 1130.692
198.30  4857.769  203.914    0.000  203.914   449.104 1121.552    0.000 1121.552     0.000 1092.394    0.000 1092.394
198.40  4924.600  185.880    0.000  185.880   453.040 1195.271    0.000 1195.271     0.000 1149.395    0.000 1149.395
198.50  5059.352  231.669    0.000  231.669   514.643 1222.454    0.000 1222.454     0.000 1393.489    0.000 1393.489
198.60  4878.605  154.643    0.000  154.643   520.698 1116.687    0.000 1116.687     0.000 1121.047    0.000 1121.047
198.70  4816.613  226.463    0.000  226.463   603.529  988.885    0.000  988.885     0.000 1030.566    0.000 1030.566
198.80  4890.318  239.242    0.000  239.242   497.102 1189.446    0.000 1189.446     0.000 1109.186    0.000 1109.186
198.90  4830.404  186.665    0.000  186.665   604.690 1028.307    0.000 1028.307     0.000 1093.398    0.000 1093.398
199.00  4621.552  244.190    0.000  244.190   556.028 1077.938    0.000 1077.938     0.000 1124.163    0.000 1124.163
199.10  4738.733  163.921    0.000  163.921   679.117  998.307    0.000  998.307     0.000 1063.745    0.000 1063.745
199.20  4935.741  134.115    0.000  134.115   604.497 1024.423    0.000 1024.423     0.000 1106.270    0.000 1106.270
199.30  4761.200  181.636    0.000  181.636   496.154 1102.456    0.000 1102.456     0.000 1238.471    0.000 1238.471
199.40  4919.906  183.729    0.000  183.729   770.775  893.852    0.000  893.852    10.154 1176.743    0.000 1176.743
199.50  4794.269  202.829    0.000  202.829   728.959  823.254    0.000  823.254     0.000 1044.643    0.000 1044.643
199.60  4707.547  182.920    0.000  182.920   646.817  858.086    0.000  858.086     0.000 1095.309    0.000 1095.309
199.70  4693.774  224.619    0.000  224.619   642.754  926.182    0.000  926.182     0.000 1206.702    0.000 1206.702
199.80  4905.032  172.566    0.000  172.566   603.708 1057.440    0.000 1057.440     0.000 1144.771    0.000 1144.771
199.90  4996.739  188.944    0.000  188.944   586.158 1165.696    0.000 1165.696     0.000 1285.718    0.000 1285.718
200.00  4859.851  143.793    0.000  143.793   743.399  913.262    0.000  913.262     0.000 1215.448    0.000 1215.448
200.10  5017.453  180.364    0.000  180.364   599.252 1113.830    0.000 1113.830     0.000 1091.893    0.000 1091.893
200.20  4986.745  205.226    0.000  205.226   598.082 1157.064    0.000 1157.064     0.000 1180.763    0.000 1180.763
200.30  4979.171  181.438    0.000  181.438   625.841 1023.207    0.000 1023.207     0.000 1111.292    0.000 1111.292
200.40  4986.864  189.515    0.000  189.515   535.135 1102.637    0.000 1102.637     0.000 1182.170    0.000 1182.170
200.50  4885.036  215.754    0.000  215.754   640.540 1053.007    0.000 1053.007     0.000 1050.975    0.000 1050.975
200.60  4993.679  216.503    0.000  216.503   695.325 1024.254    0.000 1024.254    40.616 1112.804    0.000 1112.804
200.70  4978.645  226.124    0.000  226.124   707.344  953.786    0.000  953.786     0.000 1093.502    0.000 1093.502
200.80  5038.696  195.517    0.000  195.517   856.276  896.328    0.000  896.328     0.000 1203.081    0.000 1203.081
200.90  4844.606  218.602    0.000  218.602   781.267  933.466    0.000  933.466     0.000 1031.773    0.000 1031.773
201.00  5055.073  182.721    0.000  182.721   870.320 1035.757    0.000 1035.757     0.000 1284.913    0.000 1284.913
201.10  4895.427  204.903    0.000  204.903   748.090 1070.067    0.000 1070.067    10.154 1224.292    0.000 1224.292
201.20  4922.305  215.018    0.000  215.018   727.738  964.639    0.000  964.639     0.000 1070.879    0.000 1070.879
201.30  4893.042  193.678    0.000  193.678   811.057  879.250    0.000  879.250     0.000 1132.306    0.000 1132.306
201.40  5020.248  178.847    0.000  178.847   721.557  995.853    0.000  995.853    20.308 1092.192    0.000 1092.192
201.50  4886.341  178.143    0.000  178.143   784.299  922.136    0.000  922.136    20.308 1171.917    0.000 1171.917
201.60  4932.111  173.749    0.000  173.749   837.768  799.856    0.000  799.856   132.000 1274.761    0.000 1274.761
201.70  4865.233  196.429    0.000  196.429   902.105  775.695    0.000  775.695    20.308 1203.685    0.000 1203.685
201.80  4842.742  193.964    0.000  193.964   822.263  740.760    0.000  740.760     0.000 1104.159    0.000 1104.159
201.90  4860.477  205.507    0.000  205.507   809.638  713.868    0.000  713.868     0.000  921.991    0.000  921.991
202.00  4840.007  189.429    0.000  189.429   715.602  899.861    0.000  899.861     0.000 1135.123    0.000 1135.123
202.10  4999.841  157.061    0.000  157.061   735.482 1020.013    0.000 1020.013     0.000 1022.021    0.000 1022.021
202.20  5260.691  166.579    0.000  166.579   734.282  966.620    0.000  966.620    10.154 1213.439    0.000 1213.439
202.30  5275.616  198.285    0.000  198.285   752.475  914.265    0.000  914.265    30.462 1176.039    0.000 1176.039
202.40  5223.545  178.073    0.000  178.073   830.685  887.591    0.000  887.591   213.231 1022.023    0.000 1022.023
202.50  5126.400  177.183    0.000  177.183   848.764  819.361    0.000  819.361    91.385 1064.649    0.000 1064.649
202.60  5264.391  178.689    0.000  178.689   796.440  948.631    0.000  948.631   191.516  962.705    0.000  962.705
202.70  5230.172  173.475    0.000  173.475   834.013  837.868    0.000  837.868   243.693 1012.471    0.000 1012.471
202.80  5339.315  159.833    0.000  159.833   842.966  883.265    0.000  883.265   141.953 1063.744    0.000 1063.744
202.90  5335.064  144.038    0.000  144.038   940.843  867.307    0.000  867.307   131.900 1268.027    0.000 1268.027
203.00  4998.951  163.625    0.000  163.625   867.918  949.932    0.000  949.932   121.847 1266.621    0.000 1266.621
203.10  5194.838  164.955    0.000  164.955   827.753  911.019    0.000  911.019   152.308 1125.070    0.000 1125.070
203.20  5059.711  190.611    0.000  190.611   801.460  939.255    0.000  939.255   142.154  973.164    0.000  973.164
203.30  4972.047  134.121    0.000  134.121   880.717  842.539    0.000  842.539   162.462  928.627    0.000  928.627
203.40  5018.868  110.210    0.000  110.210   844.220  788.326    0.000  788.326   182.770  829.701    0.000  829.701
203.50  5159.208  152.196    0.000  152.196   933.018  887.596    0.000  887.596   121.847 1333.072    0.000 1333.072
203.60  5177.689  167.500    0.000  167.500  1015.805  874.019    0.000  874.019   243.391 1018.602    0.000 1018.602
203.70  5153.886  173.464    0.000  173.464   978.729  877.301    0.000  877.301   101.539 1111.699    0.000 1111.699
203.80  5210.714  121.192    0.000  121.192  1005.388  776.571    0.000  776.571   101.539 1100.438    0.000 1100.438
203.90  5054.596  116.287    0.000  116.287   957.112  714.572    0.000  714.572   222.380  927.924    0.000  927.924
204.00  5056.300  150.066    0.000  150.066   914.304  842.720    0.000  842.720   213.030  954.565    0.000  954.565
204.10  4916.517  159.573    0.000  159.573   871.112  796.627    0.000  796.627   284.007  947.025    0.000  947.025
204.20  5027.839  158.492    0.000  158.492   821.395  803.545    0.000  803.545   131.799 1015.690    0.000 1015.690
204.30  5141.139  147.250    0.000  147.250   875.053  826.070    0.000  826.070   152.308 1017.399    0.000 1017.399
204.40  5122.763  187.333    0.000  187.333   902.720  860.790    0.000  860.790    91.385  991.461    0.000  991.461
204.50  5308.478  159.113    0.000  159.113   907.460  989.107    0.000  989.107    91.385 1043.435    0.000 1043.435
204.60  5373.990  148.716    0.000  148.716   787.675 1013.268    0.000 1013.268    81.231  978.894    0.000  978.894
204.70  5139.401  162.296    0.000  162.296   743.100 1048.116    0.000 1048.116     0.000 1091.491    0.000 1091.491
204.80  4942.793  145.641    0.000  145.641   668.386  971.122    0.000  971.122    10.154 1192.023    0.000 1192.023
204.90  5056.345  138.122    0.000  138.122   909.968  849.976    0.000  849.976   131.900 1112.199    0.000 1112.199
205.00  5227.376  151.418    0.000  151.418   901.763  926.288    0.000  926.288   335.078  980.502    0.000  980.502
205.10  5164.112  139.722    0.000  139.722   987.533  794.283    0.000  794.283   233.539  820.349    0.000  820.349
205.20  5241.464  164.501    0.000  164.501   831.201  955.075    0.000  955.075   172.616  940.389    0.000  940.389
205.30  5111.568  156.188    0.000  156.188   843.834  869.307    0.000  869.307   142.154 1018.806    0.000 1018.806
205.40  5031.461  142.385    0.000  142.385   795.064  880.022    0.000  880.022   243.693  981.707    0.000  981.707
205.50  5053.109  133.047    0.000  133.047   781.011  949.588    0.000  949.588    20.308 1135.023    0.000 1135.023
205.60  5105.957  160.480    0.000  160.480   725.763  981.017    0.000  981.017    60.923 1060.528    0.000 1060.528
205.70  4979.530  230.910    0.000  230.910   750.403  973.063    0.000  973.063    10.154 1183.982    0.000 1183.982
205.80  5049.339  252.051    0.000  252.051   800.596  955.727    0.000  955.727     0.000 1304.823    0.000 1304.823
205.90  4981.852  193.561    0.000  193.561   720.784 1087.893    0.000 1087.893     0.000 1333.173    0.000 1333.173
206.00  4955.257  219.795    0.000  219.795   632.980 1071.808    0.000 1071.808     0.000 1250.937    0.000 1250.937
206.10  4829.104  174.806    0.000  174.806   590.787 1075.395    0.000 1075.395     0.000 1152.515    0.000 1152.515
206.20  4943.004  232.317    0.000  232.317   628.135 1124.986    0.000 1124.986     0.000 1151.509    0.000 1151.509
206.30  4910.575  219.532    0.000  219.532   606.656 1090.103    0.000 1090.103     0.000 1119.943    0.000 1119.943
206.40  4916.656  195.752    0.000  195.752   548.288 1121.357    0.000 1121.357     0.000 1131.605    0.000 1131.605
206.50  4952.947  176.532    0.000  176.532   585.814 1162.127    0.000 1162.127     0.000 1173.326    0.000 1173.326
206.60  5073.864  158.396    0.000  158.396   701.981 1046.949    0.000 1046.949     0.000 1109.789    0.000 1109.789
206.70  4951.116  191.428    0.000  191.428   680.452 1094.817    0.000 1094.817     0.000 1233.144    0.000 1233.144
206.80  4781.038  235.375    0.000  235.375   725.417  956.727    0.000  956.727     0.000 1139.145    0.000 1139.145
206.90  5155.750  185.512    0.000  185.512   721.822 1089.366    0.000 1089.366     0.000 1342.220    0.000 1342.220
207.00  5156.206  183.817    0.000  183.817   796.965  956.764    0.000  956.764    10.154 1178.954    0.000 1178.954
207.10  5154.982  160.012    0.000  160.012   825.338  873.845    0.000  873.845    50.769  998.197    0.000  998.197
207.20  5002.269  198.991    0.000  198.991   730.084 1008.954    0.000 1008.954     0.000 1127.281    0.000 1127.281
207.30  4976.292  172.681    0.000  172.681   749.706 1034.590    0.000 1034.590     0.000 1150.503    0.000 1150.503
207.40  5082.911  180.274    0.000  180.274   745.076  983.619    0.000  983.619     0.000 1008.750    0.000 1008.750
207.50  5078.674  236.728    0.000  236.728   736.428 1129.310    0.000 1129.310     0.000 1177.243    0.000 1177.243
207.60  5092.950  211.404    0.000  211.404   741.013 1018.766    0.000 1018.766     0.000 1057.308    0.000 1057.308
207.70  5035.948  206.215    0.000  206.215   771.658 1029.578    0.000 1029.578     0.000 1179.154    0.000 1179.154
207.80  5046.091  196.881    0.000  196.881   751.824  971.687    0.000  971.687    30.462 1007.043    0.000 1007.043
207.90  5204.478  173.098    0.000  173.098   665.138 1132.947    0.000 1132.947     0.000 1310.553    0.000 1310.553
208.00  5074.957  231.972    0.000  231.972   683.214 1150.027    0.000 1150.027     0.000 1301.806    0.000 1301.806
208.10  5179.729  247.961    0.000  247.961   806.771 1024.341    0.000 1024.341     0.000 1333.978    0.000 1333.978
208.20  5294.481  200.104    0.000  200.104   732.239  981.845    0.000  981.845     0.000 1052.182    0.000 1052.182
208.30  5105.175  166.155    0.000  166.155   657.353 1183.573    0.000 1183.573     0.000 1358.408    0.000 1358.408
208.40  5193.367  185.048    0.000  185.048   700.414 1080.893    0.000 1080.893     0.000 1231.734    0.000 1231.734
208.50  5104.116  200.828    0.000  200.828   610.576 1201.041    0.000 1201.041     0.000 1281.700    0.000 1281.700
208.60  5064.994  167.764    0.000  167.764   709.805 1127.890    0.000 1127.890     0.000 1151.309    0.000 1151.309
208.70  5125.409  157.817    0.000  157.817   629.213 1078.293    0.000 1078.293     0.000 1301.806    0.000 1301.806
208.80  5131.061  158.620    0.000  158.620   678.668 1250.017    0.000 1250.017     0.000 1557.461    0.000 1557.461
208.90  5093.398  242.739    0.000  242.739   781.910 1051.785    0.000 1051.785    10.154 1231.934    0.000 1231.934
209.00  5094.432  245.938    0.000  245.938   792.455  936.230    0.000  936.230     0.000 1049.065    0.000 1049.065
209.10  5135.452  236.983    0.000  236.983   750.051 1175.869    0.000 1175.869    30.462 1353.079    0.000 1353.079
209.20  5195.609  210.883    0.000  210.883   819.168 1032.163    0.000 1032.163    50.769 1308.840    0.000 1308.840
209.30  4984.550  226.788    0.000  226.788   731.755 1089.880    0.000 1089.880    40.616 1241.987    0.000 1241.987
209.40  5183.822  214.273    0.000  214.273   790.933 1046.165    0.000 1046.165     0.000 1343.323    0.000 1343.323
209.50  5071.266  219.042    0.000  219.042   950.518  897.361    0.000  897.361    60.923 1151.208    0.000 1151.208
209.60  5175.182  203.641    0.000  203.641   902.192 1010.974    0.000 1010.974   132.000 1168.095    0.000 1168.095
209.70  5016.032  210.888    0.000  210.888   981.689  947.771    0.000  947.771   172.616 1036.597    0.000 1036.597
209.80  5205.235  243.417    0.000  243.417   967.293  888.975    0.000  888.975   101.539 1149.295    0.000 1149.295
209.90  5253.314  230.551    0.000  230.551   787.478 1197.704    0.000 1197.704   142.054 1170.208    0.000 1170.208
210.00  4999.406  247.680    0.000  247.680   845.418  970.648    0.000  970.648    81.231 1050.975    0.000 1050.975
210.10  5230.017  219.606    0.000  219.606   837.676 1008.263    0.000 1008.263   111.693 1179.457    0.000 1179.457
210.20  5213.470  211.555    0.000  211.555   781.525 1026.247    0.000 1026.247     0.000 1314.172    0.000 1314.172
210.30  5250.611  194.205    0.000  194.205   913.814 1026.634    0.000 1026.634     0.000 1331.664    0.000 1331.664
210.40  5299.057  194.723    0.000  194.723   960.162 1007.353    0.000 1007.353    50.769 1294.770    0.000 1294.770
210.50  5025.729  263.488    0.000  263.488   912.585 1034.852    0.000 1034.852    91.385 1121.146    0.000 1121.146
210.60  5137.737  226.845    0.000  226.845   710.065 1085.216    0.000 1085.216   172.616 1030.567    0.000 1030.567
210.70  5176.472  318.934    0.000  318.934   678.284 1205.234    0.000 1205.234   121.847 1191.320    0.000 1191.320
210.80  5097.302  284.806    0.000  284.806   775.255 1222.182    0.000 1222.182     0.000 1406.664    0.000 1406.664
210.90  4996.311  264.304    0.000  264.304   786.499 1102.901    0.000 1102.901     0.000 1426.267    0.000 1426.267
211.00  5179.094  206.004    0.000  206.004   897.386  975.491    0.000  975.491    30.462 1377.508    0.000 1377.508
211.10  5194.822  211.287    0.000  211.287   906.632 1112.020    0.000 1112.020    71.077 1373.184    0.000 1373.184
211.20  5173.824  227.609    0.000  227.609   851.849 1159.964    0.000 1159.964   121.847 1222.885    0.000 1222.885
211.30  5122.975  255.545    0.000  255.545   857.171 1142.547    0.000 1142.547    20.207 1363.533    0.000 1363.533
211.40  5180.809  223.200    0.000  223.200   811.398 1091.356    0.000 1091.356    30.462 1402.138    0.000 1402.138
211.50  5232.383  212.114    0.000  212.114   846.957 1206.616    0.000 1206.616     0.000 1546.100    0.000 1546.100
211.60  5328.532  209.086    0.000  209.086   899.895 1079.161    0.000 1079.161     0.000 1505.087    0.000 1505.087
211.70  5284.779  184.758    0.000  184.758   942.774 1017.422    0.000 1017.422     0.000 1393.693    0.000 1393.693
211.80  5154.475  190.165    0.000  190.165   813.045 1019.201    0.000 1019.201    10.154 1254.657    0.000 1254.657
211.90  5302.720  177.388    0.000  177.388   775.291 1108.697    0.000 1108.697     0.000 1352.072    0.000 1352.072
212.00  5227.938  183.443    0.000  183.443   812.170 1102.296    0.000 1102.296     0.000 1304.118    0.000 1304.118
212.10  5189.148  211.364    0.000  211.364   810.709  968.009    0.000  968.009    91.385 1250.334    0.000 1250.334
212.20  5186.768  234.813    0.000  234.813   855.052 1109.125    0.000 1109.125   111.693 1302.609    0.000 1302.609
212.30  5233.204  191.047    0.000  191.047   798.842 1131.818    0.000 1131.818    20.308 1303.916    0.000 1303.916
212.40  5293.010  215.555    0.000  215.555   844.324 1099.222    0.000 1099.222    50.769 1425.259    0.000 1425.259
212.50  5092.910  213.734    0.000  213.734  1000.881  991.136    0.000  991.136    81.231 1465.072    0.000 1465.072
212.60  5308.506  205.792    0.000  205.792   907.199  983.400    0.000  983.400    91.284 1293.762    0.000 1293.762
212.70  5398.180  223.847    0.000  223.847   934.348 1094.330    0.000 1094.330    60.923 1182.974    0.000 1182.974
212.80  5287.703  283.144    0.000  283.144   783.148 1238.523    0.000 1238.523    20.308 1398.218    0.000 1398.218
212.90  5227.426  298.866    0.000  298.866   692.493 1314.466    0.000 1314.466     0.000 1445.869    0.000 1445.869
213.00  5044.468  274.805    0.000  274.805   664.562 1384.414    0.000 1384.414     0.000 1396.103    0.000 1396.103
213.10  5099.289  247.664    0.000  247.664   702.238 1337.203    0.000 1337.203    40.616 1455.818    0.000 1455.818
213.20  5144.092  162.074    0.000  162.074   750.920 1342.821    0.000 1342.821     0.000 1527.901    0.000 1527.901
213.30  5344.045  191.504    0.000  191.504   931.369 1209.280    0.000 1209.280    40.616 1483.367    0.000 1483.367
213.40  5247.321  232.295    0.000  232.295   817.134 1169.549    0.000 1169.549    71.077 1393.891    0.000 1393.891
213.50  5351.277  191.606    0.000  191.606   832.108 1226.938    0.000 1226.938    91.385 1364.539    0.000 1364.539
213.60  5134.242  232.378    0.000  232.378   777.812 1059.234    0.000 1059.234    81.231 1150.503    0.000 1150.503
213.70  5229.410  230.666    0.000  230.666   860.305  984.008    0.000  984.008    71.077 1383.240    0.000 1383.240
213.80  5452.729  195.514    0.000  195.514  1031.845  999.695    0.000  999.695   132.000 1334.680    0.000 1334.680
213.90  5257.585  268.651    0.000  268.651   979.589  935.326    0.000  935.326   142.154 1249.730    0.000 1249.730
214.00  5189.488  283.883    0.000  283.883  1046.631  957.803    0.000  957.803   264.001  999.403    0.000  999.403
214.10  5219.416  242.583    0.000  242.583  1013.724  931.349    0.000  931.349   152.308 1312.362    0.000 1312.362
214.20  5111.417  295.727    0.000  295.727  1011.605  845.918    0.000  845.918   192.924 1110.691    0.000 1110.691
214.30  5151.220  290.268    0.000  290.268   990.555  981.241    0.000  981.241   152.308 1322.313    0.000 1322.313
214.40  5105.178  261.098    0.000  261.098   812.442 1007.782    0.000 1007.782   203.078 1301.908    0.000 1301.908
214.50  5028.529  262.351    0.000  262.351  1001.442  980.722    0.000  980.722   172.616 1121.249    0.000 1121.249
214.60  5078.743  251.526    0.000  251.526  1042.949  934.979    0.000  934.979   132.000 1100.535    0.000 1100.535
214.70  5131.868  265.861    0.000  265.861  1030.416  906.878    0.000  906.878   142.154 1301.100    0.000 1301.100
214.80  5077.885  226.997    0.000  226.997  1077.193  857.850    0.000  857.850   213.231 1181.770    0.000 1181.770
214.90  5026.346  285.939    0.000  285.939   865.352 1150.153    0.000 1150.153   243.693 1232.037    0.000 1232.037
215.00  5041.441  217.542    0.000  217.542   992.427  951.669    0.000  951.669   162.462 1131.504    0.000 1131.504
215.10  5006.142  286.102    0.000  286.102   798.587 1091.045    0.000 1091.045    91.385 1220.873    0.000 1220.873
215.20  5062.282  241.885    0.000  241.885   828.157 1103.412    0.000 1103.412   192.924 1199.461    0.000 1199.461
215.30  5138.682  245.840    0.000  245.840   836.171 1100.177    0.000 1100.177   111.693 1289.744    0.000 1289.744
215.40  4967.544  289.616    0.000  289.616   745.121 1187.853    0.000 1187.853   121.847 1381.732    0.000 1381.732
215.50  4952.074  272.938    0.000  272.938   790.729 1255.082    0.000 1255.082    30.462 1346.444    0.000 1346.444
215.60  5030.711  196.699    0.000  196.699   675.467 1160.963    0.000 1160.963    30.462 1243.699    0.000 1243.699
215.70  5149.596  214.370    0.000  214.370   799.114 1184.828    0.000 1184.828   132.000 1444.764    0.000 1444.764
215.80  5134.654  194.592    0.000  194.592   881.567 1056.423    0.000 1056.423     0.000 1434.612    0.000 1434.612
215.90  5160.191  202.734    0.000  202.734   751.086 1212.800    0.000 1212.800   142.154 1239.778    0.000 1239.778
216.00  5380.623  221.306    0.000  221.306   730.537 1278.773    0.000 1278.773   111.693 1239.071    0.000 1239.071
216.10  5125.257  266.514    0.000  266.514   812.550 1159.749    0.000 1159.749    20.308 1332.467    0.000 1332.467
216.20  5019.082  250.714    0.000  250.714   717.925 1322.037    0.000 1322.037    10.154 1262.196    0.000 1262.196
216.30  5375.969  217.280    0.000  217.280   741.922 1277.865    0.000 1277.865     0.000 1648.446    0.000 1648.446
216.40  5415.797  195.909    0.000  195.909   663.320 1451.824    0.000 1451.824     0.000 1619.492    0.000 1619.492
216.50  5240.712  214.934    0.000  214.934   692.193 1354.916    0.000 1354.916     0.000 1525.588    0.000 1525.588
216.60  5368.383  171.853    0.000  171.853   730.374 1307.340    0.000 1307.340    20.308 1689.461    0.000 1689.461
216.70  5331.683  243.686    0.000  243.686   853.162 1267.960    0.000 1267.960    60.923 1564.600    0.000 1564.600
216.80  5461.297  256.485    0.000  256.485   851.809 1257.238    0.000 1257.238    10.154 1625.922    0.000 1625.922
216.90  5429.359  256.915    0.000  256.915   896.296 1108.738    0.000 1108.738   131.194 1464.368    0.000 1464.368
217.00  5206.594  256.101    0.000  256.101   938.301  983.401    0.000  983.401   121.847 1273.357    0.000 1273.357
217.10  5130.444  297.933    0.000  297.933   840.552 1152.184    0.000 1152.184    60.923 1382.134    0.000 1382.134
217.20  5240.208  246.975    0.000  246.975   920.055 1065.802    0.000 1065.802    81.231 1443.761    0.000 1443.761
217.30  5232.681  226.583    0.000  226.583   842.304 1181.069    0.000 1181.069   132.000 1305.224    0.000 1305.224
217.40  5280.957  207.657    0.000  207.657   766.301 1158.716    0.000 1158.716     0.000 1404.551    0.000 1404.551
217.50  5333.373  288.445    0.000  288.445   858.773 1210.464    0.000 1210.464     0.000 1423.250    0.000 1423.250
217.60  5270.712  239.542    0.000  239.542   869.930 1072.118    0.000 1072.118     0.000 1476.834    0.000 1476.834
217.70  5264.707  261.459    0.000  261.459   766.215 1187.164    0.000 1187.164    10.154 1414.504    0.000 1414.504
217.80  5201.553  368.892    0.000  368.892   620.120 1466.759    0.000 1466.759     0.000 1567.313    0.000 1567.313
217.90  5276.793  320.431    0.000  320.431   766.169 1459.842    0.000 1459.842     0.000 1640.000    0.000 1640.000
218.00  4931.434  297.338    0.000  297.338   820.525 1218.464    0.000 1218.464    81.231 1301.807    0.000 1301.807
218.10  5026.183  234.802    0.000  234.802   897.871 1205.535    0.000 1205.535   132.000 1405.759    0.000 1405.759
218.20  5037.753  251.911    0.000  251.911   910.353 1272.549    0.000 1272.549    50.568 1494.024    0.000 1494.024
218.30  5194.109  181.217    0.000  181.217   879.873 1188.590    0.000 1188.590    40.616 1708.766    0.000 1708.766
218.40  5117.938  263.311    0.000  263.311   998.715 1175.448    0.000 1175.448    30.462 1454.414    0.000 1454.414
218.50  5166.850  247.197    0.000  247.197   966.555 1097.713    0.000 1097.713    81.130 1618.286    0.000 1618.286
218.60  5289.795  294.662    0.000  294.662  1024.792 1235.977    0.000 1235.977   132.000 1636.382    0.000 1636.382
218.70  5232.873  245.444    0.000  245.444  1004.522 1131.263    0.000 1131.263   142.154 1514.434    0.000 1514.434
218.80  5142.430  213.567    0.000  213.567  1009.099  929.705    0.000  929.705    60.923 1202.377    0.000 1202.377
218.90  4971.360  228.124    0.000  228.124  1114.383  894.512    0.000  894.512   121.847 1342.322    0.000 1342.322
219.00  4923.265  263.296    0.000  263.296  1119.773  879.724    0.000  879.724   182.568 1179.959    0.000 1179.959
219.10  4983.960  243.302    0.000  243.302  1071.275  936.785    0.000  936.785   132.000 1211.426    0.000 1211.426
219.20  5177.764  252.318    0.000  252.318  1156.891 1027.629    0.000 1027.629   182.770 1444.565    0.000 1444.565
219.30  5203.114  291.939    0.000  291.939  1000.400 1072.767    0.000 1072.767    90.982 1433.704    0.000 1433.704
219.40  5031.792  280.573    0.000  280.573  1046.066 1021.750    0.000 1021.750    10.154 1385.249    0.000 1385.249
219.50  5062.472  316.832    0.000  316.832   937.948  991.704    0.000  991.704    30.462 1323.220    0.000 1323.220
219.60  5202.726  235.518    0.000  235.518   765.222 1353.571    0.000 1353.571   162.462 1361.020    0.000 1361.020
219.70  5101.369  264.776    0.000  264.776   934.089 1102.209    0.000 1102.209   152.308 1311.557    0.000 1311.557
219.80  5276.624  200.294    0.000  200.294   840.140 1261.308    0.000 1261.308   162.059 1391.079    0.000 1391.079
219.90  5145.075  196.229    0.000  196.229   815.414 1210.166    0.000 1210.166   121.847 1183.276    0.000 1183.276
220.00  4900.638  228.299    0.000  228.299   957.866  998.794    0.000  998.794   152.308 1232.236    0.000 1232.236
220.10  5019.633  231.259    0.000  231.259   819.534 1323.436    0.000 1323.436   182.770 1334.683    0.000 1334.683
220.20  4792.364  207.521    0.000  207.521   643.097 1252.269    0.000 1252.269   132.000 1181.871    0.000 1181.871
220.30  4974.510  202.980    0.000  202.980   756.485 1293.387    0.000 1293.387   111.693 1377.206    0.000 1377.206
220.40  5118.010  195.715    0.000  195.715   785.368 1178.559    0.000 1178.559   132.000 1215.548    0.000 1215.548
220.50  4946.138  195.927    0.000  195.927   808.718 1147.905    0.000 1147.905   142.054 1215.046    0.000 1215.046
220.60  4863.212  170.668    0.000  170.668   720.477 1309.815    0.000 1309.815    71.077 1378.010    0.000 1378.010
220.70  4901.171  205.524    0.000  205.524   762.418 1203.978    0.000 1203.978   162.462 1305.929    0.000 1305.929
220.80  5104.971  170.080    0.000  170.080   815.496 1235.194    0.000 1235.194   213.131 1234.247    0.000 1234.247
220.90  4921.405  197.901    0.000  197.901   775.902 1296.543    0.000 1296.543   152.308 1476.433    0.000 1476.433
221.00  4861.719  215.334    0.000  215.334   811.046 1282.018    0.000 1282.018    71.077 1304.822    0.000 1304.822
221.10  5038.289  145.958    0.000  145.958   910.445 1123.652    0.000 1123.652   192.823 1202.881    0.000 1202.881
221.20  5010.470  184.589    0.000  184.589   891.592 1082.582    0.000 1082.582   172.616 1185.087    0.000 1185.087
221.30  5028.667  113.957    0.000  113.957  1057.054 1006.226    0.000 1006.226   233.539 1204.591    0.000 1204.591
221.40  5069.483  172.696    0.000  172.696   795.950 1200.601    0.000 1200.601   152.107 1395.902    0.000 1395.902
221.50  5419.982  126.147    0.000  126.147   786.714 1139.906    0.000 1139.906   111.693 1316.886    0.000 1316.886
221.60  5046.178  173.298    0.000  173.298   887.530 1106.878    0.000 1106.878   152.308 1375.999    0.000 1375.999
221.70  4965.633  183.806    0.000  183.806   889.739 1086.773    0.000 1086.773   162.462 1325.432    0.000 1325.432
221.80  4893.379  181.906    0.000  181.906   851.522 1089.926    0.000 1089.926    81.231 1414.404    0.000 1414.404
221.90  5001.428  235.799    0.000  235.799   897.475 1067.017    0.000 1067.017   132.000 1176.339    0.000 1176.339
222.00  5266.222  223.250    0.000  223.250   859.040 1210.078    0.000 1210.078   101.539 1436.619    0.000 1436.619
222.10  5107.885  235.964    0.000  235.964   982.910 1093.643    0.000 1093.643   132.000 1275.063    0.000 1275.063
222.20  5123.417  238.313    0.000  238.313   932.634 1140.428    0.000 1140.428   182.770 1408.071    0.000 1408.071
222.30  5171.356  240.093    0.000  240.093   787.267 1257.548    0.000 1257.548   142.154 1416.112    0.000 1416.112
222.40  5042.515  179.492    0.000  179.492   884.247 1279.851    0.000 1279.851   101.539 1529.715    0.000 1529.715
222.50  4886.744  164.922    0.000  164.922   793.937 1227.285    0.000 1227.285   172.616 1315.581    0.000 1315.581
222.60  4926.659  184.886    0.000  184.886   976.935 1142.112    0.000 1142.112   202.473 1539.267    0.000 1539.267
222.70  5075.125  216.566    0.000  216.566   986.004 1048.423    0.000 1048.423   273.147 1334.274    0.000 1334.274
222.80  5116.318  243.419    0.000  243.419  1029.204 1030.264    0.000 1030.264   274.155 1285.417    0.000 1285.417
222.90  5046.316  202.484    0.000  202.484   885.971 1087.812    0.000 1087.812   212.929 1386.556    0.000 1386.556
223.00  4988.925  188.194    0.000  188.194  1060.676  973.675    0.000  973.675   172.616 1277.679    0.000 1277.679
223.10  4959.565  220.462    0.000  220.462   942.090 1136.190    0.000 1136.190   253.847 1448.585    0.000 1448.585
223.20  5021.420  159.332    0.000  159.332   898.378 1110.899    0.000 1110.899   142.154 1477.234    0.000 1477.234
223.30  5036.013  205.568    0.000  205.568   942.915 1252.273    0.000 1252.273   213.131 1517.551    0.000 1517.551
223.40  4900.919  187.258    0.000  187.258   941.102 1033.246    0.000 1033.246   213.231 1314.675    0.000 1314.675
223.50  4929.603  136.714    0.000  136.714   909.022 1054.603    0.000 1054.603   213.231 1193.028    0.000 1193.028
223.60  4829.191  164.942    0.000  164.942   918.918  972.030    0.000  972.030   162.462 1183.981    0.000 1183.981
223.70  4913.960  210.430    0.000  210.430   953.921 1121.054    0.000 1121.054   161.253 1365.138    0.000 1365.138
223.80  4931.922  172.844    0.000  172.844   911.871  997.146    0.000  997.146   152.308 1223.492    0.000 1223.492
223.90  4921.968  202.633    0.000  202.633   966.390 1012.663    0.000 1012.663   132.000 1196.348    0.000 1196.348
224.00  4918.658  260.901    0.000  260.901  1047.105  891.264    0.000  891.264    81.231 1264.206    0.000 1264.206
224.10  4897.317  243.312    0.000  243.312  1039.250  852.913    0.000  852.913   192.522 1135.023    0.000 1135.023
224.20  4930.362  288.425    0.000  288.425  1065.108  751.579    0.000  751.579   182.770 1065.152    0.000 1065.152
224.30  4933.295  261.007    0.000  261.007  1001.851  822.257    0.000  822.257   132.000 1065.654    0.000 1065.654
224.40  5063.109  279.505    0.000  279.505  1028.777  902.808    0.000  902.808   203.078 1085.861    0.000 1085.861
224.50  4906.011  218.477    0.000  218.477   973.954  901.643    0.000  901.643   162.361 1166.186    0.000 1166.186
224.60  4753.441  272.305    0.000  272.305   914.937  875.313    0.000  875.313   142.154 1073.998    0.000 1073.998
224.70  4692.366  229.852    0.000  229.852   863.101  832.684    0.000  832.684   101.438 1003.121    0.000 1003.121
224.80  4824.510  209.536    0.000  209.536   972.259  825.943    0.000  825.943   152.207 1084.752    0.000 1084.752
224.90  4769.913  262.542    0.000  262.542   824.621 1031.216    0.000 1031.216    30.462 1197.352    0.000 1197.352
225.00  4849.700  249.629    0.000  249.629   817.834  928.149    0.000  928.149    40.616 1186.997    0.000 1186.997
225.10  4843.723  251.234    0.000  251.234   814.540  948.296    0.000  948.296    30.462 1216.652    0.000 1216.652
225.20  4944.116  138.279    0.000  138.279   815.425  935.239    0.000  935.239    30.462 1064.850    0.000 1064.850
225.30  4785.052  131.836    0.000  131.836   783.856  882.147    0.000  882.147     0.000 1177.045    0.000 1177.045
225.40  4949.268  170.058    0.000  170.058   897.172  851.883    0.000  851.883     0.000 1045.447    0.000 1045.447
225.50  4901.645  218.022    0.000  218.022   919.780  914.095    0.000  914.095     0.000 1328.146    0.000 1328.146
225.60  4856.111  184.012    0.000  184.012   920.865  894.857    0.000  894.857    40.616 1185.792    0.000 1185.792
225.70  4748.048  279.743    0.000  279.743   822.633  996.372    0.000  996.372    30.462 1265.413    0.000 1265.413
225.80  4787.747  252.305    0.000  252.305   711.484 1082.578    0.000 1082.578     0.000 1346.846    0.000 1346.846
225.90  4716.199  299.526    0.000  299.526   758.080 1073.630    0.000 1073.630     0.000 1465.877    0.000 1465.877
226.00  4820.928  259.444    0.000  259.444   849.827  935.800    0.000  935.800     0.000 1264.508    0.000 1264.508
226.10  4716.412  317.918    0.000  317.918   738.071 1007.570    0.000 1007.570    20.308 1407.066    0.000 1407.066
226.20  4899.239  313.196    0.000  313.196   814.080  950.501    0.000  950.501     0.000 1485.683    0.000 1485.683
226.30  4834.401  305.405    0.000  305.405   807.628 1082.706    0.000 1082.706    50.769 1466.782    0.000 1466.782
226.40  4780.112  299.869    0.000  299.869   707.033 1042.285    0.000 1042.285   140.544 1212.632    0.000 1212.632
226.50  4705.000  251.562    0.000  251.562   658.262  987.509    0.000  987.509     0.000 1101.542    0.000 1101.542
226.60  4840.521  237.965    0.000  237.965   809.018  959.796    0.000  959.796    20.308 1331.764    0.000 1331.764
226.70  4840.763  161.360    0.000  161.360   833.091  948.081    0.000  948.081    20.308 1231.834    0.000 1231.834
226.80  4829.240  273.768    0.000  273.768   769.013 1037.142    0.000 1037.142    30.462 1352.875    0.000 1352.875
226.90  4653.086  269.943    0.000  269.943   898.201 1029.748    0.000 1029.748    20.308 1374.089    0.000 1374.089
227.00  4717.806  258.189    0.000  258.189   832.278  919.633    0.000  919.633    20.308 1051.579    0.000 1051.579
227.10  4743.296  286.248    0.000  286.248   813.178  945.271    0.000  945.271    40.616 1232.037    0.000 1232.037
227.20  4814.835  306.564    0.000  306.564   817.063 1033.511    0.000 1033.511    40.616 1334.781    0.000 1334.781
227.30  4784.188  295.382    0.000  295.382   963.489  846.567    0.000  846.567    50.769 1292.055    0.000 1292.055
227.40  4817.920  303.803    0.000  303.803   897.435  872.464    0.000  872.464    30.462 1415.204    0.000 1415.204
227.50  4787.726  228.749    0.000  228.749   930.767  860.745    0.000  860.745    30.462 1100.640    0.000 1100.640
227.60  4939.677  253.835    0.000  253.835   954.365  899.615    0.000  899.615   101.539 1264.006    0.000 1264.006
227.70  4953.122  248.225    0.000  248.225   971.587  774.754    0.000  774.754    50.769 1203.285    0.000 1203.285
227.80  4742.334  238.755    0.000  238.755   900.328  790.837    0.000  790.837   162.462 1009.456    0.000 1009.456
227.90  4759.047  269.021    0.000  269.021  1019.946  833.544    0.000  833.544    81.231 1212.733    0.000 1212.733
228.00  4710.135  264.630    0.000  264.630   898.513  747.171    0.000  747.171   101.539 1121.652    0.000 1121.652
228.10  4804.743  235.026    0.000  235.026   912.605  878.646    0.000  878.646    20.107 1219.667    0.000 1219.667
228.20  4730.169  330.020    0.000  330.020   812.827  896.157    0.000  896.157    50.769 1068.167    0.000 1068.167
228.30  4554.378  302.354    0.000  302.354   724.808  885.345    0.000  885.345    20.308 1061.231    0.000 1061.231
228.40  4730.790  319.366    0.000  319.366   830.032  907.743    0.000  907.743   101.539 1232.640    0.000 1232.640
228.50  4747.271  360.007    0.000  360.007   796.529 1016.952    0.000 1016.952    10.154 1494.229    0.000 1494.229
228.60  4731.837  340.021    0.000  340.021   706.424 1033.681    0.000 1033.681    30.361 1271.947    0.000 1271.947
228.70  4678.711  342.482    0.000  342.482   738.373  997.843    0.000  997.843    71.077 1193.531    0.000 1193.531
228.80  4658.034  346.530    0.000  346.530   690.649 1090.579    0.000 1090.579     0.000 1331.364    0.000 1331.364
228.90  4829.590  352.828    0.000  352.828   832.869 1105.064    0.000 1105.064    71.077 1314.674    0.000 1314.674
229.00  4778.963  374.343    0.000  374.343   840.019 1099.310    0.000 1099.310   111.693 1444.563    0.000 1444.563
229.10  4711.042  385.345    0.000  385.345   855.972  984.957    0.000  984.957    60.923 1365.343    0.000 1365.343
229.20  4672.299  349.889    0.000  349.889   734.395 1084.093    0.000 1084.093    50.769 1376.803    0.000 1376.803
229.30  4820.901  386.426    0.000  386.426   868.643  947.042    0.000  947.042    60.923 1171.817    0.000 1171.817
229.40  4623.480  352.916    0.000  352.916   702.842 1018.719    0.000 1018.719    60.822 1115.116    0.000 1115.116
229.50  4729.038  293.062    0.000  293.062   660.334 1133.848    0.000 1133.848    10.154 1345.637    0.000 1345.637
229.60  4644.619  307.313    0.000  307.313   715.852  926.545    0.000  926.545     0.000 1152.613    0.000 1152.613
229.70  4862.796  332.863    0.000  332.863   682.393 1163.252    0.000 1163.252     0.000 1415.508    0.000 1415.508
229.80  4893.800  295.306    0.000  295.306   780.140 1116.559    0.000 1116.559     0.000 1648.948    0.000 1648.948
229.90  4884.809  276.322    0.000  276.322   746.509  955.642    0.000  955.642     0.000 1044.541    0.000 1044.541
230.00  4878.719  252.463    0.000  252.463   857.598  958.105    0.000  958.105    10.154 1366.042    0.000 1366.042
230.10  4896.826  238.536    0.000  238.536   878.662  872.548    0.000  872.548    50.769 1192.726    0.000 1192.726
230.20  4837.441  282.405    0.000  282.405   851.815  916.862    0.000  916.862   121.847 1043.333    0.000 1043.333
230.30  4963.417  283.649    0.000  283.649   927.262  993.389    0.000  993.389    40.616 1305.626    0.000 1305.626
230.40  4841.502  282.206    0.000  282.206   875.483  988.537    0.000  988.537   152.308 1266.117    0.000 1266.117
230.50  4851.719  259.167    0.000  259.167   742.925 1112.926    0.000 1112.926   142.154 1233.142    0.000 1233.142
230.60  4794.800  272.440    0.000  272.440   757.713 1086.556    0.000 1086.556    80.829 1333.776    0.000 1333.776
230.70  4735.340  304.361    0.000  304.361   788.971  975.447    0.000  975.447   182.167 1247.721    0.000 1247.721
230.80  4857.236  236.626    0.000  236.626   785.291  901.515    0.000  901.515    60.822 1215.349    0.000 1215.349
230.90  4823.739  215.371    0.000  215.371   693.760  898.836    0.000  898.836    30.462 1195.442    0.000 1195.442
231.00  4862.050  291.514    0.000  291.514   844.801 1063.643    0.000 1063.643    10.154 1354.681    0.000 1354.681
231.10  4746.580  282.149    0.000  282.149   783.818  964.292    0.000  964.292   110.888 1093.601    0.000 1093.601
231.20  4602.834  319.293    0.000  319.293   755.448  982.536    0.000  982.536   222.581 1031.571    0.000 1031.571
231.30  4719.912  280.643    0.000  280.643   808.116  954.650    0.000  954.650   141.953 1232.940    0.000 1232.940
231.40  4547.358  280.620    0.000  280.620   793.534  948.338    0.000  948.338   131.196 1194.637    0.000 1194.637
231.50  4625.723  292.686    0.000  292.686   891.853  823.738    0.000  823.738    60.722 1192.425    0.000 1192.425
231.60  4598.454  316.880    0.000  316.880   856.193  872.159    0.000  872.159   111.492 1210.522    0.000 1210.522
231.70  4648.802  314.677    0.000  314.677   741.356 1057.499    0.000 1057.499    71.077 1240.078    0.000 1240.078
231.80  4751.338  336.577    0.000  336.577   807.459  976.440    0.000  976.440   141.551 1131.702    0.000 1131.702
231.90  4408.784  342.515    0.000  342.515   772.320  974.106    0.000  974.106    71.077 1255.661    0.000 1255.661
232.00  4591.593  313.774    0.000  313.774   789.653 1059.144    0.000 1059.144    90.983 1331.463    0.000 1331.463
232.10  4619.948  310.694    0.000  310.694   840.331  924.728    0.000  924.728   121.847 1142.261    0.000 1142.261
232.20  4766.529  282.968    0.000  282.968   665.401 1015.429    0.000 1015.429   160.854  919.276    0.000  919.276
232.30  4795.914  299.776    0.000  299.776   789.955 1022.609    0.000 1022.609   151.705 1162.467    0.000 1162.467
232.40  4765.375  298.826    0.000  298.826   736.173  990.573    0.000  990.573    80.628 1286.323    0.000 1286.323
232.50  4847.919  245.545    0.000  245.545   743.654  896.107    0.000  896.107   161.055 1112.098    0.000 1112.098
232.60  4931.958  252.045    0.000  252.045   808.205  801.214    0.000  801.214   100.735 1213.136    0.000 1213.136
232.70  4808.951  378.198    0.000  378.198   821.128 1069.955    0.000 1069.955   182.669 1244.603    0.000 1244.603
232.80  4759.334  332.215    0.000  332.215   762.891  941.546    0.000  941.546   121.444 1012.570    0.000 1012.570
232.90  4781.554  362.104    0.000  362.104   746.379 1040.986    0.000 1040.986   242.686 1011.567    0.000 1011.567
233.00  4635.935  306.302    0.000  306.302   702.148 1009.469    0.000 1009.469   162.160 1032.979    0.000 1032.979
233.10  4709.908  352.397    0.000  352.397   771.927  959.147    0.000  959.147   111.693 1305.122    0.000 1305.122
233.20  4866.885  371.929    0.000  371.929   823.927 1055.756    0.000 1055.756   271.742 1193.523    0.000 1193.523
233.30  4710.341  296.131    0.000  296.131   770.980 1022.525    0.000 1022.525   201.871 1050.874    0.000 1050.874
233.40  4679.497  257.020    0.000  257.020   777.284  892.174    0.000  892.174   182.770 1122.453    0.000 1122.453
233.50  4671.327  252.976    0.000  252.976   719.626 1043.177    0.000 1043.177   181.161 1112.905    0.000 1112.905
233.60  4898.476  291.376    0.000  291.376   711.836 1045.649    0.000 1045.649   142.154 1166.186    0.000 1166.186
233.70  4769.636  348.416    0.000  348.416   744.038  961.609    0.000  961.609   152.308 1336.590    0.000 1336.590
233.80  4591.487  313.040    0.000  313.040   677.381 1061.178    0.000 1061.178    40.616 1321.508    0.000 1321.508
233.90  4669.880  341.894    0.000  341.894   756.402 1156.552    0.000 1156.552   111.693 1264.004    0.000 1264.004
234.00  4618.201  325.811    0.000  325.811   700.539 1066.058    0.000 1066.058   101.136 1312.460    0.000 1312.460
234.10  4570.220  389.931    0.000  389.931   768.771  957.201    0.000  957.201   253.445 1042.933    0.000 1042.933
234.20  4733.841  377.610    0.000  377.610   708.644 1042.024    0.000 1042.024   243.090 1102.953    0.000 1102.953
234.30  4822.443  319.345    0.000  319.345   812.956 1062.387    0.000 1062.387   324.622 1010.158    0.000 1010.158
234.40  4686.614  354.815    0.000  354.815   742.488  978.687    0.000  978.687   263.800 1059.521    0.000 1059.521
234.50  4733.479  317.301    0.000  317.301   727.656  994.683    0.000  994.683   232.735 1121.850    0.000 1121.850
234.60  4659.120  273.522    0.000  273.522   778.543  994.769    0.000  994.769   303.812  960.495    0.000  960.495
234.70  4745.466  324.723    0.000  324.723   805.427  858.713    0.000  858.713   171.812 1131.401    0.000 1131.401
234.80  4574.582  314.507    0.000  314.507   749.570  996.929    0.000  996.929   121.847 1220.574    0.000 1220.574
234.90  4515.522  299.876    0.000  299.876   792.678  864.074    0.000  864.074   132.000 1007.947    0.000 1007.947
235.00  4578.991  361.659    0.000  361.659   787.444 1006.354    0.000 1006.354    81.029 1219.869    0.000 1219.869
235.10  4439.492  315.061    0.000  315.061   704.656  933.375    0.000  933.375   171.812  929.631    0.000  929.631
235.20  4537.465  337.807    0.000  337.807   756.450  870.470    0.000  870.470   152.107 1172.318    0.000 1172.318
235.30  4750.523  340.948    0.000  340.948   824.538  852.963    0.000  852.963    70.775 1068.869    0.000 1068.869
235.40  4694.510  298.038    0.000  298.038   797.000  890.145    0.000  890.145    10.154 1138.638    0.000 1138.638
235.50  4621.925  301.940    0.000  301.940   810.887  738.524    0.000  738.524    50.669  997.090    0.000  997.090
235.60  4728.915  250.984    0.000  250.984   820.924  886.688    0.000  886.688    60.923 1049.771    0.000 1049.771
235.70  4755.832  260.295    0.000  260.295   682.746  976.701    0.000  976.701    10.154 1369.466    0.000 1369.466
235.80  4860.581  242.624    0.000  242.624   584.303 1072.031    0.000 1072.031    20.308 1082.846    0.000 1082.846
235.90  4734.938  277.744    0.000  277.744   689.276  990.189    0.000  990.189     0.000 1193.533    0.000 1193.533
236.00  4739.347  233.450    0.000  233.450   787.060  937.097    0.000  937.097    91.385 1111.193    0.000 1111.193
236.10  4778.214  260.659    0.000  260.659   864.146  867.794    0.000  867.794    81.231 1213.034    0.000 1213.034
236.20  4833.576  250.598    0.000  250.598   825.196  894.468    0.000  894.468   131.598 1198.558    0.000 1198.558
236.30  4813.311  274.839    0.000  274.839   882.908  889.798    0.000  889.798   152.308 1117.227    0.000 1117.227
236.40  4779.925  236.604    0.000  236.604   726.839  852.792    0.000  852.792    50.769 1049.870    0.000 1049.870
236.50  4757.946  258.167    0.000  258.167   705.169  866.065    0.000  866.065    20.107 1108.880    0.000 1108.880
236.60  4765.287  297.585    0.000  297.585   719.999  822.481    0.000  822.481    30.462 1049.365    0.000 1049.365
236.70  4769.738  323.529    0.000  323.529   751.653  806.702    0.000  806.702   120.841  860.365    0.000  860.365
236.80  4735.188  258.209    0.000  258.209   770.622  703.373    0.000  703.373    10.154 1022.423    0.000 1022.423
236.90  4799.013  260.072    0.000  260.072   674.351  730.998    0.000  730.998    40.616  971.353    0.000  971.353
237.00  4769.728  264.724    0.000  264.724   716.635  660.703    0.000  660.703    60.923  990.856    0.000  990.856
237.10  4844.243  241.168    0.000  241.168   698.260  794.294    0.000  794.294    30.462  901.583    0.000  901.583
237.20  4852.016  234.410    0.000  234.410   685.460  940.292    0.000  940.292    71.077  983.215    0.000  983.215
237.30  4825.085  240.921    0.000  240.921   769.508  772.289    0.000  772.289    30.462 1004.026    0.000 1004.026
237.40  4844.286  233.343    0.000  233.343   727.091  806.183    0.000  806.183    30.462  972.055    0.000  972.055
237.50  4901.562  226.693    0.000  226.693   854.418  843.670    0.000  843.670    30.462 1111.698    0.000 1111.698
237.60  4769.668  250.754    0.000  250.754   680.485  889.152    0.000  889.152    20.308 1063.844    0.000 1063.844
237.70  4818.367  264.215    0.000  264.215   714.253  961.265    0.000  961.265    20.308 1275.668    0.000 1275.668
237.80  4789.695  264.978    0.000  264.978   754.029  819.413    0.000  819.413    10.154 1044.441    0.000 1044.441
237.90  4765.127  287.806    0.000  287.806   776.032  767.185    0.000  767.185    10.154 1094.104    0.000 1094.104
238.00  4805.030  360.213    0.000  360.213   904.163  732.152    0.000  732.152    40.616 1094.102    0.000 1094.102
238.10  4672.466  327.471    0.000  327.471   804.148  749.116    0.000  749.116    20.308 1014.986    0.000 1014.986
238.20  4728.374  294.925    0.000  294.925   782.358  842.191    0.000  842.191     0.000 1207.105    0.000 1207.105
238.30  4769.488  244.847    0.000  244.847   608.720  924.772    0.000  924.772     0.000 1122.554    0.000 1122.554
238.40  4679.828  266.353    0.000  266.353   677.034  924.514    0.000  924.514     0.000 1091.189    0.000 1091.189
238.50  4562.561  250.353    0.000  250.353   601.762  888.544    0.000  888.544     0.000  992.566    0.000  992.566
238.60  4685.901  256.468    0.000  256.468   734.660  772.680    0.000  772.680    50.769  981.707    0.000  981.707
238.70  4576.021  323.379    0.000  323.379   795.497  846.302    0.000  846.302    71.077 1092.999    0.000 1092.999
238.80  4639.127  270.214    0.000  270.214   786.364  743.363    0.000  743.363    71.077 1000.808    0.000 1000.808
238.90  4534.513  295.425    0.000  295.425   709.712  718.204    0.000  718.204    60.923  999.401    0.000  999.401
239.00  4626.772  286.945    0.000  286.945   680.484  813.575    0.000  813.575    10.154 1072.288    0.000 1072.288
239.10  4722.284  261.548    0.000  261.548   745.375  823.302    0.000  823.302    20.308  992.463    0.000  992.463
239.20  4589.233  261.250    0.000  261.250   757.574  706.270    0.000  706.270    50.769 1013.979    0.000 1013.979
239.30  4685.485  318.033    0.000  318.033   771.069  774.841    0.000  774.841    71.077  902.991    0.000  902.991
239.40  4646.757  291.871    0.000  291.871   830.038  751.020    0.000  751.020   152.308 1011.567    0.000 1011.567
239.50  4706.707  305.364    0.000  305.364   763.588  744.750    0.000  744.750   132.000  885.397    0.000  885.397
239.60  4672.260  267.956    0.000  267.956   790.957  813.579    0.000  813.579   110.888 1080.634    0.000 1080.634
239.70  4631.485  271.548    0.000  271.548   716.072  763.988    0.000  763.988    60.923  962.205    0.000  962.205
239.80  4662.858  267.719    0.000  267.719   703.967  779.939    0.000  779.939   121.847  889.820    0.000  889.820
239.90  4642.694  323.869    0.000  323.869   736.218  766.281    0.000  766.281   121.847  838.147    0.000  838.147
240.00  4632.927  274.566    0.000  274.566   705.223  780.070    0.000  780.070    71.077  879.467    0.000  879.467
240.10  4684.270  266.882    0.000  266.882   737.386  725.207    0.000  725.207    71.077  859.057    0.000  859.057
240.20  4517.019  295.855    0.000  295.855   714.819  819.588    0.000  819.588    71.077 1018.503    0.000 1018.503
240.30  4755.729  275.921    0.000  275.921   647.584  836.190    0.000  836.190    20.308 1049.567    0.000 1049.567
240.40  4826.509  221.338    0.000  221.338   730.938  846.177    0.000  846.177    81.231  880.168    0.000  880.168
240.50  4786.027  258.717    0.000  258.717   709.065  809.295    0.000  809.295    91.385  940.691    0.000  940.691
240.60  4732.574  251.861    0.000  251.861   708.765  800.997    0.000  800.997    81.231  983.317    0.000  983.317
240.70  4857.234  270.657    0.000  270.657   839.324  822.527    0.000  822.527    81.231 1090.482    0.000 1090.482
240.80  4884.695  255.700    0.000  255.700   696.137  862.821    0.000  862.821    20.308  932.445    0.000  932.445
240.90  4779.063  330.255    0.000  330.255   758.317  805.144    0.000  805.144    81.231  920.785    0.000  920.785
241.00  4918.463  236.550    0.000  236.550   717.849  998.967    0.000  998.967   121.847 1149.901    0.000 1149.901
241.10  4989.805  276.286    0.000  276.286   756.013  932.730    0.000  932.730    50.769 1062.636    0.000 1062.636
241.20  4790.051  308.594    0.000  308.594   651.225  868.528    0.000  868.528    71.077 1028.657    0.000 1028.657
241.30  4746.282  371.607    0.000  371.607   646.719  882.923    0.000  882.923     0.000 1101.141    0.000 1101.141
241.40  4638.672  311.690    0.000  311.690   754.118  752.273    0.000  752.273    20.308  981.105    0.000  981.105
241.50  4730.151  275.414    0.000  275.414   785.117  795.592    0.000  795.592    71.077 1001.111    0.000 1001.111
241.60  4621.977  349.495    0.000  349.495   750.353  829.921    0.000  829.921    50.769  921.287    0.000  921.287
241.70  4647.223  312.784    0.000  312.784   717.852  944.056    0.000  944.056    50.769 1092.899    0.000 1092.899
241.80  4603.234  307.310    0.000  307.310   715.904  842.410    0.000  842.410    60.923  940.188    0.000  940.188
241.90  4609.140  298.707    0.000  298.707   602.806  961.993    0.000  961.993    50.769 1031.272    0.000 1031.272
242.00  4540.806  307.065    0.000  307.065   740.073  791.828    0.000  791.828    50.769  991.360    0.000  991.360
242.10  4597.405  278.248    0.000  278.248   646.903  847.685    0.000  847.685    20.308  962.105    0.000  962.105
242.20  4662.963  251.421    0.000  251.421   728.616  865.416    0.000  865.416   121.847 1070.078    0.000 1070.078
242.30  4653.561  268.200    0.000  268.200   823.677  769.000    0.000  769.000    81.231  962.909    0.000  962.909
242.40  4607.114  243.599    0.000  243.599   792.174  835.539    0.000  835.539    40.616 1132.911    0.000 1132.911
242.50  4629.625  235.123    0.000  235.123   724.328  808.949    0.000  808.949    50.769  911.938    0.000  911.938
242.60  4664.234  231.874    0.000  231.874   691.218  893.386    0.000  893.386   151.906  820.253    0.000  820.253
242.70  4643.217  266.269    0.000  266.269   670.594  839.165    0.000  839.165    81.231 1011.567    0.000 1011.567
242.80  4713.900  218.639    0.000  218.639   741.240  848.201    0.000  848.201    71.077 1159.251    0.000 1159.251
242.90  4459.579  347.788    0.000  347.788   677.814  814.053    0.000  814.053    81.231  939.083    0.000  939.083
243.00  4544.785  342.409    0.000  342.409   559.311  953.219    0.000  953.219    30.462 1180.764    0.000 1180.764
243.10  4569.059  288.816    0.000  288.816   567.873  901.689    0.000  901.689    40.616 1173.426    0.000 1173.426
243.20  4769.371  265.295    0.000  265.295   663.892  899.744    0.000  899.744    60.923 1001.614    0.000 1001.614
243.30  4748.446  276.948    0.000  276.948   549.151  951.581    0.000  951.581    50.769  961.100    0.000  961.100
243.40  4580.109  264.799    0.000  264.799   628.836  879.290    0.000  879.290    50.769  950.242    0.000  950.242
243.50  4626.716  279.073    0.000  279.073   633.026  831.478    0.000  831.478    60.923  910.833    0.000  910.833
243.60  4504.633  268.602    0.000  268.602   619.452  927.500    0.000  927.500    60.923  949.539    0.000  949.539
243.70  4647.792  280.685    0.000  280.685   726.889  860.264    0.000  860.264    30.462 1204.390    0.000 1204.390
243.80  4712.148  228.259    0.000  228.259   643.496  893.475    0.000  893.475     0.000 1151.711    0.000 1151.711
243.90  4715.113  269.247    0.000  269.247   717.465  877.306    0.000  877.306    60.320 1161.061    0.000 1161.061
244.00  4730.971  265.930    0.000  265.930   776.611  837.791    0.000  837.791    91.385 1061.533    0.000 1061.533
244.10  4741.096  259.677    0.000  259.677   807.087  892.957    0.000  892.957   202.072 1050.977    0.000 1050.977
244.20  4636.693  275.332    0.000  275.332   714.604  885.521    0.000  885.521    20.308 1058.717    0.000 1058.717
244.30  4656.726  288.663    0.000  288.663   639.595  822.396    0.000  822.396    40.616  991.863    0.000  991.863
244.40  4624.062  275.951    0.000  275.951   671.543  863.731    0.000  863.731    30.462 1011.969    0.000 1011.969
244.50  4655.941  295.219    0.000  295.219   695.495  935.585    0.000  935.585   101.539 1335.989    0.000 1335.989
244.60  4697.556  336.958    0.000  336.958   754.724  920.194    0.000  920.194    60.923 1397.415    0.000 1397.415
244.70  4686.197  390.592    0.000  390.592   643.523 1013.407    0.000 1013.407   132.000 1203.084    0.000 1203.084
244.80  4889.172  315.580    0.000  315.580   714.213  931.214    0.000  931.214   132.000 1113.307    0.000 1113.307
244.90  4724.247  345.011    0.000  345.011   707.901  998.533    0.000  998.533    81.231 1132.508    0.000 1132.508
245.00  4631.252  295.445    0.000  295.445   589.397 1026.161    0.000 1026.161   121.847 1152.314    0.000 1152.314
245.10  4757.964  270.095    0.000  270.095   612.396 1046.394    0.000 1046.394    81.231 1163.172    0.000 1163.172
245.20  4832.256  281.792    0.000  281.792   733.324  896.545    0.000  896.545   233.539 1042.633    0.000 1042.633
245.30  4688.687  245.894    0.000  245.894   675.913  933.510    0.000  933.510    50.769 1194.136    0.000 1194.136
245.40  4790.581  277.826    0.000  277.826   778.892  783.574    0.000  783.574   213.231 1033.484    0.000 1033.484
245.50  4541.955  368.782    0.000  368.782   736.916  795.421    0.000  795.421   191.918  990.355    0.000  990.355
245.60  4645.209  367.448    0.000  367.448   784.343  848.253    0.000  848.253   354.783  828.999    0.000  828.999
245.70  4584.274  327.873    0.000  327.873   730.949  855.603    0.000  855.603   332.263  727.158    0.000  727.158
245.80  4503.675  325.729    0.000  325.729   745.434  875.750    0.000  875.750   253.043  920.182    0.000  920.182
245.90  4631.897  355.429    0.000  355.429   649.671  860.445    0.000  860.445   101.539  931.141    0.000  931.141
246.00  4713.997  274.209    0.000  274.209   716.860  839.778    0.000  839.778   129.387 1032.680    0.000 1032.680
246.10  4816.622  251.813    0.000  251.813   707.605  815.307    0.000  815.307    20.107 1083.650    0.000 1083.650
246.20  4663.425  313.505    0.000  313.505   671.847  813.622    0.000  813.622    30.059  962.607    0.000  962.607
246.30  4771.908  322.360    0.000  322.360   680.836  960.186    0.000  960.186    39.811 1032.880    0.000 1032.880
246.40  4930.167  221.619    0.000  221.619   594.415 1051.061    0.000 1051.061    71.077 1113.307    0.000 1113.307
246.50  4890.414  239.407    0.000  239.407   620.533  975.448    0.000  975.448    81.231 1053.792    0.000 1053.792
246.60  4841.245  236.339    0.000  236.339   430.638 1219.068    0.000 1219.068    30.462 1154.223    0.000 1154.223
246.70  4836.340  234.844    0.000  234.844   423.557 1082.622    0.000 1082.622    40.616 1114.212    0.000 1114.212
246.80  4805.421  289.077    0.000  289.077   479.285 1105.409    0.000 1105.409     0.000 1244.504    0.000 1244.504
246.90  4799.334  275.849    0.000  275.849   573.574 1016.866    0.000 1016.866    60.923 1082.845    0.000 1082.845
247.00  4839.347  296.363    0.000  296.363   457.586 1212.887    0.000 1212.887     0.000 1192.930    0.000 1192.930
247.10  4840.297  316.885    0.000  316.885   546.729 1071.211    0.000 1071.211    29.858 1212.734    0.000 1212.734
247.20  4688.828  269.275    0.000  269.275   602.238 1020.410    0.000 1020.410    40.113 1140.752    0.000 1140.752
247.30  4760.881  258.341    0.000  258.341   468.943 1083.402    0.000 1083.402     0.000 1010.662    0.000 1010.662
247.40  4743.950  232.381    0.000  232.381   379.932 1201.344    0.000 1201.344     0.000 1152.113    0.000 1152.113
247.50  4724.683  248.467    0.000  248.467   456.544 1074.538    0.000 1074.538     0.000 1190.920    0.000 1190.920
247.60  4715.208  262.170    0.000  262.170   593.805 1107.695    0.000 1107.695    10.154 1272.652    0.000 1272.652
247.70  4713.036  233.557    0.000  233.557   509.422 1123.611    0.000 1123.611     0.000 1068.068    0.000 1068.068
247.80  4789.349  229.926    0.000  229.926   421.013 1212.886    0.000 1212.886     0.000 1200.973    0.000 1200.973
247.90  4692.144  249.554    0.000  249.554   369.170 1186.127    0.000 1186.127     0.000 1160.056    0.000 1160.056
248.00  4696.752  233.265    0.000  233.265   389.185 1105.234    0.000 1105.234     0.000 1131.303    0.000 1131.303
248.10  4711.805  244.651    0.000  244.651   417.248 1160.529    0.000 1160.529     0.000 1132.610    0.000 1132.610
248.20  4809.834  217.844    0.000  217.844   504.970 1126.891    0.000 1126.891     0.000 1070.681    0.000 1070.681
248.30  4537.242  279.034    0.000  279.034   481.017 1131.910    0.000 1131.910     0.000 1238.170    0.000 1238.170
248.40  4678.911  260.482    0.000  260.482   567.782 1118.334    0.000 1118.334     0.000 1317.591    0.000 1317.591
248.50  4748.555  261.470    0.000  261.470   649.674 1039.344    0.000 1039.344    10.154 1184.988    0.000 1184.988
248.60  4640.956  251.408    0.000  251.408   642.607 1122.129    0.000 1122.129     0.000 1304.621    0.000 1304.621
248.70  4529.864  257.971    0.000  257.971   678.700  994.979    0.000  994.979    30.462 1112.701    0.000 1112.701
248.80  4679.131  298.168    0.000  298.168   494.765 1021.139    0.000 1021.139    10.154 1140.049    0.000 1140.049
248.90  4708.755  254.889    0.000  254.889   777.459  850.196    0.000  850.196    20.308 1102.850    0.000 1102.850
249.00  4808.760  269.367    0.000  269.367   890.593  815.390    0.000  815.390    40.616 1306.829    0.000 1306.829
249.10  4833.252  254.958    0.000  254.958   805.460 1003.498    0.000 1003.498    10.154 1306.628    0.000 1306.628
249.20  4705.695  245.812    0.000  245.812   727.730 1023.954    0.000 1023.954    10.154 1275.063    0.000 1275.063
249.30  4705.534  250.140    0.000  250.140   685.106 1007.475    0.000 1007.475    40.616 1287.326    0.000 1287.326
249.40  4706.197  288.531    0.000  288.531   654.334 1118.366    0.000 1118.366     0.000 1191.320    0.000 1191.320
249.50  4819.715  255.719    0.000  255.719   714.088  973.933    0.000  973.933     0.000 1286.225    0.000 1286.225
249.60  4834.837  253.711    0.000  253.711   756.665  965.114    0.000  965.114     0.000 1332.166    0.000 1332.166
249.70  4850.224  245.328    0.000  245.328   737.995  890.535    0.000  890.535     9.953 1236.361    0.000 1236.361
249.80  4846.751  238.578    0.000  238.578   712.931  927.544    0.000  927.544    30.462 1173.427    0.000 1173.427
249.90  4759.165  326.813    0.000  326.813   846.979  908.817    0.000  908.817    10.154 1317.791    0.000 1317.791
250.00  4821.862  314.652    0.000  314.652   910.624  870.084    0.000  870.084    60.923 1256.768    0.000 1256.768
250.10  4759.781  251.155    0.000  251.155   757.099  917.383    0.000  917.383     9.953 1132.811    0.000 1132.811
250.20  4731.680  307.375    0.000  307.375   735.752  908.953    0.000  908.953    91.385 1338.201    0.000 1338.201
250.30  4616.180  304.747    0.000  304.747   838.125  851.927    0.000  851.927   101.539 1194.539    0.000 1194.539
250.40  4689.115  279.861    0.000  279.861   884.642  820.539    0.000  820.539   172.616 1268.129    0.000 1268.129
250.50  4773.643  268.471    0.000  268.471   907.734  729.228    0.000  729.228    40.616 1225.403    0.000 1225.403
250.60  4715.249  316.217    0.000  316.217   760.831  927.110    0.000  927.110    20.308 1365.948    0.000 1365.948
250.70  4718.845  273.392    0.000  273.392   780.586  762.388    0.000  762.388   109.883 1039.617    0.000 1039.617
250.80  4717.141  239.977    0.000  239.977   836.099  856.553    0.000  856.553    81.231 1235.355    0.000 1235.355
250.90  4656.343  310.114    0.000  310.114   835.355  910.768    0.000  910.768    81.231 1510.012   20.308 1489.704
251.00  4852.577  211.527    0.000  211.527   843.915  803.288    0.000  803.288    20.308 1186.395    0.000 1186.395
251.10  4890.691  278.072    0.000  278.072   799.091  901.470    0.000  901.470     0.000 1294.670    0.000 1294.670
251.20  4723.062  283.621    0.000  283.621   879.934  723.392    0.000  723.392     0.000 1163.474    0.000 1163.474
251.30  4767.698  274.491    0.000  274.491   839.379  798.793    0.000  798.793    60.923 1175.336    0.000 1175.336
251.40  4798.185  261.549    0.000  261.549   699.223  969.911    0.000  969.911     0.000 1162.871    0.000 1162.871
251.50  4759.574  282.634    0.000  282.634   699.171  993.730    0.000  993.730     0.000 1135.624    0.000 1135.624
251.60  4822.488  273.391    0.000  273.391   774.094  930.267    0.000  930.267     0.000 1359.011    0.000 1359.011
251.70  4829.922  271.268    0.000  271.268   755.547  947.256    0.000  947.256   101.338 1398.621    0.000 1398.621
251.80  4816.910  251.014    0.000  251.014   873.444  959.664    0.000  959.664    60.923 1214.442    0.000 1214.442
251.90  4860.753  249.535    0.000  249.535   922.782  852.962    0.000  852.962     0.000 1183.882    0.000 1183.882
252.00  4810.519  259.061    0.000  259.061   982.041  798.229    0.000  798.229   152.308 1266.216    0.000 1266.216
252.10  4930.071  276.780    0.000  276.780   944.249  946.519    0.000  946.519   142.154 1012.671    0.000 1012.671
252.20  4699.261  259.471    0.000  259.471   888.918  828.191    0.000  828.191   324.924  923.198    0.000  923.198
252.30  4691.847  231.216    0.000  231.216   862.726  784.914    0.000  784.914   152.308  983.117    0.000  983.117
252.40  4667.290  254.664    0.000  254.664   876.160  807.266    0.000  807.266   221.978 1021.821    0.000 1021.821
252.50  4584.435  246.223    0.000  246.223   924.720  722.830    0.000  722.830   324.924  810.299    0.000  810.299
252.60  4807.246  225.268    0.000  225.268   922.567  716.993    0.000  716.993   192.924 1031.071    0.000 1031.071
252.70  4737.062  254.805    0.000  254.805   808.335  845.745    0.000  845.745   182.770 1052.987    0.000 1052.987
252.80  4682.688  242.403    0.000  242.403   939.940  665.674    0.000  665.674   223.184  889.721    0.000  889.721
252.90  4758.285  185.493    0.000  185.493   877.296  732.385    0.000  732.385   141.752 1050.574    0.000 1050.574
253.00  4746.144  235.065    0.000  235.065   887.195  860.444    0.000  860.444    91.385 1232.438    0.000 1232.438
253.10  4706.281  232.335    0.000  232.335   874.404  715.522    0.000  715.522   132.000 1002.720    0.000 1002.720
253.20  4708.064  232.180    0.000  232.180   816.933  782.407    0.000  782.407   152.308  963.010    0.000  963.010
253.30  4703.767  275.056    0.000  275.056   756.592  691.442    0.000  691.442   182.569  991.662    0.000  991.662
253.40  4790.201  251.651    0.000  251.651   841.190  669.609    0.000  669.609   324.924  871.522    0.000  871.522
253.50  4627.730  280.896    0.000  280.896   799.261  776.440    0.000  776.440   152.308 1023.732    0.000 1023.732
253.60  4682.990  258.442    0.000  258.442   859.870  748.296    0.000  748.296   253.646  941.294    0.000  941.294
253.70  4704.101  231.809    0.000  231.809   880.756  636.189    0.000  636.189   314.569  750.382    0.000  750.382
253.80  4838.059  231.233    0.000  231.233   888.445  718.680    0.000  718.680   152.308  969.444    0.000  969.444
253.90  4760.147  249.830    0.000  249.830   914.771  733.077    0.000  733.077   111.693 1032.275    0.000 1032.275
254.00  4680.994  247.592    0.000  247.592   835.138  772.546    0.000  772.546    60.923  973.465    0.000  973.465
254.10  4714.023  230.533    0.000  230.533   909.194  826.503    0.000  826.503    10.154 1155.227    0.000 1155.227
254.20  4581.145  241.225    0.000  241.225   840.841  750.802    0.000  750.802    10.154  849.806    0.000  849.806
254.30  4462.337  225.676    0.000  225.676   702.758  800.133    0.000  800.133    20.308  952.955    0.000  952.955
254.40  4516.902  237.518    0.000  237.518   661.208  910.942    0.000  910.942    60.923  932.547    0.000  932.547
254.50  4581.002  233.999    0.000  233.999   797.050  931.001    0.000  931.001     0.000 1276.974    0.000 1276.974
254.60  4663.000  277.195    0.000  277.195   766.837  890.622    0.000  890.622    20.308 1042.532    0.000 1042.532
254.70  4589.285  267.067    0.000  267.067   769.336  897.539    0.000  897.539     0.000 1132.508    0.000 1132.508
254.80  4707.154  258.276    0.000  258.276   804.573  812.022    0.000  812.022     0.000 1093.600    0.000 1093.600
254.90  4655.780  233.280    0.000  233.280   841.017  735.930    0.000  735.930     0.000  971.654    0.000  971.654
255.00  4542.884  268.815    0.000  268.815   900.205  734.547    0.000  734.547     0.000 1104.661    0.000 1104.661
255.10  4657.915  231.612    0.000  231.612   941.877  662.432    0.000  662.432    60.923 1032.173    0.000 1032.173
255.20  4606.764  258.110    0.000  258.110   932.150  693.389    0.000  693.389   111.693 1130.394    0.000 1130.394
255.30  4527.583  268.376    0.000  268.376   945.430  629.229    0.000  629.229    81.231 1030.265    0.000 1030.265
255.40  4607.343  235.868    0.000  235.868   936.041  602.683    0.000  602.683   150.901  828.292    0.000  828.292
255.50  4699.402  238.770    0.000  238.770   839.763  633.206    0.000  633.206   101.539  849.204    0.000  849.204
255.60  4629.347  240.466    0.000  240.466   839.776  777.478    0.000  777.478   101.137  888.515    0.000  888.515
255.70  4771.181  228.859    0.000  228.859   906.659  678.122    0.000  678.122   264.001  920.585    0.000  920.585
255.80  4690.339  252.460    0.000  252.460   900.470  697.971    0.000  697.971   172.616  982.111    0.000  982.111
255.90  4723.744  245.318    0.000  245.318   949.492  712.238    0.000  712.238   294.463  879.767    0.000  879.767
256.00  4571.746  181.190    0.000  181.190  1073.746  670.215    0.000  670.215   203.078  921.488    0.000  921.488
256.10  4648.508  183.715    0.000  183.715  1160.467  675.057    0.000  675.057   284.309  940.489    0.000  940.489
256.20  4608.629  166.622    0.000  166.622  1055.456  697.494    0.000  697.494    81.231 1091.891    0.000 1091.891
256.30  4617.078  224.001    0.000  224.001  1038.347  671.206    0.000  671.206   243.693  950.041    0.000  950.041
256.40  4823.635  137.295    0.000  137.295  1082.051  592.047    0.000  592.047   203.078 1003.424    0.000 1003.424
256.50  4875.609  151.558    0.000  151.558  1107.642  712.671    0.000  712.671   263.599  980.905    0.000  980.905
256.60  4833.881  149.253    0.000  149.253   998.857  648.598    0.000  648.598   142.154 1032.777    0.000 1032.777
256.70  4744.287  159.518    0.000  159.518   969.552  671.166    0.000  671.166    50.769 1083.348    0.000 1083.348
256.80  4760.210  181.381    0.000  181.381  1026.403  650.154    0.000  650.154    60.923 1082.944    0.000 1082.944
256.90  4659.465  224.852    0.000  224.852  1015.594  674.969    0.000  674.969   111.693 1164.576    0.000 1164.576
257.00  4746.305  131.040    0.000  131.040  1105.131  562.259    0.000  562.259    10.154 1089.880    0.000 1089.880
257.10  4852.562  170.788    0.000  170.788  1036.229  652.919    0.000  652.919    20.308 1174.432    0.000 1174.432
257.20  4815.241  166.396    0.000  166.396  1066.621  738.782    0.000  738.782    10.154 1284.616    0.000 1284.616
257.30  4697.649  127.556    0.000  127.556  1083.606  567.316    0.000  567.316    20.308 1033.382    0.000 1033.382
257.40  4770.524  130.899    0.000  130.899  1132.757  535.238    0.000  535.238    40.616 1052.180    0.000 1052.180
257.50  4683.571  125.825    0.000  125.825  1057.229  600.954    0.000  600.954    81.231 1098.226    0.000 1098.226
257.60  4582.313  167.746    0.000  167.746  1021.077  645.053    0.000  645.053   132.000  979.895    0.000  979.895
257.70  4859.603  189.557    0.000  189.557  1065.396  683.876    0.000  683.876   151.102 1060.625    0.000 1060.625
257.80  4984.989  232.311    0.000  232.311  1062.070  776.224    0.000  776.224   233.338 1163.371    0.000 1163.371
257.90  4813.291  222.392    0.000  222.392  1015.755  855.083    0.000  855.083    40.616 1296.374    0.000 1296.374
258.00  4998.880  234.713    0.000  234.713  1076.424  860.315    0.000  860.315   100.735 1395.400    0.000 1395.400
258.10  4889.530  194.253    0.000  194.253   925.202  823.090    0.000  823.090    19.906 1313.670    0.000 1313.670
258.20  4942.626  188.403    0.000  188.403   963.940  756.769    0.000  756.769    49.764 1118.837    0.000 1118.837
258.30  4965.573  207.125    0.000  207.125   923.518  705.753    0.000  705.753   162.462 1068.269    0.000 1068.269
258.40  4659.875  259.533    0.000  259.533   800.859  725.121    0.000  725.121    60.923 1038.812    0.000 1038.812
258.50  4723.334  247.863    0.000  247.863   739.646  786.256    0.000  786.256     0.000 1119.641    0.000 1119.641
258.60  4922.172  230.815    0.000  230.815   898.747  741.897    0.000  741.897    30.261 1071.486    0.000 1071.486
258.70  4924.198  227.639    0.000  227.639   875.443  759.018    0.000  759.018    60.923  997.393    0.000  997.393
258.80  5005.645  220.216    0.000  220.216   810.065  852.143    0.000  852.143    40.616 1185.893    0.000 1185.893
258.90  4821.705  181.362    0.000  181.362   816.601  845.399    0.000  845.399    50.769 1338.503    0.000 1338.503
259.00  5007.926  180.355    0.000  180.355   898.136  744.749    0.000  744.749   111.693  944.110    0.000  944.110
259.10  5088.028  212.528    0.000  212.528   896.841  921.578    0.000  921.578   213.231 1135.626    0.000 1135.626
259.20  4751.124  225.242    0.000  225.242   789.277  766.886    0.000  766.886    30.462 1072.290    0.000 1072.290
259.30  5005.160  217.810    0.000  217.810   965.065  798.188    0.000  798.188   111.693 1195.745    0.000 1195.745
259.40  4944.423  192.226    0.000  192.226   840.203  832.213    0.000  832.213    40.616 1053.691    0.000 1053.691
259.50  4962.315  194.604    0.000  194.604   814.997  909.254    0.000  909.254    50.769 1267.023    0.000 1267.023
259.60  4897.971  177.087    0.000  177.087   749.330  866.757    0.000  866.757    20.308 1144.775    0.000 1144.775
259.70  4746.852  209.092    0.000  209.092   843.747  682.450    0.000  682.450    71.077 1033.584    0.000 1033.584
259.80  4725.656  184.897    0.000  184.897   914.340  644.922    0.000  644.922   141.551  960.495    0.000  960.495
259.90  4989.241  175.925    0.000  175.925   972.061  705.365    0.000  705.365   182.770 1154.525    0.000 1154.525
260.00  5059.964  151.737    0.000  151.737   825.547  685.953    0.000  685.953   111.693 1053.189    0.000 1053.189
260.10  4921.720  179.599    0.000  179.599   681.351  880.246    0.000  880.246     0.000 1163.069    0.000 1163.069
260.20  4920.765  159.411    0.000  159.411   844.906  854.867    0.000  854.867    50.769 1327.945    0.000 1327.945
260.30  4911.743  187.195    0.000  187.195   827.750  716.821    0.000  716.821    10.154 1135.023    0.000 1135.023
260.40  4957.605  160.023    0.000  160.023   756.846  744.231    0.000  744.231    71.077  933.453    0.000  933.453
260.50  4893.034  160.699    0.000  160.699   792.378  748.468    0.000  748.468    49.965 1193.732    0.000 1193.732
260.60  5058.791  149.082    0.000  149.082   936.055  712.238    0.000  712.238    60.320 1162.769    0.000 1162.769
260.70  5106.157  189.089    0.000  189.089   823.122  740.730    0.000  740.730    10.154 1082.945    0.000 1082.945
260.80  4902.223  181.153    0.000  181.153   769.256  704.845    0.000  704.845    20.308 1033.081    0.000 1033.081
260.90  5130.785  146.042    0.000  146.042   800.326  745.442    0.000  745.442    60.923 1094.907    0.000 1094.907
261.00  4773.531  160.062    0.000  160.062   721.311  811.331    0.000  811.331    20.308 1032.881    0.000 1032.881
261.10  4837.705  109.711    0.000  109.711   753.827  759.882    0.000  759.882    60.923 1114.715    0.000 1114.715
261.20  4862.693  105.603    0.000  105.603   922.981  711.460    0.000  711.460    60.923 1298.085    0.000 1298.085
261.30  4777.533   87.856    0.000   87.856   888.365  476.526    0.000  476.526   141.752 1031.272    0.000 1031.272
261.40  4992.196  124.172    0.000  124.172   835.182  566.669    0.000  566.669     9.953  947.927    0.000  947.927
261.50  4902.095  122.213    0.000  122.213   858.571  596.112    0.000  596.112    40.616 1091.188    0.000 1091.188
261.60  5000.558  123.514    0.000  123.514  1072.715  626.203    0.000  626.203   101.539 1408.876    0.000 1408.876
261.70  5014.512  120.383    0.000  120.383   891.953  696.413    0.000  696.413    60.923 1185.591    0.000 1185.591
261.80  5061.637  146.570    0.000  146.570   932.031  775.619    0.000  775.619    81.231 1275.167    0.000 1275.167
261.90  4988.769  167.085    0.000  167.085   902.803  599.441    0.000  599.441    50.769 1328.047    0.000 1328.047
262.00  4986.375  172.636    0.000  172.636   998.000  590.924    0.000  590.924    60.923 1083.750    0.000 1083.750
262.10  4831.434  178.572    0.000  178.572   715.255  796.242    0.000  796.242    50.769 1186.696    0.000 1186.696
262.20  4993.334  174.062    0.000  174.062   912.871  625.294    0.000  625.294    10.154 1185.389    0.000 1185.389
262.30  4933.875  174.740    0.000  174.740   814.699  740.253    0.000  740.253    30.462 1104.963    0.000 1104.963
262.40  4844.091  165.309    0.000  165.309   840.798  766.799    0.000  766.799    91.385 1013.073    0.000 1013.073
262.50  5131.937  157.631    0.000  157.631   904.237  767.664    0.000  767.664   111.693 1184.988    0.000 1184.988
262.60  5047.237  179.232    0.000  179.232   727.569  838.135    0.000  838.135    50.769 1013.174    0.000 1013.174
262.70  5048.523  147.169    0.000  147.169   716.764  789.062    0.000  789.062     0.000  912.742    0.000  912.742
262.80  4944.568  170.168    0.000  170.168   671.589  829.488    0.000  829.488    40.616  952.956    0.000  952.956
262.90  5047.730  147.331    0.000  147.331   590.004 1012.584    0.000 1012.584     0.000 1207.306    0.000 1207.306
263.00  5063.986  187.810    0.000  187.810   646.079  993.863    0.000  993.863     0.000 1156.738    0.000 1156.738
263.10  5081.883  171.745    0.000  171.745   737.307  907.915    0.000  907.915    10.154 1245.911    0.000 1245.911
263.20  4967.568  172.722    0.000  172.722   737.088  812.021    0.000  812.021    10.154 1103.756    0.000 1103.756
263.30  5030.924  113.199    0.000  113.199   703.450  891.486    0.000  891.486     0.000 1135.827    0.000 1135.827
263.40  5227.937  114.353    0.000  114.353   639.201 1023.735    0.000 1023.735     0.000 1086.163    0.000 1086.163
263.50  5042.737  182.693    0.000  182.693   477.811 1076.091    0.000 1076.091     0.000 1136.832    0.000 1136.832
263.60  4977.217  247.559    0.000  247.559   591.861  999.135    0.000  999.135     0.000 1298.188    0.000 1298.188
263.70  4972.388  236.339    0.000  236.339   487.658 1187.322    0.000 1187.322    10.154 1286.222    0.000 1286.222
263.80  5069.933  219.547    0.000  219.547   705.347 1017.251    0.000 1017.251    81.231 1185.085    0.000 1185.085
263.90  4880.732  211.416    0.000  211.416   889.362  794.079    0.000  794.079    50.769 1165.986    0.000 1165.986
264.00  5101.225  168.082    0.000  168.082   961.413  779.942    0.000  779.942    20.308 1276.569    0.000 1276.569
264.10  5157.834  229.341    0.000  229.341  1063.450  752.574    0.000  752.574   142.154 1237.565    0.000 1237.565
264.20  5149.194  218.460    0.000  218.460   966.749  677.996    0.000  677.996    81.231 1134.218    0.000 1134.218
264.30  5116.748  193.563    0.000  193.563   861.604  788.197    0.000  788.197    50.769 1125.472    0.000 1125.472
264.40  5169.514  159.150    0.000  159.150   968.390  579.379    0.000  579.379   132.000  923.197    0.000  923.197
264.50  5028.041  139.764    0.000  139.764   853.426  642.284    0.000  642.284   192.924  831.812    0.000  831.812
264.60  5016.674  153.926    0.000  153.926  1019.828  670.688    0.000  670.688   111.693 1175.233    0.000 1175.233
264.70  5105.105  122.311    0.000  122.311   957.013  714.095    0.000  714.095   203.078 1094.407    0.000 1094.407
264.80  5046.880  196.209    0.000  196.209   822.378  946.174    0.000  946.174   121.847 1084.352    0.000 1084.352
264.90  5101.947  170.598    0.000  170.598   773.702  880.545    0.000  880.545   101.539  941.695    0.000  941.695
265.00  5209.748  140.210    0.000  140.210   874.343  801.603    0.000  801.603    91.385 1053.386    0.000 1053.386
265.10  5192.861  144.693    0.000  144.693   798.121  884.525    0.000  884.525    60.923 1153.820    0.000 1153.820
265.20  5118.291  177.782    0.000  177.782   787.545  907.478    0.000  907.478   101.539 1084.856    0.000 1084.856
265.30  5100.105  200.745    0.000  200.745   794.280  802.032    0.000  802.032   142.154  973.464    0.000  973.464
265.40  5079.780  191.248    0.000  191.248   919.392  677.647    0.000  677.647   121.847  932.244    0.000  932.244
265.50  5035.556  182.739    0.000  182.739  1068.900  695.203    0.000  695.203   152.308 1154.826    0.000 1154.826
265.60  5152.681  195.284    0.000  195.284  1016.379  746.692    0.000  746.692   121.847 1135.323    0.000 1135.323
265.70  5146.697  172.416    0.000  172.416   912.950  764.636    0.000  764.636    40.616 1133.914    0.000 1133.914
265.80  5151.836  230.262    0.000  230.262   968.594  717.723    0.000  717.723    60.923 1134.517    0.000 1134.517
265.90  5034.105  198.676    0.000  198.676   768.336  766.926    0.000  766.926    20.308 1053.588    0.000 1053.588
266.00  4978.895  183.859    0.000  183.859   759.479  787.931    0.000  787.931    60.923 1044.038    0.000 1044.038
266.10  4783.389  217.618    0.000  217.618   868.203  662.811    0.000  662.811    40.616  983.214    0.000  983.214
266.20  5077.039  173.512    0.000  173.512   842.360  760.653    0.000  760.653    71.077  962.304    0.000  962.304
266.30  4915.486  190.755    0.000  190.755   882.003  798.167    0.000  798.167    81.231  952.049    0.000  952.049
266.40  4948.920  231.041    0.000  231.041   975.383  811.143    0.000  811.143    81.231 1114.714    0.000 1114.714
266.50  4964.249  208.083    0.000  208.083   752.870  871.762    0.000  871.762    20.308 1043.839    0.000 1043.839
266.60  4808.032  214.080    0.000  214.080   784.559  807.735    0.000  807.735    10.154 1023.832    0.000 1023.832
266.70  4822.813  171.347    0.000  171.347   833.014  700.338    0.000  700.338    20.308 1003.723    0.000 1003.723
266.80  5004.661  173.283    0.000  173.283   871.409  905.136    0.000  905.136    71.077 1095.109    0.000 1095.109
266.90  4798.952  125.750    0.000  125.750   933.539  752.482    0.000  752.482   142.154  971.957    0.000  971.957
267.00  4966.276  147.241    0.000  147.241   737.743  873.756    0.000  873.756    30.462 1032.880    0.000 1032.880
267.10  5027.717  141.456    0.000  141.456   818.323  865.756    0.000  865.756    10.154 1063.843    0.000 1063.843
267.20  5098.555  150.761    0.000  150.761   883.423  933.374    0.000  933.374     0.000 1176.038    0.000 1176.038
267.30  5051.976  145.105    0.000  145.105   733.225 1026.930    0.000 1026.930     0.000 1235.453    0.000 1235.453
267.40  4993.839  148.402    0.000  148.402   958.303  765.797    0.000  765.797    40.616 1105.262    0.000 1105.262
267.50  5099.544  125.354    0.000  125.354   968.987  748.717    0.000  748.717    50.769 1105.062    0.000 1105.062
267.60  5051.561   94.056    0.000   94.056   951.688  784.646    0.000  784.646    10.154 1244.097    0.000 1244.097
267.70  5050.752  121.781    0.000  121.781   811.745  977.895    0.000  977.895     0.000 1267.018    0.000 1267.018
267.80  4944.856  121.698    0.000  121.698   766.223  843.058    0.000  843.058    30.462 1115.418    0.000 1115.418
267.90  5116.842   98.153    0.000   98.153   813.221  813.354    0.000  813.354     0.000 1245.105    0.000 1245.105
268.00  5042.783  140.987    0.000  140.987   953.197  768.738    0.000  768.738     0.000 1214.741    0.000 1214.741
268.10  5018.541  150.460    0.000  150.460   854.899  864.197    0.000  864.197     0.000 1266.921    0.000 1266.921
268.20  5065.026  187.246    0.000  187.246   859.524  926.539    0.000  926.539    30.462 1194.235    0.000 1194.235
268.30  5113.036  144.874    0.000  144.874   905.785  801.117    0.000  801.117     0.000 1204.288    0.000 1204.288
268.40  5033.294  191.891    0.000  191.891   980.479  802.244    0.000  802.244     0.000 1095.007    0.000 1095.007
268.50  5174.700  103.195    0.000  103.195  1024.149  605.575    0.000  605.575     0.000 1135.624    0.000 1135.624
268.60  5174.982  108.705    0.000  108.705   972.402  826.935    0.000  826.935     0.000 1256.164    0.000 1256.164
268.70  5337.035  107.303    0.000  107.303   825.065  819.320    0.000  819.320     0.000 1186.294    0.000 1186.294
268.80  5262.380   99.591    0.000   99.591   778.639  911.927    0.000  911.927     0.000 1095.212    0.000 1095.212
268.90  5316.251  128.466    0.000  128.466   787.633 1011.881    0.000 1011.881     0.000 1347.047    0.000 1347.047
269.00  5219.625  114.824    0.000  114.824   833.492  925.890    0.000  925.890    10.154 1247.518    0.000 1247.518
269.10  5299.869  125.771    0.000  125.771   832.112  840.632    0.000  840.632     0.000 1256.767    0.000 1256.767
269.20  5031.166  128.597    0.000  128.597   897.609  844.562    0.000  844.562     0.000 1227.914    0.000 1227.914
269.30  5149.236   98.032    0.000   98.032  1111.011  617.936    0.000  617.936    20.308 1135.222    0.000 1135.222
269.40  5040.718  116.302    0.000  116.302   969.425  727.749    0.000  727.749    20.308 1075.606    0.000 1075.606
269.50  4997.512  112.348    0.000  112.348   894.148  798.347    0.000  798.347   111.693 1205.394    0.000 1205.394
269.60  4977.651   80.186    0.000   80.186   954.511  786.201    0.000  786.201    50.769 1187.300    0.000 1187.300
269.70  4998.976  130.803    0.000  130.803   886.588  813.351    0.000  813.351    50.769 1156.334    0.000 1156.334
269.80  4971.630  113.260    0.000  113.260   925.977  829.778    0.000  829.778    50.769 1347.047    0.000 1347.047
269.90  5085.005  114.392    0.000  114.392   889.922  786.940    0.000  786.940    30.462 1186.999    0.000 1186.999
270.00  5182.850  104.576    0.000  104.576   926.804  679.806    0.000  679.806    50.769 1054.998    0.000 1054.998
270.10  5089.984  110.128    0.000  110.128  1015.784  663.504    0.000  663.504    30.462 1136.430    0.000 1136.430
270.20  5106.813  120.276    0.000  120.276   910.077  762.850    0.000  762.850    60.923 1054.494    0.000 1054.494
270.30  5031.733   94.729    0.000   94.729   749.571  879.372    0.000  879.372    20.308 1052.984    0.000 1052.984
270.40  5154.417  109.921    0.000  109.921   898.477  762.684    0.000  762.684    30.462 1145.075    0.000 1145.075
270.50  5177.140  133.253    0.000  133.253   906.478  757.798    0.000  757.798    30.462 1114.211    0.000 1114.211
270.60  5149.020  147.248    0.000  147.248   877.038  776.129    0.000  776.129     0.000 1154.426    0.000 1154.426
270.70  5167.032  204.215    0.000  204.215   911.758  768.302    0.000  768.302    10.154 1277.679    0.000 1277.679
270.80  5193.413  204.832    0.000  204.832   822.082  867.348    0.000  867.348    10.154 1145.075    0.000 1145.075
270.90  5078.118  223.763    0.000  223.763   828.136  831.467    0.000  831.467     0.000 1154.324    0.000 1154.324
271.00  5121.126  195.251    0.000  195.251   740.148  883.777    0.000  883.777     0.000 1064.547    0.000 1064.547
271.10  5134.873  163.398    0.000  163.398   810.722  834.625    0.000  834.625     0.000 1093.804    0.000 1093.804
271.20  5174.276  167.146    0.000  167.146   904.399  807.252    0.000  807.252     0.000 1166.589    0.000 1166.589
271.30  5073.176  192.366    0.000  192.366   880.570  862.378    0.000  862.378     0.000 1275.967    0.000 1275.967
271.40  5006.254  197.319    0.000  197.319   907.737  780.537    0.000  780.537     0.000 1135.023    0.000 1135.023
271.50  5071.556  193.228    0.000  193.228  1048.785  776.865    0.000  776.865    50.769 1195.739    0.000 1195.739
271.60  5225.724  133.202    0.000  133.202   913.391  900.860    0.000  900.860    20.308 1274.660    0.000 1274.660
271.70  5088.267  149.598    0.000  149.598   898.549  905.014    0.000  905.014    10.154 1255.758    0.000 1255.758
271.80  5016.610  165.392    0.000  165.392   952.250  938.604    0.000  938.604    30.462 1396.706    0.000 1396.706
271.90  5029.557  152.144    0.000  152.144   994.406  928.616    0.000  928.616   132.000 1295.469    0.000 1295.469
272.00  4997.783  185.158    0.000  185.158   806.123  961.125    0.000  961.125     0.000 1235.148    0.000 1235.148
272.10  5022.261  221.564    0.000  221.564   661.767 1073.151    0.000 1073.151    50.769 1144.671    0.000 1144.671
272.20  5102.011  209.690    0.000  209.690   841.536 1004.754    0.000 1004.754   101.539 1308.138    0.000 1308.138
272.30  5029.726  229.267    0.000  229.267   653.556 1188.706    0.000 1188.706    71.077 1226.404    0.000 1226.404
272.40  5027.793  232.009    0.000  232.009   722.336 1156.892    0.000 1156.892     0.000 1386.856    0.000 1386.856
272.50  4856.648  200.737    0.000  200.737   647.978  981.410    0.000  981.410     0.000  992.565    0.000  992.565
272.60  4839.495  249.861    0.000  249.861   634.478  966.666    0.000  966.666     0.000 1082.741    0.000 1082.741
272.70  5030.003  240.787    0.000  240.787   753.210  894.505    0.000  894.505     0.000 1125.770    0.000 1125.770
272.80  4962.250  239.011    0.000  239.011   688.445  905.623    0.000  905.623     0.000  954.062    0.000  954.062
272.90  4940.238  243.477    0.000  243.477   728.863 1091.830    0.000 1091.830     0.000 1286.524    0.000 1286.524
273.00  5184.402  257.172    0.000  257.172   800.333 1011.153    0.000 1011.153     0.000 1235.654    0.000 1235.654
273.10  5062.514  145.896    0.000  145.896   602.621 1077.690    0.000 1077.690     0.000 1064.545    0.000 1064.545
273.20  5135.604  218.271    0.000  218.271   734.262 1091.697    0.000 1091.697    10.154 1245.203    0.000 1245.203
273.30  5045.911  217.548    0.000  217.548   612.314 1164.892    0.000 1164.892     0.000 1053.587    0.000 1053.587
273.40  5212.101  188.141    0.000  188.141   703.917 1138.001    0.000 1138.001     0.000 1226.706    0.000 1226.706
273.50  5050.756  245.957    0.000  245.957   622.258 1311.924    0.000 1311.924     0.000 1297.278    0.000 1297.278
273.60  5073.434  224.385    0.000  224.385   623.377 1232.945    0.000 1232.945     0.000 1216.954    0.000 1216.954
273.70  5045.813  297.556    0.000  297.556   606.510 1194.554    0.000 1194.554     0.000 1064.244    0.000 1064.244
273.80  5094.139  296.966    0.000  296.966   666.096 1098.054    0.000 1098.054     0.000 1054.092    0.000 1054.092
273.90  5025.351  276.276    0.000  276.276   627.698 1221.314    0.000 1221.314     0.000 1033.681    0.000 1033.681
274.00  5031.984  253.908    0.000  253.908   624.410 1238.605    0.000 1238.605     0.000 1337.491    0.000 1337.491
274.10  5108.800  246.814    0.000  246.814   520.098 1280.281    0.000 1280.281     0.000 1317.084    0.000 1317.084
274.20  5099.910  227.219    0.000  227.219   488.064 1331.255    0.000 1331.255     0.000 1235.352    0.000 1235.352
274.30  5173.771  201.938    0.000  201.938   544.726 1235.800    0.000 1235.800     0.000 1144.972    0.000 1144.972
274.40  5304.953  208.365    0.000  208.365   627.565 1287.853    0.000 1287.853     0.000 1347.747    0.000 1347.747
274.50  5031.652  250.691    0.000  250.691   642.743 1099.262    0.000 1099.262     0.000 1194.435    0.000 1194.435
274.60  5178.138  251.848    0.000  251.848   586.898 1228.012    0.000 1228.012     0.000 1295.472    0.000 1295.472
274.70  5048.966  218.909    0.000  218.909   553.513 1167.875    0.000 1167.875     0.000 1141.353    0.000 1141.353
274.80  5008.553  226.836    0.000  226.836   720.707 1058.670    0.000 1058.670     0.000 1171.916    0.000 1171.916
274.90  5012.648  218.808    0.000  218.808   623.554 1121.919    0.000 1121.919     0.000 1247.717    0.000 1247.717
275.00  5043.176  256.137    0.000  256.137   732.154  937.482    0.000  937.482     0.000 1156.233    0.000 1156.233
275.10  5040.071  254.836    0.000  254.836   558.222 1016.475    0.000 1016.475     0.000 1057.007    0.000 1057.007
275.20  5179.622  227.944    0.000  227.944   599.336 1243.397    0.000 1243.397     0.000 1371.975    0.000 1371.975
275.30  5006.445  240.751    0.000  240.751   542.742 1080.065    0.000 1080.065     0.000 1128.886    0.000 1128.886
275.40  5077.433  283.608    0.000  283.608   643.518 1185.126    0.000 1185.126     0.000 1259.377    0.000 1259.377
275.50  4997.532  219.065    0.000  219.065   686.319 1014.569    0.000 1014.569     0.000 1333.169    0.000 1333.169
275.60  5167.569  202.273    0.000  202.273   791.349 1109.166    0.000 1109.166     0.000 1490.006    0.000 1490.006
275.70  5012.838  231.498    0.000  231.498   740.024 1034.916    0.000 1034.916     0.000 1281.596    0.000 1281.596
275.80  5158.489  208.666    0.000  208.666   743.427 1107.644    0.000 1107.644     0.000 1392.383    0.000 1392.383
275.90  5283.123  218.864    0.000  218.864   660.164 1124.637    0.000 1124.637     0.000 1290.847    0.000 1290.847
276.00  5185.475  217.303    0.000  217.303   666.824 1134.709    0.000 1134.709     0.000 1349.054    0.000 1349.054
276.10  5256.790  218.014    0.000  218.014   656.103 1164.236    0.000 1164.236     0.000 1314.671    0.000 1314.671
276.20  5232.650  206.551    0.000  206.551   656.547 1387.108    0.000 1387.108     0.000 1679.512    0.000 1679.512
276.30  5080.290  215.954    0.000  215.954   769.200 1166.011    0.000 1166.011     0.000 1436.719    0.000 1436.719
276.40  5230.853  218.024    0.000  218.024   803.497 1148.333    0.000 1148.333     0.000 1446.174    0.000 1446.174
276.50  5170.076  225.610    0.000  225.610   807.980 1028.179    0.000 1028.179    10.154 1507.796    0.000 1507.796
276.60  5222.893  155.055    0.000  155.055   792.716 1208.984    0.000 1208.984     0.000 1681.115    0.000 1681.115
276.70  5140.487  220.514    0.000  220.514   746.204 1234.884    0.000 1234.884    10.154 1670.660    0.000 1670.660
276.80  5163.884  212.938    0.000  212.938   791.642 1046.645    0.000 1046.645     0.000 1396.004    0.000 1396.004
276.90  5273.074  185.282    0.000  185.282   771.449 1175.483    0.000 1175.483     0.000 1596.668    0.000 1596.668
277.00  5271.994  242.746    0.000  242.746   965.603 1054.904    0.000 1054.904     0.000 1682.322    0.000 1682.322
277.10  5205.525  224.387    0.000  224.387  1041.700  840.595    0.000  840.595    20.308 1398.516    0.000 1398.516
277.20  5283.717  240.878    0.000  240.878  1087.310  950.791    0.000  950.791     0.000 1712.582    0.000 1712.582
277.30  5024.734  267.543    0.000  267.543  1078.143  880.456    0.000  880.456    30.462 1549.718    0.000 1549.718
277.40  4979.382  266.797    0.000  266.797   914.080  910.978    0.000  910.978    30.261 1265.212    0.000 1265.212
277.50  5057.031  282.993    0.000  282.993   896.520  959.011    0.000  959.011     0.000 1266.317    0.000 1266.317
277.60  5143.877  216.131    0.000  216.131   869.760 1035.751    0.000 1035.751    40.616 1498.548    0.000 1498.548
277.70  5087.456  233.603    0.000  233.603   862.201  949.889    0.000  949.889     0.000 1365.140    0.000 1365.140
277.80  5137.241  210.802    0.000  210.802   888.137  953.993    0.000  953.993     0.000 1448.280    0.000 1448.280
277.90  5097.998  221.111    0.000  221.111   826.649  913.099    0.000  913.099     0.000 1288.633    0.000 1288.633
278.00  4930.421  271.410    0.000  271.410   701.805 1098.570    0.000 1098.570     0.000 1432.398    0.000 1432.398
278.10  5111.880  184.125    0.000  184.125   710.917 1091.998    0.000 1091.998     0.000 1191.821    0.000 1191.821
278.20  5008.197  168.077    0.000  168.077   689.552 1128.876    0.000 1128.876     0.000 1300.797    0.000 1300.797
278.30  5130.013  218.045    0.000  218.045   638.588 1189.101    0.000 1189.101     0.000 1244.398    0.000 1244.398
278.40  5136.442  216.253    0.000  216.253   630.547 1228.487    0.000 1228.487     0.000 1396.505    0.000 1396.505
278.50  5115.265  249.069    0.000  249.069   723.845 1166.366    0.000 1166.366     0.000 1422.443    0.000 1422.443
278.60  5170.606  306.938    0.000  306.938   608.930 1206.965    0.000 1206.965     0.000 1367.653    0.000 1367.653
278.70  5015.505  347.001    0.000  347.001   565.394 1214.832    0.000 1214.832     0.000 1417.417    0.000 1417.417
278.80  5000.090  319.800    0.000  319.800   636.290 1211.548    0.000 1211.548     0.000 1396.907    0.000 1396.907
278.90  5123.202  224.611    0.000  224.611   622.690 1316.639    0.000 1316.639     0.000 1530.220    0.000 1530.220
279.00  5231.582  182.991    0.000  182.991   671.802 1063.767    0.000 1063.767     0.000 1183.480    0.000 1183.480
279.10  5147.368  175.877    0.000  175.877   758.747 1012.797    0.000 1012.797     0.000 1416.817    0.000 1416.817
279.20  5187.235  180.517    0.000  180.517   691.045  959.834    0.000  959.834     0.000 1202.078    0.000 1202.078
279.30  5144.018  164.934    0.000  164.934   693.273  961.395    0.000  961.395     0.000 1185.486    0.000 1185.486
279.40  5119.169  238.226    0.000  238.226   616.069 1077.306    0.000 1077.306     0.000 1195.141    0.000 1195.141
279.50  5117.187  278.188    0.000  278.188   508.860 1194.984    0.000 1194.984     0.000 1327.645    0.000 1327.645
279.60  5061.890  317.291    0.000  317.291   595.156 1214.788    0.000 1214.788     0.000 1196.348    0.000 1196.348
279.70  5415.559  285.099    0.000  285.099   532.979 1302.715    0.000 1302.715     0.000 1367.556    0.000 1367.556
279.80  5356.938  176.611    0.000  176.611   583.261 1042.973    0.000 1042.973     0.000 1154.123    0.000 1154.123
279.90  5301.643  237.518    0.000  237.518   683.998 1143.355    0.000 1143.355     0.000 1265.816    0.000 1265.816
280.00  5304.837  283.500    0.000  283.500   620.452 1219.838    0.000 1219.838     0.000 1314.777    0.000 1314.777
280.10  5342.688  225.206    0.000  225.206   602.537 1107.998    0.000 1107.998     0.000 1285.016    0.000 1285.016
280.20  5302.746  199.574    0.000  199.574   608.288 1147.467    0.000 1147.467     0.000 1337.897    0.000 1337.897
280.30  5274.386  172.412    0.000  172.412   533.443 1239.166    0.000 1239.166     0.000 1203.682    0.000 1203.682
280.40  5091.948  273.702    0.000  273.702   419.360 1368.996    0.000 1368.996     0.000 1286.022    0.000 1286.022
280.50  5325.441  318.789    0.000  318.789   479.670 1275.615    0.000 1275.615     0.000 1317.489    0.000 1317.489
280.60  5224.720  165.260    0.000  165.260   668.201 1055.687    0.000 1055.687     0.000 1223.990    0.000 1223.990
280.70  5219.156  213.809    0.000  213.809   519.882 1234.326    0.000 1234.326     0.000 1234.450    0.000 1234.450
280.80  5209.907  207.193    0.000  207.193   536.170 1208.386    0.000 1208.386     0.000 1144.268    0.000 1144.268
280.90  5284.297  302.642    0.000  302.642   466.433 1368.605    0.000 1368.605     0.000 1366.446    0.000 1366.446
281.00  5186.123  273.780    0.000  273.780   511.235 1234.747    0.000 1234.747     0.000 1195.440    0.000 1195.440
281.10  5090.264  328.291    0.000  328.291   567.187 1182.008    0.000 1182.008     0.000 1216.053    0.000 1216.053
281.20  5117.418  282.919    0.000  282.919   638.130 1212.054    0.000 1212.054     0.000 1388.769    0.000 1388.769
281.30  5036.363  332.692    0.000  332.692   479.162 1290.575    0.000 1290.575     0.000 1124.768    0.000 1124.768
281.40  5032.717  292.402    0.000  292.402   576.520 1311.322    0.000 1311.322     0.000 1214.947    0.000 1214.947
281.50  5058.917  325.702    0.000  325.702   397.011 1311.410    0.000 1311.410     0.000 1285.922    0.000 1285.922
281.60  5112.617  359.904    0.000  359.904   355.167 1451.355    0.000 1451.355     0.000 1428.279    0.000 1428.279
281.70  5078.793  303.688    0.000  303.688   442.626 1135.540    0.000 1135.540     0.000 1145.378    0.000 1145.378
281.80  5019.717  301.944    0.000  301.944   537.782 1372.968    0.000 1372.968     0.000 1185.389    0.000 1185.389
281.90  4934.334  336.760    0.000  336.760   396.672 1414.138    0.000 1414.138     0.000 1163.474    0.000 1163.474
282.00  4843.443  353.303    0.000  353.303   416.290 1335.358    0.000 1335.358     0.000 1234.246    0.000 1234.246
282.10  4831.094  378.393    0.000  378.393   316.597 1431.946    0.000 1431.946     0.000 1165.283    0.000 1165.283
282.20  4728.957  409.771    0.000  409.771   267.788 1360.690    0.000 1360.690     0.000 1143.568    0.000 1143.568
282.30  4908.250  365.488    0.000  365.488   303.407 1507.692    0.000 1507.692     0.000 1456.828    0.000 1456.828
282.40  4902.066  324.120    0.000  324.120   276.089 1474.704    0.000 1474.704     0.000 1257.271    0.000 1257.271
282.50  4948.685  273.896    0.000  273.896   280.715 1387.713    0.000 1387.713     0.000 1196.147    0.000 1196.147
282.60  4847.562  311.810    0.000  311.810   253.560 1549.449    0.000 1549.449     0.000 1166.389    0.000 1166.389
282.70  4871.873  262.781    0.000  262.781   342.489 1369.077    0.000 1369.077     0.000 1084.955    0.000 1084.955
282.80  4920.869  235.046    0.000  235.046   484.386 1289.831    0.000 1289.831     0.000 1225.402    0.000 1225.402
282.90  4940.385  267.665    0.000  267.665   362.035 1435.357    0.000 1435.357     0.000 1135.223    0.000 1135.223
283.00  4976.119  290.609    0.000  290.609   284.303 1478.376    0.000 1478.376     0.000 1243.498    0.000 1243.498
283.10  4830.584  327.259    0.000  327.259   323.127 1353.000    0.000 1353.000     0.000 1133.917    0.000 1133.917
283.20  5037.746  316.137    0.000  316.137   239.040 1380.134    0.000 1380.134     0.000 1195.946    0.000 1195.946
283.30  4836.246  260.597    0.000  260.597   460.484 1268.090    0.000 1268.090     0.000 1075.205    0.000 1075.205
283.40  4598.387  296.806    0.000  296.806   334.452 1280.279    0.000 1280.279     0.000  953.257    0.000  953.257
283.50  4651.368  325.097    0.000  325.097   478.675 1261.728    0.000 1261.728     0.000 1256.063    0.000 1256.063
283.60  4649.760  277.654    0.000  277.654   429.616 1300.422    0.000 1300.422     0.000 1073.999    0.000 1073.999
283.70  4594.695  283.138    0.000  283.138   418.244 1219.184    0.000 1219.184     0.000 1104.258    0.000 1104.258
283.80  4817.300  257.846    0.000  257.846   623.900 1108.677    0.000 1108.677     0.000 1052.986    0.000 1052.986
283.90  4933.354  234.562    0.000  234.562   558.536 1219.277    0.000 1219.277     0.000 1295.071    0.000 1295.071
284.00  4930.171  207.703    0.000  207.703   641.845 1139.937    0.000 1139.937     0.000 1216.754    0.000 1216.754
284.10  4992.036  162.098    0.000  162.098   679.673 1030.641    0.000 1030.641     0.000 1197.050    0.000 1197.050
284.20  4932.749  179.352    0.000  179.352   872.532  918.927    0.000  918.927     0.000 1206.500    0.000 1206.500
284.30  4741.798  212.969    0.000  212.969   850.014  939.853    0.000  939.853     0.000 1427.270    0.000 1427.270
284.40  4865.929  188.719    0.000  188.719   804.270  913.141    0.000  913.141     0.000 1448.687    0.000 1448.687
284.50  4793.840  197.298    0.000  197.298   798.822 1032.767    0.000 1032.767     0.000 1427.976    0.000 1427.976
284.60  4761.783  176.799    0.000  176.799   816.891  875.484    0.000  875.484     0.000 1456.931    0.000 1456.931
284.70  4888.417  195.583    0.000  195.583   858.352  907.696    0.000  907.696     0.000 1183.678    0.000 1183.678
284.80  4873.255  194.168    0.000  194.168   787.835 1112.793    0.000 1112.793     0.000 1375.896    0.000 1375.896
284.90  4899.920  198.542    0.000  198.542   799.215  998.831    0.000  998.831     0.000 1225.201    0.000 1225.201
285.00  4774.642  171.021    0.000  171.021   802.329  947.253    0.000  947.253     0.000 1325.634    0.000 1325.634
285.10  4925.931  216.967    0.000  216.967   785.639  955.461    0.000  955.461     0.000 1175.233    0.000 1175.233
285.20  4839.759  167.078    0.000  167.078   884.091  770.381    0.000  770.381     0.000 1247.821    0.000 1247.821
285.30  4685.570  213.148    0.000  213.148   813.743  941.928    0.000  941.928     0.000 1226.206    0.000 1226.206
285.40  4673.651  187.107    0.000  187.107   790.268  911.054    0.000  911.054     0.000 1277.176    0.000 1277.176
285.50  4773.600  191.270    0.000  191.270   623.776 1091.215    0.000 1091.215     0.000 1137.033    0.000 1137.033
285.60  4846.451  244.635    0.000  244.635   489.360 1271.290    0.000 1271.290     0.000 1328.349    0.000 1328.349
285.70  4734.558  215.779    0.000  215.779   468.388 1226.891    0.000 1226.891     0.000 1064.549    0.000 1064.549
285.80  4684.905  181.229    0.000  181.229   507.076 1156.801    0.000 1156.801     0.000 1094.204    0.000 1094.204
285.90  4742.560  193.871    0.000  193.871   558.872 1159.788    0.000 1159.788     0.000 1205.294    0.000 1205.294
286.00  4842.523  209.229    0.000  209.229   527.012 1201.723    0.000 1201.723     0.000 1248.022    0.000 1248.022
286.10  4649.951  247.253    0.000  247.253   607.169 1153.431    0.000 1153.431     0.000 1237.466    0.000 1237.466
286.20  4817.106  217.238    0.000  217.238   553.549 1197.012    0.000 1197.012     0.000 1316.079    0.000 1316.079
286.30  4863.830  245.498    0.000  245.498   610.024 1152.735    0.000 1152.735     0.000 1204.389    0.000 1204.389
286.40  4856.288  290.272    0.000  290.272   604.968 1183.780    0.000 1183.780     0.000 1245.810    0.000 1245.810
286.50  4894.932  268.973    0.000  268.973   682.609 1165.103    0.000 1165.103     0.000 1328.750    0.000 1328.750
286.60  4743.760  314.541    0.000  314.541   597.572 1177.940    0.000 1177.940     0.000 1236.159    0.000 1236.159
286.70  4931.139  257.546    0.000  257.546   712.568 1151.139    0.000 1151.139    10.154 1346.342    0.000 1346.342
286.80  4810.695  253.836    0.000  253.836   503.190 1298.600    0.000 1298.600     0.000 1267.222    0.000 1267.222
286.90  4822.229  217.614    0.000  217.614   570.769 1128.442    0.000 1128.442     0.000 1084.052    0.000 1084.052
287.00  4847.926  229.123    0.000  229.123   741.322 1226.965    0.000 1226.965     0.000 1549.119    0.000 1549.119
287.10  4860.323  294.874    0.000  294.874   656.666 1240.198    0.000 1240.198     0.000 1537.858    0.000 1537.858
287.20  4883.093  279.942    0.000  279.942   641.195 1362.299    0.000 1362.299     0.000 1486.789    0.000 1486.789
287.30  4899.628  227.009    0.000  227.009   692.860 1232.403    0.000 1232.403     0.000 1498.853    0.000 1498.853
287.40  4905.333  255.781    0.000  255.781   626.570 1298.263    0.000 1298.263     0.000 1444.458    0.000 1444.458
287.50  4950.102  217.700    0.000  217.700   752.475 1225.330    0.000 1225.330     0.000 1591.243    0.000 1591.243
287.60  5032.976  247.124    0.000  247.124   600.628 1393.888    0.000 1393.888     0.000 1600.284    0.000 1600.284
287.70  4927.337  244.815    0.000  244.815   758.790 1219.487    0.000 1219.487     0.000 1531.022    0.000 1531.022
287.80  4823.756  252.005    0.000  252.005   768.293 1153.472    0.000 1153.472     0.000 1561.080   10.154 1550.926
287.90  4968.327  168.432    0.000  168.432   736.731 1238.165    0.000 1238.165     0.000 1650.854    0.000 1650.854
288.00  4913.828  178.041    0.000  178.041   808.288 1122.257    0.000 1122.257     0.000 1599.486    0.000 1599.486
288.10  5159.183  220.807    0.000  220.807   800.382 1105.222    0.000 1105.222     0.000 1540.373    0.000 1540.373
288.20  5092.500  192.828    0.000  192.828   926.967  932.720    0.000  932.720    30.462 1436.519    0.000 1436.519
288.30  4996.608  193.121    0.000  193.121   987.439  944.227    0.000  944.227    50.769 1416.913    0.000 1416.913
288.40  4936.286  188.894    0.000  188.894   795.562 1110.710    0.000 1110.710    10.154 1465.569    0.000 1465.569
288.50  4897.854  218.328    0.000  218.328   778.799 1080.799    0.000 1080.799     0.000 1469.090    0.000 1469.090
288.60  4989.644  232.892    0.000  232.892   726.580 1142.146    0.000 1142.146     0.000 1386.152    0.000 1386.152
288.70  5085.164  193.300    0.000  193.300   788.322 1090.743    0.000 1090.743     0.000 1488.699    0.000 1488.699
288.80  5012.246  194.323    0.000  194.323   781.213 1162.510    0.000 1162.510     0.000 1398.819    0.000 1398.819
288.90  5202.571  189.614    0.000  189.614   816.802 1173.959    0.000 1173.959     0.000 1567.211    0.000 1567.211
289.00  5002.391  185.366    0.000  185.366   746.883 1120.488    0.000 1120.488     0.000 1449.287    0.000 1449.287
289.10  5149.702  163.130    0.000  163.130   760.308 1171.439    0.000 1171.439     0.000 1484.260    0.000 1484.260
289.20  4919.099  193.144    0.000  193.144   604.562 1117.461    0.000 1117.461     0.000 1155.227    0.000 1155.227
289.30  5087.935  177.109    0.000  177.109   660.159 1179.802    0.000 1179.802     0.000 1396.505    0.000 1396.505
289.40  5103.690  206.802    0.000  206.802   506.569 1255.936    0.000 1255.936     0.000 1224.900    0.000 1224.900
289.50  5058.926  189.252    0.000  189.252   626.359 1180.974    0.000 1180.974     0.000 1323.420    0.000 1323.420
289.60  5157.518  174.141    0.000  174.141   628.123 1214.559    0.000 1214.559     0.000 1424.856    0.000 1424.856
289.70  5122.951  197.153    0.000  197.153   625.708 1266.312    0.000 1266.312     0.000 1387.660    0.000 1387.660
289.80  4973.909  186.666    0.000  186.666   619.557 1186.072    0.000 1186.072     0.000 1264.303    0.000 1264.303
289.90  4883.023  215.515    0.000  215.515   570.367 1157.536    0.000 1157.536     0.000 1254.552    0.000 1254.552
290.00  5052.894  205.805    0.000  205.805   592.385 1126.712    0.000 1126.712     0.000  972.258    0.000  972.258
290.10  4962.002  205.058    0.000  205.058   578.016 1168.265    0.000 1168.265     0.000 1316.682    0.000 1316.682
290.20  4982.503  230.119    0.000  230.119   602.063 1141.502    0.000 1141.502     0.000 1304.821    0.000 1304.821
290.30  4914.217  259.597    0.000  259.597   688.530 1082.271    0.000 1082.271     0.000 1186.093    0.000 1186.093
290.40  4894.829  268.618    0.000  268.618   600.249 1098.518    0.000 1098.518     0.000 1002.820    0.000 1002.820
290.50  4949.592  232.096    0.000  232.096   737.922 1134.020    0.000 1134.020     0.000 1387.957    0.000 1387.957
290.60  4964.026  249.722    0.000  249.722   604.302 1111.019    0.000 1111.019     0.000 1233.440    0.000 1233.440
290.70  4744.014  228.633    0.000  228.633   635.139  963.633    0.000  963.633     0.000 1083.749    0.000 1083.749
290.80  4936.276  260.458    0.000  260.458   666.083 1046.862    0.000 1046.862     0.000 1225.197    0.000 1225.197
290.90  5036.791  278.526    0.000  278.526   636.951 1007.693    0.000 1007.693     0.000 1134.519    0.000 1134.519
291.00  4772.154  316.047    0.000  316.047   600.989 1152.569    0.000 1152.569     0.000 1317.893    0.000 1317.893
291.10  4883.892  273.512    0.000  273.512   642.394 1122.780    0.000 1122.780     0.000 1236.862    0.000 1236.862
291.20  4923.365  319.408    0.000  319.408   541.099 1225.679    0.000 1225.679     0.000 1326.435    0.000 1326.435
291.30  5034.724  288.501    0.000  288.501   669.332 1217.587    0.000 1217.587     0.000 1295.874    0.000 1295.874
291.40  4964.430  344.124    0.000  344.124   460.870 1372.708    0.000 1372.708     0.000 1356.698    0.000 1356.698
291.50  5068.588  281.472    0.000  281.472   668.890 1128.396    0.000 1128.396     0.000 1263.095    0.000 1263.095
291.60  5014.825  347.838    0.000  347.838   541.712 1124.291    0.000 1124.291     0.000 1113.105    0.000 1113.105
291.70  5016.683  356.880    0.000  356.880   652.122 1241.325    0.000 1241.325     0.000 1344.430    0.000 1344.430
291.80  5002.471  379.443    0.000  379.443   558.699 1291.563    0.000 1291.563     0.000 1384.643    0.000 1384.643
291.90  5111.025  369.764    0.000  369.764   590.560 1276.170    0.000 1276.170     0.000 1063.342    0.000 1063.342
292.00  5090.569  357.970    0.000  357.970   605.096 1321.609    0.000 1321.609     0.000 1344.534    0.000 1344.534
292.10  4985.116  353.845    0.000  353.845   519.662 1430.514    0.000 1430.514     0.000 1458.033    0.000 1458.033
292.20  5246.473  350.517    0.000  350.517   552.268 1363.376    0.000 1363.376     0.000 1164.177    0.000 1164.177
292.30  4839.893  336.138    0.000  336.138   522.691 1343.016    0.000 1343.016     0.000 1347.045    0.000 1347.045
292.40  5063.266  296.088    0.000  296.088   672.447 1222.344    0.000 1222.344     0.000 1246.211    0.000 1246.211
292.50  5028.929  298.326    0.000  298.326   595.711 1242.191    0.000 1242.191     0.000 1294.266    0.000 1294.266
292.60  5034.619  329.275    0.000  329.275   734.752 1291.005    0.000 1291.005     0.000 1418.326    0.000 1418.326
292.70  4955.431  316.162    0.000  316.162   784.419 1084.520    0.000 1084.520     0.000 1171.816    0.000 1171.816
292.80  5031.055  277.642    0.000  277.642   694.417 1128.102    0.000 1128.102     0.000 1246.312    0.000 1246.312
292.90  4898.487  295.619    0.000  295.619   712.010 1109.256    0.000 1109.256     0.000 1346.244    0.000 1346.244
293.00  4871.700  232.773    0.000  232.773   791.181  989.887    0.000  989.887     0.000 1308.845    0.000 1308.845
293.10  4944.137  308.261    0.000  308.261   791.484 1020.626    0.000 1020.626     0.000 1251.642    0.000 1251.642
293.20  4922.536  369.323    0.000  369.323   707.811 1177.910    0.000 1177.910     0.000 1477.234    0.000 1477.234
293.30  4933.208  387.807    0.000  387.807   670.155 1086.386    0.000 1086.386     0.000 1171.513    0.000 1171.513
293.40  4831.461  375.356    0.000  375.356   709.395 1012.411    0.000 1012.411     0.000 1184.278    0.000 1184.278
293.50  4896.977  302.030    0.000  302.030   725.401  989.193    0.000  989.193     0.000 1251.333    0.000 1251.333
293.60  4969.318  300.995    0.000  300.995   755.071 1123.646    0.000 1123.646     0.000 1302.306    0.000 1302.306
293.70  4914.825  319.231    0.000  319.231   582.958 1155.472    0.000 1155.472     0.000 1194.036    0.000 1194.036
293.80  4922.982  312.244    0.000  312.244   482.569 1372.673    0.000 1372.673     0.000 1184.082    0.000 1184.082
293.90  5099.784  270.258    0.000  270.258   486.800 1177.691    0.000 1177.691     0.000 1103.654    0.000 1103.654
294.00  4797.560  294.414    0.000  294.414   606.560 1134.196    0.000 1134.196     0.000 1110.491    0.000 1110.491
294.10  4716.257  316.589    0.000  316.589   614.306 1189.626    0.000 1189.626     0.000 1203.687    0.000 1203.687
294.20  4812.365  338.780    0.000  338.780   694.362 1110.938    0.000 1110.938     0.000 1213.939    0.000 1213.939
294.30  4945.763  294.740    0.000  294.740   581.661 1257.369    0.000 1257.369     0.000 1143.970    0.000 1143.970
294.40  5043.204  267.928    0.000  267.928   637.809 1281.927    0.000 1281.927     0.000 1354.282    0.000 1354.282
294.50  4887.711  282.038    0.000  282.038   631.803 1275.914    0.000 1275.914     0.000 1273.955    0.000 1273.955
294.60  4965.673  235.620    0.000  235.620   637.164 1056.592    0.000 1056.592     0.000 1113.305    0.000 1113.305
294.70  4960.789  258.156    0.000  258.156   557.663 1280.673    0.000 1280.673     0.000 1163.474    0.000 1163.474
294.80  4979.635  225.924    0.000  225.924   552.340 1274.787    0.000 1274.787     0.000 1174.126    0.000 1174.126
294.90  4892.416  260.839    0.000  260.839   594.196 1170.426    0.000 1170.426     0.000 1173.625    0.000 1173.625
295.00  5008.179  248.647    0.000  248.647   587.971 1147.080    0.000 1147.080     0.000 1169.404    0.000 1169.404
295.10  4944.101  253.216    0.000  253.216   549.441 1275.197    0.000 1275.197     0.000 1343.819    0.000 1343.819
295.20  4905.511  230.598    0.000  230.598   564.007 1264.441    0.000 1264.441     0.000 1223.183    0.000 1223.183
295.30  5285.471  214.614    0.000  214.614   673.661 1145.384    0.000 1145.384     0.000 1324.226    0.000 1324.226
295.40  5071.894  272.897    0.000  272.897   547.154 1267.126    0.000 1267.126     0.000 1244.095    0.000 1244.095
295.50  5192.419  236.028    0.000  236.028   589.567 1170.161    0.000 1170.161     0.000 1185.788    0.000 1185.788
295.60  4884.669  251.858    0.000  251.858   471.321 1236.955    0.000 1236.955     0.000 1144.871    0.000 1144.871
295.70  4992.967  242.446    0.000  242.446   454.982 1303.887    0.000 1303.887     0.000 1183.476    0.000 1183.476
295.80  4907.594  274.845    0.000  274.845   484.554 1277.370    0.000 1277.370     0.000 1304.515    0.000 1304.515
295.90  4947.119  234.375    0.000  234.375   505.966 1228.449    0.000 1228.449     0.000 1133.817    0.000 1133.817
296.00  4859.001  268.207    0.000  268.207   455.205 1253.550    0.000 1253.550     0.000 1166.085    0.000 1166.085
296.10  4698.947  280.384    0.000  280.384   429.784 1289.791    0.000 1289.791     0.000 1217.762    0.000 1217.762
296.20  4951.823  234.092    0.000  234.092   488.240 1273.485    0.000 1273.485     0.000 1133.111    0.000 1133.111
296.30  4838.729  279.986    0.000  279.986   324.984 1431.981    0.000 1431.981     0.000 1357.701    0.000 1357.701
296.40  4734.139  239.830    0.000  239.830   488.008 1196.444    0.000 1196.444     0.000 1184.178    0.000 1184.178
296.50  4745.633  288.354    0.000  288.354   502.841 1302.975    0.000 1302.975     0.000 1326.634    0.000 1326.634
296.60  4862.203  259.994    0.000  259.994   512.870 1218.744    0.000 1218.744     0.000 1102.042    0.000 1102.042
296.70  4894.992  354.246    0.000  354.246   566.650 1339.122    0.000 1339.122     0.000 1516.946    0.000 1516.946
296.80  4860.133  346.975    0.000  346.975   460.642 1208.769    0.000 1208.769     0.000 1221.880    0.000 1221.880
296.90  4856.963  276.280    0.000  276.280   486.887 1303.583    0.000 1303.583     0.000 1143.565    0.000 1143.565
297.00  4969.053  250.810    0.000  250.810   637.458 1308.807    0.000 1308.807     0.000 1364.130    0.000 1364.130
297.10  5151.853  192.206    0.000  192.206   783.728 1098.352    0.000 1098.352     0.000 1366.349    0.000 1366.349
297.20  5038.441  314.624    0.000  314.624   649.951 1288.407    0.000 1288.407     0.000 1295.068    0.000 1295.068
297.30  5111.081  303.325    0.000  303.325   568.256 1342.402    0.000 1342.402     0.000 1304.418    0.000 1304.418
297.40  4988.702  285.366    0.000  285.366   502.930 1275.556    0.000 1275.556     0.000 1232.134    0.000 1232.134
297.50  4975.453  258.991    0.000  258.991   624.373 1198.993    0.000 1198.993     0.000 1437.022    0.000 1437.022
297.60  5035.274  326.180    0.000  326.180   754.881 1001.683    0.000 1001.683     0.000 1225.499    0.000 1225.499
297.70  4895.341  230.573    0.000  230.573   703.908 1083.824    0.000 1083.824     0.000 1153.817    0.000 1153.817
297.80  4878.625  267.902    0.000  267.902   756.580  959.875    0.000  959.875     0.000 1091.287    0.000 1091.287
297.90  4886.579  292.856    0.000  292.856   909.873  932.771    0.000  932.771     0.000 1333.471    0.000 1333.471
298.00  5087.379  239.627    0.000  239.627   761.681 1045.734    0.000 1045.734     0.000 1325.329    0.000 1325.329
298.10  5127.440  270.043    0.000  270.043   761.253 1037.216    0.000 1037.216     0.000 1325.733    0.000 1325.733
298.20  5120.685  288.471    0.000  288.471   666.523 1169.904    0.000 1169.904     0.000 1284.109    0.000 1284.109
298.30  5028.378  247.348    0.000  247.348   724.238 1159.568    0.000 1159.568     0.000 1306.126    0.000 1306.126
298.40  5144.385  301.493    0.000  301.493   748.762 1195.273    0.000 1195.273     0.000 1455.611    0.000 1455.611
298.50  5057.420  264.404    0.000  264.404   571.705 1217.410    0.000 1217.410     0.000 1273.851    0.000 1273.851
298.60  4979.342  250.557    0.000  250.557   626.831 1232.680    0.000 1232.680     0.000 1184.281    0.000 1184.281
298.70  5008.621  298.825    0.000  298.825   539.157 1267.832    0.000 1267.832     0.000 1256.063    0.000 1256.063
298.80  4888.186  298.353    0.000  298.353   704.224 1095.328    0.000 1095.328     0.000 1424.858    0.000 1424.858
298.90  5023.237  218.486    0.000  218.486   734.314 1090.822    0.000 1090.822     0.000 1293.560    0.000 1293.560
299.00  5088.271  262.659    0.000  262.659   773.477 1148.421    0.000 1148.421    10.053 1252.742    0.000 1252.742
299.10  4871.770  268.297    0.000  268.297   786.839 1064.716    0.000 1064.716     0.000 1230.526    0.000 1230.526
299.20  4939.154  270.331    0.000  270.331   720.828 1005.573    0.000 1005.573     0.000 1264.507    0.000 1264.507
299.30  5037.479  286.037    0.000  286.037   649.874 1193.601    0.000 1193.601     0.000 1215.749    0.000 1215.749
299.40  4959.523  218.460    0.000  218.460   673.263 1047.727    0.000 1047.727     0.000 1164.980    0.000 1164.980
299.50  4913.216  229.284    0.000  229.284   644.351 1100.777    0.000 1100.777     0.000 1134.721    0.000 1134.721
299.60  4814.610  279.015    0.000  279.015   750.662 1010.844    0.000 1010.844     0.000 1226.406    0.000 1226.406
299.70  4908.629  246.354    0.000  246.354   772.150  889.276    0.000  889.276     0.000 1177.046    0.000 1177.046
299.80  4856.896  227.118    0.000  227.118   667.394  902.845    0.000  902.845     0.000 1083.951    0.000 1083.951
299.90  4806.852  211.215    0.000  211.215   690.917  980.584    0.000  980.584     0.000 1197.554    0.000 1197.554
300.00  4826.662  230.153    0.000  230.153   606.427 1124.073    0.000 1124.073     0.000 1123.258    0.000 1123.258
300.10  4986.208  241.726    0.000  241.726   619.441 1127.917    0.000 1127.917     0.000 1023.227    0.000 1023.227
300.20  5119.939  200.123    0.000  200.123   485.456 1144.872    0.000 1144.872     0.000  962.303    0.000  962.303
300.30  4858.729  205.526    0.000  205.526   509.031 1123.816    0.000 1123.816     0.000 1042.330    0.000 1042.330
300.40  4961.873  170.246    0.000  170.246   549.760 1086.639    0.000 1086.639     0.000 1034.087    0.000 1034.087
300.50  4790.541  248.774    0.000  248.774   543.057 1055.116    0.000 1055.116     0.000 1013.879    0.000 1013.879
300.60  5019.050  219.773    0.000  219.773   572.580 1001.334    0.000 1001.334     0.000 1053.991    0.000 1053.991
300.70  4902.076  249.240    0.000  249.240   588.144  999.350    0.000  999.350     0.000 1247.016    0.000 1247.016
300.80  4989.182  246.900    0.000  246.900   580.104 1100.862    0.000 1100.862     0.000 1164.377    0.000 1164.377
300.90  4914.908  245.411    0.000  245.411   596.576 1031.251    0.000 1031.251    10.154 1145.778    0.000 1145.778
301.00  5048.010  277.332    0.000  277.332   610.975 1039.127    0.000 1039.127     0.000 1003.223    0.000 1003.223
301.10  5027.604  234.043    0.000  234.043   650.961 1067.316    0.000 1067.316     0.000 1144.674    0.000 1144.674
301.20  5108.882  297.535    0.000  297.535   709.891 1112.926    0.000 1112.926    30.462 1124.768    0.000 1124.768
301.30  4939.313  252.020    0.000  252.020   583.736 1150.059    0.000 1150.059    10.154  992.365    0.000  992.365
301.40  5106.131  172.784    0.000  172.784   565.662 1198.611    0.000 1198.611     0.000 1226.006    0.000 1226.006
301.50  4916.396  180.310    0.000  180.310   584.688 1149.580    0.000 1149.580     0.000 1236.661    0.000 1236.661
301.60  4982.037  280.287    0.000  280.287   624.583 1163.462    0.000 1163.462     0.000 1166.286    0.000 1166.286
301.70  4901.775  258.115    0.000  258.115   664.839 1234.927    0.000 1234.927     0.000 1195.443    0.000 1195.443
301.80  5011.730  253.068    0.000  253.068   555.719 1160.221    0.000 1160.221     0.000 1185.289    0.000 1185.289
301.90  4892.260  274.653    0.000  274.653   681.441 1108.298    0.000 1108.298    50.769 1184.183    0.000 1184.183
302.00  4795.038  277.575    0.000  277.575   565.491 1057.925    0.000 1057.925     0.000 1012.974    0.000 1012.974
302.10  4622.206  354.200    0.000  354.200   583.130 1105.225    0.000 1105.225     0.000 1104.761    0.000 1104.761
302.20  4897.144  290.058    0.000  290.058   619.339 1175.182    0.000 1175.182     0.000 1091.487    0.000 1091.487
302.30  4940.104  266.084    0.000  266.084   469.907 1092.907    0.000 1092.907     0.000 1050.775    0.000 1050.775
302.40  4766.631  317.737    0.000  317.737   496.926 1143.917    0.000 1143.917     0.000  980.904    0.000  980.904
302.50  4905.454  265.434    0.000  265.434   512.341 1204.836    0.000 1204.836     0.000 1052.783    0.000 1052.783
302.60  4835.152  222.249    0.000  222.249   491.637 1065.977    0.000 1065.977     0.000  951.950    0.000  951.950
302.70  5042.904  289.336    0.000  289.336   531.076 1181.194    0.000 1181.194     0.000 1143.669    0.000 1143.669
302.80  5015.764  184.305    0.000  184.305   462.800 1181.451    0.000 1181.451     0.000 1033.381    0.000 1033.381
302.90  4758.462  301.373    0.000  301.373   486.499 1285.117    0.000 1285.117     0.000 1093.400    0.000 1093.400
303.00  4740.267  317.141    0.000  317.141   631.636 1114.518    0.000 1114.518     0.000 1134.215    0.000 1134.215
303.10  4725.181  325.372    0.000  325.372   681.277 1059.612    0.000 1059.612    20.308 1186.796    0.000 1186.796
303.20  4579.878  325.490    0.000  325.490   576.913 1134.712    0.000 1134.712     0.000 1195.141    0.000 1195.141
303.30  4722.855  309.814    0.000  309.814   679.758 1154.300    0.000 1154.300    40.616 1327.744    0.000 1327.744
303.40  4788.229  304.166    0.000  304.166   640.028 1071.159    0.000 1071.159    20.308 1166.590    0.000 1166.590
303.50  4792.068  307.192    0.000  307.192   682.652 1071.026    0.000 1071.026     0.000 1084.956    0.000 1084.956
303.60  4749.439  338.718    0.000  338.718   624.941 1121.402    0.000 1121.402    10.154 1123.663    0.000 1123.663
303.70  4773.072  366.485    0.000  366.485   583.955 1178.899    0.000 1178.899     0.000 1185.390    0.000 1185.390
303.80  4748.631  338.875    0.000  338.875   563.850 1172.019    0.000 1172.019     0.000 1123.863    0.000 1123.863
303.90  4856.976  342.557    0.000  342.557   407.341 1389.785    0.000 1389.785     0.000 1132.909    0.000 1132.909
304.00  4835.303  294.229    0.000  294.229   367.784 1334.751    0.000 1334.751     0.000 1112.100    0.000 1112.100
304.10  4838.819  294.168    0.000  294.168   502.803 1205.573    0.000 1205.573     0.000 1264.308    0.000 1264.308
304.20  4692.661  389.483    0.000  389.483   454.514 1240.074    0.000 1240.074    10.154 1125.673    0.000 1125.673
304.30  4717.998  347.601    0.000  347.601   421.095 1214.333    0.000 1214.333     0.000 1103.553    0.000 1103.553
304.40  4616.268  391.298    0.000  391.298   410.458 1323.245    0.000 1323.245     0.000 1172.923    0.000 1172.923
304.50  4663.035  497.335    0.000  497.335   438.912 1284.726    0.000 1284.726     0.000 1023.631    0.000 1023.631
304.60  4640.557  432.704    0.000  432.704   453.524 1211.964    0.000 1211.964     0.000 1084.253    0.000 1084.253
304.70  4674.833  452.803    0.000  452.803   471.246 1226.314    0.000 1226.314     0.000 1013.075    0.000 1013.075
304.80  4567.968  479.286    0.000  479.286   473.886 1244.131    0.000 1244.131     0.000 1082.142    0.000 1082.142
304.90  4700.613  490.378    0.000  490.378   524.553 1250.149    0.000 1250.149     0.000 1258.478    0.000 1258.478
305.00  4653.755  464.235    0.000  464.235   445.481 1282.783    0.000 1282.783     0.000 1226.206   10.154 1216.052
305.10  4933.085  405.833    0.000  405.833   633.806 1252.568    0.000 1252.568     0.000 1368.662    0.000 1368.662
305.20  4913.177  449.491    0.000  449.491   479.980 1302.841    0.000 1302.841     0.000 1245.005    0.000 1245.005
305.30  4865.323  445.605    0.000  445.605   657.525 1195.151    0.000 1195.151     0.000 1277.477   10.154 1267.323
305.40  4831.189  419.735    0.000  419.735   592.812 1172.241    0.000 1172.241     0.000 1227.111    0.000 1227.111
305.50  4653.294  450.953    0.000  450.953   741.585 1129.050    0.000 1129.050     0.000 1267.023    0.000 1267.023
305.60  4669.248  442.552    0.000  442.552   618.283 1133.068    0.000 1133.068     0.000 1306.130    0.000 1306.130
305.70  4632.890  450.372    0.000  450.372   615.221 1167.352    0.000 1167.352     0.000 1114.916    0.000 1114.916
305.80  4576.625  449.495    0.000  449.495   494.985 1319.712    0.000 1319.712     0.000 1369.568    0.000 1369.568
305.90  4840.291  342.877    0.000  342.877   460.269 1328.223    0.000 1328.223     0.000 1277.277    0.000 1277.277
306.00  4642.159  346.173    0.000  346.173   633.375 1166.910    0.000 1166.910     0.000 1438.533    0.000 1438.533
306.10  4854.490  350.249    0.000  350.249   644.741 1187.457    0.000 1187.457     0.000 1296.881    0.000 1296.881
306.20  4665.082  354.577    0.000  354.577   708.557 1087.799    0.000 1087.799     0.000 1448.987    0.000 1448.987
306.30  4917.829  332.867    0.000  332.867   672.065 1273.965    0.000 1273.965     0.000 1337.798    0.000 1337.798
306.40  4761.873  329.754    0.000  329.754   673.318 1262.860    0.000 1262.860     0.000 1461.252    0.000 1461.252
306.50  4797.850  320.538    0.000  320.538   486.809 1348.154    0.000 1348.154     0.000 1133.012    0.000 1133.012
306.60  4978.450  291.999    0.000  291.999   712.657 1250.867    0.000 1250.867     0.000 1275.764    0.000 1275.764
306.70  4892.958  319.547    0.000  319.547   608.644 1196.139    0.000 1196.139     0.000 1106.170    0.000 1106.170
306.80  4824.864  295.618    0.000  295.618   539.469 1147.891    0.000 1147.891     0.000 1012.773    0.000 1012.773
306.90  4881.157  276.806    0.000  276.806   504.756 1159.570    0.000 1159.570     0.000 1073.295    0.000 1073.295
307.00  4840.749  358.936    0.000  358.936   547.123 1316.507    0.000 1316.507     0.000 1213.639    0.000 1213.639
307.10  4652.471  429.568    0.000  429.568   608.776 1153.912    0.000 1153.912     0.000 1214.143    0.000 1214.143
307.20  4523.220  357.717    0.000  357.717   462.300 1208.547    0.000 1208.547     0.000 1135.726   10.154 1125.572
307.30  4634.449  416.273    0.000  416.273   684.086 1163.462    0.000 1163.462     0.000 1113.004    0.000 1113.004
307.40  4674.697  410.827    0.000  410.827   516.731 1112.535    0.000 1112.535     0.000 1080.232    0.000 1080.232
307.50  4625.668  431.182    0.000  431.182   618.710 1202.879    0.000 1202.879     0.000 1171.614    0.000 1171.614
307.60  4781.009  362.611    0.000  362.611   490.701 1325.849    0.000 1325.849     0.000 1227.111    0.000 1227.111
307.70  4803.052  375.763    0.000  375.763   510.232 1240.889    0.000 1240.889     0.000 1174.529    0.000 1174.529
307.80  4781.200  355.947    0.000  355.947   574.784 1228.138    0.000 1228.138     0.000 1124.465    0.000 1124.465
307.90  5002.393  391.178    0.000  391.178   420.823 1511.449    0.000 1511.449     0.000 1324.827    0.000 1324.827
308.00  4970.473  356.469    0.000  356.469   493.896 1448.292    0.000 1448.292     0.000 1335.386    0.000 1335.386
308.10  5112.672  379.487    0.000  379.487   567.205 1405.297    0.000 1405.297     0.000 1284.708    0.000 1284.708
308.20  4933.687  433.552    0.000  433.552   488.325 1380.105    0.000 1380.105     0.000 1222.989    0.000 1222.989
308.30  4794.572  446.366    0.000  446.366   466.918 1314.691    0.000 1314.691     0.000 1372.278    0.000 1372.278
308.40  4918.889  504.523    0.000  504.523   467.262 1502.893    0.000 1502.893     0.000 1333.071    0.000 1333.071
308.50  4909.194  407.023    0.000  407.023   355.889 1533.543    0.000 1533.543     0.000 1245.303    0.000 1245.303
308.60  4917.495  422.226    0.000  422.226   610.792 1314.828    0.000 1314.828     0.000 1384.845    0.000 1384.845
308.70  4903.381  433.872    0.000  433.872   529.305 1366.622    0.000 1366.622     0.000 1445.369    0.000 1445.369
308.80  4937.022  481.820    0.000  481.820   732.626 1299.090    0.000 1299.090     0.000 1332.568    0.000 1332.568
308.90  4884.604  325.948    0.000  325.948   712.561 1328.178    0.000 1328.178     0.000 1375.593    0.000 1375.593
309.00  4854.923  272.166    0.000  272.166   690.809 1213.086    0.000 1213.086     0.000 1244.095    0.000 1244.095
309.10  4902.479  234.630    0.000  234.630   609.290 1305.782    0.000 1305.782     0.000 1062.536    0.000 1062.536
309.20  4960.779  304.054    0.000  304.054   747.553 1258.361    0.000 1258.361     0.000 1425.665    0.000 1425.665
309.30  5005.576  215.306    0.000  215.306   755.155 1136.611    0.000 1136.611     0.000 1205.695    0.000 1205.695
309.40  4932.957  180.188    0.000  180.188   715.730 1155.986    0.000 1155.986     0.000 1062.639    0.000 1062.639
309.50  4804.452  198.246    0.000  198.246   684.635  999.605    0.000  999.605     0.000 1052.280    0.000 1052.280
309.60  4742.925  335.688    0.000  335.688   570.797 1037.438    0.000 1037.438     0.000 1063.641    0.000 1063.641
309.70  4862.414  256.841    0.000  256.841   584.430 1185.337    0.000 1185.337     0.000 1213.539    0.000 1213.539
309.80  4859.150  308.033    0.000  308.033   498.393 1277.126    0.000 1277.126     0.000 1174.130    0.000 1174.130
309.90  4971.149  283.400    0.000  283.400   370.815 1364.143    0.000 1364.143     0.000 1205.897    0.000 1205.897
310.00  4990.850  356.454    0.000  356.454   471.597 1462.202    0.000 1462.202     0.000 1303.616    0.000 1303.616
310.10  4852.325  399.303    0.000  399.303   470.685 1290.738    0.000 1290.738     0.000 1113.708    0.000 1113.708
310.20  4879.057  374.229    0.000  374.229   434.412 1280.759    0.000 1280.759     0.000 1104.058    0.000 1104.058
310.30  5017.032  356.536    0.000  356.536   559.141 1294.721    0.000 1294.721     0.000 1346.545    0.000 1346.545
310.40  4843.784  407.576    0.000  407.576   516.987 1350.533    0.000 1350.533     0.000 1274.161    0.000 1274.161
310.50  5029.748  228.679    0.000  228.679   498.141 1302.672    0.000 1302.672     0.000 1266.017    0.000 1266.017
310.60  5037.596  247.486    0.000  247.486   646.087 1169.255    0.000 1169.255     0.000 1172.621    0.000 1172.621
310.70  5070.772  248.942    0.000  248.942   617.286 1217.502    0.000 1217.502     0.000 1277.578    0.000 1277.578
310.80  5034.487  244.746    0.000  244.746   601.296 1192.860    0.000 1192.860     0.000 1316.384    0.000 1316.384
310.90  5243.329  293.666    0.000  293.666   577.116 1403.699    0.000 1403.699     0.000 1475.621    0.000 1475.621
311.00  5118.655  300.784    0.000  300.784   617.796 1438.662    0.000 1438.662     0.000 1616.666    0.000 1616.666
311.10  5142.992  283.038    0.000  283.038   366.744 1552.584    0.000 1552.584     0.000 1486.277    0.000 1486.277
311.20  4954.023  284.803    0.000  284.803   576.156 1412.025    0.000 1412.025     0.000 1483.762    0.000 1483.762
311.30  4985.104  297.148    0.000  297.148   505.437 1348.574    0.000 1348.574     0.000 1161.558    0.000 1161.558
311.40  4886.118  385.514    0.000  385.514   556.144 1454.839    0.000 1454.839     0.000 1552.026    0.000 1552.026
311.50  4795.511  345.206    0.000  345.206   646.459 1345.684    0.000 1345.684     0.000 1435.310    0.000 1435.310
311.60  4913.028  334.869    0.000  334.869   755.965 1168.911    0.000 1168.911     0.000 1294.366    0.000 1294.366
311.70  4966.354  239.485    0.000  239.485   716.661 1243.705    0.000 1243.705    10.053 1304.518    0.000 1304.518
311.80  4927.416  198.258    0.000  198.258   701.676 1134.194    0.000 1134.194     0.000 1265.515    0.000 1265.515
311.90  4933.907  289.857    0.000  289.857   596.232 1262.724    0.000 1262.724     0.000 1275.769    0.000 1275.769
312.00  4881.315  260.662    0.000  260.662   621.138 1295.541    0.000 1295.541     0.000 1337.798    0.000 1337.798
312.10  4760.680  300.712    0.000  300.712   623.773 1292.294    0.000 1292.294     0.000 1173.727    0.000 1173.727
312.20  4715.607  296.206    0.000  296.206   612.099 1216.853    0.000 1216.853     0.000 1316.082    0.000 1316.082
312.30  4811.090  304.149    0.000  304.149   752.441 1241.578    0.000 1241.578     0.000 1475.225    0.000 1475.225
312.40  4660.547  318.083    0.000  318.083   722.387 1214.693    0.000 1214.693     0.000 1327.140    0.000 1327.140
312.50  4864.439  290.278    0.000  290.278   650.450 1204.653    0.000 1204.653     0.000 1336.487    0.000 1336.487
312.60  4839.849  314.485    0.000  314.485   773.964 1211.146    0.000 1211.146     0.000 1326.739    0.000 1326.739
312.70  4855.691  254.729    0.000  254.729   541.803 1287.883    0.000 1287.883     0.000 1234.147    0.000 1234.147
312.80  4837.616  271.265    0.000  271.265   459.263 1212.482    0.000 1212.482     0.000 1145.375    0.000 1145.375
312.90  4912.995  260.545    0.000  260.545   489.449 1245.261    0.000 1245.261     0.000 1014.784    0.000 1014.784
313.00  4766.845  362.857    0.000  362.857   544.527 1159.399    0.000 1159.399     0.000 1134.117    0.000 1134.117
313.10  4816.955  381.743    0.000  381.743   465.062 1263.162    0.000 1263.162     0.000 1135.525    0.000 1135.525
313.20  4728.966  322.342    0.000  322.342   473.787 1181.621    0.000 1181.621     0.000 1005.133    0.000 1005.133
313.30  4745.919  323.433    0.000  323.433   550.277 1073.150    0.000 1073.150     0.000 1064.548    0.000 1064.548
313.40  5058.173  276.825    0.000  276.825   612.316 1101.427    0.000 1101.427     0.000 1122.255    0.000 1122.255
313.50  4867.354  311.527    0.000  311.527   572.846 1183.125    0.000 1183.125     0.000 1274.965    0.000 1274.965
313.60  4732.853  294.432    0.000  294.432   532.890 1167.993    0.000 1167.993     0.000 1153.517    0.000 1153.517
313.70  4842.443  293.162    0.000  293.162   489.786 1259.096    0.000 1259.096     0.000 1090.182    0.000 1090.182
313.80  4827.446  306.818    0.000  306.818   488.874 1212.743    0.000 1212.743     0.000 1213.536    0.000 1213.536
313.90  4742.182  318.848    0.000  318.848   530.770 1191.733    0.000 1191.733     0.000 1081.134    0.000 1081.134
314.00  4941.820  286.219    0.000  286.219   607.850 1070.169    0.000 1070.169     0.000 1141.154    0.000 1141.154
314.10  4825.696  296.413    0.000  296.413   670.364 1138.389    0.000 1138.389     0.000 1245.508    0.000 1245.508
314.20  4679.906  323.479    0.000  323.479   449.456 1230.030    0.000 1230.030     0.000 1242.992    0.000 1242.992
314.30  4667.824  307.546    0.000  307.546   496.958 1151.351    0.000 1151.351     0.000 1192.326    0.000 1192.326
314.40  4637.173  267.662    0.000  267.662   571.618 1186.246    0.000 1186.246     0.000 1252.141    0.000 1252.141
314.50  4703.635  332.627    0.000  332.627   469.507 1133.846    0.000 1133.846     0.000 1195.138    0.000 1195.138
314.60  4677.341  347.094    0.000  347.094   591.511 1151.607    0.000 1151.607     0.000 1250.933    0.000 1250.933
314.70  4681.586  311.388    0.000  311.388   472.319 1062.468    0.000 1062.468     0.000 1062.838    0.000 1062.838
314.80  4729.636  321.068    0.000  321.068   733.694 1042.019    0.000 1042.019     0.000 1253.546    0.000 1253.546
314.90  4823.523  293.021    0.000  293.021   603.757 1047.083    0.000 1047.083     0.000 1080.835    0.000 1080.835
315.00  4936.504  330.936    0.000  330.936   607.637 1123.648    0.000 1123.648     0.000 1182.172    0.000 1182.172
315.10  4725.333  246.681    0.000  246.681   543.388 1094.980    0.000 1094.980     0.000 1002.518    0.000 1002.518
315.20  5011.742  248.423    0.000  248.423   464.279 1353.995    0.000 1353.995     0.000 1085.459    0.000 1085.459
315.30  4773.376  275.672    0.000  275.672   542.537 1175.734    0.000 1175.734     0.000 1074.198    0.000 1074.198
315.40  5053.866  249.668    0.000  249.668   488.363 1329.056    0.000 1329.056     0.000 1285.315    0.000 1285.315
315.50  4855.809  300.764    0.000  300.764   555.531 1183.435    0.000 1183.435     0.000 1144.770    0.000 1144.770
315.60  4857.070  323.304    0.000  323.304   552.566 1226.659    0.000 1226.659     0.000 1275.865    0.000 1275.865
315.70  4909.426  325.168    0.000  325.168   545.992 1329.391    0.000 1329.391     0.000 1275.869    0.000 1275.869
315.80  4944.202  324.999    0.000  324.999   507.607 1231.941    0.000 1231.941     0.000 1257.168    0.000 1257.168
315.90  4948.852  289.392    0.000  289.392   504.962 1192.645    0.000 1192.645     0.000 1174.330    0.000 1174.330
316.00  4833.058  310.626    0.000  310.626   490.616 1187.460    0.000 1187.460     0.000 1123.260    0.000 1123.260
316.10  4931.232  254.207    0.000  254.207   443.663 1232.770    0.000 1232.770     0.000 1003.626    0.000 1003.626
316.20  5009.116  203.036    0.000  203.036   594.288 1143.971    0.000 1143.971     0.000 1093.603    0.000 1093.603
316.30  4987.897  213.111    0.000  213.111   646.556 1025.160    0.000 1025.160     0.000 1154.526    0.000 1154.526
316.40  4914.102  211.714    0.000  211.714   738.782 1066.315    0.000 1066.315    20.308 1172.622    0.000 1172.622
316.50  5106.765  158.025    0.000  158.025   729.351  993.167    0.000  993.167     0.000 1133.615    0.000 1133.615
316.60  4969.448  145.881    0.000  145.881   931.378  784.904    0.000  784.904     0.000 1072.089    0.000 1072.089
316.70  5025.346  195.317    0.000  195.317  1077.627  898.433    0.000  898.433     0.000 1436.012    0.000 1436.012
316.80  5105.965  181.946    0.000  181.946  1040.919  879.115    0.000  879.115     0.000 1377.606    0.000 1377.606
316.90  5146.759  187.701    0.000  187.701  1135.723  708.558    0.000  708.558     0.000 1244.599    0.000 1244.599
317.00  5157.927  186.367    0.000  186.367  1055.489  823.172    0.000  823.172     0.000 1438.629    0.000 1438.629
317.10  5099.145  153.535    0.000  153.535   998.347  693.255    0.000  693.255     0.000 1136.328    0.000 1136.328
317.20  5049.173  201.160    0.000  201.160  1120.507  910.150    0.000  910.150     0.000 1317.083    0.000 1317.083
317.30  5270.300  179.540    0.000  179.540  1110.532  757.361    0.000  757.361    10.154 1175.032    0.000 1175.032
317.40  5172.327  151.453    0.000  151.453  1028.690  751.613    0.000  751.613     0.000 1093.901    0.000 1093.901
317.50  5190.472  158.784    0.000  158.784  1050.903  882.056    0.000  882.056     0.000 1175.432    0.000 1175.432
317.60  5047.645  155.792    0.000  155.792  1090.862  774.230    0.000  774.230    20.308 1216.553    0.000 1216.553
317.70  5121.323  157.033    0.000  157.033   856.925 1098.138    0.000 1098.138    10.154 1379.621    0.000 1379.621
317.80  5190.704  174.201    0.000  174.201   929.023 1008.903    0.000 1008.903     0.000 1306.327    0.000 1306.327
317.90  5153.403  198.877    0.000  198.877   926.171 1199.552    0.000 1199.552     0.000 1418.523    0.000 1418.523
318.00  5132.912  199.981    0.000  199.981   790.545 1140.761    0.000 1140.761     0.000 1377.102    0.000 1377.102
318.10  5020.371  192.954    0.000  192.954   725.794 1143.875    0.000 1143.875     0.000 1306.531    0.000 1306.531
318.20  5055.344  174.426    0.000  174.426   726.646 1073.302    0.000 1073.302     0.000 1314.264    0.000 1314.264
318.30  5114.116  164.145    0.000  164.145   807.719 1043.968    0.000 1043.968     0.000 1286.926    0.000 1286.926
318.40  5125.455  179.466    0.000  179.466   856.148 1044.829    0.000 1044.829     0.000 1245.609    0.000 1245.609
318.50  5134.662  206.787    0.000  206.787  1012.730  984.383    0.000  984.383     0.000 1387.456    0.000 1387.456
318.60  5029.533  191.031    0.000  191.031   831.453 1015.776    0.000 1015.776     0.000 1384.545    0.000 1384.545
318.70  5062.437  261.713    0.000  261.713   768.244 1063.754    0.000 1063.754    10.154 1342.014   10.154 1331.860
318.80  5152.812  254.830    0.000  254.830   780.435 1033.659    0.000 1033.659     0.000 1474.816   10.154 1464.662
318.90  5075.838  277.884    0.000  277.884   779.736 1122.901    0.000 1122.901    20.308 1406.251    0.000 1406.251
319.00  5199.457  269.046    0.000  269.046   898.672  998.695    0.000  998.695    10.154 1466.777    0.000 1466.777
319.10  4842.758  231.251    0.000  231.251   829.149 1028.738    0.000 1028.738     0.000 1346.536    0.000 1346.536
319.20  5009.139  216.457    0.000  216.457   887.173  886.764    0.000  886.764     0.000 1254.652    0.000 1254.652
319.30  4975.308  218.817    0.000  218.817   934.742  885.726    0.000  885.726     0.000 1346.440    0.000 1346.440
319.40  5010.088  215.970    0.000  215.970   915.839 1023.944    0.000 1023.944     0.000 1273.251    0.000 1273.251
319.50  4922.066  198.289    0.000  198.289   767.824  977.121    0.000  977.121     0.000 1033.081    0.000 1033.081
319.60  5046.756  213.572    0.000  213.572   700.499 1025.326    0.000 1025.326     0.000 1154.421    0.000 1154.421
319.70  5184.466  188.839    0.000  188.839   734.785  980.669    0.000  980.669     0.000 1245.002    0.000 1245.002
319.80  5151.694  164.279    0.000  164.279   772.233  993.853    0.000  993.853     0.000 1226.709    0.000 1226.709
319.90  5171.384  163.589    0.000  163.589   848.140  912.747    0.000  912.747     0.000 1193.830    0.000 1193.830
320.00  5095.020  144.074    0.000  144.074   876.590  912.791    0.000  912.791     0.000 1246.210    0.000 1246.210
320.10  5287.435  174.320    0.000  174.320   790.485 1015.128    0.000 1015.128     0.000 1333.272    0.000 1333.272
320.20  5164.718  210.497    0.000  210.497   752.635 1119.582    0.000 1119.582     0.000 1283.809    0.000 1283.809
320.30  5026.052  181.082    0.000  181.082   695.098 1020.015    0.000 1020.015     0.000 1125.169    0.000 1125.169
320.40  5187.939  189.610    0.000  189.610   763.364 1035.477    0.000 1035.477     0.000 1408.673    0.000 1408.673
320.50  5289.238  219.955    0.000  219.955   670.512 1090.700    0.000 1090.700     0.000 1205.597    0.000 1205.597
320.60  5213.611  225.896    0.000  225.896   608.080 1294.463    0.000 1294.463     0.000 1407.468    0.000 1407.468
320.70  5207.347  201.750    0.000  201.750   830.164 1092.860    0.000 1092.860     0.000 1211.828    0.000 1211.828
320.80  5236.990  227.887    0.000  227.887   840.623 1006.687    0.000 1006.687     0.000 1494.423    0.000 1494.423
320.90  5156.643  209.340    0.000  209.340   714.817  998.655    0.000  998.655     0.000 1043.536    0.000 1043.536
321.00  5248.601  155.230    0.000  155.230   732.412  997.352    0.000  997.352    20.308 1021.819    0.000 1021.819
321.10  5029.142  254.115    0.000  254.115   744.948 1049.840    0.000 1049.840     0.000 1246.311    0.000 1246.311
321.20  5165.682  222.842    0.000  222.842   779.711 1045.389    0.000 1045.389    10.154 1113.909    0.000 1113.909
321.30  5214.355  212.867    0.000  212.867   735.008 1094.112    0.000 1094.112     0.000 1225.602    0.000 1225.602
321.40  5113.919  197.150    0.000  197.150   681.001 1055.499    0.000 1055.499     0.000 1083.445    0.000 1083.445
321.50  5261.046  202.417    0.000  202.417   743.650 1048.325    0.000 1048.325    30.462 1276.572    0.000 1276.572
321.60  5206.582  221.689    0.000  221.689   850.314 1012.275    0.000 1012.275    20.308 1206.300    0.000 1206.300
321.70  5188.309  207.778    0.000  207.778   851.571 1031.949    0.000 1031.949    40.616 1325.232    0.000 1325.232
321.80  5107.699  249.094    0.000  249.094   934.314  917.281    0.000  917.281    91.385 1244.198    0.000 1244.198
321.90  5248.654  198.515    0.000  198.515   955.933  967.695    0.000  967.695    30.462 1214.846    0.000 1214.846
322.00  5094.662  211.052    0.000  211.052   833.059 1053.556    0.000 1053.556     0.000 1385.650    0.000 1385.650
322.10  5126.665  156.795    0.000  156.795   975.984 1050.997    0.000 1050.997    10.154 1404.347    0.000 1404.347
322.20  5223.420  197.164    0.000  197.164  1000.759  936.177    0.000  936.177    30.462 1203.181    0.000 1203.181
322.30  5274.707  181.685    0.000  181.685  1089.830  787.886    0.000  787.886    30.462 1263.603    0.000 1263.603
322.40  5217.379  146.947    0.000  146.947  1204.094  742.577    0.000  742.577     0.000 1313.871    0.000 1313.871
322.50  5036.214  149.748    0.000  149.748  1039.365  836.262    0.000  836.262     0.000 1315.374    0.000 1315.374
322.60  5097.269  156.894    0.000  156.894   988.528  874.570    0.000  874.570     0.000 1193.329    0.000 1193.329
322.70  5133.102  194.050    0.000  194.050  1019.040 1034.393    0.000 1034.393     0.000 1355.080    0.000 1355.080
322.80  5166.551  167.607    0.000  167.607   985.413  789.012    0.000  789.012     0.000 1163.974    0.000 1163.974
322.90  4988.718  178.572    0.000  178.572   776.765  877.991    0.000  877.991     0.000 1083.849    0.000 1083.849
323.00  4943.293  166.781    0.000  166.781   852.348  853.430    0.000  853.430     0.000 1112.402    0.000 1112.402
323.10  4987.668  168.196    0.000  168.196   769.643  904.440    0.000  904.440     0.000  982.813    0.000  982.813
323.20  4844.100  168.451    0.000  168.451   692.780  875.523    0.000  875.523     0.000  900.679    0.000  900.679
323.30  4868.505  179.026    0.000  179.026   769.807  819.541    0.000  819.541     0.000  940.991    0.000  940.991
323.40  5017.947  179.336    0.000  179.336   868.381  848.936    0.000  848.936     0.000 1040.718    0.000 1040.718
323.50  5235.315  157.081    0.000  157.081   803.565  962.852    0.000  962.852     0.000 1195.337    0.000 1195.337
323.60  4934.698  154.180    0.000  154.180   684.162  942.455    0.000  942.455     0.000 1112.701    0.000 1112.701
323.70  4928.894  149.804    0.000  149.804   747.225  864.665    0.000  864.665     0.000 1012.064    0.000 1012.064
323.80  4770.554  190.762    0.000  190.762   662.082  819.022    0.000  819.022     0.000 1000.609    0.000 1000.609
323.90  4872.177  211.742    0.000  211.742   798.602  840.206    0.000  840.206     0.000 1195.240    0.000 1195.240
324.00  4864.223  209.414    0.000  209.414   490.745 1079.464    0.000 1079.464     0.000 1051.881    0.000 1051.881
324.10  4828.754  207.282    0.000  207.282   734.222  936.401    0.000  936.401     0.000 1100.739    0.000 1100.739
324.20  4796.305  196.302    0.000  196.302   675.913  934.453    0.000  934.453     0.000 1196.047    0.000 1196.047
324.30  4722.561  189.444    0.000  189.444   649.910  932.337    0.000  932.337     0.000 1073.592    0.000 1073.592
324.40  4687.635  223.502    0.000  223.502   647.280  870.722    0.000  870.722     0.000 1095.511    0.000 1095.511
324.50  4727.975  268.807    0.000  268.807   580.829  912.491    0.000  912.491     0.000  981.806    0.000  981.806
324.60  4720.318  298.037    0.000  298.037   695.090  920.054    0.000  920.054     0.000 1082.238    0.000 1082.238
324.70  4538.065  316.193    0.000  316.193   660.073 1156.368    0.000 1156.368     0.000 1244.499    0.000 1244.499
324.80  4826.889  291.316    0.000  291.316   684.550 1040.933    0.000 1040.933     0.000 1267.523    0.000 1267.523
324.90  4736.861  224.617    0.000  224.617   568.985 1041.671    0.000 1041.671     0.000 1091.386    0.000 1091.386
325.00  4805.473  281.931    0.000  281.931   543.477 1062.674    0.000 1062.674     0.000 1093.800    0.000 1093.800
325.10  4815.008  244.754    0.000  244.754   597.012  976.994    0.000  976.994     0.000 1233.947    0.000 1233.947
325.20  4844.601  281.988    0.000  281.988   628.783  994.067    0.000  994.067     0.000 1144.269    0.000 1144.269
325.30  4842.541  223.419    0.000  223.419   578.231 1104.964    0.000 1104.964     0.000 1084.451    0.000 1084.451
325.40  4835.888  219.342    0.000  219.342   643.689 1002.590    0.000 1002.590     0.000 1277.678    0.000 1277.678
325.50  4722.928  217.474    0.000  217.474   682.291  896.021    0.000  896.021     0.000 1033.077    0.000 1033.077
325.60  4927.323  231.657    0.000  231.657   711.560  952.527    0.000  952.527     0.000 1184.682    0.000 1184.682
325.70  4935.689  263.366    0.000  263.366   662.582  950.276    0.000  950.276     0.000 1053.688    0.000 1053.688
325.80  4923.476  282.599    0.000  282.599   672.738 1008.898    0.000 1008.898     0.000 1122.149    0.000 1122.149
325.90  4902.959  257.930    0.000  257.930   771.312  931.427    0.000  931.427     0.000 1214.842    0.000 1214.842
326.00  4938.869  238.945    0.000  238.945   693.012  967.826    0.000  967.826     0.000 1051.675    0.000 1051.675
326.10  4993.502  226.683    0.000  226.683   738.287  920.273    0.000  920.273     0.000 1062.031    0.000 1062.031
326.20  4922.442  261.901    0.000  261.901   839.576  867.695    0.000  867.695    10.154 1062.431    0.000 1062.431
326.30  4943.397  259.027    0.000  259.027   599.502 1008.984    0.000 1008.984     0.000 1012.165    0.000 1012.165
326.40  5012.067  239.379    0.000  239.379   767.336  935.013    0.000  935.013     0.000 1174.327    0.000 1174.327
326.50  4883.582  206.369    0.000  206.369   674.391 1004.011    0.000 1004.011     0.000 1183.577    0.000 1183.577
326.60  4825.072  246.342    0.000  246.342   781.604  921.957    0.000  921.957    70.876 1115.113    0.000 1115.113
326.70  5101.816  193.771    0.000  193.771   816.149  894.766    0.000  894.766    10.154 1123.962    0.000 1123.962
326.80  5187.604  204.887    0.000  204.887   736.641  905.014    0.000  905.014    40.212 1180.964    0.000 1180.964
326.90  5197.274  215.004    0.000  215.004   655.145 1063.247    0.000 1063.247     0.000 1194.836    0.000 1194.836
327.00  5207.375  179.568    0.000  179.568   730.506  957.710    0.000  957.710     0.000 1145.777    0.000 1145.777
327.10  5148.899  256.324    0.000  256.324   740.012 1068.819    0.000 1068.819     0.000 1244.498    0.000 1244.498
327.20  4968.537  245.256    0.000  245.256   728.225  939.504    0.000  939.504     0.000 1266.619    0.000 1266.619
327.30  5037.842  204.591    0.000  204.591   807.852  912.531    0.000  912.531     0.000 1120.844    0.000 1120.844
327.40  5271.263  240.885    0.000  240.885   567.726 1015.472    0.000 1015.472     0.000 1073.090    0.000 1073.090
327.50  5045.698  249.550    0.000  249.550   858.618  826.748    0.000  826.748     0.000 1084.754    0.000 1084.754
327.60  5214.345  188.781    0.000  188.781   758.910 1061.599    0.000 1061.599     0.000 1022.221    0.000 1022.221
327.70  5135.269  249.282    0.000  249.282   734.102  965.706    0.000  965.706     0.000 1213.635    0.000 1213.635
327.80  5068.999  235.413    0.000  235.413   791.032  909.070    0.000  909.070     0.000 1133.510    0.000 1133.510
327.90  5120.260  197.814    0.000  197.814   893.353 1000.292    0.000 1000.292     0.000 1141.650    0.000 1141.650
328.00  5131.381  227.861    0.000  227.861   796.264  802.882    0.000  802.882     0.000 1103.754    0.000 1103.754
328.10  5089.061  258.160    0.000  258.160   902.660  808.895    0.000  808.895     0.000 1134.316    0.000 1134.316
328.20  5095.031  194.823    0.000  194.823   792.544  930.947    0.000  930.947     0.000 1174.630    0.000 1174.630
328.30  4832.741  242.348    0.000  242.348   786.698  796.227    0.000  796.227     0.000 1141.852    0.000 1141.852
328.40  4881.987  270.296    0.000  270.296   730.933  856.542    0.000  856.542     0.000 1103.352    0.000 1103.352
328.50  4987.534  248.205    0.000  248.205   845.164  772.670    0.000  772.670     0.000  980.701    0.000  980.701
328.60  4892.871  289.769    0.000  289.769   840.366  840.545    0.000  840.545    10.154 1060.625    0.000 1060.625
328.70  4882.589  254.798    0.000  254.798   782.126 1001.285    0.000 1001.285     0.000 1072.686    0.000 1072.686
328.80  4995.725  260.737    0.000  260.737   761.276  929.350    0.000  929.350     0.000 1093.800    0.000 1093.800
328.90  5005.837  250.188    0.000  250.188   794.709  860.741    0.000  860.741     0.000 1031.772    0.000 1031.772
329.00  4920.262  332.456    0.000  332.456   731.636  944.738    0.000  944.738     0.000 1031.872    0.000 1031.872
329.10  4727.490  354.587    0.000  354.587   571.241  931.949    0.000  931.949     0.000  889.117    0.000  889.117
329.20  5014.641  297.739    0.000  297.739   751.823  995.323    0.000  995.323     0.000 1060.725    0.000 1060.725
329.30  4785.917  369.475    0.000  369.475   750.753  932.202    0.000  932.202     0.000 1053.490    0.000 1053.490
329.40  4722.382  329.078    0.000  329.078   622.217  905.661    0.000  905.661     0.000 1051.580    0.000 1051.580
329.50  4952.689  267.153    0.000  267.153   653.294  898.874    0.000  898.874     0.000  971.755    0.000  971.755
329.60  4816.498  284.814    0.000  284.814   585.346  965.970    0.000  965.970     0.000 1012.974    0.000 1012.974
329.70  4913.149  288.117    0.000  288.117   614.871  945.519    0.000  945.519     0.000 1153.319    0.000 1153.319
329.80  4932.363  229.352    0.000  229.352   489.096 1071.029    0.000 1071.029     0.000 1074.701    0.000 1074.701
329.90  4831.587  266.456    0.000  266.456   489.267 1034.151    0.000 1034.151     0.000 1053.991    0.000 1053.991
330.00  4849.461  273.075    0.000  273.075   553.773  968.049    0.000  968.049     0.000 1043.134    0.000 1043.134
330.10  4787.146  302.183    0.000  302.183   513.740 1140.508    0.000 1140.508     0.000 1114.916    0.000 1114.916
330.20  4812.078  273.103    0.000  273.103   688.875 1095.189    0.000 1095.189     0.000 1205.896    0.000 1205.896
330.30  4958.583  214.416    0.000  214.416   595.192 1089.303    0.000 1089.303     0.000 1082.640    0.000 1082.640
330.40  4899.965  262.827    0.000  262.827   543.360 1085.245    0.000 1085.245     0.000 1061.530    0.000 1061.530
330.50  4894.053  331.445    0.000  331.445   635.792 1056.544    0.000 1056.544     0.000 1154.124    0.000 1154.124
330.60  4875.638  266.220    0.000  266.220   622.640 1208.024    0.000 1208.024     0.000 1224.695    0.000 1224.695
330.70  5035.550  266.253    0.000  266.253   451.874 1359.937    0.000 1359.937     0.000 1336.586    0.000 1336.586
330.80  4842.599  283.465    0.000  283.465   535.224 1084.409    0.000 1084.409     0.000 1172.815    0.000 1172.815
330.90  5024.809  268.667    0.000  268.667   696.016  969.554    0.000  969.554     0.000 1122.654    0.000 1122.654
331.00  4924.996  290.990    0.000  290.990   523.557 1227.688    0.000 1227.688     0.000 1198.953    0.000 1198.953
331.10  4967.929  289.513    0.000  289.513   716.980  871.927    0.000  871.927     0.000 1083.446    0.000 1083.446
331.20  4981.328  251.034    0.000  251.034   861.206  915.129    0.000  915.129    10.154 1232.940    0.000 1232.940
331.30  4823.413  277.471    0.000  277.471   821.561  769.684    0.000  769.684     0.000 1023.126    0.000 1023.126
331.40  4889.369  244.374    0.000  244.374   935.998  746.298    0.000  746.298     0.000 1073.393    0.000 1073.393
331.50  4980.526  248.790    0.000  248.790   714.648  935.223    0.000  935.223     0.000 1073.391    0.000 1073.391
331.60  4945.194  232.931    0.000  232.931   796.192  912.562    0.000  912.562     0.000 1063.037    0.000 1063.037
331.70  5054.701  233.614    0.000  233.614   824.728  798.940    0.000  798.940     0.000 1043.433    0.000 1043.433
331.80  4968.804  238.586    0.000  238.586   829.354  878.877    0.000  878.877     0.000 1033.481    0.000 1033.481
331.90  4981.494  207.781    0.000  207.781   613.572 1067.774    0.000 1067.774     0.000 1143.263    0.000 1143.263
332.00  4719.014  238.486    0.000  238.486   674.516  887.618    0.000  887.618     0.000  931.438    0.000  931.438
332.10  5045.663  227.213    0.000  227.213   771.882  926.358    0.000  926.358     0.000 1095.209    0.000 1095.209
332.20  4904.292  269.547    0.000  269.547   754.715  985.326    0.000  985.326     0.000 1121.747    0.000 1121.747
332.30  5021.904  232.884    0.000  232.884   719.227  973.402    0.000  973.402     0.000  990.954    0.000  990.954
332.40  4923.272  261.512    0.000  261.512   502.714 1061.640    0.000 1061.640     0.000 1082.641    0.000 1082.641
332.50  4885.926  269.646    0.000  269.646   560.948  993.423    0.000  993.423     0.000  961.600    0.000  961.600
332.60  4955.826  279.522    0.000  279.522   587.621  982.819    0.000  982.819     0.000 1112.196    0.000 1112.196
332.70  4971.540  257.388    0.000  257.388   537.216 1088.917    0.000 1088.917     0.000 1063.238    0.000 1063.238
332.80  4924.896  264.379    0.000  264.379   446.650 1053.596    0.000 1053.596     0.000  939.785    0.000  939.785
332.90  4889.313  233.939    0.000  233.939   527.481  998.907    0.000  998.907     0.000 1071.680    0.000 1071.680
333.00  4766.714  300.210    0.000  300.210   490.614 1113.265    0.000 1113.265     0.000  982.413    0.000  982.413
333.10  4779.211  255.196    0.000  255.196   753.463  874.576    0.000  874.576     0.000 1085.155    0.000 1085.155
333.20  4778.903  280.256    0.000  280.256   694.454 1012.343    0.000 1012.343     0.000 1175.835    0.000 1175.835
333.30  4907.334  265.443    0.000  265.443   593.114 1070.461    0.000 1070.461     0.000 1032.676    0.000 1032.676
333.40  4889.351  267.796    0.000  267.796   541.413  932.373    0.000  932.373     0.000  941.696    0.000  941.696
333.50  4847.250  312.326    0.000  312.326   565.664  987.458    0.000  987.458     0.000 1023.430    0.000 1023.430
333.60  4892.682  175.773    0.000  175.773   593.252 1086.233    0.000 1086.233     0.000 1063.741    0.000 1063.741
333.70  4967.590  177.855    0.000  177.855   625.757 1132.837    0.000 1132.837     0.000 1053.283    0.000 1053.283
333.80  4876.151  163.979    0.000  163.979   499.390 1155.486    0.000 1155.486     0.000  982.509    0.000  982.509
333.90  4916.690  156.909    0.000  156.909   466.485 1113.554    0.000 1113.554     0.000  921.688    0.000  921.688
334.00  4786.576  275.601    0.000  275.601   463.506 1175.896    0.000 1175.896     0.000  921.486    0.000  921.486
334.10  4679.063  267.808    0.000  267.808   560.476  932.158    0.000  932.158     0.000  871.422    0.000  871.422
334.20  4763.013  291.533    0.000  291.533   423.774 1176.545    0.000 1176.545     0.000  932.142    0.000  932.142
334.30  4679.193  270.626    0.000  270.626   599.941 1145.850    0.000 1145.850     0.000 1144.467    0.000 1144.467
334.40  4700.217  263.645    0.000  263.645   615.509 1070.982    0.000 1070.982     0.000 1043.134    0.000 1043.134
334.50  4767.195  224.412    0.000  224.412   577.074 1183.849    0.000 1183.849     0.000 1021.917    0.000 1021.917
334.60  4643.840  361.680    0.000  361.680   680.756 1153.467    0.000 1153.467     0.000 1110.391    0.000 1110.391
334.70  4748.494  314.906    0.000  314.906   501.850 1257.871    0.000 1257.871     0.000 1144.469    0.000 1144.469
334.80  4831.911  315.030    0.000  315.030   617.883 1206.775    0.000 1206.775     0.000 1357.198    0.000 1357.198
334.90  4955.109  327.607    0.000  327.607   550.401 1312.898    0.000 1312.898     0.000 1256.160    0.000 1256.160
335.00  4923.851  323.208    0.000  323.208   708.727 1165.083    0.000 1165.083     0.000 1387.054    0.000 1387.054
335.10  4910.894  328.221    0.000  328.221   625.933 1243.991    0.000 1243.991     0.000 1165.582    0.000 1165.582
335.20  5015.551  323.828    0.000  323.828   595.327 1332.349    0.000 1332.349     0.000 1346.136    0.000 1346.136
335.30  5035.333  357.880    0.000  357.880   555.376 1364.271    0.000 1364.271     0.000 1354.584    0.000 1354.584
335.40  4932.693  313.437    0.000  313.437   722.733 1202.611    0.000 1202.611     0.000 1295.568    0.000 1295.568
335.50  4933.822  291.717    0.000  291.717   724.160 1094.015    0.000 1094.015     0.000 1153.213    0.000 1153.213
335.60  4741.054  352.721    0.000  352.721   638.512 1224.093    0.000 1224.093     0.000 1112.797    0.000 1112.797
335.70  4850.152  388.201    0.000  388.201   628.920 1254.397    0.000 1254.397     0.000 1152.507    0.000 1152.507
335.80  4847.541  361.131    0.000  361.131   703.021 1215.078    0.000 1215.078     0.000 1170.908    0.000 1170.908
335.90  4662.189  298.142    0.000  298.142   595.840 1217.099    0.000 1217.099     0.000 1061.729    0.000 1061.729
336.00  4922.020  342.764    0.000  342.764   534.363 1273.909    0.000 1273.909     0.000 1031.167    0.000 1031.167
336.10  4829.064  322.844    0.000  322.844   554.857 1270.494    0.000 1270.494     0.000 1194.634    0.000 1194.634
336.20  4927.251  233.079    0.000  233.079   612.491 1216.855    0.000 1216.855     0.000 1242.895    0.000 1242.895
336.30  4884.331  283.447    0.000  283.447   547.464 1238.512    0.000 1238.512     0.000 1062.637    0.000 1062.637
336.40  4878.911  307.870    0.000  307.870   499.817 1340.847    0.000 1340.847     0.000 1324.323    0.000 1324.323
336.50  4743.572  323.486    0.000  323.486   613.695 1156.597    0.000 1156.597     0.000 1111.096    0.000 1111.096
336.60  4538.155  365.313    0.000  365.313   532.558 1128.448    0.000 1128.448     0.000 1032.278    0.000 1032.278
336.70  4759.978  301.168    0.000  301.168   631.204 1095.936    0.000 1095.936     0.000 1193.231    0.000 1193.231
336.80  4832.025  297.798    0.000  297.798   664.544 1111.137    0.000 1111.137     0.000 1143.060    0.000 1143.060
336.90  4803.405  340.052    0.000  340.052   657.237 1039.733    0.000 1039.733     0.000 1123.361    0.000 1123.361
337.00  4733.558  328.505    0.000  328.505   534.325 1138.556    0.000 1138.556     0.000 1152.816    0.000 1152.816
337.10  4877.517  335.241    0.000  335.241   628.444 1157.661    0.000 1157.661     0.000 1113.809    0.000 1113.809
337.20  4639.860  324.971    0.000  324.971   625.894 1066.300    0.000 1066.300     0.000 1051.575    0.000 1051.575
337.30  4648.779  369.041    0.000  369.041   525.668 1112.534    0.000 1112.534     0.000 1030.968    0.000 1030.968
337.40  4638.642  420.965    0.000  420.965   729.733 1114.297    0.000 1114.297     0.000 1334.075    0.000 1334.075
337.50  4477.000  355.782    0.000  355.782   710.625  919.709    0.000  919.709     0.000 1052.987    0.000 1052.987
337.60  4470.240  317.167    0.000  317.167   652.568 1148.877    0.000 1148.877     0.000 1254.148    0.000 1254.148
337.70  4434.090  382.892    0.000  382.892   659.043 1033.800    0.000 1033.800     0.000 1113.708    0.000 1113.708
337.80  4714.496  374.580    0.000  374.580   696.695 1052.519    0.000 1052.519     0.000 1113.302    0.000 1113.302
337.90  4715.126  373.348    0.000  373.348   733.148 1053.523    0.000 1053.523     0.000 1134.920    0.000 1134.920
338.00  4721.722  393.482    0.000  393.482   604.396 1163.112    0.000 1163.112     0.000 1155.629    0.000 1155.629
338.10  4688.424  333.236    0.000  333.236   606.176 1198.084    0.000 1198.084     0.000 1145.679    0.000 1145.679
338.20  4640.841  322.777    0.000  322.777   532.415 1139.770    0.000 1139.770     0.000 1074.199    0.000 1074.199
338.30  4769.019  349.579    0.000  349.579   622.688 1209.495    0.000 1209.495     0.000 1306.326    0.000 1306.326
338.40  4682.811  314.077    0.000  314.077   661.427 1069.340    0.000 1069.340     0.000 1161.059    0.000 1161.059
338.50  4641.564  324.744    0.000  324.744   631.172 1169.635    0.000 1169.635     0.000 1113.406    0.000 1113.406
338.60  4683.378  350.392    0.000  350.392   646.778 1155.007    0.000 1155.007     0.000 1224.190    0.000 1224.190
338.70  4837.915  343.368    0.000  343.368   700.991 1084.120    0.000 1084.120     0.000 1205.594    0.000 1205.594
[truncated: 1,085,690 more chars]
