# Supplementary material for: N-Glycans modulate tilting of HIV-1 envelope glycoprotein
Source: Nat Commun. 2026 Apr 15;17:5206. doi: 10.1038/s41467-026-71874-2 (PMC13254402; doi:10.1038/s41467-026-71874-2)
Supplement: Supplementary file 8 — Source Data [file 41467_2026_71874_MOESM8_ESM.zip › source_data/2_Supplementary_Figures/6_FigS11/raw_data/GP120_GP41_INTERFACE/2_WT_gp120_gp41_interface.C.2.txt]

#ASA ANALYSIS
#SIM_TIME  ASA1.4 TotOccl1.4 ShldMem1.4 ShldGly1.4   ASA7.2 TotOccl7.2 ShldMem7.2 ShldGly7.2   ASA18.6 TotOccl18.6 ShldMem18.6 ShldGly18.6

  0.00  5605.724  303.931    0.000  303.931  1160.359 2006.275    0.000 2006.275     0.000 3393.192    0.000 3393.192
  0.10  5307.625  387.377    0.000  387.377   708.117 1977.293    0.000 1977.293     0.000 2755.815    0.000 2755.815
  0.20  4998.070  486.733    0.000  486.733   748.490 1984.947    0.000 1984.947     0.000 2770.082    0.000 2770.082
  0.30  5210.928  427.888    0.000  427.888  1049.527 1869.801    0.000 1869.801     0.000 3047.447    0.000 3047.447
  0.40  5183.172  435.394    0.000  435.394  1011.654 1788.878    0.000 1788.878     0.000 2889.916    0.000 2889.916
  0.50  5207.521  398.235    0.000  398.235  1289.746 1528.232    0.000 1528.232    20.308 2791.188    0.000 2791.188
  0.60  5227.616  412.096    0.000  412.096  1082.335 1660.480    0.000 1660.480    19.906 2863.180    0.000 2863.180
  0.70  5348.874  410.221    0.000  410.221  1291.833 1644.103    0.000 1644.103    50.568 2855.934    0.000 2855.934
  0.80  5319.663  404.104    0.000  404.104  1168.516 1898.804    0.000 1898.804    40.616 2871.010    0.000 2871.010
  0.90  5125.482  346.995    0.000  346.995   992.915 1707.451    0.000 1707.451     0.000 2472.896    0.000 2472.896
  1.00  5119.161  403.079    0.000  403.079   932.009 1736.197    0.000 1736.197     0.000 2683.215    0.000 2683.215
  1.10  5095.791  326.723    0.000  326.723   909.051 1730.172    0.000 1730.172     0.000 2503.061    0.000 2503.061
  1.20  5159.397  356.412    0.000  356.412  1084.578 1704.926    0.000 1704.926    10.154 2701.418    0.000 2701.418
  1.30  4999.216  315.536    0.000  315.536   922.873 1648.139    0.000 1648.139    10.053 2714.273    0.000 2714.273
  1.40  5250.767  391.184    0.000  391.184  1003.688 1719.646    0.000 1719.646     0.000 2744.640    0.000 2744.640
  1.50  5073.912  384.646    0.000  384.646   983.919 1765.597    0.000 1765.597    10.053 2611.527    0.000 2611.527
  1.60  5157.489  389.934    0.000  389.934   831.928 1805.505    0.000 1805.505     0.000 2458.421    0.000 2458.421
  1.70  5284.613  372.767    0.000  372.767  1138.791 1728.496    0.000 1728.496     0.000 2782.335    0.000 2782.335
  1.80  5527.823  366.229    0.000  366.229  1157.089 1805.115    0.000 1805.115    10.053 2951.429    0.000 2951.429
  1.90  5480.043  381.092    0.000  381.092  1089.257 1883.212    0.000 1883.212     0.000 3096.588    0.000 3096.588
  2.00  5334.419  394.797    0.000  394.797  1125.532 1878.853    0.000 1878.853    10.053 3057.683    0.000 3057.683
  2.10  5346.261  366.387    0.000  366.387  1226.058 1796.167    0.000 1796.167    30.361 3085.642    0.000 3085.642
  2.20  5252.888  418.123    0.000  418.123  1167.303 1860.475    0.000 1860.475    10.154 2947.903    0.000 2947.903
  2.30  5479.589  336.603    0.000  336.603  1176.647 1817.051    0.000 1817.051     0.000 2947.504    0.000 2947.504
  2.40  5369.092  360.725    0.000  360.725  1167.049 1666.514    0.000 1666.514    20.308 2954.450    0.000 2954.450
  2.50  5349.460  402.839    0.000  402.839  1241.412 1820.683    0.000 1820.683    10.053 2862.853    0.000 2862.853
  2.60  5590.312  336.349    0.000  336.349  1256.205 1631.138    0.000 1631.138    20.106 2855.435    0.000 2855.435
  2.70  5301.676  417.159    0.000  417.159  1120.457 1835.568    0.000 1835.568    30.361 3004.298    0.000 3004.298
  2.80  5272.181  355.838    0.000  355.838  1215.803 1593.118    0.000 1593.118    39.811 2975.773    0.000 2975.773
  2.90  5248.011  351.618    0.000  351.618  1228.682 1410.025    0.000 1410.025    20.308 2820.049    0.000 2820.049
  3.00  5233.250  355.895    0.000  355.895  1176.590 1544.827    0.000 1544.827     0.000 2752.997    0.000 2752.997
  3.10  5161.591  391.150    0.000  391.150  1261.882 1378.354    0.000 1378.354    50.769 2456.826    0.000 2456.826
  3.20  5145.319  428.757    0.000  428.757  1299.495 1461.976    0.000 1461.976    10.154 2877.950    0.000 2877.950
  3.30  5215.059  399.652    0.000  399.652  1275.407 1490.154    0.000 1490.154    20.308 2884.576    0.000 2884.576
  3.40  5190.652  414.307    0.000  414.307  1273.594 1475.934    0.000 1475.934     0.000 2926.899    0.000 2926.899
  3.50  5111.845  427.712    0.000  427.712  1328.530 1426.707    0.000 1426.707    40.212 2690.651    0.000 2690.651
  3.60  5330.208  439.875    0.000  439.875  1265.206 1630.054    0.000 1630.054    90.780 3085.437   10.154 3075.283
  3.70  5154.636  452.667    0.000  452.667  1385.469 1522.265    0.000 1522.265    70.473 3183.451    0.000 3183.451
  3.80  5315.928  391.083    0.000  391.083  1224.162 1582.153    0.000 1582.153     0.000 3200.747   10.154 3190.593
  3.90  5286.383  392.391    0.000  392.391  1149.199 1730.073    0.000 1730.073    40.212 2924.278    0.000 2924.278
  4.00  5174.248  408.891    0.000  408.891  1122.370 1720.245    0.000 1720.245    10.154 2672.254    0.000 2672.254
  4.10  5192.722  405.120    0.000  405.120  1052.321 1783.407    0.000 1783.407    10.053 2689.642    0.000 2689.642
  4.20  5253.111  412.032    0.000  412.032  1170.703 1704.601    0.000 1704.601    50.265 3122.726    0.000 3122.726
  4.30  5440.991  412.280    0.000  412.280  1243.090 1854.833    0.000 1854.833    50.265 3075.186    0.000 3075.186
  4.40  5181.457  470.863    0.000  470.863  1125.994 1916.225    0.000 1916.225   100.632 3056.581    0.000 3056.581
  4.50  5279.025  423.249    0.000  423.249   886.363 1923.266    0.000 1923.266    10.053 2905.390    0.000 2905.390
  4.60  5208.028  492.232    0.000  492.232   827.947 2044.401    0.000 2044.401     0.000 3044.825    0.000 3044.825
  4.70  5399.218  391.151    0.000  391.151  1041.521 1711.036    0.000 1711.036     0.000 3031.655    0.000 3031.655
  4.80  5321.653  413.607    0.000  413.607  1006.847 1862.990    0.000 1862.990     0.000 2941.475    0.000 2941.475
  4.90  5214.000  462.395    0.000  462.395   957.978 2012.891    0.000 2012.891    20.106 3012.250    0.000 3012.250
  5.00  5395.759  440.788    0.000  440.788  1107.472 1884.908    0.000 1884.908     0.000 3048.127    0.000 3048.127
  5.10  5240.164  427.467    0.000  427.467   968.027 1846.886    0.000 1846.886     0.000 2859.649    0.000 2859.649
  5.20  5194.871  463.240    0.000  463.240   999.406 1807.664    0.000 1807.664    40.212 2917.049    0.000 2917.049
  5.30  5038.839  424.687    0.000  424.687  1049.512 1756.205    0.000 1756.205    10.154 2717.591    0.000 2717.591
  5.40  5171.381  454.954    0.000  454.954   983.416 1773.967    0.000 1773.967    30.462 2578.353    0.000 2578.353
  5.50  4965.433  480.168    0.000  480.168   819.268 1880.614    0.000 1880.614    20.308 2518.536    0.000 2518.536
  5.60  4981.109  430.580    0.000  430.580  1048.779 1758.497    0.000 1758.497    10.154 2560.663    0.000 2560.663
  5.70  5056.856  508.072    0.000  508.072   977.542 1936.525    0.000 1936.525     0.000 2922.677    0.000 2922.677
  5.80  4953.812  527.917    0.000  527.917   871.016 1915.598    0.000 1915.598     0.000 2818.923    0.000 2818.923
  5.90  4983.252  573.735    0.000  573.735   852.019 1869.817    0.000 1869.817     0.000 2822.035    0.000 2822.035
  6.00  5039.177  467.589    0.000  467.589  1008.181 1777.554    0.000 1777.554     0.000 2916.949    0.000 2916.949
  6.10  5230.846  439.432    0.000  439.432   934.215 1840.461    0.000 1840.461     0.000 2790.075    0.000 2790.075
  6.20  5266.189  361.988    0.000  361.988   935.515 1753.397    0.000 1753.397     9.953 2829.075    0.000 2829.075
  6.30  5189.598  370.895    0.000  370.895   887.314 1756.260    0.000 1756.260     9.953 2644.711    0.000 2644.711
  6.40  5038.552  459.845    0.000  459.845  1028.814 1688.452    0.000 1688.452    50.367 2797.618    0.000 2797.618
  6.50  5253.164  374.976    0.000  374.976   937.812 1783.016    0.000 1783.016    20.308 2855.922    0.000 2855.922
  6.60  5285.034  393.011    0.000  393.011  1077.957 1635.901    0.000 1635.901    60.621 2621.682    0.000 2621.682
  6.70  5006.307  364.907    0.000  364.907  1135.169 1531.080    0.000 1531.080    60.722 2563.384    0.000 2563.384
  6.80  5296.780  423.793    0.000  423.793  1075.979 1693.969    0.000 1693.969    59.918 2766.252    0.000 2766.252
  6.90  5105.940  339.012    0.000  339.012  1066.588 1554.739    0.000 1554.739    10.053 2642.799    0.000 2642.799
  7.00  5087.427  347.964    0.000  347.964  1039.833 1631.501    0.000 1631.501    30.361 2461.438    0.000 2461.438
  7.10  5053.140  378.056    0.000  378.056  1208.312 1582.565    0.000 1582.565    81.029 2544.983    0.000 2544.983
  7.20  5364.227  427.659    0.000  427.659  1249.472 1565.049    0.000 1565.049    40.414 2603.592    0.000 2603.592
  7.30  5095.835  351.617    0.000  351.617  1192.390 1399.436    7.435 1392.001    30.060 2550.108    0.000 2550.108
  7.40  5090.958  397.754    0.000  397.754  1266.801 1615.254    0.000 1615.254    70.876 2951.535    0.000 2951.535
  7.50  5170.244  399.715    0.000  399.715  1189.252 1512.645    0.000 1512.645    50.266 2716.390    0.000 2716.390
  7.60  5128.173  424.540    0.000  424.540  1198.541 1568.514    0.000 1568.514    40.616 2626.817    0.000 2626.817
  7.70  5058.312  409.875    0.000  409.875  1215.947 1467.418    0.000 1467.418    30.361 2828.701    0.000 2828.701
  7.80  5026.499  344.854    0.000  344.854  1018.208 1605.944    0.000 1605.944    10.154 2534.236    0.000 2534.236
  7.90  5184.925  334.111    0.000  334.111  1221.452 1509.388    0.000 1509.388    40.515 2736.913    0.000 2736.913
  8.00  5120.566  349.510    0.000  349.510  1168.463 1438.059    0.000 1438.059    71.077 2562.887    0.000 2562.887
  8.10  5090.175  350.255    0.000  350.255  1273.863 1401.988    0.000 1401.988   121.544 2559.861    0.000 2559.861
  8.20  4934.960  352.354    0.000  352.354  1283.489 1381.005    0.000 1381.005    50.366 2660.184    0.000 2660.184
  8.30  5073.768  274.890    0.000  274.890  1101.040 1589.281    0.000 1589.281     0.000 2725.638    0.000 2725.638
  8.40  5268.131  313.491    0.000  313.491  1390.383 1586.361    5.707 1580.654    40.012 2952.131    0.000 2952.131
  8.50  5220.293  362.851    0.000  362.851  1326.254 1403.917    0.000 1403.917    20.106 2828.880    0.000 2828.880
  8.60  5068.902  372.372    0.000  372.372  1197.161 1532.422    0.000 1532.422   101.337 2682.213    0.000 2682.213
  8.70  4984.665  273.868    0.000  273.868  1144.942 1427.043    0.000 1427.043    30.159 2637.988    0.000 2637.988
  8.80  5059.233  284.814    0.000  284.814  1057.531 1419.369    0.000 1419.369     0.000 2665.028    0.000 2665.028
  8.90  5037.833  287.650    0.000  287.650  1030.330 1540.992    0.000 1540.992     0.000 2694.086    0.000 2694.086
  9.00  5218.670  261.205    0.000  261.205  1137.532 1479.281    0.000 1479.281    30.260 2498.537    0.000 2498.537
  9.10  5087.071  238.857    0.000  238.857  1030.276 1491.104    0.000 1491.104    20.207 2540.969    0.000 2540.969
  9.20  5045.546  306.316    0.000  306.316  1076.702 1741.771    0.000 1741.771    50.467 2708.947    0.000 2708.947
  9.30  4965.744  287.319    0.000  287.319   911.662 1682.451    0.000 1682.451    30.462 2287.530    0.000 2287.530
  9.40  5086.378  274.219    0.000  274.219   930.704 1657.737    0.000 1657.737     0.000 2705.628    0.000 2705.628
  9.50  5003.490  321.166    0.000  321.166   952.021 1668.835    0.000 1668.835     0.000 2634.266    0.000 2634.266
  9.60  4942.332  365.424    0.000  365.424   849.434 1766.855    0.000 1766.855    20.106 2542.062    0.000 2542.062
  9.70  4935.922  428.243    0.000  428.243   858.588 1812.601    0.000 1812.601    20.106 2773.290    0.000 2773.290
  9.80  4926.776  376.864    0.000  376.864   779.754 1798.597    0.000 1798.597     9.953 2663.304    0.000 2663.304
  9.90  5065.220  400.375    0.000  400.375   982.509 1891.606    0.000 1891.606    20.106 2741.737    0.000 2741.737
 10.00  4970.075  406.505    0.000  406.505   791.393 2077.291    0.000 2077.291    30.159 2986.922    0.000 2986.922
 10.10  5032.172  400.802    0.000  400.802   807.019 2012.631    0.000 2012.631    40.313 2654.658    0.000 2654.658
 10.20  5147.813  412.129    0.000  412.129   948.434 1918.409    0.000 1918.409    50.366 2805.053    0.000 2805.053
 10.30  5146.886  406.271    0.000  406.271   952.797 1900.388    0.000 1900.388    19.906 3039.997    0.000 3039.997
 10.40  5063.077  423.043    0.000  423.043   839.925 2040.280   17.121 2023.159    10.053 2738.302    0.000 2738.302
 10.50  4961.504  445.332    0.000  445.332   880.648 1899.461    1.902 1897.558    30.260 2721.121    0.000 2721.121
 10.60  5123.895  429.826    0.000  429.826   913.901 1841.908    0.000 1841.908    30.462 2546.689    0.000 2546.689
 10.70  4930.385  385.371    0.000  385.371   882.300 1744.485    0.000 1744.485    10.154 2395.000    0.000 2395.000
 10.80  5018.195  511.013    0.000  511.013  1110.664 1777.173    0.000 1777.173    30.159 2772.690    0.000 2772.690
 10.90  4956.835  453.628    0.000  453.628  1053.952 1794.868    0.000 1794.868    40.515 2724.527    0.000 2724.527
 11.00  4830.713  434.229    0.000  434.229   824.569 1910.364    0.000 1910.364    40.515 2535.034    0.000 2535.034
 11.10  4825.657  437.045    0.000  437.045   783.121 2075.949    0.000 2075.949    40.414 2687.852    0.000 2687.852
 11.20  4843.170  459.861    0.000  459.861   732.013 1922.438    0.000 1922.438     0.000 2795.301    0.000 2795.301
 11.30  4814.031  514.234    0.000  514.234   733.395 1896.359    0.000 1896.359    20.207 2676.484    0.000 2676.484
 11.40  5026.670  406.539    0.000  406.539   927.096 1881.159    0.000 1881.159    20.207 2776.806    0.000 2776.806
 11.50  5002.090  423.567    0.000  423.567   861.097 1989.764    0.000 1989.764    40.414 2724.832    0.000 2724.832
 11.60  5027.291  413.127    0.000  413.127  1049.986 1785.692    0.000 1785.692    30.261 2816.917    0.000 2816.917
 11.70  5138.816  380.920    0.000  380.920   972.345 1733.963    0.000 1733.963    10.053 2738.013    0.000 2738.013
 11.80  5214.270  313.232    0.000  313.232   948.515 1917.723    0.000 1917.723    10.053 2926.512    0.000 2926.512
 11.90  5029.413  402.137    0.000  402.137  1062.485 1772.235    0.000 1772.235    30.159 2886.996    0.000 2886.996
 12.00  4848.010  394.596    0.000  394.596   906.195 1900.717    0.000 1900.717    30.159 2561.248    0.000 2561.248
 12.10  5052.144  400.790    0.000  400.790  1185.511 1722.546    0.000 1722.546     0.000 2875.433    0.000 2875.433
 12.20  5168.243  348.922    0.000  348.922  1084.038 1772.340    0.000 1772.340    10.053 2882.963    0.000 2882.963
 12.30  5091.297  319.695    0.000  319.695  1256.148 1501.597    0.000 1501.597    40.212 2636.653    0.000 2636.653
 12.40  5213.752  383.279    0.000  383.279  1222.497 1660.765    0.000 1660.765    50.265 2940.264    0.000 2940.264
 12.50  5098.766  354.425    0.000  354.425  1375.467 1605.263    0.000 1605.263    20.106 2523.675    0.000 2523.675
 12.60  5145.415  297.826    0.000  297.826  1290.454 1564.064    0.000 1564.064     0.000 2693.966    0.000 2693.966
 12.70  5098.875  305.132    0.000  305.132  1255.982 1634.999    0.000 1634.999    50.265 2564.585    0.000 2564.585
 12.80  5073.209  366.562    0.000  366.562  1241.461 1541.791    0.000 1541.791    50.769 2466.269    0.000 2466.269
 12.90  5177.556  347.442    0.000  347.442  1400.828 1566.049    0.000 1566.049    50.366 2776.305    0.000 2776.305
 13.00  5338.515  298.612    0.000  298.612  1266.048 1706.341    0.000 1706.341    10.053 2891.217    0.000 2891.217
 13.10  5181.439  348.531    0.000  348.531  1186.286 1746.458    0.000 1746.458    20.106 2572.527    0.000 2572.527
 13.20  5248.311  309.490    0.000  309.490  1103.277 1792.000    0.000 1792.000    70.372 2422.825    0.000 2422.825
 13.30  5110.382  354.574    0.000  354.574   965.873 1829.354    0.000 1829.354    10.053 2476.113    0.000 2476.113
 13.40  5289.544  298.639    0.000  298.639  1082.541 1661.953    0.000 1661.953     0.000 2537.554    0.000 2537.554
 13.50  5087.408  322.183    0.000  322.183   979.192 1854.513    0.000 1854.513    10.053 2614.245    0.000 2614.245
 13.60  5194.411  311.712    0.000  311.712  1042.625 1874.182    0.000 1874.182    40.212 2511.494    0.000 2511.494
 13.70  5067.087  326.188    0.000  326.188  1059.674 1892.096    0.000 1892.096     0.000 2676.979    0.000 2676.979
 13.80  5230.730  313.670    0.000  313.670   803.201 1893.672    0.000 1893.672    30.462 2372.873    0.000 2372.873
 13.90  5163.519  347.814    0.000  347.814   848.244 2185.514    0.000 2185.514     0.000 2481.846    0.000 2481.846
 14.00  5198.682  418.746    0.000  418.746   799.705 2017.383    0.000 2017.383    20.106 2433.293    0.000 2433.293
 14.10  5148.213  315.072    0.000  315.072   782.383 2066.144    0.000 2066.144    10.154 2502.261    0.000 2502.261
 14.20  5073.150  313.998    0.000  313.998   660.402 2119.550    0.000 2119.550    20.106 2491.202    0.000 2491.202
 14.30  5102.017  326.988    0.000  326.988   719.294 2071.922    0.000 2071.922     0.000 2467.070    0.000 2467.070
 14.40  5190.567  345.183    0.000  345.183   949.013 1994.533    0.000 1994.533    70.372 2786.058    0.000 2786.058
 14.50  5156.856  345.149    0.000  345.149   825.737 2168.953    0.000 2168.953     0.000 2772.988    0.000 2772.988
 14.60  5171.973  309.043    0.000  309.043   762.717 1991.014    0.000 1991.014     9.953 2644.813    0.000 2644.813
 14.70  5061.806  361.774    0.000  361.774   763.948 2068.355    0.000 2068.355    10.053 2317.268    0.000 2317.268
 14.80  5086.617  359.423    0.000  359.423   729.155 1966.220    0.000 1966.220    20.106 2422.237    0.000 2422.237
 14.90  5032.817  361.824    0.000  361.824  1048.166 2017.870    0.000 2017.870    10.053 2938.361    0.000 2938.361
 15.00  5228.992  344.237    0.000  344.237   682.201 2192.846    0.000 2192.846    10.053 2915.751    0.000 2915.751
 15.10  5102.114  381.716    0.000  381.716   833.911 2059.855    0.000 2059.855    10.053 2911.023    0.000 2911.023
 15.20  5304.388  394.625    0.000  394.625   719.816 2168.882    0.000 2168.882    30.159 2886.077    0.000 2886.077
 15.30  5283.630  336.055    0.000  336.055   842.684 1931.871    0.000 1931.871    49.864 2800.931    0.000 2800.931
 15.40  5330.880  380.531    0.000  380.531   710.092 2074.816    0.000 2074.816    40.212 2828.084    0.000 2828.084
 15.50  5248.691  309.101    0.000  309.101   630.580 2144.690    0.000 2144.690    29.858 2544.485    0.000 2544.485
 15.60  5226.528  321.555    0.000  321.555   985.548 1966.036    0.000 1966.036    60.319 2660.693    0.000 2660.693
 15.70  5215.175  393.422    0.000  393.422   683.633 2051.457    0.000 2051.457    20.308 2534.821    0.000 2534.821
 15.80  5092.876  354.431    0.000  354.431   712.736 2097.188    0.000 2097.188     0.000 2598.767    0.000 2598.767
 15.90  5087.066  333.213    0.000  333.213   659.263 2084.690    0.000 2084.690     0.000 2536.753    0.000 2536.753
 16.00  5108.921  319.697    0.000  319.697   595.231 2132.581    0.000 2132.581     9.953 2477.329    0.000 2477.329
 16.10  5170.849  343.182    0.000  343.182   840.589 1984.517    0.000 1984.517     0.000 2368.460    0.000 2368.460
 16.20  4978.716  426.253    0.000  426.253   729.209 2003.012    0.000 2003.012     0.000 2569.828    0.000 2569.828
 16.30  5118.266  430.980    0.000  430.980   680.959 2105.936    0.000 2105.936    10.053 2729.864    0.000 2729.864
 16.40  5173.808  437.995    0.000  437.995   614.222 2237.364    0.000 2237.364    19.906 2606.317    0.000 2606.317
 16.50  4783.136  514.947    0.000  514.947   679.194 2178.281    0.000 2178.281     0.000 2708.560    0.000 2708.560
 16.60  5185.347  459.437    0.000  459.437   639.759 2262.193    0.000 2262.193     0.000 2928.809    0.000 2928.809
 16.70  5289.091  414.411    0.000  414.411   837.196 2184.488    0.000 2184.488     0.000 2763.237    0.000 2763.237
 16.80  5339.495  423.130    0.000  423.130   923.714 2090.864    0.000 2090.864    20.006 2644.206    0.000 2644.206
 16.90  5375.404  415.415    0.000  415.415  1027.962 1942.929    0.000 1942.929    10.053 2794.309    0.000 2794.309
 17.00  5399.158  396.105    0.000  396.105   964.550 1990.019    0.000 1990.019    10.053 2795.504    0.000 2795.504
 17.10  5569.195  425.351    0.000  425.351   987.295 2084.458    0.000 2084.458     0.000 2986.424    0.000 2986.424
 17.20  5333.537  397.834    0.000  397.834  1138.371 1925.402    0.000 1925.402     0.000 3030.851    0.000 3030.851
 17.30  5378.678  341.154    0.000  341.154   874.756 1862.776    0.000 1862.776    10.053 2747.565    0.000 2747.565
 17.40  5282.435  333.881    0.000  333.881   913.411 1830.675    0.000 1830.675    10.053 2805.562    0.000 2805.562
 17.50  5373.464  370.167    0.000  370.167   926.206 1908.283    0.000 1908.283    20.106 2836.831    0.000 2836.831
 17.60  5147.088  418.221    0.000  418.221  1062.789 1678.768    0.000 1678.768     0.000 2648.530    0.000 2648.530
 17.70  4953.820  374.069    0.000  374.069  1082.629 1627.421    0.000 1627.421     0.000 2451.173    0.000 2451.173
 17.80  5213.723  407.063    0.000  407.063  1006.166 1711.466    0.000 1711.466    30.462 2423.139    0.000 2423.139
 17.90  5291.936  328.020    0.000  328.020   969.409 1808.359    0.000 1808.359     0.000 2831.099    0.000 2831.099
 18.00  5150.986  397.745    0.000  397.745  1044.294 1617.288    0.000 1617.288    20.106 2618.384    0.000 2618.384
 18.10  5162.146  395.808    0.000  395.808   755.140 1807.340    0.000 1807.340    20.106 2424.134    0.000 2424.134
 18.20  5218.490  388.026    0.000  388.026  1058.760 1786.410    0.000 1786.410    20.106 2819.938    0.000 2819.938
 18.30  5424.668  290.521    0.000  290.521  1046.958 1690.270    0.000 1690.270    40.616 2657.881    0.000 2657.881
 18.40  5238.354  424.333    0.000  424.333  1176.572 1726.796    0.000 1726.796     0.000 2827.468    0.000 2827.468
 18.50  5196.355  431.358    0.000  431.358  1205.205 1531.792    0.000 1531.792    10.154 2855.732    0.000 2855.732
 18.60  5118.465  466.004    0.000  466.004  1192.613 1571.495    0.000 1571.495     0.000 2686.837    0.000 2686.837
 18.70  5272.079  396.079    0.000  396.079  1323.701 1478.819    0.000 1478.819     0.000 2627.316    0.000 2627.316
 18.80  4989.695  391.938    0.000  391.938   986.579 1557.696    0.000 1557.696     0.000 2461.141    0.000 2461.141
 18.90  5158.774  381.845    0.000  381.845  1071.052 1666.194    0.000 1666.194    20.106 2673.773    0.000 2673.773
 19.00  5240.748  427.363    0.000  427.363  1014.766 1731.379    0.000 1731.379     0.000 2686.839    0.000 2686.839
 19.10  5188.276  419.820    0.000  419.820   940.708 1885.038    0.000 1885.038     9.953 2651.759    0.000 2651.759
 19.20  5047.304  410.782    0.000  410.782   982.725 1844.110    0.000 1844.110     0.000 2641.197    0.000 2641.197
 19.30  5079.586  349.268    0.000  349.268  1004.940 1817.814    0.000 1817.814    30.260 2797.210    0.000 2797.210
 19.40  5136.118  472.499    0.000  472.499   894.386 1853.048    0.000 1853.048     0.000 2736.084    0.000 2736.084
 19.50  5185.119  363.458    0.000  363.458   975.493 1703.969    0.000 1703.969     0.000 2653.755    0.000 2653.755
 19.60  5059.951  437.625    0.000  437.625   708.961 2057.420    0.000 2057.420     0.000 2635.753    0.000 2635.753
 19.70  5054.424  388.368    0.000  388.368   755.494 2070.703    0.000 2070.703     0.000 2797.620    0.000 2797.620
 19.80  5021.234  427.407    0.000  427.407   670.714 2037.063    0.000 2037.063     0.000 2544.279    0.000 2544.279
 19.90  5217.708  413.427    0.000  413.427   702.217 2058.522    0.000 2058.522     0.000 2833.008    0.000 2833.008
 20.00  5135.938  371.128    0.000  371.128   894.347 2073.713    0.000 2073.713     0.000 2917.250    0.000 2917.250
 20.10  5179.556  377.336    0.000  377.336   807.504 1917.583    0.000 1917.583     0.000 2724.442    0.000 2724.442
 20.20  5075.508  422.651    0.000  422.651   934.525 1719.525    0.000 1719.525     0.000 2623.005    0.000 2623.005
 20.30  5203.792  382.855    0.000  382.855  1009.964 1630.506    0.000 1630.506     0.000 2646.116    0.000 2646.116
 20.40  5212.028  387.960    0.000  387.960  1047.138 1885.357    0.000 1885.357     0.000 2863.974    0.000 2863.974
 20.50  5131.285  412.009    0.000  412.009   857.656 1920.072    0.000 1920.072     0.000 2656.770    0.000 2656.770
 20.60  5161.274  416.159    0.000  416.159   911.216 1813.970    0.000 1813.970     0.000 2757.910    0.000 2757.910
 20.70  5150.125  431.010    0.000  431.010   980.246 1858.233    0.000 1858.233     0.000 2806.059    0.000 2806.059
 20.80  5159.964  382.347    0.000  382.347   965.130 1782.753    0.000 1782.753     0.000 2763.635    0.000 2763.635
 20.90  5298.977  339.133    0.000  339.133  1142.699 1795.922    0.000 1795.922     0.000 2877.440    0.000 2877.440
 21.00  5291.262  413.336    0.000  413.336   877.821 2027.629    0.000 2027.629     0.000 2904.274    0.000 2904.274
 21.10  5329.587  372.127    0.000  372.127  1032.736 1813.245    0.000 1813.245     0.000 2855.136    0.000 2855.136
 21.20  5421.382  396.111    0.000  396.111   983.836 1948.270    0.000 1948.270     0.000 2786.368    0.000 2786.368
 21.30  5437.864  381.235    0.000  381.235   847.431 2017.992    0.000 2017.992     0.000 2960.484    0.000 2960.484
 21.40  5338.948  393.762    0.000  393.762   910.949 2075.036    0.000 2075.036     0.000 2988.625    0.000 2988.625
 21.50  5236.294  400.095    0.000  400.095   738.116 2052.494    0.000 2052.494     0.000 2492.103    0.000 2492.103
 21.60  5307.339  405.573    0.000  405.573   914.503 1903.823    0.000 1903.823     0.000 2627.217    0.000 2627.217
 21.70  5443.817  394.597    0.000  394.597   914.730 2137.734    0.000 2137.734     0.000 2973.251    0.000 2973.251
 21.80  5459.847  332.001    0.000  332.001   919.437 1974.109    0.000 1974.109     0.000 2832.508    0.000 2832.508
 21.90  5326.407  404.020    0.000  404.020   800.637 2061.651    0.000 2061.651     0.000 2688.852    0.000 2688.852
 22.00  5305.683  418.354    0.000  418.354   674.223 2096.125    0.000 2096.125     0.000 2422.134    0.000 2422.134
 22.10  5260.886  423.144    0.000  423.144   623.672 2055.383    0.000 2055.383     0.000 2648.229    0.000 2648.229
 22.20  5301.955  368.634    0.000  368.634   755.283 1994.792    0.000 1994.792     0.000 2611.443    0.000 2611.443
 22.30  5357.694  433.636    0.000  433.636   850.318 2008.960    3.718 2005.242     0.000 2584.906    0.000 2584.906
 22.40  5316.336  341.051    0.000  341.051   854.583 1833.711    0.000 1833.711     0.000 2518.954    0.000 2518.954
 22.50  5201.809  347.833    0.000  347.833   777.576 1821.250    0.000 1821.250     0.000 2501.756    0.000 2501.756
 22.60  4960.854  442.600    0.000  442.600   684.373 2035.596    0.000 2035.596     0.000 2723.229    0.000 2723.229
 22.70  4957.615  462.875    0.000  462.875   845.889 1843.739    0.000 1843.739     0.000 2470.587    0.000 2470.587
 22.80  5025.880  412.033    0.000  412.033   853.330 1839.984   12.884 1827.100     0.000 2484.670    0.000 2484.670
 22.90  4918.105  352.985    0.000  352.985  1186.743 1518.016    0.000 1518.016     0.000 2538.045    0.000 2538.045
 23.00  5085.829  362.556    0.000  362.556  1165.412 1679.266    0.000 1679.266     0.000 2560.768    0.000 2560.768
 23.10  5107.556  333.908    0.000  333.908  1190.608 1683.797    0.000 1683.797     0.000 2765.342    0.000 2765.342
 23.20  5305.336  301.924    0.000  301.924  1039.037 1746.620    0.000 1746.620     0.000 2804.553    0.000 2804.553
 23.30  5331.064  329.298    0.000  329.298  1290.790 1594.646   11.414 1583.232     0.000 2802.036    0.000 2802.036
 23.40  5226.835  308.025    0.000  308.025  1330.914 1540.206    0.000 1540.206     0.000 2788.477    0.000 2788.477
 23.50  5310.806  331.106    0.000  331.106  1374.332 1456.933    0.000 1456.933    29.858 2973.762    0.000 2973.762
 23.60  5352.648  304.040    0.000  304.040  1273.162 1426.020    0.000 1426.020    19.906 2695.387    0.000 2695.387
 23.70  5275.342  267.869    0.000  267.869  1250.817 1385.655    0.000 1385.655     0.000 2604.907    0.000 2604.907
 23.80  5356.094  279.762    0.000  279.762  1324.186 1511.433    0.000 1511.433    10.154 2801.851    0.000 2801.851
 23.90  5561.899  288.376    0.000  288.376  1483.354 1396.696    0.000 1396.696    60.018 2583.394    0.000 2583.394
 24.00  5229.968  302.087    0.000  302.087  1423.125 1507.206    0.000 1507.206    50.165 2641.591    0.000 2641.591
 24.10  5548.419  322.682    0.000  322.682  1508.844 1384.084    0.000 1384.084    49.864 3018.180    0.000 3018.180
 24.20  5283.893  263.310    0.000  263.310  1445.958 1396.307    0.000 1396.307     0.000 2679.186    0.000 2679.186
 24.30  5305.438  342.659    0.000  342.659  1393.999 1503.003    0.000 1503.003     0.000 2816.709    0.000 2816.709
 24.40  5367.212  299.184    0.000  299.184  1389.542 1481.490    0.000 1481.490     0.000 2888.501    0.000 2888.501
 24.50  5311.995  355.871    0.000  355.871  1317.575 1490.537    0.000 1490.537     0.000 2547.191    0.000 2547.191
 24.60  5287.381  431.295    0.000  431.295  1241.125 1446.598    0.000 1446.598     0.000 2593.444    0.000 2593.444
 24.70  5440.630  333.223    0.000  333.223  1234.142 1628.950    0.000 1628.950     0.000 2933.331    0.000 2933.331
 24.80  5162.522  425.956    0.000  425.956  1172.216 1601.119    0.000 1601.119     0.000 2874.426    0.000 2874.426
 24.90  5173.897  415.726    0.000  415.726   995.341 1724.205    0.000 1724.205     0.000 2660.797    0.000 2660.797
 25.00  5296.322  380.952    0.000  380.952  1082.871 1804.419    0.000 1804.419     0.000 2820.325    0.000 2820.325
 25.10  5053.131  426.005    0.000  426.005   870.219 1797.539    0.000 1797.539     0.000 2459.720    0.000 2459.720
 25.20  5290.577  420.545    0.000  420.545  1130.630 1917.932    0.000 1917.932     9.953 2928.395    0.000 2928.395
 25.30  5294.017  354.717    0.000  354.717   946.187 1869.911    0.000 1869.911     0.000 2873.726    0.000 2873.726
 25.40  5554.004  351.819    0.000  351.819  1114.715 1822.175    0.000 1822.175     0.000 2759.814    0.000 2759.814
 25.50  5502.400  367.840    0.000  367.840  1061.871 1902.885    0.000 1902.885     0.000 2964.001    0.000 2964.001
 25.60  5399.564  356.512    0.000  356.512  1021.797 1891.374    0.000 1891.374     0.000 2830.381    0.000 2830.381
 25.70  5456.080  346.908    0.000  346.908  1023.046 1919.042    0.000 1919.042     0.000 2630.518    0.000 2630.518
 25.80  5532.053  317.798    0.000  317.798  1211.737 1769.007    0.000 1769.007     0.000 2812.283    0.000 2812.283
 25.90  5546.475  248.652    0.000  248.652   967.579 1917.158    0.000 1917.158     0.000 2703.013    0.000 2703.013
 26.00  5424.323  390.920    0.000  390.920  1022.647 1919.616    0.000 1919.616     0.000 2986.528    0.000 2986.528
 26.10  5531.763  391.514    0.000  391.514   947.038 1965.376    0.000 1965.376     0.000 2791.593    0.000 2791.593
 26.20  5520.789  373.350    0.000  373.350   973.394 1875.489    0.000 1875.489     0.000 2971.956    0.000 2971.956
 26.30  5543.972  310.131    0.000  310.131   966.294 2107.855    0.000 2107.855     0.000 2943.488    0.000 2943.488
 26.40  5541.260  242.449    0.000  242.449   942.632 1861.297    0.000 1861.297     0.000 2567.595    0.000 2567.595
 26.50  5327.695  318.458    0.000  318.458  1171.078 1772.253    0.000 1772.253    10.053 3035.264    0.000 3035.264
 26.60  5646.860  319.122    0.000  319.122   977.178 1845.386    0.000 1845.386    20.106 2791.588    0.000 2791.588
 26.70  5629.282  350.443    0.000  350.443   987.347 2000.537    0.000 2000.537    30.462 2935.739    0.000 2935.739
 26.80  5640.802  333.754    0.000  333.754   877.627 1960.107    0.000 1960.107     0.000 2852.716    0.000 2852.716
 26.90  5731.529  332.470    0.000  332.470   899.070 1976.379    0.000 1976.379     0.000 3005.019    0.000 3005.019
 27.00  5585.731  348.052    0.000  348.052  1100.697 1738.157    0.000 1738.157     0.000 2932.937    0.000 2932.937
 27.10  5652.759  329.271    0.000  329.271  1260.893 1589.910    0.000 1589.910     0.000 3109.365    0.000 3109.365
 27.20  5512.703  371.400    0.000  371.400   982.089 1745.505    0.000 1745.505     0.000 2912.118    0.000 2912.118
 27.30  5676.988  351.171    0.000  351.171  1012.626 1859.071    0.000 1859.071    60.319 2691.251    0.000 2691.251
 27.40  5434.257  299.342    0.000  299.342  1018.034 1628.081    0.000 1628.081     0.000 2534.426    0.000 2534.426
 27.50  5635.609  312.538    0.000  312.538  1246.757 1761.251    5.576 1755.674    40.414 3056.075    0.000 3056.075
 27.60  5737.555  265.747    0.000  265.747  1174.351 1652.885   13.012 1639.873    20.308 2882.556    0.000 2882.556
 27.70  5625.844  288.782    0.000  288.782  1091.750 1801.646    0.000 1801.646     0.000 2689.538    0.000 2689.538
 27.80  5474.257  250.552    0.000  250.552  1163.002 1538.215    0.000 1538.215     0.000 2668.839    0.000 2668.839
 27.90  5476.527  261.155    0.000  261.155  1340.501 1384.574    0.000 1384.574     0.000 2378.904    0.000 2378.904
 28.00  5509.676  240.773    0.000  240.773  1072.144 1572.932    0.000 1572.932     0.000 2549.003    0.000 2549.003
 28.10  5371.108  258.223    0.000  258.223   975.879 1599.898    0.000 1599.898     0.000 2534.825    0.000 2534.825
 28.20  5342.740  243.805    0.000  243.805   891.006 1825.961    0.000 1825.961    20.106 2623.594    0.000 2623.594
 28.30  5374.442  279.956    0.000  279.956   965.585 1803.996    0.000 1803.996     0.000 2609.535    0.000 2609.535
 28.40  5546.093  265.286    0.000  265.286  1035.454 1811.354   18.588 1792.766    30.159 2896.446    0.000 2896.446
 28.50  5470.659  288.020    0.000  288.020  1146.688 1616.471    0.000 1616.471     0.000 2677.084    0.000 2677.084
 28.60  5316.162  278.978    0.000  278.978   957.562 1575.723    0.000 1575.723     0.000 2540.358    0.000 2540.358
 28.70  5332.393  275.948    0.000  275.948   857.804 1779.160    0.000 1779.160     0.000 2618.453    0.000 2618.453
 28.80  5526.088  260.213    0.000  260.213   993.210 1753.961   33.459 1720.502     0.000 2693.456    0.000 2693.456
 28.90  5340.422  276.420    0.000  276.420   856.518 1649.659    0.000 1649.659    10.154 2576.044    0.000 2576.044
 29.00  5498.114  292.410    0.000  292.410   967.926 1519.642    0.000 1519.642     0.000 2490.480    0.000 2490.480
 29.10  5548.525  272.088    0.000  272.088  1033.512 1554.524    0.000 1554.524     0.000 2498.840    0.000 2498.840
 29.20  5581.027  251.615    0.000  251.615   966.766 1578.837    0.000 1578.837     0.000 2440.935    0.000 2440.935
 29.30  5555.206  272.743    0.000  272.743  1214.440 1528.005    0.000 1528.005     0.000 2593.031    0.000 2593.031
 29.40  5354.511  285.475    0.000  285.475  1332.798 1350.335    0.000 1350.335     9.953 2616.255    0.000 2616.255
 29.50  5412.268  235.447    0.000  235.447  1052.939 1493.178    0.000 1493.178    10.053 2168.797    0.000 2168.797
 29.60  5531.092  254.794    0.000  254.794  1074.208 1503.990    0.000 1503.990     0.000 2589.731    0.000 2589.731
 29.70  5424.917  215.964    0.000  215.964  1066.212 1371.945    0.000 1371.945     0.000 2214.337    0.000 2214.337
 29.80  5609.368  273.475    0.000  273.475  1112.339 1494.420    0.000 1494.420     0.000 2443.051    0.000 2443.051
 29.90  5545.851  179.813    0.000  179.813  1090.137 1447.592    0.000 1447.592     0.000 2516.931    0.000 2516.931
 30.00  5332.693  256.939    0.000  256.939  1130.270 1353.001    0.000 1353.001     0.000 2255.052    0.000 2255.052
 30.10  5371.217  252.938    0.000  252.938  1218.608 1391.086    0.000 1391.086     0.000 2402.436    0.000 2402.436
 30.20  5308.065  220.026    0.000  220.026  1066.161 1347.023    0.000 1347.023     0.000 2272.233    0.000 2272.233
 30.30  5382.856  262.189    0.000  262.189  1252.662 1286.735    0.000 1286.735     0.000 2593.239    0.000 2593.239
 30.40  5498.164  192.861    0.000  192.861  1207.299 1437.258    0.000 1437.258     0.000 2645.004    0.000 2645.004
 30.50  5686.259  176.926    0.000  176.926  1190.393 1508.967    7.609 1501.358     0.000 2648.429    0.000 2648.429
 30.60  5477.741  235.892    0.000  235.892  1136.241 1653.589    0.000 1653.589     0.000 2787.761    0.000 2787.761
 30.70  5552.351  288.149    0.000  288.149   997.260 1870.305    0.000 1870.305    10.154 2786.754    0.000 2786.754
 30.80  5657.310  264.003    0.000  264.003  1058.428 1838.182    0.000 1838.182    20.106 2704.717    0.000 2704.717
 30.90  5624.770  288.327    0.000  288.327  1101.289 1790.977    0.000 1790.977    10.053 2625.398    0.000 2625.398
 31.00  5632.432  223.785    0.000  223.785  1241.777 1418.341    0.000 1418.341     0.000 2454.922    0.000 2454.922
 31.10  5716.254  229.208    0.000  229.208  1346.901 1434.677    0.000 1434.677    30.462 2731.582    0.000 2731.582
 31.20  5617.813  239.648    0.000  239.648  1297.149 1444.432    0.000 1444.432    10.154 2659.493    0.000 2659.493
 31.30  5613.032  240.121    0.000  240.121  1531.626 1233.316    0.000 1233.316     0.000 2555.332    0.000 2555.332
 31.40  5686.202  202.739    0.000  202.739  1546.029 1205.359    0.000 1205.359     0.000 2612.930    0.000 2612.930
 31.50  5529.723  188.382    0.000  188.382  1242.049 1284.484    0.000 1284.484    10.053 2376.579    0.000 2376.579
 31.60  5564.232  208.917    0.000  208.917  1681.564 1067.944    0.000 1067.944    30.361 2918.766    0.000 2918.766
 31.70  5593.879  192.142    0.000  192.142  1632.419 1034.905    0.000 1034.905    10.053 2545.488    0.000 2545.488
 31.80  5405.400  205.502    0.000  205.502  1268.264 1256.070    0.000 1256.070     0.000 2447.162    0.000 2447.162
 31.90  5458.318  199.068    0.000  199.068  1594.615 1111.237   13.316 1097.921    70.573 2677.177    0.000 2677.177
 32.00  5333.261  192.791    0.000  192.791  1378.725 1337.141   39.948 1297.193    30.260 2576.354    0.000 2576.354
 32.10  5386.513  187.921    0.000  187.921  1261.710 1311.185   34.241 1276.944     0.000 2678.612    0.000 2678.612
 32.20  5533.422  212.464    0.000  212.464  1374.791 1444.751   15.218 1429.533    30.059 2509.905    0.000 2509.905
 32.30  5419.490  177.761    0.000  177.761  1472.344 1207.630    3.805 1203.826    10.053 2553.734   10.154 2543.580
 32.40  5485.622  226.112    0.000  226.112  1184.264 1657.343   47.471 1609.872    40.616 2660.004    0.000 2660.004
 32.50  5315.914  229.378    0.000  229.378  1104.836 1687.080   66.580 1620.500    90.780 2627.526    0.000 2627.526
 32.60  5229.138  224.167    0.000  224.167  1004.460 1494.678   24.730 1469.948    30.462 2254.041    0.000 2254.041
 32.70  5235.228  247.461    0.000  247.461  1053.473 1535.841   55.167 1480.674    20.308 2359.107    0.000 2359.107
 32.80  5535.624  294.043    0.000  294.043  1133.776 1451.967    0.000 1451.967    40.616 2344.028    0.000 2344.028
 32.90  5437.046  269.609    0.000  269.609  1137.097 1477.863    0.000 1477.863     0.000 2566.602    0.000 2566.602
 33.00  5477.600  260.289    0.000  260.289  1234.364 1332.350    0.000 1332.350    30.462 2697.487    0.000 2697.487
 33.10  5564.399  228.646    0.000  228.646  1538.323 1034.095    0.000 1034.095    30.361 2206.889    0.000 2206.889
 33.20  5597.773  270.880    0.000  270.880  1142.568 1537.660    0.000 1537.660     0.000 2586.097    0.000 2586.097
 33.30  5344.435  278.330    0.000  278.330  1274.966 1206.107    0.000 1206.107     0.000 2372.364    0.000 2372.364
 33.40  5533.420  301.160    0.000  301.160  1280.889 1381.061    0.000 1381.061     0.000 2586.196    0.000 2586.196
 33.50  5611.165  343.340    0.000  343.340  1328.412 1373.628   20.925 1352.703     0.000 2714.873    0.000 2714.873
 33.60  5429.216  324.778    0.000  324.778  1288.951 1233.169    0.000 1233.169     0.000 2316.980    0.000 2316.980
 33.70  5383.358  241.750    0.000  241.750  1320.709 1173.634    0.000 1173.634     0.000 2118.718    0.000 2118.718
 33.80  5321.513  286.428    0.000  286.428  1212.105 1346.346    0.000 1346.346     0.000 2228.003    0.000 2228.003
 33.90  5355.497  291.210    0.000  291.210  1041.757 1442.790    5.707 1437.083     0.000 2373.267    0.000 2373.267
 34.00  5565.081  288.120    0.000  288.120  1243.877 1337.688    0.000 1337.688     0.000 2593.734    0.000 2593.734
 34.10  5404.436  341.290    0.000  341.290  1238.462 1330.910    7.609 1323.301     0.000 2391.663    0.000 2391.663
 34.20  5586.044  304.420    0.000  304.420  1346.347 1484.635    0.000 1484.635     0.000 2525.580    0.000 2525.580
 34.30  5471.359  264.527    0.000  264.527  1278.143 1456.712    3.805 1452.908     0.000 2469.575    0.000 2469.575
 34.40  5355.617  316.866    0.000  316.866  1044.063 1568.950    0.000 1568.950     0.000 2454.806    0.000 2454.806
 34.50  5681.668  244.573    0.000  244.573   961.949 1693.790    0.000 1693.790     0.000 2657.271    0.000 2657.271
 34.60  5528.301  270.375    0.000  270.375  1023.423 1712.116    0.000 1712.116     0.000 2526.883    0.000 2526.883
 34.70  5568.966  284.993    0.000  284.993  1162.623 1661.528    0.000 1661.528    10.053 2644.900    0.000 2644.900
 34.80  5404.403  246.259    0.000  246.259  1198.071 1629.851    0.000 1629.851    50.265 2503.857    0.000 2503.857
 34.90  5718.435  231.927    0.000  231.927  1120.782 1778.393   15.218 1763.175    30.462 2759.525    0.000 2759.525
 35.00  5570.066  265.764    0.000  265.764  1005.244 1758.288    0.000 1758.288    50.769 2561.076    0.000 2561.076
 35.10  5383.471  314.692    0.000  314.692  1101.761 1562.399    0.000 1562.399    40.212 2468.280    0.000 2468.280
 35.20  5798.223  267.795    0.000  267.795  1118.890 1671.828   17.121 1654.708    40.515 2896.760    0.000 2896.760
 35.30  5676.853  194.193    0.000  194.193  1159.369 1592.261    0.000 1592.261    60.319 2663.008    0.000 2663.008
 35.40  5888.990  233.308    0.000  233.308  1232.810 1588.527    0.000 1588.527    80.425 2715.578    0.000 2715.578
 35.50  5697.857  240.108    0.000  240.108  1161.333 1481.969    1.902 1480.066    40.515 2658.285    0.000 2658.285
 35.60  5621.416  233.901    0.000  233.901  1032.930 1742.432   17.121 1725.312    60.319 2655.362    0.000 2655.362
 35.70  5716.072  265.974    0.000  265.974   927.372 1672.155    0.000 1672.155    70.472 2343.721    0.000 2343.721
 35.80  5507.738  225.087    0.000  225.087  1064.091 1655.402    0.000 1655.402    30.159 2566.991    0.000 2566.991
 35.90  5598.349  274.582    0.000  274.582   955.948 1738.898    0.000 1738.898     0.000 2489.194    0.000 2489.194
 36.00  5570.753  243.881    0.000  243.881  1132.785 1626.796    0.000 1626.796     0.000 2590.935    0.000 2590.935
 36.10  5627.899  241.551    0.000  241.551  1077.164 1509.467    0.000 1509.467     0.000 2479.136    0.000 2479.136
 36.20  5526.375  225.534    0.000  225.534  1286.410 1329.852    0.000 1329.852     0.000 2361.626    0.000 2361.626
 36.30  5476.853  228.771    0.000  228.771  1184.225 1421.010    0.000 1421.010     0.000 2508.091    0.000 2508.091
 36.40  5412.527  280.529    0.000  280.529  1155.174 1476.803    0.000 1476.803     0.000 2405.458    0.000 2405.458
 36.50  5472.805  250.015    0.000  250.015  1074.662 1497.828    0.000 1497.828     0.000 2365.128    0.000 2365.128
 36.60  5355.897  262.977    0.000  262.977  1267.684 1483.044   43.753 1439.291     0.000 2556.542    0.000 2556.542
 36.70  5477.841  248.124    0.000  248.124  1210.027 1424.992    1.859 1423.133     0.000 2457.725    0.000 2457.725
 36.80  5246.141  340.912    0.000  340.912   873.421 1619.625    0.000 1619.625     0.000 2368.456    0.000 2368.456
 36.90  5450.534  238.170    0.000  238.170  1027.990 1575.984    0.000 1575.984    10.053 2340.308    0.000 2340.308
 37.00  5380.191  277.879    0.000  277.879   948.098 1544.922    0.000 1544.922     0.000 2313.260    0.000 2313.260
 37.10  5131.736  352.311    0.000  352.311   956.339 1664.915    0.000 1664.915     0.000 2361.104    0.000 2361.104
 37.20  5388.631  308.701    0.000  308.701   983.067 1716.243    5.577 1710.667     0.000 2497.135    0.000 2497.135
 37.30  5445.901  361.932    0.000  361.932   981.755 1641.882    0.000 1641.882     0.000 2507.489    0.000 2507.489
 37.40  5498.379  315.287    0.000  315.287   987.109 1717.411    0.000 1717.411     0.000 2692.564    0.000 2692.564
 37.50  5480.753  295.538    0.000  295.538  1003.650 1615.217    0.000 1615.217     0.000 2706.450    0.000 2706.450
 37.60  5329.479  327.776    0.000  327.776   878.835 1703.544    0.000 1703.544     0.000 2590.736    0.000 2590.736
 37.70  5213.625  307.363    0.000  307.363   944.233 1584.653    0.000 1584.653     0.000 2448.175    0.000 2448.175
 37.80  5275.673  346.837    0.000  346.837  1115.003 1627.645   33.676 1593.969     0.000 2816.213    0.000 2816.213
 37.90  5334.284  336.961    0.000  336.961  1086.850 1461.669   13.012 1448.657     0.000 2582.268   10.053 2572.215
 38.00  5369.474  347.237    0.000  347.237  1242.169 1587.878   38.002 1549.876    10.053 2728.859    0.000 2728.859
 38.10  5501.428  300.197    0.000  300.197  1191.846 1647.297   14.871 1632.427    30.159 2921.071    0.000 2921.071
 38.20  5464.142  305.358    0.000  305.358  1101.143 1521.715    0.000 1521.715     0.000 2465.274    0.000 2465.274
 38.30  5318.761  247.824    0.000  247.824  1301.438 1312.365    1.859 1310.506     0.000 2658.192    0.000 2658.192
 38.40  5597.965  280.163    0.000  280.163  1436.833 1368.349    0.000 1368.349    10.154 2737.811    0.000 2737.811
 38.50  5524.318  274.640    0.000  274.640  1420.187 1266.818    0.000 1266.818     0.000 2325.425    0.000 2325.425
 38.60  5838.556  281.391    0.000  281.391  1452.902 1350.847    0.000 1350.847    30.260 2576.448    0.000 2576.448
 38.70  5670.201  238.183    0.000  238.183  1761.479 1203.066    0.000 1203.066     0.000 2948.902    0.000 2948.902
 38.80  5611.833  269.535    0.000  269.535  1535.681 1392.219    0.000 1392.219    40.212 2811.582    0.000 2811.582
 38.90  5503.301  278.641    0.000  278.641  1556.477 1250.806   12.926 1237.880    10.154 2611.432    0.000 2611.432
 39.00  5192.043  246.745    0.000  246.745  1463.333 1286.555    0.000 1286.555    70.675 2546.898    0.000 2546.898
 39.10  5385.794  261.334    0.000  261.334  1461.031 1350.925    0.000 1350.925    30.159 2474.920    0.000 2474.920
 39.20  5578.482  260.279    0.000  260.279  1497.025 1456.980    0.000 1456.980    30.159 2800.642    0.000 2800.642
 39.30  5382.619  278.303    0.000  278.303  1297.293 1408.706   40.894 1367.812    10.154 2937.275    0.000 2937.275
 39.40  5319.631  241.479    0.000  241.479  1121.605 1445.353   11.153 1434.200     0.000 2612.749    0.000 2612.749
 39.50  5273.517  255.036    0.000  255.036  1143.140 1503.133   20.447 1482.686     0.000 2801.953    0.000 2801.953
 39.60  5291.389  221.972    0.000  221.972  1133.125 1488.330   29.915 1458.415     0.000 2550.111    0.000 2550.111
 39.70  5219.522  226.116    0.000  226.116   969.698 1667.483   37.176 1630.307    20.106 2545.386    0.000 2545.386
 39.80  5227.706  233.414    0.000  233.414  1216.414 1346.597   42.753 1303.844     0.000 2411.965    0.000 2411.965
 39.90  5177.217  288.473    0.000  288.473  1197.462 1444.562   79.800 1364.761     0.000 2682.305    0.000 2682.305
 40.00  5401.216  269.382    0.000  269.382  1027.123 1475.692   89.140 1386.552     0.000 2539.269    0.000 2539.269
 40.10  5300.633  238.387    0.000  238.387  1236.477 1395.985   16.729 1379.256     0.000 2579.975    0.000 2579.975
 40.20  5377.836  200.384    0.000  200.384  1098.619 1443.624   72.885 1370.738     0.000 2601.889    0.000 2601.889
 40.30  5421.455  199.195    0.000  199.195  1243.221 1408.435   14.871 1393.564     0.000 2707.740    0.000 2707.740
 40.40  5455.315  174.269    0.000  174.269  1018.851 1491.549    0.000 1491.549     0.000 2447.677    0.000 2447.677
 40.50  5698.662  154.117    0.000  154.117  1091.895 1594.701   40.206 1554.495     0.000 2885.103    0.000 2885.103
 40.60  5606.460  154.911    0.000  154.911  1353.480 1490.489   23.993 1466.496     0.000 2916.656    0.000 2916.656
 40.70  5590.991  162.979    0.000  162.979   992.516 1741.597   27.538 1714.058     0.000 2664.726    0.000 2664.726
 40.80  5459.027  203.883    0.000  203.883  1162.223 1508.024   16.643 1491.380     0.000 2646.633    0.000 2646.633
 40.90  5371.451  245.270    0.000  245.270   893.601 1771.743   94.800 1676.943     0.000 2616.353   20.106 2596.247
 41.00  5555.556  233.386    0.000  233.386   930.820 1766.046   72.451 1693.595     0.000 2720.611   20.106 2700.505
 41.10  5534.438  169.804    0.000  169.804  1259.751 1476.526   78.070 1398.455     0.000 2767.065   90.478 2676.587
 41.20  5594.445  174.631    0.000  174.631  1226.297 1545.097   17.034 1528.063    10.154 2872.630    0.000 2872.630
 41.30  5495.789  155.105    0.000  155.105  1392.184 1342.688   18.158 1324.529     0.000 2675.968    0.000 2675.968
 41.40  5682.322  172.491    0.000  172.491  1205.210 1463.222    5.620 1457.602     0.000 2725.844    0.000 2725.844
 41.50  5419.344  173.608    0.000  173.608  1272.298 1396.239   29.872 1366.367     0.000 2460.425    0.000 2460.425
 41.60  5600.208  174.142    0.000  174.142  1201.432 1604.586   56.896 1547.690    19.906 2773.003   19.906 2753.097
 41.70  5245.660  193.709    0.000  193.709  1084.945 1459.785    0.000 1459.785     0.000 2646.715    0.000 2646.715
 41.80  5624.677  174.024    0.000  174.024  1143.251 1711.208   24.730 1686.479     0.000 2965.326    0.000 2965.326
 41.90  5427.326  178.031    0.000  178.031  1254.683 1697.335   83.701 1613.634    10.053 2733.593    0.000 2733.593
 42.00  5670.088  178.159    0.000  178.159  1171.548 1612.729   72.201 1540.528    30.361 2787.778    0.000 2787.778
 42.10  5399.528  197.296    0.000  197.296  1055.828 1640.763   18.677 1622.086     0.000 2680.508    0.000 2680.508
 42.20  5499.373  157.990    0.000  157.990  1166.682 1524.910   12.711 1512.199     0.000 2600.285    9.953 2590.332
 42.30  5480.559  169.855    0.000  169.855  1218.722 1548.396   13.316 1535.079     0.000 2773.303    0.000 2773.303
 42.40  5499.856  146.648    0.000  146.648  1352.835 1480.747    0.000 1480.747     0.000 2989.340    0.000 2989.340
 42.50  5509.738  218.873    0.000  218.873  1330.535 1565.040    0.000 1565.040     0.000 3036.006   39.811 2996.195
 42.60  5478.036  172.475    0.000  172.475  1212.909 1641.986    0.000 1641.986     0.000 2764.552    0.000 2764.552
 42.70  5378.254  156.224    0.000  156.224  1401.892 1424.115    0.000 1424.115    20.106 2844.478   10.154 2834.324
 42.80  5395.175  132.531    0.000  132.531  1228.323 1421.031    0.000 1421.031    30.462 2656.686    0.000 2656.686
 42.90  5325.145  142.972    0.000  142.972  1321.061 1375.937    0.000 1375.937     0.000 2348.444    0.000 2348.444
 43.00  5555.621  175.338    0.000  175.338  1381.202 1275.052    0.000 1275.052     0.000 2403.745   10.154 2393.591
 43.10  5737.123  168.399    0.000  168.399  1339.615 1410.232    0.000 1410.232     0.000 2732.073   29.858 2702.214
 43.20  5472.909  163.784    0.000  163.784  1564.232 1272.053   92.002 1180.051     0.000 2838.849    0.000 2838.849
 43.30  5672.308  186.316    0.000  186.316  1384.848 1329.469   97.104 1232.365     0.000 2922.484    0.000 2922.484
 43.40  5457.131  137.448    0.000  137.448  1501.269 1093.117    0.000 1093.117   100.330 2588.621    0.000 2588.621
 43.50  5539.007  145.254    0.000  145.254  1442.878 1193.760    0.000 1193.760    50.265 2578.961    0.000 2578.961
 43.60  5734.555  162.191    0.000  162.191  1499.701 1169.184    0.000 1169.184    30.060 2708.143    0.000 2708.143
 43.70  5620.257  205.595    0.000  205.595  1330.480 1305.499    0.000 1305.499    70.675 2719.108    0.000 2719.108
 43.80  5512.190  227.673    0.000  227.673  1357.114 1161.150    0.000 1161.150    40.012 2715.998    0.000 2715.998
 43.90  5517.794  148.284    0.000  148.284  1688.530 1070.594    0.000 1070.594    60.118 2883.578   10.053 2873.524
 44.00  5780.338  141.043    0.000  141.043  1578.940 1216.915    0.000 1216.915    10.154 3082.627    0.000 3082.627
 44.10  5469.973  146.438    0.000  146.438  1512.570 1223.101    0.000 1223.101     0.000 2481.639    0.000 2481.639
 44.20  5535.976  135.419    0.000  135.419  1356.239 1381.029   35.017 1346.012     0.000 2573.938    0.000 2573.938
 44.30  5512.343  144.259    0.000  144.259  1319.459 1351.799    5.577 1346.222     9.953 2789.284    0.000 2789.284
 44.40  5558.224  131.939    0.000  131.939  1583.932 1167.711    0.000 1167.711     0.000 2893.221    0.000 2893.221
 44.50  5631.065  179.440    0.000  179.440  1896.838 1157.840   11.414 1146.426    10.053 2959.089   30.462 2928.627
 44.60  5528.785  181.245    0.000  181.245  1577.244 1313.966   55.859 1258.107    29.959 3074.480    0.000 3074.480
 44.70  5554.651  210.159    0.000  210.159  1565.286 1371.441   54.907 1316.534    80.124 2852.212   10.154 2842.059
 44.80  5663.525  206.881    0.000  206.881  1624.916 1316.034   17.121 1298.914    50.265 2784.758    0.000 2784.758
 44.90  5511.272  242.489    0.000  242.489  1606.156 1304.265   15.218 1289.046    60.118 2884.887    0.000 2884.887
 45.00  5636.916  255.691    0.000  255.691  1560.449 1342.872   41.850 1301.022     0.000 3067.147    0.000 3067.147
 45.10  5595.954  307.986    0.000  307.986  1793.249 1217.083   32.339 1184.744    29.858 2924.385    0.000 2924.385
 45.20  5440.636  276.078    0.000  276.078  1643.667 1283.414    7.609 1275.805     9.953 2991.243    0.000 2991.243
 45.30  5657.887  232.820    0.000  232.820  1526.816 1680.343  190.230 1490.113     0.000 3043.831  162.462 2881.369
 45.40  5752.960  297.560    0.000  297.560  1667.434 1558.054   64.678 1493.376     0.000 3190.590   71.077 3119.513
 45.50  5769.417  311.172    0.000  311.172  1636.948 1560.234   66.581 1493.654     0.000 3522.669  101.539 3421.130
 45.60  5770.310  321.119    0.000  321.119  1688.298 1540.643    9.381 1531.262    10.053 3433.383   10.154 3423.230
 45.70  5765.680  341.804    0.000  341.804  1429.080 2018.539  152.184 1866.355    30.159 3865.586   60.923 3804.663
 45.80  5761.906  299.410    0.000  299.410  1421.416 1839.114   98.919 1740.195    40.213 3757.605   60.923 3696.682
 45.90  5941.419  342.804    0.000  342.804  1444.691 1942.876  223.906 1718.970    40.212 3972.254  374.988 3597.266
 46.00  5910.836  307.000    0.000  307.000  1544.379 1856.938  245.114 1611.824    30.059 3995.461  483.254 3512.207
 46.10  5933.134  307.064    0.000  307.064  1560.199 1787.229  163.239 1623.990     0.000 3507.481  201.667 3305.814
 46.20  5958.094  315.420    0.000  315.420  1629.326 1786.257  116.040 1670.217    30.060 3686.343  142.154 3544.189
 46.30  5749.417  320.625    0.000  320.625  1708.943 1582.781    0.000 1582.781     0.000 3584.693  213.231 3371.461
 46.40  5882.946  306.612    0.000  306.612  1487.360 1419.695    0.000 1419.695     9.953 3309.552    0.000 3309.552
 46.50  6029.206  179.741    0.000  179.741  1623.846 1416.254    0.000 1416.254    49.965 3269.027    0.000 3269.027
 46.60  5854.502  187.779    0.000  187.779  1789.247 1320.387    0.000 1320.387   130.892 3217.864   40.616 3177.248
 46.70  5764.258  207.541    0.000  207.541  1794.952 1501.145    0.000 1501.145    90.177 3255.045   50.769 3204.275
 46.80  5811.538  167.323    0.000  167.323  1834.142 1371.267    0.000 1371.267   221.172 3262.574   20.106 3242.468
 46.90  5777.062  197.578    0.000  197.578  1828.640 1323.067    0.000 1323.067   271.938 2986.418   30.159 2956.259
 47.00  5719.519  180.705    0.000  180.705  2022.121 1339.269    0.000 1339.269   151.403 3379.611   91.183 3288.427
 47.10  5842.877  215.521    0.000  215.521  2184.367 1222.529    0.000 1222.529   444.759 2895.244   20.308 2874.936
 47.20  5738.079  173.050    0.000  173.050  2196.227 1286.183   55.764 1230.419   414.195 3495.414  261.380 3234.033
 47.30  5801.580  140.515    0.000  140.515  2118.353 1139.849    0.000 1139.849   241.077 3056.700  110.685 2946.015
 47.40  5800.467  139.713    0.000  139.713  1923.631 1181.439    0.000 1181.439   200.761 2892.319    0.000 2892.319
 47.50  5795.619  183.632    0.000  183.632  2061.709 1180.950    0.000 1180.950    90.277 3383.324  221.974 3161.349
 47.60  5932.315  218.888    0.000  218.888  2089.439 1051.583    0.000 1051.583   140.744 3306.115  394.288 2911.826
 47.70  5768.136  174.299    0.000  174.299  2133.500 1052.397    0.000 1052.397   110.989 3220.049   30.462 3189.588
 47.80  5848.626  144.390    0.000  144.390  1990.219 1226.951    0.000 1226.951    29.858 3470.897   50.366 3420.531
 47.90  5840.839  120.250    0.000  120.250  1774.770 1267.528    0.000 1267.528    39.912 3010.343    0.000 3010.343
 48.00  5834.567  164.323    0.000  164.323  1864.120 1149.427    0.000 1149.427    80.224 3038.993    0.000 3038.993
 48.10  5764.067  131.040    0.000  131.040  1851.975 1073.379    0.000 1073.379    60.420 2868.393    0.000 2868.393
 48.20  5995.800  132.904    0.000  132.904  1839.787  996.507    0.000  996.507   171.810 2740.016    0.000 2740.016
 48.30  5833.650  137.379    0.000  137.379  1643.825 1071.792    0.000 1071.792    81.231 2496.840    0.000 2496.840
 48.40  5853.788  167.007    0.000  167.007  1872.855 1138.666    0.000 1138.666   251.632 3077.494    0.000 3077.494
 48.50  5796.848  153.523    0.000  153.523  1813.426 1294.729    0.000 1294.729   110.184 3390.356    0.000 3390.356
 48.60  5591.442  137.503    0.000  137.503  1747.232 1349.079    0.000 1349.079    29.858 3318.667    0.000 3318.667
 48.70  5792.318  156.318    0.000  156.318  1844.257 1319.000    0.000 1319.000    89.977 3176.619    0.000 3176.619
 48.80  5848.360  179.400    0.000  179.400  1841.284 1435.045   59.482 1375.562    40.414 3610.532  120.738 3489.794
 48.90  5819.794  193.164    0.000  193.164  1814.504 1302.368  151.347 1151.021    40.515 3383.814  160.850 3222.964
 49.00  5774.875  321.357    0.000  321.357  1844.955 1458.772   93.115 1365.657    40.112 3628.317  311.646 3316.671
 49.10  5754.417  292.191    0.000  292.191  1833.299 1433.478  101.637 1331.841    10.154 3839.728  434.500 3405.228
 49.20  5758.163  279.245    0.000  279.245  1701.225 1538.961   39.079 1499.882    60.520 3522.944  283.402 3239.542
 49.30  5744.055  271.368    0.000  271.368  1505.592 1683.208   19.023 1664.185    60.118 3680.494  142.154 3538.340
 49.40  5886.521  250.313    0.000  250.313  1616.042 1704.864   31.600 1673.264    50.366 3644.387  352.463 3291.924
 49.50  5812.939  252.782    0.000  252.782  1801.905 1494.365    0.000 1494.365    40.212 3619.562  385.444 3234.118
 49.60  5912.333  236.379    0.000  236.379  1724.431 1508.362    0.000 1508.362    60.319 3521.431  181.661 3339.770
 49.70  5592.877  314.826    0.000  314.826  1632.187 1490.720    1.902 1488.818    70.674 3812.710  192.924 3619.786
 49.80  5688.802  314.348    0.000  314.348  1743.153 1499.520    9.512 1490.009     0.000 3702.710  132.000 3570.709
 49.90  5701.993  311.766    0.000  311.766  1633.918 1549.513    0.000 1549.513     0.000 3712.549  162.462 3550.087
 50.00  5637.540  292.447    0.000  292.447  1828.922 1440.332    7.609 1432.722    20.106 3550.397  172.414 3377.983
 50.10  5618.060  339.880    0.000  339.880  1728.326 1512.650    0.000 1512.650     0.000 3998.766  232.229 3766.537
 50.20  5732.923  257.649    0.000  257.649  1740.847 1511.308   68.004 1443.304     0.000 3690.651  202.775 3487.876
 50.30  5841.259  163.322    0.000  163.322  1872.474 1492.160   66.580 1425.580     0.000 3761.110  466.071 3295.039
 50.40  5699.016  199.194    0.000  199.194  1530.339 1708.707   93.384 1615.323    60.419 3299.766  321.600 2978.166
 50.50  5588.710  186.905    0.000  186.905  1866.845 1488.079  274.334 1213.745    19.906 3458.335  382.421 3075.914
 50.60  5652.947  199.022    0.000  199.022  1788.567 1398.612  237.516 1161.097     0.000 3282.394  425.657 2856.737
 50.70  5513.183  278.294    0.000  278.294  1525.681 1464.385   99.517 1364.867     0.000 3239.957  192.319 3047.638
 50.80  5638.042  260.122    0.000  260.122  1663.667 1538.594  271.415 1267.179    60.119 3373.069  304.616 3068.453
 50.90  5496.390  283.555    0.000  283.555  1450.627 1595.097  270.554 1324.543    49.764 3091.794  264.001 2827.793
 51.00  5591.312  234.674    0.000  234.674  1654.804 1556.169  234.450 1321.719     0.000 3135.737  203.078 2932.659
 51.10  5652.969  145.757    0.000  145.757  1549.022 1668.421  278.543 1389.878    39.811 3082.319  180.956 2901.364
 51.20  5734.598  262.995    0.000  262.995  1600.339 1691.678  299.672 1392.006     9.953 3339.394  160.850 3178.544
 51.30  5725.641  180.809    0.000  180.809  1728.380 1391.353  318.271 1073.082    40.012 3180.150  233.035 2947.114
 51.40  5773.290  219.705    0.000  219.705  1587.195 1606.357  357.693 1248.664     0.000 3426.334  372.166 3054.168
 51.50  5568.726  143.870    0.000  143.870  1663.390 1652.563  253.604 1398.959    29.858 3589.602  202.674 3386.927
 51.60  5628.673  153.328    0.000  153.328  1474.976 1650.544  225.231 1425.313   111.693 2977.673   70.372 2907.302
 51.70  5822.863  200.887    0.000  200.887  1605.847 1425.451  223.460 1201.990    71.077 3122.542  212.526 2910.016
 51.80  5885.936  205.233    0.000  205.233  1527.042 1569.125   67.178 1501.947     0.000 3323.308  120.637 3202.671
 51.90  6020.234  185.525    0.000  185.525  1422.223 1702.620  106.000 1596.620    99.528 3107.158   80.425 3026.733
 52.00  5971.707  182.715    0.000  182.715  1758.784 1524.535  148.412 1376.123     0.000 3439.521   30.260 3409.261
 52.10  5831.476  219.776    0.000  219.776  1814.175 1481.144    3.804 1477.339    69.770 3509.293  221.974 3287.319
 52.20  5892.336  206.719    0.000  206.719  1333.183 1719.398   76.092 1643.306     0.000 2927.895   40.212 2887.683
 52.30  5645.412  232.012    0.000  232.012  1610.736 1692.120   81.060 1611.060     0.000 3587.177  332.357 3254.820
 52.40  5734.507  173.182    0.000  173.182  1552.644 1692.413  188.143 1504.270     0.000 3368.931  402.628 2966.303
 52.50  5572.191  310.873    0.000  310.873  1365.448 1834.049   94.506 1739.543    20.308 3286.306  162.160 3124.146
 52.60  5603.989  276.905    0.000  276.905  1225.303 1889.212   68.483 1820.729    39.912 3550.418  182.770 3367.648
 52.70  5574.240  277.557    0.000  277.557  1321.049 1744.635   90.701 1653.933    30.462 3327.714  181.661 3146.053
 52.80  5739.154  130.938    0.000  130.938  1203.426 1919.047  114.779 1804.267    20.106 3206.268  121.343 3084.925
 52.90  5784.438  159.703    0.000  159.703  1296.335 2023.735  248.070 1775.664   110.584 3440.826  233.438 3207.387
 53.00  5767.791  133.692    0.000  133.692  1132.877 1918.951  186.166 1732.786    50.467 3098.027   71.077 3026.950
 53.10  5787.631  113.540    0.000  113.540  1255.001 1740.899  175.946 1564.953    30.159 3002.791   60.319 2942.472
 53.20  5789.968  106.065    0.000  106.065  1257.597 1845.675  165.402 1680.273     0.000 3174.406  130.690 3043.715
 53.30  5891.363  121.328    0.000  121.328  1512.042 1572.102   85.473 1486.629     0.000 2905.173   70.372 2834.801
 53.40  5815.628  115.805    0.000  115.805  1506.777 1764.980  167.304 1597.675     0.000 3494.302   40.212 3454.089
 53.50  5754.866   89.050    0.000   89.050  1750.746 1412.428   27.969 1384.459     0.000 3461.934   81.231 3380.703
 53.60  5727.322  116.648    0.000  116.648  1803.146 1351.755    0.000 1351.755     0.000 3374.058  160.850 3213.208
 53.70  5775.789  111.859    0.000  111.859  1943.094 1272.394    5.707 1266.687    49.965 3113.887  241.778 2872.109
 53.80  5614.378  159.992    0.000  159.992  1643.879 1488.770   30.046 1458.724    10.053 3115.696  170.903 2944.794
 53.90  5474.759   96.696    0.000   96.696  1421.064 1678.869  109.072 1569.796     0.000 3287.913   30.361 3257.552
 54.00  5656.275  134.024    0.000  134.024  1489.736 1697.738  161.902 1535.836     0.000 3031.649  241.476 2790.173
 54.10  5508.701  132.785    0.000  132.785  1501.896 1492.217   85.940 1406.277     0.000 3173.105   90.478 3082.628
 54.20  5683.385  160.229    0.000  160.229  1351.614 1789.911  147.455 1642.456     0.000 3154.683  160.850 2993.834
 54.30  5551.973  153.741    0.000  153.741  1512.893 1757.677  197.311 1560.366    40.212 3201.838  241.376 2960.463
 54.40  5787.037  134.887    0.000  134.887  1510.885 1709.396  185.642 1523.754    10.053 3350.742  494.416 2856.326
 54.50  5709.462  124.225    0.000  124.225  1366.564 1731.481  187.708 1543.773    40.212 3203.548   60.319 3143.229
 54.60  5798.797  207.102    0.000  207.102  1320.092 1878.791   73.973 1804.818    30.159 3232.914   81.231 3151.683
 54.70  5724.699  150.662    0.000  150.662  1398.466 1794.091   74.440 1719.651    50.568 3256.532  110.584 3145.947
 54.80  5691.251  101.008    0.000  101.008  1416.634 1732.579  195.578 1537.001   162.462 3116.712   71.077 3045.635
 54.90  5620.198   99.233    0.000   99.233  1367.402 1709.761  219.782 1489.979   111.290 3069.151  221.168 2847.983
 55.00  5806.196   53.293    0.000   53.293  1618.111 1648.082  136.911 1511.171   110.685 3369.833  252.033 3117.800
 55.10  5960.686   43.995    0.000   43.995  1702.316 1534.477  160.127 1374.350   142.054 3111.587   70.271 3041.315
 55.20  5715.908  187.614    0.000  187.614  1312.405 1821.600  155.891 1665.710    81.231 3401.331   30.260 3371.071
 55.30  5777.587  259.082    0.000  259.082  1087.878 2076.396  131.259 1945.137    50.568 3340.515   30.462 3310.053
 55.40  5594.312  181.475    0.000  181.475  1029.202 1870.079  138.868 1731.212    20.308 3116.718   60.923 3055.795
 55.50  5645.045  256.935    0.000  256.935  1068.286 1823.208    9.511 1813.697    81.231 3088.368    0.000 3088.368
 55.60  5759.004  210.584    0.000  210.584  1212.555 1866.044  114.138 1751.906    81.231 3225.991   60.923 3165.068
 55.70  5794.469  128.625    0.000  128.625  1375.487 1788.575  235.885 1552.690   101.337 3398.301  162.462 3235.839
 55.80  5635.878  220.236    0.000  220.236  1400.579 1881.818  310.444 1571.374    90.780 3601.769  312.452 3289.316
 55.90  5778.636  109.059    0.000  109.059  1492.498 1636.043  276.955 1359.088    50.769 3381.798  162.462 3219.336
 56.00  5734.084   86.183    0.000   86.183  1676.084 1676.315  278.366 1397.949   121.645 3597.239  271.736 3325.503
 56.10  5710.230   55.002    0.000   55.002  1629.762 1583.036  342.436 1240.600    60.722 3557.633  344.224 3213.409
 56.20  5725.089   67.668    0.000   67.668  1558.348 1710.648  319.130 1391.518    60.722 3640.766  402.527 3238.239
 56.30  5817.190   62.229    0.000   62.229  1736.409 1486.485  276.507 1209.977   241.577 3144.331  241.778 2902.553
 56.40  5787.447   73.678    0.000   73.678  1769.908 1552.169  245.646 1306.522   180.956 3429.446  171.507 3257.939
 56.50  5620.934  103.658    0.000  103.658  1454.712 1603.989  292.761 1311.228    50.265 3354.354  170.903 3183.452
 56.60  5616.652  164.269    0.000  164.269  1566.343 1712.830  295.396 1417.434    30.059 3014.054  180.956 2833.098
 56.70  5747.294  114.812    0.000  114.812  1213.383 1673.270  315.593 1357.677     0.000 2854.103  110.887 2743.216
 56.80  5641.337  124.855    0.000  124.855  1350.100 1691.588  308.248 1383.340     0.000 3117.293  253.142 2864.152
 56.90  5741.699  152.150    0.000  152.150  1232.446 1910.015  227.711 1682.304    81.130 3426.754  121.847 3304.907
 57.00  5763.102  138.535    0.000  138.535  1468.348 1719.464  200.636 1518.828   130.993 3164.032   40.212 3123.820
 57.10  5726.869  119.826    0.000  119.826  1478.489 1660.031  313.336 1346.695   121.040 3122.308  261.683 2860.625
 57.20  5821.168  134.890    0.000  134.890  1277.860 1926.601  227.558 1699.042    90.178 3110.666   30.159 3080.507
 57.30  5720.660  145.028    0.000  145.028  1028.204 2072.441  242.737 1829.704     0.000 3148.377   70.372 3078.005
 57.40  5841.354  117.618    0.000  117.618  1100.440 2098.158  164.359 1933.799     0.000 3113.487   40.212 3073.275
 57.50  6006.181  124.766    0.000  124.766  1263.534 1896.556   87.245 1809.311     0.000 3325.308    0.000 3325.308
 57.60  5857.660  104.937    0.000  104.937  1177.228 1877.226  249.875 1627.351     0.000 3556.928  180.956 3375.972
 57.70  5888.568   67.233    0.000   67.233  1226.843 1860.906  179.979 1680.927     0.000 3460.929   81.231 3379.698
 57.80  5962.533  104.459    0.000  104.459  1150.948 1801.005   33.550 1767.455     0.000 3086.157    0.000 3086.157
 57.90  5674.297   74.954    0.000   74.954  1119.084 1671.000  149.533 1521.468     0.000 2638.778    0.000 2638.778
 58.00  5836.934   71.991    0.000   71.991  1474.724 1563.204  120.312 1442.893     0.000 2935.239    0.000 2935.239
 58.10  5819.507   85.276    0.000   85.276  1382.303 1680.571   88.793 1591.777     0.000 3131.886    0.000 3131.886
 58.20  5753.442   74.743    0.000   74.743  1443.469 1511.234  129.443 1381.791     0.000 2754.589    0.000 2754.589
 58.30  5328.454   90.695    0.000   90.695  1383.970 1205.271    0.000 1205.271     0.000 2623.807    0.000 2623.807
 58.40  5242.226   86.264    0.000   86.264  1508.406 1216.715   64.246 1152.469    10.053 2799.647    0.000 2799.647
 58.50  5390.122   71.867    0.000   71.867  1209.905 1559.891    0.000 1559.891    10.053 2820.249    0.000 2820.249
 58.60  5575.607  116.736    0.000  116.736  1386.311 1398.418    9.512 1388.907    20.308 2922.697    0.000 2922.697
 58.70  5517.973  179.791    0.000  179.791  1193.051 1572.686    9.511 1563.174    60.923 2619.584    0.000 2619.584
 58.80  5584.269   95.458    0.000   95.458  1055.456 1563.303   11.414 1551.890     0.000 2477.542    0.000 2477.542
 58.90  5576.060  171.719    0.000  171.719  1101.408 1665.473    3.718 1661.754    71.077 2860.160    0.000 2860.160
 59.00  5678.915  129.025    0.000  129.025  1354.249 1476.791   14.785 1462.006    40.616 2785.260    0.000 2785.260
 59.10  5626.573  147.926    0.000  147.926  1087.559 1806.774    0.000 1806.774    20.308 2745.345    0.000 2745.345
 59.20  5602.535   91.570    0.000   91.570  1217.851 1506.226    0.000 1506.226   101.438 2682.213    0.000 2682.213
 59.30  5560.078  110.676    0.000  110.676  1217.613 1489.332    0.000 1489.332   111.592 2489.283    0.000 2489.283
 59.40  5568.928   69.973    0.000   69.973  1309.226 1428.024    1.859 1426.165    71.077 2491.611    0.000 2491.611
 59.50  5688.444   80.535    0.000   80.535  1301.220 1584.086    0.000 1584.086   202.675 2836.530    0.000 2836.530
 59.60  5574.678   98.390    0.000   98.390  1286.935 1640.559   14.957 1625.602   262.392 2845.982    0.000 2845.982
 59.70  5510.242  150.821    0.000  150.821  1218.797 1506.828    0.000 1506.828   182.770 2612.337    0.000 2612.337
 59.80  5445.847  221.048    0.000  221.048  1262.855 1489.905    1.859 1488.046   131.093 2780.122    0.000 2780.122
 59.90  5629.756  181.622    0.000  181.622  1304.235 1433.161    0.000 1433.161   261.784 2520.649    0.000 2520.649
 60.00  5365.341  208.152    0.000  208.152  1174.815 1539.074    0.000 1539.074    91.385 2844.883    0.000 2844.883
 60.10  5479.388  181.479    0.000  181.479  1050.113 1571.472    0.000 1571.472   131.900 2789.272    0.000 2789.272
 60.20  5530.633  196.977    0.000  196.977  1155.897 1513.661   18.979 1494.682    91.385 2793.999    0.000 2793.999
 60.30  5594.386  155.552    0.000  155.552  1211.780 1418.796    9.511 1409.284   182.770 2709.861    0.000 2709.861
 60.40  5517.042  105.090    0.000  105.090  1235.703 1462.520   46.601 1415.919   131.396 2536.129    0.000 2536.129
 60.50  5382.102  184.923    0.000  184.923  1159.757 1411.641   13.316 1398.325    20.308 2426.759    0.000 2426.759
 60.60  5474.164  215.607    0.000  215.607  1234.743 1457.204    3.805 1453.399    50.769 2648.628    0.000 2648.628
 60.70  5472.092  156.606    0.000  156.606  1163.042 1480.660   39.948 1440.711    30.462 2568.109    0.000 2568.109
 60.80  5547.719  162.046    0.000  162.046  1251.655 1507.734   81.799 1425.935    40.616 2851.911    0.000 2851.911
 60.90  5430.224  163.951    0.000  163.951  1154.958 1524.724   93.213 1431.512    30.462 2649.233    0.000 2649.233
 61.00  5391.946   91.413    0.000   91.413  1038.653 1536.317   83.701 1452.616    20.308 2536.135    0.000 2536.135
 61.10  5417.530   54.663    0.000   54.663  1013.507 1479.565  109.728 1369.837     0.000 2230.218    0.000 2230.218
 61.20  5491.758   67.501    0.000   67.501  1084.514 1547.724   39.948 1507.776     0.000 2432.382    0.000 2432.382
 61.30  5384.727   56.930    0.000   56.930  1188.837 1273.605    5.707 1267.898    20.308 2111.381    0.000 2111.381
 61.40  5632.406   71.600    0.000   71.600  1365.623 1237.731    9.511 1228.219   111.491 2450.283    0.000 2450.283
 61.50  5490.279   70.370    0.000   70.370  1230.357 1418.222   41.851 1376.372   100.833 2385.235    0.000 2385.235
 61.60  5555.937   59.962    0.000   59.962  1376.518 1298.248    7.609 1290.639   100.733 2301.389    0.000 2301.389
 61.70  5513.364   88.429    0.000   88.429  1168.442 1444.463   36.144 1408.320    50.669 2318.382    0.000 2318.382
 61.80  5477.190   99.151    0.000   99.151  1138.015 1557.386   79.897 1477.490   162.462 2465.768    0.000 2465.768
 61.90  5322.286  147.937    0.000  147.937  1294.458 1534.637  119.845 1414.793   162.361 2494.819    0.000 2494.819
 62.00  5510.023  101.939    0.000  101.939  1324.896 1557.370   77.994 1479.376   182.770 2689.650    0.000 2689.650
 62.10  5425.333  128.424    0.000  128.424  1334.757 1446.449   41.764 1404.685   162.059 2617.269    0.000 2617.269
 62.20  5276.387  141.695    0.000  141.695  1280.615 1477.823   60.874 1416.950   141.449 2482.547    0.000 2482.547
 62.30  5427.800  114.124    0.000  114.124  1306.860 1648.423   73.585 1574.839    20.308 2842.954    0.000 2842.954
 62.40  5588.591  111.648    0.000  111.648  1224.210 1750.938   87.506 1663.432    60.923 2696.695    0.000 2696.695
 62.50  5320.310  108.265    0.000  108.265  1002.493 1710.554  112.236 1598.318    81.231 2306.432    0.000 2306.432
 62.60  5593.433   95.919    0.000   95.919  1339.698 1489.057   49.460 1439.598   202.876 2438.222    0.000 2438.222
 62.70  5598.304   72.823    0.000   72.823  1168.850 1645.373    0.000 1645.373   111.693 2668.047    0.000 2668.047
 62.80  5358.774   80.194    0.000   80.194  1269.948 1413.325    3.805 1409.520   130.993 2524.269    0.000 2524.269
 62.90  5416.441   76.476    0.000   76.476  1455.205 1321.120    0.000 1321.120    60.923 2705.234    0.000 2705.234
 63.00  5786.669   67.303    0.000   67.303  1273.883 1403.990    0.000 1403.990    50.769 2395.797    0.000 2395.797
 63.10  5538.211   83.112    0.000   83.112  1311.576 1419.379   94.942 1324.437   101.539 2528.699    0.000 2528.699
 63.20  5606.035  101.095    0.000  101.095  1196.581 1694.589   80.848 1613.742   101.539 2725.949    0.000 2725.949
 63.30  5480.241   98.925    0.000   98.925  1290.215 1586.105   72.115 1513.991   121.444 2769.491    0.000 2769.491
 63.40  5465.296  117.468    0.000  117.468  1386.830 1403.771   33.723 1370.048   141.449 2716.485    0.000 2716.485
 63.50  5478.844  111.720    0.000  111.720  1235.241 1511.347    3.805 1507.543   101.539 2774.606    0.000 2774.606
 63.60  5384.207  110.972    0.000  110.972  1361.981 1510.437   30.437 1480.001   159.546 2669.350    0.000 2669.350
 63.70  5460.155  138.905    0.000  138.905  1227.025 1708.604   98.919 1609.684    70.674 2967.419    0.000 2967.419
 63.80  5443.526  207.283    0.000  207.283  1320.121 1539.391   64.419 1474.973   192.521 2702.120    0.000 2702.120
 63.90  5381.586  206.259    0.000  206.259  1278.489 1512.475   66.580 1445.894    91.183 2549.414    0.000 2549.414
 64.00  5365.895  231.450    0.000  231.450  1163.143 1643.639   81.799 1561.840    20.308 2712.778    0.000 2712.778
 64.10  5310.963  230.496    0.000  230.496  1174.982 1586.126   83.701 1502.425    30.462 2637.686    0.000 2637.686
 64.20  5167.204  267.312    0.000  267.312  1450.704 1142.302   15.218 1127.084    40.616 2399.514    0.000 2399.514
 64.30  5431.650  273.265    0.000  273.265  1447.207 1247.059   83.442 1163.617    60.923 2385.644    0.000 2385.644
 64.40  5223.936  302.861    0.000  302.861  1566.906 1155.543   34.241 1121.302    30.462 2534.022    0.000 2534.022
 64.50  5223.817  269.438    0.000  269.438  1486.668 1164.372  119.845 1044.527    20.308 2518.056   30.462 2487.594
 64.60  5202.940  291.236    0.000  291.236  1307.042 1409.183   47.557 1361.626    10.053 2795.610    0.000 2795.610
 64.70  5189.751  258.863    0.000  258.863  1478.945 1237.724    5.707 1232.017   130.591 2543.474    0.000 2543.474
 64.80  5171.340  267.792    0.000  267.792  1365.887 1287.448    0.000 1287.448   161.958 2681.805    0.000 2681.805
 64.90  5190.448  237.268    0.000  237.268  1161.963 1540.298   32.339 1507.959   141.953 2670.645    0.000 2670.645
 65.00  5220.854  237.647    0.000  237.647  1503.704 1240.783    5.707 1235.076   111.693 2793.905    0.000 2793.905
 65.10  5150.750  209.574    0.000  209.574  1325.464 1266.151    0.000 1266.151    60.923 2486.372    0.000 2486.372
 65.20  5355.973  200.221    0.000  200.221  1612.344 1149.392   45.655 1103.737   111.693 2769.871    0.000 2769.871
 65.30  5466.310  182.871    0.000  182.871  1187.803 1511.281    7.609 1503.672    20.207 2708.143    0.000 2708.143
 65.40  5445.299  191.668    0.000  191.668  1479.808 1372.087   22.828 1349.259    60.822 2666.016    0.000 2666.016
 65.50  5195.116  253.773    0.000  253.773  1258.150 1616.374   28.534 1587.839    40.616 2794.805    0.000 2794.805
 65.60  5278.065  254.854    0.000  254.854  1384.779 1470.905   30.437 1440.468    10.154 2774.797    0.000 2774.797
 65.70  5280.051  201.461    0.000  201.461  1263.873 1386.417   51.362 1335.055     0.000 2523.082    0.000 2523.082
 65.80  5326.420  209.406    0.000  209.406  1125.054 1472.066   28.534 1443.532     0.000 2577.461    0.000 2577.461
 65.90  5191.933  221.889    0.000  221.889  1224.008 1344.750   11.414 1333.336     0.000 2646.123    0.000 2646.123
 66.00  5415.004  250.703    0.000  250.703  1260.140 1431.936   11.414 1420.522     0.000 2543.369    0.000 2543.369
 66.10  5513.866  264.231    0.000  264.231  1357.625 1315.840    0.000 1315.840    10.053 2446.470    0.000 2446.470
 66.20  5445.631  257.166    0.000  257.166  1209.658 1401.295   20.925 1380.370     0.000 2434.096    0.000 2434.096
 66.30  5413.069  204.042    0.000  204.042  1218.556 1589.116   60.874 1528.242     0.000 2535.339    0.000 2535.339
 66.40  5348.887  164.417    0.000  164.417  1277.002 1378.337   32.339 1345.998     0.000 2629.429    0.000 2629.429
 66.50  5446.524  195.779    0.000  195.779  1227.366 1506.104    0.000 1506.104     0.000 2846.380    0.000 2846.380
 66.60  5360.141  266.764    0.000  266.764  1179.427 1529.044    0.000 1529.044     0.000 2786.864    0.000 2786.864
 66.70  5673.187  164.596    0.000  164.596  1478.180 1373.221   18.850 1354.371    10.053 2799.829    0.000 2799.829
 66.80  5622.452  198.854    0.000  198.854  1683.110 1353.279   42.110 1311.169    30.462 2822.763   49.764 2772.999
 66.90  5424.006  178.027    0.000  178.027  1432.985 1188.677    0.000 1188.677    10.154 2640.785    0.000 2640.785
 67.00  5545.767  169.971    0.000  169.971  1435.214 1409.277    0.000 1409.277     0.000 2793.795    0.000 2793.795
 67.10  5399.696  168.129    0.000  168.129  1280.856 1548.422    0.000 1548.422     0.000 2770.584    0.000 2770.584
 67.20  5301.573  231.521    0.000  231.521  1473.188 1416.826    0.000 1416.826    50.568 2629.132    0.000 2629.132
 67.30  5468.613  224.924    0.000  224.924  1377.652 1298.029    9.511 1288.518     0.000 2522.472   30.462 2492.010
 67.40  5453.394  246.841    0.000  246.841  1390.561 1372.115   93.126 1278.989    50.366 2441.424   50.467 2390.956
 67.50  5407.040  258.479    0.000  258.479  1501.210 1670.122  106.052 1564.070   231.423 2802.224   60.419 2741.804
 67.60  5323.517  253.877    0.000  253.877  1560.349 1534.404  240.592 1293.813    50.265 2989.323  365.338 2623.985
 67.70  5288.492  233.476    0.000  233.476  1499.800 1309.055  100.822 1208.234     0.000 2759.110  283.301 2475.809
 67.80  5397.350  230.185    0.000  230.185  1404.755 1448.296   50.930 1397.367     0.000 2818.726   81.231 2737.495
 67.90  5355.646  251.934    0.000  251.934  1569.532 1393.866   52.832 1341.033     9.953 2893.345  191.717 2701.628
 68.00  5569.774  222.362    0.000  222.362  1679.976 1294.476  115.997 1178.479    50.265 2841.866  324.521 2517.345
 68.10  5459.372  204.943    0.000  204.943  1580.509 1211.807   68.310 1143.497    10.053 2820.250  293.858 2526.393
 68.20  5528.751  227.022    0.000  227.022  1534.446 1378.432   70.169 1308.263     0.000 2848.397  213.231 2635.166
 68.30  5545.334  283.524    0.000  283.524  1427.264 1377.529   58.971 1318.557     0.000 2812.212  263.800 2548.412
 68.40  5416.626  268.771    0.000  268.771  1404.019 1462.420  182.392 1280.027    19.906 2881.866  302.000 2579.867
 68.50  5604.839  337.825    0.000  337.825  1640.274 1460.223   95.756 1364.466    30.160 3242.769  291.540 2951.229
 68.60  5569.870  350.046    0.000  350.046  1546.177 1459.500   66.580 1392.919    40.213 2935.363  243.693 2691.669
 68.70  5598.575  312.039    0.000  312.039  1528.943 1434.852   45.655 1389.197    70.271 2634.550  261.281 2373.270
 68.80  5592.093  343.831    0.000  343.831  1414.551 1609.725   24.730 1584.995    20.308 2896.730  131.698 2765.032
 68.90  5546.349  261.830    0.000  261.830  1517.845 1495.656  204.231 1291.425     0.000 2809.883  353.269 2456.614
 69.00  5649.625  262.445    0.000  262.445  1431.309 1275.398   15.219 1260.180    50.769 2619.665  161.353 2458.312
 69.10  5557.147  220.952    0.000  220.952  1427.269 1331.840   43.753 1288.087     0.000 2677.185   60.923 2616.262
 69.20  5513.123  261.009    0.000  261.009  1330.646 1449.321   26.632 1422.689     0.000 2834.002   10.154 2823.848
 69.30  5366.993  276.416    0.000  276.416  1358.922 1325.073   57.069 1268.004    20.308 2723.918   50.769 2673.149
 69.40  5387.484  285.047    0.000  285.047  1076.236 1678.365  155.988 1522.377     0.000 2648.346    0.000 2648.346
 69.50  5339.741  238.868    0.000  238.868  1136.322 1300.409   17.121 1283.288     0.000 2541.157    0.000 2541.157
 69.60  5525.124  211.629    0.000  211.629  1381.004 1284.648    0.000 1284.648     0.000 2645.914   30.462 2615.452
 69.70  5427.484  222.007    0.000  222.007  1395.119 1347.810   71.423 1276.387     0.000 2631.036   90.782 2540.254
 69.80  5398.472  238.892    0.000  238.892  1166.895 1456.030  133.161 1322.869     0.000 2865.186   71.077 2794.109
 69.90  5442.652  259.083    0.000  259.083  1280.382 1549.667   81.799 1467.868     0.000 2792.409   91.385 2701.025
 70.00  5536.397  176.696    0.000  176.696  1328.184 1359.525   13.316 1346.209    20.308 2634.656   10.154 2624.502
 70.10  5495.137  152.440    0.000  152.440  1179.724 1487.425   81.799 1405.626     0.000 2517.942   50.769 2467.173
 70.20  5321.609  243.984    0.000  243.984  1085.864 1451.922   26.459 1425.463     0.000 2588.111   50.568 2537.543
 70.30  5373.866  162.840    0.000  162.840  1159.185 1406.965   15.218 1391.747     0.000 2368.855    0.000 2368.855
 70.40  5388.384  251.327    0.000  251.327  1150.321 1612.187   83.701 1528.486    10.053 2909.314   30.361 2878.953
 70.50  5408.399  228.514    0.000  228.514  1252.227 1614.119   83.658 1530.461     0.000 2904.909  101.539 2803.371
 70.60  5371.706  174.454    0.000  174.454  1215.835 1556.085  155.988 1400.097     0.000 2678.201  132.000 2546.200
 70.70  5353.330  203.515    0.000  203.515  1221.119 1599.663   83.701 1515.962     0.000 2827.192   81.231 2745.961
 70.80  5281.200  246.734    0.000  246.734  1154.483 1638.589   93.213 1545.377     0.000 2569.431   50.769 2518.662
 70.90  5570.840  233.913    0.000  233.913  1051.947 1686.571    9.511 1677.060     0.000 2615.872   40.414 2575.458
 71.00  5329.724  296.094    0.000  296.094   919.467 1843.234  194.502 1648.732     0.000 2645.219  111.491 2533.728
 71.10  5427.640  306.515    0.000  306.515  1084.265 1743.953  167.185 1576.769     0.000 2750.677  111.693 2638.984
 71.20  5555.260  342.897    0.000  342.897  1231.460 1686.948  228.276 1458.672     0.000 2861.862  365.540 2496.322
 71.30  5480.779  309.585    0.000  309.585  1190.351 1608.545  182.620 1425.924     0.000 2658.279  233.539 2424.740
 71.40  5605.292  310.141    0.000  310.141  1318.702 1591.328  230.178 1361.151    40.616 2972.857  588.925 2383.932
 71.50  5431.657  298.292    0.000  298.292  1395.558 1334.118   89.408 1244.710    40.616 2851.508  385.847 2465.660
 71.60  5253.088  401.250    0.000  401.250  1373.049 1371.122   76.092 1295.030    20.308 2782.139  283.603 2498.536
 71.70  5426.167  361.771    0.000  361.771  1627.953 1353.356    7.609 1345.747     0.000 3035.885  264.001 2771.884
 71.80  5293.116  294.176    0.000  294.176  1180.249 1449.602   76.005 1373.597     0.000 2336.080   80.626 2255.453
 71.90  5489.423  300.429    0.000  300.429  1297.023 1468.405   52.612 1415.792     0.000 2816.320   10.053 2806.267
 72.00  5515.396  283.409    0.000  283.409  1443.845 1494.428   96.452 1397.976     0.000 2789.271  191.210 2598.060
 72.10  5441.055  305.343    0.000  305.343  1379.038 1651.279   78.375 1572.904    30.159 2836.019   50.265 2785.754
 72.20  5473.132  288.060    0.000  288.060  1509.735 1390.972   58.623 1332.349    20.106 2674.468  201.969 2472.499
 72.30  5657.028  191.501    0.000  191.501  1479.952 1533.286  142.672 1390.614    60.621 2765.241  162.462 2602.779
 72.40  5440.547  221.124    0.000  221.124  1679.674 1188.082   36.446 1151.636   120.437 2579.162   90.077 2489.085
 72.50  5575.849  238.445    0.000  238.445  1408.999 1397.297   64.678 1332.618    20.207 2565.704  111.693 2454.011
 72.60  5285.962  305.255    0.000  305.255  1315.883 1415.707  123.649 1292.057    20.308 3018.003   91.385 2926.618
 72.70  5378.148  362.330    0.000  362.330  1530.434 1532.822  252.638 1280.184     0.000 3209.487  493.307 2716.180
 72.80  5317.902  270.447    0.000  270.447  1706.668 1458.340   94.289 1364.051     0.000 3180.839  425.657 2755.182
 72.90  5567.561  291.718    0.000  291.718  1450.015 1410.495   98.485 1312.010    50.265 2497.426  172.616 2324.810
 73.00  5457.257  298.083    0.000  298.083  1424.481 1329.075   87.506 1241.570     0.000 2588.228  213.231 2374.997
 73.10  5398.047  347.537    0.000  347.537  1446.487 1460.727   90.223 1370.504    19.906 2480.446  223.083 2257.363
 73.20  5699.413  232.620    0.000  232.620  1456.512 1261.740  129.052 1132.688    10.154 2539.062  223.385 2315.676
 73.30  5417.785  219.489    0.000  219.489  1407.275 1378.296   60.614 1317.682    10.053 2617.176   30.462 2586.715
 73.40  5485.465  239.350    0.000  239.350  1230.359 1569.531  214.959 1354.571    30.059 2397.814   71.077 2326.737
 73.50  5679.002  242.011    0.000  242.011  1432.155 1354.252  170.817 1183.435     0.000 2326.124   20.308 2305.816
 73.60  5441.025  251.900    0.000  251.900  1460.531 1424.907  178.729 1246.178    10.154 2579.571   30.462 2549.109
 73.70  5384.814  247.362    0.000  247.362  1510.547 1256.056  119.845 1136.212    10.053 2639.684   60.923 2578.761
 73.80  5342.864  316.784    0.000  316.784  1459.533 1375.050  178.816 1196.234     0.000 2689.144    0.000 2689.144
 73.90  5348.406  329.330    0.000  329.330  1488.332 1375.849  175.011 1200.838    40.616 2677.902   30.462 2647.440
 74.00  5460.108  272.978    0.000  272.978  1596.087 1339.715  155.988 1183.726   121.645 2651.861   30.462 2621.399
 74.10  5324.676  287.353    0.000  287.353  1555.440 1325.609  163.598 1162.011    20.106 2590.731   10.154 2580.577
 74.20  5434.080  304.692    0.000  304.692  1299.618 1503.124  159.793 1343.331    10.154 2541.874   10.154 2531.720
 74.30  5455.915  276.742    0.000  276.742  1623.908 1056.709  199.136  857.573    30.361 2638.095   50.769 2587.325
 74.40  5493.756  326.980    0.000  326.980  1495.513 1337.148  178.816 1158.332     0.000 2466.273   30.462 2435.811
 74.50  5515.227  312.567    0.000  312.567  1604.446 1240.266  133.161 1107.106    20.308 2589.928   71.077 2518.851
 74.60  5422.278  280.506    0.000  280.506  1544.615 1241.805  140.770 1101.035    10.154 2655.075   50.769 2604.305
 74.70  5495.918  261.154    0.000  261.154  1407.948 1320.505  188.328 1132.177    40.616 2629.141   60.923 2568.218
 74.80  5780.115  269.700    0.000  269.700  1472.961 1567.413  182.620 1384.793    60.621 2910.815   40.616 2870.200
 74.90  5516.489  218.743    0.000  218.743  1342.646 1588.395  175.011 1413.384    10.053 2749.057   30.462 2718.595
 75.00  5501.083  235.109    0.000  235.109  1451.951 1265.130  144.575 1120.555    40.414 2504.772    0.000 2504.772
 75.10  5489.065  279.332    0.000  279.332  1430.367 1402.575  165.500 1237.075    40.414 2872.941   20.308 2852.633
 75.20  5437.980  270.855    0.000  270.855  1461.555 1422.342   85.603 1336.739    40.212 2915.751    0.000 2915.751
 75.30  5403.946  256.477    0.000  256.477  1462.330 1408.270  142.672 1265.598    20.106 2834.020    0.000 2834.020
 75.40  5453.671  245.978    0.000  245.978  1438.301 1370.903   70.385 1300.518    80.425 2784.260    0.000 2784.260
 75.50  5369.280  209.197    0.000  209.197  1616.337 1303.564   81.799 1221.765   131.900 2794.316    0.000 2794.316
 75.60  5346.154  292.746    0.000  292.746  1621.773 1390.680  133.161 1257.519    70.372 2880.466    0.000 2880.466
 75.70  5439.557  254.853    0.000  254.853  1413.691 1216.746   60.701 1156.045     0.000 2441.441    0.000 2441.441
 75.80  5434.666  251.400    0.000  251.400  1450.552 1257.953  108.431 1149.522    20.106 2630.245   30.462 2599.784
 75.90  5506.011  196.236    0.000  196.236  1578.333 1161.540  184.523  977.017    30.361 2821.658   91.385 2730.273
 76.00  5724.140  196.538    0.000  196.538  1216.390 1520.442  238.392 1282.050    20.207 2659.995    0.000 2659.995
 76.10  5450.579  204.281    0.000  204.281  1418.099 1343.728  188.068 1155.659    30.361 2634.475   10.154 2624.321
 76.20  5453.201  266.232    0.000  266.232  1418.730 1384.785  140.770 1244.015    10.053 2388.561   40.616 2347.946
 76.30  5378.667  261.994    0.000  261.994  1336.369 1318.394  154.086 1164.308    20.308 2356.300   50.769 2305.530
 76.40  5453.560  260.264    0.000  260.264  1546.992 1191.024  188.328 1002.696    81.231 2581.388   10.154 2571.234
 76.50  5295.429  263.357    0.000  263.357  1384.882 1390.378  223.087 1167.291    30.059 2446.978   71.077 2375.901
 76.60  5508.785  226.578    0.000  226.578  1529.756 1165.554  237.787  927.767    10.053 2727.966   50.769 2677.196
 76.70  5450.229  286.707    0.000  286.707  1646.717 1400.356  135.063 1265.293    50.467 2843.375  142.154 2701.221
 76.80  5597.746  231.644    0.000  231.644  1665.939 1422.665  106.529 1316.136    10.053 2923.496   40.616 2882.880
 76.90  5693.371  219.226    0.000  219.226  1633.262 1270.838   28.535 1242.304   121.040 2726.851    0.000 2726.851
 77.00  5544.833  200.168    0.000  200.168  1746.480 1180.419   13.316 1167.103   141.449 2740.628   50.769 2689.858
 77.10  5505.088  255.569    0.000  255.569  1707.462 1286.016   62.776 1223.240   121.746 2811.404   30.462 2780.942
 77.20  5545.097  176.719    0.000  176.719  1619.712 1329.422   83.701 1245.720    60.319 2768.980    0.000 2768.980
 77.30  5567.778  223.682    0.000  223.682  1706.959 1420.646   66.580 1354.066    30.361 2967.234    0.000 2967.234
 77.40  5452.104  301.869    0.000  301.869  1528.490 1425.781   87.506 1338.275   110.687 2699.511    0.000 2699.511
 77.50  5514.527  231.365    0.000  231.365  1520.873 1497.491  165.327 1332.164    70.372 2860.547    0.000 2860.547
 77.60  5526.216  208.188    0.000  208.188  1525.618 1449.302  100.822 1348.480     0.000 2871.318    0.000 2871.318
 77.70  5565.550  131.386    0.000  131.386  1434.182 1376.242  127.106 1249.136    50.568 2776.530    0.000 2776.530
 77.80  5356.424  249.320    0.000  249.320  1612.743 1403.647  123.562 1280.084    80.727 2678.596    0.000 2678.596
 77.90  5440.294  233.290    0.000  233.290  1433.464 1403.416   68.483 1334.933    50.568 2611.437    0.000 2611.437
 78.00  5519.002  230.972    0.000  230.972  1510.285 1458.769  114.138 1344.631   120.839 2774.506    0.000 2774.506
 78.10  5487.896  206.658    0.000  206.658  1499.465 1401.473   88.975 1312.498    70.775 2682.624    0.000 2682.624
 78.20  5248.872  272.348    0.000  272.348  1522.500 1251.716  119.709 1132.006   121.443 2724.646    0.000 2724.646
 78.30  5282.294  259.211    0.000  259.211  1470.085 1374.416  101.773 1272.643   111.189 2611.942    0.000 2611.942
 78.40  5296.637  237.087    0.000  237.087  1424.752 1265.469   44.400 1221.068    50.568 2410.280    0.000 2410.280
 78.50  5254.249  328.362    0.000  328.362  1427.473 1097.992   18.677 1079.315   162.462 2454.013    0.000 2454.013
 78.60  5156.537  328.852    0.000  328.852  1544.763 1219.361   11.067 1208.294   161.053 2778.035    0.000 2778.035
 78.70  5184.901  331.413    0.000  331.413  1688.205 1301.531   11.240 1290.291   222.982 2708.967    0.000 2708.967
 78.80  5109.449  277.995    0.000  277.995  1616.913 1159.813    0.000 1159.813    91.284 2471.007    0.000 2471.007
 78.90  5131.929  258.074    0.000  258.074  1546.788 1288.421    7.435 1280.986   101.438 2641.109    0.000 2641.109
 79.00  5196.600  275.886    0.000  275.886  1512.119 1212.773    0.000 1212.773    70.976 2466.079    0.000 2466.079
 79.10  5265.196  276.854    0.000  276.854  1588.137 1227.035    0.000 1227.035   101.237 2660.916    0.000 2660.916
 79.20  5406.074  236.119    0.000  236.119  1941.940 1051.145    0.000 1051.145    40.212 2631.537    0.000 2631.537
 79.30  5225.591  274.130    0.000  274.130  1627.426 1143.855    0.000 1143.855    90.982 2545.991    0.000 2545.991
 79.40  5323.282  236.182    0.000  236.182  1629.703 1094.895    0.000 1094.895   131.900 2368.156    0.000 2368.156
 79.50  5416.878  264.556    0.000  264.556  1598.049 1328.759    0.000 1328.759   100.934 2674.372    0.000 2674.372
 79.60  5466.377  275.019    0.000  275.019  1532.679 1259.004    0.000 1259.004    50.669 2601.185    0.000 2601.185
 79.70  5333.278  205.087    0.000  205.087  1636.750 1179.553    0.000 1179.553   131.799 2715.790    0.000 2715.790
 79.80  5362.928  227.223    0.000  227.223  1748.356 1253.039    5.577 1247.462   100.733 2824.758    0.000 2824.758
 79.90  5440.600  226.730    0.000  226.730  1437.732 1238.261    0.000 1238.261   202.372 2499.445    0.000 2499.445
 80.00  5404.226  214.548    0.000  214.548  1441.139 1296.938    0.000 1296.938   141.449 2585.698    0.000 2585.698
 80.10  5420.544  229.724    0.000  229.724  1248.434 1145.156    0.000 1145.156    30.462 2148.584    0.000 2148.584
 80.20  5589.415  239.584    0.000  239.584  1291.183 1293.475    0.000 1293.475    60.822 2486.077    0.000 2486.077
 80.30  5556.583  206.199    0.000  206.199  1337.013 1273.402    3.718 1269.685   152.107 2281.999    0.000 2281.999
 80.40  5795.379  179.693    0.000  179.693  1538.956 1305.108    0.000 1305.108   202.271 2130.691    0.000 2130.691
 80.50  5584.036  227.917    0.000  227.917  1406.922 1196.882   20.447 1176.435   101.035 2347.841    0.000 2347.841
 80.60  5529.946  220.137    0.000  220.137  1447.056 1160.528    0.000 1160.528   172.112 2232.324    0.000 2232.324
 80.70  5468.184  221.047    0.000  221.047  1512.611 1301.861   42.452 1259.409   203.078 2619.278    0.000 2619.278
 80.80  5404.506  239.914    0.000  239.914  1397.509 1328.066    0.000 1328.066   121.847 2291.245    0.000 2291.245
 80.90  5496.672  243.092    0.000  243.092  1231.965 1438.147    0.000 1438.147   243.492 2354.067    0.000 2354.067
 81.00  5388.343  271.786    0.000  271.786  1236.906 1563.904    0.000 1563.904   172.515 2460.140    0.000 2460.140
 81.10  5441.892  293.149    0.000  293.149  1122.587 1727.440    1.859 1725.581    90.480 2881.066    0.000 2881.066
 81.20  5464.203  282.169    0.000  282.169  1116.543 1755.439   16.948 1738.491    50.367 2850.318    0.000 2850.318
 81.30  5443.734  289.514    0.000  289.514  1348.531 1574.884   55.167 1519.717    70.675 3118.740    0.000 3118.740
 81.40  5500.368  237.202    0.000  237.202  1233.762 1624.623   24.339 1600.285    80.125 2822.653    0.000 2822.653
 81.50  5577.812  203.715    0.000  203.715  1386.023 1487.462   36.057 1451.406    90.680 2872.626    0.000 2872.626
 81.60  5587.177  216.321    0.000  216.321  1513.074 1329.854    0.000 1329.854   140.342 2800.335    0.000 2800.335
 81.70  5521.432  213.768    0.000  213.768  1550.629 1284.129   20.882 1263.247    40.112 2935.448    0.000 2935.448
 81.80  5367.159  179.758    0.000  179.758  1426.334 1346.491   28.534 1317.957    19.906 3106.670    0.000 3106.670
 81.90  5329.500  231.768    0.000  231.768  1270.134 1378.668    9.511 1369.157     0.000 2971.760    0.000 2971.760
 82.00  5359.596  189.122    0.000  189.122  1329.284 1189.999    0.000 1189.999    10.154 2539.369    0.000 2539.369
 82.10  5373.362  259.558    0.000  259.558  1127.899 1298.765    0.000 1298.765     0.000 2593.754    0.000 2593.754
 82.20  5137.109  239.238    0.000  239.238  1129.754 1420.990    0.000 1420.990     0.000 2642.015    0.000 2642.015
 82.30  5161.988  303.140    0.000  303.140  1163.511 1543.163    0.000 1543.163     0.000 2734.302    0.000 2734.302
 82.40  5354.197  248.163    0.000  248.163  1248.992 1425.570    0.000 1425.570    20.308 2733.495    0.000 2733.495
 82.50  5249.823  262.523    0.000  262.523  1266.385 1459.504    0.000 1459.504    30.060 2682.929    0.000 2682.929
 82.60  5361.039  244.598    0.000  244.598  1240.018 1377.454    0.000 1377.454    50.769 2567.317    0.000 2567.317
 82.70  5319.409  229.952    0.000  229.952  1344.816 1383.271    0.000 1383.271     0.000 2739.614   20.308 2719.306
 82.80  5410.167  234.890    0.000  234.890  1376.755 1389.004   30.219 1358.785   101.539 2810.098  111.693 2698.405
 82.90  5504.411  254.667    0.000  254.667  1591.167 1320.318    7.609 1312.708    50.669 2896.152  142.154 2753.998
 83.00  5612.658  200.438    0.000  200.438  1308.308 1394.377   30.176 1364.201    10.053 2443.050  101.539 2341.512
 83.10  5365.468  215.131    0.000  215.131  1348.940 1423.677   19.023 1404.654     0.000 2828.792   30.462 2798.330
 83.20  5273.137  228.371    0.000  228.371  1289.108 1239.294    3.805 1235.489    20.308 2324.118    0.000 2324.118
 83.30  5409.799  204.966    0.000  204.966  1240.434 1345.229    0.000 1345.229   132.000 2559.068    0.000 2559.068
 83.40  5237.013  263.670    0.000  263.670  1135.036 1338.007    3.718 1334.290     0.000 2343.123    0.000 2343.123
 83.50  5266.535  263.294    0.000  263.294  1128.797 1391.714    0.000 1391.714     0.000 2286.526    0.000 2286.526
 83.60  5173.742  310.801    0.000  310.801  1162.169 1397.677    5.663 1392.013     0.000 2436.719    0.000 2436.719
 83.70  5412.417  273.424    0.000  273.424  1063.267 1582.361    0.000 1582.361     0.000 2335.383    0.000 2335.383
 83.80  5321.098  293.812    0.000  293.812  1101.177 1456.537    0.000 1456.537     0.000 2466.668    0.000 2466.668
 83.90  5285.533  265.486    0.000  265.486  1257.942 1353.403   26.023 1327.380     0.000 2587.923    0.000 2587.923
 84.00  5420.654  285.541    0.000  285.541  1310.663 1443.789    9.294 1434.495     0.000 2838.748   20.308 2818.441
 84.10  5408.995  229.878    0.000  229.878  1337.546 1438.348    0.000 1438.348     0.000 2645.614   50.769 2594.845
 84.20  5447.798  209.572    0.000  209.572  1136.078 1402.736    3.805 1398.932     0.000 2446.879   20.308 2426.571
 84.30  5282.881  252.116    0.000  252.116  1157.768 1464.426    9.511 1454.915     0.000 2700.213    0.000 2700.213
 84.40  5392.476  217.527    0.000  217.527  1237.533 1421.417    3.761 1417.656     0.000 2657.892    0.000 2657.892
 84.50  5303.282  201.434    0.000  201.434  1308.957 1163.012    9.511 1153.500     0.000 2049.870    0.000 2049.870
 84.60  5360.825  181.007    0.000  181.007  1425.168 1150.312    0.000 1150.312    20.308 2330.764    0.000 2330.764
 84.70  5238.392  201.624    0.000  201.624  1402.334 1138.152   35.796 1102.356    10.154 2103.849    0.000 2103.849
 84.80  5540.812  200.996    0.000  200.996  1446.243 1220.411   39.209 1181.202     0.000 2415.898    0.000 2415.898
 84.90  5280.206  187.213    0.000  187.213  1492.090 1024.614   11.153 1013.461    70.675 2315.776    0.000 2315.776
 85.00  5250.857  216.354    0.000  216.354  1601.917 1237.875   22.306 1215.570    50.669 2849.503    0.000 2849.503
 85.10  5563.777  209.036    0.000  209.036  1603.272 1371.068    3.718 1367.351   142.154 2838.947   30.462 2808.486
 85.20  5303.971  189.837    0.000  189.837  1625.575 1229.013   16.729 1212.284    10.154 2819.139    0.000 2819.139
 85.30  5415.741  215.818    0.000  215.818  1504.331 1343.270   14.958 1328.312    19.906 3030.957    0.000 3030.957
 85.40  5302.562  174.553    0.000  174.553  1449.356 1400.335   46.731 1353.604    29.858 2839.039    0.000 2839.039
 85.50  5360.169  178.308    0.000  178.308  1513.950 1257.272   53.906 1203.366    29.858 2927.213   20.308 2906.905
 85.60  5386.033  211.443    0.000  211.443  1601.037 1230.583   64.892 1165.691    49.764 3052.696    0.000 3052.696
 85.70  5327.815  159.989    0.000  159.989  1506.959 1366.468   92.648 1273.820    80.829 3227.312    0.000 3227.312
 85.80  5442.092  175.333    0.000  175.333  1576.024 1205.422    0.000 1205.422    89.776 2538.863   30.462 2508.401
 85.90  5368.422  218.754    0.000  218.754  1585.458 1274.418   36.144 1238.275   271.943 3056.703    0.000 3056.703
 86.00  5394.643  216.996    0.000  216.996  1509.352 1354.266   32.035 1322.231    30.060 3142.157    0.000 3142.157
 86.10  5328.441  207.604    0.000  207.604  1521.940 1291.472   26.632 1264.840    79.623 2752.592    0.000 2752.592
 86.20  5167.593  231.407    0.000  231.407  1408.039 1201.407  102.637 1098.770    60.219 2335.382    0.000 2335.382
 86.30  5313.255  193.528    0.000  193.528  1210.174 1210.584   43.363 1167.221    69.870 2183.987    0.000 2183.987
 86.40  5320.749  181.814    0.000  181.814  1363.720 1288.701   52.917 1235.784   139.942 2705.950    0.000 2705.950
 86.50  5240.878  232.943    0.000  232.943  1338.516 1470.405   69.428 1400.977   130.090 2857.855   20.308 2837.547
 86.60  5357.214  212.736    0.000  212.736  1396.050 1442.608   85.603 1357.004   129.789 2634.966    0.000 2634.966
 86.70  5410.877  236.829    0.000  236.829  1525.602 1408.275  159.358 1248.917   169.499 2631.458    0.000 2631.458
 86.80  5403.975  245.213    0.000  245.213  1629.193 1310.324  145.999 1164.325   229.015 2729.978    0.000 2729.978
 86.90  5439.656  281.965    0.000  281.965  1612.883 1333.994   33.893 1300.100   151.102 2732.089   81.231 2650.858
 87.00  5273.631  224.634    0.000  224.634  1510.618 1410.722   37.394 1373.329    59.918 2592.837   10.154 2582.684
 87.10  5368.916  133.814    0.000  133.814  1622.850 1308.464  115.562 1192.903     9.953 2809.105    0.000 2809.105
 87.20  5395.532  166.749    0.000  166.749  1551.600 1147.565   42.753 1104.813   180.759 2470.503   81.231 2389.272
 87.30  5446.517  193.206    0.000  193.206  1516.236 1426.711   42.753 1383.957    40.213 2822.467   60.923 2761.544
 87.40  5397.722  204.925    0.000  204.925  1401.304 1357.371   39.079 1318.292    10.053 2757.214   10.154 2747.060
 87.50  5409.566  236.481    0.000  236.481  1540.788 1425.252  108.431 1316.822    40.213 2746.754   10.154 2736.601
 87.60  5203.575  234.013    0.000  234.013  1490.206 1250.734   26.067 1224.667     9.953 2378.907   40.616 2338.291
 87.70  5337.000  216.582    0.000  216.582  1554.419 1221.146   65.102 1156.044    10.154 2268.426    0.000 2268.426
 87.80  5332.440  246.816    0.000  246.816  1598.391 1252.026  122.785 1129.241    10.154 2548.309    0.000 2548.309
 87.90  5302.485  258.476    0.000  258.476  1488.125 1047.966   44.528 1003.438     0.000 2198.846    0.000 2198.846
 88.00  5241.958  238.155    0.000  238.155  1467.184 1308.017   26.632 1281.385     0.000 2695.891    0.000 2695.891
 88.10  5134.042  256.431    0.000  256.431  1388.137 1294.341   49.460 1244.882     0.000 2459.924    0.000 2459.924
 88.20  5338.669  251.515    0.000  251.515  1472.099 1343.183  130.218 1212.965     0.000 2734.191    0.000 2734.191
 88.30  5223.054  210.633    0.000  210.633  1535.192 1268.555  141.846 1126.709    30.159 2682.326    0.000 2682.326
 88.40  5266.801  254.032    0.000  254.032  1415.598 1315.453  140.596 1174.857   139.440 2653.467    0.000 2653.467
 88.50  5250.567  265.186    0.000  265.186  1249.409 1491.475  125.334 1366.141     0.000 2875.938   10.154 2865.784
 88.60  5321.225  274.912    0.000  274.912  1204.751 1596.923   70.298 1526.625    30.462 3081.023    0.000 3081.023
 88.70  5110.925  254.519    0.000  254.519  1144.069 1516.434   87.506 1428.928    30.261 2359.505    0.000 2359.505
 88.80  5332.575  246.123    0.000  246.123  1078.526 1576.791  125.552 1451.240    50.065 2561.179    0.000 2561.179
 88.90  5311.149  250.677    0.000  250.677  1170.346 1734.031  152.097 1581.934    99.929 2924.498   20.308 2904.190
 89.00  5530.743  243.792    0.000  243.792  1250.633 1757.753  254.560 1503.193    49.864 3045.145  101.539 2943.606
 89.10  5388.732  227.150    0.000  227.150  1317.105 1644.724  148.379 1496.345     0.000 2738.520    0.000 2738.520
 89.20  5419.071  236.131    0.000  236.131  1316.010 1506.321  151.838 1354.483     0.000 2631.154   10.154 2621.000
 89.30  5311.315  308.641    0.000  308.641  1310.135 1513.002   34.241 1478.761    49.764 2570.431    0.000 2570.431
 89.40  5282.711  200.358    0.000  200.358  1258.916 1473.421  104.626 1368.795    89.776 2552.939    0.000 2552.939
 89.50  5405.114  236.015    0.000  236.015  1364.603 1526.138  114.138 1412.000    20.106 2878.666    0.000 2878.666
 89.60  5352.627  228.839    0.000  228.839  1281.187 1606.866   70.385 1536.481    60.119 2703.326    0.000 2703.326
 89.70  5422.479  203.064    0.000  203.064  1482.335 1526.264  108.431 1417.833     0.000 2895.763    0.000 2895.763
 89.80  5441.966  250.959    0.000  250.959  1353.201 1581.673   13.316 1568.357     0.000 2755.209    0.000 2755.209
 89.90  5316.940  263.167    0.000  263.167  1198.090 1531.005   22.828 1508.178    30.462 2378.310    0.000 2378.310
 90.00  5214.095  210.125    0.000  210.125  1145.240 1562.810   30.437 1532.373     0.000 2220.866    0.000 2220.866
 90.10  5497.977  268.660    0.000  268.660  1097.516 1671.859   32.339 1639.520     0.000 2623.708    0.000 2623.708
 90.20  5457.970  264.796    0.000  264.796  1024.359 1929.886   45.655 1884.231    30.462 2646.219    0.000 2646.219
 90.30  5494.677  302.226    0.000  302.226  1134.032 1728.050    9.512 1718.538    60.923 2481.646    0.000 2481.646
 90.40  5417.746  299.904    0.000  299.904  1165.491 1665.151   22.828 1642.323    60.923 2326.834   30.462 2296.372
 90.50  5289.607  293.136    0.000  293.136  1224.609 1579.950   34.242 1545.709    19.906 2532.323    0.000 2532.323
 90.60  5416.930  240.791    0.000  240.791  1188.336 1632.260   46.427 1585.832    20.107 2687.652    0.000 2687.652
 90.70  5312.292  242.046    0.000  242.046  1063.044 1590.552   19.023 1571.529     0.000 2430.789    0.000 2430.789
 90.80  5381.293  240.063    0.000  240.063  1188.147 1511.272    5.576 1505.696    10.154 2334.164    0.000 2334.164
 90.90  5155.484  288.149    0.000  288.149  1311.860 1403.724   24.599 1379.125    20.308 2343.023   30.462 2312.561
 91.00  5249.625  324.437    0.000  324.437  1125.908 1650.666   22.784 1627.881    20.308 2441.438   20.308 2421.130
 91.10  5434.759  247.558    0.000  247.558  1325.395 1587.505   17.121 1570.385     0.000 2480.946    0.000 2480.946
 91.20  5315.562  230.523    0.000  230.523  1202.902 1495.383   13.316 1482.067     0.000 2431.293    0.000 2431.293
 91.30  5237.121  290.785    0.000  290.785  1368.161 1599.223   92.597 1506.626     0.000 2580.184    0.000 2580.184
 91.40  5125.187  287.054    0.000  287.054  1275.620 1609.941   33.720 1576.221     0.000 2702.424    0.000 2702.424
 91.50  5254.983  275.545    0.000  275.545  1165.771 1621.275   54.862 1566.413     0.000 2485.776    0.000 2485.776
 91.60  5147.197  265.268    0.000  265.268  1263.573 1611.438   18.719 1592.719     0.000 2770.479    0.000 2770.479
 91.70  5301.855  289.800    0.000  289.800  1285.044 1545.844   22.393 1523.452     0.000 2672.659    0.000 2672.659
 91.80  5425.196  243.011    0.000  243.011  1299.272 1400.954   22.827 1378.127     0.000 2555.140    0.000 2555.140
 91.90  5268.263  325.724    0.000  325.724  1196.995 1583.269   24.339 1558.930    60.822 2345.134    0.000 2345.134
 92.00  5332.365  265.420    0.000  265.420  1236.917 1524.883   28.100 1496.783    10.053 2302.191    0.000 2302.191
 92.10  5279.899  273.771    0.000  273.771  1329.758 1554.440   85.256 1469.183    20.106 2768.377   10.154 2758.223
 92.20  5403.497  264.106    0.000  264.106  1076.784 1752.707  107.996 1644.711    10.053 2663.715    0.000 2663.715
 92.30  5490.232  216.238    0.000  216.238  1470.379 1538.998  132.541 1406.457     0.000 2906.001    0.000 2906.001
 92.40  5667.803  237.885    0.000  237.885  1479.280 1436.363  149.879 1286.483    70.372 2816.332    0.000 2816.332
 92.50  5484.750  330.596    0.000  330.596  1649.397 1407.484  117.942 1289.541   140.946 2993.656   40.616 2953.040
 92.60  5466.281  298.162    0.000  298.162  1584.638 1408.044   68.733 1339.311    30.159 3010.853    0.000 3010.853
 92.70  5338.068  266.518    0.000  266.518  1521.922 1370.463  141.015 1229.448    10.053 2682.815    0.000 2682.815
 92.80  5321.837  302.759    0.000  302.759  1527.768 1196.479   58.841 1137.638    19.906 2558.164   40.616 2517.549
 92.90  5284.188  260.526    0.000  260.526  1593.674 1030.451    0.000 1030.451     0.000 2433.901    0.000 2433.901
 93.00  5239.263  281.526    0.000  281.526  1461.558 1257.470   22.349 1235.121    50.265 2434.007    0.000 2434.007
 93.10  5438.461  217.473    0.000  217.473  1457.376 1352.190   31.948 1320.242    40.012 2574.344    0.000 2574.344
 93.20  5400.054  230.578    0.000  230.578  1382.832 1576.245   60.999 1515.246    50.265 2706.037    0.000 2706.037
 93.30  5255.372  212.165    0.000  212.165  1428.209 1408.737   85.255 1323.481    20.106 2644.321    0.000 2644.321
 93.40  5461.227  189.421    0.000  189.421  1390.404 1565.762   84.082 1481.680    30.159 2524.482    0.000 2524.482
 93.50  5405.472  251.794    0.000  251.794  1520.276 1498.189   91.344 1406.846   111.491 2923.197   50.769 2872.428
 93.60  5463.647  225.380    0.000  225.380  1609.737 1280.433   28.404 1252.029   101.236 2829.498    0.000 2829.498
 93.70  5402.903  261.834    0.000  261.834  1338.006 1481.048   81.918 1399.130    80.929 2686.538    0.000 2686.538
 93.80  5348.915  227.383    0.000  227.383  1447.846 1522.893  120.823 1402.070   111.189 2522.857    0.000 2522.857
 93.90  5643.553  191.004    0.000  191.004  1302.812 1581.865  215.036 1366.829    50.367 2800.033   60.822 2739.210
 94.00  5566.772  208.918    0.000  208.918  1443.118 1456.325  166.482 1289.843    30.260 2981.806    0.000 2981.806
 94.10  5361.602  263.152    0.000  263.152  1375.177 1351.221   81.358 1269.863   110.284 2414.691    0.000 2414.691
 94.20  5624.765  228.150    0.000  228.150  1505.992 1488.044   42.753 1445.291    59.917 2708.353    0.000 2708.353
 94.30  5541.154  217.615    0.000  217.615  1402.762 1562.713   73.321 1489.392   181.562 2719.908   10.154 2709.754
 94.40  5207.239  327.613    0.000  327.613  1257.173 1620.466   35.668 1584.798   119.836 2547.396    0.000 2547.396
 94.50  5336.889  279.223    0.000  279.223  1152.156 1579.020   61.171 1517.849    30.159 2637.472    0.000 2637.472
 94.60  5184.973  315.524    0.000  315.524  1417.917 1349.712   96.497 1253.214   150.397 2415.997    0.000 2415.997
 94.70  5164.130  312.055    0.000  312.055  1451.660 1281.222   78.249 1202.973   151.503 2579.665    0.000 2579.665
 94.80  5189.191  367.811    0.000  367.811  1308.562 1443.923   94.337 1349.587     0.000 2898.355   30.462 2867.894
 94.90  5243.729  295.366    0.000  295.366  1227.355 1483.214  100.432 1382.781     0.000 2530.698    0.000 2530.698
 95.00  5348.749  228.970    0.000  228.970  1340.265 1357.108   35.752 1321.356    59.717 2529.909    0.000 2529.909
 95.10  5358.973  235.709    0.000  235.709  1539.734 1231.792   53.089 1178.703   139.640 2496.735    0.000 2496.735
 95.20  5392.689  242.583    0.000  242.583  1415.012 1351.826    9.381 1342.445     9.953 2557.061    0.000 2557.061
 95.30  5516.023  226.122    0.000  226.122  1574.119 1423.569   18.762 1404.807    20.207 2730.570    0.000 2730.570
 95.40  5497.251  241.551    0.000  241.551  1236.119 1694.068   39.861 1654.207   109.782 2410.369    0.000 2410.369
 95.50  5278.335  290.636    0.000  290.636  1136.770 1648.508    5.707 1642.801    89.776 2308.731    0.000 2308.731
 95.60  5427.598  232.351    0.000  232.351  1221.683 1690.914   57.069 1633.845    39.811 2622.198    0.000 2622.198
 95.70  5400.311  237.705    0.000  237.705  1033.796 1875.296   72.581 1802.715    49.764 2563.086    0.000 2563.086
 95.80  5339.650  364.528    0.000  364.528  1148.900 1884.618    0.000 1884.618   139.640 3015.580    0.000 3015.580
 95.90  5373.839  267.169    0.000  267.169  1135.595 1681.759    0.000 1681.759    89.977 2681.101    0.000 2681.101
 96.00  5328.464  236.449    0.000  236.449  1098.106 1680.954   39.169 1641.785    39.811 2702.025    0.000 2702.025
 96.10  5390.351  235.088    0.000  235.088  1081.365 1709.737    0.000 1709.737    39.912 2558.455    0.000 2558.455
 96.20  5362.780  244.760    0.000  244.760   996.980 1811.994    0.000 1811.994     9.953 2900.683    0.000 2900.683
 96.30  5475.644  284.040    0.000  284.040  1217.815 1675.818   10.938 1664.880    49.764 2722.428    0.000 2722.428
 96.40  5396.879  307.864    0.000  307.864  1248.046 1604.199    1.859 1602.340    40.213 2655.262    0.000 2655.262
 96.50  5466.495  257.947    0.000  257.947  1113.704 1785.266    5.577 1779.690    10.053 2846.466    0.000 2846.466
 96.60  5415.045  260.334    0.000  260.334  1369.439 1636.787   13.012 1623.775     0.000 3111.580    0.000 3111.580
 96.70  5341.319  344.063    0.000  344.063  1403.620 1635.147   47.557 1587.590     0.000 3313.153    0.000 3313.153
 96.80  5447.582  264.905    0.000  264.905  1391.795 1466.423   71.682 1394.741   100.531 2771.788    0.000 2771.788
 96.90  5377.627  260.644    0.000  260.644  1311.638 1434.334   55.682 1378.652    60.319 2586.803    0.000 2586.803
 97.00  5291.358  241.566    0.000  241.566  1435.384 1240.767   22.306 1218.461     0.000 2690.964    0.000 2690.964
 97.10  5324.400  270.082    0.000  270.082  1468.087 1369.813   35.491 1334.321     0.000 2600.175    0.000 2600.175
 97.20  5394.680  239.958    0.000  239.958  1266.203 1694.633   87.281 1607.352     0.000 2995.382    0.000 2995.382
 97.30  5550.080  203.108    0.000  203.108  1506.806 1391.338   71.244 1320.094    50.065 2701.810    0.000 2701.810
 97.40  5312.588  243.543    0.000  243.543  1502.008 1411.179   22.741 1388.438   129.687 2940.365    0.000 2940.365
 97.50  5515.846  210.524    0.000  210.524  1508.478 1358.310   50.623 1307.687   159.747 2661.495    0.000 2661.495
 97.60  5549.400  196.314    0.000  196.314  1835.820 1205.441   41.459 1163.982   159.949 2680.392    0.000 2680.392
 97.70  5442.103  240.408    0.000  240.408  1868.675 1342.587   11.283 1331.304   219.363 2853.911    0.000 2853.911
 97.80  5491.611  244.825    0.000  244.825  1516.866 1479.593    7.435 1472.157    49.864 2909.115    0.000 2909.115
 97.90  5431.578  266.292    0.000  266.292  1404.667 1594.816  147.977 1446.839   119.634 2859.959    0.000 2859.959
 98.00  5499.383  218.900    0.000  218.900  1474.361 1448.320  135.781 1312.539   120.238 2717.191    0.000 2717.191
 98.10  5413.259  182.360    0.000  182.360  1457.218 1473.475   65.928 1407.547    50.367 2898.352    0.000 2898.352
 98.20  5373.304  222.245    0.000  222.245  1537.058 1479.992  135.063 1344.929    50.266 2786.464    0.000 2786.464
 98.30  5457.287  207.841    0.000  207.841  1646.884 1392.919  146.260 1246.659    60.521 3059.807    0.000 3059.807
 98.40  5347.198  223.978    0.000  223.978  1640.834 1273.291   99.864 1173.426     0.000 3114.187    0.000 3114.187
 98.50  5575.451  246.488    0.000  246.488  1765.875 1424.059  200.113 1223.945    10.053 3186.660  201.062 2985.598
 98.60  5361.774  237.882   13.528  224.354  1695.412 1517.344  249.201 1268.143   120.537 2948.016    0.000 2948.016
 98.70  5363.615  213.551    0.000  213.551  1581.749 1368.395   91.177 1277.218   120.841 2520.343    0.000 2520.343
 98.80  5330.774  221.206    0.000  221.206  1762.323 1329.454  135.141 1194.313   179.853 3111.777   70.372 3041.405
 98.90  5502.124  214.165    0.000  214.165  1832.578 1468.159  187.849 1280.310    80.124 3563.179  171.104 3392.075
 99.00  5316.807  208.202    0.000  208.202  1603.724 1457.119  239.511 1217.607   129.387 2801.645    0.000 2801.645
 99.10  5349.475  190.062    0.000  190.062  1722.696 1367.685  212.579 1155.106   130.191 2844.077   40.616 2803.461
 99.20  5220.423  245.504    0.000  245.504  1703.826 1407.108  191.002 1216.106   189.304 2974.756    0.000 2974.756
 99.30  5319.818  236.252    0.422  235.830  1759.911 1366.853  277.735 1089.118   129.587 3066.147   91.385 2974.762
 99.40  5372.412  195.901    0.000  195.901  1683.519 1458.957  195.317 1263.640    30.260 3003.187    0.000 3003.187
 99.50  5311.784  220.652    0.000  220.652  1586.200 1375.233  219.701 1155.531   109.982 2831.896    0.000 2831.896
 99.60  5367.734  193.353    0.000  193.353  1655.699 1487.292  142.227 1345.065    69.870 2979.581    0.000 2979.581
 99.70  5375.194  227.771    0.000  227.771  1437.919 1721.381  210.188 1511.193    60.419 3015.364    0.000 3015.364
 99.80  5403.523  246.614    0.000  246.614  1528.426 1548.435  178.077 1370.359   110.586 3013.480    0.000 3013.480
 99.90  5392.742  251.837    0.000  251.837  1774.452 1424.862  133.585 1291.278    20.107 3078.108   10.053 3068.055
100.00  5393.685  229.903    0.000  229.903  1712.975 1419.143  126.845 1292.298    20.207 3022.606    0.000 3022.606
100.10  5381.563  236.765    0.000  236.765  1458.194 1611.853   72.287 1539.566    60.119 3003.923    0.000 3003.923
100.20  5424.126  179.020    0.000  179.020  1489.072 1379.046   60.874 1318.173    60.822 2697.093    0.000 2697.093
100.30  5528.500  161.567    0.000  161.567  1421.971 1564.316   70.081 1494.235    70.675 2985.203    0.000 2985.203
100.40  5322.186  207.107    0.000  207.107  1662.681 1467.276   17.034 1450.242   100.935 2878.947    0.000 2878.947
100.50  5405.230  212.042    0.000  212.042  1797.845 1427.504   26.632 1400.871    30.159 3347.432   30.159 3317.272
100.60  5477.372  262.319    0.000  262.319  1738.822 1606.598  218.756 1387.842    50.669 3438.004  192.621 3245.382
100.70  5391.001  227.409    0.000  227.409  1657.208 1366.899   95.115 1271.784    80.929 2949.639   10.154 2939.485
100.80  5469.208  240.443    0.000  240.443  1460.654 1506.784    7.609 1499.174    20.106 2711.972    0.000 2711.972
100.90  5328.334  253.652    0.000  253.652  1582.221 1598.322  187.851 1410.471    20.106 3306.122   70.675 3235.447
101.00  5213.062  338.310    0.000  338.310  1643.967 1668.354  174.925 1493.429    30.159 3008.845  132.000 2876.844
101.10  5216.297  275.708    0.000  275.708  1456.467 1655.683  131.041 1524.642     0.000 2959.578   20.308 2939.270
101.20  5233.583  228.897    0.000  228.897  1360.359 1357.268   30.005 1327.264    10.053 2190.109    0.000 2190.109
101.30  5343.257  238.244    0.000  238.244  1389.114 1406.302   15.218 1391.083    10.053 2486.374    0.000 2486.374
101.40  5355.490  192.308    0.000  192.308  1430.649 1275.183    7.263 1267.920    20.106 2475.308    0.000 2475.308
101.50  5445.569  232.249    0.000  232.249  1435.881 1485.319    3.805 1481.514     0.000 2693.773    0.000 2693.773
101.60  5427.791  219.681    0.000  219.681  1484.566 1402.708   11.153 1391.555    10.053 2778.009    0.000 2778.009
101.70  5603.858  224.641    0.000  224.641  1588.636 1510.363  124.117 1386.246    19.906 3173.910   20.106 3153.804
101.80  5464.328  238.487    0.000  238.487  1649.253 1105.341   11.414 1093.928    50.065 2917.571    0.000 2917.571
101.90  5422.559  259.919    0.000  259.919  1583.422 1377.916   32.339 1345.577    10.053 2947.214    0.000 2947.214
102.00  5419.924  179.320    0.000  179.320  1650.332 1195.958   64.678 1131.280    69.670 2731.282    0.000 2731.282
102.10  5459.639  137.248    0.000  137.248  1432.646 1435.584  165.500 1270.084    20.106 2872.324    0.000 2872.324
102.20  5565.159  147.406    0.000  147.406  1583.789 1511.963  194.632 1317.331    89.976 3058.698    0.000 3058.698
102.30  5517.776  143.168    0.000  143.168  1698.911 1239.354   32.339 1207.015    39.912 2692.069    0.000 2692.069
102.40  5561.596  135.194    0.000  135.194  1499.271 1358.213  110.074 1248.139    20.107 2582.291    0.000 2582.291
102.50  5510.211  160.360    0.000  160.360  1597.618 1207.775  138.726 1069.049    19.906 2713.264    0.000 2713.264
102.60  5602.676  147.705    0.000  147.705  1601.040 1352.215  216.418 1135.797   180.858 2704.714    0.000 2704.714
102.70  5475.400  173.696    0.000  173.696  1761.284 1081.035  279.464  801.571   120.437 2602.683   91.385 2511.298
102.80  5354.136  179.019    0.000  179.019  1954.020 1106.189  258.786  847.403   170.904 2696.975   80.829 2616.146
102.90  5296.228  188.185    0.000  188.185  1561.699 1160.489  149.964 1010.525   119.635 2417.409   19.906 2397.503
103.00  5295.738  234.572    0.000  234.572  1785.375 1349.323  159.793 1189.530   180.053 2903.484   20.308 2883.176
103.10  5307.923  215.055    0.000  215.055  1575.842 1091.546   87.505 1004.041   149.493 2340.910    0.000 2340.910
103.20  5398.121  240.426    0.000  240.426  1386.765 1429.500  104.626 1324.873    80.627 2592.042    0.000 2592.042
103.30  5280.644  195.969    0.000  195.969  1498.729 1422.866  307.249 1115.618    80.024 2692.360  120.637 2571.723
103.40  5289.907  162.587    0.000  162.587  1319.021 1361.348  192.251 1169.096    30.159 2559.655    0.000 2559.655
103.50  5288.448  152.214    0.000  152.214  1485.496 1304.556  149.849 1154.707    20.107 2527.280    0.000 2527.280
103.60  5469.387  136.224    0.000  136.224  1462.657 1245.693  186.252 1059.441    79.623 2377.105   10.154 2366.951
103.70  5394.052  199.500    0.000  199.500  1585.521 1234.997  112.443 1122.555    80.226 2556.848    0.000 2556.848
103.80  5383.776  184.721    0.000  184.721  1756.015 1033.608   53.264  980.344    70.574 2576.741    0.000 2576.741
103.90  5469.769  204.175    0.000  204.175  1668.131 1236.288   72.201 1164.087   150.195 2720.106    0.000 2720.106
104.00  5450.335  200.496    0.000  200.496  1739.191 1246.084   85.386 1160.698    60.219 2851.094    0.000 2851.094
104.10  5410.094  190.276    0.000  190.276  1507.045 1370.996   38.046 1332.950    19.906 2551.516    0.000 2551.516
104.20  5293.224  198.558    0.000  198.558  1688.245 1127.005    1.902 1125.103    50.265 2592.433    0.000 2592.433
104.30  5547.646  178.761    0.000  178.761  1636.580 1173.472    0.000 1173.472   140.545 2572.035    0.000 2572.035
104.40  5348.505  191.003    0.000  191.003  1580.095 1252.181    3.805 1248.376    40.112 2615.753    0.000 2615.753
104.50  5407.227  178.944    0.000  178.944  1504.935 1275.784    1.859 1273.925    59.917 2455.299    0.000 2455.299
104.60  5440.468  193.215    0.000  193.215  1496.218 1374.048    7.609 1366.439   129.688 2592.254    0.000 2592.254
104.70  5427.784  197.095    0.000  197.095  1427.164 1316.938   28.534 1288.404    40.213 2691.078    0.000 2691.078
104.80  5373.470  179.156    0.000  179.156  1494.226 1285.847   26.632 1259.215    60.018 2384.045    0.000 2384.045
104.90  5529.544  207.715    0.000  207.715  1675.890 1254.177   69.302 1184.875   110.083 2694.379    0.000 2694.379
105.00  5440.958  222.061    0.000  222.061  1600.238 1288.622   66.580 1222.042   129.990 2602.000    0.000 2602.000
105.10  5444.128  203.591    0.000  203.591  1615.016 1277.932  121.142 1156.791    40.414 2877.759    0.000 2877.759
105.20  5391.489  206.308    0.000  206.308  1314.513 1458.138   11.414 1446.724    70.071 2356.075    0.000 2356.075
105.30  5370.306  196.860    0.000  196.860  1718.429 1166.837    1.902 1164.935    30.361 2611.328    0.000 2611.328
105.40  5526.535  229.828    0.000  229.828  1568.177 1182.930   15.218 1167.711    80.025 2732.380    0.000 2732.380
105.50  5525.261  183.790    0.000  183.790  1490.387 1239.306   28.535 1210.772   121.040 2996.980    0.000 2996.980
105.60  5419.119  240.617    0.000  240.617  1579.245 1376.975   20.925 1356.050    10.053 2812.402    0.000 2812.402
105.70  5520.849  211.655    0.000  211.655  1566.598 1236.298   17.121 1219.177   229.818 2771.292    0.000 2771.292
105.80  5615.311  142.359    0.000  142.359  1684.118 1348.925   76.092 1272.833   160.649 2771.992    0.000 2771.992
105.90  5492.809  236.546    0.000  236.546  1636.742 1243.569   15.219 1228.351    30.159 3114.608    0.000 3114.608
106.00  5591.345  236.849    0.000  236.849  1753.949 1370.872   85.604 1285.268    99.930 2932.339   60.923 2871.416
106.10  5477.624  271.010    0.000  271.010  1736.292 1381.081   26.632 1354.448    20.207 3464.346    0.000 3464.346
106.20  5583.172  257.918    0.000  257.918  1376.961 1535.350   60.874 1474.476     0.000 3047.257    0.000 3047.257
106.30  5506.253  263.514    0.000  263.514  1398.683 1523.681   11.414 1512.268    30.159 3005.509    0.000 3005.509
106.40  5616.162  290.085    0.000  290.085  1333.493 1565.484   89.278 1476.206     0.000 2915.334    0.000 2915.334
106.50  5699.436  306.063    0.000  306.063  1396.414 1521.496  150.281 1371.214     0.000 2795.517   10.154 2785.363
106.60  5511.072  307.088    0.000  307.088  1409.971 1582.351  176.914 1405.438    20.006 2906.092  202.674 2703.418
106.70  5400.956  296.902    0.000  296.902  1476.568 1582.872  117.943 1464.929    29.959 3253.441  141.247 3112.194
106.80  5582.436  308.872    0.000  308.872  1682.343 1355.390  110.333 1245.057   100.833 3092.887  111.491 2981.396
106.90  5548.562  285.738    0.000  285.738  1654.762 1433.771  108.172 1325.600    79.923 3260.773  141.953 3118.821
107.00  5457.660  272.233    0.000  272.233  1569.656 1361.649  161.695 1199.953    70.072 2971.245  182.770 2788.475
107.10  5567.615  326.415    0.000  326.415  1501.857 1467.346  261.735 1205.611   209.712 2861.380  355.386 2505.995
107.20  5340.997  343.076    0.000  343.076  1517.432 1417.820  178.816 1239.004    89.676 2827.884   71.077 2756.807
107.30  5450.423  358.325    0.000  358.325  1565.379 1522.999  173.109 1349.890    69.971 3249.623   60.923 3188.699
107.40  5271.170  367.117    0.000  367.117  1382.365 1515.034  234.189 1280.844   130.791 3016.665   60.319 2956.347
107.50  5548.522  353.659    0.000  353.659  1696.038 1406.485  214.568 1191.917   219.965 3163.852    0.000 3163.852
107.60  5335.187  342.983    0.000  342.983  1777.382 1451.769   93.213 1358.556   351.558 3041.006  192.924 2848.083
107.70  5543.180  366.320    0.000  366.320  1857.209 1531.312  241.374 1289.938   349.553 3334.671  213.030 3121.641
107.80  5438.532  362.982    0.000  362.982  1886.144 1615.696  209.851 1405.845   309.741 3379.610  243.290 3136.320
107.90  5661.551  276.102    0.000  276.102  1804.962 1549.214  148.379 1400.835   370.863 3265.387  261.985 3003.402
108.00  5508.962  333.060    0.000  333.060  1633.293 1670.799  236.733 1434.066   251.028 2999.562  141.247 2858.314
108.10  5482.446  387.744    0.000  387.744  1796.657 1544.203  180.718 1363.484   160.047 3293.241   10.154 3283.087
108.20  5375.204  361.327    0.000  361.327  1425.747 1603.315   71.596 1531.719   190.407 2721.509    0.000 2721.509
108.30  5419.420  342.733    0.000  342.733  1426.686 1694.917   39.948 1654.969    80.426 2879.161    0.000 2879.161
108.40  5517.438  270.499    0.000  270.499  1371.177 1608.707   43.147 1565.559    60.119 2712.869    0.000 2712.869
108.50  5578.022  209.546    0.000  209.546  1507.284 1387.511    0.000 1387.511    99.729 2578.959    0.000 2578.959
108.60  5457.293  269.703    0.000  269.703  1294.807 1486.740   13.316 1473.424   140.543 2363.214    0.000 2363.214
108.70  5459.468  283.099    0.000  283.099  1274.239 1430.993   17.121 1413.873    89.575 2490.497    0.000 2490.497
108.80  5568.200  256.393    0.000  256.393  1458.107 1503.752   22.828 1480.924   199.759 2572.828    0.000 2572.828
108.90  5461.757  331.868    0.000  331.868  1379.315 1461.520   39.948 1421.572   220.868 2288.515    0.000 2288.515
109.00  5381.918  382.584    0.000  382.584  1206.593 1680.854   81.799 1599.055   189.806 2507.392    0.000 2507.392
109.10  5201.837  391.613    0.000  391.613  1300.568 1542.060   51.362 1490.698   239.770 2352.949    0.000 2352.949
109.20  5329.326  305.858    0.000  305.858  1328.190 1546.267   58.971 1487.296   200.260 2355.376    0.000 2355.376
109.30  5370.400  350.370    0.000  350.370  1491.651 1405.396   38.046 1367.350   149.393 2787.260    0.000 2787.260
109.40  5393.794  290.750    0.000  290.750  1314.346 1353.488   32.339 1321.149    20.106 2537.939    0.000 2537.939
109.50  5275.966  312.582    0.000  312.582  1432.996 1365.763   77.994 1287.769   130.191 2628.525    0.000 2628.525
109.60  5191.354  354.638    0.000  354.638  1442.012 1336.118  102.724 1233.394    80.425 2602.481   10.154 2592.328
109.70  5275.314  340.808    0.000  340.808  1578.401 1383.066   72.287 1310.778    90.478 2673.755    0.000 2673.755
109.80  5338.651  325.595    0.000  325.595  1397.268 1596.242   72.287 1523.955    20.106 2713.876    0.000 2713.876
109.90  5457.093  309.119    0.000  309.119  1369.119 1608.533  127.454 1481.079    60.319 2717.301    0.000 2717.301
110.00  5484.068  329.720    0.000  329.720  1586.191 1555.225  116.040 1439.185   110.083 2972.152    0.000 2972.152
110.10  5358.475  323.892    0.000  323.892  1464.673 1565.186  100.822 1464.365    59.817 2862.662    0.000 2862.662
110.20  5485.987  319.039    0.000  319.039  1530.830 1373.688  111.359 1262.330   169.699 2530.788    0.000 2530.788
110.30  5401.173  353.980    0.000  353.980  1382.143 1489.733  126.715 1363.018    80.425 2523.248    0.000 2523.248
110.40  5360.423  258.064    0.000  258.064  1586.711 1254.797   28.448 1226.350   120.637 2486.949    0.000 2486.949
110.50  5475.206  237.119    0.000  237.119  1560.736 1353.450   55.598 1297.851   199.457 2533.201    0.000 2533.201
110.60  5389.752  360.869    0.000  360.869  1527.842 1453.394  125.552 1327.842   129.387 2540.164   10.154 2530.010
110.70  5488.885  320.952    0.000  320.952  1640.104 1408.708  117.464 1291.244   119.534 2694.175    0.000 2694.175
110.80  5573.094  323.466    0.000  323.466  1606.133 1551.833  149.542 1402.291   139.339 2858.542    0.000 2858.542
110.90  5368.754  359.874    0.000  359.874  1484.577 1312.251   53.264 1258.987   129.387 2533.826    0.000 2533.826
111.00  5456.617  318.965    0.000  318.965  1577.097 1324.274   19.023 1305.251    69.670 2413.886    0.000 2413.886
111.10  5417.741  253.886    0.000  253.886  1439.213 1353.394   64.845 1288.549   110.584 2411.981    0.000 2411.981
111.20  5392.613  356.400    0.000  356.400  1581.394 1267.179   22.306 1244.874   100.230 2241.967    0.000 2241.967
111.30  5465.777  300.283    0.000  300.283  1521.911 1299.762   18.763 1280.999   109.481 2389.466    0.000 2389.466
111.40  5548.378  313.427    0.000  313.427  1421.470 1236.286   18.632 1217.655   109.982 2422.734    0.000 2422.734
111.50  5375.957  365.365    0.000  365.365  1508.041 1170.749   10.982 1159.767   139.841 2273.335    0.000 2273.335
111.60  5459.847  349.138    0.000  349.138  1335.384 1367.069   46.471 1320.598    80.324 2440.829    0.000 2440.829
111.70  5287.458  285.880    0.000  285.880  1495.521 1258.635   39.035 1219.600    50.265 2360.198    0.000 2360.198
111.80  5323.386  285.007    0.000  285.007  1467.824 1055.916    0.000 1055.916   120.637 1915.245    0.000 1915.245
111.90  5373.118  288.452    0.000  288.452  1485.435 1201.539   89.408 1112.131   239.269 2360.014   60.923 2299.090
112.00  5532.838  335.131    0.000  335.131  1425.938 1325.830   73.930 1251.900   160.950 2326.928   10.154 2316.774
112.10  5524.936  264.537    0.000  264.537  1524.675 1244.790   98.088 1146.702   139.440 2516.827    0.000 2516.827
112.20  5440.655  316.868    0.000  316.868  1425.785 1343.194   42.796 1300.397   129.387 2400.018    0.000 2400.018
112.30  5418.026  304.671    0.000  304.671  1604.210 1116.712   38.866 1077.846   119.434 2450.685    0.000 2450.685
112.40  5318.878  314.541    0.000  314.541  1447.385 1244.461   29.958 1214.503   119.534 2698.396    0.000 2698.396
112.50  5399.119  288.648    0.000  288.648  1428.632 1388.186  108.345 1279.841   199.056 2382.935    0.000 2382.935
112.60  5402.803  303.367    0.000  303.367  1511.689 1403.511   93.169 1310.342    90.478 2699.798    0.000 2699.798
112.70  5146.273  324.038    0.000  324.038  1469.691 1260.269   29.741 1230.528    59.717 2601.681    0.000 2601.681
112.80  5228.852  301.827    0.000  301.827  1350.517 1314.666    3.718 1310.948   120.035 2164.759    0.000 2164.759
112.90  5222.307  291.432    0.000  291.432  1410.125 1199.735   14.959 1184.776   100.131 2356.289    0.000 2356.289
113.00  5456.349  268.017    0.000  268.017  1556.341 1280.558   45.090 1235.469    99.528 2610.329    0.000 2610.329
113.10  5111.473  318.713    0.000  318.713  1486.983 1283.883   37.220 1246.663     0.000 2577.948    0.000 2577.948
113.20  5374.827  322.270    0.000  322.270  1432.017 1232.006   24.124 1207.882    40.012 2486.066    0.000 2486.066
113.30  5272.874  271.731    0.000  271.731  1397.283 1383.827   17.034 1366.792     0.000 2700.006   71.077 2628.929
113.40  5404.398  321.750    0.000  321.750  1228.335 1373.752    0.000 1373.752     0.000 2397.805    0.000 2397.805
113.50  5362.392  303.514    0.000  303.514  1176.926 1423.618   37.263 1386.355     0.000 2162.345    0.000 2162.345
113.60  5430.885  270.214    0.000  270.214  1387.586 1252.707   20.447 1232.260     0.000 2308.729   60.923 2247.805
113.70  5365.372  300.972    0.000  300.972  1199.496 1523.555   15.045 1508.510     0.000 2224.883   71.077 2153.806
113.80  5294.083  277.244    0.000  277.244  1170.015 1476.582   53.264 1423.318     0.000 2392.575    0.000 2392.575
113.90  5326.688  270.410    0.000  270.410  1185.069 1525.937   11.414 1514.523    19.906 1994.866    0.000 1994.866
114.00  5372.090  292.060    0.000  292.060  1193.040 1661.599   13.316 1648.283    30.159 2438.204    0.000 2438.204
114.10  5187.501  316.440    0.000  316.440  1050.819 1576.919    0.000 1576.919    19.906 2189.501    0.000 2189.501
114.20  5329.823  295.565    0.000  295.565  1113.243 1446.781   24.599 1422.181     0.000 2219.160    0.000 2219.160
114.30  5306.097  255.845    0.000  255.845  1244.066 1381.165   17.121 1364.045     0.000 2135.414    0.000 2135.414
114.40  5210.035  290.678    0.000  290.678  1216.849 1349.707   35.451 1314.256     0.000 2329.846    0.000 2329.846
114.50  5155.629  270.003    0.000  270.003  1123.728 1342.126   19.023 1323.103     0.000 2359.395    0.000 2359.395
114.60  5250.381  330.758    0.000  330.758  1048.303 1415.497    0.000 1415.497     0.000 2312.555    0.000 2312.555
114.70  5523.987  248.575    0.000  248.575  1383.957 1432.799   70.299 1362.500    10.053 2581.280   20.308 2560.973
114.80  5529.254  273.755    0.000  273.755  1397.011 1412.902  111.458 1301.445    70.172 2288.523    0.000 2288.523
114.90  5593.875  248.372    0.000  248.372  1429.687 1368.364   37.828 1330.536    40.212 2351.655    0.000 2351.655
115.00  5589.542  235.908    0.000  235.908  1426.699 1571.901  102.724 1469.177    40.212 2749.960    0.000 2749.960
115.10  5502.759  286.972    0.000  286.972  1369.605 1584.783  104.540 1480.244    10.053 2711.664    0.000 2711.664
115.20  5508.150  302.149    0.000  302.149  1329.521 1507.901  146.640 1361.261    69.670 2537.839    0.000 2537.839
115.30  5564.709  282.732    0.000  282.732  1432.322 1520.996  160.608 1360.389    10.053 2838.423    0.000 2838.423
115.40  5526.550  248.535    0.000  248.535  1431.527 1491.210  149.760 1341.450     0.000 2720.599    0.000 2720.599
115.50  5447.596  339.162    0.000  339.162  1307.771 1579.112  173.055 1406.057     0.000 2688.129   40.212 2647.916
115.60  5433.373  292.765    0.000  292.765  1358.036 1536.257  241.918 1294.339     0.000 2596.952   70.372 2526.581
115.70  5428.727  309.955    0.000  309.955  1253.398 1571.216   74.190 1497.027     0.000 2759.999    0.000 2759.999
115.80  5378.229  301.723    0.000  301.723  1270.922 1674.480  135.140 1539.340     0.000 3025.910   20.106 3005.804
115.90  5565.658  305.851    0.000  305.851  1264.912 1735.125   30.437 1704.688    30.059 2630.932    0.000 2630.932
116.00  5547.644  303.256    0.000  303.256  1203.063 1775.382  169.261 1606.121    40.213 2864.062   20.308 2843.754
116.10  5568.604  327.220    0.000  327.220  1335.928 1564.801  113.095 1451.706    50.366 2831.897    0.000 2831.897
116.20  5599.816  211.050    0.000  211.050  1313.803 1448.039  104.626 1343.413    20.106 2745.943    0.000 2745.943
116.30  5463.238  215.758    0.000  215.758  1529.796 1293.495   28.534 1264.961    10.154 2663.903    0.000 2663.903
116.40  5459.424  255.625    0.000  255.625  1503.733 1395.950   45.655 1350.296   100.633 2586.201    0.000 2586.201
116.50  5597.719  288.107    0.000  288.107  1380.527 1627.563  101.033 1526.530    60.320 2853.407    0.000 2853.407
116.60  5501.843  223.270    0.000  223.270  1306.281 1387.685   48.852 1338.832    20.308 2479.132    0.000 2479.132
116.70  5505.163  258.759    0.000  258.759  1423.950 1515.142  182.621 1332.521   211.417 2850.098   20.308 2829.790
116.80  5416.323  215.332    0.000  215.332  1687.377 1446.563  176.424 1270.139   241.376 2912.204   30.159 2882.045
116.90  5468.241  228.086    0.000  228.086  1528.939 1382.837  104.235 1278.602   139.742 2736.695   30.159 2706.536
117.00  5415.845  292.624    0.000  292.624  1440.308 1502.538   49.460 1453.078    30.059 2761.425    0.000 2761.425
117.10  5351.076  326.360    0.000  326.360  1341.817 1482.720   74.190 1408.530    20.006 2579.072    0.000 2579.072
117.20  5322.998  305.972    0.000  305.972  1364.337 1366.850   74.831 1292.019    20.106 2609.401   10.053 2599.348
117.30  5464.386  260.826    0.000  260.826  1428.907 1415.729   34.198 1381.531    10.053 2888.276    0.000 2888.276
117.40  5558.354  235.516    0.000  235.516  1445.776 1476.530  125.497 1351.032    20.106 2674.236   30.159 2644.076
117.50  5639.649  281.116    0.000  281.116  1434.702 1599.660  121.747 1477.913    10.053 2962.784   10.154 2952.630
117.60  5464.492  312.815    0.000  312.815  1290.025 1564.949   26.632 1538.317     0.000 2701.722   10.154 2691.568
117.70  5499.320  306.067    0.000  306.067  1264.104 1601.024   13.230 1587.794     0.000 2569.008    0.000 2569.008
117.80  5531.277  304.479    0.000  304.479  1326.894 1760.363    1.902 1758.461    70.372 2799.414   10.154 2789.260
117.90  5676.646  243.393    0.000  243.393  1499.305 1718.083   41.285 1676.797    80.526 2830.375    0.000 2830.375
118.00  5796.374  175.894    0.000  175.894  1401.273 1782.107  213.077 1569.031    40.414 3175.000   70.573 3104.427
118.10  5699.038  184.838    0.000  184.838  1330.358 1805.159   54.993 1750.167     0.000 3006.618    0.000 3006.618
118.20  5632.128  191.174    0.000  191.174  1294.097 1650.004  157.891 1492.113    10.053 2871.602    0.000 2871.602
118.30  5578.083  180.227    0.000  180.227  1248.445 1816.232  222.265 1593.968    40.113 3196.018   10.154 3185.864
118.40  5735.699  168.485    0.000  168.485  1187.255 1753.269  178.896 1574.373    30.462 2756.072   10.053 2746.019
118.50  5528.710  197.646    0.000  197.646  1257.507 1607.557  140.422 1467.135    30.159 2703.814    0.000 2703.814
118.60  5447.224  248.548    0.000  248.548  1014.204 1720.498  115.519 1604.979    30.260 2363.401    0.000 2363.401
118.70  5584.657  254.240    0.000  254.240  1172.958 1599.452   62.899 1536.553     0.000 2566.384    0.000 2566.384
118.80  5522.216  245.111    0.000  245.111  1094.796 1561.125  112.663 1448.462    29.858 2615.446    0.000 2615.446
118.90  5383.839  301.221    0.000  301.221  1313.551 1566.638   13.316 1553.322    40.212 2834.397    0.000 2834.397
119.00  5341.860  224.337    0.000  224.337  1210.742 1690.872  111.797 1579.075    20.106 2851.917    0.000 2851.917
119.10  5421.184  253.739    0.000  253.739  1271.555 1609.487  171.377 1438.110    10.053 3187.867    0.000 3187.867
119.20  5481.195  222.190    0.000  222.190  1440.931 1562.702   51.145 1511.557    10.053 2952.832    0.000 2952.832
119.30  5395.400  330.082    0.000  330.082  1433.767 1420.461  109.815 1310.646    80.325 2810.278   20.106 2790.172
119.40  5363.392  277.163    0.000  277.163  1366.417 1459.087  124.068 1335.019    80.125 2652.642    0.000 2652.642
119.50  5304.119  290.840    0.000  290.840  1321.273 1534.696   79.804 1454.892    40.012 2765.029    0.000 2765.029
119.60  5272.792  285.195    0.000  285.195  1450.687 1365.378   14.959 1350.419    70.373 2552.622    0.000 2552.622
119.70  5267.083  279.366    0.000  279.366  1309.688 1469.003   37.787 1431.217    50.265 2682.900    0.000 2682.900
119.80  5313.455  315.878    0.000  315.878  1279.435 1674.293   93.464 1580.830    40.212 2858.638    0.000 2858.638
119.90  5326.607  289.014    0.000  289.014  1456.896 1416.518   50.451 1366.067    90.478 2507.776    0.000 2507.776
120.00  5253.697  278.878    0.000  278.878  1438.340 1352.274   59.353 1292.921    80.425 2507.871    0.000 2507.871
120.10  5314.607  285.666    0.000  285.666  1274.730 1351.532   14.613 1336.919    40.212 2468.169    0.000 2468.169
120.20  5299.843  298.837    0.000  298.837  1321.793 1460.784   11.414 1449.371    20.106 2642.196   10.154 2632.042
120.30  5442.786  329.970    0.000  329.970  1377.342 1473.987   22.568 1451.419   100.330 2738.006   40.616 2697.391
120.40  5267.458  350.850    0.000  350.850  1244.926 1558.728    0.000 1558.728    19.906 2644.416    0.000 2644.416
120.50  5149.010  287.810    0.000  287.810  1206.653 1434.819    0.000 1434.819    50.265 2427.962    0.000 2427.962
120.60  5234.222  282.321    0.000  282.321  1065.714 1455.068    0.000 1455.068     0.000 2179.342    0.000 2179.342
120.70  5490.688  293.608    0.000  293.608  1174.088 1519.219    0.000 1519.219     0.000 2405.542    0.000 2405.542
120.80  5079.027  346.529    0.000  346.529  1249.872 1440.138    0.000 1440.138    70.372 2420.624    0.000 2420.624
120.90  5410.421  372.928    0.000  372.928  1397.043 1466.465    0.000 1466.465    70.171 2585.703    0.000 2585.703
121.00  5537.586  211.847    0.000  211.847  1444.527 1445.989    0.000 1445.989     9.953 2747.055    0.000 2747.055
121.10  5462.534  225.317    0.000  225.317  1658.275 1356.552    0.000 1356.552    30.159 2900.753    0.000 2900.753
121.20  5436.909  223.626    0.000  223.626  1471.781 1263.523    0.000 1263.523    20.106 2547.998    0.000 2547.998
121.30  5421.133  221.665    0.000  221.665  1282.861 1302.883    0.000 1302.883     0.000 2551.499    0.000 2551.499
121.40  5363.747  255.398    0.000  255.398  1429.091 1348.944    0.000 1348.944    80.425 2482.340    0.000 2482.340
121.50  5502.817  235.456    0.000  235.456  1434.816 1187.380    0.000 1187.380    90.679 2360.496    0.000 2360.496
121.60  5411.280  161.402    0.000  161.402  1526.897 1069.051    0.000 1069.051    80.124 2371.055    0.000 2371.055
121.70  5630.886  193.737    0.000  193.737  1290.344 1338.583    0.000 1338.583    10.053 2504.566    0.000 2504.566
121.80  5451.987  185.454    0.000  185.454  1291.877 1342.543    0.000 1342.543    50.568 2316.471    0.000 2316.471
121.90  5425.905  219.319    0.000  219.319  1280.281 1363.569    1.902 1361.667     0.000 2348.441    0.000 2348.441
122.00  5586.716  217.384    0.000  217.384  1301.642 1323.827    3.804 1320.023    70.573 2170.002    0.000 2170.002
122.10  5559.095  204.342    0.000  204.342  1315.335 1325.079    0.000 1325.079    20.106 2482.044    0.000 2482.044
122.20  5368.774  179.803    0.000  179.803  1278.027 1309.650   13.143 1296.507    10.053 2386.331    0.000 2386.331
122.30  5389.564  194.507    0.000  194.507  1099.810 1496.002   15.218 1480.783     0.000 2478.205    0.000 2478.205
122.40  5591.706  188.170    0.000  188.170  1140.839 1547.251   41.024 1506.227    10.053 2690.542    0.000 2690.542
122.50  5517.346  207.395    0.000  207.395   929.640 1599.339   12.883 1586.457     0.000 2469.375    0.000 2469.375
122.60  5324.986  266.405    0.000  266.405   920.432 1634.929    0.000 1634.929    20.106 2415.906    0.000 2415.906
122.70  5480.756  230.609    0.000  230.609  1175.008 1304.726    0.000 1304.726    19.906 2445.953    0.000 2445.953
122.80  5426.053  280.826    0.000  280.826  1363.948 1320.130    0.000 1320.130    10.053 2846.386    0.000 2846.386
122.90  5525.995  258.705    0.000  258.705  1410.845 1235.863   17.121 1218.743   110.584 2530.909    0.000 2530.909
123.00  5418.285  277.696    0.000  277.696  1423.722 1334.587    5.707 1328.880   120.136 2571.517    0.000 2571.517
123.10  5540.139  292.650    0.000  292.650  1429.822 1301.757    5.707 1296.050    80.425 2531.811    0.000 2531.811
123.20  5410.307  315.312    0.000  315.312  1266.320 1426.946    1.902 1425.043    80.427 2507.886    0.000 2507.886
123.30  5549.991  325.687    0.000  325.687  1248.686 1483.921    3.805 1480.116    10.053 2718.801    0.000 2718.801
123.40  5574.106  320.870    0.000  320.870  1247.707 1536.748    5.707 1531.041    40.212 2799.015    0.000 2799.015
123.50  5431.212  301.171    0.000  301.171  1112.009 1539.322   13.316 1526.005    10.053 2767.660    0.000 2767.660
123.60  5379.997  321.113    0.000  321.113  1232.111 1547.403   57.069 1490.335   100.632 2901.875    0.000 2901.875
123.70  5465.076  313.921    0.000  313.921  1208.248 1486.859    0.000 1486.859    30.159 2825.461    0.000 2825.461
123.80  5298.557  329.724    0.000  329.724  1230.607 1362.508    0.000 1362.508     0.000 2438.505    0.000 2438.505
123.90  5339.774  296.629    0.000  296.629  1154.809 1594.539    5.707 1588.833    10.053 2558.742    0.000 2558.742
124.00  5389.089  314.510    0.000  314.510  1363.450 1449.934    0.000 1449.934    40.212 2512.303    0.000 2512.303
124.10  5577.244  230.973    0.000  230.973  1285.108 1432.558   22.828 1409.730   110.685 2461.133    0.000 2461.133
124.20  5672.127  233.436    0.000  233.436  1263.210 1391.478   24.165 1367.313    19.906 2546.287    0.000 2546.287
124.30  5797.738  207.315    0.000  207.315  1375.985 1314.754    0.000 1314.754    40.212 2343.520    0.000 2343.520
124.40  5609.181  235.573    0.000  235.573  1430.979 1329.913   38.046 1291.867    90.478 2436.103    0.000 2436.103
124.50  5587.994  228.062    0.000  228.062  1475.115 1283.307    0.000 1283.307   120.637 2377.999    0.000 2377.999
124.60  5492.520  238.882    0.000  238.882  1391.802 1209.505   54.475 1155.030    80.425 2351.871    0.000 2351.871
124.70  5391.513  201.380    0.000  201.380  1478.462 1300.918    5.707 1295.211   110.584 2557.139    0.000 2557.139
124.80  5568.924  219.049    0.000  219.049  1618.822 1141.165   41.329 1099.837    50.366 2525.763    0.000 2525.763
124.90  5588.469  175.503    0.000  175.503  1614.889 1169.019   57.069 1111.950    80.224 2372.256    0.000 2372.256
125.00  5654.225  185.461    0.000  185.461  1779.389 1140.625   26.546 1114.080    90.378 2431.179    0.000 2431.179
125.10  5550.766  214.695    0.000  214.695  1730.349 1180.394    0.000 1180.394   321.699 2272.027    0.000 2272.027
125.20  5459.475  177.123    0.000  177.123  1665.983  905.138   13.316  891.822   229.416 1990.043    0.000 1990.043
125.30  5548.564  168.087    0.000  168.087  1647.116 1017.670   20.925  996.745    30.159 2262.993    0.000 2262.993
125.40  5631.245  177.745    0.000  177.745  1928.669  934.355   32.296  902.059   120.035 2314.354    0.000 2314.354
125.50  5565.109  210.388    0.000  210.388  1660.036 1082.037   39.948 1042.088   191.311 2340.087    0.000 2340.087
125.60  5579.689  215.011    0.000  215.011  1696.347 1090.248   51.276 1038.973   140.743 2326.510    0.000 2326.510
125.70  5614.684  194.444    0.000  194.444  1883.133  922.672    7.609  915.063   221.168 2243.274    0.000 2243.274
125.80  5402.443  202.615    0.000  202.615  1645.800  881.920    0.000  881.920   110.786 2105.750    0.000 2105.750
125.90  5708.270  221.197    0.000  221.197  1583.628 1085.093    9.511 1075.581   110.584 2242.875    0.000 2242.875
126.00  5516.941  198.079    0.000  198.079  1597.146 1122.019   45.526 1076.494   109.782 2226.092    0.000 2226.092
126.10  5497.366  179.758    0.000  179.758  1744.513  898.218   43.753  854.465    59.918 2090.383    0.000 2090.383
126.20  5451.155  214.445    0.000  214.445  1569.323 1019.077    5.707 1013.370   100.531 2083.936    0.000 2083.936
126.30  5603.785  195.626    0.000  195.626  1642.242 1119.597   64.888 1054.709   211.417 2237.136    0.000 2237.136
126.40  5564.455  190.227    0.000  190.227  1650.089 1239.335   94.800 1144.536   140.945 2475.290    0.000 2475.290
126.50  5628.875  241.934    0.000  241.934  1356.252 1460.423  128.095 1332.327    49.764 2426.145    0.000 2426.145
126.60  5557.418  213.433    0.000  213.433  1307.567 1282.768   61.824 1220.944    39.811 2115.610    0.000 2115.610
126.70  5519.022  212.847    0.000  212.847  1510.412 1269.966   60.653 1209.312    99.528 2494.319    0.000 2494.319
126.80  5626.427  217.172    0.000  217.172  1281.842 1405.260  106.345 1298.915    69.870 2515.615    0.000 2515.615
126.90  5451.129  194.186    0.000  194.186  1032.564 1431.335  126.748 1304.588    49.864 2312.842    0.000 2312.842
127.00  5388.504  246.987    0.000  246.987  1267.913 1381.628  147.510 1234.118   241.274 2286.096    0.000 2286.096
127.10  5444.481  230.876    0.000  230.876  1411.029 1394.338  109.029 1285.309   258.874 2498.331    0.000 2498.331
127.20  5447.569  261.096    0.000  261.096  1366.317 1454.775  107.170 1347.605   231.021 2467.656    0.000 2467.656
127.30  5440.192  233.906    0.000  233.906  1418.066 1386.672   77.821 1308.851   261.582 2385.939    0.000 2385.939
127.40  5652.165  222.745    0.000  222.745  1259.097 1600.247   79.930 1520.318   241.274 2447.855    0.000 2447.855
127.50  5765.656  223.990    0.000  223.990  1036.760 1652.572   59.836 1592.736   150.797 2258.363    0.000 2258.363
127.60  5714.602  234.226    0.000  234.226  1154.493 1533.150  123.081 1410.069    60.320 2271.238    0.000 2271.238
127.70  5763.887  266.974    0.000  266.974  1283.394 1418.858   57.799 1361.058    99.528 2561.078    0.000 2561.078
127.80  5552.941  252.290    0.000  252.290  1362.310 1279.714  111.531 1168.183    49.864 2381.011    0.000 2381.011
127.90  5365.766  227.426    0.000  227.426  1369.645 1345.099  123.606 1221.493    70.372 2347.440    0.000 2347.440
128.00  5617.004  241.707    0.000  241.707  1466.567 1289.457   11.153 1278.304   100.733 2412.579    0.000 2412.579
128.10  5663.648  197.754    0.000  197.754  1593.698 1236.929   78.028 1158.901     0.000 2672.144    0.000 2672.144
128.20  5475.326  206.906    0.000  206.906  1570.722  968.074   11.414  956.660    10.053 2188.495   60.923 2127.571
128.30  5614.477  203.521    0.000  203.521  1730.200 1011.093   36.144  974.949   131.295 2307.722   20.308 2287.414
128.40  5582.544  225.192    0.000  225.192  1723.408  952.458   29.828  922.629    79.824 2353.362   30.462 2322.901
128.50  5496.664  205.130    0.000  205.130  1637.783 1002.772    0.000 1002.772    70.273 2350.657   10.154 2340.503
128.60  5588.482  228.798    0.000  228.798  1809.523 1155.909   75.222 1080.687    69.870 2365.716   71.077 2294.639
128.70  5644.006  233.922    0.000  233.922  1805.176 1079.682   28.230 1051.452    50.265 2428.950   30.462 2398.488
128.80  5609.556  225.117    0.000  225.117  1610.964 1263.803   37.481 1226.322    30.159 2468.557   10.154 2458.403
128.90  5565.556  192.604    0.000  192.604  1587.535 1153.236   56.025 1097.211    10.154 2309.519   40.616 2268.904
129.00  5550.043  222.671    0.000  222.671  1469.853 1284.810  113.692 1171.118     0.000 2426.343   50.366 2375.977
129.10  5558.429  255.418    0.000  255.418  1312.860 1372.239   53.906 1318.334    80.425 2257.449    0.000 2257.449
129.20  5571.158  238.350    0.000  238.350  1447.096 1264.185   59.482 1204.703    60.319 2144.546    0.000 2144.546
129.30  5613.912  225.842    0.000  225.842  1711.220 1130.750    0.000 1130.750     0.000 2310.646   30.462 2280.185
129.40  5578.113  250.200    0.000  250.200  1563.521 1126.563   31.861 1094.703    30.059 2216.239    0.000 2216.239
129.50  5333.991  236.280    0.000  236.280  1224.162 1278.431   68.776 1209.655    20.106 2083.939    0.000 2083.939
129.60  5527.479  253.448    0.000  253.448  1313.859 1409.821    7.523 1402.299    20.106 2457.614   20.308 2437.307
129.70  5411.756  260.058    0.000  260.058  1267.649 1352.853   61.778 1291.075     0.000 1999.296    0.000 1999.296
129.80  5402.696  271.343    0.000  271.343  1312.050 1284.682   33.203 1251.479     0.000 2307.125    0.000 2307.125
129.90  5374.947  298.291    0.000  298.291  1137.257 1388.729  144.988 1243.741    20.106 2189.292    0.000 2189.292
130.00  5318.918  333.814    0.000  333.814  1221.692 1269.876   94.800 1175.076     0.000 2149.582    0.000 2149.582
130.10  5358.474  336.620    0.000  336.620  1161.036 1344.636    1.902 1342.734    30.159 2187.287    0.000 2187.287
130.20  5485.625  306.454    0.000  306.454  1384.740 1222.463    0.000 1222.463     0.000 2105.042    0.000 2105.042
130.30  5382.435  276.973    0.000  276.973  1292.638 1203.868    0.000 1203.868     0.000 2358.994    0.000 2358.994
130.40  5335.342  318.729    0.000  318.729  1253.777 1199.463    0.000 1199.463     0.000 2357.886    0.000 2357.886
130.50  5019.774  347.238    0.000  347.238  1270.983 1111.528    0.000 1111.528     0.000 1992.052    0.000 1992.052
130.60  5391.827  307.143    0.000  307.143  1313.621 1262.737    0.000 1262.737     0.000 2359.899    0.000 2359.899
130.70  5118.774  379.075    0.000  379.075  1127.165 1217.708    0.000 1217.708     0.000 1878.459    0.000 1878.459
130.80  5393.215  385.744    0.000  385.744  1065.071 1463.354   29.698 1433.655     0.000 2109.573    0.000 2109.573
130.90  5245.375  376.255    0.000  376.255  1302.559 1311.608   35.404 1276.203    50.065 2129.990    0.000 2129.990
131.00  5506.001  384.291    0.000  384.291  1400.713 1209.563   24.208 1185.355    50.265 2090.470    0.000 2090.470
131.10  5289.552  343.799    0.000  343.799  1401.884 1167.426   61.341 1106.085    50.065 2106.762    0.000 2106.762
131.20  5328.668  357.926    0.000  357.926  1193.528 1251.867   13.273 1238.594    40.212 2028.546    0.000 2028.546
131.30  5328.901  355.811    0.000  355.811  1374.096 1381.128    9.511 1371.616     9.953 2237.955    0.000 2237.955
131.40  5286.616  314.403    0.000  314.403  1121.213 1426.159   50.492 1375.666    20.106 2129.477    0.000 2129.477
131.50  5219.018  334.514    0.000  334.514  1238.212 1380.705   31.600 1349.105    10.053 2332.449    0.000 2332.449
131.60  5288.782  323.578    0.000  323.578  1184.630 1529.486   63.330 1466.156    10.053 1856.837    0.000 1856.837
131.70  5438.574  270.443    0.000  270.443  1187.493 1400.465   14.613 1385.852    10.053 2161.342    0.000 2161.342
131.80  5480.751  265.979    0.000  265.979  1130.898 1365.952   16.601 1349.351     0.000 2070.258    0.000 2070.258
131.90  5450.145  302.167    0.000  302.167  1219.215 1304.809   26.023 1278.786     0.000 2128.177    0.000 2128.177
132.00  5305.939  267.245    0.000  267.245  1161.109 1330.349   13.012 1317.338    50.265 2207.491    0.000 2207.491
132.10  5484.542  293.497    0.000  293.497  1184.934 1507.498    5.707 1501.791     0.000 2419.512    0.000 2419.512
132.20  5419.096  286.346    0.000  286.346  1270.068 1233.179    1.859 1231.320     0.000 2195.929    0.000 2195.929
132.30  5523.342  241.020    0.000  241.020  1254.534 1374.583   53.347 1321.236     0.000 2233.035    0.000 2233.035
132.40  5461.727  224.963    0.000  224.963  1144.889 1606.581  167.359 1439.223     9.953 2652.461    0.000 2652.461
132.50  5727.516  335.211    0.000  335.211  1095.510 1783.520   79.853 1703.667     0.000 2859.452    0.000 2859.452
132.60  5687.081  305.176    0.000  305.176  1065.237 1784.523   72.668 1711.855    20.106 2645.006    0.000 2645.006
132.70  5537.805  287.626    0.000  287.626  1271.236 1694.170   76.005 1618.164    30.159 2439.827    0.000 2439.827
132.80  5570.813  257.272    0.000  257.272  1367.674 1461.408  124.890 1336.518    30.159 2616.353   20.308 2596.046
132.90  5725.779  246.221    0.000  246.221  1503.492 1386.157   11.414 1374.743    90.177 2555.938    0.000 2555.938
133.00  5705.389  315.315    0.000  315.315  1532.375 1453.333   64.678 1388.654    10.154 2638.474    0.000 2638.474
133.10  5498.680  302.445    0.000  302.445  1261.949 1440.946   24.730 1416.216    10.053 2376.693    0.000 2376.693
133.20  5561.353  256.802    0.000  256.802  1286.215 1438.261    0.000 1438.261    50.265 2449.473    0.000 2449.473
133.30  5539.309  255.441    0.000  255.441  1345.047 1259.103    5.707 1253.396    19.906 2357.187    0.000 2357.187
133.40  5637.374  302.840    0.000  302.840  1479.682 1342.718   16.729 1325.988    10.053 2352.267    0.000 2352.267
133.50  5758.714  232.132    0.000  232.132  1453.514 1528.246   24.730 1503.516    30.159 2562.971    0.000 2562.971
133.60  5671.706  275.940    0.000  275.940  1462.162 1569.232   19.023 1550.209   201.163 2464.652    0.000 2464.652
133.70  5806.931  278.090    0.000  278.090  1458.124 1367.161    5.707 1361.454   130.892 2405.845    0.000 2405.845
133.80  5685.126  289.790    0.000  289.790  1398.683 1475.415   26.632 1448.783   181.158 2293.347    0.000 2293.347
133.90  5556.807  239.127    0.000  239.127  1411.096 1541.295  106.529 1434.766    70.071 2744.038    0.000 2744.038
134.00  5509.867  238.740    0.000  238.740  1375.838 1535.192   79.896 1455.295   120.336 2694.376    0.000 2694.376
134.10  5581.322  305.542    0.000  305.542  1416.122 1528.450   38.046 1490.404   160.549 2734.488    0.000 2734.488
134.20  5565.317  283.822    0.000  283.822  1384.377 1401.707   13.143 1388.564   219.764 2523.483    0.000 2523.483
134.30  5719.604  181.131    0.000  181.131  1399.645 1544.307   57.630 1486.677   159.746 2553.018    0.000 2553.018
134.40  5601.558  219.853    0.000  219.853  1287.433 1488.916   56.591 1432.326   140.042 2622.195    0.000 2622.195
134.50  5610.642  219.330    0.000  219.330  1422.695 1698.580   55.851 1642.728   140.041 2620.572    0.000 2620.572
134.60  5734.145  172.290    0.000  172.290  1242.070 1874.048   53.178 1820.870    20.106 2768.658    0.000 2768.658
134.70  5758.229  157.469    0.000  157.469  1216.866 1560.192   11.414 1548.778    40.212 2645.118    0.000 2645.118
134.80  5763.524  250.106    0.000  250.106  1421.748 1719.918    0.000 1719.918    90.478 2749.663    0.000 2749.663
134.90  5416.668  278.294    0.000  278.294  1289.314 1570.455   32.339 1538.115     0.000 2915.533    0.000 2915.533
135.00  5757.192  200.046    0.000  200.046  1326.318 1813.937   49.025 1764.912    60.118 3000.679    0.000 3000.679
135.10  5598.430  239.260    0.000  239.260  1480.647 1764.949  110.159 1654.789    60.419 3288.199    0.000 3288.199
135.20  5527.043  222.175    0.000  222.175  1348.622 1738.027   47.557 1690.470     0.000 3122.621    0.000 3122.621
135.30  5631.244  297.014    0.000  297.014  1378.319 1645.433    1.902 1643.531    39.811 2728.654    0.000 2728.654
135.40  5688.729  286.449    0.000  286.449  1291.035 1762.564   13.316 1749.248    39.912 2910.328    0.000 2910.328
135.50  5688.433  266.742    0.000  266.742  1535.412 1627.903   15.175 1612.729   191.211 2891.001    0.000 2891.001
135.60  5586.152  233.150    0.000  233.150  1380.659 1617.623   15.044 1602.579   130.690 2658.658    0.000 2658.658
135.70  5603.167  243.270    0.000  243.270  1168.785 1563.059    1.859 1561.200    40.212 2446.244    0.000 2446.244
135.80  5650.135  195.379    0.000  195.379  1361.269 1519.520    3.718 1515.803   100.733 2713.155    0.000 2713.155
135.90  5618.058  125.877    0.000  125.877  1337.842 1479.534   11.414 1468.120    90.679 2716.689   10.154 2706.536
136.00  5500.773  190.524    0.000  190.524  1323.984 1552.932    0.000 1552.932   109.882 2489.585    0.000 2489.585
136.10  5484.868  300.876   15.856  285.020  1344.143 1630.074    1.902 1628.172    60.319 2465.056    0.000 2465.056
136.20  5618.194  123.129    0.000  123.129  1392.935 1570.144    5.707 1564.437   130.590 2492.592    0.000 2492.592
136.30  5824.481   94.800    0.000   94.800  1361.896 1586.309    0.000 1586.309   120.537 2409.961    0.000 2409.961
136.40  5577.104  105.942    0.000  105.942  1044.655 1657.253   41.851 1615.402    40.112 2583.474    0.000 2583.474
136.50  5680.433   94.357    0.000   94.357  1173.189 1528.667   32.339 1496.328   191.210 2311.738    0.000 2311.738
136.60  5475.739  106.002    0.000  106.002  1060.601 1807.307   46.474 1760.833    70.273 2416.115    0.000 2416.115
136.70  5531.945  101.709    5.708   96.002  1283.108 1676.605   51.362 1625.244    50.669 2450.693    0.000 2450.693
136.80  5483.536  100.519    0.000  100.519  1149.344 1525.697   13.143 1512.553    20.106 2376.993    0.000 2376.993
136.90  5626.329   79.349    0.000   79.349  1179.384 1633.243  104.626 1528.617    80.828 2597.052    0.000 2597.052
137.00  5599.417   78.992    0.000   78.992  1187.034 1653.597   38.046 1615.551   161.051 2567.195    0.000 2567.195
137.10  5459.618  129.423    0.000  129.423  1052.752 1584.691  124.899 1459.792   100.531 2438.821    0.000 2438.821
137.20  5595.110   91.647    0.000   91.647  1349.244 1365.588    0.000 1365.588   110.685 2348.041    0.000 2348.041
137.30  5579.721  116.435    0.000  116.435  1146.492 1503.271  148.162 1355.109    10.053 2426.254    0.000 2426.254
137.40  5658.862  114.276    0.000  114.276  1110.825 1523.912   68.266 1455.646   100.833 2260.579    0.000 2260.579
137.50  5499.997  119.601    0.000  119.601  1190.030 1416.860   32.339 1384.521    20.107 2154.314    0.000 2154.314
137.60  5650.759  160.417    0.000  160.417  1284.964 1511.942   22.828 1489.114    30.159 2692.667    0.000 2692.667
137.70  5805.097  172.062    0.000  172.062  1366.960 1495.835    7.522 1488.313   100.934 2616.553    0.000 2616.553
137.80  5576.275  154.956    0.000  154.956  1353.505 1467.559   15.218 1452.340    80.425 2596.143    0.000 2596.143
137.90  5513.452  148.613    0.000  148.613  1354.603 1450.611   57.623 1392.988   100.230 2806.267    0.000 2806.267
138.00  5620.382  147.646    0.000  147.646  1289.068 1594.750   74.788 1519.962    70.372 2909.015    0.000 2909.015
138.10  5503.026  160.990    0.000  160.990  1173.417 1561.246   24.686 1536.559     0.000 2396.398    0.000 2396.398
138.20  5537.740  108.321    0.000  108.321  1260.228 1351.095   30.002 1321.093    20.207 2379.209    0.000 2379.209
138.30  5630.125  127.470    0.000  127.470  1338.009 1561.337  112.139 1449.198    40.212 2619.083    0.000 2619.083
138.40  5724.306   95.854    0.000   95.854  1444.122 1325.942   36.144 1289.798    80.425 2566.894    0.000 2566.894
138.50  5741.138  106.414    0.000  106.414  1319.904 1381.954   29.741 1352.213    30.159 2495.816    0.000 2495.816
138.60  5705.194  103.051    0.000  103.051  1208.376 1436.478   66.917 1369.561    60.319 2303.699    0.000 2303.699
138.70  5584.760  118.430    0.197  118.232  1342.551 1635.308  174.302 1461.005   150.395 2896.837   50.265 2846.572
138.80  5783.526  120.513    0.000  120.513  1258.889 1618.195    7.609 1610.586    90.378 2713.380    0.000 2713.380
138.90  5666.119  132.283    0.000  132.283  1425.665 1477.193   43.406 1433.787    10.053 2988.923    0.000 2988.923
139.00  5771.315   84.676    0.000   84.676  1420.475 1518.797   13.230 1505.567    20.207 2741.812    0.000 2741.812
139.10  5614.503  115.536    6.699  108.837  1461.110 1321.273   26.068 1295.205    20.106 2727.040    0.000 2727.040
139.20  5683.604  133.935    0.000  133.935  1457.690 1228.029   69.037 1158.992    40.616 2377.807    0.000 2377.807
139.30  5591.870  112.518    0.000  112.518  1335.877 1197.298  116.640 1080.658     0.000 2497.334    0.000 2497.334
139.40  5551.753   85.461    0.000   85.461  1375.273 1204.454  179.664 1024.790     0.000 2473.698    0.000 2473.698
139.50  5699.452  140.389    0.000  140.389  1356.472 1246.918  200.769 1046.149     9.953 2248.417    0.000 2248.417
139.60  5779.139  111.053    0.000  111.053  1467.932 1439.479  147.122 1292.357   119.635 2767.766    0.000 2767.766
139.70  5903.053  113.348    0.000  113.348  1493.584 1451.705  188.016 1263.689    40.012 2693.165   20.106 2673.059
139.80  5999.303   96.144    0.000   96.144  1525.338 1521.846  304.150 1217.696   189.705 2684.522   60.923 2623.599
139.90  6007.630  144.272    0.000  144.272  1387.457 1431.093  296.106 1134.986    30.260 2927.306  111.693 2815.613
140.00  5745.190  129.407    0.000  129.407  1391.835 1431.239  334.111 1097.128   130.190 2810.700  111.693 2699.007
140.10  5820.676  161.971    0.000  161.971  1233.972 1709.561  396.774 1312.787     0.000 2964.003  161.051 2802.952
140.20  5774.974  132.453    0.000  132.453  1333.189 1468.219  370.314 1097.904    60.319 2737.607  130.690 2606.916
140.30  5680.948  134.916    0.000  134.916  1216.721 1499.272  281.884 1217.388    30.159 2597.259   60.923 2536.336
140.40  5638.630  105.659    0.000  105.659  1078.018 1493.702  279.031 1214.671     0.000 2389.374   30.462 2358.912
140.50  5627.406  120.514    0.000  120.514  1356.899 1465.682  214.221 1251.461     0.000 2532.605   10.154 2522.451
140.60  5692.943   94.640    0.000   94.640  1383.623 1370.994  170.076 1200.918    10.053 2359.092    0.000 2359.092
140.70  5680.297   88.236    0.000   88.236  1540.666 1239.964  101.898 1138.067   110.685 2392.278    0.000 2392.278
140.80  5595.115  127.644    0.000  127.644  1433.786 1293.133   62.776 1230.357   100.632 2260.568    0.000 2260.568
140.90  5447.823  118.581    0.000  118.581  1228.335 1446.395  108.083 1338.311     9.953 2462.352    0.000 2462.352
141.00  5545.922  161.627    0.000  161.627  1306.001 1496.228  100.822 1395.406    10.154 2421.532    0.000 2421.532
141.10  5662.000  103.595    0.000  103.595  1228.426 1395.552   81.453 1314.099    50.769 2261.792    0.000 2261.792
141.20  5378.541  158.338    0.000  158.338  1197.434 1465.682   45.136 1420.545     0.000 2404.249    0.000 2404.249
141.30  5497.437  169.585    0.000  169.585  1424.448 1307.790   47.255 1260.535    10.053 2422.949    0.000 2422.949
141.40  5610.020  242.332    0.000  242.332  1468.795 1528.456  209.035 1319.421   151.300 2907.208   71.077 2836.131
141.50  5637.598  273.697    0.000  273.697  1364.237 1575.607  123.856 1451.751    80.627 2570.215    0.000 2570.215
141.60  5556.870  194.486    0.000  194.486  1199.810 1481.843   33.850 1447.993    40.212 2524.469    0.000 2524.469
141.70  5636.896  230.149    0.000  230.149  1323.818 1324.228   81.799 1242.429   130.491 2542.880    0.000 2542.880
141.80  5666.783  159.391    0.000  159.391  1444.178 1272.945   71.942 1201.003   130.690 2449.475    0.000 2449.475
141.90  5501.521  157.676    0.000  157.676  1486.158 1230.355   18.547 1211.808    60.319 2323.211    0.000 2323.211
142.00  5500.474  138.874    0.000  138.874  1514.725 1266.900   29.355 1237.544    79.723 2461.042    0.000 2461.042
142.10  5494.762  258.928    0.000  258.928  1366.749 1478.690   20.103 1458.587   120.739 2587.710    0.000 2587.710
142.20  5541.599  234.019    0.000  234.019  1479.819 1301.779   20.234 1281.546   151.603 2363.117    0.000 2363.117
142.30  5389.801  268.032    0.000  268.032  1429.851 1212.430   10.895 1201.535   201.566 2453.894    0.000 2453.894
142.40  5217.057  314.466    0.000  314.466  1345.050 1299.370    0.000 1299.370   101.136 2671.661    0.000 2671.661
142.50  5387.341  298.500    0.000  298.500  1278.287 1228.331    1.816 1226.516    80.025 2270.628    0.000 2270.628
142.60  5226.665  325.542    0.000  325.542  1235.356 1283.746    9.512 1274.235     0.000 2422.128    0.000 2422.128
142.70  5328.029  241.759    0.000  241.759  1370.994 1158.220    0.000 1158.220    20.308 2223.988    0.000 2223.988
142.80  5392.881  251.437    0.000  251.437  1433.494 1155.053    0.000 1155.053    90.982 2191.808    0.000 2191.808
142.90  5111.530  342.951    0.000  342.951  1198.224 1257.464    3.632 1253.833     0.000 2243.291    0.000 2243.291
143.00  5220.289  333.066    0.000  333.066  1249.349 1271.048    0.000 1271.048   100.531 2415.794    0.000 2415.794
143.10  5047.118  375.357    0.000  375.357  1224.076 1214.232    0.000 1214.232   109.882 2229.507    0.000 2229.507
143.20  5000.852  329.992    0.000  329.992  1213.680 1223.015    0.000 1223.015     0.000 2369.847    0.000 2369.847
143.30  5199.925  329.084    0.000  329.084  1280.882 1122.891   18.588 1104.302    20.106 2137.417    0.000 2137.417
143.40  5164.352  326.998    0.000  326.998  1384.260 1126.046   13.012 1113.035    20.106 2373.777    0.000 2373.777
143.50  5021.351  328.696    0.000  328.696  1263.176 1094.272    9.294 1084.978    10.053 1942.804    0.000 1942.804
143.60  5011.154  337.407    0.000  337.407  1265.775 1231.793   11.153 1220.640    60.319 1990.149    0.000 1990.149
143.70  5034.900  309.169    0.000  309.169  1367.017 1163.576   31.170 1132.406   140.643 2127.770    0.000 2127.770
143.80  4993.769  313.081    0.000  313.081  1150.970 1259.300   18.545 1240.755    49.864 1984.114    0.000 1984.114
143.90  4997.085  316.519    0.000  316.519  1157.832 1372.654    7.306 1365.348    50.265 2126.758    0.000 2126.758
144.00  5143.097  247.433    0.000  247.433  1116.125 1361.019    1.816 1359.203    19.906 2260.486    0.000 2260.486
144.10  5254.843  245.106    0.000  245.106  1160.579 1418.096   10.895 1407.201    50.265 2238.165    0.000 2238.165
144.20  5182.211  227.120    0.000  227.120  1252.441 1277.066   36.618 1240.448    19.906 2353.368    0.000 2353.368
144.30  5552.295  209.331    0.000  209.331  1290.599 1492.765   55.123 1437.642   150.596 2456.929    0.000 2456.929
144.40  5411.187  224.300    0.000  224.300  1105.192 1475.969   43.318 1432.651    90.478 2304.814    0.000 2304.814
144.50  5623.435  204.401    0.000  204.401  1114.855 1625.128   49.069 1576.059    50.166 2514.530    0.000 2514.530
144.60  5507.572  235.558    0.000  235.558  1197.235 1642.629   38.046 1604.583   150.395 2487.485    0.000 2487.485
144.70  5736.090  190.227    0.000  190.227  1143.141 1605.486   52.745 1552.741   171.306 2373.163    0.000 2373.163
144.80  5543.469  173.011    0.000  173.011  1166.929 1486.479    9.079 1477.400   170.903 2021.811    0.000 2021.811
144.90  5722.155  179.470    0.000  179.470  1133.295 1680.926  114.649 1566.277     0.000 2520.462    0.000 2520.462
145.00  5685.137  181.976    0.000  181.976  1161.827 1676.433   90.792 1585.642    80.125 2520.159    0.000 2520.159
145.10  5555.583  230.322    0.000  230.322  1338.252 1647.383   92.473 1554.910   120.637 2461.137    0.000 2461.137
145.20  5692.146  240.903    0.000  240.903  1301.309 1674.988   91.136 1583.851   190.107 2470.201    0.000 2470.201
145.30  5808.401  201.343    0.000  201.343  1536.901 1582.285  129.356 1452.928   171.205 2683.213    0.000 2683.213
145.40  5724.062  179.243    0.000  179.243  1205.576 1614.320   60.874 1553.446    60.520 2412.688    0.000 2412.688
145.50  5636.616  170.339    0.000  170.339  1235.572 1426.399   71.852 1354.547    20.106 2375.392    0.000 2375.392
145.60  5435.372  250.081    0.000  250.081  1112.883 1659.796   90.310 1569.486   110.584 2512.321    0.000 2512.321
145.70  5467.480  219.865    0.000  219.865   927.609 1673.944   89.408 1584.536    59.717 2273.757    0.000 2273.757
145.80  5488.090  217.467    0.000  217.467  1097.601 1585.271  117.508 1467.763    39.912 2457.230    0.000 2457.230
145.90  5701.979  218.298    0.000  218.298  1253.496 1608.101   89.408 1518.693   129.789 2340.909    0.000 2340.909
146.00  5592.152  165.407    0.000  165.407  1204.693 1571.693   49.460 1522.234   130.690 2433.390    0.000 2433.390
146.10  5580.132  183.519    0.000  183.519  1197.804 1581.524   24.730 1556.794    49.864 2516.244    0.000 2516.244
146.20  5486.093  183.063    0.000  183.063  1123.747 1624.714   30.350 1594.365    60.218 2340.010    0.000 2340.010
146.30  5518.291  182.355    0.000  182.355  1272.343 1583.757   91.952 1491.805    59.717 2611.954    0.000 2611.954
146.40  5408.779  187.194    0.000  187.194  1239.676 1560.926   57.069 1503.857   129.988 2538.749    0.000 2538.749
146.50  5529.251  196.987    0.000  196.987  1166.759 1533.898  201.937 1331.961   140.643 2552.124  101.438 2450.686
146.60  5514.496  226.092    0.000  226.092  1197.468 1526.030  135.523 1390.507    60.218 2686.929   60.319 2626.611
146.70  5515.184  233.444    0.000  233.444  1129.436 1632.710  127.194 1505.516    70.271 2496.527   10.154 2486.373
146.80  5598.858  161.995    0.000  161.995  1285.391 1446.375  156.804 1289.571   190.006 2436.016   81.231 2354.785
146.90  5489.320  239.596    0.000  239.596  1057.741 1590.709  120.486 1470.223    49.764 2207.612   20.308 2187.304
147.00  5486.373  238.622    0.000  238.622  1124.749 1629.417  199.078 1430.339    79.623 2447.380  121.141 2326.239
147.10  5473.230  215.053    0.000  215.053  1005.725 1599.061  123.475 1475.586    20.106 2269.537   30.462 2239.075
147.20  5451.279  278.764    0.000  278.764  1154.272 1462.577  116.040 1346.537     0.000 2351.066   50.769 2300.297
147.30  5465.871  299.610    0.000  299.610  1085.516 1554.058  117.682 1436.376    60.419 2460.443   20.308 2440.135
147.40  5267.309  332.432    0.000  332.432  1205.723 1528.780  208.383 1320.397    90.178 2491.717  111.693 2380.024
147.50  5242.580  289.113    0.000  289.113  1131.222 1547.670  279.637 1268.033   100.531 2396.701  203.078 2193.624
147.60  5487.285  312.337    0.000  312.337  1164.471 1483.676  233.802 1249.874    90.378 2402.441  152.308 2250.133
147.70  5306.794  232.767    0.000  232.767  1153.837 1286.561   64.505 1222.056    70.472 2079.719    0.000 2079.719
147.80  5405.035  254.604    0.000  254.604  1188.629 1316.489  131.041 1185.448    49.764 2305.322    0.000 2305.322
147.90  5320.290  382.413    0.000  382.413  1084.948 1582.260   98.919 1483.341    49.864 2291.850   20.308 2271.542
148.00  5323.006  319.994    0.000  319.994  1074.310 1438.670   20.925 1417.745    29.858 2197.450    0.000 2197.450
148.10  5284.989  212.490    0.000  212.490   961.093 1398.589   15.218 1383.371    10.053 2103.545    0.000 2103.545
148.20  5380.088  263.740    0.000  263.740  1037.963 1475.854   38.046 1437.808    39.912 2259.778    0.000 2259.778
148.30  5444.863  180.587    0.000  180.587   959.592 1338.053    9.511 1328.542    20.106 2030.261    0.000 2030.261
148.40  5323.333  148.021    0.000  148.021  1079.166 1361.466   57.069 1304.397    89.676 2077.118    0.000 2077.118
148.50  5171.416  184.565    0.000  184.565   982.930 1405.915   83.701 1322.214    30.361 1968.833    0.000 1968.833
148.60  5211.469  245.887    0.000  245.887   968.091 1403.177    5.707 1397.470    70.071 1936.768    0.000 1936.768
148.70  5197.301  255.375    0.000  255.375   950.889 1325.380    3.805 1321.575     0.000 1905.697    0.000 1905.697
148.80  5420.355  202.611    0.000  202.611   850.004 1702.372   11.414 1690.958     9.953 2179.851    0.000 2179.851
148.90  5542.723  220.752    0.000  220.752   994.519 1575.351    0.000 1575.351   160.348 2238.258    0.000 2238.258
149.00  5433.279  267.456    0.000  267.456   977.100 1443.012    0.000 1443.012   119.835 2259.578    0.000 2259.578
149.10  5373.535  309.950    0.000  309.950  1205.266 1297.912    0.000 1297.912    19.906 2227.110    0.000 2227.110
149.20  5331.714  220.179    0.000  220.179  1048.556 1463.897    0.000 1463.897     0.000 2204.779    0.000 2204.779
149.30  5576.526  281.621    0.000  281.621  1196.295 1438.619   32.339 1406.280    40.112 2394.891    0.000 2394.891
149.40  5269.461  348.057    0.000  348.057  1140.965 1337.321   20.925 1316.396     0.000 2088.553    0.000 2088.553
149.50  5338.743  301.625    0.000  301.625   958.196 1527.232   76.092 1451.140     0.000 2140.533    0.000 2140.533
149.60  5472.157  251.421    0.000  251.421  1102.062 1378.816   30.437 1348.379    40.212 2155.811    0.000 2155.811
149.70  5701.289  225.337    0.000  225.337   938.830 1567.953   72.287 1495.666    40.212 2110.574    0.000 2110.574
149.80  5636.045  216.191    0.000  216.191   884.632 1714.324  125.552 1588.773     9.953 2337.189    0.000 2337.189
149.90  5787.281  151.264    0.000  151.264  1082.487 1673.356   83.528 1589.828   160.850 2163.446    0.000 2163.446
150.00  5660.651  260.140    0.000  260.140  1037.861 1720.760  114.138 1606.622    59.717 2484.871    0.000 2484.871
150.10  5704.602  202.932    0.000  202.932  1016.441 1690.434  162.902 1527.532    50.265 2519.944  101.539 2418.405
150.20  5535.131  177.238    0.000  177.238  1249.819 1419.488   70.385 1349.103    90.478 2310.031   71.077 2238.954
150.30  5616.801  193.798    0.000  193.798  1031.166 1606.957   64.504 1542.453    29.858 2389.458    0.000 2389.458
150.40  5669.607  177.416    0.000  177.416   911.811 1641.478  139.857 1501.621    80.425 2299.163   50.769 2248.393
150.50  5719.934  141.661    0.000  141.661  1077.056 1637.913  131.258 1506.654     0.000 2315.372   10.154 2305.218
150.60  5705.314  124.090    0.000  124.090  1058.120 1599.663   47.557 1552.106     0.000 2233.540    0.000 2233.540
150.70  5653.888  128.812    0.000  128.812  1035.489 1703.624  176.914 1526.710     0.000 2632.237   20.308 2611.929
150.80  5787.843  128.553    0.000  128.553  1092.174 1647.164  139.643 1507.521    10.053 2388.142   50.769 2337.372
150.90  5677.942  140.981    0.000  140.981   845.895 1712.362  180.457 1531.905    40.212 2136.519   50.769 2085.750
151.00  5721.676  188.083    0.000  188.083   933.950 1703.706  231.648 1472.057    49.764 2447.065  111.693 2335.373
151.10  5496.411  114.548    0.000  114.548   872.282 1625.600  215.992 1409.608    20.106 2372.967   71.077 2301.890
151.20  5632.393  145.730    0.000  145.730   910.887 1570.757  180.632 1390.126    80.425 2384.122   50.769 2333.352
151.30  5530.339  137.008    0.000  137.008  1008.431 1514.577   94.941 1419.636     0.000 2188.590   30.462 2158.129
151.40  5691.599  132.025    0.000  132.025   987.245 1565.216  163.467 1401.749     0.000 2229.008   30.462 2198.546
151.50  5699.623  184.692    0.000  184.692   865.264 1716.603  274.996 1441.607     0.000 2460.437   91.083 2369.354
151.60  5666.740  205.286    0.000  205.286  1207.210 1650.812  208.209 1442.603     0.000 2833.006    0.000 2833.006
151.70  5762.464  187.245    0.000  187.245  1270.506 1539.721  259.049 1280.672    10.053 2793.201  141.953 2651.248
151.80  5561.491  129.865    0.000  129.865  1154.562 1476.226  283.220 1193.006    20.106 2755.598  142.154 2613.444
151.90  5697.215   95.888    0.000   95.888  1338.889 1420.465  126.323 1294.142    20.106 2429.261    0.000 2429.261
152.00  5829.948  101.752    0.000  101.752  1125.499 1461.437  101.116 1360.321   100.431 2138.132    0.000 2138.132
152.10  5634.080  115.818    0.000  115.818  1082.389 1491.393  132.458 1358.935    10.053 2491.197    0.000 2491.197
152.20  5585.415  101.109    0.000  101.109  1165.905 1311.764  185.901 1125.863     0.000 2422.135    0.000 2422.135
152.30  5480.038   88.003    0.000   88.003  1172.890 1474.980  153.952 1321.028     0.000 2484.969    0.000 2484.969
152.40  5553.755   81.880    0.000   81.880  1345.098 1371.837  203.546 1168.291     0.000 2630.947   30.462 2600.485
152.50  5529.571   95.285    0.000   95.285  1385.177 1341.116  336.213 1004.903     9.953 2524.582   40.515 2484.067
152.60  5461.179  119.787    0.000  119.787  1346.379 1366.243  241.418 1124.825    49.864 2687.342   40.616 2646.726
152.70  5551.774  124.445    0.000  124.445  1132.379 1450.057  152.184 1297.873     0.000 2371.763    0.000 2371.763
152.80  5436.334  189.082    0.000  189.082  1272.492 1442.292  175.011 1267.281    20.106 2507.078   10.154 2496.924
152.90  5559.329  228.896    0.000  228.896  1038.742 1619.534  135.063 1484.471     0.000 2588.415    0.000 2588.415
153.00  5577.812  163.152    0.000  163.152  1251.315 1312.541  161.695 1150.846     0.000 2567.799    0.000 2567.799
153.10  5425.859  171.147    0.000  171.147  1644.132 1346.139  167.402 1178.737    40.313 2658.689  365.338 2293.351
153.20  5672.318  198.520    0.000  198.520  1433.796 1395.149  188.327 1206.822    59.717 2672.457  192.924 2479.533
153.30  5558.078  178.069    0.000  178.069  1457.968 1283.110  209.253 1073.857     0.000 2715.991  274.155 2441.836
153.40  5504.095  145.097    0.000  145.097  1305.056 1368.419  186.425 1181.993     0.000 2621.195   91.385 2529.810
153.50  5618.856  277.739    0.000  277.739  1083.939 1578.473   57.069 1521.404     0.000 2430.486    0.000 2430.486
153.60  5539.081  224.604    0.000  224.604  1309.010 1217.657   93.212 1124.444     0.000 2389.360    0.000 2389.360
153.70  5576.076  242.444    0.000  242.444  1382.658 1316.214   81.799 1234.415     0.000 2473.906  192.924 2280.983
153.80  5320.225  265.763    0.000  265.763  1243.940 1375.357  102.724 1272.633    20.308 2522.370  132.000 2390.370
153.90  5388.172  326.565    0.000  326.565  1100.910 1364.378    0.000 1364.378    20.106 2262.986   10.154 2252.832
154.00  5406.883  334.424    0.000  334.424  1113.444 1367.238    0.000 1367.238    20.207 2411.879    0.000 2411.879
154.10  5410.329  284.820    0.000  284.820  1109.063 1603.251    0.000 1603.251     0.000 2443.231    0.000 2443.231
154.20  5299.166  353.837    0.000  353.837  1057.120 1369.658    0.000 1369.658     0.000 2364.929    0.000 2364.929
154.30  5424.605  242.227    0.000  242.227   968.186 1504.410    0.000 1504.410     0.000 2465.060    0.000 2465.060
154.40  5245.302  241.335    0.000  241.335  1073.874 1634.222    0.000 1634.222     0.000 2374.877    0.000 2374.877
154.50  5263.085  304.668    0.000  304.668  1021.073 1486.556    0.000 1486.556     0.000 2432.794    0.000 2432.794
154.60  5298.381  281.367    0.000  281.367  1113.539 1585.968    0.000 1585.968     0.000 2479.643    0.000 2479.643
154.70  5479.737  272.113    0.000  272.113  1116.984 1580.145  116.040 1464.105     0.000 2452.287   60.923 2391.364
154.80  5398.009  259.444    0.000  259.444  1117.974 1481.832  108.431 1373.401     0.000 2480.439   40.616 2439.823
154.90  5300.685  203.847    0.000  203.847   940.628 1678.323  180.457 1497.866     0.000 2519.553   40.616 2478.938
155.00  5413.510  303.316    0.000  303.316  1009.399 1761.281   81.799 1679.483    20.106 2454.896    0.000 2454.896
155.10  5342.122  248.113    0.000  248.113  1043.128 1715.415  129.356 1586.059     0.000 2556.844    0.000 2556.844
155.20  5291.153  290.588    0.000  290.588  1067.299 1603.372   95.115 1508.257     0.000 2612.344    0.000 2612.344
155.30  5413.254  233.133    0.000  233.133  1080.521 1541.820  155.988 1385.831     0.000 2582.994  243.693 2339.301
155.40  5539.102  237.942    0.000  237.942  1187.594 1531.382  203.459 1327.923     0.000 2618.669  203.078 2415.592
155.50  5636.322  184.275    0.000  184.275  1373.261 1410.923  209.035 1201.888     0.000 2418.702  233.338 2185.364
155.60  5603.074  225.547    0.000  225.547  1237.719 1415.120  121.269 1293.852     0.000 2375.464  141.348 2234.116
155.70  5466.653  274.253    0.000  274.253  1039.539 1495.283  115.997 1379.286     0.000 2219.966   50.769 2169.197
155.80  5370.903  268.894    0.000  268.894  1167.191 1521.384   60.874 1460.510     0.000 2444.948    0.000 2444.948
155.90  5367.652  277.999    0.000  277.999   915.890 1731.275  167.402 1563.873     0.000 2644.916    0.000 2644.916
156.00  5240.427  284.069    0.000  284.069   964.618 1635.097  228.276 1406.822     0.000 2572.742  152.308 2420.434
156.10  5296.193  314.810    0.000  314.810   895.173 1511.182  165.500 1345.682     0.000 2448.875   60.923 2387.951
156.20  5331.949  272.670    0.000  272.670   873.539 1765.113  195.937 1569.176     0.000 2598.766    0.000 2598.766
156.30  5357.046  273.124    0.000  273.124   856.209 1722.619  224.471 1498.148     0.000 2518.755    0.000 2518.755
156.40  5259.275  251.060    0.000  251.060   891.011 1455.518  132.729 1322.789     0.000 2165.173    0.000 2165.173
156.50  5384.329  233.107    0.000  233.107   883.671 1459.435  158.275 1301.160     0.000 1986.017    0.000 1986.017
156.60  5606.699  201.550    0.000  201.550   981.772 1447.776  206.916 1240.859     0.000 2319.290   10.154 2309.136
156.70  5542.069  171.099    0.000  171.099  1167.311 1497.774  191.980 1305.794     0.000 2606.899  111.088 2495.811
156.80  5389.018  141.195    0.000  141.195  1194.609 1359.575  190.825 1168.750     0.000 2604.904   30.462 2574.442
156.90  5384.785  163.800    0.000  163.800  1270.665 1352.745  191.735 1161.010     0.000 2459.242    0.000 2459.242
157.00  5445.947  169.893    0.000  169.893  1112.639 1566.390  175.212 1391.178    29.959 2446.665   10.053 2436.612
157.10  5458.934  194.494    0.000  194.494  1083.063 1468.129  194.415 1273.715    19.906 2437.021    0.000 2437.021
157.20  5560.528  276.632    0.000  276.632  1050.762 1589.742  255.892 1333.849     0.000 2614.155  131.497 2482.658
157.30  5340.193  308.825    0.000  308.825  1157.124 1549.287   98.175 1451.112    49.764 2697.000    0.000 2697.000
157.40  5453.785  293.684    0.000  293.684  1246.340 1478.294  121.825 1356.470    10.154 2713.773    0.000 2713.773
157.50  5491.723  297.682    0.000  297.682  1193.301 1355.822   46.259 1309.562     0.000 2515.831   91.385 2424.446
157.60  5510.573  289.365    0.000  289.365  1244.163 1459.707   63.208 1396.498     0.000 2595.844  101.539 2494.305
157.70  5486.419  342.177    0.000  342.177  1217.850 1468.583   59.965 1408.618    40.012 2724.833    0.000 2724.833
157.80  5467.413  284.174    0.000  284.174  1428.957 1416.572   94.508 1322.063   100.531 2665.522   50.769 2614.752
157.90  5427.980  234.638    0.000  234.638  1346.784 1607.566  178.507 1429.059    60.419 2737.509   20.308 2717.201
158.00  5360.581  222.155    0.000  222.155  1310.172 1480.172  151.056 1329.116    29.858 2692.877   30.462 2662.415
158.10  5248.791  282.792    0.000  282.792  1163.039 1392.962   70.512 1322.450    50.367 2412.181   20.308 2391.873
158.20  5564.436  253.111    0.000  253.111  1167.830 1533.555   70.126 1463.429    70.372 2674.264   20.308 2653.956
158.30  5534.099  251.321    0.000  251.321  1065.256 1540.136   40.899 1499.237     0.000 2488.187    0.000 2488.187
158.40  5516.436  296.900    0.000  296.900   913.588 1651.140   99.871 1551.269     0.000 2321.899    0.000 2321.899
158.50  5506.168  212.761    0.000  212.761  1034.877 1572.401  225.460 1346.941     0.000 2525.501  121.847 2403.655
158.60  5370.425  245.446    0.000  245.446  1071.113 1455.138   14.958 1440.180    90.380 2437.027    0.000 2437.027
158.70  5411.958  280.231    0.000  280.231  1185.270 1530.614   63.243 1467.371    50.367 2525.882   30.462 2495.421
158.80  5299.217  309.462    0.000  309.462  1054.188 1708.204  100.420 1607.784    19.906 2680.009   20.106 2659.902
158.90  5477.468  347.000    0.000  347.000  1011.966 1698.831  184.001 1514.830    20.106 2694.471   81.231 2613.240
159.00  5393.511  281.740    0.000  281.740   807.615 1756.694  183.226 1573.468     0.000 2664.115  101.539 2562.577
159.10  5371.679  300.951    0.000  300.951   888.882 1779.256  202.638 1576.618    50.065 2588.913    9.953 2578.961
159.20  5338.557  316.744    0.000  316.744   894.648 1785.576  227.713 1557.863     0.000 2502.058  101.539 2400.519
159.30  5450.838  335.238    0.000  335.238   828.287 1889.499  356.578 1532.921     9.953 2688.352  192.621 2495.730
159.40  5440.983  303.114    0.000  303.114  1059.977 1679.661  178.686 1500.975     0.000 2511.803   71.077 2440.726
159.50  5371.314  246.520    0.000  246.520   893.931 1577.602  151.406 1426.197    20.106 2340.699   10.154 2330.545
159.60  5130.279  318.467    0.000  318.467   892.864 1615.521  232.251 1383.270    20.106 2414.182   60.923 2353.259
159.70  5062.883  344.003    0.000  344.003   958.077 1558.824  166.365 1392.459    19.906 2328.651   10.154 2318.497
159.80  5302.933  328.257    0.000  328.257   900.605 1632.649  236.526 1396.123    19.906 2423.034   60.923 2362.111
159.90  5325.247  338.991    0.000  338.991   748.567 1724.460  261.129 1463.331    20.106 2502.957   91.385 2411.572
160.00  5319.143  324.760    0.000  324.760   970.612 1531.692  239.364 1292.328    19.906 2419.721  100.531 2319.190
160.10  5371.255  293.939    0.000  293.939   885.711 1565.067  291.894 1273.173    50.265 2330.345  232.128 2098.217
160.20  5250.656  287.586    0.000  287.586   990.584 1575.273  368.420 1206.853    20.106 2505.880  252.436 2253.444
160.30  5353.058  212.182    0.000  212.182   972.595 1516.077  142.448 1373.629   130.690 1863.066    0.000 1863.066
160.40  5426.753  166.659    0.000  166.659   943.170 1458.968  137.728 1321.240    29.858 2088.370    0.000 2088.370
160.50  5599.089  196.364    0.000  196.364  1182.864 1665.802  248.145 1417.657    40.212 2693.471   40.012 2653.459
160.60  5596.189  213.948    0.000  213.948  1141.682 1680.643  248.051 1432.592    29.858 2780.628  170.903 2609.725
160.70  5518.320  189.537    0.000  189.537  1166.325 1563.585  154.369 1409.216    50.367 3046.140  140.743 2905.397
160.80  5556.753  255.123    0.000  255.123  1154.470 1743.714  319.355 1424.359    70.372 2970.746  172.616 2798.131
160.90  5437.801  267.182    0.000  267.182  1094.457 1794.604  317.797 1476.807   100.030 3436.992  435.004 3001.988
161.00  5700.434  166.181    0.000  166.181  1209.322 1721.322  364.993 1356.329    90.478 3284.279  301.593 2982.687
161.10  5352.486  215.538    0.000  215.538  1244.785 1783.904  415.064 1368.840   120.136 3364.122  251.731 3112.391
161.20  5485.547  206.300    0.000  206.300  1267.013 1668.679  275.243 1393.436   199.758 2995.970  201.062 2794.908
161.30  5417.677  290.710    0.000  290.710  1178.989 1672.183  179.493 1492.690    89.575 3002.803   80.425 2922.378
161.40  5539.387  239.399    0.000  239.399  1127.826 1570.712  174.563 1396.148   160.549 2809.580    0.000 2809.580
161.50  5520.378  235.070    0.000  235.070  1229.607 1901.014  188.358 1712.656   110.584 3349.330    0.000 3349.330
161.60  5632.435  171.801    0.000  171.801  1290.430 1761.734  211.911 1549.824   210.614 3125.454   40.313 3085.140
161.70  5473.987  220.134    0.000  220.134  1120.217 1786.606  234.431 1552.175    69.670 3225.388  231.624 2993.764
161.80  5425.047  277.542    0.000  277.542  1260.268 1704.856  164.533 1540.323   160.348 3032.048   30.159 3001.889
161.90  5575.083  193.415    0.000  193.415  1110.366 1839.882  241.668 1598.214   210.513 2836.424   20.308 2816.116
162.00  5576.486  209.556    0.000  209.556   975.674 1713.709  182.698 1531.011   231.221 2486.585   10.154 2476.431
162.10  5398.104  225.531    0.000  225.531  1138.962 1772.576  283.073 1489.503   110.584 3021.311  151.502 2869.810
162.20  5566.904  246.164    0.000  246.164  1073.406 1745.172  182.305 1562.866   100.330 2846.082    0.000 2846.082
162.30  5365.346  364.408    0.000  364.408  1153.595 1938.315  273.474 1664.841    90.478 3441.222  141.348 3299.874
162.40  5514.505  287.086    0.000  287.086  1095.499 1979.401  418.181 1561.220    89.575 3548.797  373.779 3175.019
162.50  5417.174  257.938    0.000  257.938  1301.074 1713.929  233.276 1480.653   130.189 3280.184   20.308 3259.877
162.60  5335.766  283.913    0.000  283.913  1136.513 1714.352  118.540 1595.812     9.953 3338.201    0.000 3338.201
162.70  5344.165  287.597    0.000  287.597  1156.395 1643.366  178.719 1464.647    30.159 3305.912    0.000 3305.912
162.80  5397.514  230.591    0.000  230.591  1203.957 1780.227  203.373 1576.854    30.361 2881.270   20.308 2860.962
162.90  5550.625  200.112    0.000  200.112  1312.206 1619.462  190.013 1429.450    40.212 3158.633   71.077 3087.556
163.00  5397.154  180.674    0.000  180.674  1110.944 1582.351  189.567 1392.785    20.308 2933.443   20.207 2913.236
163.10  5274.426  294.890    0.000  294.890  1163.979 1706.905  180.400 1526.505    20.308 3391.456   40.212 3351.243
163.20  5399.557  201.699    0.000  201.699  1162.405 1706.999  168.438 1538.561     0.000 3349.850   70.573 3279.277
163.30  5412.859  240.078    0.000  240.078  1317.217 1835.142  328.378 1506.764     0.000 3382.207  402.325 2979.882
163.40  5434.815  220.465    0.000  220.465  1190.809 1892.335  370.246 1522.088     0.000 3766.946  525.986 3240.959
163.50  5355.108  264.201    0.000  264.201  1242.379 1721.405  280.399 1441.006    80.425 3678.379  472.697 3205.682
163.60  5377.793  248.095    0.000  248.095  1300.506 1551.741  180.311 1371.430   140.844 3298.364  201.062 3097.302
163.70  5431.296  207.019    0.000  207.019  1145.951 1674.021  302.328 1371.693     0.000 3340.404  353.572 2986.833
163.80  5331.692  197.585    0.000  197.585  1189.111 1612.725  248.539 1364.187    40.212 3089.575  152.107 2937.468
163.90  5564.779  131.962    0.000  131.962  1155.836 1530.045  341.881 1188.164     0.000 2828.376  232.027 2596.349
164.00  5261.813  196.245    0.000  196.245  1230.157 1628.621  286.535 1342.086     0.000 3162.147   50.265 3111.881
164.10  5173.076  248.627    0.000  248.627  1168.335 1487.394  152.097 1335.296     0.000 2788.467   40.616 2747.852
164.20  5288.072  200.731    0.000  200.731  1130.032 1566.067  112.235 1453.831     0.000 2850.396   20.308 2830.088
164.30  5279.775  242.289    0.000  242.289  1269.226 1544.282   66.580 1477.702     0.000 3062.116    0.000 3062.116
164.40  5205.765  254.449    0.000  254.449  1099.175 1592.275   72.287 1519.988     0.000 2760.726    0.000 2760.726
164.50  5166.919  232.252    0.000  232.252  1255.913 1323.050    7.609 1315.440     0.000 2855.535    0.000 2855.535
164.60  5356.948  176.934    0.000  176.934  1245.447 1341.301   15.218 1326.083     0.000 2582.887    0.000 2582.887
164.70  5474.720  186.620    0.000  186.620  1342.423 1563.759   58.971 1504.788    10.154 2953.855    0.000 2953.855
164.80  5315.705  227.563    0.000  227.563  1196.310 1583.619   83.571 1500.048    10.053 2992.754    0.000 2992.754
164.90  5437.312  217.534    0.000  217.534  1231.429 1637.826   26.632 1611.193    90.579 3102.635    0.000 3102.635
165.00  5347.506  172.446    0.000  172.446  1125.839 1451.963   11.414 1440.549    20.308 2780.326    0.000 2780.326
165.10  5314.320  196.464    0.000  196.464  1155.542 1452.668   13.316 1439.352    50.265 2666.929    0.000 2666.929
165.20  5267.075  253.965    0.000  253.965  1178.990 1746.683  166.692 1579.991    20.106 2866.786  170.903 2695.883
165.30  5459.068  242.380    0.000  242.380  1233.741 1533.653  101.642 1432.010     0.000 2873.525    0.000 2873.525
165.40  5327.153  201.580    0.000  201.580  1231.889 1554.258  142.586 1411.672    30.159 2991.649  111.693 2879.957
165.50  5388.335  203.303    0.000  203.303  1275.215 1593.684  107.426 1486.258    10.053 2884.279    0.000 2884.279
165.60  5469.839  215.393    0.000  215.393  1228.793 1862.768   98.001 1764.766    80.425 2899.860   20.106 2879.754
165.70  5477.880  205.700    0.000  205.700  1212.651 1559.570   76.169 1483.401     0.000 3131.075   10.053 3121.022
165.80  5446.641  186.592    0.000  186.592  1221.105 1713.401  143.477 1569.925     0.000 2797.920   40.212 2757.708
165.90  5493.213  203.377    0.000  203.377  1296.763 1598.800  153.982 1444.818    80.626 3021.004    0.000 3021.004
166.00  5220.966  183.267    0.000  183.267  1064.373 1630.340  190.047 1440.292     0.000 2933.119  100.531 2832.588
166.10  5322.514  199.677    0.000  199.677  1122.205 1624.595  158.653 1465.942     0.000 2842.352  100.531 2741.821
166.20  5362.432  193.228    0.000  193.228  1069.498 1826.283  145.775 1680.508    10.154 2854.723  120.437 2734.286
166.30  5262.662  185.311    0.000  185.311   955.647 1723.259  193.848 1529.411     0.000 2829.187  181.057 2648.130
166.40  5422.203  192.699    0.000  192.699   896.028 1877.753  222.341 1655.413     0.000 2918.074  131.698 2786.376
166.50  5549.463  165.593    0.000  165.593  1000.148 1714.175  248.661 1465.514     0.000 2624.496  141.146 2483.350
166.60  5523.345  244.575    0.000  244.575   902.987 1975.635  288.193 1687.442     0.000 3067.232  192.420 2874.813
166.70  5512.425  202.452    0.000  202.452  1061.271 1941.797  293.233 1648.565     0.000 3111.082  170.903 2940.179
166.80  5375.143  189.717    0.000  189.717  1029.477 1759.088  331.502 1427.585     0.000 2563.785  172.011 2391.774
166.90  5444.984  160.669    0.000  160.669   968.479 1796.496  371.187 1425.309     0.000 2771.982  271.938 2500.044
167.00  5453.383  183.485    0.000  183.485  1032.130 1704.896  294.454 1410.442     0.000 2820.245  172.112 2648.133
167.10  5457.991  141.884    0.000  141.884  1051.442 1880.442  492.014 1388.427     0.000 3261.069  534.124 2726.945
167.20  5558.747  150.930    0.000  150.930  1202.686 1782.021  228.645 1553.376    30.059 3081.529   80.425 3001.104
167.30  5501.671  137.855    0.000  137.855  1189.648 1684.343   65.889 1618.454     0.000 3087.152    0.000 3087.152
167.40  5500.255  140.625    0.000  140.625  1105.140 1684.745  111.067 1573.678     0.000 3091.583    0.000 3091.583
167.50  5311.855  238.214    0.000  238.214  1122.882 1842.750   88.667 1754.083     0.000 3131.488    0.000 3131.488
167.60  5517.452  173.816    0.000  173.816  1219.769 1751.948   40.379 1711.569     0.000 3440.223    0.000 3440.223
167.70  5308.771  200.781    0.000  200.781  1052.949 1740.369  147.328 1593.041     0.000 3089.877    0.000 3089.877
167.80  5396.279  294.632    0.000  294.632  1170.291 1691.306  180.305 1511.001     0.000 2810.897  170.903 2639.994
167.90  5371.647  248.439    0.000  248.439  1233.957 1699.203  145.031 1554.172     0.000 3127.168  140.743 2986.425
168.00  5525.682  107.582    0.000  107.582  1429.882 1682.338   90.049 1592.288    70.372 3369.939  150.796 3219.142
168.10  5514.473   90.325    0.000   90.325  1315.268 1596.674  122.958 1473.716    20.106 3075.402   10.154 3065.248
168.20  5500.852  118.537    0.000  118.537  1485.432 1699.207  280.214 1418.993     0.000 3139.318  241.274 2898.044
168.30  5581.474   75.446    0.000   75.446  1433.203 1553.406  228.385 1325.021     0.000 2903.287  150.796 2752.491
168.40  5536.188  124.344    0.000  124.344  1375.053 1479.275  148.022 1331.253    50.265 2717.788    0.000 2717.788
168.50  5373.988  134.304    0.000  134.304  1220.158 1572.474  144.227 1428.247    20.106 2692.846    0.000 2692.846
168.60  5257.053  190.935    0.000  190.935  1144.279 1459.175  268.181 1190.995     0.000 2413.088   81.231 2331.857
168.70  5324.345  179.402    0.000  179.402  1119.627 1524.866  331.334 1193.532     0.000 2892.639  202.271 2690.368
168.80  5175.682  248.638    0.000  248.638  1066.199 1678.747  149.412 1529.335     0.000 2613.957   70.573 2543.384
168.90  5382.006  270.561    0.000  270.561   987.400 1674.157  104.626 1569.531     0.000 2791.405   50.769 2740.635
169.00  5243.502  275.707    1.057  274.650  1020.645 1851.093  321.032 1530.061     0.000 3033.781  423.843 2609.939
169.10  5359.731  219.108    0.000  219.108   974.701 1862.782  191.295 1671.486     0.000 2896.252  171.608 2724.644
169.20  5422.670  205.254    0.000  205.254   971.559 1924.163  254.125 1670.038     0.000 2881.466  213.231 2668.235
169.30  5299.475  207.367    0.000  207.367   962.293 1866.061  144.575 1721.486     0.000 3149.587  121.847 3027.741
169.40  5494.761  204.700    0.000  204.700  1175.936 1747.033  106.137 1640.895     0.000 3311.238   20.308 3290.930
169.50  5454.126  108.359    0.000  108.359  1086.195 1784.212   43.494 1740.718     0.000 3181.259    0.000 3181.259
169.60  5639.356  160.094    0.000  160.094  1087.231 1793.795   66.321 1727.474    10.053 2994.041    0.000 2994.041
169.70  5514.875  180.462    0.000  180.462  1171.486 1645.460   11.414 1634.047     0.000 2926.493    0.000 2926.493
169.80  5799.172  139.008    0.000  139.008  1208.881 1844.154   32.296 1811.858     0.000 3372.457    0.000 3372.457
169.90  5775.663  174.230   15.147  159.083   876.006 2128.924  200.601 1928.323     0.000 3308.613    0.000 3308.613
170.00  5570.150   79.816    0.000   79.816   965.841 1970.604  175.688 1794.915    20.106 2923.870    0.000 2923.870
170.10  5571.266  159.270    0.000  159.270   914.613 1941.339   96.530 1844.809     0.000 2935.236    0.000 2935.236
170.20  5473.039  131.597    0.000  131.597  1059.804 1782.489  116.551 1665.938     0.000 3097.919    0.000 3097.919
170.30  5586.157  204.238    0.000  204.238  1051.623 1832.721   43.318 1789.403     0.000 3247.706    0.000 3247.706
170.40  5527.701  220.695    0.000  220.695  1065.280 1866.141   41.285 1824.855    10.053 2880.259    0.000 2880.259
170.50  5346.385  277.843    0.000  277.843  1133.955 1854.281   38.046 1816.235    10.053 2973.242    0.000 2973.242
170.60  5377.548  316.254    0.000  316.254  1063.835 1902.231   37.916 1864.315     0.000 2794.193    0.000 2794.193
170.70  5417.408  246.499    0.000  246.499   885.466 1904.520   93.083 1811.437     0.000 2589.222    0.000 2589.222
170.80  5468.353  265.988    0.000  265.988   745.275 1868.585  146.346 1722.238     0.000 2511.596   10.154 2501.442
170.90  5315.204  242.970    0.000  242.970   876.034 1938.081  266.322 1671.759    10.053 2875.630  101.539 2774.091
171.00  5320.957  228.898    0.000  228.898   920.774 1779.563  172.490 1607.073     0.000 2657.969    0.000 2657.969
171.10  5410.895  233.666    0.000  233.666   756.260 1885.496  228.094 1657.402     0.000 2604.386    0.000 2604.386
171.20  5435.741  250.583    0.000  250.583   924.329 1891.073  106.529 1784.544     0.000 2577.943    0.000 2577.943
171.30  5377.036  244.885    0.000  244.885   938.911 1855.737  146.477 1709.260     0.000 2544.975    0.000 2544.975
171.40  5533.292  168.003    0.000  168.003  1067.525 2058.326  171.207 1887.120     0.000 3223.165   20.308 3202.857
171.50  5542.405  106.223    0.000  106.223  1104.043 1775.634  162.773 1612.861     0.000 2885.969    0.000 2885.969
171.60  5494.899  109.533    0.000  109.533  1113.757 1740.454  175.438 1565.016     0.000 2958.152   10.053 2948.099
171.70  5600.025  135.375    0.000  135.375  1063.398 1987.059  169.218 1817.840     0.000 2919.968    0.000 2919.968
171.80  5474.984  100.123    0.000  100.123  1115.723 1828.020  252.560 1575.460     0.000 2925.292   20.308 2904.984
171.90  5455.763  133.890    0.000  133.890  1209.038 1617.370   77.778 1539.592     0.000 2557.627    0.000 2557.627
172.00  5467.938  155.330    0.000  155.330  1140.890 1641.778   42.927 1598.851     0.000 2555.215    0.000 2555.215
172.10  5407.423  138.952    0.000  138.952  1158.964 1538.052   21.877 1516.175     0.000 2375.890    0.000 2375.890
172.20  5385.381  116.069    0.000  116.069  1035.190 1563.430   53.351 1510.079     0.000 2328.225    0.000 2328.225
172.30  5374.961  181.457    0.000  181.457  1058.232 1658.442   97.357 1561.085     0.000 2616.947   10.053 2606.893
172.40  5463.782  161.947    0.000  161.947  1062.329 1671.162  100.822 1570.341     9.953 2713.973    0.000 2713.973
172.50  5400.391  163.472    0.000  163.472   979.993 1647.495   96.844 1550.651    29.858 2797.412    0.000 2797.412
172.60  5349.480  199.938    0.000  199.938  1089.270 1536.294   37.873 1498.422    30.159 2646.307    0.000 2646.307
172.70  5272.192  231.292    0.000  231.292  1023.509 1653.154   88.023 1565.131    30.159 2622.578    0.000 2622.578
172.80  5262.601  208.331    0.000  208.331  1113.125 1536.530   45.396 1491.134    40.012 2549.407    0.000 2549.407
172.90  5566.096  227.530    0.000  227.530  1113.647 1754.652   39.948 1714.704   170.903 2826.779    0.000 2826.779
173.00  5451.305  247.254    0.000  247.254   999.324 1819.188   15.218 1803.970    59.817 2646.834    0.000 2646.834
173.10  5526.300  277.378    0.000  277.378  1080.598 1818.512    1.902 1816.610    59.717 2679.687    0.000 2679.687
173.20  5659.823  232.133    0.000  232.133  1136.306 1729.986    0.000 1729.986    39.912 2486.257    0.000 2486.257
173.30  5446.121  240.888    0.000  240.888  1017.561 1588.969    0.000 1588.969     0.000 2363.324    0.000 2363.324
173.40  5683.636  180.158    0.000  180.158  1064.754 1748.843    3.761 1745.082     0.000 2617.755    0.000 2617.755
173.50  5500.343  187.371    0.000  187.371   942.127 1968.748   20.925 1947.823     0.000 2763.435    0.000 2763.435
173.60  5614.129  181.287    0.000  181.287   999.632 2017.256  152.564 1864.692     0.000 2844.256    0.000 2844.256
173.70  5528.031  166.108    0.000  166.108  1113.506 1753.051  178.283 1574.768     0.000 2844.560   10.053 2834.507
173.80  5441.221  221.082    0.000  221.082  1168.546 1644.634   22.828 1621.806     0.000 2821.244    0.000 2821.244
173.90  5559.786  193.594    0.000  193.594  1141.087 1557.320   39.731 1517.589     0.000 2583.981    0.000 2583.981
174.00  5577.838  185.935    0.000  185.935  1260.178 1635.078   36.144 1598.935     0.000 2612.941    0.000 2612.941
174.10  5405.652  164.463    0.000  164.463  1216.511 1258.374   62.776 1195.598     0.000 2416.402    0.000 2416.402
174.20  5552.480  185.083    0.000  185.083  1147.588 1600.424    5.707 1594.717     0.000 2644.104    0.000 2644.104
174.30  5525.542  164.992    0.000  164.992  1219.535 1580.493   93.039 1487.454     0.000 2801.627    0.000 2801.627
174.40  5463.026  232.643    0.000  232.643  1444.896 1447.976   73.972 1374.004     0.000 2750.855    0.000 2750.855
174.50  5467.710  222.137    0.000  222.137  1274.556 1668.181  119.585 1548.595     0.000 2946.914   10.154 2936.760
174.60  5535.741  232.777    0.000  232.777  1158.154 1641.731   24.730 1617.002    29.858 2708.765    0.000 2708.765
174.70  5659.229  203.159    0.000  203.159  1187.200 1665.285   98.919 1566.366    10.053 2604.907    0.000 2604.907
174.80  5493.838  211.485    0.000  211.485  1233.806 1500.267   91.310 1408.957    30.159 2714.779    0.000 2714.779
174.90  5608.910  167.631    0.000  167.631  1258.817 1417.993   68.483 1349.510     0.000 2512.219    0.000 2512.219
175.00  5605.616  223.988    0.000  223.988  1164.860 1657.508  138.868 1518.641     0.000 2722.427    0.000 2722.427
175.10  5638.780  182.058    0.000  182.058  1347.036 1460.602  229.906 1230.696     0.000 2976.153    0.000 2976.153
175.20  5631.810  166.823    0.000  166.823  1125.479 1552.130  232.026 1320.104     0.000 2559.744    0.000 2559.744
175.30  5435.517  201.454    0.000  201.454  1230.835 1667.883  135.966 1531.917    20.106 2969.923    0.000 2969.923
175.40  5486.749  198.740    0.000  198.740  1248.238 1602.426  138.868 1463.558     0.000 2996.177    0.000 2996.177
175.50  5510.180  211.636    0.000  211.636  1200.722 1562.757  100.822 1461.935     0.000 2896.855    0.000 2896.855
175.60  5651.141  191.419    0.000  191.419  1016.168 1696.942  110.333 1586.609     0.000 2875.643    0.000 2875.643
175.70  5449.651  180.026    0.000  180.026  1012.637 1767.335   95.115 1672.220     0.000 2734.097    0.000 2734.097
175.80  5421.902  244.062    0.000  244.062   933.958 1853.404  154.086 1699.317     0.000 2804.269    0.000 2804.269
175.90  5331.396  202.369    0.000  202.369   914.642 1928.091  136.966 1791.125     0.000 3004.030    0.000 3004.030
176.00  5509.656  197.404    0.000  197.404   995.951 1838.238   66.581 1771.657     0.000 2756.307    0.000 2756.307
176.10  5570.383  198.985    0.000  198.985   805.763 1971.481   70.124 1901.357     0.000 2929.521    0.000 2929.521
176.20  5669.529  138.732    0.000  138.732   909.867 1902.725  153.738 1748.987     0.000 2773.798    0.000 2773.798
176.30  5604.673   97.010    0.000   97.010  1205.949 1658.238  159.793 1498.445     0.000 2855.941    0.000 2855.941
176.40  5485.254  107.234    0.000  107.234  1169.311 1572.499  100.822 1471.677     0.000 2667.436    0.000 2667.436
176.50  5508.854  198.025    0.000  198.025  1362.038 1575.422  171.207 1404.216     0.000 2693.988    0.000 2693.988
176.60  5454.417  161.121    0.000  161.121  1114.038 1666.272  161.350 1504.922     0.000 2725.437    0.000 2725.437
176.70  5406.665  220.633    0.000  220.633  1111.396 1602.821  148.455 1454.366     0.000 2542.959    0.000 2542.959
176.80  5403.308  165.295    0.000  165.295  1052.260 1767.581   60.093 1707.489     0.000 2918.961    0.000 2918.961
176.90  5515.960  150.848    0.000  150.848   957.799 1715.898   52.438 1663.460     0.000 2591.619    0.000 2591.619
177.00  5534.760  136.237    0.000  136.237  1018.214 1824.421   88.839 1735.582     0.000 2855.323    0.000 2855.323
177.10  5555.811  130.646    0.000  130.646  1229.138 1512.618  124.671 1387.946     0.000 2670.641    0.000 2670.641
177.20  5336.541  166.549    0.000  166.549  1373.955 1164.354   92.389 1071.965     0.000 2546.407    0.000 2546.407
177.30  5460.695  134.268    0.000  134.268  1081.384 1504.537   57.069 1447.468     0.000 2632.043    0.000 2632.043
177.40  5470.645  195.069    0.000  195.069  1171.049 1405.897   49.460 1356.437     0.000 2638.693    0.000 2638.693
177.50  5479.186  206.313    0.000  206.313  1128.737 1602.768   81.799 1520.969     0.000 2728.270    0.000 2728.270
177.60  5630.185  149.045    0.000  149.045  1141.388 1577.532  131.259 1446.274     0.000 2552.729   30.462 2522.268
177.70  5649.158  220.020    0.000  220.020  1148.441 1656.565  167.272 1489.293     0.000 2693.274   60.923 2632.351
177.80  5720.431  209.233    0.000  209.233   954.854 1610.418   87.160 1523.258     0.000 2490.601    0.000 2490.601
177.90  5375.328  220.792    0.000  220.792   784.853 1869.190  123.649 1745.541     0.000 2785.952   20.308 2765.645
178.00  5415.269  180.831    0.000  180.831   787.746 1897.987  150.282 1747.706     0.000 2664.918    0.000 2664.918
178.10  5353.612  206.535    0.000  206.535   937.913 1584.002  135.582 1448.420     0.000 2388.561    0.000 2388.561
178.20  5623.958  179.531    0.000  179.531   781.880 1872.892   95.115 1777.777     0.000 2852.921    0.000 2852.921
178.30  5541.799  199.875    0.000  199.875   628.267 1839.833   93.213 1746.620     0.000 2594.151    0.000 2594.151
178.40  5441.965  288.785    0.000  288.785   714.956 1819.239  100.822 1718.417     0.000 2612.153    0.000 2612.153
178.50  5387.109  347.755    0.000  347.755   807.901 1872.882  115.608 1757.274     0.000 2661.502    0.000 2661.502
178.60  5365.700  307.371    0.000  307.371   794.189 1721.410   26.632 1694.777     0.000 2643.417    0.000 2643.417
178.70  5389.532  317.970    0.000  317.970   762.911 1839.900   79.896 1760.004     0.000 2781.643    0.000 2781.643
178.80  5079.690  360.265    0.000  360.265   764.173 1793.813   30.306 1763.507     0.000 2689.147    0.000 2689.147
178.90  5391.886  322.371    0.000  322.371   812.260 1938.645  102.724 1835.921     0.000 2939.269    0.000 2939.269
179.00  5420.742  345.302    0.000  345.302   721.565 1871.428   51.362 1820.066     0.000 2793.497    0.000 2793.497
179.10  5176.161  356.594    0.000  356.594   826.046 1800.224   31.475 1768.749     0.000 2718.705    0.000 2718.705
179.20  5052.159  339.407    0.000  339.407   782.158 1885.498   17.121 1868.378     0.000 2699.294    0.000 2699.294
179.30  5519.411  210.456    0.000  210.456   839.560 2040.990  100.822 1940.168     0.000 3052.357    0.000 3052.357
179.40  5328.523  246.642    0.000  246.642   815.272 2002.623  117.116 1885.507     0.000 2993.047    0.000 2993.047
179.50  5425.434  191.746    0.000  191.746  1118.306 1769.234   72.928 1696.306     0.000 2926.294    0.000 2926.294
179.60  5462.177  194.762    0.000  194.762   909.830 1592.662   42.753 1549.909     0.000 2658.085    0.000 2658.085
179.70  5543.206  191.603    0.000  191.603   994.909 1844.399  116.768 1727.630     0.000 3127.356    0.000 3127.356
179.80  5509.831  234.495    0.000  234.495  1031.856 1608.676   32.339 1576.337     0.000 2877.229   10.053 2867.175
179.90  5334.003  233.245    0.000  233.245   923.401 1696.484   53.264 1643.219     0.000 2951.735    0.000 2951.735
180.00  5473.781  221.046    0.000  221.046  1060.020 1713.475   83.571 1629.905     0.000 2866.081    0.000 2866.081
180.10  5380.453  219.098    0.000  219.098  1103.461 1729.897   63.591 1666.306     0.000 3034.460  100.531 2933.929
180.20  5302.049  210.070    0.000  210.070  1052.022 1560.068  126.791 1433.278     0.000 2694.361  181.560 2512.801
180.30  5482.507  234.462    0.000  234.462  1034.986 1637.011  158.043 1478.968     0.000 2773.780   60.319 2713.461
180.40  5389.223  206.013    0.000  206.013  1048.288 1623.271  139.465 1483.805     0.000 2888.591    0.000 2888.591
180.50  5569.916  235.059    0.000  235.059   988.851 1682.316   36.013 1646.303     0.000 2888.601    0.000 2888.601
180.60  5536.539  234.791    0.000  234.791  1030.489 1591.617   60.874 1530.743     0.000 2860.354    0.000 2860.354
180.70  5469.065  180.943    0.000  180.943  1186.347 1492.157  136.965 1355.192     0.000 2579.768    0.000 2579.768
180.80  5548.481  181.006    0.000  181.006  1216.037 1468.650  135.020 1333.630     0.000 2689.545   10.154 2679.391
180.90  5512.976  216.693    0.000  216.693  1166.677 1571.206  123.649 1447.557     0.000 2699.701   20.308 2679.394
181.00  5612.822  198.228    0.000  198.228  1161.217 1738.044  207.351 1530.693     0.000 2943.496   20.308 2923.188
181.10  5527.465  183.105    0.000  183.105  1060.059 1782.206  190.962 1591.244     0.000 3024.933  132.000 2892.932
181.20  5493.019  258.838    0.000  258.838   966.797 1657.351   82.491 1574.860     0.000 2603.696    0.000 2603.696
181.30  5496.556  159.905    0.000  159.905   951.928 1599.255  224.471 1374.784     0.000 2649.036   81.231 2567.805
181.40  5524.438  206.084    0.000  206.084  1174.006 1340.402   34.241 1306.161     0.000 2558.354    0.000 2558.354
181.50  5520.194  193.034    0.000  193.034  1208.740 1420.153   28.448 1391.705     0.000 2707.958  121.847 2586.112
181.60  5436.139  218.699    0.000  218.699  1298.102 1389.720   17.121 1372.600     0.000 2435.914  101.539 2334.375
181.70  5685.406  225.217    0.000  225.217  1130.656 1455.514   37.527 1417.987     0.000 2499.445   60.923 2438.521
181.80  5858.135  194.906    0.000  194.906  1306.386 1448.647   78.122 1370.525     0.000 2590.120   50.669 2539.452
181.90  5631.311  181.813    0.000  181.813  1153.719 1508.311   65.111 1443.200     0.000 2548.011   81.231 2466.780
182.00  5651.074  229.999    0.000  229.999  1200.743 1843.556  182.102 1661.454     9.953 2759.933   40.616 2719.317
182.10  5820.847  205.071    0.000  205.071  1309.428 1687.117  241.159 1445.958     0.000 2943.200  284.309 2658.891
182.20  5878.869  197.391    0.000  197.391  1450.907 1577.825  241.549 1336.276     0.000 3056.592  243.693 2812.899
182.30  5750.608  179.121    0.000  179.121  1397.870 1751.922  239.689 1512.232     0.000 3156.226  192.924 2963.302
182.40  5589.936  168.830    0.000  168.830  1550.280 1504.420  178.816 1325.604    40.212 2917.646  142.054 2775.592
182.50  5744.917  185.810    0.000  185.810  1419.618 1549.638  108.950 1440.688     0.000 2836.014    0.000 2836.014
182.60  5651.546  175.422    0.000  175.422  1380.791 1508.669  169.304 1339.364     0.000 3015.787   40.616 2975.172
182.70  5629.156  160.389    0.000  160.389  1390.531 1519.497  222.569 1296.929     0.000 2958.966  101.539 2857.427
182.80  5514.700  169.295    0.000  169.295  1397.909 1425.327  176.914 1248.414     0.000 2584.997   20.308 2564.690
182.90  5570.214  210.777    0.000  210.777  1418.288 1322.971  195.720 1127.252     0.000 2583.992   60.923 2523.069
183.00  5607.739  218.636    0.000  218.636  1366.101 1412.597  187.678 1224.918     9.953 2760.227   91.385 2668.842
183.10  5577.477  255.692    0.000  255.692  1515.338 1421.535  233.983 1187.552    10.053 2853.819  243.693 2610.126
183.20  5426.670  277.839    0.000  277.839  1470.845 1428.450  189.884 1238.566    30.159 2879.749   81.231 2798.518
183.30  5484.931  269.483    0.000  269.483  1440.920 1405.238  279.638 1125.600     0.000 2780.527  304.616 2475.911
183.40  5684.880  237.560    0.000  237.560  1334.415 1335.247  186.336 1148.910     0.000 2551.322   81.231 2470.090
183.50  5503.730  265.457    0.000  265.457  1199.040 1615.155  245.135 1370.020     0.000 2593.145  111.693 2481.453
183.60  5491.295  278.612    0.000  278.612  1162.292 1647.293  194.034 1453.258     0.000 2806.574  172.616 2633.958
183.70  5618.891  258.874    0.000  258.874  1304.236 1662.576  193.601 1468.975     0.000 2753.475   71.077 2682.398
183.80  5610.525  260.087    0.000  260.087  1181.384 1649.511  195.937 1453.574    10.053 2786.653   50.769 2735.883
183.90  5561.750  219.350    0.000  219.350  1181.321 1489.774  249.201 1240.573     0.000 2695.485  132.000 2563.485
184.00  5537.457  244.752    0.000  244.752  1300.273 1382.207  169.304 1212.903     0.000 2617.071   10.154 2606.917
184.10  5608.642  188.293    0.000  188.293  1232.150 1491.251  224.341 1266.910     0.000 2657.075   60.923 2596.152
184.20  5559.359  172.374    0.000  172.374  1307.472 1419.774  214.960 1204.815     0.000 2566.701   30.462 2536.239
184.30  5608.364  245.263    0.000  245.263  1460.283 1159.733  199.395  960.338     0.000 2437.513   91.385 2346.128
184.40  5624.332  222.835    0.000  222.835  1355.230 1453.956  124.595 1329.361     0.000 2442.545    0.000 2442.545
184.50  5715.367  249.498    0.000  249.498  1139.748 1559.175  125.247 1433.928     0.000 2463.658   20.308 2443.350
184.60  5551.268  213.060    0.000  213.060   969.328 1557.399  115.997 1441.402     0.000 2385.840   20.308 2365.532
184.70  5803.872  198.614    0.000  198.614  1299.280 1522.021  171.162 1350.859     0.000 2688.863  213.131 2475.733
184.80  5556.006  204.546    0.000  204.546  1107.843 1497.045  220.666 1276.379     0.000 2340.514  192.924 2147.590
184.90  5388.455  208.272    0.000  208.272  1226.252 1392.804  129.270 1263.534     0.000 2393.294   91.385 2301.909
185.00  5568.903  148.272    0.000  148.272  1365.156 1262.457  108.431 1154.026     0.000 2311.864  121.847 2190.017
185.10  5451.821  215.857    0.000  215.857  1237.315 1320.193   55.167 1265.026     0.000 2544.990   40.616 2504.375
185.20  5568.232  217.700    0.000  217.700  1224.606 1480.284   70.385 1409.899     0.000 2498.538    0.000 2498.538
185.30  5414.851  205.697    0.000  205.697  1021.312 1501.939   91.310 1410.629     0.000 2371.562    0.000 2371.562
185.40  5513.280  251.354    0.000  251.354  1127.711 1593.175   85.603 1507.572    30.159 2585.596    0.000 2585.596
185.50  5678.197  226.858    0.000  226.858   983.471 1689.979   89.235 1600.744     0.000 2816.537    0.000 2816.537
185.60  5466.216  175.513    0.000  175.513   930.156 1605.323  121.747 1483.576     0.000 2517.646   10.154 2507.493
185.70  5429.741  209.743    0.000  209.743   923.064 1525.038   69.434 1455.604     0.000 2293.254    0.000 2293.254
185.80  5438.847  246.791    0.000  246.791   977.620 1575.708   72.113 1503.596     0.000 2475.314    0.000 2475.314
185.90  5259.180  255.391    0.000  255.391  1057.944 1613.532  114.138 1499.394     0.000 2476.118    0.000 2476.118
186.00  5312.836  337.591    0.000  337.591  1065.036 1692.443  214.960 1477.484    20.106 2727.760   30.462 2697.298
186.10  5308.223  269.259    0.000  269.259  1012.334 1640.659  144.575 1496.085     0.000 2570.327    0.000 2570.327
186.20  5324.008  294.973    0.000  294.973  1123.840 1455.316   81.712 1373.604     9.953 2234.653    0.000 2234.653
186.30  5320.058  223.771    0.000  223.771  1129.026 1648.213  127.454 1520.759     0.000 2691.977   60.923 2631.054
186.40  5605.712  177.479    0.000  177.479  1206.270 1440.613  100.822 1339.792     0.000 2264.500    0.000 2264.500
186.50  5393.472  236.108    0.000  236.108  1398.974 1399.615  117.942 1281.672     0.000 2558.159    0.000 2558.159
186.60  5469.942  200.861    0.000  200.861  1146.763 1395.676  119.281 1276.394     0.000 2279.587    0.000 2279.587
186.70  5405.382  191.910    0.000  191.910  1095.029 1418.341  203.546 1214.795     0.000 2344.016    0.000 2344.016
186.80  5556.506  210.798    0.000  210.798  1283.169 1411.981  269.865 1142.116     0.000 2597.762    0.000 2597.762
186.90  5698.231  197.660    0.000  197.660  1114.532 1434.076  205.144 1228.932     0.000 2255.658   10.154 2245.504
187.00  5681.090  144.131    0.000  144.131  1140.054 1535.720  190.099 1345.621     0.000 2471.406   30.462 2440.945
187.10  5674.919  141.253    0.000  141.253  1205.300 1569.438  175.011 1394.427     0.000 2776.201    0.000 2776.201
187.20  5655.525  162.049    0.000  162.049  1230.757 1644.616  117.943 1526.673     0.000 2716.890    0.000 2716.890
187.30  5611.877  130.271    0.000  130.271  1299.692 1341.291   73.151 1268.140     0.000 2686.131    0.000 2686.131
187.40  5669.803  195.242    0.000  195.242  1304.754 1396.850  117.943 1278.907     0.000 2630.037    0.000 2630.037
187.50  5657.097  142.911    0.000  142.911  1100.797 1565.443   91.050 1474.393     0.000 2359.306    0.000 2359.306
187.60  5448.757  148.237    0.000  148.237  1083.448 1457.558  148.336 1309.222     0.000 2343.924    0.000 2343.924
187.70  5585.265  137.860    0.000  137.860  1241.776 1447.607  119.845 1327.762     0.000 2513.021    0.000 2513.021
187.80  5640.208  141.991    0.000  141.991  1080.112 1548.813  100.822 1447.991     0.000 2511.608    0.000 2511.608
187.90  5559.847  224.722    0.000  224.722   986.140 1656.497   74.190 1582.307     0.000 2502.659    0.000 2502.659
188.00  5355.200  241.060    0.000  241.060  1060.246 1601.426   91.310 1510.115     0.000 2604.199    0.000 2604.199
188.10  5477.151  201.920    0.000  201.920  1120.955 1674.117  100.822 1573.295     0.000 2679.811    0.000 2679.811
188.20  5432.893  255.096    0.000  255.096   995.569 1637.113    3.718 1633.395     0.000 2569.811    0.000 2569.811
188.30  5515.635  168.873    0.000  168.873  1070.447 1694.934   53.264 1641.670     0.000 2666.725    0.000 2666.725
188.40  5456.737  159.044    0.000  159.044  1181.033 1462.781   74.190 1388.592     0.000 2629.435  111.693 2517.742
188.50  5414.366  179.371    0.000  179.371  1143.755 1482.742   77.994 1404.748     0.000 2717.693  152.308 2565.385
188.60  5531.082  153.528    0.000  153.528  1301.901 1526.169   60.874 1465.295     0.000 2864.778   10.154 2854.624
188.70  5410.503  164.921    0.000  164.921  1160.330 1545.095   43.753 1501.342     0.000 2509.401    0.000 2509.401
188.80  5446.508  171.050    0.000  171.050  1405.236 1471.995   91.310 1380.685     0.000 2694.474    0.000 2694.474
188.90  5465.812  166.708    0.000  166.708  1162.764 1625.201   95.115 1530.086     0.000 2706.431    0.000 2706.431
189.00  5637.564  184.575    0.000  184.575  1040.339 1702.691  135.063 1567.628     0.000 2663.011   10.154 2652.858
189.10  5566.332  222.395    0.000  222.395   978.835 1754.982  108.431 1646.551     0.000 2890.818    0.000 2890.818
189.20  5434.708  235.282    0.000  235.282  1271.283 1584.563   28.534 1556.029     0.000 2754.889    0.000 2754.889
189.30  5420.083  214.522    0.000  214.522  1190.517 1643.301   97.017 1546.283     0.000 2977.996    0.000 2977.996
189.40  5557.952  152.539    0.000  152.539  1069.233 1608.816   55.080 1553.736    10.053 2579.365    0.000 2579.365
189.50  5543.977  152.481    0.000  152.481  1172.379 1681.812  121.747 1560.065    60.319 2537.146   10.154 2526.992
189.60  5526.500  177.061    0.000  177.061  1083.863 1651.023   79.896 1571.127    29.858 2677.502    0.000 2677.502
189.70  5336.555  273.518    0.000  273.518  1274.018 1500.410   58.971 1441.438    60.319 2714.286    0.000 2714.286
189.80  5547.992  207.029    0.000  207.029  1045.784 1695.459   83.442 1612.018    40.212 2682.110    0.000 2682.110
189.90  5302.879  292.981    0.000  292.981  1067.274 1603.377    5.707 1597.670   101.136 2533.016    0.000 2533.016
190.00  5372.409  369.399    0.000  369.399  1049.802 1717.633    0.000 1717.633    30.462 2745.235    0.000 2745.235
190.10  5258.338  347.227    0.000  347.227  1089.473 1545.877   17.121 1528.757    19.906 2651.059    0.000 2651.059
190.20  5428.649  296.642    0.000  296.642  1131.372 1563.329   70.385 1492.944     0.000 2693.062    0.000 2693.062
190.30  5539.614  239.826    0.000  239.826  1022.696 1648.025   63.900 1584.125     0.000 2551.911    0.000 2551.911
190.40  5409.905  227.145    0.000  227.145  1060.071 1517.728   79.896 1437.832    10.053 2362.921    0.000 2362.921
190.50  5479.047  315.162    0.000  315.162  1065.223 1677.370   93.213 1584.157    20.106 2853.626    0.000 2853.626
190.60  5386.169  279.913    0.000  279.913  1173.411 1627.655  125.552 1502.103    40.212 2745.944    0.000 2745.944
190.70  5463.254  190.850    0.000  190.850   984.670 1693.225   60.701 1632.524     0.000 2577.761    0.000 2577.761
190.80  5314.091  300.110    0.000  300.110  1019.951 1741.456   86.382 1655.074    69.871 2608.529    0.000 2608.529
190.90  5223.867  275.984    0.000  275.984  1070.442 1647.161   96.671 1550.490    30.260 2598.467    0.000 2598.467
191.00  5459.072  228.279    0.000  228.279  1094.226 1560.614   78.340 1482.274    59.717 2230.629    0.000 2230.629
191.10  5503.279  269.551    0.000  269.551  1035.935 1553.308  155.988 1397.320    50.265 2342.911  111.693 2231.219
191.20  5256.295  338.459    0.000  338.459  1110.103 1612.368   43.666 1568.701    50.265 2336.872    0.000 2336.872
191.30  5277.743  300.906    0.000  300.906  1193.583 1584.979   38.046 1546.933   140.743 2351.649   50.769 2300.879
191.40  5239.512  322.027    0.000  322.027   951.463 1654.244   62.776 1591.468    50.265 2279.075   30.462 2248.613
191.50  5221.190  349.461    0.000  349.461  1025.798 1654.753   95.115 1559.638    60.319 2402.020   30.462 2371.558
191.60  5181.336  331.076    0.000  331.076  1071.313 1705.187  209.253 1495.934    39.811 2457.825  192.924 2264.901
191.70  5174.742  405.133    0.000  405.133  1176.092 1630.465  104.626 1525.839     0.000 2442.839   40.616 2402.224
191.80  5213.167  331.954    0.000  331.954   995.853 1651.874  106.529 1545.346    20.106 2472.897   10.154 2462.744
191.90  5427.628  291.660    0.000  291.660   908.269 1802.004   79.935 1722.069    40.212 2483.056    0.000 2483.056
192.00  5456.107  275.143    0.000  275.143   834.692 1882.962   38.046 1844.916    10.053 2613.027    0.000 2613.027
192.10  5448.603  288.478    0.000  288.478   847.534 1712.605   38.390 1674.215    30.159 2294.550    0.000 2294.550
192.20  5191.738  346.028    0.000  346.028  1002.961 1500.724   33.377 1467.347     0.000 2204.679    0.000 2204.679
192.30  5382.526  308.869    0.000  308.869   944.956 1554.764   45.005 1509.759     0.000 2230.527    0.000 2230.527
192.40  5466.683  290.635    0.000  290.635   999.133 1647.119   57.069 1590.051     0.000 2329.354    0.000 2329.354
192.50  5550.310  229.113    0.000  229.113   885.679 1754.507   15.218 1739.288     0.000 2303.110    0.000 2303.110
192.60  5532.872  269.848    0.000  269.848   947.066 1709.931    0.000 1709.931     0.000 2569.922    0.000 2569.922
192.70  5594.591  231.664    0.000  231.664  1094.716 1585.638   41.851 1543.787     0.000 2527.398    0.000 2527.398
192.80  5517.008  214.292    0.000  214.292  1051.209 1658.230   26.632 1631.598     0.000 2478.335    0.000 2478.335
192.90  5420.170  163.242    0.000  163.242   953.686 1632.127   77.864 1554.263     9.953 2374.794    0.000 2374.794
193.00  5544.902  179.787    0.000  179.787  1158.359 1444.187   19.023 1425.164    10.154 2284.111    0.000 2284.111
193.10  5556.116  187.819    0.000  187.819  1028.572 1554.030   32.122 1521.908     9.953 2410.881    0.000 2410.881
193.20  5483.973  204.581    0.000  204.581   952.484 1707.684  100.422 1607.262     0.000 2553.640    0.000 2553.640
193.30  5461.370  209.207    0.000  209.207   975.771 1596.581    0.000 1596.581     0.000 2399.722   30.462 2369.261
193.40  5407.409  162.208    0.000  162.208   871.201 1748.751   41.851 1706.901     0.000 2484.471    0.000 2484.471
193.50  5539.688  170.526    0.000  170.526   764.750 1757.432  103.879 1653.553     0.000 2425.656    0.000 2425.656
193.60  5655.061  207.534    0.000  207.534  1078.270 1764.760   61.392 1703.367    49.764 2594.250   20.308 2573.942
193.70  5505.943  233.380    0.000  233.380  1123.433 1775.378  167.044 1608.334     0.000 2827.877  131.799 2696.079
193.80  5558.714  274.909    0.000  274.909  1166.803 1908.966   97.267 1811.699     9.953 3134.909  132.000 3002.909
193.90  5596.452  238.212    0.000  238.212   992.890 1819.168   68.004 1751.163     0.000 2676.882    0.000 2676.882
194.00  5455.972  226.187    0.000  226.187  1044.375 1635.062   15.218 1619.843     0.000 2488.193    0.000 2488.193
194.10  5365.538  192.813    0.000  192.813   866.123 1765.014   72.413 1692.601    10.154 2334.165    0.000 2334.165
194.20  5417.613  331.240    0.000  331.240   992.525 1895.657   17.121 1878.536    70.372 2627.414    0.000 2627.414
194.30  5342.707  223.500    0.000  223.500   860.253 1720.262   22.306 1697.956     0.000 2375.394    0.000 2375.394
194.40  5311.666  295.185    0.000  295.185   951.239 1765.470  163.413 1602.057     0.000 2603.994   60.319 2543.675
194.50  5374.443  288.706    0.000  288.706  1069.770 1678.714  140.467 1538.247     0.000 2436.808   30.462 2406.347
194.60  5505.136  310.950    0.000  310.950  1097.543 1756.804   70.039 1686.765     0.000 2721.719    0.000 2721.719
194.70  5491.712  319.583    0.000  319.583   982.257 1935.560  222.254 1713.306     0.000 3055.901  191.815 2864.086
194.80  5527.353  301.309    0.000  301.309  1005.630 2062.890  197.741 1865.149    29.959 3197.850  121.847 3076.004
194.90  5377.369  319.208    0.000  319.208  1134.182 1870.132  315.803 1554.328     0.000 3071.766  323.009 2748.757
195.00  5510.972  306.080    0.000  306.080  1028.469 2118.023  260.974 1857.049     0.000 3455.495  442.538 3012.957
195.10  5205.007  333.389    0.000  333.389   993.487 1980.288  361.285 1619.004     0.000 3229.112  435.710 2793.402
195.20  5307.542  296.699    0.000  296.699   883.547 1905.281  269.795 1635.486     0.000 3025.419  251.327 2774.092
195.30  5212.624  358.598    0.000  358.598   936.347 1829.544  244.603 1584.941     0.000 2984.020  222.680 2761.340
195.40  5337.805  328.766    0.000  328.766  1074.121 1792.042  205.481 1586.561     0.000 2915.848  142.154 2773.694
195.50  5294.201  324.364    0.000  324.364   993.967 1835.287  239.168 1596.120     0.000 2805.675  172.616 2633.059
195.60  5415.142  297.101    0.000  297.101   947.626 1916.037  212.623 1703.414    19.906 2852.930  264.001 2588.929
195.70  5368.039  343.017    0.000  343.017   956.183 1730.082  205.448 1524.634     0.000 2811.810  243.693 2568.117
195.80  5444.880  291.288    0.000  291.288   915.193 1896.457  208.429 1688.028     0.000 2977.377  182.770 2794.607
195.90  5136.466  301.783    0.000  301.783   895.830 1648.594  176.566 1472.028     0.000 2605.508   40.616 2564.893
196.00  5282.588  309.045    0.000  309.045   988.776 1567.755   89.190 1478.565    10.053 2462.748    0.000 2462.748
196.10  5322.402  331.532    0.000  331.532   926.216 1733.038  171.076 1561.962     0.000 2604.802   91.385 2513.417
196.20  5282.799  308.434    0.000  308.434   941.479 1716.727  130.867 1585.860     0.000 2702.825   20.308 2682.517
196.30  5298.855  317.133    0.000  317.133   931.091 1880.107  204.274 1675.833     0.000 2705.126  120.940 2584.186
196.40  5016.574  360.747    0.000  360.747   850.612 1900.449  328.032 1572.417     0.000 2943.687  372.267 2571.420
196.50  4981.815  380.432    0.000  380.432   890.331 1858.070  295.585 1562.486     0.000 2664.022  222.881 2441.141
196.60  5214.896  317.755    0.000  317.755  1049.173 1585.009  112.063 1472.947   149.292 2337.192    0.000 2337.192
196.70  5315.069  306.079    0.000  306.079  1072.385 1504.257   47.557 1456.699    90.178 2211.021    0.000 2211.021
196.80  5475.632  318.874    0.000  318.874   810.035 1819.288  182.577 1636.711    99.628 2228.310   81.231 2147.078
196.90  5215.024  307.234    0.000  307.234   978.380 1670.306   95.115 1575.191    49.965 2681.109    0.000 2681.109
197.00  5284.901  371.939    0.000  371.939   893.744 1643.218   30.437 1612.781    10.053 2432.683    0.000 2432.683
197.10  5425.732  328.137    0.000  328.137   966.070 1695.018   93.213 1601.806    70.472 2694.972    0.000 2694.972
197.20  5315.365  262.642    0.000  262.642   887.748 1505.142   15.218 1489.923     0.000 2227.500    0.000 2227.500
197.30  5314.125  286.915    0.000  286.915   849.694 1619.679   68.483 1551.196     0.000 2308.537    0.000 2308.537
197.40  5404.805  326.726    0.000  326.726  1039.907 1509.014    0.000 1509.014     0.000 2502.059    0.000 2502.059
197.50  5235.449  281.174    0.000  281.174   777.796 1646.024   98.919 1547.105     0.000 2411.682   20.308 2391.375
197.60  5090.274  254.298    0.000  254.298   757.045 1592.446   91.310 1501.135     0.000 2310.139   50.769 2259.370
197.70  5337.724  218.177    0.000  218.177   698.841 1735.598   58.279 1677.318     0.000 2538.552    0.000 2538.552
197.80  5323.571  195.232    0.000  195.232   775.283 1693.984   41.764 1652.221     0.000 2322.402    0.000 2322.402
197.90  5254.966  292.909    0.000  292.909   916.131 1714.006   17.121 1696.885     0.000 2558.960    0.000 2558.960
198.00  5368.264  244.874    0.000  244.874   913.878 1599.175   17.121 1582.055     0.000 2441.836    0.000 2441.836
198.10  5271.909  181.766    0.000  181.766   732.547 1576.181   13.316 1562.865     0.000 2085.858    0.000 2085.858
198.20  5170.980  241.353    0.000  241.353   826.043 1611.766   43.753 1568.013     0.000 2260.979    0.000 2260.979
198.30  5259.777  203.086    0.000  203.086   690.342 1678.174   72.287 1605.887     0.000 2279.579    0.000 2279.579
198.40  5213.149  266.777    0.000  266.777   827.816 1696.993   57.069 1639.925     0.000 2186.990    0.000 2186.990
198.50  5251.814  303.542    0.000  303.542   874.038 1644.019   93.213 1550.807     0.000 2511.711    0.000 2511.711
198.60  5359.843  272.771    0.000  272.771  1069.834 1611.269   36.100 1575.169     0.000 2434.905    0.000 2434.905
198.70  5241.032  234.948    0.000  234.948   851.149 1742.908   62.776 1680.133     0.000 2559.760    0.000 2559.760
198.80  5103.604  296.379    0.000  296.379   766.817 1679.350    0.000 1679.350     0.000 2469.289    0.000 2469.289
198.90  5032.920  251.745    0.000  251.745   860.282 1596.748    1.902 1594.845     0.000 2115.608    0.000 2115.608
199.00  5171.481  229.616    0.000  229.616   902.427 1728.073   38.046 1690.027    30.159 2105.951    0.000 2105.951
199.10  5390.017  243.967    0.000  243.967  1024.078 1691.625   57.069 1634.556    70.372 2377.389    0.000 2377.389
199.20  5467.252  221.263    0.000  221.263   905.387 1784.583  142.672 1641.911    79.623 2455.823    0.000 2455.823
199.30  5229.064  296.366    0.000  296.366   943.294 1790.764  213.612 1577.153     0.000 2397.615   40.616 2356.999
199.40  5242.383  346.303    0.000  346.303  1054.245 1639.977  106.612 1533.365     0.000 2591.949   30.462 2561.488
199.50  5056.656  379.687    0.000  379.687  1004.739 1461.421   99.176 1362.245     0.000 2569.528    0.000 2569.528
199.60  5283.521  370.709    0.000  370.709   822.154 1677.317  209.377 1467.939     0.000 2490.604   10.154 2480.450
199.70  5207.779  373.660    0.000  373.660   897.851 1859.501  157.110 1702.391     0.000 2731.983   30.462 2701.521
199.80  5082.668  383.515    0.000  383.515  1007.348 1782.406  207.166 1575.240    40.212 2774.296  100.934 2673.362
199.90  5316.264  383.417    0.000  383.417   776.744 2018.375  187.806 1830.569    20.106 2702.525  182.770 2519.756
200.00  5145.714  362.531    0.000  362.531   627.142 2018.725  192.850 1825.875     0.000 2610.339  160.950 2449.389
200.10  5143.845  384.351    0.000  384.351   823.296 1911.367  152.184 1759.183     0.000 2450.589   91.385 2359.204
200.20  5237.924  289.786    0.000  289.786   879.584 1796.948  176.089 1620.859     0.000 2669.960   71.077 2598.883
200.30  5181.232  342.232    0.000  342.232   744.338 2097.626  331.945 1765.680     0.000 2764.661  142.154 2622.506
200.40  5336.897  363.183    0.000  363.183   833.784 1958.423  183.871 1774.552     0.000 2622.196   81.231 2540.965
200.50  5283.556  304.454    0.000  304.454   907.280 1842.658  163.554 1679.104     0.000 2669.955    0.000 2669.955
200.60  5272.865  326.475    0.000  326.475   979.120 1886.655  238.885 1647.770    20.106 2721.116   90.478 2630.638
200.70  5238.190  379.815    0.000  379.815  1084.188 2035.063  167.642 1867.421     0.000 3108.057   70.372 3037.685
200.80  5558.298  329.651    0.000  329.651  1051.941 1960.412  145.727 1814.685     0.000 2923.893   50.265 2873.627
200.90  5351.546  256.604    0.000  256.604  1073.079 1770.654  170.544 1600.111     0.000 2813.417    0.000 2813.417
201.00  5170.230  352.465    0.000  352.465   911.169 1737.845   53.264 1684.580     9.953 2398.717    0.000 2398.717
201.10  5330.253  273.429    0.000  273.429   939.089 1610.828   96.495 1514.333    60.319 2319.392    0.000 2319.392
201.20  5376.749  278.250    0.000  278.250  1001.789 1832.187   81.799 1750.388     9.953 2762.746    0.000 2762.746
201.30  5425.796  195.753    0.000  195.753   989.503 1870.131  110.029 1760.102    30.159 2428.570    0.000 2428.570
201.40  5444.894  196.282    0.000  196.282  1131.675 1728.338  119.845 1608.493    49.965 2366.541    0.000 2366.541
201.50  5498.976  208.994    0.000  208.994  1373.034 1499.443   97.017 1402.426    50.265 2626.006    0.000 2626.006
201.60  5571.738  239.736    0.000  239.736  1050.275 1700.219   87.419 1612.801     0.000 2438.923    0.000 2438.923
201.70  5607.173  192.034    0.000  192.034  1261.299 1602.991   30.437 1572.554    70.372 2594.243    0.000 2594.243
201.80  5621.777  202.161    0.000  202.161  1250.112 1797.202  189.578 1607.624    60.319 3119.919   60.923 3058.996
201.90  5661.014  197.011    0.000  197.011  1236.341 1638.640  186.371 1452.269    20.106 2816.122  141.650 2674.471
202.00  5665.432  220.628    0.000  220.628  1243.802 1693.151  219.351 1473.800    69.971 2772.284   30.159 2742.124
202.10  5586.060  217.799    0.000  217.799  1306.810 1643.877  183.218 1460.659    29.858 2894.341  101.438 2792.902
202.20  5650.487  198.059    0.000  198.059  1217.685 1695.189  171.805 1523.385    20.106 2968.224    0.000 2968.224
202.30  5512.325  217.752    0.000  217.752  1148.073 1911.845  339.750 1572.095   100.531 2967.825  231.524 2736.301
202.40  5662.250  239.516    0.000  239.516  1192.421 1921.859  393.450 1528.408    19.906 3143.158  120.738 3022.420
202.50  5656.030  213.249    0.000  213.249  1340.769 1689.937  180.707 1509.229    69.670 3043.238  142.154 2901.084
202.60  5619.180  246.319    0.000  246.319  1342.508 1772.539  259.615 1512.925   100.531 3169.198  324.017 2845.180
202.70  5537.451  213.947    0.000  213.947  1287.880 1604.360  172.153 1432.208    70.372 2867.893  213.231 2654.661
202.80  5616.357  263.154    0.000  263.154  1182.833 1892.731  200.600 1692.131    50.265 2978.177  162.462 2815.715
202.90  5584.029  221.682    0.000  221.682  1381.588 1594.343  134.193 1460.149    80.024 2795.110   91.385 2703.725
203.00  5511.548  196.099    0.000  196.099  1292.761 1716.960  220.667 1496.293    50.265 2806.464  142.154 2664.309
203.10  5550.938  260.511    0.000  260.511  1223.054 1618.081  165.750 1452.331    30.159 2783.955  121.847 2662.108
203.20  5549.982  215.737    0.000  215.737  1274.513 1683.878  185.425 1498.452    80.425 2834.119  142.154 2691.965
203.30  5608.807  187.932    0.000  187.932  1568.099 1377.831  151.706 1226.125    60.218 2914.940  152.308 2762.632
203.40  5585.722  223.847    0.000  223.847  1280.333 1699.783  214.436 1485.347    10.053 2769.580  284.208 2485.372
203.50  5578.501  233.686    0.000  233.686  1171.896 1842.943  244.531 1598.412    20.308 3224.397  486.580 2737.817
203.60  5421.316  317.645    0.000  317.645  1235.008 1718.253   45.655 1672.597    30.159 3441.732  586.405 2855.326
203.70  5352.513  319.473    0.000  319.473  1200.184 1838.732  138.939 1699.792   110.584 3175.915  401.824 2774.091
203.80  5502.884  334.794    0.000  334.794  1468.901 1820.444  217.407 1603.037    30.159 3532.296  685.223 2847.073
203.90  5505.188  283.535    0.000  283.535  1400.423 1740.583  105.137 1635.446    99.628 3559.855  430.780 3129.075
204.00  5540.670  233.953    0.000  233.953  1506.442 1445.621    7.263 1438.358     9.953 3565.800  330.454 3235.346
204.10  5457.765  261.585    0.000  261.585  1431.840 1505.414    0.000 1505.414    80.425 3302.792  392.676 2910.116
204.20  5523.402  245.288    0.000  245.288  1242.184 1570.039    0.000 1570.039   100.531 2996.064    0.000 2996.064
204.30  5613.462  248.155    0.000  248.155  1173.837 1683.814    0.000 1683.814    20.106 3448.553    0.000 3448.553
204.40  5384.377  267.205    0.000  267.205  1077.401 1721.133    0.000 1721.133     0.000 2888.503    0.000 2888.503
204.50  5299.202  243.366    0.000  243.366  1201.812 1673.720    0.000 1673.720     0.000 3058.606    0.000 3058.606
204.60  5216.802  297.096    0.000  297.096  1023.619 1751.325    0.000 1751.325     0.000 3019.902    0.000 3019.902
204.70  5294.530  302.708    0.000  302.708  1117.517 1882.636    0.000 1882.636     0.000 3514.122   20.106 3494.016
204.80  5460.723  268.578    0.000  268.578   989.216 1790.359    0.000 1790.359     0.000 3112.605    0.000 3112.605
204.90  5593.426  322.460    0.000  322.460  1055.682 1901.721    0.000 1901.721     9.953 3241.779    0.000 3241.779
205.00  5429.033  341.956    0.000  341.956  1064.698 1855.605    0.000 1855.605     0.000 3502.971   60.319 3442.652
205.10  5356.467  404.014    0.000  404.014   849.695 1845.010    0.000 1845.010     0.000 2972.348    0.000 2972.348
205.20  5318.711  362.054    0.000  362.054   861.028 1910.430    0.000 1910.430     0.000 3244.495   70.372 3174.123
205.30  5446.136  364.859    0.000  364.859   950.536 2004.359    0.000 2004.359    10.053 3274.951    0.000 3274.951
205.40  5467.418  317.573    0.000  317.573   886.608 1936.513    0.000 1936.513     0.000 3175.427    0.000 3175.427
205.50  5308.689  271.421    0.000  271.421  1065.280 1774.007    0.000 1774.007    50.265 2952.141   10.053 2942.088
205.60  5304.574  273.673    0.000  273.673  1101.822 1645.498    0.000 1645.498    40.212 2961.973   40.212 2921.761
205.70  5484.484  285.499    0.000  285.499  1137.815 1641.710    0.000 1641.710    50.265 2717.191    0.000 2717.191
205.80  5257.798  259.942    0.000  259.942  1266.316 1460.476    0.000 1460.476    10.053 3057.491   20.106 3037.385
205.90  5388.902  273.940    0.000  273.940  1387.543 1442.054    0.000 1442.054    39.811 3023.428   40.212 2983.215
206.00  5379.353  229.138    0.000  229.138  1338.807 1305.374    0.000 1305.374     0.000 3026.130   30.159 2995.971
206.10  5434.229  242.562    0.000  242.562  1328.456 1433.931   22.654 1411.277    79.623 2954.748  241.980 2712.768
206.20  5427.198  214.303    0.000  214.303  1171.884 1529.609    1.859 1527.750     0.000 2798.724  160.850 2637.874
206.30  5220.577  252.462    0.000  252.462  1252.411 1490.070   65.363 1424.707     0.000 3007.109  170.903 2836.206
206.40  5431.494  233.854    0.000  233.854  1108.476 1588.712  175.814 1412.898     0.000 2691.153  271.434 2419.720
206.50  5237.111  280.620    0.000  280.620   965.942 1568.946   94.628 1474.318     0.000 2776.307  201.163 2575.144
206.60  5465.375  191.630    0.000  191.630  1036.484 1581.784   35.189 1546.595     0.000 2999.269  321.699 2677.569
206.70  5633.440  203.649    0.000  203.649  1238.442 1539.087  150.564 1388.523     0.000 3011.247  382.018 2629.229
206.80  5568.463  201.168    0.000  201.168  1193.602 1602.193  119.008 1483.185     0.000 3026.117  342.813 2683.304
206.90  5562.157  216.304    0.000  216.304  1138.305 1686.076   46.514 1639.562     0.000 3401.719  150.998 3250.721
207.00  5522.738  215.975    0.000  215.975  1484.638 1295.920    7.566 1288.354    50.265 3157.004  111.693 3045.311
207.10  5496.319  209.409    0.000  209.409  1379.645 1479.411    0.000 1479.411    30.159 2872.303   80.425 2791.878
207.20  5416.412  205.715    0.000  205.715  1276.419 1477.803   50.840 1426.963     0.000 2817.706   70.372 2747.334
207.30  5573.208  194.800    0.000  194.800  1329.867 1630.057  106.172 1523.885    20.106 3110.850  241.274 2869.576
207.40  5259.096  249.983    0.000  249.983  1238.025 1490.848   15.001 1475.847    91.385 2853.504  192.924 2660.581
207.50  5427.218  214.532    0.000  214.532  1248.494 1438.012   16.903 1421.109    80.425 2775.494  130.690 2644.803
207.60  5491.939  222.255    0.000  222.255  1212.140 1479.561    0.000 1479.561    39.811 2470.796    0.000 2470.796
207.70  5567.269  217.429    0.000  217.429  1312.507 1681.482   76.603 1604.879    20.107 3159.826  100.531 3059.295
207.80  5551.004  276.261    0.000  276.261  1080.783 1792.685   96.702 1695.983    79.923 2921.768  100.733 2821.035
207.90  5618.756  248.912    0.000  248.912  1059.292 1941.078  220.387 1720.692    10.154 3099.421   30.462 3068.960
208.00  5382.528  310.170    0.000  310.170  1033.515 1938.756  328.000 1610.757     0.000 2855.120  293.555 2561.565
208.10  5449.206  279.529    0.000  279.529  1080.948 1793.547  227.341 1566.206    30.059 2856.232  221.672 2634.560
208.20  5571.876  314.938    0.000  314.938  1063.123 2000.071  323.935 1676.136    30.159 3058.590  352.262 2706.328
208.30  5579.084  323.873    0.000  323.873  1067.538 2035.875  327.532 1708.343   130.690 2901.060  455.715 2445.345
208.40  5535.932  262.082    0.000  262.082  1349.637 1876.601  369.839 1506.761   191.009 2895.528  443.344 2452.184
208.50  5432.708  301.201    0.000  301.201  1271.207 1821.828  329.337 1492.492   171.007 3071.060  251.327 2819.733
208.60  5521.725  345.726    0.000  345.726  1235.910 1978.479  244.777 1733.702   110.584 2932.315  180.956 2751.359
208.70  5484.122  334.848    0.000  334.848  1247.438 1808.976  149.065 1659.911    50.265 2893.716  151.099 2742.617
208.80  5382.979  402.084    0.000  402.084  1454.952 1568.932   57.667 1511.266   199.959 2598.649   10.053 2588.596
208.90  5480.648  395.977    0.000  395.977  1351.376 1592.527   71.592 1520.936   120.336 2413.569    9.953 2403.616
209.00  5357.751  397.938    0.000  397.938  1318.021 1338.406   29.741 1308.665   110.584 2426.557    0.000 2426.557
209.10  5254.365  400.921    0.000  400.921  1279.228 1407.093    7.609 1399.484    49.764 2314.674   20.308 2294.366
209.20  5428.595  348.274    0.000  348.274  1229.791 1678.496  133.324 1545.172    60.319 2725.727   40.212 2685.515
209.30  5271.526  347.705    0.000  347.705  1204.003 1505.831   96.745 1409.085    80.425 2486.159    0.000 2486.159
209.40  5429.259  360.721    0.000  360.721  1201.545 1643.227  177.892 1465.334     0.000 3047.125  291.540 2755.585
209.50  5561.002  362.525    0.000  362.525  1297.573 1706.818  246.083 1460.736    70.573 3094.677  223.184 2871.493
209.60  5432.231  344.009    0.000  344.009  1266.589 1654.156  106.214 1547.943     0.000 2986.718  110.584 2876.134
209.70  5353.028  299.455    0.000  299.455  1235.521 1745.640  241.494 1504.146    49.764 3048.133  403.938 2644.195
209.80  5385.157  300.653    0.000  300.653  1207.426 1617.180  194.056 1423.124    60.319 2795.891  291.540 2504.351
209.90  5430.915  317.580    0.000  317.580  1150.887 1682.349  214.851 1467.498     0.000 2672.750  160.850 2511.901
210.00  5359.073  285.640    0.000  285.640  1210.212 1731.970  236.820 1495.150    90.378 2571.310  181.560 2389.749
210.10  5294.141  263.740    0.000  263.740  1136.305 1598.058  108.383 1489.675     0.000 2538.646   60.923 2477.723
210.20  5411.584  227.749    0.000  227.749  1098.649 1629.222  180.757 1448.465     0.000 2476.413   71.077 2405.336
210.30  5472.093  273.556    0.000  273.556  1211.022 1585.100  235.276 1349.824     0.000 2398.920  162.462 2236.458
210.40  5404.117  239.354    0.000  239.354  1233.931 1387.845   64.073 1323.772    40.212 2505.572   10.154 2495.418
210.50  5469.038  241.645    0.000  241.645  1078.368 1636.114   35.796 1600.317     0.000 2529.203    0.000 2529.203
210.60  5419.581  290.829    0.000  290.829  1199.269 1612.293   60.743 1551.550     0.000 2466.776    0.000 2466.776
210.70  5305.355  272.746    0.000  272.746   950.974 1748.797  170.152 1578.645     0.000 2301.291    0.000 2301.291
210.80  5347.177  271.053    0.000  271.053  1153.304 1634.336   11.154 1623.182     0.000 2458.423    0.000 2458.423
210.90  5278.858  284.923    0.000  284.923   842.944 1831.644   86.122 1745.521     0.000 2092.382    0.000 2092.382
211.00  5344.713  274.160    0.000  274.160  1048.302 1712.486   68.050 1644.436     0.000 2358.286    0.000 2358.286
211.10  5546.829  205.899    0.000  205.899  1070.330 1555.119   99.179 1455.940     0.000 2377.096    0.000 2377.096
211.20  5484.791  233.936    0.000  233.936  1025.013 1648.415  204.568 1443.847     0.000 2519.254  211.216 2308.039
211.30  5381.549  284.479    0.000  284.479  1109.514 1727.385  194.368 1533.017     0.000 2808.477   80.929 2727.548
211.40  5428.138  336.441    0.000  336.441  1189.876 1718.837  238.026 1480.811     0.000 2900.561  211.216 2689.345
211.50  5301.965  310.234    0.000  310.234  1168.983 1722.959  153.561 1569.398     0.000 2592.451   91.385 2501.066
211.60  5454.524  271.020    0.000  271.020  1109.868 1789.268  236.531 1552.738     0.000 2639.896  182.770 2457.126
211.70  5472.060  290.900    0.000  290.900  1140.941 1764.246  149.927 1614.319    40.212 2647.930   10.053 2637.877
211.80  5436.937  291.779    0.000  291.779  1205.663 1635.318   99.865 1535.453     0.000 2513.220    0.000 2513.220
211.90  5283.368  242.130    0.000  242.130  1147.413 1374.804  114.303 1260.500     0.000 2257.171    0.000 2257.171
212.00  5512.117  282.188    0.000  282.188  1157.386 1705.020  234.228 1470.792    10.053 2681.316  140.945 2540.371
212.10  5446.935  233.452    0.000  233.452  1050.154 1750.673  128.879 1621.794     0.000 2513.011   20.308 2492.703
212.20  5321.691  281.774    0.000  281.774  1192.257 1786.395  228.438 1557.957     0.000 2774.706  182.770 2591.936
212.30  5349.318  304.515    0.000  304.515  1100.960 1850.501  222.201 1628.300     0.000 2783.839  231.221 2552.618
212.40  5403.015  291.898    0.000  291.898   918.697 2093.778  184.112 1909.666     0.000 2941.469  180.956 2760.513
212.50  5522.521  341.785    0.000  341.785   785.804 2101.773  182.384 1919.388     0.000 2793.697  110.584 2683.112
212.60  5521.464  277.509    0.000  277.509   882.171 1901.610  154.674 1746.936     0.000 2479.634   40.212 2439.421
212.70  5405.750  221.700    0.000  221.700   915.577 1912.902  196.318 1716.584     0.000 2569.312  192.420 2376.893
212.80  5523.261  265.366    0.000  265.366   808.018 2041.315  239.017 1802.298     0.000 2570.702  180.956 2389.746
212.90  5496.570  294.363    0.000  294.363   909.004 2139.082  314.323 1824.759     0.000 2973.449  361.911 2611.537
213.00  5563.828  281.559    0.000  281.559   977.904 2024.287  166.795 1857.492     0.000 2684.629   50.769 2633.860
213.10  5640.632  224.439    0.000  224.439   948.652 1874.071  242.736 1631.336     0.000 2703.314  140.743 2562.571
213.20  5599.500  246.064    0.000  246.064  1018.644 1923.011  152.518 1770.493     0.000 2472.110    0.000 2472.110
213.30  5435.852  289.264    0.000  289.264   838.176 2112.208  206.593 1905.615     0.000 2738.206  201.062 2537.144
213.40  5464.236  271.798    0.000  271.798   731.960 2174.900  264.745 1910.155     0.000 2707.448  231.221 2476.227
213.50  5444.033  327.336    0.000  327.336   766.874 2060.233  210.031 1850.201     0.000 2533.323  141.149 2392.174
213.60  5594.056  194.220    0.000  194.220  1030.944 1806.058  168.163 1637.895     0.000 2576.932  201.062 2375.870
213.70  5381.122  272.940    0.000  272.940   797.984 2006.910  159.741 1847.169     0.000 2616.867   80.929 2535.938
213.80  5506.398  176.398    0.000  176.398   793.367 1827.706  188.198 1639.508     0.000 2337.087   69.670 2267.418
213.90  5454.313  235.781    0.000  235.781   968.968 1970.378  209.880 1760.498     0.000 2839.926  191.009 2648.917
214.00  5471.914  307.750    0.000  307.750   944.769 1933.182  138.172 1795.010     0.000 2746.257    0.000 2746.257
214.10  5562.340  183.021    0.000  183.021  1028.668 1601.172   81.451 1519.721     0.000 2348.348    0.000 2348.348
214.20  5555.362  274.589    0.000  274.589   865.240 2057.375  216.715 1840.661     0.000 2882.367   80.425 2801.943
214.30  5419.130  275.838    0.000  275.838   891.097 1877.059  155.901 1721.158     0.000 2511.299    0.000 2511.299
214.40  5491.316  244.770    0.000  244.770  1001.684 1788.765  180.544 1608.220     0.000 2417.113   10.154 2406.959
214.50  5644.443  248.793    0.000  248.793   904.776 1975.090  231.119 1743.971     0.000 2680.612   71.077 2609.535
214.60  5545.348  310.755    0.000  310.755   801.456 2142.003  347.715 1794.288     0.000 2549.215  210.314 2338.900
214.70  5281.125  331.669    0.000  331.669   877.577 2155.913  185.115 1970.798    30.159 2778.110  110.083 2668.027
214.80  5581.465  282.225    0.000  282.225  1009.136 1786.939  138.900 1648.039     0.000 2641.695   10.154 2631.541
214.90  5615.589  283.688    0.000  283.688  1008.487 1992.658  289.214 1703.444     0.000 3179.621  362.012 2817.608
215.00  5531.700  336.842    0.000  336.842   936.129 2002.916  296.259 1706.657     0.000 3213.932  110.886 3103.046
215.10  5492.564  318.109    0.000  318.109  1018.357 2019.167  283.638 1735.529     9.953 3289.118  301.794 2987.324
215.20  5535.113  345.688    0.000  345.688  1205.743 2014.176  200.372 1813.804    20.106 3183.574  211.821 2971.754
215.30  5421.371  373.052    0.000  373.052  1193.604 1781.964   63.765 1718.199   110.584 2910.718    0.000 2910.718
215.40  5438.282  323.859    0.000  323.859  1014.976 1845.904  128.258 1717.646    89.575 2948.129   70.372 2877.757
215.50  5666.003  290.120    0.000  290.120  1294.067 1823.370  104.442 1718.928    90.478 3018.798  120.637 2898.161
215.60  5557.478  320.965    0.000  320.965  1158.675 1896.225  136.172 1760.053     0.000 3177.134   60.520 3116.614
215.70  5546.885  266.746    0.000  266.746  1145.375 1881.796  169.892 1711.904    19.906 3117.030  171.407 2945.623
215.80  5574.225  267.541    0.000  267.541  1244.362 1730.675  194.578 1536.097    19.906 2782.839   20.106 2762.733
215.90  5573.292  241.058    0.000  241.058  1246.716 1544.596  101.637 1442.958    30.159 2492.196    0.000 2492.196
216.00  5532.366  222.283    0.000  222.283  1124.381 1505.572    7.609 1497.963    30.159 2563.779    0.000 2563.779
216.10  5564.184  254.271    0.000  254.271  1039.648 1649.617    0.000 1649.617     9.953 2654.758   10.053 2644.705
216.20  5558.701  177.324    0.000  177.324  1060.286 1485.478    0.000 1485.478   109.481 2289.236    0.000 2289.236
216.30  5500.976  215.395    0.000  215.395  1304.702 1350.723    0.000 1350.723     0.000 2540.049    0.000 2540.049
216.40  5455.079  206.233    0.000  206.233  1112.163 1429.373   11.414 1417.959    10.053 2346.840    0.000 2346.840
216.50  5259.223  295.499    0.000  295.499  1110.757 1570.347   11.153 1559.194     0.000 2666.817    0.000 2666.817
216.60  5271.062  328.164    0.000  328.164  1017.801 1592.870    0.000 1592.870    20.308 2243.800    0.000 2243.800
216.70  5240.042  320.133    0.000  320.133  1089.068 1415.764    0.000 1415.764     0.000 2484.551   10.154 2474.397
216.80  5324.635  293.375    0.000  293.375  1153.321 1464.625    0.000 1464.625    60.319 2450.878    0.000 2450.878
216.90  5452.538  302.306    0.000  302.306  1098.140 1379.539    0.000 1379.539    30.159 2193.115    0.000 2193.115
217.00  5425.859  242.409    0.000  242.409  1090.156 1379.681    0.000 1379.681    30.160 2167.992    0.000 2167.992
217.10  5425.821  264.140    0.000  264.140   974.395 1336.631    0.000 1336.631     0.000 2072.389    0.000 2072.389
217.20  5410.731  282.390    0.000  282.390  1049.814 1480.097    0.000 1480.097     0.000 2429.058    0.000 2429.058
217.30  5300.457  256.439    0.000  256.439  1033.650 1337.087    0.000 1337.087    20.106 2036.179    0.000 2036.179
217.40  5282.036  246.552    0.000  246.552  1084.196 1357.786    0.000 1357.786     0.000 2058.715    0.000 2058.715
217.50  5286.879  273.606    0.000  273.606   947.658 1407.739    0.000 1407.739     0.000 2083.735    0.000 2083.735
217.60  5243.652  292.969    0.000  292.969  1001.743 1398.828    0.000 1398.828     0.000 2104.746    0.000 2104.746
217.70  5180.320  292.573    0.000  292.573   907.756 1454.466    0.000 1454.466     0.000 2142.443    0.000 2142.443
217.80  5266.030  239.870    0.000  239.870  1013.450 1478.306    0.000 1478.306     0.000 2384.630    0.000 2384.630
217.90  5286.026  279.356    0.000  279.356  1021.635 1529.358    0.000 1529.358     0.000 2515.525    0.000 2515.525
218.00  5274.924  306.002    0.000  306.002  1070.402 1450.976    0.000 1450.976     0.000 2155.516    0.000 2155.516
218.10  5388.712  283.868    0.000  283.868  1297.731 1295.064    0.000 1295.064    30.160 2554.732    0.000 2554.732
218.20  5323.572  251.866    0.000  251.866  1144.111 1306.573    0.000 1306.573     0.000 2306.818    0.000 2306.818
218.30  5473.627  240.958    0.000  240.958  1143.377 1302.036    0.000 1302.036     0.000 2332.160    0.000 2332.160
218.40  5327.387  219.091    0.000  219.091  1150.336 1280.381    0.000 1280.381    10.053 2383.122    0.000 2383.122
218.50  5259.855  281.185    0.000  281.185  1146.881 1501.414    0.000 1501.414     0.000 2438.006    0.000 2438.006
218.60  5351.500  248.051    0.000  248.051  1139.475 1408.774    0.000 1408.774     0.000 2328.232    0.000 2328.232
218.70  5197.216  271.312    0.000  271.312   915.513 1512.071    0.000 1512.071     0.000 2381.633    0.000 2381.633
218.80  5347.894  184.663    0.000  184.663   916.613 1496.872    0.000 1496.872    80.425 1974.855    0.000 1974.855
218.90  5305.563  209.430    0.000  209.430  1179.360 1183.792    0.000 1183.792    59.717 2243.793    0.000 2243.793
219.00  5496.448  244.699    0.000  244.699  1166.889 1493.843    0.000 1493.843   140.142 2498.942    0.000 2498.942
219.10  5345.828  237.246    0.000  237.246   965.208 1559.522    0.000 1559.522    10.053 2447.661    0.000 2447.661
219.20  5310.754  255.055    0.000  255.055  1140.818 1596.507    0.000 1596.507    10.053 2638.269    0.000 2638.269
219.30  5303.495  284.575    0.000  284.575   789.046 1796.658    0.000 1796.658     0.000 2527.796    0.000 2527.796
219.40  5212.520  253.992    0.000  253.992   674.915 1800.204    0.000 1800.204     0.000 2346.439    0.000 2346.439
219.50  5523.702  212.235    0.000  212.235   913.943 1765.781    0.000 1765.781     0.000 2508.690    0.000 2508.690
219.60  5485.442  192.131    0.000  192.131   677.980 1902.263    0.000 1902.263     0.000 2340.397    0.000 2340.397
219.70  5525.189  256.106    0.000  256.106   808.751 1842.428    0.000 1842.428     0.000 2420.518    0.000 2420.518
219.80  5333.385  250.634    0.000  250.634   708.709 1807.560    0.000 1807.560     0.000 2441.642    0.000 2441.642
219.90  5366.571  295.849    0.000  295.849   891.846 1914.181    0.000 1914.181     0.000 2796.831    0.000 2796.831
220.00  5434.860  322.571    0.000  322.571   873.654 1966.155    0.000 1966.155     0.000 2769.175    0.000 2769.175
220.10  5376.980  321.090    0.000  321.090   895.834 1965.552    0.000 1965.552     0.000 2914.128    0.000 2914.128
220.20  5366.398  253.576    0.000  253.576  1063.512 1757.362    0.000 1757.362    30.159 2802.739    0.000 2802.739
220.30  5457.703  227.517    0.000  227.517  1121.795 1712.222    0.000 1712.222     0.000 2823.559    0.000 2823.559
220.40  5492.530  234.084    0.000  234.084  1009.697 1713.007    0.000 1713.007     0.000 2943.387    0.000 2943.387
220.50  5430.205  254.526    0.000  254.526   917.196 1712.310    0.000 1712.310     0.000 2786.065    0.000 2786.065
220.60  5427.140  258.163    0.000  258.163   856.336 1646.286    0.000 1646.286    40.212 2258.758    0.000 2258.758
220.70  5417.377  288.633    0.000  288.633   775.296 1747.219    0.000 1747.219     0.000 2531.011    0.000 2531.011
220.80  5251.410  245.172    0.000  245.172   901.713 1708.201    0.000 1708.201     0.000 2409.260    0.000 2409.260
220.90  5436.389  261.972    0.000  261.972   703.617 1861.208    0.000 1861.208     0.000 2621.990    0.000 2621.990
221.00  5391.557  274.313    0.000  274.313   802.871 1813.498    0.000 1813.498     0.000 2573.728    0.000 2573.728
221.10  5343.804  262.569    0.000  262.569   752.259 1976.028    0.000 1976.028     0.000 2656.984    0.000 2656.984
221.20  5456.320  262.003    0.000  262.003   830.764 1866.886    0.000 1866.886     0.000 2572.727    0.000 2572.727
221.30  5428.326  210.711    0.000  210.711   540.371 2041.801    0.000 2041.801     0.000 2531.002    0.000 2531.002
221.40  5277.195  233.303    0.000  233.303   781.439 1569.748    0.000 1569.748     0.000 2150.907    0.000 2150.907
221.50  5196.865  288.893    0.000  288.893   851.379 1720.570    0.000 1720.570     0.000 2580.667    0.000 2580.667
221.60  5323.828  248.370    0.000  248.370   860.088 1685.749    0.000 1685.749     0.000 2407.366    0.000 2407.366
221.70  5284.403  224.346    0.000  224.346   794.454 1733.557   24.556 1709.002     0.000 2338.197    0.000 2338.197
221.80  5283.780  248.556    0.000  248.556   967.955 1590.117    0.000 1590.117     0.000 2457.735    0.000 2457.735
221.90  5461.786  247.368    0.000  247.368   969.201 1683.469    0.000 1683.469     0.000 2379.114    0.000 2379.114
222.00  5376.391  255.241    0.000  255.241  1042.530 1656.846   22.306 1634.540    20.308 2568.904    0.000 2568.904
222.10  5402.787  200.429    0.000  200.429  1192.491 1517.036    0.000 1517.036    50.367 2609.218    0.000 2609.218
222.20  5297.432  275.102    0.000  275.102  1133.099 1636.545    0.000 1636.545     9.953 2642.192    0.000 2642.192
222.30  5184.802  246.058    0.000  246.058  1169.355 1429.643    0.000 1429.643    50.166 2590.719   30.462 2560.257
222.40  5178.953  345.810    0.000  345.810   879.403 1714.580    0.000 1714.580     0.000 2372.159    0.000 2372.159
222.50  5387.162  331.992    0.000  331.992   834.576 1876.914    0.000 1876.914     0.000 2609.716    0.000 2609.716
222.60  5337.153  328.805    0.000  328.805   898.565 1820.528    0.000 1820.528     0.000 2669.629    0.000 2669.629
222.70  5122.967  336.739    0.000  336.739   858.228 1963.304    0.000 1963.304     0.000 2778.514    0.000 2778.514
222.80  5190.439  354.216    0.000  354.216   746.418 2106.669    1.902 2104.766     0.000 2728.652    0.000 2728.652
222.90  5354.278  285.673    0.000  285.673   730.724 1856.643    0.000 1856.643     0.000 2427.658    0.000 2427.658
223.00  5365.357  311.146    0.000  311.146   736.044 2011.166    0.000 2011.166     0.000 2768.663    0.000 2768.663
223.10  5418.276  308.352    0.000  308.352   824.627 1909.954    0.000 1909.954     0.000 2541.153    0.000 2541.153
223.20  5443.748  337.725    0.000  337.725   774.783 1960.617    0.000 1960.617     0.000 2450.372    0.000 2450.372
223.30  5499.799  353.723    0.000  353.723   653.505 2077.813    0.000 2077.813     0.000 2891.530    0.000 2891.530
223.40  5361.517  333.298    0.000  333.298   639.112 1947.582    1.902 1945.680     0.000 2535.443    0.000 2535.443
223.50  5373.698  308.003    0.000  308.003   731.204 1918.793    0.000 1918.793     0.000 2537.855    0.000 2537.855
223.60  5421.912  272.373    0.000  272.373   588.063 1959.455    0.000 1959.455     0.000 2457.413    0.000 2457.413
223.70  5562.530  274.771    0.000  274.771   774.822 1933.331   26.632 1906.699     0.000 2651.058    0.000 2651.058
223.80  5446.338  249.937    0.000  249.937   675.047 2050.229   24.556 2025.673     0.000 2588.318    0.000 2588.318
223.90  5532.438  259.835    0.000  259.835   692.504 2137.213   62.471 2074.742     0.000 2767.870    0.000 2767.870
224.00  5545.089  312.092    0.000  312.092   655.197 2045.050    0.000 2045.050     0.000 2542.970    0.000 2542.970
224.10  5492.653  255.681    0.000  255.681   667.082 2036.578    0.000 2036.578     0.000 2633.365    0.000 2633.365
224.20  5560.246  240.247    0.000  240.247   660.605 2154.372   74.190 2080.182     0.000 2886.191    0.000 2886.191
224.30  5447.269  197.423    0.000  197.423   636.775 2273.425  114.138 2159.287     0.000 2941.086    0.000 2941.086
224.40  5539.497  180.873    0.000  180.873   551.444 2327.286  218.101 2109.185     0.000 2911.738    0.000 2911.738
224.50  5627.541  183.586    0.000  183.586   616.833 2290.277  139.118 2151.159     0.000 2823.045    0.000 2823.045
224.60  5584.560  139.409    0.000  139.409   736.942 2251.745  269.078 1982.667     0.000 2816.109   20.308 2795.802
224.70  5782.559  149.573    0.000  149.573   592.298 2248.451   95.582 2152.869     0.000 2753.799    0.000 2753.799
224.80  5647.037  204.158    0.000  204.158   770.752 2258.670  253.342 2005.327     0.000 2959.877   81.231 2878.646
224.90  5609.946  195.396    0.000  195.396   649.789 2281.825  193.023 2088.801     0.000 2887.696  101.337 2786.359
225.00  5490.709  231.040    0.000  231.040   677.226 2193.292   78.896 2114.396     0.000 2970.744  182.770 2787.974
225.10  5388.464  263.377    0.000  263.377   784.249 2031.887  126.847 1905.041     0.000 2887.514   50.769 2836.745
225.20  5465.709  288.855    0.000  288.855   567.473 2432.869  259.127 2173.742     0.000 3226.691  130.791 3095.900
225.30  5578.958  271.115    0.000  271.115   617.610 2409.930  218.144 2191.786     0.000 3305.900  221.168 3084.732
225.40  5560.770  312.990    0.000  312.990   646.151 2186.311  111.932 2074.379     0.000 2895.435  191.714 2703.721
225.50  5499.245  313.804    0.000  313.804   669.707 2371.319  230.863 2140.456     0.000 2929.714  221.370 2708.344
225.60  5571.388  249.866    0.000  249.866   830.891 2340.859  160.217 2180.642     0.000 3087.639  292.749 2794.889
225.70  5645.331  314.380    0.000  314.380   703.713 2392.122   98.919 2293.202     0.000 3217.426   40.616 3176.811
225.80  5542.934  304.904    0.000  304.904   651.615 2261.046  170.424 2090.621     0.000 3024.908  171.407 2853.501
225.90  5510.521  401.552    0.000  401.552   769.910 2297.325  102.724 2194.600     0.000 3170.986  192.924 2978.062
226.00  5517.030  278.046    0.000  278.046   826.027 2185.103   68.483 2116.621     0.000 3539.358  162.462 3376.896
226.10  5531.372  210.867    0.000  210.867   744.508 2205.341   22.828 2182.513     0.000 3144.761  132.000 3012.761
226.20  5370.637  258.329    0.000  258.329   704.837 2106.750   55.167 2051.583     0.000 2841.268  213.231 2628.036
226.30  5315.811  273.928    0.000  273.928   765.598 2139.980  198.219 1941.761     0.000 2984.911  301.593 2683.318
226.40  5701.172  273.720    0.000  273.720   779.034 2223.219  229.819 1993.400     0.000 3083.015  311.646 2771.369
226.50  5622.484  266.425    0.000  266.425   941.861 2153.510  123.517 2029.993     0.000 3539.363  243.189 3296.174
226.60  5668.649  286.623    0.000  286.623  1005.749 2248.947   53.648 2195.299     0.000 3308.416  170.903 3137.513
226.70  5650.883  291.721    0.000  291.721  1037.795 2165.142  172.785 1992.357     0.000 3356.770  261.985 3094.785
226.80  5570.939  234.710    0.000  234.710  1082.141 2039.311  195.698 1843.614     0.000 3389.445  311.948 3077.496
226.90  5724.697  181.011    0.000  181.011   924.998 2002.389  212.190 1790.199     0.000 2997.491  233.136 2764.355
227.00  5681.446  208.402    0.000  208.402   949.008 2057.271  181.708 1875.563     0.000 2651.657   91.385 2560.272
227.10  5602.103  207.656    0.000  207.656   736.112 2235.574  204.992 2030.583     0.000 3139.823  261.381 2878.443
227.20  5562.351  296.817    0.000  296.817   851.626 2189.475  221.254 1968.221     0.000 3019.494  403.031 2616.463
227.30  5667.164  227.708    0.000  227.708   828.077 2071.489  132.248 1939.241    20.106 2952.321  213.231 2739.090
227.40  5695.379  202.635    0.000  202.635   837.871 1932.474  149.575 1782.899    10.053 2826.868  201.969 2624.899
227.50  5628.211  197.790    0.000  197.790   796.928 2277.933  236.163 2041.770     0.000 2877.335  151.401 2725.934
227.60  5618.712  249.018    0.000  249.018   996.285 2041.401   65.059 1976.343     0.000 3204.453  241.274 2963.179
227.70  5769.039  285.010    0.000  285.010   948.302 2189.732   79.929 2109.802     0.000 3315.861  180.956 3134.905
227.80  5549.290  311.940    0.000  311.940   935.723 2186.245  117.106 2069.139     0.000 2835.316    0.000 2835.316
227.90  5667.344  328.216    0.000  328.216  1023.006 2210.601  157.363 2053.238    10.053 3251.512    0.000 3251.512
228.00  5590.126  317.129    0.000  317.129   803.169 2377.589  110.411 2267.178     0.000 3107.041   10.154 3096.887
228.10  5749.232  187.803    0.000  187.803   937.741 2047.588  203.226 1844.362     0.000 2876.021    0.000 2876.021
228.20  5553.757  229.860    0.000  229.860  1049.479 2088.714  175.516 1913.198     0.000 3134.995    0.000 3134.995
228.30  5617.662  202.137    0.000  202.137  1069.104 2026.160  219.786 1806.373     0.000 3064.425   40.212 3024.213
228.40  5790.154  206.185    0.000  206.185  1030.121 2017.788  183.902 1833.885     0.000 3002.591   10.154 2992.437
228.50  5663.488  217.164    0.000  217.164  1074.323 2009.270  295.878 1713.392     0.000 2862.964  140.743 2722.221
228.60  5684.732  173.042    0.000  173.042  1110.400 1708.195   20.925 1687.270     0.000 3021.808  203.078 2818.731
228.70  5679.389  251.024    0.000  251.024   734.657 2220.969  100.389 2120.579     0.000 3102.756  222.579 2880.177
228.80  5682.139  159.304    0.000  159.304   698.815 2112.633  108.431 2004.202     0.000 2865.883   50.769 2815.113
228.90  5666.734  147.879    0.000  147.879   854.839 2014.262  158.532 1855.730     0.000 2730.073  181.460 2548.614
229.00  5649.887  186.524    0.000  186.524   820.480 2090.809  291.596 1799.213     0.000 2794.599  221.370 2573.230
229.10  5748.138  139.102    0.000  139.102  1098.129 1977.964  272.322 1705.642     0.000 3040.504  233.539 2806.965
229.20  5622.669  203.563    0.000  203.563  1176.335 1895.451  185.686 1709.765     0.000 2915.948  171.104 2744.844
229.30  5679.958  248.208    0.000  248.208  1020.934 2070.206  255.245 1814.961     0.000 3181.337  343.720 2837.617
229.40  5771.143  185.890    0.000  185.890   907.256 2236.483  449.008 1787.475     0.000 2993.371  414.697 2578.675
229.50  5785.591  134.425    0.000  134.425  1064.929 1891.611  203.839 1687.771     0.000 2522.455   60.923 2461.531
229.60  5762.698  151.449    0.000  151.449  1002.851 1997.227  343.175 1654.053    10.053 2702.507   80.626 2621.881
229.70  5602.859  214.135    0.000  214.135  1014.839 1845.970  173.888 1672.083     0.000 2330.137   20.308 2309.829
229.80  5655.286  164.484    0.000  164.484   991.142 1799.816  151.578 1648.237     0.000 2393.173    0.000 2393.173
229.90  5719.155  164.694    0.000  164.694   905.736 1865.131  265.843 1599.287     0.000 2290.419    0.000 2290.419
230.00  5755.397  169.301    0.000  169.301  1049.284 1794.976  214.568 1580.408     0.000 2437.709   30.462 2407.248
230.10  5759.561  193.499    0.000  193.499   703.073 2147.525  320.619 1826.907     0.000 2615.253  132.000 2483.252
230.20  5610.921  141.646    0.000  141.646   621.074 2470.564  459.639 2010.925     0.000 2979.487  384.033 2595.454
230.30  5393.664  164.438    0.000  164.438   662.191 2230.670  247.125 1983.545     0.000 2590.120   50.769 2539.351
230.40  5445.702  243.343    0.000  243.343   691.679 2223.086  226.667 1996.419     0.000 2592.834   71.077 2521.757
230.50  5508.443  172.958    0.000  172.958   559.604 2370.629  279.931 2090.698     0.000 2758.326  111.693 2646.633
230.60  5512.547  159.394    0.000  159.394   674.082 1951.463  215.342 1736.121     0.000 2611.830  202.372 2409.458
230.70  5450.588  162.908    0.000  162.908   694.445 2153.835  180.659 1973.176     0.000 2843.460  160.850 2682.611
230.80  5541.995  175.463    0.000  175.463   640.408 2121.911  254.541 1867.371     0.000 2670.551  130.690 2539.861
230.90  5517.133  155.729    0.000  155.729   781.226 2041.296  144.401 1896.896     0.000 2783.540  101.539 2682.001
231.00  5501.790  202.958    0.000  202.958   738.038 2199.964  197.650 2002.314     0.000 2864.178  100.632 2763.547
231.10  5567.786  211.240    0.000  211.240   657.005 2543.926  372.737 2171.188     0.000 3189.810  516.235 2673.575
231.20  5527.604  170.971    0.000  170.971   599.852 2322.487  361.284 1961.203     0.000 2824.061  242.887 2581.174
231.30  5558.863  273.185    0.000  273.185   787.812 2273.462  266.224 2007.238     0.000 2950.731  243.088 2707.643
231.40  5410.057  258.405    0.000  258.405   909.180 2378.643  389.119 1989.523     0.000 3173.698  221.168 2952.530
231.50  5454.417  251.848    0.000  251.848   725.478 2381.618  357.143 2024.476     0.000 2792.512  264.001 2528.511
231.60  5386.266  274.142    0.000  274.142   684.336 2485.943  413.679 2072.263    19.906 2693.679  221.874 2471.805
231.70  5516.598  270.763    0.000  270.763   518.356 2563.773  441.652 2122.121     0.000 3150.701  403.434 2747.267
231.80  5543.346  277.659    0.000  277.659   492.454 2597.003  375.850 2221.154     0.000 3060.709  322.102 2738.607
231.90  5377.351  271.327    0.000  271.327   464.576 2602.783  468.234 2134.549     0.000 2752.360  342.108 2410.252
232.00  5505.005  294.000    0.000  294.000   499.502 2560.100  405.074 2155.026     0.000 3150.889  241.274 2909.615
232.10  5401.592  249.850    0.000  249.850   474.996 2446.613  421.686 2024.927     0.000 2510.393  221.672 2288.721
232.20  5477.724  251.759    0.000  251.759   479.150 2394.299  410.396 1983.902     0.000 2606.713  121.242 2485.471
232.30  5491.956  252.067    0.000  252.067   420.872 2477.396  325.319 2152.078     0.000 2627.424   60.923 2566.500
232.40  5394.477  217.966    0.000  217.966   351.446 2340.229  381.655 1958.574     0.000 2483.975  142.054 2341.921
232.50  5246.322  367.885    0.000  367.885   401.364 2372.131  351.610 2020.521     0.000 2574.542   81.029 2493.512
232.60  5165.421  413.473    0.000  413.473   421.777 2425.547  326.152 2099.396     0.000 2782.033  273.651 2508.382
232.70  5133.944  473.215    0.000  473.215   320.745 2486.238  427.431 2058.806     0.000 2764.144  271.837 2492.307
232.80  5300.170  351.545    0.000  351.545   318.755 2409.509  256.723 2152.786     0.000 2192.010    0.000 2192.010
232.90  5349.041  341.562    0.000  341.562   239.300 2420.704  239.506 2181.198     0.000 2308.940   10.154 2298.787
233.00  5311.486  241.701    0.000  241.701   370.078 2228.351  242.975 1985.376     0.000 2301.593    0.000 2301.593
233.10  5495.276  299.385    0.000  299.385   378.801 2469.068  356.230 2112.838     0.000 2533.720  151.703 2382.017
233.20  5415.515  316.835    0.000  316.835   314.165 2352.954  339.544 2013.411     0.000 2432.385  141.550 2290.836
233.30  5464.269  255.987    0.000  255.987   292.122 2294.672  325.673 1968.999     0.000 2300.603   81.231 2219.372
233.40  5092.330  258.371    0.000  258.371   358.083 2127.606  197.399 1930.206     0.000 2114.504    0.000 2114.504
233.50  5206.475  269.299    0.000  269.299   448.278 2090.528  233.320 1857.208     0.000 2397.315    0.000 2397.315
233.60  5165.953  235.219    0.000  235.219   471.188 2058.813  243.603 1815.211     0.000 2224.588    0.000 2224.588
233.70  5311.067  289.973    0.000  289.973   346.557 2189.582  202.970 1986.612     0.000 2422.647   10.154 2412.493
233.80  5036.013  297.438    0.000  297.438   355.331 2181.029  160.478 2020.551     0.000 2374.295   40.616 2333.679
233.90  4925.620  193.399    0.000  193.399   248.547 2270.780  218.072 2052.708     0.000 2203.889   40.616 2163.274
234.00  5030.551  255.300    0.000  255.300   316.031 2238.498  139.335 2099.163     0.000 2300.492    0.000 2300.492
234.10  5209.895  260.452    0.000  260.452   357.228 2149.426  120.739 2028.686     0.000 2301.796    0.000 2301.796
234.20  5028.741  343.072    0.000  343.072   390.436 2095.455   89.571 2005.884     0.000 2358.911    0.000 2358.911
234.30  5105.279  306.556    0.000  306.556   484.036 1956.327   38.992 1917.335     0.000 2091.087    0.000 2091.087
234.40  5000.165  286.592    0.000  286.592   455.804 2205.618  146.504 2059.115     0.000 2611.647   70.372 2541.275
234.50  4962.261  319.575    0.000  319.575   465.534 2120.667   80.193 2040.474     0.000 2390.479   20.308 2370.171
234.60  5199.103  306.102    0.000  306.102   544.557 2138.202  245.864 1892.338     0.000 2654.669   30.462 2624.208
234.70  5183.908  348.256    0.000  348.256   611.600 2157.405  338.754 1818.652     0.000 2881.559  171.003 2710.556
234.80  5128.074  384.405    0.000  384.405   638.967 2165.317  290.389 1874.928     0.000 2983.600  131.497 2852.103
234.90  5318.609  431.096    0.000  431.096   607.843 2302.827  396.062 1906.764     0.000 2826.474  304.616 2521.857
235.00  5244.614  351.819    0.000  351.819   534.179 2292.421  288.877 2003.544     0.000 2896.052  202.674 2693.378
235.10  5189.828  329.273    0.000  329.273   433.154 2413.767  407.405 2006.363     0.000 2991.736  352.060 2639.676
235.20  5457.056  285.893    0.000  285.893   456.459 2403.711  369.582 2034.129     0.000 2742.126  262.388 2479.738
235.30  5362.621  272.204    0.000  272.204   711.921 2042.799  235.874 1806.925     0.000 2577.068   20.308 2556.761
235.40  5413.607  210.084    0.000  210.084   739.721 1945.138  146.336 1798.802     0.000 2665.441    0.000 2665.441
235.50  5594.102  235.651    0.000  235.651   825.405 1929.304  186.338 1742.966     0.000 2648.638    0.000 2648.638
235.60  5477.458  264.825    0.000  264.825   789.333 1875.293  151.880 1723.413     0.000 2427.254    0.000 2427.254
235.70  5408.327  240.617    0.000  240.617   824.052 1832.028  133.161 1698.868     0.000 2374.382    0.000 2374.382
235.80  5542.885  246.138    0.000  246.138   756.081 1802.988  154.086 1648.902     0.000 2184.768    0.000 2184.768
235.90  5634.856  222.798    0.000  222.798   893.784 1754.205  198.687 1555.518     0.000 2363.818    0.000 2363.818
236.00  5579.568  218.035    0.000  218.035   719.397 1870.921  254.908 1616.013     0.000 2497.545    0.000 2497.545
236.10  5613.902  223.822    0.000  223.822   862.199 1875.393  266.572 1608.822     0.000 2621.500  161.656 2459.845
236.20  5505.767  200.001    0.000  200.001   843.917 1615.582  167.228 1448.353     0.000 2217.462  142.154 2075.308
236.30  5537.311  223.903    0.000  223.903   722.214 1824.512   81.494 1743.018     0.000 2293.261   20.308 2272.954
236.40  5544.378  203.690    0.000  203.690   697.157 2112.558  239.983 1872.575     0.000 2798.022   30.462 2767.561
236.50  5597.545  248.502    0.000  248.502   626.613 2073.226  298.389 1774.837     0.000 2523.780    0.000 2523.780
236.60  5689.722  209.983    0.000  209.983   687.572 2070.655  268.552 1802.103     0.000 2774.911  130.791 2644.120
236.70  5408.147  216.322    0.000  216.322   718.816 1900.119  277.121 1622.997     0.000 2623.299   40.616 2582.684
236.80  5573.135  199.776    0.000  199.776   695.733 1946.675  196.584 1750.092     0.000 2344.827   20.308 2324.519
236.90  5481.934  236.735    0.000  236.735   847.257 1789.759  176.697 1613.062     0.000 2613.347    0.000 2613.347
237.00  5607.417  217.344    0.000  217.344   748.294 1706.991  102.981 1604.010     0.000 2254.741    0.000 2254.741
237.10  5520.526  209.840    0.000  209.840   804.329 1729.388  237.528 1491.860     0.000 2280.781    0.000 2280.781
237.20  5520.557  195.005    0.000  195.005   876.101 1761.737  153.821 1607.916     0.000 2438.825    0.000 2438.825
237.30  5467.510  198.712    0.000  198.712   751.613 2006.168  214.913 1791.255     0.000 2756.095   50.769 2705.326
237.40  5493.657  200.989    0.000  200.989   851.949 2038.182  296.748 1741.435    30.159 2814.896  110.987 2703.909
237.50  5533.767  211.435    0.000  211.435   966.818 2134.742  307.716 1827.026    20.106 3119.112    0.000 3119.112
237.60  5571.353  233.595    0.000  233.595   870.498 2171.053  286.054 1885.000     0.000 2814.796   60.319 2754.477
237.70  5491.294  297.353    0.000  297.353   906.344 2149.195  322.593 1826.601     0.000 3158.923  140.743 3018.179
237.80  5416.105  268.394    0.000  268.394   985.932 2168.695  355.425 1813.270    10.053 3234.729  162.462 3072.267
237.90  5386.646  168.190    0.000  168.190   746.393 1988.788  302.306 1686.482     0.000 2847.471  140.743 2706.727
238.00  5522.803  197.265    0.000  197.265   969.942 1873.388  297.563 1575.825     0.000 2939.069  192.521 2746.548
238.10  5387.496  213.605    0.000  213.605   884.194 1798.896  204.709 1594.187     0.000 2636.056   40.616 2595.441
238.20  5417.903  243.603    0.000  243.603   995.879 1731.795  193.633 1538.163    30.159 2524.271   10.053 2514.218
238.30  5395.791  298.757    0.000  298.757   955.802 2032.774  254.977 1777.796    20.106 3142.337  181.560 2960.776
238.40  5540.102  239.168    0.000  239.168  1159.712 1985.604  198.132 1787.472    60.319 3148.160  231.221 2916.939
238.50  5489.835  209.942    0.000  209.942  1200.682 1767.634  278.018 1489.616    40.212 2750.875  160.950 2589.925
238.60  5576.383  196.128    0.000  196.128  1216.807 1734.605  230.178 1504.427    50.265 2876.335  132.000 2744.334
238.70  5637.808  252.603    0.000  252.603   823.436 2106.677  324.539 1782.138    10.053 2992.834  170.903 2821.931
238.80  5477.672  234.437    0.000  234.437   849.936 2007.052  310.609 1696.444    20.106 2814.001  150.796 2663.205
238.90  5504.190  212.513    0.000  212.513   966.011 2045.566  363.839 1681.727    30.159 3049.756  343.619 2706.136
239.00  5518.785  277.583    0.000  277.583   885.996 2104.452  214.776 1889.676    40.212 2854.813   70.372 2784.441
239.10  5426.079  342.122    0.000  342.122   937.216 2132.913  204.670 1928.243    20.106 3252.723    0.000 3252.723
239.20  5509.815  232.978    0.000  232.978   967.482 1971.203  160.956 1810.247    40.212 2951.746   50.769 2900.976
239.30  5334.025  289.911    0.000  289.911   878.566 1945.256   64.720 1880.536    20.106 2685.129    0.000 2685.129
239.40  5447.068  291.704    0.000  291.704   751.465 1983.822  114.743 1869.079    10.053 2631.652    0.000 2631.652
239.50  5353.722  307.314    0.000  307.314   737.079 1959.372   55.296 1904.076     0.000 2885.993    0.000 2885.993
239.60  5273.334  351.278    0.000  351.278   816.883 1861.076   52.961 1808.115     0.000 2814.515    0.000 2814.515
239.70  5135.372  276.469    0.000  276.469   941.925 1698.278   16.385 1681.893    20.308 2833.833    0.000 2833.833
239.80  5427.456  247.056    0.000  247.056   985.512 1772.288  121.963 1650.324     0.000 2869.001    0.000 2869.001
239.90  5290.533  200.193    0.000  200.193   862.737 1832.890  203.459 1629.430     0.000 2849.998  172.616 2677.382
240.00  5297.794  259.041    0.000  259.041   920.748 1819.758  247.331 1572.427     0.000 2893.533   81.231 2812.302
240.10  5297.290  297.171    0.000  297.171   790.157 1806.467  113.703 1692.764     0.000 2435.401    0.000 2435.401
240.20  5263.791  331.918    0.000  331.918   856.440 1939.254  100.822 1838.432     0.000 2352.268    0.000 2352.268
240.30  5338.821  281.771    0.000  281.771   835.260 1816.466  156.891 1659.575     0.000 2271.042   71.077 2199.965
240.40  5160.626  441.093    0.000  441.093   690.453 1999.412  154.934 1844.478     0.000 2515.826   10.154 2505.672
240.50  5332.424  344.367    0.000  344.367   914.227 1929.558  169.859 1759.699     0.000 2646.623   80.828 2565.795
240.60  5314.013  247.601    0.000  247.601   880.104 1812.480  163.598 1648.882     0.000 2436.608   60.923 2375.684
240.70  5245.980  322.573    0.000  322.573   940.162 1873.305  108.246 1765.059     0.000 2716.490   40.212 2676.277
240.80  5404.115  373.081    0.000  373.081   955.217 1782.216   99.735 1682.481     0.000 2465.064    0.000 2465.064
240.90  5246.960  346.308    0.000  346.308   962.064 1926.280  205.448 1720.832     0.000 2728.166  304.616 2423.549
241.00  5362.158  321.041    0.000  321.041   926.941 1832.510  146.477 1686.033     0.000 2720.218  172.616 2547.602
241.10  5289.245  338.208    0.000  338.208   867.890 1996.838  223.286 1773.552     0.000 2938.274  342.612 2595.663
241.20  5279.097  323.016    0.000  323.016   795.390 1843.265  143.100 1700.166     0.000 2487.082   30.260 2456.821
241.30  5385.939  318.906    0.000  318.906   943.776 1936.717  125.552 1811.165    10.154 2968.441  152.308 2816.133
241.40  5364.680  320.360    0.000  320.360   885.138 1870.687   89.408 1781.279    10.154 2930.832  140.847 2789.986
241.50  5416.167  344.330    0.000  344.330   908.721 1876.647   39.948 1836.699    10.154 2948.033   40.616 2907.417
241.60  5267.402  393.703    0.000  393.703   952.983 1975.622   11.414 1964.208    10.154 2760.039    0.000 2760.039
241.70  5393.199  378.965    0.000  378.965  1097.814 1804.791    0.000 1804.791     0.000 2735.198    0.000 2735.198
241.80  5284.638  379.174    0.000  379.174   953.673 1698.693    0.000 1698.693     0.000 2840.760   10.154 2830.606
241.90  5164.566  425.239    0.000  425.239   970.179 1814.986    0.000 1814.986     0.000 2800.136   20.308 2779.828
242.00  5160.258  373.068    0.000  373.068  1069.396 1719.921    0.000 1719.921    20.308 2848.989   60.923 2788.066
242.10  5119.591  320.190    0.000  320.190   927.780 1717.242   15.218 1702.024     0.000 2767.866   20.308 2747.558
242.20  5270.154  339.697    0.000  339.697  1018.908 1793.770    0.000 1793.770     0.000 2841.667   71.077 2770.590
242.30  5147.173  359.709    0.000  359.709   932.017 1890.913   17.121 1873.792     0.000 2977.486   60.923 2916.563
242.40  5359.254  367.788    0.000  367.788  1019.339 1853.769    0.000 1853.769     0.000 3192.820   10.154 3182.666
242.50  5210.651  327.750    0.000  327.750   862.135 2023.745    0.000 2023.745     0.000 2959.375    0.000 2959.375
242.60  5203.249  352.936    0.000  352.936  1161.894 1819.967    0.000 1819.967    40.616 2980.989    0.000 2980.989
242.70  5310.020  320.738    0.000  320.738  1178.800 1710.093    5.707 1704.386     0.000 3090.970    0.000 3090.970
242.80  5224.410  322.162    0.000  322.162  1133.034 1688.289   26.632 1661.656     0.000 2881.771   20.308 2861.463
242.90  5162.601  371.451    0.000  371.451  1125.715 1805.260   36.144 1769.116    40.616 2951.934    0.000 2951.934
243.00  5256.026  377.742    0.000  377.742  1059.006 1687.659   11.414 1676.246     0.000 2819.130    0.000 2819.130
243.10  5200.396  409.820    0.000  409.820  1049.805 1644.603    7.609 1636.994    20.106 2817.316    0.000 2817.316
243.20  5238.719  331.508    0.000  331.508  1000.828 1779.542    7.609 1771.932     0.000 2840.549    0.000 2840.549
243.30  5248.701  346.302    0.000  346.302   935.345 1810.843   20.925 1789.918     0.000 2836.737   20.308 2816.429
243.40  5194.288  336.753    0.000  336.753   974.681 1703.763    0.000 1703.763     0.000 2779.031    0.000 2779.031
243.50  5065.077  382.404    0.000  382.404   866.555 1742.754    0.000 1742.754    30.260 2669.139    0.000 2669.139
243.60  5174.911  332.247    0.000  332.247   885.557 1788.681    0.000 1788.681     0.000 2825.786    0.000 2825.786
243.70  5219.673  371.872    0.000  371.872   871.830 1915.171    0.000 1915.171    10.053 2777.223    0.000 2777.223
243.80  5335.857  407.845    0.000  407.845   895.398 1819.882    0.000 1819.882     0.000 2851.021    0.000 2851.021
243.90  5357.217  448.646    0.000  448.646   718.868 1969.745   39.948 1929.797     0.000 2767.765    0.000 2767.765
244.00  5137.646  406.982    0.000  406.982   855.164 1858.313   58.971 1799.341    20.106 2777.107    0.000 2777.107
244.10  5277.858  374.114    0.000  374.114   939.268 1822.792   15.218 1807.574    20.106 2881.068   10.154 2870.914
244.20  5221.718  325.813    0.000  325.813   886.740 1794.727    0.000 1794.727     0.000 2898.656   20.308 2878.349
244.30  5244.122  344.461    0.000  344.461   739.439 1828.485   41.851 1786.634    20.106 2798.525   30.462 2768.063
244.40  5359.210  391.841    0.000  391.841   963.339 1804.338    0.000 1804.338    50.265 2716.194    0.000 2716.194
244.50  5387.030  410.784    0.000  410.784   870.489 1781.500    0.000 1781.500    10.053 2764.249    0.000 2764.249
244.60  5343.697  425.633    0.000  425.633   970.425 1818.501    0.000 1818.501    20.106 2800.440   10.154 2790.286
244.70  5533.448  339.919    0.000  339.919  1069.207 1870.517    0.000 1870.517    10.053 3138.017   10.154 3127.863
244.80  5326.311  381.978    0.000  381.978  1019.379 1796.336    9.512 1786.824    39.811 2951.449    0.000 2951.449
244.90  5289.082  422.364    0.000  422.364  1169.666 1801.078    1.902 1799.175    39.811 3219.969    0.000 3219.969
245.00  5169.573  362.074    0.000  362.074   982.498 1893.078    0.000 1893.078    40.212 3029.651    0.000 3029.651
245.10  5292.521  346.023    0.000  346.023   974.187 1759.607    0.000 1759.607    80.324 2620.381    0.000 2620.381
245.20  5235.811  414.933    0.000  414.933  1041.076 1856.749    0.000 1856.749   110.685 3010.352    0.000 3010.352
245.30  5079.955  384.452    0.000  384.452   920.337 1723.449    0.000 1723.449   190.507 2618.881   71.077 2547.804
245.40  5289.351  380.180    0.000  380.180  1084.178 1885.852   17.121 1868.732   160.850 2839.647   30.462 2809.185
245.50  5284.394  352.277    0.000  352.277   936.771 1749.240   34.241 1714.998     0.000 2827.091   50.769 2776.321
245.60  5117.789  364.594    0.000  364.594   877.440 1912.393    5.707 1906.686    40.212 2799.436    0.000 2799.436
245.70  5139.621  352.804    0.000  352.804   899.624 1758.413    5.707 1752.707     0.000 2515.631   20.308 2495.323
245.80  5248.595  331.724    0.000  331.724   943.240 1724.258    0.000 1724.258    20.207 2798.630    0.000 2798.630
245.90  5327.074  322.487    0.000  322.487  1007.434 1850.336    0.000 1850.336   271.434 2426.963    0.000 2426.963
246.00  5223.056  320.483    0.000  320.483   962.042 1724.028   28.534 1695.493   221.168 2539.050    0.000 2539.050
246.10  5040.840  386.886    0.000  386.886   874.599 1832.133    0.000 1832.133    99.930 2706.852    0.000 2706.852
246.20  5000.933  392.476    0.000  392.476   876.710 1710.652    0.000 1710.652   189.805 2425.556    0.000 2425.556
246.30  5301.362  359.897    0.000  359.897  1017.412 1689.516   17.121 1672.395   111.189 2640.104    0.000 2640.104
246.40  5296.079  358.348    0.000  358.348   905.961 1633.817    0.000 1633.817    30.060 2562.393    0.000 2562.393
246.50  5356.980  376.101    0.000  376.101   875.890 1762.643    0.000 1762.643   150.796 2721.825   10.154 2711.671
246.60  5492.737  347.300    0.000  347.300  1046.643 1681.880    3.805 1678.075    70.273 2830.616   20.308 2810.308
246.70  5471.507  399.775    0.000  399.775  1193.566 1875.299    0.000 1875.299   241.275 2832.410    0.000 2832.410
246.80  5221.952  452.705    0.000  452.705  1039.201 1767.916    0.000 1767.916   413.286 2527.389    0.000 2527.389
246.90  5488.105  490.857    0.000  490.857  1143.291 1882.689   20.925 1861.763   485.069 2544.289   30.462 2513.827
247.00  5282.060  371.182    0.000  371.182  1111.294 1802.686   41.851 1760.835   231.624 2746.461   60.923 2685.537
247.10  5426.178  433.250    0.000  433.250  1185.241 1632.922    7.609 1625.313   120.738 2837.342   40.616 2796.726
247.20  5398.729  444.158    0.000  444.158  1115.671 1914.792    0.000 1914.792   171.709 2952.452    0.000 2952.452
247.30  5474.058  350.751    0.000  350.751  1120.570 1738.775   32.339 1706.436   141.046 2740.220   10.154 2730.066
247.40  5390.916  315.813    0.000  315.813  1062.374 1595.560   60.874 1534.687    89.575 2514.235    0.000 2514.235
247.50  5305.235  335.433    0.000  335.433  1092.931 1465.088   26.632 1438.455    91.385 2509.304    0.000 2509.304
247.60  5231.020  323.095    0.000  323.095  1060.678 1529.065    0.000 1529.065    60.923 2711.073   20.308 2690.765
247.70  5162.978  345.487    0.000  345.487   985.193 1635.377   11.414 1623.964    60.923 2760.339    0.000 2760.339
247.80  5149.220  304.815    0.000  304.815   871.839 1712.664    5.707 1706.958    30.462 2461.653    0.000 2461.653
247.90  5349.520  298.761    0.000  298.761   855.233 1723.550    0.000 1723.550    10.154 2459.542    0.000 2459.542
248.00  5184.059  269.078    0.000  269.078   837.979 1733.857    0.000 1733.857    10.154 2510.211    0.000 2510.211
248.10  5245.493  278.171    0.000  278.171   856.495 1647.847    0.000 1647.847     0.000 2633.061    0.000 2633.061
248.20  5304.802  189.181    0.000  189.181   937.780 1568.948   11.414 1557.534     0.000 2552.738    0.000 2552.738
248.30  5376.850  226.716    0.000  226.716   880.356 1651.871   16.343 1635.528    10.154 2710.069   79.823 2630.245
248.40  5408.617  171.967    0.000  171.967   820.386 1842.277   81.799 1760.478    10.154 2807.990  121.847 2686.144
248.50  5457.906  193.744    0.000  193.744   775.433 1689.209  108.214 1580.995    30.462 2553.852   50.769 2503.082
248.60  5373.254  252.904    0.000  252.904   767.371 1648.987  131.259 1517.729    30.462 2418.616   60.923 2357.693
248.70  5371.915  212.019    0.000  212.019   747.376 1657.115   74.190 1582.925    20.308 2210.626   71.077 2139.548
248.80  5370.238  217.538    0.000  217.538   821.819 1617.267   77.994 1539.273    50.769 2602.905  141.953 2460.952
248.90  5360.490  229.230    0.000  229.230   900.326 1397.538   11.414 1386.124    71.077 2277.978    0.000 2277.978
249.00  5359.911  266.646    0.000  266.646   727.257 1498.797    0.000 1498.797     0.000 2705.643  100.431 2605.212
249.10  5307.923  271.803    0.000  271.803   728.942 1593.051   36.144 1556.907     0.000 2419.224   91.385 2327.839
249.20  5378.717  305.597    0.000  305.597   813.160 1579.837    0.000 1579.837     0.000 2527.201    0.000 2527.201
249.30  5439.645  340.982    0.000  340.982   957.032 1553.458    0.000 1553.458    50.568 2720.022    0.000 2720.022
249.40  5266.611  305.323    0.000  305.323   837.409 1566.078    0.000 1566.078    30.462 2635.170    0.000 2635.170
249.50  5600.175  254.801    0.000  254.801   830.776 1616.531    0.000 1616.531     9.953 2621.711   20.308 2601.403
249.60  5738.868  228.125    0.000  228.125   836.805 1782.877   58.971 1723.906     0.000 3015.284   60.923 2954.360
249.70  5543.514  225.229    0.000  225.229  1026.801 1564.089    0.000 1564.089    40.212 2729.266    0.000 2729.266
249.80  5429.762  202.552    0.000  202.552   876.472 1604.169    0.000 1604.169     0.000 2537.564    0.000 2537.564
249.90  5462.987  238.332    0.000  238.332  1030.452 1774.058    0.000 1774.058     0.000 3315.280   50.769 3264.511
250.00  5572.969  211.696    0.000  211.696  1101.170 1708.242   49.460 1658.782     0.000 3041.414  191.916 2849.498
250.10  5763.411  254.739    0.000  254.739  1303.230 1835.333  149.067 1686.266    70.372 3183.154  302.298 2880.856
250.20  5520.726  236.958    0.000  236.958   890.638 1659.947   70.298 1589.648     0.000 2550.212  162.160 2388.053
250.30  5514.163  261.848    0.000  261.848   709.321 1788.572  311.694 1476.877     0.000 2587.621  252.638 2334.984
250.40  5530.487  240.889    0.000  240.889   964.775 1795.026   53.906 1741.121     0.000 3012.859  342.309 2670.550
250.50  5562.357  224.621    0.000  224.621  1159.189 1636.247   49.460 1586.788     0.000 2878.842  444.352 2434.490
250.60  5509.777  240.214    0.000  240.214  1111.060 1717.738   28.534 1689.204    50.265 3069.151  545.992 2523.159
250.70  5238.226  212.987    0.000  212.987   868.590 1727.389  133.161 1594.228     0.000 2596.856  263.598 2333.258
250.80  5413.579  251.562    0.000  251.562   861.315 1732.179  163.021 1569.157     0.000 2563.166  201.465 2361.701
250.90  5125.320  256.360    0.000  256.360   726.172 1735.358  174.950 1560.408     0.000 2390.864  371.965 2018.899
251.00  5354.030  209.554    0.000  209.554   605.461 1814.734  157.239 1657.496     0.000 2280.681  363.423 1917.258
251.10  5255.755  152.082    0.000  152.082   674.913 1640.346   97.017 1543.329     0.000 2003.525  132.000 1871.525
251.20  5336.132  165.241    0.000  165.241   819.214 1741.025  180.838 1560.187     0.000 2539.963  262.288 2277.675
251.30  5350.405  148.927    0.000  148.927   872.879 1611.884  275.855 1336.029     0.000 2560.374  393.583 2166.792
251.40  5394.067  162.542    0.000  162.542   899.972 1536.326  189.273 1347.053     0.000 2196.245   91.385 2104.860
251.50  5260.111  162.082    0.000  162.082   863.374 1546.686  125.552 1421.134     0.000 2134.919   60.923 2073.995
251.60  5225.583  135.804    0.000  135.804   766.574 1426.515   81.799 1344.716     0.000 1851.315   10.154 1841.161
251.70  5118.548  166.702    0.000  166.702   856.628 1311.557  119.845 1191.712     0.000 1922.094   81.231 1840.863
251.80  5147.453  221.626    0.000  221.626   883.994 1307.494  116.040 1191.454     0.000 2096.618   91.385 2005.233
251.90  5348.450  227.375    0.000  227.375   941.712 1606.065  214.742 1391.323     0.000 2512.627  264.001 2248.626
252.00  5206.854  220.283    0.000  220.283   923.702 1697.142  311.586 1385.557    10.154 2369.866  111.693 2258.173
252.10  5282.199  246.481    0.000  246.481   919.741 1475.394  167.141 1308.252    91.385 2166.887    0.000 2166.887
252.20  5299.542  214.888    0.000  214.888   868.647 1393.374   62.776 1330.598    50.769 1772.699    0.000 1772.699
252.30  5275.535  211.297    0.000  211.297  1034.870 1410.059  131.378 1278.681    40.616 2074.096   50.769 2023.326
252.40  5215.230  198.566    0.000  198.566   978.106 1308.798  121.617 1187.181   111.693 2052.583   20.308 2032.275
252.50  5232.275  177.583    0.000  177.583   937.730 1476.986  145.738 1331.248    81.231 2423.538    0.000 2423.538
252.60  5087.256  163.467    0.000  163.467   980.315 1516.096  132.204 1383.892   101.539 2590.615  101.136 2489.479
252.70  4943.263  240.452    0.000  240.452   933.223 1598.292  157.891 1440.401    10.154 2704.222  253.847 2450.375
252.80  5199.520  209.624    0.000  209.624   900.712 1633.830  207.731 1426.099    81.231 2562.973   50.769 2512.203
252.90  5359.550  257.648    0.000  257.648   635.260 1875.460  231.515 1643.945    10.154 2458.112  142.154 2315.957
253.00  5130.370  234.886    0.000  234.886   827.589 1783.613  197.839 1585.774     0.000 2545.591   60.923 2484.668
253.10  5459.139  215.069    0.000  215.069   732.716 1825.925  136.965 1688.960     0.000 2680.307   20.308 2659.999
253.20  5274.926  251.777    0.000  251.777   805.981 1771.877   87.462 1684.415     0.000 2526.993   71.077 2455.916
253.30  5282.336  328.790    0.000  328.790   914.470 1772.740   62.776 1709.964     0.000 2425.554   30.462 2395.093
253.40  5098.193  318.374    0.000  318.374   854.448 1613.605    3.805 1609.800     0.000 2117.920    0.000 2117.920
253.50  5170.004  314.970    0.000  314.970   880.167 1674.758    5.620 1669.138     0.000 2495.112    0.000 2495.112
253.60  5223.645  256.259    0.000  256.259   943.210 1720.038  153.391 1566.648     0.000 2561.658  131.799 2429.859
253.70  5094.738  279.766    0.000  279.766   777.791 1602.743   35.491 1567.251    60.722 2044.024    0.000 2044.024
253.80  5125.810  278.110    0.000  278.110   876.846 1546.235   11.153 1535.082    20.308 2177.031    0.000 2177.031
253.90  5122.365  276.952    0.000  276.952   865.550 1608.070   12.969 1595.101    90.780 1964.804   10.154 1954.650
254.00  5050.440  223.420    0.000  223.420   800.851 1706.513    3.718 1702.796    91.184 2052.881   20.308 2032.573
254.10  5258.281  219.898    0.000  219.898   821.023 1648.151    0.000 1648.151    70.674 2184.176    0.000 2184.176
254.20  5007.831  183.784    0.000  183.784   701.674 1622.335    9.165 1613.170    91.385 1920.077    0.000 1920.077
254.30  4989.787  173.371    0.000  173.371   795.363 1556.827    3.761 1553.066    10.154 1899.674    0.000 1899.674
254.40  4956.504  177.699    0.000  177.699   858.645 1639.525    3.718 1635.808    10.154 1949.633    0.000 1949.633
254.50  4805.673  177.463    0.000  177.463   628.876 1618.099   50.927 1567.171    20.308 1841.360    0.000 1841.360
254.60  5112.562  166.358    0.000  166.358   697.866 1653.535   63.721 1589.813    20.308 2054.488    0.000 2054.488
254.70  5341.119  156.978    0.000  156.978   749.324 1599.906   85.603 1514.303   101.539 2145.071    0.000 2145.071
254.80  5376.847  127.163    0.000  127.163   859.050 1618.461   94.898 1523.563   101.539 2207.206   40.616 2166.590
254.90  5187.965  208.124    0.000  208.124   780.973 1560.460   56.025 1504.435   101.539 2253.743   71.077 2182.666
255.00  5402.578  214.945    0.000  214.945   865.869 1775.790   69.950 1705.839   203.078 2367.744   30.462 2337.283
255.10  5261.346  223.427    0.000  223.427   918.154 1557.402    0.000 1557.402    50.166 2319.995   10.154 2309.841
255.20  5191.966  156.363    0.000  156.363   890.421 1477.602    0.000 1477.602   141.449 1939.271   20.308 1918.963
255.30  5124.862  174.949    0.000  174.949   795.971 1550.619   79.679 1470.940    30.462 2096.313   40.616 2055.697
255.40  5289.760  212.882    0.000  212.882   697.915 1813.552   95.115 1718.438    60.923 2288.831    0.000 2288.831
255.50  5308.401  247.301    0.000  247.301   748.719 1982.881  231.243 1751.638    20.308 2749.973   70.775 2679.198
255.60  5359.772  156.617    0.000  156.617   696.701 1991.788  312.390 1679.398    20.308 2651.548  121.544 2530.004
255.70  5305.695  157.406    0.000  157.406   682.207 1850.709  210.101 1640.609    10.154 2404.734  110.685 2294.049
255.80  5329.364  255.428    0.000  255.428   798.153 1903.202  178.207 1724.995    20.207 2716.785   90.478 2626.307
255.90  5591.640  199.729    0.000  199.729   807.207 1876.718  159.575 1717.142    10.154 2969.436  334.070 2635.366
256.00  5455.132  187.085    0.000  187.085   704.137 1878.027  201.763 1676.264     0.000 2330.557  151.200 2179.358
256.10  5654.972  174.232    0.000  174.232   817.693 1790.209  117.856 1672.353    30.159 2267.307    0.000 2267.307
256.20  5639.579  222.804    0.000  222.804   873.173 1946.241  227.493 1718.748     0.000 2724.437  101.539 2622.898
256.30  5787.573  151.168    0.000  151.168   846.164 2151.001  325.922 1825.080     0.000 3215.312  372.166 2843.146
256.40  5772.361  174.010    0.000  174.010   684.610 2131.359  362.154 1769.205     0.000 2753.875  292.749 2461.126
256.50  5679.280  253.496    0.000  253.496   873.030 2045.412  165.446 1879.967    20.106 2632.344  141.751 2490.593
256.60  5571.517  202.405    0.000  202.405   867.699 1914.270  168.913 1745.357     0.000 2544.369   81.231 2463.138
256.70  5621.583  167.180    0.000  167.180   720.174 1835.025  138.824 1696.201     0.000 2313.561   40.616 2272.946
256.80  5656.377  165.495    0.000  165.495   843.897 1883.987  248.364 1635.623     0.000 2611.734  221.773 2389.961
256.90  5652.938  214.671    0.000  214.671   919.477 1753.960  117.421 1636.539     0.000 2415.395    0.000 2415.395
257.00  5621.786  339.480    0.000  339.480   958.680 1607.835   41.851 1565.984     0.000 2345.123    0.000 2345.123
257.10  5478.338  307.450    0.000  307.450   821.713 1594.476   79.896 1514.579    30.159 2108.364   30.159 2078.205
257.20  5480.744  295.874    0.000  295.874   790.888 1574.888   32.339 1542.549     0.000 1926.201   10.053 1916.148
257.30  5729.507  301.644    0.000  301.644   654.945 1843.529  182.621 1660.908     0.000 1985.328    0.000 1985.328
257.40  5524.235  240.813    0.000  240.813   638.449 2006.075  265.180 1740.895     0.000 2394.483   80.425 2314.058
257.50  5637.681  228.620    0.000  228.620   747.825 1772.339  148.379 1623.959    60.319 2054.783    0.000 2054.783
257.60  5612.634  213.046    0.000  213.046   857.297 1742.148   86.857 1655.292     0.000 2227.289  180.956 2046.333
257.70  5593.391  213.322    0.000  213.322   778.697 1657.971   93.213 1564.758   211.115 1924.496   10.053 1914.443
257.80  5517.513  205.164    0.000  205.164   748.993 1761.499   60.873 1700.625   120.437 2315.270   10.053 2305.217
257.90  5607.139  219.516    0.000  219.516   818.350 1815.919   62.732 1753.187    60.319 2396.199    0.000 2396.199
258.00  5596.509  205.338    0.000  205.338   778.459 1793.033   64.678 1728.355     0.000 2581.286   10.154 2571.132
258.10  5603.947  190.205    0.000  190.205   895.052 1730.631   62.776 1667.856    49.965 2669.851  100.735 2569.116
258.20  5539.766  195.930    0.000  195.930   810.521 1753.212  104.366 1648.847    60.319 2349.545  140.743 2208.802
258.30  5434.648  213.681    0.000  213.681   910.302 1592.125   72.287 1519.838   140.242 2376.498  119.835 2256.663
258.40  5415.911  215.065    0.000  215.065   858.373 1641.365   41.850 1599.515   160.850 2585.900   10.053 2575.847
258.50  5399.818  233.577    0.000  233.577   982.664 1735.050   11.414 1723.637    70.372 2535.833  130.690 2405.143
258.60  5422.949  206.773    0.000  206.773   982.055 1822.682   68.483 1754.199   150.796 2886.797    0.000 2886.797
258.70  5429.582  212.883    0.000  212.883   918.459 1748.314  135.063 1613.251    40.212 2745.540   70.372 2675.168
258.80  5430.554  224.301    0.000  224.301   888.639 1789.906   98.919 1690.986    60.319 2540.559   40.616 2499.943
258.90  5551.021  270.579    0.000  270.579   879.959 1810.605  104.452 1706.153   100.531 2867.700   50.568 2817.132
259.00  5424.376  249.787    0.000  249.787   849.125 1704.480   74.190 1630.291   140.743 2681.108   40.212 2640.895
259.10  5516.651  203.001    0.000  203.001   965.331 1663.328   58.971 1604.357   281.487 2423.132    0.000 2423.132
259.20  5470.030  153.000    0.000  153.000   925.991 1758.667  104.366 1654.302   100.431 2977.073   20.106 2956.967
259.30  5373.800  196.453    0.000  196.453   914.916 1743.102  134.802 1608.299   170.903 2652.045   10.053 2641.992
259.40  5316.754  153.045    0.000  153.045   862.115 1703.270  108.431 1594.839     0.000 2568.918    0.000 2568.918
259.50  5441.226  207.384    0.000  207.384   847.269 1714.079   34.241 1679.838    19.906 2642.093    0.000 2642.093
259.60  5470.162  241.731    0.000  241.731   793.280 1724.331   22.828 1701.504     0.000 2503.975   30.159 2473.816
259.70  5435.520  174.961    0.000  174.961   788.534 1704.633   22.828 1681.805     0.000 2672.671    0.000 2672.671
259.80  5409.780  216.975    0.000  216.975   934.127 1710.387   76.092 1634.295    50.265 2758.719  101.337 2657.382
259.90  5429.888  205.747    0.000  205.747   965.184 1730.142   60.874 1669.268     0.000 2818.344    0.000 2818.344
260.00  5566.729  232.208    0.000  232.208  1022.106 1852.416  125.552 1726.864    30.159 2914.851   20.308 2894.543
260.10  5626.918  216.871    0.000  216.871   976.149 1848.389   60.874 1787.516    49.764 2930.338   30.159 2900.178
260.20  5401.977  273.247    0.000  273.247  1063.947 1750.878   39.948 1710.929    50.467 3126.063   50.568 3075.496
260.30  5238.436  258.581    0.000  258.581   933.871 1931.728  168.610 1763.118     0.000 3056.500  111.390 2945.110
260.40  5553.193  190.423    0.000  190.423   872.775 1889.061  185.816 1703.245    20.106 3084.247  253.242 2831.005
260.50  5800.826  153.308    0.000  153.308   974.223 1887.374  146.303 1741.071     0.000 3203.772  212.425 2991.347
260.60  5762.715  196.540    0.000  196.540   916.056 1839.929  199.263 1640.666     0.000 3053.788  203.078 2850.711
260.70  5514.826  212.316    0.000  212.316   872.387 1778.750    7.609 1771.140     0.000 2731.068   60.923 2670.144
260.80  5557.514  198.451    0.000  198.451   880.404 1655.477   74.190 1581.287    39.811 2856.351  110.888 2745.462
260.90  5385.913  260.773    0.000  260.773   986.386 1761.438   53.264 1708.174     0.000 2854.630   30.361 2824.269
261.00  5483.910  270.569    0.000  270.569   872.703 1766.330   98.833 1667.498     0.000 2970.151   30.462 2939.689
261.10  5398.062  259.004    0.000  259.004   915.237 1796.418   24.730 1771.688     0.000 2833.220   10.154 2823.067
261.20  5406.060  268.572    0.000  268.572   913.885 1740.159  100.778 1639.381     0.000 2679.093   50.568 2628.525
261.30  5303.334  291.442    0.000  291.442   983.189 1710.582   72.200 1638.382     0.000 2923.997   20.308 2903.689
261.40  5381.949  297.876    0.000  297.876   869.452 1761.036   45.612 1715.424     0.000 2700.209   10.053 2690.156
261.50  5540.091  257.076    0.000  257.076   957.263 1793.961   74.190 1719.771     9.953 2604.516    0.000 2604.516
261.60  5392.399  280.204    0.000  280.204   909.352 1768.354   72.157 1696.197     0.000 2720.419   10.053 2710.366
261.70  5368.270  218.909    0.000  218.909   930.835 1766.541   79.896 1686.645     0.000 2740.221   20.308 2719.913
261.80  5449.206  172.071    0.000  172.071   857.738 1881.076  127.323 1753.752    20.106 2749.777   60.923 2688.854
261.90  5287.460  206.652    0.000  206.652   741.859 1776.174  146.477 1629.697     0.000 2580.372   70.976 2509.396
262.00  5363.165  232.952    0.000  232.952   664.269 1793.560  117.856 1675.704     0.000 2606.513   10.154 2596.359
262.10  5402.587  239.930    0.000  239.930   680.391 1862.201  230.134 1632.066     0.000 2652.065  233.539 2418.526
262.20  5514.435  255.260    0.000  255.260   720.904 1803.120  188.328 1614.793     0.000 2820.054  202.674 2617.380
262.30  5498.550  272.500    0.000  272.500   682.120 1965.081  246.733 1718.347     0.000 2810.908  111.693 2699.215
262.40  5448.672  247.206    0.000  247.206   675.780 1970.878  245.396 1725.482     0.000 2708.672   40.616 2668.057
262.50  5464.879  255.711    0.000  255.711   684.579 2026.281  188.284 1837.997     0.000 2638.584   81.231 2557.353
262.60  5270.597  212.381    0.000  212.381   554.757 2008.353  159.576 1848.777     0.000 2636.581   50.568 2586.013
262.70  5595.917  267.148    0.000  267.148   629.677 2106.928  206.872 1900.055    10.053 3106.259  111.693 2994.566
262.80  5605.571  264.125    0.000  264.125   606.111 2209.851  293.988 1915.863     0.000 3258.166  345.131 2913.035
262.90  5358.957  325.245    0.000  325.245   696.766 2058.561  210.938 1847.623    50.265 3195.338  273.852 2921.485
263.00  5398.224  259.394    0.000  259.394   711.550 2079.371  224.123 1855.247    30.159 3096.008  192.924 2903.084
263.10  5558.087  197.502    0.000  197.502   720.984 2100.380  254.082 1846.298     0.000 2964.109  101.438 2862.671
263.20  5645.862  275.630    0.000  275.630   775.196 2382.137  526.210 1855.927    30.361 3558.045  413.487 3144.558
263.30  5511.932  313.650    0.000  313.650   781.640 2276.390  329.917 1946.473     0.000 3871.128  284.309 3586.820
263.40  5778.880  218.071    0.000  218.071   862.873 2209.301  315.919 1893.382    80.425 3393.776  231.221 3162.555
263.50  5694.794  272.116    0.000  272.116   838.627 2127.640  421.970 1705.670     0.000 2967.519  271.434 2696.086
263.60  5490.687  250.774    0.000  250.774   880.993 2040.820  278.101 1762.719     0.000 3241.962  201.062 3040.900
263.70  5666.758  283.436    0.000  283.436   860.793 2131.692  365.738 1765.954    10.053 3048.735  110.886 2937.848
263.80  5593.149  246.683    0.000  246.683   903.175 1878.477  275.388 1603.089    60.319 2770.892  121.847 2649.045
263.90  5491.083  288.214    0.000  288.214   914.101 1759.421  313.379 1446.042    50.265 2917.553   60.319 2857.234
264.00  5408.763  217.641    0.000  217.641   826.379 1799.763  293.924 1505.839    30.159 2612.935  100.531 2512.404
264.10  5303.643  312.861    0.000  312.861   741.684 2009.228  271.920 1737.308    70.372 2476.918   10.053 2466.865
264.20  5603.569  257.036    0.000  257.036   804.267 1869.608  275.909 1593.698    59.717 2811.918   71.077 2740.840
264.30  5411.824  276.869    0.000  276.869   756.102 1949.223  258.093 1691.130     9.953 2647.034   50.366 2596.668
264.40  5309.981  260.102    0.000  260.102   765.635 2019.397  317.716 1701.681    30.159 3167.586   50.769 3116.817
264.50  5420.047  252.257    0.000  252.257   616.203 2034.605  408.364 1626.241     0.000 2841.470  313.561 2527.909
264.60  5344.519  239.797    0.000  239.797   680.660 1861.498  262.330 1599.168     0.000 2586.311  111.492 2474.819
264.70  5279.269  317.924    0.000  317.924   696.689 1797.470  157.454 1640.017     0.000 2776.810    0.000 2776.810
264.80  5209.581  318.359    0.000  318.359   769.912 1726.541  104.280 1622.261     0.000 2658.488    0.000 2658.488
264.90  5450.342  324.479    9.723  314.756   740.006 1799.310  167.998 1631.311     0.000 2779.031    0.000 2779.031
265.00  5206.371  359.284    0.000  359.284   639.590 1886.937  112.578 1774.359     0.000 2867.807   10.154 2857.653
265.10  5402.544  358.341    0.000  358.341   652.775 1979.762  155.297 1824.465     0.000 2840.253    9.953 2830.300
265.20  5602.939  322.695    0.000  322.695   739.275 1931.731  112.236 1819.496     0.000 2801.344    0.000 2801.344
265.30  5496.771  286.792    0.000  286.792   702.574 1971.510  163.940 1807.570     0.000 2734.595    0.000 2734.595
265.40  5494.205  297.297    0.000  297.297   651.992 1991.836  239.689 1752.146     0.000 2625.828   40.616 2585.212
265.50  5533.640  326.917   13.990  312.927   770.808 2142.199  280.268 1861.931     0.000 3009.768    0.000 3009.768
265.60  5406.029  307.707    6.502  301.205   764.196 2141.842  321.981 1819.862     0.000 3107.677  170.903 2936.774
265.70  5463.834  301.218    0.000  301.218   779.327 1960.359  260.552 1699.808    10.154 2852.228   60.319 2791.909
265.80  5601.008  274.541    0.000  274.541   779.114 2073.463  337.383 1736.080     0.000 2844.794    0.000 2844.794
265.90  5691.072  300.718    0.000  300.718   779.862 2134.674  407.597 1727.078    10.053 3127.477   50.568 3076.909
266.00  5724.479  224.182    4.790  219.392   793.361 2213.388  395.834 1817.554    50.669 3314.473  202.674 3111.799
266.10  5749.669  216.458   22.613  193.845   863.991 2521.012  556.731 1964.281    60.319 3643.709  353.672 3290.037
266.20  5448.649  325.039    0.000  325.039   787.863 2320.592  423.614 1896.978     0.000 3782.538  402.124 3380.414
266.30  5640.896  279.309    7.284  272.025   853.661 2195.285  562.229 1633.057     0.000 3388.134  402.124 2986.010
266.40  5183.973  381.738    0.000  381.738   633.176 2153.335  346.507 1806.829    40.212 3032.061  202.070 2829.991
266.50  5405.712  315.899    0.000  315.899   724.192 2079.373  379.319 1700.054     0.000 2911.340  172.112 2739.228
266.60  5256.885  295.195    0.000  295.195   849.524 2063.041  442.399 1620.642    30.462 2838.557  141.247 2697.310
266.70  5338.318  221.355    0.000  221.355   922.422 1801.710  310.074 1491.636    91.385 2446.078   71.077 2375.001
266.80  5403.657  233.615    0.000  233.615   886.279 1840.790  283.874 1556.916    40.616 2605.523   40.616 2564.907
266.90  5461.031  276.854    6.552  270.302   912.346 2022.924  352.660 1670.264    50.769 3133.119  142.154 2990.965
267.00  5338.972  306.239    2.536  303.703   915.714 1927.846  358.496 1569.350    81.231 3057.913   60.923 2996.989
267.10  5339.135  282.777    0.000  282.777   980.594 2009.680  435.477 1574.203    10.053 3530.003  191.513 3338.490
267.20  5334.357  308.410    0.000  308.410   870.678 2108.464  384.888 1723.576     0.000 3372.783  231.221 3141.562
267.30  5280.288  331.433    0.000  331.433   995.246 1792.580  192.559 1600.022     0.000 3029.154   20.006 3009.148
267.40  5304.896  360.594    0.000  360.594   898.499 1956.893  170.250 1786.642     0.000 3355.683    0.000 3355.683
267.50  5284.519  288.263    0.000  288.263   991.711 1793.430   88.068 1705.362     0.000 3123.853    0.000 3123.853
267.60  5229.607  300.079    0.000  300.079   849.315 1950.968  135.798 1815.169     0.000 3056.608    0.000 3056.608
267.70  5212.765  386.096    0.000  386.096   970.735 1878.984  133.420 1745.564    30.462 3302.605    0.000 3302.605
267.80  5235.850  418.518    0.000  418.518   839.661 2035.405  152.313 1883.092     0.000 3314.373    0.000 3314.373
267.90  5207.471  340.627    0.000  340.627   916.492 1953.712  297.356 1656.356    40.212 3286.935   19.906 3267.029
268.00  5277.968  344.673    0.000  344.673   949.161 1997.093  372.182 1624.911    40.212 3517.223  362.819 3154.404
268.10  5110.229  381.402    0.000  381.402  1023.729 1710.670  224.202 1486.468    50.366 3286.203   50.265 3235.938
268.20  5205.990  378.760    0.000  378.760   815.870 2043.317  312.140 1731.177    50.265 3330.842  170.704 3160.138
268.30  5180.015  363.256    0.000  363.256   714.936 2052.170  222.050 1830.120     0.000 2890.616    0.000 2890.616
268.40  5066.181  443.363    0.000  443.363   806.374 1969.322  190.317 1779.005     0.000 2970.854   10.154 2960.700
268.50  5095.254  359.826    0.000  359.826   883.804 1965.499  171.813 1793.687     0.000 2935.161   20.308 2914.853
268.60  5142.868  402.052    0.000  402.052   590.186 2176.746  227.325 1949.421     0.000 2877.363  121.847 2755.516
268.70  4883.763  426.055    0.000  426.055   752.970 1946.648   82.318 1864.331    20.308 2929.022    0.000 2929.022
268.80  4984.286  451.291    0.000  451.291   803.638 1766.430  107.653 1658.776    60.520 2758.921   10.053 2748.868
268.90  5004.201  500.376    0.000  500.376   765.947 2023.168  212.875 1810.294    40.414 2939.582   90.882 2848.700
269.00  5265.569  383.571    0.000  383.571   728.162 2318.011  368.251 1949.760     0.000 3470.796  443.550 3027.247
269.10  5255.911  432.256    0.000  432.256   721.200 2320.212  399.076 1921.136     0.000 3153.716  291.344 2862.372
269.20  5165.496  437.023    0.000  437.023   780.478 2284.834  385.380 1899.454    40.515 3044.948  212.627 2832.321
269.30  5073.413  452.243    0.000  452.243   787.420 2067.675  267.355 1800.320   170.903 2652.657  172.213 2480.444
269.40  5073.507  347.172    0.000  347.172   691.619 1876.899  211.845 1665.054    60.319 2649.641  131.296 2518.344
269.50  5260.910  437.927    0.000  437.927   646.466 2217.765  245.995 1971.769    20.107 2776.528   20.106 2756.422
269.60  5265.290  369.571    0.000  369.571   787.216 2106.171  278.891 1827.280    29.858 2842.070  230.118 2611.952
269.70  5184.552  389.117    0.000  389.117   724.676 2197.615  367.052 1830.562     0.000 2997.699  486.984 2510.716
269.80  5263.723  410.879    0.000  410.879   804.483 2287.130  413.963 1873.168    71.077 3187.812  396.001 2791.811
269.90  5223.457  378.883    0.000  378.883   756.956 2199.132  386.811 1812.321     0.000 3094.905  435.611 2659.294
270.00  5313.988  452.206    0.000  452.206   743.833 2324.338  311.544 2012.795     0.000 3422.357  647.637 2774.720
270.10  5194.933  432.749    0.000  432.749   780.693 2319.664  365.192 1954.472     0.000 3207.911  558.262 2649.650
270.20  5200.259  356.588    0.000  356.588   668.243 2291.743  517.034 1774.709     0.000 3345.040  639.694 2705.346
270.30  5159.985  391.004    0.000  391.004   873.745 2073.382  155.769 1917.613     0.000 3394.907  272.144 3122.763
270.40  5089.154  475.227    0.000  475.227   719.174 2187.016  239.797 1947.219     0.000 3036.196  271.635 2764.561
270.50  5114.614  327.005    0.000  327.005   694.108 2065.071  329.824 1735.248     0.000 2510.013  149.693 2360.320
270.60  5069.661  363.027    0.000  363.027   573.306 2069.569  264.103 1805.465     0.000 2547.809   90.478 2457.331
270.70  5161.701  334.618    0.000  334.618   690.937 2184.946  288.478 1896.468     0.000 2873.422  191.009 2682.414
270.80  5415.819  326.912    0.000  326.912   675.861 1996.263  302.735 1693.528     0.000 2716.597  150.796 2565.800
270.90  5385.320  301.457    0.000  301.457   751.160 2049.243  182.222 1867.020     0.000 2581.687   30.462 2551.225
271.00  5292.058  339.750    0.000  339.750   699.188 2016.704  299.278 1717.426    20.308 2697.987  160.850 2537.137
271.10  5250.947  431.974    0.000  431.974   704.859 1898.437  178.240 1720.197    10.154 2409.974   70.472 2339.502
271.20  5282.806  444.242    0.000  444.242   747.236 2099.800  146.732 1953.068     0.000 2853.937   10.154 2843.783
271.30  5115.147  498.863    0.000  498.863   563.625 2591.083  436.845 2154.238    10.154 3488.389  341.805 3146.583
271.40  5086.600  479.159    0.000  479.159   558.914 2174.118  443.894 1730.224    20.106 2856.631  342.208 2514.423
271.50  5219.130  360.708    0.000  360.708   710.056 2132.806  256.878 1875.929    50.467 2980.698   60.118 2920.580
271.60  5330.676  352.220    0.000  352.220   608.420 2173.280  273.489 1899.791    39.811 2785.474    0.000 2785.474
271.70  5201.671  421.581    0.000  421.581   712.183 2143.287  313.653 1829.634    81.030 2971.464  111.693 2859.771
271.80  5175.444  392.671    0.000  392.671   639.718 2222.631  224.330 1998.301    10.154 3013.676   50.669 2963.008
271.90  5287.274  354.731    0.000  354.731   718.283 2140.771  164.967 1975.804    10.154 2681.408   10.154 2671.254
272.00  5261.879  389.432    0.000  389.432   686.452 2173.116  173.109 2000.007     0.000 2866.998    0.000 2866.998
272.10  5239.080  473.112    0.000  473.112   506.695 2462.400  113.659 2348.740     0.000 3201.573    0.000 3201.573
272.20  5147.923  483.289    0.000  483.289   498.730 2468.143  244.657 2223.486     0.000 2772.697   20.308 2752.390
272.30  5282.441  362.488    0.000  362.488   565.736 2345.844  172.152 2173.692    30.462 2791.186    0.000 2791.186
272.40  5123.223  431.783    0.000  431.783   537.210 2331.274  260.615 2070.659    10.154 2754.800   91.385 2663.416
272.50  5177.084  377.457    0.000  377.457   593.669 2155.330  195.067 1960.263    50.769 2653.362    0.000 2653.362
272.60  5140.086  394.285    0.000  394.285   614.307 2124.286  225.852 1898.434    40.414 2738.110   20.308 2717.802
272.70  5157.226  449.634    0.000  449.634   517.289 2353.966  186.425 2167.541    50.769 2847.285    0.000 2847.285
272.80  5141.575  461.728    0.000  461.728   616.276 2099.934  100.822 1999.112    50.769 2709.248    0.000 2709.248
272.90  4890.806  480.433    0.000  480.433   639.876 2038.560    5.707 2032.853    40.616 2537.140    0.000 2537.140
273.00  4986.758  374.531    0.000  374.531   733.063 1958.290   41.851 1916.439    40.616 2493.930    0.000 2493.930
273.10  5046.903  501.654    0.000  501.654   627.080 1987.557   26.632 1960.925    60.319 2570.721    0.000 2570.721
273.20  5166.664  484.125    0.000  484.125   624.836 2338.631   64.678 2273.953     0.000 2751.879    0.000 2751.879
273.30  5070.144  558.266    0.000  558.266   613.815 2087.516    0.000 2087.516    10.154 2375.281    0.000 2375.281
273.40  5061.957  480.153    0.000  480.153   594.969 2038.470   15.218 2023.252     0.000 2409.261    0.000 2409.261
273.50  5011.720  491.191    0.000  491.191   638.332 2006.500    5.707 2000.793     0.000 2366.852    0.000 2366.852
273.60  4936.577  541.921    0.000  541.921   509.586 2137.501   24.730 2112.771     0.000 2586.216    0.000 2586.216
273.70  5121.909  528.650    0.000  528.650   679.481 2118.740   22.828 2095.913    10.053 2730.564    0.000 2730.564
273.80  5184.799  614.153    0.000  614.153   701.258 2226.777   91.310 2135.467    10.053 2850.701    0.000 2850.701
273.90  5191.386  557.987   13.001  544.986   568.896 2272.923   86.636 2186.287     0.000 2787.578    0.000 2787.578
274.00  5019.755  565.510    0.000  565.510   551.855 2275.616   80.712 2194.904     0.000 2849.802    0.000 2849.802
274.10  4790.880  640.490    0.000  640.490   332.678 2103.603   49.460 2054.143     0.000 2048.663    0.000 2048.663
274.20  4887.804  550.736    0.000  550.736   464.796 1966.806   19.023 1947.783     0.000 2255.467    0.000 2255.467
274.30  4823.050  561.262    0.000  561.262   460.164 1973.069   34.241 1938.828     0.000 2162.865    0.000 2162.865
274.40  4884.087  524.311    0.000  524.311   552.026 1931.604   28.534 1903.069     0.000 2259.167    0.000 2259.167
274.50  5003.219  545.994    0.000  545.994   441.921 2059.524   24.730 2034.794    20.106 2223.484    0.000 2223.484
274.60  5058.627  436.259    0.000  436.259   508.116 2121.231   60.221 2061.009     0.000 2394.296    0.000 2394.296
274.70  5050.440  492.200    0.000  492.200   500.919 2048.506  119.019 1929.487    10.053 2368.140    0.000 2368.140
274.80  5114.561  507.754    0.000  507.754   380.224 2147.785   91.267 2056.518     0.000 2362.528    0.000 2362.528
274.90  4814.928  512.680    0.000  512.680   382.867 2064.902   72.287 1992.615     0.000 2404.750    0.000 2404.750
275.00  4986.500  531.646    0.000  531.646   402.889 2156.945   64.678 2092.267     0.000 2368.766    0.000 2368.766
275.10  5052.314  549.731    0.000  549.731   356.538 2210.475   20.925 2189.550     0.000 2330.156    0.000 2330.156
275.20  4920.889  583.718    0.000  583.718   396.344 2044.927    7.609 2037.318     0.000 2212.019    0.000 2212.019
275.30  4949.170  591.232    0.000  591.232   359.352 2174.242   19.023 2155.219     0.000 2519.366    0.000 2519.366
275.40  5030.915  501.578    0.000  501.578   405.594 2048.989    7.609 2041.380    30.159 2212.926    0.000 2212.926
275.50  4924.507  599.536    0.000  599.536   312.567 2170.028   15.218 2154.810     0.000 2323.313    0.000 2323.313
275.60  5079.125  594.821    0.000  594.821   448.758 2186.682   13.316 2173.366     0.000 2400.126    0.000 2400.126
275.70  5173.862  487.322    0.000  487.322   467.304 2213.146   28.534 2184.611     0.000 2508.805    0.000 2508.805
275.80  5075.525  524.948    0.000  524.948   477.937 2287.379   36.144 2251.236     0.000 2734.798    0.000 2734.798
275.90  4984.013  535.207    0.000  535.207   509.289 2102.816   11.414 2091.403     0.000 2532.531    0.000 2532.531
276.00  4792.510  540.708    0.000  540.708   514.896 2067.461    3.805 2063.656     0.000 2272.054    0.000 2272.054
276.10  4755.264  622.209    0.000  622.209   335.480 2229.881   45.655 2184.226     0.000 2483.765    0.000 2483.765
276.20  4782.636  627.006    0.000  627.006   602.227 2258.056   24.730 2233.326    10.053 2652.057    0.000 2652.057
276.30  4840.724  579.799    0.000  579.799   587.269 2160.828   16.816 2144.012    30.361 2646.524    0.000 2646.524
276.40  5177.203  524.654    0.000  524.654   579.497 2161.743   24.686 2137.057    30.159 2346.942    0.000 2346.942
276.50  5010.443  490.668    0.000  490.668   648.265 1984.414   28.491 1955.923    10.154 2214.948    0.000 2214.948
276.60  4844.722  478.729    0.000  478.729   572.397 1958.736   16.816 1941.920     0.000 2312.970    0.000 2312.970
276.70  4852.355  530.906    0.000  530.906   566.865 1959.684   22.349 1937.335     0.000 2146.784    0.000 2146.784
276.80  5040.160  581.611    0.000  581.611   706.761 1847.735    3.805 1843.930    40.212 2327.030    0.000 2327.030
276.90  4910.049  579.639    0.000  579.639   801.184 1824.413    3.805 1820.608     0.000 2348.343    0.000 2348.343
277.00  4777.480  519.291    0.000  519.291   725.175 1740.773   35.883 1704.889     0.000 2355.476    0.000 2355.476
277.10  4803.211  506.871    0.000  506.871   801.530 1701.653   20.925 1680.727    50.265 2334.467   10.154 2324.314
277.20  4768.012  581.952    0.000  581.952   580.912 1855.867    0.000 1855.867     0.000 2417.020    0.000 2417.020
277.30  4854.536  457.701    0.000  457.701   679.529 1773.756    0.000 1773.756     0.000 2241.179    0.000 2241.179
277.40  4942.096  486.492    0.000  486.492   798.512 1736.835    0.000 1736.835    60.923 2328.446    0.000 2328.446
277.50  4885.457  533.847    0.000  533.847   767.527 1856.213    0.000 1856.213    60.923 2427.273    0.000 2427.273
277.60  4902.335  526.562    0.000  526.562   722.547 1778.811    0.000 1778.811    20.308 2483.268   40.515 2442.754
277.70  4992.455  448.556    0.000  448.556   728.953 1715.886    0.000 1715.886    40.616 2771.397   71.077 2700.320
277.80  4825.206  536.961    0.000  536.961   726.428 1746.452    0.000 1746.452    40.616 2391.279   10.053 2381.226
277.90  4896.465  595.903    0.000  595.903   635.120 1873.931    0.000 1873.931    10.053 2711.069    0.000 2711.069
278.00  4833.582  648.677    0.000  648.677   647.672 1795.676    0.000 1795.676    19.906 2727.569   29.858 2697.710
278.10  4933.931  543.375    0.000  543.375   580.532 1855.433   64.678 1790.755    19.906 2611.048   80.427 2530.621
278.20  5022.356  523.358    0.000  523.358   677.233 1881.149    0.000 1881.149    30.159 2733.488   40.212 2693.276
278.30  4992.978  459.140    0.000  459.140   557.810 1788.281    5.707 1782.574    10.053 2395.892    0.000 2395.892
278.40  5044.507  478.013    0.000  478.013   632.171 1968.001    0.000 1968.001    70.372 2366.637    0.000 2366.637
278.50  5071.190  476.072    0.000  476.072   614.921 2038.363    0.000 2038.363    40.313 2854.832   10.053 2844.779
278.60  5272.483  354.606    0.000  354.606   768.790 2059.482    3.805 2055.678    90.881 2600.581    0.000 2600.581
278.70  5305.924  462.810    0.000  462.810   864.123 2148.734    0.000 2148.734    40.414 2909.629   80.929 2828.700
278.80  5108.042  480.823    0.000  480.823   827.940 1937.189   74.190 1862.999    30.462 2812.714  111.088 2701.626
278.90  5270.053  464.800    0.000  464.800   731.483 1952.712    0.000 1952.712    30.462 2732.085   10.053 2722.031
279.00  5287.833  436.871    0.000  436.871   789.862 2104.425  131.259 1973.167     0.000 3021.325  101.338 2919.987
279.10  5161.972  405.458    0.000  405.458   681.905 2187.905   68.483 2119.422    10.053 2796.729   30.462 2766.268
279.20  5194.348  465.392    0.000  465.392   856.450 1714.646    0.000 1714.646    50.366 2486.486  223.385 2263.100
279.30  5094.547  473.870    0.000  473.870   747.077 1778.746    0.000 1778.746    19.906 2631.160  111.693 2519.467
279.40  5247.711  429.934    0.000  429.934   790.660 1831.721   19.023 1812.698     0.000 2828.106  324.924 2503.182
279.50  5205.208  483.193    0.000  483.193   757.885 1758.117    0.000 1758.117     0.000 2491.217   91.385 2399.832
279.60  5147.126  446.726    0.000  446.726   712.786 2043.221  119.845 1923.377     0.000 3019.622  203.078 2816.544
279.70  5011.026  484.367    0.000  484.367   774.663 1919.080  104.626 1814.453     0.000 2746.674  324.924 2421.750
279.80  5061.750  419.918    0.000  419.918   773.872 2141.780   76.092 2065.688    19.906 3112.410   49.764 3062.646
279.90  5297.750  371.621    0.000  371.621   745.626 1931.694   37.959 1893.734    30.060 2753.999    0.000 2753.999
280.00  4916.633  408.963    0.000  408.963   782.675 1769.426   58.712 1710.714    50.769 2320.890    0.000 2320.890
280.10  5005.412  478.475    0.000  478.475   705.515 1751.905    0.000 1751.905    60.923 2112.893    0.000 2112.893
280.20  4826.399  445.772    0.000  445.772   691.278 1833.283    1.902 1831.381    30.462 2295.055    0.000 2295.055
280.30  5207.010  417.378    0.000  417.378   856.822 1839.604    0.000 1839.604    81.231 2569.921    0.000 2569.921
280.40  5147.716  461.618    0.000  461.618   694.303 2029.781   39.948 1989.833    40.414 2428.570    0.000 2428.570
280.50  4958.081  446.081    0.000  446.081   772.565 2014.427    0.000 2014.427    60.923 2637.976   50.769 2587.207
280.60  5004.086  415.153    0.000  415.153   627.612 1832.786    0.000 1832.786    50.769 2443.958    0.000 2443.958
280.70  4862.441  491.889    0.000  491.889   567.257 1855.388    0.000 1855.388    20.308 2331.546    0.000 2331.546
280.80  4769.428  471.358    0.000  471.358   622.000 1753.870    0.000 1753.870   121.847 2240.279    0.000 2240.279
280.90  4766.214  506.897    0.000  506.897   789.980 1910.984    0.000 1910.984   129.387 2585.510   70.071 2515.439
281.00  4906.325  571.109    0.000  571.109   753.278 2141.892    0.000 2141.892   100.431 2689.554    0.000 2689.554
281.10  4881.456  555.843    0.000  555.843   964.802 2170.633    9.338 2161.295    80.425 3308.226  313.158 2995.068
281.20  4789.085  584.595    0.000  584.595   792.438 2174.792    0.000 2174.792   100.531 2983.416   50.266 2933.150
281.30  4983.854  594.758    0.000  594.758   808.905 2129.411    0.000 2129.411    50.265 3123.358   40.212 3083.145
281.40  4780.152  480.565    0.000  480.565   869.422 1973.151    0.000 1973.151    20.106 2549.314    0.000 2549.314
281.50  4952.237  502.481    0.000  502.481   939.826 2091.394    3.805 2087.590    59.918 2795.224   91.385 2703.839
281.60  4861.850  508.928    0.000  508.928   818.552 2069.588    0.000 2069.588    20.207 2837.024   50.769 2786.254
281.70  4922.910  462.667    0.000  462.667   831.612 2059.628    0.000 2059.628    60.319 2902.170    0.000 2902.170
281.80  5007.583  419.175    0.000  419.175   769.146 1957.129    0.000 1957.129    70.472 2728.462    0.000 2728.462
281.90  4891.694  490.009    0.000  490.009   651.258 2038.061   41.851 1996.210    10.053 2600.188    0.000 2600.188
282.00  5014.556  472.383    0.000  472.383   661.981 2187.477    0.000 2187.477    20.106 2903.484    0.000 2903.484
282.10  4957.152  454.313    0.000  454.313   721.266 1979.751    0.000 1979.751    19.906 2367.850    0.000 2367.850
282.20  4916.802  456.802    0.000  456.802   687.068 2132.849   26.546 2106.303     0.000 3012.576    0.000 3012.576
282.30  5025.716  435.087    0.000  435.087   622.605 2090.864   11.414 2079.450    29.858 3031.372    0.000 3031.372
282.40  5158.816  372.638    0.000  372.638   660.032 2094.858   35.883 2058.975    60.722 2867.098    0.000 2867.098
282.50  4901.816  378.393    0.000  378.393   783.852 1736.289    0.000 1736.289    70.976 2466.461    0.000 2466.461
282.60  5181.607  402.394    0.000  402.394   774.266 1987.227   30.437 1956.790    20.308 2910.537    0.000 2910.537
282.70  5024.464  407.975    0.000  407.975   707.129 2059.088   41.678 2017.410    19.906 3142.466    0.000 3142.466
282.80  5116.416  431.981    0.000  431.981   593.456 2195.031  100.562 2094.469     0.000 3003.029    0.000 3003.029
282.90  4804.621  468.160    0.000  468.160   530.446 2041.542   31.734 2009.808    90.478 2314.060    0.000 2314.060
283.00  5010.487  474.299    0.000  474.299   653.028 2216.852   64.115 2152.736     0.000 2602.197    0.000 2602.197
283.10  4921.220  488.271    0.000  488.271   585.801 2118.504   22.741 2095.763     0.000 2559.872    0.000 2559.872
283.20  4967.408  493.183    0.000  493.183   517.065 2184.251    7.522 2176.729     0.000 2589.129    0.000 2589.129
283.30  4968.310  492.856    0.000  492.856   699.509 2036.492   41.851 1994.641     0.000 2620.194    0.000 2620.194
283.40  4879.392  466.438    0.000  466.438   650.656 1940.012    0.000 1940.012    40.414 2480.447    0.000 2480.447
283.50  4807.413  497.092    0.000  497.092   665.447 1750.889   28.189 1722.700     0.000 2285.222    0.000 2285.222
283.60  4878.631  469.021    0.000  469.021   593.882 1920.546   85.604 1834.943     0.000 2216.350    0.000 2216.350
283.70  4890.166  426.134    0.000  426.134   691.035 1863.128   49.460 1813.668     0.000 2334.878    0.000 2334.878
283.80  5028.122  401.559    0.000  401.559   867.032 1624.302  121.098 1503.205    20.106 2377.203    0.000 2377.203
283.90  5054.160  402.504    0.000  402.504   680.059 1909.801   48.329 1861.471     0.000 2597.773    0.000 2597.773
284.00  4803.542  473.654    0.000  473.654   718.833 1784.216   30.437 1753.779     0.000 2484.875    0.000 2484.875
284.10  4742.628  422.853    0.000  422.853   653.551 1750.250   11.414 1738.836     0.000 2051.179    0.000 2051.179
284.20  4896.673  426.494    0.000  426.494   665.061 1747.563    0.000 1747.563    10.154 2294.573    0.000 2294.573
284.30  4730.363  516.732    0.000  516.732   702.115 1721.848    0.000 1721.848    40.616 2314.980    0.000 2314.980
284.40  4774.223  448.562    0.000  448.562   623.286 1819.848   11.196 1808.651    40.616 2502.571    0.000 2502.571
284.50  4933.036  561.841    0.000  561.841   636.259 1747.109    3.805 1743.305    19.906 2181.776    0.000 2181.776
284.60  5089.250  538.673    0.000  538.673   724.042 1743.637   15.218 1728.418    60.319 2251.927    0.000 2251.927
284.70  4979.694  554.659    0.000  554.659   677.247 1811.268    0.000 1811.268     9.953 2331.974    0.000 2331.974
284.80  4976.353  534.910    0.000  534.910   682.584 1724.091    0.000 1724.091    60.319 2316.575    0.000 2316.575
284.90  4987.735  519.633    0.000  519.633   718.385 1575.420    0.000 1575.420    60.319 2195.232    0.000 2195.232
285.00  5202.082  498.277    0.000  498.277   799.576 1794.911    0.000 1794.911    70.372 2459.132    0.000 2459.132
285.10  5078.420  526.821    0.000  526.821   780.643 1812.418    0.000 1812.418    90.982 2339.702    0.000 2339.702
285.20  5028.331  570.784    0.000  570.784   831.277 1744.856    0.000 1744.856    59.918 2225.407    0.000 2225.407
285.30  5022.275  471.645    0.000  471.645   769.223 1765.161    0.000 1765.161    50.265 2439.729    0.000 2439.729
285.40  4992.699  539.755    0.000  539.755   758.530 1734.552    0.000 1734.552    19.906 2456.935    9.953 2446.982
285.50  5064.393  543.413    0.000  543.413   774.846 1811.294    0.000 1811.294    30.159 2449.985    0.000 2449.985
285.60  5082.062  561.399    0.000  561.399   935.448 1778.339    1.816 1776.523    80.526 2338.593    0.000 2338.593
285.70  5200.743  513.686    0.000  513.686   989.883 1554.889    0.000 1554.889    90.478 2457.419    0.000 2457.419
285.80  5255.414  521.812    0.000  521.812  1044.170 1741.661   22.177 1719.484    60.119 2636.073    0.000 2636.073
285.90  5128.496  539.593    0.000  539.593   941.601 1672.603    0.000 1672.603    50.265 2461.348    0.000 2461.348
286.00  5087.019  476.295    0.000  476.295   828.699 1845.258   35.709 1809.549    19.906 2460.843    0.000 2460.843
286.10  5046.490  523.742    0.000  523.742   773.735 1800.483   13.012 1787.471    20.106 2400.323    0.000 2400.323
286.20  5046.132  426.609    0.000  426.609   872.733 1620.192    0.000 1620.192    40.212 2376.896    0.000 2376.896
286.30  5076.293  432.406    0.000  432.406   829.671 1691.500    0.000 1691.500    30.159 2341.092   60.822 2280.270
286.40  5050.792  420.427    0.000  420.427   728.345 1814.855    1.816 1813.039    79.623 2644.620    0.000 2644.620
286.50  4878.681  468.280    0.000  468.280   738.118 1898.632    1.902 1896.729     0.000 2402.124    0.000 2402.124
286.60  4939.961  422.232    0.000  422.232   584.375 1886.069    7.522 1878.547     0.000 2261.773    0.000 2261.773
286.70  4930.829  466.105    0.000  466.105   664.044 1830.414    7.609 1822.805    20.106 2386.741   10.053 2376.688
286.80  4945.125  526.531    0.000  526.531   471.753 1976.777    0.000 1976.777     0.000 2336.289    0.000 2336.289
286.90  4910.457  455.099    0.000  455.099   489.957 2009.214    0.000 2009.214     0.000 2424.256    0.000 2424.256
287.00  4828.297  484.650    0.000  484.650   481.001 1997.004   16.343 1980.662     0.000 2274.044    0.000 2274.044
287.10  4804.456  542.276    0.000  542.276   548.521 1929.018    5.707 1923.311    30.159 2143.351    0.000 2143.351
287.20  4709.419  475.211    0.000  475.211   545.844 1790.795   16.343 1774.452    70.372 2236.046    0.000 2236.046
287.30  4961.855  454.554    0.000  454.554   524.326 2018.238    0.000 2018.238     0.000 2246.905    0.000 2246.905
287.40  4807.779  478.465    0.000  478.465   526.389 1851.023   28.362 1822.661     0.000 2306.820    0.000 2306.820
287.50  4998.655  403.488    0.000  403.488   739.576 1867.655   13.143 1854.512    20.106 2339.298    0.000 2339.298
287.60  5106.438  360.893    0.000  360.893   885.994 1717.348    7.435 1709.913    30.059 2249.508    0.000 2249.508
287.70  5018.884  382.603    0.000  382.603   771.870 1850.587    0.000 1850.587    20.308 2373.887    0.000 2373.887
287.80  5118.226  420.242    0.000  420.242   750.722 1869.042   24.730 1844.312     0.000 2607.111    0.000 2607.111
287.90  4980.176  438.248    0.000  438.248   806.245 1893.730    0.000 1893.730     0.000 2498.245    0.000 2498.245
288.00  5001.966  417.857    0.000  417.857   655.276 1832.810    0.000 1832.810     0.000 2321.812   30.462 2291.350
288.10  4980.771  378.378    0.000  378.378   655.694 1892.355    0.000 1892.355     0.000 2426.754    0.000 2426.754
288.20  4878.604  322.375    0.000  322.375   753.762 1783.861    0.000 1783.861     0.000 2511.007   10.154 2500.853
288.30  4819.930  324.331    0.000  324.331   873.422 1566.571    0.000 1566.571     0.000 2182.262    0.000 2182.262
288.40  5105.732  372.914    0.000  372.914   775.866 1850.273    0.000 1850.273     0.000 2554.537    0.000 2554.537
288.50  4944.398  387.012    0.000  387.012   815.918 1623.985    1.902 1622.082    40.414 2192.110    0.000 2192.110
288.60  4995.529  407.653    0.000  407.653   572.622 1849.625    7.609 1842.016     0.000 2299.794    0.000 2299.794
288.70  4905.865  383.971    0.000  383.971   632.693 1870.864    0.000 1870.864    10.053 2254.543   10.053 2244.490
288.80  5057.719  429.816    0.000  429.816   674.007 1735.020   13.142 1721.878     0.000 2164.482   10.154 2154.328
288.90  4968.375  469.945    0.000  469.945   713.898 1713.304   24.730 1688.574     0.000 2117.109    0.000 2117.109
289.00  4824.122  517.443    0.000  517.443   769.376 1671.653    0.000 1671.653     0.000 2060.307   30.462 2029.845
289.10  4854.871  491.522    0.000  491.522   607.810 1743.368   11.414 1731.954     0.000 1928.723   20.106 1908.616
289.20  4814.133  522.368    0.000  522.368   694.266 1683.242    0.000 1683.242     0.000 2142.034    0.000 2142.034
289.30  4760.865  533.504    0.000  533.504   590.558 1842.981    0.000 1842.981     0.000 2127.454    0.000 2127.454
289.40  5015.260  413.673    0.000  413.673   650.511 1795.552    0.000 1795.552    10.053 2012.060   10.154 2001.906
289.50  4919.020  473.771    0.000  473.771   698.717 1858.407   18.762 1839.645     0.000 2395.285    0.000 2395.285
289.60  5145.355  396.419    0.000  396.419   794.088 1750.298   13.316 1736.982    20.207 2157.844   30.159 2127.685
289.70  5104.520  426.193    0.000  426.193   775.201 1788.703   13.012 1775.691    10.053 2213.526   10.053 2203.473
289.80  4978.207  410.727    0.000  410.727   633.575 1915.942    5.448 1910.495    30.159 2364.527    0.000 2364.527
289.90  5098.941  458.065    0.000  458.065   630.693 1806.660    0.000 1806.660     0.000 2035.397    0.000 2035.397
290.00  4909.966  513.298    0.000  513.298   582.259 1749.534    0.000 1749.534     0.000 2264.194    0.000 2264.194
290.10  4840.956  474.871    0.000  474.871   533.390 1878.499    0.000 1878.499    30.159 2284.803    0.000 2284.803
290.20  4976.055  495.069    0.000  495.069   749.200 1695.864    1.902 1693.962    40.212 2203.372    0.000 2203.372
290.30  4999.317  429.589    0.000  429.589   673.855 1829.857    0.000 1829.857    40.212 2142.450    0.000 2142.450
290.40  4995.130  399.207    0.000  399.207   659.946 1768.364   26.632 1741.731    30.462 1988.447    0.000 1988.447
290.50  5169.134  428.262    0.000  428.262   642.827 1907.876    9.511 1898.365     9.953 2146.486    0.000 2146.486
290.60  5075.785  418.749    0.000  418.749   602.738 1854.262   22.828 1831.435    10.053 2213.323    0.000 2213.323
290.70  4992.332  344.558    0.000  344.558   519.136 1882.497   22.828 1859.670     0.000 2185.385    0.000 2185.385
290.80  4985.371  343.275    0.000  343.275   581.052 1816.438   39.948 1776.490    39.811 2047.558    0.000 2047.558
290.90  4976.413  413.515    0.000  413.515   850.152 1666.070    5.707 1660.363    80.425 2183.765    0.000 2183.765
291.00  5026.676  359.810    0.000  359.810   616.294 1792.621    0.000 1792.621    10.154 2007.245    0.000 2007.245
291.10  4968.080  355.080    0.000  355.080   660.338 1909.167   15.218 1893.948     0.000 2031.768    0.000 2031.768
291.20  4873.137  334.512    0.000  334.512   618.271 1659.828    0.000 1659.828     0.000 1990.950    0.000 1990.950
291.30  4993.280  339.095    0.000  339.095   750.219 1718.808    1.902 1716.906     0.000 2048.663    0.000 2048.663
291.40  4931.095  361.730    0.000  361.730   656.444 1753.309    0.000 1753.309     0.000 2173.229    0.000 2173.229
291.50  4894.797  420.662    0.000  420.662   760.956 1664.030    0.000 1664.030     0.000 2062.222    0.000 2062.222
291.60  4945.401  477.731    0.000  477.731   687.482 1790.089    0.000 1790.089    10.053 1990.241    0.000 1990.241
291.70  4778.994  508.483    0.000  508.483   595.195 1883.322    9.425 1873.897     0.000 2257.274    0.000 2257.274
291.80  4931.709  442.994    0.000  442.994   830.054 1686.739    7.392 1679.347    40.212 2191.605    0.000 2191.605
291.90  4985.230  429.828    0.000  429.828   548.783 2022.216   60.830 1961.386     0.000 2143.253    0.000 2143.253
292.00  5150.166  462.388    0.000  462.388   612.289 1849.965   41.851 1808.114    20.106 2181.352    0.000 2181.352
292.10  4915.778  434.738    0.000  434.738   493.877 2088.752    9.511 2079.240    10.053 2344.316    0.000 2344.316
292.20  4877.326  389.228    0.000  389.228   463.445 1967.828   18.244 1949.583    10.053 2192.614    0.000 2192.614
292.30  4874.708  386.431    0.000  386.431   486.177 1863.004   43.753 1819.252    20.106 2141.442    0.000 2141.442
292.40  4833.331  453.182    0.000  453.182   539.918 1832.602   32.339 1800.263    10.053 1970.634    0.000 1970.634
292.50  4956.341  450.075    0.000  450.075   475.466 1987.287   24.038 1963.249     0.000 2254.136    0.000 2254.136
292.60  4925.442  443.352    0.000  443.352   409.018 1982.013  104.148 1877.865     0.000 2314.661    0.000 2314.661
292.70  4975.588  416.828    0.000  416.828   428.302 1976.222   56.330 1919.892     0.000 2341.517    0.000 2341.517
292.80  4920.455  418.592    0.000  418.592   371.489 2056.827    0.000 2056.827     0.000 2280.293    0.000 2280.293
292.90  4956.043  482.575    0.000  482.575   454.703 2011.759   24.165 1987.594    30.159 2293.548    0.000 2293.548
293.00  4977.620  519.684    0.000  519.684   451.130 2102.860   16.729 2086.131     9.953 2227.314    0.000 2227.314
293.10  5093.190  418.732    0.000  418.732   370.424 2148.568    0.000 2148.568     0.000 2138.446    0.000 2138.446
293.20  4982.330  446.719    0.000  446.719   401.315 2292.075   11.153 2280.922     0.000 2518.845    0.000 2518.845
293.30  5041.173  450.169    0.000  450.169   381.488 2244.908   27.882 2217.025     0.000 2356.298    0.000 2356.298
293.40  4964.158  380.186    0.000  380.186   449.883 2202.234   28.143 2174.091     0.000 2507.687    0.000 2507.687
293.50  4808.956  388.289    0.000  388.289   515.486 2112.481   29.915 2082.566     0.000 2345.827    0.000 2345.827
293.60  5023.153  429.625    0.000  429.625   454.803 2024.201   35.147 1989.054     0.000 2363.623    0.000 2363.623
293.70  5034.737  450.321    0.000  450.321   445.603 2068.355   35.622 2032.734     0.000 2423.558    0.000 2423.558
293.80  4837.507  351.469    0.000  351.469   622.757 1992.580    1.859 1990.721     0.000 2387.637    0.000 2387.637
293.90  4921.363  415.284    0.000  415.284   601.062 1962.264    0.000 1962.264     0.000 2435.486    0.000 2435.486
294.00  4902.267  401.396    0.000  401.396   567.244 1889.979   11.283 1878.696    10.053 2196.816    0.000 2196.816
294.10  4870.583  412.526    0.000  412.526   480.342 1802.254    3.805 1798.450    50.265 2209.094   20.106 2188.988
294.20  4810.182  482.454    0.000  482.454   477.794 1791.465   24.165 1767.301    30.159 2423.125    0.000 2423.125
294.30  4804.098  455.553    0.000  455.553   459.079 1888.764   26.023 1862.740    30.159 2403.337    0.000 2403.337
294.40  5056.809  379.217    0.000  379.217   503.294 2127.828  144.481 1983.347    40.212 2557.245    0.000 2557.245
294.50  5015.535  367.853    0.000  367.853   486.825 2155.173  121.356 2033.817    20.106 2789.588    0.000 2789.588
294.60  5070.289  373.440    0.000  373.440   447.185 2361.271  213.920 2147.350     0.000 2663.214   40.616 2622.599
294.70  4868.366  410.273    0.000  410.273   428.076 2267.897  207.122 2060.775     0.000 2617.862   30.159 2587.703
294.80  5086.134  364.908    0.000  364.908   637.578 2024.867  156.459 1868.408    40.212 2609.422    0.000 2609.422
294.90  5289.050  343.820    0.000  343.820   523.882 2046.707  152.184 1894.523    20.106 2559.258   20.308 2538.951
295.00  5246.830  348.856    0.000  348.856   553.451 2087.174  106.529 1980.645    10.053 2794.510   10.154 2784.356
295.10  5132.939  362.634    0.000  362.634   609.706 2093.772  157.880 1935.892    20.106 2592.238    0.000 2592.238
295.20  5051.494  402.468    0.000  402.468   507.796 2127.758  156.543 1971.215    50.265 2644.811   20.308 2624.504
295.30  5040.010  364.561    0.000  364.561   592.357 1909.306  112.236 1797.070    10.053 2560.768   20.308 2540.461
295.40  5284.839  406.591    0.000  406.591   461.841 2052.568  104.192 1948.377     0.000 2337.184    0.000 2337.184
295.50  5232.522  368.626    0.000  368.626   455.303 2101.354  124.601 1976.753    50.265 2180.850    0.000 2180.850
295.60  5239.824  372.828    0.000  372.828   481.162 2012.451  121.747 1890.704    10.053 2305.109    0.000 2305.109
295.70  5040.514  466.421    0.000  466.421   496.257 1999.219  112.236 1886.983     0.000 2541.166   20.308 2520.858
295.80  5082.399  457.573    0.000  457.573   580.655 2230.642   84.603 2146.039     0.000 2599.072    0.000 2599.072
295.90  5081.394  347.173    0.000  347.173   429.423 2051.576   39.948 2011.628     0.000 2449.983    0.000 2449.983
296.00  5024.665  352.147    0.000  352.147   527.261 2008.565   66.580 1941.984    10.053 2368.151    0.000 2368.151
296.10  5058.750  387.799    0.000  387.799   492.888 2030.024   70.385 1959.639     0.000 2205.685    0.000 2205.685
296.20  4944.804  329.588    0.000  329.588   512.040 1797.918   15.218 1782.700     0.000 2114.300    0.000 2114.300
296.30  4791.136  386.251    0.000  386.251   496.047 1841.621    9.511 1832.109     0.000 2155.117    0.000 2155.117
296.40  5028.361  378.139    0.000  378.139   437.855 1785.256   19.023 1766.233     0.000 1993.866    0.000 1993.866
296.50  5184.847  357.375    0.000  357.375   419.085 2051.880   75.746 1976.134    10.053 2256.756    0.000 2256.756
296.60  4929.203  336.844    0.000  336.844   458.699 1815.268   36.144 1779.124     0.000 2097.318    0.000 2097.318
296.70  5045.716  302.931    0.000  302.931   504.138 1916.468   76.092 1840.376     0.000 2196.643    0.000 2196.643
296.80  4878.788  355.423    0.000  355.423   444.649 1904.114   86.728 1817.386     0.000 2166.178    0.000 2166.178
296.90  4955.771  365.706    0.000  365.706   578.710 1810.045   79.896 1730.148     0.000 2199.563    0.000 2199.563
297.00  5036.742  305.383    0.000  305.383   570.966 1912.328   80.761 1831.566     0.000 2329.246    0.000 2329.246
297.10  5120.413  331.723    0.000  331.723   489.183 1923.583  135.063 1788.520     0.000 2190.522    0.000 2190.522
297.20  5179.746  374.292    0.000  374.292   609.652 1817.550  106.529 1711.022    20.106 2388.959    0.000 2388.959
297.30  5092.727  464.375    0.000  464.375   487.065 1968.395  155.988 1812.406     0.000 2279.585    0.000 2279.585
297.40  5487.602  380.417    0.000  380.417   542.087 1949.103  125.552 1823.552     0.000 2172.609    0.000 2172.609
297.50  5474.407  405.363    0.000  405.363   536.244 2055.478  157.891 1897.587    20.106 2394.075    0.000 2394.075
297.60  5279.936  361.485    0.000  361.485   477.839 1922.733   85.603 1837.130     0.000 2327.936    0.000 2327.936
297.70  5414.778  290.810    0.000  290.810   617.216 1780.912  154.086 1626.826     0.000 2348.648    0.000 2348.648
297.80  5431.665  274.217    0.000  274.217   700.965 1852.104   98.919 1753.185     0.000 2459.133    0.000 2459.133
297.90  5511.687  287.057    0.000  287.057   658.173 1930.080  138.868 1791.212     0.000 2457.319    0.000 2457.319
298.00  5567.490  317.434    0.000  317.434   535.138 2052.542   85.603 1966.939    20.006 2570.635    0.000 2570.635
298.10  5561.211  437.056    0.000  437.056   763.100 1830.360   43.753 1786.607    20.106 2571.224    0.000 2571.224
298.20  5513.800  338.232    0.000  338.232   885.869 1844.174   60.873 1783.300    50.265 2639.883    0.000 2639.883
298.30  5512.198  400.733    0.000  400.733   819.172 1911.347   79.766 1831.581    30.159 2792.200    0.000 2792.200
298.40  5737.428  353.335    0.000  353.335   846.699 2027.113  121.997 1905.116    30.260 2776.916    0.000 2776.916
298.50  5985.066  402.025    0.000  402.025   816.746 2002.155  116.163 1885.992    70.372 2615.562    0.000 2615.562
298.60  5667.709  326.585    0.000  326.585   889.625 2023.119  132.455 1890.663    80.425 2830.998   20.106 2810.892
298.70  5839.112  402.528    0.000  402.528   759.460 2034.682  119.193 1915.489    50.265 2485.374   30.159 2455.215
298.80  5872.442  308.193    0.000  308.193   681.080 2011.248  203.057 1808.192    30.159 2653.059   40.212 2612.847
298.90  5909.221  285.072    0.000  285.072   623.545 2061.530  318.626 1742.904     9.953 2508.301   40.616 2467.685
299.00  5762.700  292.430    0.000  292.430   556.774 2181.803  369.987 1811.817    40.212 2614.751  142.154 2472.597
299.10  5598.663  337.336    0.000  337.336   637.758 2127.197  301.765 1825.432    20.106 2566.498   60.823 2505.676
299.20  5704.840  395.730    0.000  395.730   595.560 2262.504  469.722 1792.782    10.053 2906.495  353.471 2553.024
299.30  5397.911  429.605    0.000  429.605   539.660 2070.130  280.627 1789.503    20.106 2658.385  132.000 2526.384
299.40  5328.121  474.260    0.000  474.260   562.066 1986.386  195.072 1791.314     0.000 2428.474   71.077 2357.397
299.50  5418.492  392.979    0.000  392.979   512.428 2143.715  197.839 1945.876    30.159 2769.677   20.308 2749.369
299.60  5298.446  508.730    0.000  508.730   598.455 1918.339  108.431 1809.909    20.106 2625.610    0.000 2625.610
299.70  5422.588  489.616    0.000  489.616   572.217 2143.194  129.356 2013.838    20.106 2619.981    0.000 2619.981
299.80  5335.633  445.443    0.000  445.443   563.742 2112.678  117.682 1994.996    10.053 2708.149    0.000 2708.149
299.90  5220.352  453.987    0.000  453.987   689.820 1996.393   85.603 1910.789    20.106 2547.500    0.000 2547.500
300.00  5334.258  419.838    0.000  419.838   739.392 1995.730   81.799 1913.931    30.159 2544.076   20.106 2523.970
300.10  5301.133  461.182    0.000  461.182   489.166 2096.092   42.628 2053.463    20.106 2513.827    0.000 2513.827
300.20  5293.370  498.490    0.000  498.490   457.472 2181.544   68.957 2112.587     0.000 2514.621    0.000 2514.621
300.30  5222.308  467.560    0.000  467.560   497.993 2099.963   67.358 2032.606     0.000 2562.876    0.000 2562.876
300.40  5377.610  476.878    0.000  476.878   511.132 1943.772   56.896 1886.876     0.000 2484.964    0.000 2484.964
300.50  5266.853  472.308    0.000  472.308   573.159 2049.614   81.668 1967.946    10.053 2401.723    0.000 2401.723
300.60  5379.046  457.598    0.000  457.598   577.264 1891.679   91.051 1800.628    20.106 2431.681    0.000 2431.681
300.70  5362.193  474.004    0.000  474.004   676.744 2038.628  114.094 1924.533    10.053 2643.905    0.000 2643.905
300.80  5344.867  575.097    0.000  575.097   645.586 2028.861   65.236 1963.625    20.106 2626.616    0.000 2626.616
300.90  5405.998  511.793    0.000  511.793   457.767 2176.454   74.190 2102.265    30.159 2686.439    0.000 2686.439
301.00  5579.068  477.074    0.000  477.074   659.350 2051.111   74.190 1976.922    39.811 2756.420   19.906 2736.515
301.10  5543.767  538.719    0.000  538.719   649.120 2043.600   72.287 1971.313    40.313 2771.491    0.000 2771.491
301.20  5476.727  489.723    0.000  489.723   588.642 1988.424  101.902 1886.521    70.372 2497.533    0.000 2497.533
301.30  5496.605  487.441    0.000  487.441   697.493 2017.606  197.313 1820.293    30.159 2699.204   20.308 2678.896
301.40  5411.997  488.055    0.000  488.055   791.444 1901.536  125.552 1775.984    10.053 2641.301   20.308 2620.994
301.50  5663.848  523.380    0.000  523.380   681.073 1931.229  167.402 1763.827    40.212 2559.563   10.154 2549.410
301.60  5443.002  518.621    0.000  518.621   583.418 1984.130  149.325 1834.805     0.000 2668.939   20.308 2648.631
301.70  5500.692  497.417    0.000  497.417   793.101 2094.437  207.003 1887.434     0.000 2958.281   81.231 2877.050
301.80  5606.021  470.779    0.000  470.779   673.867 2020.023  116.040 1903.983     0.000 2693.276    0.000 2693.276
301.90  5658.098  522.166    0.000  522.166   712.444 2066.967   85.560 1981.407     9.953 2559.374    0.000 2559.374
302.00  5514.335  542.580    0.000  542.580   717.387 1927.931  121.660 1806.271    10.053 2593.837    0.000 2593.837
302.10  5543.979  515.718    0.000  515.718   764.043 1831.666  117.942 1713.724     0.000 2393.179    0.000 2393.179
302.20  5604.005  499.892    0.000  499.892   712.017 1947.951  241.592 1706.359     0.000 2656.773   50.769 2606.004
302.30  5530.616  468.301    0.000  468.301   752.651 1825.480  112.236 1713.244     0.000 2646.719   40.616 2606.103
302.40  5562.676  427.614    0.000  427.614   692.910 1898.543   57.069 1841.474     0.000 2486.878    0.000 2486.878
302.50  5533.702  454.845    0.000  454.845   617.496 2068.753   64.678 2004.075     0.000 2590.943    0.000 2590.943
302.60  5560.272  439.816    0.000  439.816   692.734 2128.152   83.701 2044.451     0.000 2630.435    0.000 2630.435
302.70  5822.482  435.418    0.000  435.418   749.118 2136.539   83.701 2052.838    10.053 2912.736    0.000 2912.736
302.80  5658.899  399.538    0.000  399.538   811.927 2214.053   64.591 2149.462    10.053 3043.723    0.000 3043.723
302.90  5621.875  447.704    0.000  447.704   699.839 2240.376   91.397 2148.979    10.053 2936.463    0.000 2936.463
303.00  5669.040  424.950    0.000  424.950   736.462 2143.414  104.488 2038.926     0.000 2677.497    0.000 2677.497
303.10  5730.090  402.542    0.000  402.542   681.210 2260.318  138.520 2121.798    20.106 2792.297    0.000 2792.297
303.20  5736.862  459.252    0.000  459.252   741.729 2080.286   47.557 2032.729     0.000 2711.062    0.000 2711.062
303.30  5473.241  416.885    0.000  416.885   770.426 1979.428   70.168 1909.260    10.053 2708.751    0.000 2708.751
303.40  5543.037  326.628    0.000  326.628   717.405 1924.087   79.766 1844.321     0.000 2536.142    0.000 2536.142
303.50  5616.781  352.273    0.000  352.273   611.690 2065.175  109.290 1955.885     0.000 2604.594    0.000 2604.594
303.60  5723.344  329.782    0.000  329.782   631.797 2095.161  129.183 1965.978     0.000 2543.880    0.000 2543.880
303.70  5579.735  382.901    0.000  382.901   714.194 1856.052   90.789 1765.263     0.000 2434.591    0.000 2434.591
303.80  5805.064  451.507    0.000  451.507   798.808 1937.177  103.541 1833.637     0.000 2691.877    0.000 2691.877
303.90  5720.149  387.847    0.000  387.847   717.655 1998.264  117.551 1880.713     0.000 2581.481    0.000 2581.481
304.00  5747.834  333.875    0.000  333.875   879.228 1887.222   97.017 1790.205     0.000 2636.787    0.000 2636.787
304.10  5673.047  372.927    0.000  372.927   909.420 1761.933   87.505 1674.427    10.053 2556.745    0.000 2556.745
304.20  5699.459  364.097    0.000  364.097   945.569 1662.545   85.603 1576.942    10.053 2690.456    0.000 2690.456
304.30  5752.272  358.119    0.000  358.119  1000.844 1687.184  108.431 1578.753    29.858 2702.540    0.000 2702.540
304.40  5564.276  322.662    0.000  322.662   806.204 1720.902  116.040 1604.862    30.060 2503.281    0.000 2503.281
304.50  5548.311  402.420    0.000  402.420   961.599 1704.606  167.402 1537.203    99.528 2652.072   10.154 2641.918
304.60  5588.810  407.781    0.000  407.781   812.390 1939.429  115.899 1823.530     0.000 2527.599    0.000 2527.599
304.70  5705.763  378.637    0.000  378.637   914.742 1799.259   71.766 1727.493     0.000 2546.288    0.000 2546.288
304.80  5435.161  378.556    0.000  378.556   963.030 1392.772    0.000 1392.772     0.000 2242.887    0.000 2242.887
304.90  5486.056  359.575    0.000  359.575   999.049 1694.749    0.000 1694.749    50.769 2476.729    0.000 2476.729
305.00  5609.171  408.925    0.000  408.925   973.612 1985.294  160.902 1824.392    10.053 2949.415   60.319 2889.097
305.10  5590.263  381.234    0.000  381.234   935.625 1674.014   71.505 1602.510     0.000 2457.807    0.000 2457.807
305.20  5575.378  367.688    0.000  367.688  1180.453 1594.670   95.408 1499.262     0.000 2774.076    0.000 2774.076
305.30  5540.700  343.630    0.000  343.630  1001.549 1724.586   89.223 1635.362    30.159 2548.090    0.000 2548.090
305.40  5713.410  312.408    0.000  312.408  1150.020 1630.378  110.714 1519.664    20.106 2758.500    0.000 2758.500
305.50  5501.652  451.375    0.000  451.375  1025.365 1628.099  129.432 1498.666     0.000 2423.938    0.000 2423.938
305.60  5584.525  507.336    0.000  507.336  1107.457 1696.062  114.344 1581.717     0.000 2741.841    0.000 2741.841
305.70  5597.102  460.590    0.000  460.590   943.225 1863.222  169.337 1693.885     0.000 2636.667    0.000 2636.667
305.80  5709.908  424.512    0.000  424.512  1055.892 1636.596  158.218 1478.379     0.000 2453.290    0.000 2453.290
305.90  5603.718  401.931    0.000  401.931  1229.383 1704.805  128.102 1576.703     0.000 2819.340    0.000 2819.340
306.00  5491.770  369.753    0.000  369.753  1177.769 1619.700   50.450 1569.249     0.000 2643.318    0.000 2643.318
306.10  5734.217  367.087    0.000  367.087  1269.222 1524.604   11.283 1513.321     0.000 2580.479    0.000 2580.479
306.20  5758.669  388.544    0.000  388.544  1279.528 1524.894  100.854 1424.040    50.265 2560.754    0.000 2560.754
306.30  5331.660  378.494    0.000  378.494  1135.090 1394.728   74.355 1320.373    40.212 2381.816    0.000 2381.816
306.40  5526.844  381.575    0.000  381.575  1169.103 1561.795  130.567 1431.229    70.372 2583.585    0.000 2583.585
306.50  5407.057  330.893    0.000  330.893  1197.392 1497.910   89.354 1408.556     0.000 2815.404    0.000 2815.404
306.60  5742.756  330.081    0.000  330.081  1165.538 1606.683  175.294 1431.389    20.106 2433.895    0.000 2433.895
306.70  5689.175  356.364    0.000  356.364   974.496 1837.985  165.500 1672.485    20.106 2602.594    0.000 2602.594
306.80  5500.185  379.102    0.000  379.102  1012.278 1706.328  213.701 1492.627     0.000 2497.536    0.000 2497.536
306.90  5624.191  359.629    0.000  359.629  1074.362 1737.970  201.644 1536.327    10.053 2549.712    0.000 2549.712
307.00  5813.906  308.428    0.000  308.428   926.109 1816.264  283.529 1532.735    40.212 2577.856    0.000 2577.856
307.10  5749.552  325.546    0.000  325.546   941.986 1836.052  239.291 1596.760     0.000 2436.313    0.000 2436.313
307.20  5623.215  369.397    0.000  369.397  1032.569 1717.569  271.856 1445.713    10.053 2631.754    0.000 2631.754
307.30  5706.606  343.166    0.000  343.166  1001.600 1631.450   88.716 1542.734    40.012 2467.978    0.000 2467.978
307.40  5757.115  342.450    0.000  342.450  1076.055 1683.768   92.866 1590.902    49.864 2532.629    0.000 2532.629
307.50  5770.097  300.251    0.000  300.251  1129.868 1671.138   90.006 1581.132    30.159 2538.055    0.000 2538.055
307.60  5881.041  344.211    0.000  344.211   990.016 1804.451  136.052 1668.399    50.265 2765.958    0.000 2765.958
307.70  5865.797  388.886    0.000  388.886  1179.454 1594.284  110.496 1483.788    40.112 2713.879    0.000 2713.879
307.80  5812.738  429.651    0.000  429.651  1050.459 1886.177   96.235 1789.942     0.000 2868.305    0.000 2868.305
307.90  5779.540  417.151    0.000  417.151  1013.289 1793.086  100.951 1692.136    30.260 2573.543    0.000 2573.543
308.00  5960.674  369.571    0.000  369.571   958.773 1865.237  153.434 1711.803     0.000 2642.604    0.000 2642.604
308.10  5802.149  400.976    0.000  400.976   932.480 1899.212  133.852 1765.360     0.000 2422.735    0.000 2422.735
308.20  5719.615  338.740    0.000  338.740   926.517 1754.079   82.093 1671.986    30.159 2604.099    0.000 2604.099
308.30  5806.078  413.298    0.000  413.298   934.428 1705.817   49.460 1656.358     0.000 2583.699    0.000 2583.699
308.40  5566.805  396.671    0.000  396.671  1008.184 1831.170   61.341 1769.829     0.000 2748.872    0.000 2748.872
308.50  5774.944  414.573    0.000  414.573  1062.118 1751.777   88.060 1663.717    20.106 2808.690    0.000 2808.690
308.60  5852.750  383.286    0.000  383.286   912.541 1853.429  107.855 1745.574    10.053 2664.217    0.000 2664.217
308.70  5878.291  378.050    0.000  378.050  1203.969 1761.579  130.432 1631.147    59.917 2851.514    0.000 2851.514
308.80  5549.843  427.537    0.000  427.537  1173.738 1490.664  125.671 1364.992    30.159 2475.115    0.000 2475.115
308.90  5566.129  422.853    0.000  422.853   998.143 1670.586  210.883 1459.703    40.212 2572.436    0.000 2572.436
309.00  5861.771  457.397    0.000  457.397  1025.432 1626.636  230.697 1395.939     0.000 2687.744    0.000 2687.744
309.10  5790.762  424.190    0.000  424.190   960.483 1526.746  227.917 1298.829     0.000 2383.626    0.000 2383.626
309.20  5649.070  420.822    0.000  420.822   971.558 1633.403  217.062 1416.340     0.000 2505.082    0.000 2505.082
309.30  5649.239  396.580    0.000  396.580   678.337 1597.097   99.779 1497.319     0.000 2344.728    0.000 2344.728
309.40  5865.884  413.193    0.000  413.193   878.197 1627.298  197.167 1430.131     0.000 2684.310   10.053 2674.257
309.50  5775.162  410.484    0.000  410.484  1001.740 1439.152  183.894 1255.258    59.817 2567.108    0.000 2567.108
309.60  5835.908  398.598    0.000  398.598  1061.076 1511.448  169.631 1341.818    20.106 2634.650    0.000 2634.650
309.70  5853.670  458.604    0.000  458.604  1031.078 1779.275  116.029 1663.246    10.154 2920.872    0.000 2920.872
309.80  5584.958  349.419    0.000  349.419  1040.474 1677.739   78.679 1599.060    10.053 2596.070    0.000 2596.070
309.90  5608.574  427.261    0.000  427.261  1079.082 1418.291  120.489 1297.803     0.000 2434.106    0.000 2434.106
310.00  5695.414  490.176    0.000  490.176  1008.265 1545.393  227.534 1317.859     0.000 2548.108    0.000 2548.108
310.10  5585.686  416.570    0.000  416.570  1047.340 1611.519  298.141 1313.378    20.106 2959.693    0.000 2959.693
310.20  5660.927  410.386    0.000  410.386   971.690 1763.022  300.339 1462.683    10.053 2724.231    0.000 2724.231
310.30  5746.571  420.609    0.000  420.609  1107.347 1623.524  161.510 1462.013    10.053 2859.749    0.000 2859.749
310.40  5987.049  404.403    0.000  404.403  1066.232 1634.217   66.015 1568.201    30.059 2764.739    0.000 2764.739
310.50  5693.894  481.454    0.000  481.454   882.289 1859.049  110.757 1748.291     0.000 2884.993    0.000 2884.993
310.60  5982.719  474.397    0.000  474.397  1011.446 1866.018   45.568 1820.450     0.000 2999.700    0.000 2999.700
310.70  5790.103  482.648    0.000  482.648   920.341 1693.650   52.047 1641.603     0.000 2855.727    0.000 2855.727
310.80  5827.489  448.684    0.000  448.684   806.702 1652.465   18.675 1633.790     0.000 2595.855    0.000 2595.855
310.90  5681.918  474.475    0.000  474.475   951.890 1672.078   34.544 1637.534     0.000 2736.616    0.000 2736.616
311.00  5515.856  475.463    0.000  475.463   804.826 1739.060   53.696 1685.363     0.000 2412.693    0.000 2412.693
311.10  5742.820  451.546    0.000  451.546   854.380 1842.323   51.016 1791.307     0.000 2704.730    0.000 2704.730
311.20  5476.321  427.185    0.000  427.185   778.948 1875.729  108.469 1767.260    30.159 2654.360    0.000 2654.360
311.30  5909.259  399.338    0.000  399.338   774.778 1979.623  132.642 1846.981     0.000 2889.203    0.000 2889.203
311.40  5571.475  393.109    0.000  393.109   810.381 1723.035    5.707 1717.328     0.000 2541.071    0.000 2541.071
311.50  5699.083  495.039    0.000  495.039   736.236 1798.471    0.000 1798.471     0.000 2572.927    0.000 2572.927
311.60  5582.659  441.400    0.000  441.400   730.071 1637.255    0.000 1637.255     0.000 2144.270    0.000 2144.270
311.70  5425.614  470.691    0.000  470.691   563.455 1790.356    0.000 1790.356     0.000 2169.206    0.000 2169.206
311.80  5417.425  445.175    0.000  445.175   500.627 1746.149    0.000 1746.149     0.000 2264.093    0.000 2264.093
311.90  5415.782  418.709    0.000  418.709   601.016 1798.556    0.000 1798.556     0.000 2292.146    0.000 2292.146
312.00  5548.012  375.731    0.000  375.731   550.792 1897.177   35.318 1861.859     0.000 2632.966    0.000 2632.966
312.10  5633.286  400.688    0.000  400.688   570.116 1803.967   37.614 1766.353     0.000 2343.324    0.000 2343.324
312.20  5601.497  442.785    0.000  442.785   673.432 1792.941    9.209 1783.733     0.000 2283.601    0.000 2283.601
312.30  5460.152  419.105    0.000  419.105   625.615 1637.436   56.330 1581.106     0.000 2173.919    0.000 2173.919
312.40  5521.378  469.826    0.000  469.826   573.869 1791.581   35.318 1756.263     0.000 2297.361    0.000 2297.361
312.50  5528.427  454.040    0.000  454.040   425.888 2001.674  116.029 1885.645     0.000 2471.609    0.000 2471.609
312.60  5589.594  440.279    0.000  440.279   547.546 1983.614   79.897 1903.717     0.000 2501.670    0.000 2501.670
312.70  5815.023  432.202    0.000  432.202   485.325 2196.263   98.179 2098.085     0.000 2756.814    0.000 2756.814
312.80  5774.178  410.976    0.000  410.976   642.741 1817.601   99.822 1717.780     0.000 2682.129    0.000 2682.129
312.90  5583.572  481.462    0.000  481.462   678.970 1804.711   18.547 1786.164     0.000 2686.949    0.000 2686.949
313.00  5859.981  426.394    0.000  426.394   543.394 2152.017  100.988 2051.028     0.000 2706.758    0.000 2706.758
313.10  5708.661  393.424    0.000  393.424   673.077 1928.857   20.447 1908.410    50.265 2579.962    0.000 2579.962
313.20  5705.119  448.639    0.000  448.639   582.734 1931.339   13.012 1918.327     0.000 2527.299    0.000 2527.299
313.30  5765.031  442.302    0.000  442.302   746.554 1748.909    1.859 1747.050    59.717 2417.426    0.000 2417.426
313.40  5703.283  496.127    0.000  496.127   868.971 1667.103    5.707 1661.397    60.319 2582.693    0.000 2582.693
313.50  5849.840  510.842    0.000  510.842   937.581 1758.729    0.000 1758.729    60.319 2698.289    0.000 2698.289
313.60  5621.774  469.726    0.000  469.726   656.900 1738.374    0.000 1738.374    20.106 2429.460    0.000 2429.460
313.70  5770.167  512.486    0.000  512.486   902.517 1936.035    0.000 1936.035    30.159 2760.212    0.000 2760.212
313.80  6005.463  462.789    0.000  462.789   941.265 1834.198   48.329 1785.869    20.006 2495.533    0.000 2495.533
313.90  5851.727  445.328    0.000  445.328  1101.918 1740.587    7.392 1733.195    20.107 2797.432    0.000 2797.432
314.00  5857.974  470.440    0.000  470.440  1056.666 1635.130    0.000 1635.130     0.000 2717.099    0.000 2717.099
314.10  5658.290  530.788    0.000  530.788  1068.930 1667.634    0.000 1667.634     0.000 2638.371    0.000 2638.371
314.20  5846.895  417.789    0.000  417.789  1020.128 1726.841    5.707 1721.134     0.000 2765.256    0.000 2765.256
314.30  5943.406  478.265    0.000  478.265   866.693 1898.423    7.609 1890.814     0.000 2784.050    0.000 2784.050
314.40  5703.893  467.831    0.000  467.831   863.107 1677.020    0.000 1677.020     0.000 2738.808    0.000 2738.808
314.50  5839.934  453.106    0.000  453.106   997.044 1573.586   26.415 1547.171     0.000 2625.617    0.000 2625.617
314.60  5755.644  443.696    0.000  443.696   806.158 1946.276   29.741 1916.535     0.000 2616.958    0.000 2616.958
314.70  5768.522  449.146    0.000  449.146   866.202 1782.075    0.000 1782.075     0.000 2534.529    0.000 2534.529
314.80  5787.875  462.628    0.000  462.628   926.986 1790.023   20.447 1769.576     0.000 2701.203    0.000 2701.203
314.90  5600.173  425.078    0.000  425.078   743.597 1814.590   74.353 1740.237     0.000 2684.823    0.000 2684.823
315.00  5509.028  493.653    0.000  493.653   710.878 1829.545  117.671 1711.875     0.000 2530.104    0.000 2530.104
315.10  5522.536  536.197    0.000  536.197   596.040 2055.272   48.329 2006.943    10.053 2603.089    0.000 2603.089
315.20  5631.352  460.043    0.000  460.043   655.015 2038.537   89.754 1948.783     0.000 2498.039    0.000 2498.039
315.30  5642.275  510.028    0.000  510.028   688.956 1994.286   50.930 1943.356     0.000 2640.999    0.000 2640.999
315.40  5577.074  477.178    0.000  477.178   620.203 2133.798  151.579 1982.219     0.000 2714.086    0.000 2714.086
315.50  5492.671  534.358    0.000  534.358   685.719 1935.440  158.706 1776.734     0.000 2523.175    0.000 2523.175
315.60  5511.956  566.410    0.000  566.410   721.250 2158.126  207.594 1950.532    40.212 2820.951    0.000 2820.951
315.70  5548.494  621.163    0.000  621.163   712.987 1999.768  225.407 1774.361     0.000 2872.025    0.000 2872.025
315.80  5469.460  633.785    0.000  633.785   702.227 1964.571  292.670 1671.901     0.000 2843.769    0.000 2843.769
315.90  5415.147  598.453    0.000  598.453   735.822 1938.072  219.526 1718.546     0.000 2727.548    0.000 2727.548
316.00  5577.529  554.555   13.528  541.027   778.106 2042.352  264.139 1778.213    29.959 2776.717    0.000 2776.717
316.10  5458.129  515.365    0.000  515.365   884.617 1814.294  218.194 1596.100     0.000 2783.750    0.000 2783.750
316.20  5838.372  470.028    0.000  470.028   912.893 2024.942  237.048 1787.894    30.159 3092.890    0.000 3092.890
316.30  5728.592  489.866    0.000  489.866   842.694 1887.003  109.029 1777.974    30.159 2671.152    0.000 2671.152
316.40  5757.616  437.528    0.000  437.528   805.586 1847.529   86.332 1761.198    60.319 2461.629    0.000 2461.629
316.50  5552.138  524.499    0.000  524.499   723.590 1912.748   28.534 1884.213    10.154 2480.454    0.000 2480.454
316.60  5633.105  573.035    0.000  573.035   719.061 1705.474   41.850 1663.624     0.000 2518.156    0.000 2518.156
316.70  5620.104  642.706    0.000  642.706   731.959 1814.969    7.609 1807.360     0.000 2444.847    0.000 2444.847
316.80  5467.320  593.090    0.000  593.090   653.935 1938.242  264.196 1674.046     0.000 2752.188   71.077 2681.111
316.90  5776.071  523.616    0.000  523.616   772.164 2110.886  344.731 1766.156    30.159 3238.245  221.773 3016.472
317.00  5672.655  482.532    0.000  482.532   795.842 2224.489  367.873 1856.616    20.106 3566.696  302.806 3263.890
317.10  5685.661  568.103    0.000  568.103   739.880 2068.752  298.818 1769.935     0.000 3358.196   70.372 3287.824
317.20  5739.153  525.689    0.000  525.689   831.533 2044.540  175.475 1869.065     0.000 3597.566  172.314 3425.252
317.30  5545.568  579.448    0.000  579.448   791.114 1975.717  182.621 1793.097     0.000 3613.745  132.000 3481.745
317.40  5544.271  589.428    0.000  589.428   830.288 1952.410   76.092 1876.318     0.000 3375.992  233.539 3142.453
317.50  5529.300  628.656    0.000  628.656   644.765 2254.316  199.741 2054.575     0.000 3515.740   30.462 3485.279
317.60  5457.076  660.447    0.000  660.447   801.131 1942.097   60.874 1881.223     0.000 3057.909    0.000 3057.909
317.70  5526.496  664.948    0.000  664.948   730.545 1947.521   66.580 1880.940     0.000 3279.589    0.000 3279.589
317.80  5724.193  629.522    0.000  629.522   932.137 2128.798   22.828 2105.971    79.623 3705.151    0.000 3705.151
317.90  5601.985  573.091    0.000  573.091   833.738 1871.211    9.512 1861.699     0.000 3395.608    0.000 3395.608
318.00  5727.891  484.101    0.000  484.101   934.092 1911.367    7.609 1903.758    19.906 3254.258    0.000 3254.258
318.10  5635.006  618.046    0.000  618.046  1132.173 1707.622    0.000 1707.622    50.165 3253.951  142.154 3111.796
318.20  5749.497  546.480    0.000  546.480  1092.992 1971.520    0.000 1971.520    40.212 3414.297  152.207 3262.090
318.30  5709.008  447.224    0.000  447.224   968.496 1865.294    0.000 1865.294    19.906 3389.374    0.000 3389.374
318.40  5833.548  463.312    0.000  463.312   896.969 1762.530    0.000 1762.530    80.324 3093.596    0.000 3093.596
318.50  5954.534  405.035    0.000  405.035   869.796 1868.387    0.000 1868.387    29.959 2754.201    0.000 2754.201
318.60  5664.803  525.713    0.000  525.713   910.348 1647.249    0.000 1647.249    60.319 2801.344   10.154 2791.190
318.70  5692.607  495.873    0.000  495.873   953.095 1620.141    0.000 1620.141    30.159 2402.528    0.000 2402.528
318.80  5895.692  518.405    0.000  518.405  1063.556 1563.712    0.000 1563.712   110.685 2708.139    0.000 2708.139
318.90  6072.801  514.229    0.000  514.229   869.523 1684.883    0.000 1684.883    40.112 2609.326    0.000 2609.326
319.00  5842.152  558.034    0.000  558.034  1030.002 1621.187    0.000 1621.187     0.000 2801.038    0.000 2801.038
319.10  5941.947  495.275    0.000  495.275  1143.626 1509.348    0.000 1509.348    30.159 2667.532    0.000 2667.532
319.20  5954.062  490.284    0.000  490.284  1025.154 1547.766    0.000 1547.766    70.372 2621.878    0.000 2621.878
319.30  5507.923  500.733    0.000  500.733   923.574 1372.311    0.000 1372.311    20.106 2258.755    0.000 2258.755
319.40  5621.921  569.071    0.000  569.071   908.491 1535.686    0.000 1535.686     0.000 2494.008    0.000 2494.008
319.50  5577.461  513.288    0.000  513.288   802.731 1514.267    0.000 1514.267    20.106 2287.408    0.000 2287.408
319.60  5764.792  558.193    0.000  558.193   833.820 1787.125    0.000 1787.125    90.478 2758.003    0.000 2758.003
319.70  5718.178  493.155    0.000  493.155   791.660 1726.369    0.000 1726.369    60.319 2784.440    0.000 2784.440
319.80  5648.673  534.032    0.000  534.032   670.876 1905.456    0.000 1905.456    20.106 2890.000    0.000 2890.000
319.90  5588.844  529.269    0.000  529.269   817.386 1686.559    0.000 1686.559    70.372 2717.501    0.000 2717.501
320.00  5464.175  537.866    0.000  537.866   710.347 1690.891    0.000 1690.891    10.053 2590.123    0.000 2590.123
320.10  5533.177  568.400    0.000  568.400   763.175 1877.770    0.000 1877.770    10.053 2758.207    0.000 2758.207
320.20  6026.899  557.488    0.000  557.488   912.538 1715.342    0.000 1715.342    60.319 2787.061   71.077 2715.984
320.30  5623.364  507.688    0.000  507.688   704.633 1867.909    0.000 1867.909   150.796 2636.457    0.000 2636.457
320.40  5758.764  573.512    0.000  573.512   765.715 1841.877    0.000 1841.877    60.018 2667.712    0.000 2667.712
320.50  5580.307  617.735    0.000  617.735   709.223 1830.521    0.000 1830.521    49.764 2610.825    0.000 2610.825
320.60  5848.737  552.576    0.000  552.576   759.749 1919.368    0.000 1919.368   130.690 2930.207   20.106 2910.101
320.70  5942.778  429.113    0.000  429.113   872.637 1990.956    0.000 1990.956   120.637 3025.122   70.372 2954.751
320.80  5913.327  418.074    0.000  418.074   716.051 2144.900    0.000 2144.900    80.024 3288.824    0.000 3288.824
320.90  5831.446  563.567    0.000  563.567   609.952 2149.926    0.000 2149.926    50.265 3026.029    0.000 3026.029
321.00  5728.164  521.597    0.000  521.597   604.350 1990.618    0.000 1990.618     0.000 2831.393   10.053 2821.340
321.10  5935.018  457.892    0.000  457.892   710.869 1924.073    5.707 1918.367    40.212 3091.082   30.462 3060.620
321.20  5692.027  559.136    0.000  559.136   728.171 2410.122   36.057 2374.065    40.616 3409.764  365.338 3044.426
321.30  5809.538  519.285    0.000  519.285   777.108 2122.502    0.000 2122.502     0.000 3437.409  182.266 3255.142
321.40  5652.830  585.094    0.000  585.094   728.441 2000.084    0.000 2000.084     0.000 2661.611  152.006 2509.605
321.50  5867.228  561.815    0.000  561.815   632.410 2051.143    0.000 2051.143    20.106 2806.681    0.000 2806.681
321.60  5567.021  556.107    0.000  556.107   694.831 2052.757    0.000 2052.757    30.159 2702.920   30.462 2672.458
321.70  5652.226  501.538    0.000  501.538   576.547 1938.188    0.000 1938.188    20.207 2642.395    0.000 2642.395
321.80  5649.563  473.953    0.000  473.953   490.608 2093.648    0.000 2093.648    20.107 2739.712    0.000 2739.712
321.90  5649.015  548.497    0.000  548.497   430.954 2179.742    0.000 2179.742     9.953 2383.624    0.000 2383.624
322.00  5668.637  484.964    0.000  484.964   647.311 2029.552    0.000 2029.552    30.159 2780.918   20.106 2760.812
322.10  5627.494  570.354    0.000  570.354   644.906 2204.814    0.000 2204.814    69.971 2868.290   20.308 2847.983
322.20  5682.891  453.122    0.000  453.122   490.996 2368.133    0.000 2368.133    40.112 3216.333    0.000 3216.333
322.30  5635.648  580.853    0.000  580.853   399.506 1938.032    0.000 1938.032    40.212 2459.532    0.000 2459.532
322.40  5651.541  503.209    0.000  503.209   494.331 1835.050    0.000 1835.050    59.717 2457.922    0.000 2457.922
322.50  5589.677  563.985    0.000  563.985   453.368 2122.956    0.000 2122.956    40.212 2802.325   10.053 2792.272
322.60  5706.238  491.030    0.000  491.030   463.216 2142.266    0.000 2142.266    20.006 2786.142    0.000 2786.142
322.70  5646.614  492.443    0.000  492.443   525.079 2085.870    0.000 2085.870    49.764 2683.724    9.953 2673.772
322.80  5736.960  505.926    0.000  505.926   576.098 2113.448    0.000 2113.448    30.159 2704.724    0.000 2704.724
322.90  5525.071  489.168    0.000  489.168   376.860 2238.215    0.000 2238.215     0.000 2701.711    0.000 2701.711
323.00  5705.738  414.666    0.000  414.666   441.005 2429.090   70.168 2358.922     0.000 3118.121    0.000 3118.121
323.10  5636.848  512.796    0.000  512.796   572.873 2255.764   53.610 2202.154    10.053 2989.651    0.000 2989.651
323.20  5847.270  425.172    0.000  425.172   687.340 2235.046   30.437 2204.609     0.000 3196.548    0.000 3196.548
323.30  5608.941  410.358    0.000  410.358   491.630 2315.197   78.896 2236.301     0.000 2997.898   10.053 2987.845
323.40  5697.858  351.804    0.000  351.804   563.716 2172.671    3.805 2168.867     0.000 2835.740    0.000 2835.740
323.50  5673.401  452.912    0.000  452.912   617.312 2259.652   39.948 2219.703    20.006 2962.307    0.000 2962.307
323.60  5620.595  424.249    0.000  424.249   680.479 2493.939  146.477 2347.462    40.212 3024.432    0.000 3024.432
323.70  5674.533  386.871    0.000  386.871   512.346 2146.560   56.118 2090.442     0.000 2461.650    0.000 2461.650
323.80  5527.238  510.720    0.000  510.720   460.683 2199.286   34.241 2165.045    19.906 2533.141    0.000 2533.141
323.90  5555.294  555.201    0.000  555.201   584.366 2191.973   12.711 2179.262    50.366 2839.559    0.000 2839.559
324.00  5672.490  527.348    0.000  527.348   484.799 2404.464   16.343 2388.121    70.473 2922.990    0.000 2922.990
324.10  5623.094  589.203    0.000  589.203   487.863 2288.256   14.570 2273.686    10.053 2845.488    0.000 2845.488
324.20  5619.584  525.372    0.000  525.372   484.846 2286.821    5.620 2281.201    40.414 2796.932    0.000 2796.932
324.30  5681.877  530.706    0.000  530.706   371.227 2316.173   85.560 2230.613    40.212 2799.938    0.000 2799.938
324.40  5492.836  562.260    0.000  562.260   450.477 2299.770   47.557 2252.212    20.106 2859.555    0.000 2859.555
324.50  5578.791  643.389    0.000  643.389   422.895 2318.061   39.948 2278.113    10.053 2665.131    0.000 2665.131
324.60  5534.248  568.158    0.000  568.158   431.418 2250.658   23.952 2226.706    40.212 2755.402    0.000 2755.402
324.70  5502.724  590.059    0.000  590.059   390.076 2231.658    7.263 2224.394    50.265 2871.420    0.000 2871.420
324.80  5525.974  583.438    0.000  583.438   417.409 2144.570    0.000 2144.570     0.000 2561.278    0.000 2561.278
324.90  5501.275  527.774    0.000  527.774   519.561 2244.733    0.000 2244.733    20.106 2791.288    0.000 2791.288
325.00  5649.259  555.203    0.000  555.203   700.187 2142.149    0.000 2142.149    40.616 3111.596    0.000 3111.596
325.10  5631.525  528.392    0.000  528.392   652.153 2214.467   19.023 2195.445    40.515 2851.612    0.000 2851.612
325.20  5685.786  524.315    0.000  524.315   702.951 2217.827   79.896 2137.931    40.414 3181.354    0.000 3181.354
325.30  5620.880  539.375    0.000  539.375   727.504 2228.353   24.686 2203.667    20.106 3283.594   50.769 3232.825
325.40  5471.645  648.017    0.000  648.017   620.595 2311.948   39.948 2272.000     0.000 3029.448    0.000 3029.448
325.50  5769.397  630.756    0.000  630.756   741.546 2284.654  113.746 2170.908    80.425 3169.188    0.000 3169.188
325.60  5757.963  576.141    0.000  576.141   758.719 2403.457  106.268 2297.189    20.106 3297.960   20.308 3277.652
325.70  5785.476  602.127    0.000  602.127   629.967 2631.216  150.195 2481.022    10.053 3506.476   70.876 3435.600
325.80  5630.629  601.374    0.000  601.374   648.345 2451.014  151.836 2299.178    40.212 3452.475   81.130 3371.344
325.90  5376.874  633.089    0.000  633.089   690.336 2511.785  131.468 2380.317     0.000 3458.721    0.000 3458.721
326.00  5381.907  549.665    0.000  549.665   655.405 2302.313   29.398 2272.915     0.000 2994.983    0.000 2994.983
326.10  5445.048  531.438    0.000  531.438   679.265 2194.234  117.595 2076.640     0.000 3003.320    0.000 3003.320
326.20  5230.092  644.535    0.000  644.535   352.432 2219.660  197.795 2021.865     0.000 2674.788   40.616 2634.172
326.30  5213.233  514.427    0.000  514.427   381.227 2351.465  209.448 2142.016     0.000 2841.861   80.929 2760.932
326.40  5173.042  609.612    0.000  609.612   349.586 2490.216  104.398 2385.818     0.000 3181.152    0.000 3181.152
326.50  5172.817  613.993    0.000  613.993   477.931 2377.082  104.224 2272.858     0.000 3120.530   50.265 3070.264
326.60  5145.339  545.343    0.000  545.343   484.727 2338.227   98.920 2239.307     0.000 3085.451   81.231 3004.220
326.70  5345.960  569.095    0.000  569.095   468.857 2532.059  170.761 2361.298     0.000 3335.767   80.425 3255.342
326.80  5366.963  618.180    0.000  618.180   425.374 2633.441  119.845 2513.597     0.000 3445.251   20.308 3424.943
326.90  5338.816  564.878    0.000  564.878   471.374 2542.758  163.152 2379.606     0.000 3408.454   80.526 3327.928
327.00  5410.278  508.041    0.000  508.041   440.415 2347.377   46.949 2300.428     0.000 3071.175    0.000 3071.175
327.10  5321.351  650.644    0.000  650.644   405.523 2568.278  180.186 2388.092     0.000 3257.974   70.674 3187.300
327.20  5496.925  530.902    0.000  530.902   491.518 2746.228  265.815 2480.413     0.000 3346.930  221.168 3125.762
327.30  5594.667  526.959    0.000  526.959   376.220 2797.062  420.286 2376.776     0.000 3641.294  433.291 3208.003
327.40  5523.477  531.622    0.000  531.622   473.121 2733.296  474.415 2258.881    10.053 3439.824  432.989 3006.835
327.50  5657.114  364.370    0.000  364.370   507.841 2630.530  516.099 2114.431     0.000 3290.428  565.392 2725.036
327.60  5575.169  418.312    0.000  418.312   540.959 2283.378  323.380 1959.999     0.000 2928.119  323.412 2604.706
327.70  5628.776  410.860    0.000  410.860   474.607 2470.697  376.927 2093.770     0.000 3011.137  201.062 2810.075
327.80  5727.192  434.591    0.000  434.591   520.373 2349.514  282.086 2067.427    40.212 3066.922  181.258 2885.664
327.90  5792.638  463.696    0.000  463.696   565.906 2555.218  242.994 2312.224    40.212 3207.077  110.584 3096.493
328.00  5706.664  533.726    0.000  533.726   676.060 2416.679  112.442 2304.237    20.106 3215.440    0.000 3215.440
328.10  5574.399  558.235    0.000  558.235   714.162 2215.307   30.176 2185.131     0.000 3025.251    0.000 3025.251
328.20  5808.877  568.448    0.000  568.448   771.762 2283.132   68.483 2214.649    30.159 3191.205   50.769 3140.436
328.30  5859.013  507.588    0.000  507.588   651.129 2397.370  110.757 2286.613     0.000 3168.606    0.000 3168.606
328.40  5883.840  445.720    0.000  445.720   630.107 2464.068  132.335 2331.733    10.053 3408.960    0.000 3408.960
328.50  5680.753  551.214    0.000  551.214   580.705 2335.664    0.000 2335.664     0.000 3411.980   50.568 3361.412
328.60  5749.535  475.782    0.000  475.782   447.856 2179.047   18.936 2160.111     9.953 2751.484    0.000 2751.484
328.70  5518.445  463.447    0.000  463.447   506.947 2070.241    0.000 2070.241    19.906 2668.750    0.000 2668.750
328.80  5422.588  432.807    0.000  432.807   535.469 1978.499    0.000 1978.499    30.159 2698.899    0.000 2698.899
328.90  5377.649  508.269    0.000  508.269   524.118 1998.651    0.000 1998.651    19.906 2728.066    0.000 2728.066
329.00  5597.591  457.236    0.000  457.236   511.365 2037.957    0.000 2037.957    39.811 2479.656    0.000 2479.656
329.10  5432.503  551.617    0.000  551.617   428.303 1872.199    0.000 1872.199     0.000 2182.973    0.000 2182.973
329.20  5694.214  521.803    0.000  521.803   475.441 1914.811    0.000 1914.811     0.000 2422.546    0.000 2422.546
329.30  5539.300  539.759    0.000  539.759   481.086 1972.866    0.000 1972.866     0.000 2844.767    0.000 2844.767
329.40  5615.401  530.464    0.000  530.464   494.113 2032.037    0.000 2032.037     0.000 2672.574    0.000 2672.574
329.50  5683.264  495.417    0.000  495.417   488.815 2105.737    0.000 2105.737     9.953 2649.541    0.000 2649.541
329.60  5583.999  499.645    0.000  499.645   542.558 2329.721    0.000 2329.721     0.000 2831.180    0.000 2831.180
329.70  5560.497  422.741    0.000  422.741   571.599 2297.818   49.112 2248.706     0.000 3128.661   80.425 3048.237
329.80  5829.447  428.021    0.000  428.021   558.138 2248.755   19.023 2229.732     0.000 2892.435    0.000 2892.435
329.90  5478.529  501.917    0.000  501.917   442.259 2360.596    0.000 2360.596     0.000 2825.878    0.000 2825.878
330.00  5564.257  528.003    0.000  528.003   608.471 2298.236   19.023 2279.213     0.000 3031.959    0.000 3031.959
330.10  5464.201  488.887    0.000  488.887   553.469 2149.240  106.268 2042.972     0.000 2577.474    0.000 2577.474
330.20  5467.322  451.972    0.000  451.972   554.053 1854.829    0.000 1854.829     0.000 2331.253    0.000 2331.253
330.30  5586.614  469.251    0.000  469.251   410.542 2035.019   11.414 2023.605     0.000 2354.890    0.000 2354.890
330.40  5485.994  496.913    0.000  496.913   507.621 2023.342    0.000 2023.342     0.000 2504.865    0.000 2504.865
330.50  5444.521  482.880    0.000  482.880   596.426 1897.293    0.000 1897.293     0.000 2501.446    0.000 2501.446
330.60  5290.510  477.138    0.000  477.138   419.998 2067.531    0.000 2067.531     0.000 2526.989    0.000 2526.989
330.70  5431.582  516.741    0.000  516.741   304.301 2215.493    0.000 2215.493     0.000 2542.759    0.000 2542.759
330.80  5565.533  513.377    0.000  513.377   487.906 2180.401    0.000 2180.401     0.000 2912.722    0.000 2912.722
330.90  5525.592  516.300    0.000  516.300   362.889 1999.155    0.000 1999.155     0.000 2458.522    0.000 2458.522
331.00  5322.065  506.713    0.000  506.713   351.343 1866.365    0.000 1866.365     0.000 2278.158    0.000 2278.158
331.10  5550.290  443.550    0.000  443.550   386.242 2016.280    0.000 2016.280     0.000 2574.849    0.000 2574.849
331.20  5314.810  523.838    0.000  523.838   318.329 2077.777    0.000 2077.777     0.000 2374.784    0.000 2374.784
331.30  5494.452  470.951    0.000  470.951   512.870 1809.842    0.000 1809.842     0.000 2354.773    0.000 2354.773
331.40  5418.583  485.363    0.000  485.363   655.840 1889.675    0.000 1889.675     0.000 2611.023    0.000 2611.023
331.50  5471.248  416.305    0.000  416.305   435.489 1662.763    0.000 1662.763     0.000 2004.726    0.000 2004.726
331.60  5274.122  389.935    0.000  389.935   593.506 1677.921    0.000 1677.921     0.000 2328.048    0.000 2328.048
331.70  5291.963  463.827    0.000  463.827   602.198 1558.704    0.000 1558.704     0.000 2287.831    0.000 2287.831
331.80  5474.442  418.228    0.000  418.228   497.752 1821.611    0.000 1821.611     0.000 2371.681    0.000 2371.681
331.90  5483.883  341.484    0.000  341.484   543.782 1665.383    0.000 1665.383     0.000 2135.414    0.000 2135.414
332.00  5513.514  400.666    0.000  400.666   527.098 1782.566    0.000 1782.566     0.000 2191.723    0.000 2191.723
332.10  5523.011  388.824    0.000  388.824   480.277 1727.570    0.000 1727.570     0.000 2643.310    0.000 2643.310
332.20  5444.010  437.827    0.000  437.827   546.588 1559.835    0.000 1559.835     0.000 2192.821    0.000 2192.821
332.30  5664.200  362.072    0.000  362.072   600.251 1607.531    0.000 1607.531     0.000 2412.689    0.000 2412.689
332.40  5545.100  468.774    0.000  468.774   698.525 1481.098    0.000 1481.098     0.000 2129.090    0.000 2129.090
332.50  5402.049  470.956    0.000  470.956   657.955 1577.325    0.000 1577.325     0.000 2373.069   30.261 2342.808
332.60  5239.253  434.202    0.000  434.202   421.911 1626.252    0.000 1626.252     0.000 2136.126    0.000 2136.126
332.70  5304.633  487.400    0.000  487.400   483.391 1555.478    0.000 1555.478     0.000 2088.877    0.000 2088.877
332.80  5276.042  407.667    0.000  407.667   426.499 1616.568    0.000 1616.568     0.000 2136.427    0.000 2136.427
332.90  5321.966  433.311    0.000  433.311   456.501 1854.427    0.000 1854.427     0.000 2233.141    0.000 2233.141
333.00  5305.436  392.108    0.000  392.108   337.480 1869.954    0.000 1869.954     0.000 2059.520    0.000 2059.520
333.10  5370.476  449.067    0.000  449.067   381.522 1847.916    0.000 1847.916     0.000 2446.165    0.000 2446.165
333.20  5282.532  411.148    0.000  411.148   452.080 1816.828    0.000 1816.828     0.000 2182.565    0.000 2182.565
333.30  5230.782  408.562    0.000  408.562   343.963 1865.592    0.000 1865.592     0.000 2040.225    0.000 2040.225
333.40  5027.731  400.131    0.000  400.131   324.837 1813.671    0.000 1813.671     0.000 2040.110    0.000 2040.110
333.50  5046.677  414.317    0.000  414.317   407.977 1702.039    0.000 1702.039     0.000 1938.074    0.000 1938.074
333.60  5135.015  477.170    0.000  477.170   569.891 1656.227    0.000 1656.227     0.000 2139.545    0.000 2139.545
333.70  5123.636  437.762    0.000  437.762   375.296 1670.381    0.000 1670.381     0.000 1950.635    0.000 1950.635
333.80  5162.032  450.721    0.000  450.721   572.318 1592.242    0.000 1592.242     0.000 2102.042    0.000 2102.042
333.90  5293.450  437.640    0.000  437.640   465.100 1650.807    0.000 1650.807     0.000 2138.031    0.000 2138.031
334.00  5557.276  443.812    0.000  443.812   500.030 1638.827    0.000 1638.827     0.000 2118.832    0.000 2118.832
334.10  5653.768  423.021    0.000  423.021   692.111 1765.271    0.000 1765.271     0.000 2480.355    0.000 2480.355
334.20  5696.859  388.788    0.000  388.788   738.156 1637.484    0.000 1637.484     0.000 2208.807    0.000 2208.807
334.30  5383.650  378.635    0.000  378.635   573.235 1643.175    0.000 1643.175     0.000 2058.018    0.000 2058.018
334.40  5521.351  452.645    0.000  452.645   593.891 1657.109    0.000 1657.109     0.000 2130.788    0.000 2130.788
334.50  5481.998  436.517    0.000  436.517   495.146 1690.027    0.000 1690.027     0.000 2063.034    0.000 2063.034
334.60  5317.460  431.963    0.000  431.963   398.778 1826.594    0.000 1826.594     0.000 2279.789    0.000 2279.789
334.70  5428.503  463.682    0.000  463.682   317.974 1881.773    0.000 1881.773     0.000 2078.924    0.000 2078.924
334.80  5642.088  396.058    0.000  396.058   396.696 1848.636    0.000 1848.636     0.000 2170.403    0.000 2170.403
334.90  5554.737  425.849    0.000  425.849   391.644 1761.900    0.000 1761.900     0.000 2169.798    0.000 2169.798
335.00  5583.226  393.474    0.000  393.474   300.510 1932.108    0.000 1932.108     0.000 2352.871    0.000 2352.871
335.10  5573.662  424.658    0.000  424.658   519.435 2056.991    0.000 2056.991     0.000 2714.575    0.000 2714.575
335.20  5388.041  446.574    0.000  446.574   420.225 2059.640    0.000 2059.640     0.000 2477.126    0.000 2477.126
335.30  5248.919  442.615    0.000  442.615   571.971 1928.399    0.000 1928.399     0.000 2559.259    0.000 2559.259
335.40  5342.506  456.042    0.000  456.042   580.749 1966.455    0.000 1966.455     0.000 2764.152    0.000 2764.152
335.50  5473.979  447.335    0.000  447.335   862.874 1951.591    7.435 1944.156     0.000 3046.134  323.513 2722.621
335.60  5477.991  475.862    0.000  475.862   567.098 2022.728    0.000 2022.728     0.000 2602.904   10.154 2592.750
335.70  5579.000  494.673    0.000  494.673   763.145 1774.868    0.000 1774.868   131.698 2429.675   40.616 2389.060
335.80  5357.541  483.362    0.000  483.362   635.733 1876.875    0.000 1876.875     0.000 2333.967  101.539 2232.428
335.90  5568.989  455.749    0.000  455.749   705.603 1624.188    0.000 1624.188    10.053 2327.440   20.308 2307.132
336.00  5555.511  487.966    0.000  487.966   584.286 1576.362    0.000 1576.362     0.000 2338.492    0.000 2338.492
336.10  5642.263  466.332    0.000  466.332   950.761 1624.045    0.000 1624.045     0.000 2641.599   30.462 2611.137
336.20  5558.932  513.390    0.000  513.390   532.405 1809.698    0.000 1809.698     0.000 2285.719    0.000 2285.719
336.30  5509.198  514.120    0.000  514.120   522.508 1550.016    0.000 1550.016     0.000 2111.484    0.000 2111.484
336.40  5354.155  492.830    0.000  492.830   646.942 1661.962    0.000 1661.962     0.000 2257.370  111.693 2145.677
336.50  5477.652  452.552    0.000  452.552   610.185 1551.618    0.000 1551.618     0.000 2306.117    0.000 2306.117
336.60  5306.187  499.078    0.000  499.078   567.547 1638.035    0.000 1638.035     0.000 2287.422    0.000 2287.422
336.70  5187.405  464.129    0.000  464.129   455.229 1641.777    0.000 1641.777     0.000 1875.634    0.000 1875.634
336.80  5085.178  511.188    0.000  511.188   352.723 1862.626    0.000 1862.626     0.000 2171.002    0.000 2171.002
336.90  5033.805  554.439    0.000  554.439   320.048 1777.028    0.000 1777.028     0.000 2260.186    0.000 2260.186
337.00  5144.827  480.629    0.000  480.629   347.629 1822.800    0.000 1822.800     0.000 1989.646    0.000 1989.646
337.10  5110.782  523.514    0.000  523.514   414.254 1902.821    0.000 1902.821     0.000 2213.336    0.000 2213.336
337.20  5441.086  489.186    0.000  489.186   601.358 1881.992    0.000 1881.992     0.000 2293.157    0.000 2293.157
337.30  5313.366  437.043    0.000  437.043   531.237 1841.422    0.000 1841.422     0.000 2292.043    0.000 2292.043
337.40  5125.019  416.162    0.000  416.162   522.120 1717.411    0.000 1717.411     0.000 2016.794    0.000 2016.794
337.50  5123.635  450.273    0.000  450.273   810.048 1438.718    0.000 1438.718     0.000 2192.825    0.000 2192.825
337.60  5329.315  448.760    0.000  448.760   666.434 1663.863    0.000 1663.863     0.000 2258.377    0.000 2258.377
337.70  5395.904  406.002    0.000  406.002   577.337 1644.794    0.000 1644.794     0.000 2177.440    0.000 2177.440
337.80  5396.539  383.430    0.000  383.430   566.865 1877.485    0.000 1877.485    10.053 2423.945    0.000 2423.945
337.90  5380.293  469.529    0.000  469.529   551.822 1691.510    0.000 1691.510     0.000 2138.945    0.000 2138.945
338.00  5260.566  397.398    0.000  397.398   623.587 1566.020    0.000 1566.020     0.000 2274.252   50.769 2223.483
338.10  5472.334  445.984    0.000  445.984   659.211 1689.068    0.000 1689.068     0.000 2231.823    0.000 2231.823
338.20  5291.497  434.888    0.000  434.888   653.025 1602.851    0.000 1602.851     0.000 2041.313    0.000 2041.313
338.30  5449.465  418.814    0.000  418.814   669.639 1697.004    0.000 1697.004     0.000 2131.898    0.000 2131.898
338.40  5227.134  448.928    0.000  448.928   582.522 1675.700    0.000 1675.700     0.000 2062.429   10.154 2052.275
338.50  5157.353  462.071    0.000  462.071   378.424 1732.770    0.000 1732.770     0.000 1940.282    0.000 1940.282
338.60  5181.975  416.463    0.000  416.463   516.165 1700.078    0.000 1700.078     0.000 2283.905    0.000 2283.905
338.70  5052.603  480.721    0.000  480.721   331.215 1955.385    0.000 1955.385     0.000 2061.624    0.000 2061.624
[truncated: 2,354,349 more chars]
