# Supplementary material for: N-Glycans modulate tilting of HIV-1 envelope glycoprotein
Source: Nat Commun. 2026 Apr 15;17:5206. doi: 10.1038/s41467-026-71874-2 (PMC13254402; doi:10.1038/s41467-026-71874-2)
Supplement: Supplementary file 8 — Source Data [file 41467_2026_71874_MOESM8_ESM.zip › source_data/2_Supplementary_Figures/6_FigS11/raw_data/GP120_GP41_INTERFACE/2_WT_gp120_gp41_interface.A.0.txt]

#ASA ANALYSIS
#SIM_TIME  ASA1.4 TotOccl1.4 ShldMem1.4 ShldGly1.4   ASA7.2 TotOccl7.2 ShldMem7.2 ShldGly7.2   ASA18.6 TotOccl18.6 ShldMem18.6 ShldGly18.6

  0.00  5660.790  302.065    0.000  302.065  1519.518 1267.116    0.000 1267.116    71.077 2523.572   10.154 2513.419
  0.10  5725.743  307.294    0.000  307.294  1581.350 1401.596    0.000 1401.596    30.462 2718.205   50.769 2667.436
  0.20  5710.324  315.814    0.000  315.814  1632.344 1454.670    0.000 1454.670   253.847 2838.436  182.770 2655.666
  0.30  5881.886  268.215    0.000  268.215  1397.285 1499.017    0.000 1499.017    20.308 2779.421   30.462 2748.959
  0.40  5964.970  294.242    0.000  294.242  1381.390 1718.896    0.000 1718.896    30.462 3032.670  111.693 2920.977
  0.50  5851.252  255.146    0.000  255.146  1331.488 1814.654   13.012 1801.642    10.154 3463.756   91.083 3372.673
  0.60  5927.661  221.729    0.000  221.729  1389.818 1783.912    0.000 1783.912     0.000 3037.492   90.679 2946.813
  0.70  5792.395  280.025    0.000  280.025  1412.951 1558.358    0.000 1558.358     0.000 2700.621   50.769 2649.851
  0.80  5713.291  272.712    0.000  272.712  1120.895 1615.353    0.000 1615.353     0.000 2393.890    0.000 2393.890
  0.90  5794.755  262.302    0.000  262.302  1291.656 1755.421    0.000 1755.421     0.000 2474.214    0.000 2474.214
  1.00  5756.290  273.781    0.000  273.781  1345.368 1640.202    0.000 1640.202     0.000 2668.947   30.462 2638.486
  1.10  5725.341  259.818    0.000  259.818  1366.559 1747.428    0.000 1747.428     0.000 2948.433   50.769 2897.664
  1.20  5791.776  205.195    0.000  205.195  1198.729 1728.563    0.000 1728.563    70.976 2910.726  213.231 2697.494
  1.30  5758.181  254.351    0.000  254.351  1502.907 1462.612    0.000 1462.612    60.923 2863.860  442.438 2421.422
  1.40  5684.246  298.600    0.000  298.600  1486.405 1448.534    0.000 1448.534    71.077 3069.653  635.462 2434.191
  1.50  5741.765  221.899    0.000  221.899  1393.070 1598.711    5.663 1593.048     0.000 3170.796  486.076 2684.720
  1.60  5683.354  214.025    0.000  214.025  1444.983 1350.057    0.000 1350.057     0.000 2541.954  201.566 2340.388
  1.70  5661.344  321.576    0.000  321.576  1649.345 1467.512    0.000 1467.512   291.943 2899.456  201.465 2697.991
  1.80  5710.928  265.618    0.000  265.618  1578.081 1422.679    0.000 1422.679   351.959 2704.717  201.062 2503.655
  1.90  5775.404  186.235    0.000  186.235  1701.205 1298.442    0.000 1298.442   152.308 2909.609  759.223 2150.386
  2.00  5740.176  210.217    0.000  210.217  1934.500 1236.520    0.000 1236.520    10.154 3631.837  867.288 2764.549
  2.10  5935.088  184.115    0.000  184.115  1822.982 1602.399    0.000 1602.399     0.000 3141.941  423.339 2718.602
  2.20  5672.868  145.776    0.000  145.776  1594.114 1584.494    0.000 1584.494     0.000 3117.808  563.175 2554.633
  2.30  5775.958  237.510    0.000  237.510  1494.150 1539.187    0.000 1539.187     0.000 3262.671  905.283 2357.388
  2.40  5956.676  246.383    0.000  246.383  1507.143 1654.040    0.000 1654.040     0.000 3134.810  416.309 2718.501
  2.50  6135.757  196.091    0.000  196.091  1288.666 1648.816   27.882 1620.934    20.308 2898.442  423.439 2475.003
  2.60  5966.878  165.108    0.000  165.108  1443.859 1662.429    5.707 1656.722     0.000 2777.302  365.540 2411.762
  2.70  5942.731  186.661    0.000  186.661  1244.935 1524.668    0.000 1524.668     0.000 2080.021  203.078 1876.944
  2.80  5883.223  205.995    0.000  205.995  1348.047 1646.064    0.000 1646.064     0.000 2597.563  365.540 2232.023
  2.90  6000.835  158.755    0.000  158.755  1468.829 1463.279    0.000 1463.279     0.000 2750.476  253.847 2496.629
  3.00  5968.501  162.180    0.000  162.180  1304.870 1573.196    0.000 1573.196     0.000 2466.682   50.769 2415.912
  3.10  5850.567  166.461    0.000  166.461  1195.592 1646.598    0.000 1646.598     0.000 2230.116    0.000 2230.116
  3.20  5885.694  209.255    0.000  209.255  1196.259 1709.408    0.000 1709.408     0.000 2499.548    0.000 2499.548
  3.30  5748.542  254.878    0.000  254.878  1052.204 1672.413    0.000 1672.413     0.000 2133.908    0.000 2133.908
  3.40  5440.809  333.279    0.000  333.279  1122.536 1658.297    0.000 1658.297     0.000 2321.394    0.000 2321.394
  3.50  5610.543  367.227    0.000  367.227   865.469 1864.173    0.000 1864.173     0.000 2423.033    0.000 2423.033
  3.60  5680.391  288.628    0.000  288.628  1169.695 1702.911    0.000 1702.911     0.000 2627.919    0.000 2627.919
  3.70  5787.945  313.897    0.000  313.897  1132.274 1713.442    0.000 1713.442     0.000 2513.723    0.000 2513.723
  3.80  5789.601  361.500    0.000  361.500  1166.901 1730.079    0.000 1730.079     0.000 2562.977   20.308 2542.669
  3.90  5669.158  384.777    0.000  384.777  1224.280 1642.042    0.000 1642.042    40.616 2544.380    0.000 2544.380
  4.00  5712.122  375.467    0.000  375.467  1140.966 1654.253    0.000 1654.253     0.000 2457.824    0.000 2457.824
  4.10  5579.533  425.869    0.000  425.869   867.527 1835.823    0.000 1835.823     0.000 2405.648    0.000 2405.648
  4.20  5644.768  428.482    0.000  428.482   698.655 2128.414    0.000 2128.414     0.000 2563.784    0.000 2563.784
  4.30  5660.264  459.777    0.000  459.777   688.237 2262.529    0.000 2262.529     0.000 2595.955    0.000 2595.955
  4.40  5509.169  456.387    0.000  456.387   789.705 2006.594    0.000 2006.594     0.000 2497.333    0.000 2497.333
  4.50  5584.819  321.191    0.000  321.191   869.811 1846.234    0.000 1846.234     0.000 2276.357    0.000 2276.357
  4.60  5568.141  278.458    0.000  278.458   911.604 1797.224    0.000 1797.224     0.000 2024.922    0.000 2024.922
  4.70  5844.740  271.138    0.000  271.138   966.409 1827.348    0.000 1827.348     0.000 2288.723    0.000 2288.723
  4.80  5652.500  248.198    0.000  248.198  1219.986 1588.420    0.000 1588.420     0.000 2198.950    0.000 2198.950
  4.90  5578.560  221.629    0.000  221.629  1125.340 1449.673    0.000 1449.673     0.000 2247.300    0.000 2247.300
  5.00  5717.412  126.949    0.000  126.949  1234.931 1288.585    0.000 1288.585     0.000 2034.368    0.000 2034.368
  5.10  5664.696  199.099    0.000  199.099  1431.066 1475.434    0.000 1475.434     0.000 2586.400    0.000 2586.400
  5.20  5668.322  175.530    0.000  175.530  1224.787 1455.105    0.000 1455.105     0.000 2290.031    0.000 2290.031
  5.30  5989.172  148.308    0.000  148.308  1244.304 1508.107    0.000 1508.107     0.000 2451.680    0.000 2451.680
  5.40  5802.857  149.227    0.000  149.227  1192.181 1360.992    0.000 1360.992     0.000 2308.832    0.000 2308.832
  5.50  5820.277  194.817    0.000  194.817  1194.200 1541.835    0.000 1541.835     0.000 2217.442    0.000 2217.442
  5.60  5671.868  218.603    0.000  218.603  1167.325 1546.102    0.000 1546.102     0.000 2138.224    0.000 2138.224
  5.70  5539.948  247.154    0.000  247.154  1266.619 1492.671    0.000 1492.671     0.000 2253.434    0.000 2253.434
  5.80  5920.298  181.106    0.000  181.106  1132.648 1755.272    0.000 1755.272     0.000 2393.284    0.000 2393.284
  5.90  5840.269  269.281    0.000  269.281  1317.972 1768.834    0.000 1768.834     0.000 2707.135  152.207 2554.927
  6.00  5847.478  243.650    0.000  243.650  1166.760 1667.459    0.000 1667.459     0.000 2846.476   91.385 2755.091
  6.10  5844.847  214.302    0.000  214.302  1225.043 1764.653    0.000 1764.653     0.000 2791.488    0.000 2791.488
  6.20  5846.476  222.181    0.000  222.181  1354.428 1633.123    0.000 1633.123     0.000 2513.215    0.000 2513.215
  6.30  5961.441  173.990    0.000  173.990  1146.095 1736.069    0.000 1736.069     0.000 2708.542    0.000 2708.542
  6.40  5738.303  165.886    0.000  165.886  1203.246 1672.892    0.000 1672.892    10.154 2418.111   10.154 2407.957
  6.50  5692.713  147.539    0.000  147.539  1106.204 1591.124    0.000 1591.124    40.616 2264.197    0.000 2264.197
  6.60  5677.965  183.672    0.000  183.672  1298.000 1504.909    0.000 1504.909     0.000 2507.078    0.000 2507.078
  6.70  5734.531  243.916    0.000  243.916  1291.100 1615.768    0.000 1615.768     0.000 2779.719    0.000 2779.719
  6.80  5744.581  222.544    0.000  222.544  1381.157 1774.962    0.000 1774.962     0.000 3001.406    0.000 3001.406
  6.90  5556.336  323.156    0.000  323.156  1228.758 1926.625    0.000 1926.625     0.000 2741.929    0.000 2741.929
  7.00  5593.166  258.342    0.000  258.342  1519.578 1354.606    0.000 1354.606     0.000 3018.488  132.000 2886.488
  7.10  5588.156  292.547    0.000  292.547  1327.974 1566.833    0.000 1566.833     0.000 2611.533   20.308 2591.225
  7.20  5680.655  266.109    0.000  266.109  1497.051 1367.571    0.000 1367.571    40.616 2729.157    0.000 2729.157
  7.30  5612.240  356.904    0.000  356.904  1137.533 1774.922    0.000 1774.922     0.000 2874.225    0.000 2874.225
  7.40  5508.139  396.433    0.000  396.433  1213.493 1735.067    0.000 1735.067     0.000 2777.222   60.923 2716.299
  7.50  5679.521  319.125    0.000  319.125  1305.855 1696.764    0.000 1696.764     0.000 3035.186   10.154 3025.032
  7.60  5703.540  320.906    0.000  320.906  1187.950 1786.264    0.000 1786.264     0.000 2930.334   20.308 2910.026
  7.70  5843.922  244.864    0.000  244.864  1210.006 1941.143    0.000 1941.143     0.000 3073.283   81.231 2992.052
  7.80  5855.324  163.483    0.000  163.483  1173.047 1637.195    0.000 1637.195     0.000 2507.090   10.154 2496.936
  7.90  5819.088  225.404    0.000  225.404  1414.714 1554.090   22.828 1531.263     0.000 2618.678  132.000 2486.678
  8.00  5654.493  279.770    0.000  279.770  1371.384 1602.296    0.000 1602.296     0.000 2698.294  101.539 2596.755
  8.10  5765.705  213.364    0.000  213.364  1145.583 1872.310    0.000 1872.310     0.000 2914.544  121.847 2792.697
  8.20  5515.627  278.082    0.000  278.082  1003.522 1899.604    0.000 1899.604     0.000 2792.299   91.385 2700.914
  8.30  5600.650  318.965    0.000  318.965  1053.788 2054.773   32.339 2022.434     0.000 2840.248  152.308 2687.940
  8.40  5623.405  298.216    0.000  298.216   898.685 2059.222    0.000 2059.222     0.000 2936.965   10.154 2926.811
  8.50  5751.857  246.333    0.000  246.333  1201.337 1937.782    0.000 1937.782     0.000 2889.308   50.769 2838.539
  8.60  5764.804  201.393    0.000  201.393  1394.096 1668.517    7.609 1660.908     0.000 2785.154  142.154 2643.000
  8.70  5845.978  142.762    0.000  142.762  1324.301 1671.346    0.000 1671.346     0.000 2962.092  142.154 2819.938
  8.80  5633.110  207.030    0.000  207.030  1049.905 1863.643    0.000 1863.643     0.000 2450.384    0.000 2450.384
  8.90  5820.637  230.040    0.000  230.040  1251.393 1908.118    0.000 1908.118     0.000 3129.185   10.154 3119.031
  9.00  5794.075  233.190    0.000  233.190  1380.002 1759.564    0.000 1759.564    81.231 2725.742    0.000 2725.742
  9.10  5547.828  286.896    0.000  286.896  1075.640 1819.591    0.000 1819.591     0.000 2386.544    0.000 2386.544
  9.20  5529.914  244.977    0.000  244.977   895.178 2015.347    0.000 2015.347     0.000 2385.739    0.000 2385.739
  9.30  5584.422  217.167    0.000  217.167   910.100 1787.324    0.000 1787.324     0.000 2275.052    0.000 2275.052
  9.40  5693.889  237.868    0.000  237.868  1073.134 1924.167    0.000 1924.167     0.000 2548.707    0.000 2548.707
  9.50  5685.853  229.856    0.000  229.856   865.771 2079.064    0.000 2079.064     0.000 2403.533    0.000 2403.533
  9.60  5601.956  219.050    0.000  219.050   805.476 1942.536    0.000 1942.536     0.000 2250.220    0.000 2250.220
  9.70  5475.673  225.759    0.000  225.759   664.709 2101.808    0.000 2101.808     0.000 2280.884    0.000 2280.884
  9.80  5543.040  257.645    0.000  257.645   381.085 2339.622    0.000 2339.622     0.000 2253.837    0.000 2253.837
  9.90  5447.821  362.058    0.000  362.058   385.855 2403.396    0.000 2403.396     0.000 2396.900    0.000 2396.900
 10.00  5506.799  298.287    0.000  298.287   395.283 2318.705    0.000 2318.705     0.000 2123.250    0.000 2123.250
 10.10  5649.790  231.738    0.000  231.738   764.360 1887.981    0.000 1887.981     0.000 2031.865    0.000 2031.865
 10.20  5565.853  213.457    0.000  213.457   906.990 1979.500    0.000 1979.500     0.000 2443.750    0.000 2443.750
 10.30  5656.036  219.552    0.000  219.552  1026.518 1798.921    0.000 1798.921     0.000 2122.746    0.000 2122.746
 10.40  5519.852  269.581    0.000  269.581   958.831 2051.511    0.000 2051.511     0.000 2239.667    0.000 2239.667
 10.50  5408.821  287.865    0.000  287.865   749.798 2085.333    0.000 2085.333     0.000 2430.282    0.000 2430.282
 10.60  5478.232  337.479    0.000  337.479   609.455 2109.103    0.000 2109.103     0.000 2178.543    0.000 2178.543
 10.70  5589.815  399.327    0.000  399.327   635.708 2215.146    0.000 2215.146     0.000 2428.567    0.000 2428.567
 10.80  5587.068  345.187    0.000  345.187   623.597 2161.968    0.000 2161.968     0.000 2551.723    0.000 2551.723
 10.90  5466.839  323.584    0.000  323.584   625.151 2030.487    0.000 2030.487     0.000 2084.038    0.000 2084.038
 11.00  5527.552  307.224    0.000  307.224   659.180 2030.041    0.000 2030.041     0.000 2012.671    0.000 2012.671
 11.10  5448.718  288.110    0.000  288.110   426.453 2257.789    0.000 2257.789     0.000 2095.206    0.000 2095.206
 11.20  5634.299  254.550    0.000  254.550   624.852 2141.059    0.000 2141.059     0.000 2240.073    0.000 2240.073
 11.30  5614.532  198.855    0.000  198.855   744.399 1909.499    0.000 1909.499     0.000 2145.674    0.000 2145.674
 11.40  5623.618  223.456    0.000  223.456   827.183 2064.616    0.000 2064.616     0.000 2453.190    0.000 2453.190
 11.50  5604.087  239.161    0.000  239.161   610.746 2157.611    0.000 2157.611     0.000 2358.187    0.000 2358.187
 11.60  5502.227  330.870    0.000  330.870   880.702 1851.458    0.000 1851.458     0.000 2288.824    0.000 2288.824
 11.70  5534.949  284.404    0.000  284.404   869.546 1921.138    0.000 1921.138     0.000 2248.411    0.000 2248.411
 11.80  5643.679  218.880    0.000  218.880   943.726 1668.744    0.000 1668.744     0.000 2197.043    0.000 2197.043
 11.90  5790.230  234.156    0.000  234.156  1140.139 1840.128    0.000 1840.128    30.462 2666.227  121.847 2544.381
 12.00  5503.685  284.277    0.000  284.277   962.314 1951.221    0.000 1951.221     0.000 2364.926    0.000 2364.926
 12.10  5696.837  225.803    0.000  225.803   981.293 1893.393    0.000 1893.393     0.000 2510.897    0.000 2510.897
 12.20  5589.413  239.185    0.000  239.185   651.780 2067.421    0.000 2067.421     0.000 2169.591    0.000 2169.591
 12.30  5529.103  282.557    0.000  282.557   873.749 1808.829    0.000 1808.829     0.000 2042.819    0.000 2042.819
 12.40  5559.524  353.567    0.000  353.567   729.083 2023.501    0.000 2023.501     0.000 2287.413    0.000 2287.413
 12.50  5663.562  189.276    0.000  189.276   767.075 1964.012    0.000 1964.012     0.000 2186.074    0.000 2186.074
 12.60  5536.351  226.172    0.000  226.172   850.183 1854.099    0.000 1854.099     0.000 2172.206    0.000 2172.206
 12.70  5578.010  290.284    0.000  290.284   793.459 1877.639    0.000 1877.639     0.000 2175.727    0.000 2175.727
 12.80  5448.792  286.251    0.000  286.251   651.141 1811.815    0.000 1811.815     0.000 2018.295    0.000 2018.295
 12.90  5504.034  293.376    0.000  293.376   743.570 1759.512    0.000 1759.512     0.000 2087.764    0.000 2087.764
 13.00  5878.028  256.075    0.000  256.075   673.660 2022.087    0.000 2022.087     0.000 2334.574    0.000 2334.574
 13.10  5738.522  241.739    0.000  241.739   772.870 2004.936    0.000 2004.936     0.000 2263.598    0.000 2263.598
 13.20  5845.904  284.659    0.000  284.659   729.515 2116.020   28.534 2087.486     0.000 2490.196   20.308 2469.888
 13.30  5849.897  261.831    0.000  261.831  1032.834 2072.829   74.189 1998.640     0.000 2808.278   71.077 2737.200
 13.40  5762.261  277.771    0.000  277.771   957.001 2047.726    0.000 2047.726     0.000 2785.153  152.308 2632.845
 13.50  5786.913  149.178    0.000  149.178   672.656 2016.362    0.000 2016.362     0.000 2250.321    0.000 2250.321
 13.60  5689.153  186.527    0.000  186.527   559.304 1875.481    0.000 1875.481     0.000 1979.491    0.000 1979.491
 13.70  5720.597  175.168    0.000  175.168   551.079 2152.544    0.000 2152.544     0.000 2400.714    0.000 2400.714
 13.80  5703.762  178.926    0.000  178.926   631.279 1984.927    0.000 1984.927     0.000 2150.488    0.000 2150.488
 13.90  5796.147  201.213    0.000  201.213   653.814 1944.085    0.000 1944.085     0.000 2145.766    0.000 2145.766
 14.00  5869.647  132.310    0.000  132.310   529.207 2012.049    0.000 2012.049     0.000 2173.211    0.000 2173.211
 14.10  5774.411  132.267    0.000  132.267   552.373 2138.071    0.000 2138.071     0.000 2116.211    0.000 2116.211
 14.20  5630.881  124.142    0.000  124.142   633.485 2166.948    0.000 2166.948     0.000 2452.885    9.953 2442.932
 14.30  5509.483  173.845    0.000  173.845   397.222 2232.357    0.000 2232.357     0.000 2059.309    0.000 2059.309
 14.40  5808.763  162.429    0.000  162.429   668.526 2031.982    0.000 2031.982     0.000 2266.906    0.000 2266.906
 14.50  5881.496  185.312    0.000  185.312   473.139 2078.958    0.000 2078.958     0.000 2169.092    0.000 2169.092
 14.60  5684.394  154.611    0.000  154.611   624.711 1794.795    0.000 1794.795     0.000 2111.987    0.000 2111.987
 14.70  5831.232  189.818    0.000  189.818   853.282 1605.482    0.000 1605.482     0.000 2180.244    0.000 2180.244
 14.80  5788.100  218.188    0.000  218.188   878.060 1836.406    0.000 1836.406     0.000 2270.631    0.000 2270.631
 14.90  5794.993  226.511    0.000  226.511   983.052 1731.934    1.859 1730.075     0.000 2290.631    0.000 2290.631
 15.00  5624.227  209.595    0.000  209.595   918.216 1574.492    0.000 1574.492     0.000 2027.744    0.000 2027.744
 15.10  5716.373  149.104    0.000  149.104   994.052 1593.345    0.000 1593.345     0.000 1936.863    0.000 1936.863
 15.20  5729.774  193.869    0.000  193.869   764.867 1871.773    0.000 1871.773     0.000 1993.262    0.000 1993.262
 15.30  5586.816  215.029    0.000  215.029   669.589 1804.338    0.000 1804.338     0.000 1957.371    0.000 1957.371
 15.40  5638.049  280.998    0.000  280.998   907.454 1843.026    0.000 1843.026     0.000 2146.869    0.000 2146.869
 15.50  5672.002  325.043    0.000  325.043   749.136 1951.770    0.000 1951.770     0.000 2124.852    0.000 2124.852
 15.60  5769.157  346.433    0.000  346.433   536.218 2084.652    0.000 2084.652     0.000 2056.682    0.000 2056.682
 15.70  5629.931  247.286    0.000  247.286   602.105 1824.404    0.000 1824.404     0.000 1784.045    0.000 1784.045
 15.80  5691.669  296.590    0.000  296.590   675.119 1906.921    0.000 1906.921     0.000 1968.925    0.000 1968.925
 15.90  5575.153  246.614    0.000  246.614   783.639 1722.793    0.000 1722.793     0.000 1976.770    0.000 1976.770
 16.00  5519.866  285.589    0.000  285.589   818.567 1752.805    0.000 1752.805     0.000 1887.292    0.000 1887.292
 16.10  5830.938  216.095    0.000  216.095   895.256 1843.214    0.000 1843.214     0.000 2150.489    0.000 2150.489
 16.20  5713.763  261.515    0.000  261.515   757.959 1866.708    0.000 1866.708     0.000 1998.589    0.000 1998.589
 16.30  5505.487  426.236    0.000  426.236   697.565 1944.192    0.000 1944.192     0.000 2334.874    0.000 2334.874
 16.40  5536.734  361.967    0.000  361.967   582.344 1992.416    0.000 1992.416     0.000 1998.085    0.000 1998.085
 16.50  5557.309  442.345    0.000  442.345   548.203 2058.956    0.000 2058.956     0.000 2079.316    0.000 2079.316
 16.60  5601.972  377.717    0.000  377.717   431.426 2276.596    0.000 2276.596     0.000 2118.522    0.000 2118.522
 16.70  5590.699  301.642    0.000  301.642   622.176 2040.013    0.000 2040.013     0.000 1980.593    0.000 1980.593
 16.80  5561.651  410.516    0.000  410.516   669.565 1944.134    0.000 1944.134     0.000 1926.208    0.000 1926.208
 16.90  5566.655  307.327    0.000  307.327   651.319 1874.374    0.000 1874.374     0.000 2035.796    0.000 2035.796
 17.00  5488.671  305.639    0.000  305.639   751.308 1749.316    0.000 1749.316     0.000 1999.899    0.000 1999.899
 17.10  5601.903  383.562    0.000  383.562   741.718 1831.834    0.000 1831.834     0.000 1976.178    0.000 1976.178
 17.20  5521.516  283.127    0.000  283.127   831.335 1630.321    0.000 1630.321     0.000 1910.525    0.000 1910.525
 17.30  5457.533  290.683    0.000  290.683   741.843 1756.260    0.000 1756.260     0.000 1959.689    0.000 1959.689
 17.40  5452.737  258.917    0.000  258.917   636.657 1869.085    0.000 1869.085     0.000 1957.372    0.000 1957.372
 17.50  5590.210  234.126    0.000  234.126   601.635 2030.822    0.000 2030.822     0.000 1998.692    0.000 1998.692
 17.60  5829.021  180.317    0.000  180.317   613.405 1997.570    0.000 1997.570     0.000 1897.456    0.000 1897.456
 17.70  5738.090  183.260    0.000  183.260   746.810 1908.648    0.000 1908.648     0.000 2028.744    0.000 2028.744
 17.80  5668.203  215.248    0.000  215.248   728.613 2056.449    0.000 2056.449     0.000 2000.095    0.000 2000.095
 17.90  5676.481  166.517    0.000  166.517   690.645 2008.307    0.000 2008.307     0.000 2142.960    0.000 2142.960
 18.00  5783.417  258.181    0.000  258.181   740.800 2078.449    0.000 2078.449     0.000 2134.616    0.000 2134.616
 18.10  5734.335  245.447    0.000  245.447   617.760 2015.415    0.000 2015.415     0.000 2218.352    0.000 2218.352
 18.20  5689.502  298.199    0.000  298.199   866.828 1849.037    0.000 1849.037     0.000 2198.151    0.000 2198.151
 18.30  5822.496  281.000    0.000  281.000   771.974 1990.082    0.000 1990.082     0.000 2301.991    0.000 2301.991
 18.40  5792.352  274.136    0.000  274.136   882.421 1992.250    0.000 1992.250     0.000 2492.401    0.000 2492.401
 18.50  5599.721  298.005    0.000  298.005   788.409 1765.678    0.000 1765.678     0.000 2200.561    0.000 2200.561
 18.60  5821.034  262.218    0.000  262.218   937.430 1862.461    0.000 1862.461     0.000 2183.465    0.000 2183.465
 18.70  5874.198  304.098    0.000  304.098   741.152 1897.993    0.000 1897.993     0.000 2224.685    0.000 2224.685
 18.80  5674.764  325.237    0.000  325.237   752.733 1996.671    0.000 1996.671     0.000 2398.912    0.000 2398.912
 18.90  5602.393  302.994    0.000  302.994   880.479 1910.421    0.000 1910.421     0.000 2247.907    0.000 2247.907
 19.00  5596.259  254.246    0.000  254.246   815.119 1771.323    0.000 1771.323     0.000 1939.374    0.000 1939.374
 19.10  5716.261  249.767    0.000  249.767   722.162 2111.400    0.000 2111.400     0.000 2305.414    0.000 2305.414
 19.20  5746.271  260.358    0.000  260.358   613.606 2167.726    0.000 2167.726     0.000 2350.149    0.000 2350.149
 19.30  5789.147  256.433    0.000  256.433   430.383 2364.559    0.000 2364.559     0.000 2318.280    0.000 2318.280
 19.40  5652.457  280.911    0.000  280.911   518.015 2242.952    0.000 2242.952     0.000 2168.386    0.000 2168.386
 19.50  5718.028  279.298    0.000  279.298   632.527 1953.604    0.000 1953.604     0.000 1938.968    0.000 1938.968
 19.60  5538.104  309.613    0.000  309.613   629.952 1934.104    0.000 1934.104     0.000 2041.015    0.000 2041.015
 19.70  5430.685  285.319    0.000  285.319   655.796 1895.791    0.000 1895.791     0.000 1902.271    0.000 1902.271
 19.80  5438.575  273.494    0.000  273.494   542.268 2065.425    0.000 2065.425     0.000 2031.857    0.000 2031.857
 19.90  5868.820  295.673    0.000  295.673   588.523 2059.206    0.000 2059.206     0.000 2066.039    0.000 2066.039
 20.00  5687.829  324.087    0.000  324.087   758.989 1865.972    0.000 1865.972     0.000 2147.675    0.000 2147.675
 20.10  5622.770  295.061    0.000  295.061   656.140 1927.703    0.000 1927.703     0.000 2153.910    0.000 2153.910
 20.20  5514.647  340.666    0.000  340.666   656.400 1899.156    0.000 1899.156     0.000 2082.326    0.000 2082.326
 20.30  5386.890  377.176    0.000  377.176   794.314 1680.623    0.000 1680.623     0.000 1894.233    0.000 1894.233
 20.40  5597.661  263.697    0.000  263.697   691.332 1806.363    0.000 1806.363     0.000 1798.025    0.000 1798.025
 20.50  5587.063  297.693    0.000  297.693   657.825 1809.651    0.000 1809.651     0.000 1988.141    0.000 1988.141
 20.60  5560.036  294.085    0.000  294.085   797.566 1827.791    0.000 1827.791     0.000 2015.780    0.000 2015.780
 20.70  5502.324  309.154    0.000  309.154   842.134 1700.800    0.000 1700.800     0.000 2072.377    0.000 2072.377
 20.80  5517.472  281.504    0.000  281.504   680.663 1869.318    0.000 1869.318     0.000 2063.933    0.000 2063.933
 20.90  5587.615  284.947    0.000  284.947   785.318 1982.204    0.000 1982.204     0.000 2206.885    0.000 2206.885
 21.00  5640.091  333.251    0.000  333.251   751.032 1890.603    0.000 1890.603     0.000 2167.078    0.000 2167.078
 21.10  5448.069  377.058    0.000  377.058   823.038 1686.973    0.000 1686.973     0.000 1792.801    0.000 1792.801
 21.20  5523.543  354.828    0.000  354.828   697.740 1843.890    0.000 1843.890     0.000 2005.133    0.000 2005.133
 21.30  5668.547  329.881    0.000  329.881   817.888 1831.192    0.000 1831.192     0.000 2100.430    0.000 2100.430
 21.40  5746.459  346.068    0.000  346.068   755.759 1959.358    0.000 1959.358     0.000 2151.400    0.000 2151.400
 21.50  5804.681  346.615    0.000  346.615   739.843 2016.046    0.000 2016.046     0.000 2134.511    0.000 2134.511
 21.60  5755.749  317.305    0.000  317.305   595.922 1986.183    0.000 1986.183     0.000 1972.447    0.000 1972.447
 21.70  5729.016  359.041    0.000  359.041   662.585 1850.955    0.000 1850.955     0.000 2124.049    0.000 2124.049
 21.80  5493.319  294.042    0.000  294.042   713.435 1804.499    0.000 1804.499     0.000 2094.805    0.000 2094.805
 21.90  5627.020  325.107    0.000  325.107   513.395 2180.674    0.000 2180.674     0.000 2084.036    0.000 2084.036
 22.00  5653.239  252.168    0.000  252.168   599.756 2097.909    0.000 2097.909     0.000 1995.566    0.000 1995.566
 22.10  5859.617  249.680    0.000  249.680   577.201 2358.386    0.000 2358.386     0.000 2486.876    0.000 2486.876
 22.20  5766.785  273.264    0.000  273.264   484.371 2257.193    0.000 2257.193     0.000 2366.242    0.000 2366.242
 22.30  5631.560  294.092    0.000  294.092   451.557 2157.412    0.000 2157.412     0.000 1823.059    0.000 1823.059
 22.40  5601.407  313.535    0.000  313.535   574.161 2122.726    0.000 2122.726     0.000 2104.344    0.000 2104.344
 22.50  5588.201  274.791    0.000  274.791   545.154 2102.610    0.000 2102.610     0.000 1795.812    0.000 1795.812
 22.60  5660.488  236.329    0.000  236.329   480.390 1841.252    0.000 1841.252     0.000 1693.269    0.000 1693.269
 22.70  5689.164  289.035    0.000  289.035   503.779 2264.024    0.000 2264.024     0.000 2190.700    0.000 2190.700
 22.80  5621.700  267.447    0.000  267.447   549.652 2091.565    0.000 2091.565     0.000 1948.921    0.000 1948.921
 22.90  5728.267  247.309    0.000  247.309   528.314 2033.390    0.000 2033.390     0.000 1996.277    0.000 1996.277
 23.00  5862.973  213.751    0.000  213.751   588.081 2019.025    0.000 2019.025     0.000 2041.610    0.000 2041.610
 23.10  5546.583  239.896    0.000  239.896   798.414 1831.325    0.000 1831.325     0.000 2067.754    0.000 2067.754
 23.20  5669.766  219.072    0.000  219.072   622.881 1953.112    0.000 1953.112     0.000 2126.261    0.000 2126.261
 23.30  5520.646  200.451    0.000  200.451   503.346 2016.444    0.000 2016.444     0.000 1909.410    0.000 1909.410
 23.40  5791.621  120.509    0.000  120.509   506.032 2139.235    0.000 2139.235     0.000 2007.329    0.000 2007.329
 23.50  5986.010  227.081    0.000  227.081   443.396 2315.162    0.000 2315.162     0.000 2206.591    0.000 2206.591
 23.60  5955.030  234.164    0.000  234.164   529.241 2221.859    0.000 2221.859     0.000 2308.732    0.000 2308.732
 23.70  5830.266  189.423    0.000  189.423   414.855 2170.892    0.000 2170.892     0.000 1982.101    0.000 1982.101
 23.80  5785.250  269.393    0.000  269.393   396.483 2090.648    0.000 2090.648     0.000 2006.025    0.000 2006.025
 23.90  5655.870  288.875    0.000  288.875   350.834 2080.714    0.000 2080.714     0.000 1992.861    0.000 1992.861
 24.00  5641.795  263.599    0.000  263.599   469.156 2009.535    0.000 2009.535     0.000 1848.993    0.000 1848.993
 24.10  5597.295  337.378    0.000  337.378   516.632 2211.862    0.000 2211.862     0.000 2120.331    0.000 2120.331
 24.20  5521.838  310.817    0.000  310.817   586.751 2070.374    0.000 2070.374     0.000 2134.606    0.000 2134.606
 24.30  5344.582  293.836    0.000  293.836   756.087 1718.639    0.000 1718.639     0.000 2005.123    0.000 2005.123
 24.40  5366.784  346.880    0.000  346.880   718.910 1654.314    0.000 1654.314     0.000 1906.401    0.000 1906.401
 24.50  5367.480  334.784    0.000  334.784   721.459 1762.907    0.000 1762.907     0.000 2017.386    0.000 2017.386
 24.60  5771.838  345.878    0.000  345.878   731.966 1768.417    0.000 1768.417     0.000 2046.031    0.000 2046.031
 24.70  5271.302  301.416    0.000  301.416   630.545 1664.229    0.000 1664.229     0.000 1612.135    0.000 1612.135
 24.80  5491.211  276.767    0.000  276.767   779.690 1674.527    0.000 1674.527     0.000 1989.430    0.000 1989.430
 24.90  5588.671  283.781    0.000  283.781   707.260 1839.908    0.000 1839.908     0.000 2065.045    0.000 2065.045
 25.00  5695.513  281.636    0.000  281.636   703.969 1955.879    0.000 1955.879     0.000 2050.254    0.000 2050.254
 25.10  5781.372  227.605    0.000  227.605   778.988 1822.359    0.000 1822.359     0.000 2074.182    0.000 2074.182
 25.20  5834.637  187.083    0.000  187.083   750.957 1922.996    0.000 1922.996     0.000 2109.373    0.000 2109.373
 25.30  5970.248  223.077    0.000  223.077   795.048 1892.078    0.000 1892.078     0.000 2006.931    0.000 2006.931
 25.40  5788.998  282.440    0.000  282.440   662.937 2015.408    0.000 2015.408     0.000 2065.943    0.000 2065.943
 25.50  5856.923  229.578    0.000  229.578   812.252 1943.661    0.000 1943.661     0.000 2168.986    0.000 2168.986
 25.60  5470.277  304.953    0.000  304.953   811.200 1778.258    0.000 1778.258     0.000 2189.696    0.000 2189.696
 25.70  5246.204  443.735    0.000  443.735   982.987 1904.896    0.000 1904.896     0.000 2414.691   30.462 2384.230
 25.80  5660.790  302.065    0.000  302.065  1519.518 1267.116    0.000 1267.116    71.077 2523.572   10.154 2513.419
 25.90  6179.510  293.812    0.000  293.812  1624.333 2011.812    0.000 2011.812   192.924 3927.621  253.444 3674.177
 26.00  6182.652  252.562    0.000  252.562  1752.456 1851.497    0.000 1851.497   507.694 3522.859    0.000 3522.859
 26.10  6209.540  209.267    0.000  209.267  1865.364 1462.589    0.000 1462.589   716.088 3136.619    0.000 3136.619
 26.20  6366.692  199.228    0.000  199.228  1988.573 1401.333    0.000 1401.333   825.773 2779.436    0.000 2779.436
 26.30  6256.779  135.885    0.000  135.885  1981.522 1448.542    0.000 1448.542   856.026 3052.871    0.000 3052.871
 26.40  6146.316  165.014    0.000  165.014  2046.112 1460.239    0.000 1460.239  1242.075 3135.011    0.000 3135.011
 26.50  6266.311  209.092    0.000  209.092  2348.139 1258.419    0.000 1258.419  1523.058 3122.339    0.000 3122.339
 26.60  6299.795  226.007    0.000  226.007  2425.739 1316.940    0.000 1316.940  1085.962 3356.273    0.000 3356.273
 26.70  6042.890  203.023    0.000  203.023  1907.121 1632.102    0.000 1632.102   831.713 3327.628    0.000 3327.628
 26.80  6205.660  307.000    0.000  307.000  2186.582 1502.241    0.000 1502.241  1274.958 3305.007    0.000 3305.007
 26.90  6251.646  281.565    0.000  281.565  2192.452 1346.960    0.000 1346.960  1665.214 2878.847    0.000 2878.847
 27.00  6113.557  235.407    0.000  235.407  2036.078 1494.433    0.000 1494.433  1270.520 3029.547    0.000 3029.547
 27.10  6230.285  250.036    0.000  250.036  2199.433 1274.415    0.000 1274.415  1577.958 2858.138    0.000 2858.138
 27.20  6006.621  296.323    0.000  296.323  2146.505 1370.285    0.000 1370.285  1093.196 3181.437    0.000 3181.437
 27.30  6335.168  216.726    0.000  216.726  2282.291 1307.910    0.000 1307.910  1640.899 2726.840    0.000 2726.840
 27.40  6385.810  248.539    0.000  248.539  2183.640 1471.189    0.000 1471.189  1430.689 3020.190    0.000 3020.190
 27.50  6324.023  245.269    0.000  245.269  1973.115 1475.472    0.000 1475.472  1194.732 3141.031    0.000 3141.031
 27.60  6414.775  191.933    0.000  191.933  1972.518 1667.705    0.000 1667.705  1678.579 2649.237    0.000 2649.237
 27.70  6378.337  198.597    0.000  198.597  2181.504 1409.681    0.000 1409.681  1665.035 2832.808    0.000 2832.808
 27.80  6187.383  284.681    0.000  284.681  1911.818 1627.699    0.000 1627.699  1556.457 2563.987    0.000 2563.987
 27.90  6148.679  290.717    0.000  290.717  1388.016 1676.681    0.000 1676.681   808.582 2718.703    0.000 2718.703
 28.00  6122.951  305.129    0.000  305.129  1475.498 1914.234    0.000 1914.234   577.664 3122.539   90.478 3032.061
 28.10  6136.467  244.122    0.000  244.122  1485.027 1904.291    0.000 1904.291  1032.477 3013.881    0.000 3013.881
 28.20  6168.711  331.986    0.000  331.986  1541.341 2005.476    0.000 2005.476   822.061 3078.524    0.000 3078.524
 28.30  6302.375  335.070    0.000  335.070  1486.707 1928.814    0.000 1928.814   670.156 3268.122    0.000 3268.122
 28.40  5935.838  382.194    0.000  382.194  1750.133 1697.695    0.000 1697.695  1160.742 2903.083    0.000 2903.083
 28.50  6110.709  415.280    0.000  415.280  1560.810 1950.079    0.000 1950.079   966.911 3144.369    0.000 3144.369
 28.60  5989.932  385.592    0.000  385.592  1408.764 2084.883    0.000 2084.883   915.745 3459.940    0.000 3459.940
 28.70  6136.784  430.120    0.000  430.120  1400.283 2071.022    0.000 2071.022   573.037 3226.903    0.000 3226.903
 28.80  6227.606  396.307    0.000  396.307  1342.034 2165.111    0.000 2165.111   416.309 3483.971    0.000 3483.971
 28.90  5969.907  415.329    0.000  415.329  1402.690 1974.209    0.000 1974.209   608.830 3079.901    0.000 3079.901
 29.00  5848.267  352.878    0.000  352.878  1390.410 1911.963    0.000 1911.963   609.233 3012.562    0.000 3012.562
 29.10  5962.641  342.227    0.000  342.227  1361.439 1813.157    0.000 1813.157   527.699 2916.459    0.000 2916.459
 29.20  5931.416  319.454    0.000  319.454  1374.141 1760.262    0.000 1760.262   345.232 2494.715    0.000 2494.715
 29.30  6175.717  302.865    0.000  302.865  1437.689 1720.943    0.000 1720.943   537.853 2497.635    0.000 2497.635
 29.40  6036.793  262.704    0.000  262.704  1591.980 1819.223    0.000 1819.223   313.863 3069.544    0.000 3069.544
 29.50  6072.565  231.503    0.000  231.503  1471.083 1621.655    0.000 1621.655   294.463 2818.730    0.000 2818.730
 29.60  6134.652  231.989    0.000  231.989  1503.491 1347.603    0.000 1347.603   274.155 2374.174    0.000 2374.174
 29.70  6049.743  171.714    0.000  171.714  1363.087 1562.678    0.000 1562.678   152.308 2287.415    0.000 2287.415
 29.80  6129.292  178.807    0.000  178.807  1414.354 1637.246    0.000 1637.246   162.462 2479.024    0.000 2479.024
 29.90  6234.399  157.290    0.000  157.290  1412.897 1564.837    0.000 1564.837   243.693 2607.307    0.000 2607.307
 30.00  6385.006  253.471    0.000  253.471  1281.687 1790.077    0.000 1790.077   233.137 2913.231    0.000 2913.231
 30.10  6245.531  228.523    0.000  228.523  1460.197 1797.832    0.000 1797.832   324.321 2899.261    0.000 2899.261
 30.20  6231.778  162.781    0.000  162.781  1654.501 1425.244    0.000 1425.244   485.270 2711.556    0.000 2711.556
 30.30  6064.815  179.331    0.000  179.331  1321.067 1862.739    0.000 1862.739   345.232 2899.456    0.000 2899.456
 30.40  6167.293  247.099    0.000  247.099  1128.800 2095.210    0.000 2095.210    90.478 2959.874    0.000 2959.874
 30.50  6205.221  304.046    0.000  304.046  1106.148 2020.720    0.000 2020.720    20.106 3019.789    0.000 3019.789
 30.60  6139.087  300.510    0.000  300.510  1232.305 2053.314    0.000 2053.314   172.414 3186.170    0.000 3186.170
 30.70  6085.611  299.831    0.000  299.831  1313.812 1992.005    0.000 1992.005    70.372 3027.715    0.000 3027.715
 30.80  6052.155  290.339    0.000  290.339  1113.723 2181.338    0.000 2181.338   141.348 3307.011    0.000 3307.011
 30.90  6312.380  260.574    0.000  260.574  1481.746 1963.731    0.000 1963.731   140.743 3496.714    0.000 3496.714
 31.00  6269.272  274.508    0.000  274.508  1397.597 1996.123    0.000 1996.123   142.154 3429.370    0.000 3429.370
 31.10  6340.506  288.301    0.000  288.301  1440.347 2201.252    0.000 2201.252   412.177 3568.698    0.000 3568.698
 31.20  6177.523  335.030    0.000  335.030  1254.418 2090.707    0.000 2090.707    70.674 3232.010    0.000 3232.010
 31.30  6111.729  340.084    0.000  340.084  1298.835 2063.568    0.000 2063.568   131.698 3327.027   20.106 3306.921
 31.40  6127.211  291.034    0.000  291.034  1292.855 2171.825    0.000 2171.825     0.000 3582.263    0.000 3582.263
 31.50  6011.472  302.003    0.000  302.003  1125.075 1932.157    0.000 1932.157    71.077 3074.178    0.000 3074.178
 31.60  6282.466  267.750    0.000  267.750  1284.523 2047.937    0.000 2047.937   162.462 3293.738    0.000 3293.738
 31.70  6184.092  288.973    0.000  288.973  1308.857 1840.909    0.000 1840.909   121.847 3225.277    0.000 3225.277
 31.80  5995.809  334.813    0.000  334.813  1229.927 2089.626    0.000 2089.626   142.154 3388.250    0.000 3388.250
 31.90  5997.774  289.688    0.000  289.688  1315.212 1830.619    0.000 1830.619    91.183 2979.388   50.265 2929.123
 32.00  5959.813  368.791    0.000  368.791  1217.891 1861.723    0.000 1861.723    30.462 3139.716    0.000 3139.716
 32.10  5970.802  324.851    0.000  324.851  1208.317 1717.424    0.000 1717.424    60.319 2823.347    0.000 2823.347
 32.20  5922.116  259.798    0.000  259.798  1066.148 1826.413    0.000 1826.413     0.000 2602.276    0.000 2602.276
 32.30  5888.388  273.125    0.000  273.125  1074.250 1747.550    0.000 1747.550     0.000 2635.656    0.000 2635.656
 32.40  6104.857  240.999    0.000  240.999  1301.616 1746.903    0.000 1746.903    71.077 2806.077    0.000 2806.077
 32.50  6054.368  261.955    0.000  261.955  1339.357 1878.705    0.000 1878.705     0.000 3154.112    0.000 3154.112
 32.60  6139.101  278.721    0.000  278.721  1220.153 1914.276    0.000 1914.276     0.000 2940.773    0.000 2940.773
 32.70  6043.360  309.551    0.000  309.551  1183.490 2098.575    0.000 2098.575    50.769 3179.946    0.000 3179.946
 32.80  5975.228  300.381    0.000  300.381  1264.818 1914.208    0.000 1914.208    20.308 3141.945    0.000 3141.945
 32.90  6021.469  218.652    0.000  218.652  1168.411 1912.662    0.000 1912.662    60.621 3163.152    0.000 3163.152
 33.00  6104.856  223.208    0.000  223.208  1209.666 1934.538    0.000 1934.538   101.539 3052.056    0.000 3052.056
 33.10  5978.782  294.295    0.000  294.295  1373.603 1759.335    0.000 1759.335    60.923 3135.106    0.000 3135.106
 33.20  6118.440  255.375    0.000  255.375  1162.802 1915.002    0.000 1915.002    60.923 2855.022    0.000 2855.022
 33.30  5766.644  221.761    0.000  221.761  1229.114 1857.850    0.000 1857.850    50.769 2796.115    0.000 2796.115
 33.40  6103.216  180.998    0.000  180.998  1483.502 1671.923    0.000 1671.923   192.723 3260.781    0.000 3260.781
 33.50  6144.383  143.296    0.000  143.296  1713.883 1491.739    0.000 1491.739   375.694 3013.475    0.000 3013.475
 33.60  6193.794  148.961    0.000  148.961  1761.385 1368.603    0.000 1368.603   151.703 2833.104    0.000 2833.104
 33.70  6129.677  162.244    0.000  162.244  1850.907 1313.683    0.000 1313.683   100.531 2794.791    0.000 2794.791
 33.80  5955.421  178.976    0.000  178.976  1786.417 1208.725    0.000 1208.725    90.478 3117.797    0.000 3117.797
 33.90  6074.353  173.419    0.000  173.419  1792.410 1249.795    0.000 1249.795    91.385 2654.359    0.000 2654.359
 34.00  6044.146  206.429    0.000  206.429  2008.872 1037.701    0.000 1037.701   151.200 2615.745    0.000 2615.745
 34.10  6015.181  176.139    0.000  176.139  1931.052 1069.726    0.000 1069.726    30.159 2843.858    0.000 2843.858
 34.20  5869.764  210.105    0.000  210.105  1980.159  912.280    0.000  912.280   170.903 2746.132    0.000 2746.132
 34.30  6095.555  182.866    0.000  182.866  2013.236 1041.948    0.000 1041.948    10.154 2490.689    0.000 2490.689
 34.40  6244.880  224.669    0.000  224.669  1987.690 1251.232    0.000 1251.232   274.155 3021.611    0.000 3021.611
 34.50  6399.785  155.442    0.000  155.442  1978.371 1359.110    0.000 1359.110   302.399 3095.183   40.212 3054.971
 34.60  5873.475  313.499    0.000  313.499  1934.370 1281.270    0.000 1281.270   170.903 2972.736   30.159 2942.576
 34.70  6125.535  326.321    0.000  326.321  1948.986 1421.933    0.000 1421.933   211.115 2765.740   20.106 2745.634
 34.80  5943.830  257.511    0.000  257.511  1705.294 1494.312    0.000 1494.312   282.192 2569.509    0.000 2569.509
 34.90  6031.302  280.383    0.000  280.383  1638.450 1579.255    0.000 1579.255   203.078 2697.990   10.154 2687.836
 35.00  5986.971  302.529    0.000  302.529  1693.137 1498.859    0.000 1498.859   131.497 2466.462    0.000 2466.462
 35.10  6053.083  305.454    0.000  305.454  1681.664 1404.812    0.000 1404.812   242.988 2488.671    0.000 2488.671
 35.20  6007.076  324.682    0.000  324.682  1580.714 1621.183    0.000 1621.183   213.231 2559.247    0.000 2559.247
 35.30  5899.191  338.509    0.000  338.509  1484.295 1547.032    0.000 1547.032   172.515 2556.821    0.000 2556.821
 35.40  6021.769  336.830    0.000  336.830  1339.482 1666.977    0.000 1666.977   111.693 2606.804    0.000 2606.804
 35.50  5758.021  392.022    0.000  392.022  1327.160 1627.763    0.000 1627.763    71.077 2432.777    0.000 2432.777
 35.60  5810.456  318.718    0.000  318.718  1452.114 1631.831    0.000 1631.831   142.154 2487.370    0.000 2487.370
 35.70  5626.322  329.943    0.000  329.943  1180.536 1824.516    0.000 1824.516    81.231 2499.536    0.000 2499.536
 35.80  5742.756  295.196    0.000  295.196  1196.670 1603.758    0.000 1603.758    20.107 2524.570    0.000 2524.570
 35.90  5618.413  273.681    0.000  273.681  1148.189 1628.603    0.000 1628.603    10.154 2487.578    0.000 2487.578
 36.00  5737.453  285.301    0.000  285.301  1308.361 1712.433    0.000 1712.433    80.628 2549.602    0.000 2549.602
 36.10  5790.195  294.305    0.000  294.305  1170.618 1783.063    0.000 1783.063    20.308 2389.357    0.000 2389.357
 36.20  5826.801  347.967    0.000  347.967   892.549 2068.212    0.000 2068.212     0.000 2528.179    0.000 2528.179
 36.30  5821.520  377.251    0.000  377.251  1050.422 1918.755    0.000 1918.755     0.000 2645.107    0.000 2645.107
 36.40  5699.850  378.305    0.000  378.305   994.171 1983.202    0.000 1983.202     0.000 2265.984    0.000 2265.984
 36.50  5725.708  393.437    0.000  393.437   967.634 2011.521    0.000 2011.521     0.000 2448.955    0.000 2448.955
 36.60  5801.404  421.848    0.000  421.848   978.402 2028.995    0.000 2028.995     0.000 2515.710    0.000 2515.710
 36.70  5716.243  375.048    0.000  375.048   918.092 1911.522    0.000 1911.522    10.154 2459.522    0.000 2459.522
 36.80  5951.750  342.587    0.000  342.587  1024.138 2081.072    0.000 2081.072     0.000 2874.623    0.000 2874.623
 36.90  5897.151  324.907    0.000  324.907  1070.607 2020.585    0.000 2020.585     0.000 2528.991    0.000 2528.991
 37.00  5719.493  306.854    0.000  306.854   911.872 2130.750    0.000 2130.750    10.154 2743.432    0.000 2743.432
 37.10  6061.984  344.104    0.000  344.104  1044.118 2066.259    0.000 2066.259    90.179 2818.729    0.000 2818.729
 37.20  5898.959  225.205    0.000  225.205  1010.837 1966.753    0.000 1966.753    81.231 2829.802    0.000 2829.802
 37.30  5637.019  461.803    0.000  461.803   968.880 1858.923    0.000 1858.923    91.385 2362.813    0.000 2362.813
 37.40  5871.021  401.469    0.000  401.469  1177.493 1853.099    0.000 1853.099    81.231 2652.855    0.000 2652.855
 37.50  5663.113  377.224    0.000  377.224  1173.812 1733.775    0.000 1733.775   141.953 2584.498    0.000 2584.498
 37.60  5783.058  355.365    0.000  355.365  1219.024 2015.674    0.000 2015.674    50.568 2931.332    0.000 2931.332
 37.70  5781.414  340.070    0.000  340.070  1438.246 1587.028    0.000 1587.028     0.000 2656.966    0.000 2656.966
 37.80  5890.749  279.332    0.000  279.332  1510.037 1653.006    0.000 1653.006    59.717 2887.591    0.000 2887.591
 37.90  5881.010  285.294    0.000  285.294  1332.493 1602.458    0.000 1602.458    10.154 2736.591    0.000 2736.591
 38.00  5779.721  263.945    0.000  263.945  1241.694 1645.285    0.000 1645.285    60.319 2930.720    0.000 2930.720
 38.10  5684.148  238.691    0.000  238.691  1450.544 1486.271    0.000 1486.271   191.110 2677.271    0.000 2677.271
 38.20  5699.354  279.398    0.000  279.398  1300.325 1695.989    0.000 1695.989   172.616 2780.635    0.000 2780.635
 38.30  5624.312  295.993    0.000  295.993  1353.163 1755.164    0.000 1755.164    20.106 2567.177    0.000 2567.177
 38.40  5723.517  441.771    0.000  441.771  1392.778 1552.816    0.000 1552.816    30.462 2579.868    0.000 2579.868
 38.50  5719.571  436.153    0.000  436.153  1266.675 1699.868    0.000 1699.868    70.474 2623.988    0.000 2623.988
 38.60  5592.714  389.050    0.000  389.050  1273.583 1884.658    0.000 1884.658    79.824 2631.031    0.000 2631.031
 38.70  5474.974  365.338    0.000  365.338  1349.040 1508.212    0.000 1508.212   231.221 2713.869    0.000 2713.869
 38.80  5483.144  330.963    0.000  330.963  1278.366 1719.215    0.000 1719.215   130.793 2553.018    0.000 2553.018
 38.90  5346.801  373.621    0.000  373.621  1113.840 1609.107    0.000 1609.107    50.769 2458.825    0.000 2458.825
 39.00  5575.827  381.147    0.000  381.147  1216.742 1691.373    0.000 1691.373   121.444 2579.660    0.000 2579.660
 39.10  5610.073  382.359    0.000  382.359  1293.827 1618.989    0.000 1618.989   212.425 2453.988   40.414 2413.574
 39.20  5706.110  294.724    0.000  294.724  1269.577 1519.245    0.000 1519.245   291.747 2187.678   10.053 2177.625
 39.30  5755.861  319.764    0.000  319.764  1110.444 1903.849    0.000 1903.849   192.924 2511.507    0.000 2511.507
 39.40  5839.104  373.006    0.000  373.006  1060.034 1862.611    0.000 1862.611   141.551 2578.658    0.000 2578.658
 39.50  5669.166  402.810    0.000  402.810  1103.949 1773.382    0.000 1773.382    81.231 2424.536    0.000 2424.536
 39.60  5564.469  348.331    0.000  348.331   974.611 1836.089    0.000 1836.089    60.923 2538.757    0.000 2538.757
 39.70  5712.954  353.842    0.000  353.842  1096.940 1925.066    0.000 1925.066   121.847 2740.214   20.308 2719.906
 39.80  5348.536  446.029    0.000  446.029   880.407 1987.145    0.000 1987.145    10.154 2311.343    0.000 2311.343
 39.90  5366.419  497.037    0.000  497.037  1072.091 1875.081    0.000 1875.081   142.154 2390.254    0.000 2390.254
 40.00  5508.547  490.288    0.000  490.288   999.205 1952.033    0.000 1952.033    60.923 2633.442    0.000 2633.442
 40.10  5424.334  408.575    0.000  408.575  1042.487 1889.075    0.000 1889.075   121.847 2423.141    0.000 2423.141
 40.20  5184.935  487.467    0.000  487.467   914.074 1877.031    0.000 1877.031   111.693 2160.848    0.000 2160.848
 40.30  5128.073  503.104    0.000  503.104   999.811 1797.945    0.000 1797.945    71.077 2309.334    0.000 2309.334
 40.40  5213.477  476.545    0.000  476.545  1066.677 1778.679    0.000 1778.679   101.539 2325.222    0.000 2325.222
 40.50  5095.308  573.315    0.000  573.315   984.016 1640.628    0.000 1640.628    50.769 2132.293    0.000 2132.293
 40.60  5271.100  541.383    0.000  541.383   940.152 1696.437    0.000 1696.437    50.769 2352.462    0.000 2352.462
 40.70  5343.937  587.396    0.000  587.396   990.179 1764.743    0.000 1764.743    60.923 2038.696    0.000 2038.696
 40.80  5201.065  590.590    0.000  590.590   995.783 1776.249    0.000 1776.249     0.000 2058.709    0.000 2058.709
 40.90  5392.868  560.460    0.000  560.460  1048.731 1767.257    0.000 1767.257    30.462 2206.789    0.000 2206.789
 41.00  5511.489  566.166    0.000  566.166   992.893 1678.032    0.000 1678.032    10.154 2387.349    0.000 2387.349
 41.10  5357.092  568.942    0.000  568.942  1040.302 1606.646    0.000 1606.646    50.769 2118.013    0.000 2118.013
 41.20  5291.389  538.961    0.000  538.961  1085.459 1627.512    0.000 1627.512    60.923 2321.495    0.000 2321.495
 41.30  5387.906  530.418    0.000  530.418  1004.455 1696.767    0.000 1696.767    91.385 2160.636    0.000 2160.636
 41.40  5377.100  521.774    0.000  521.774  1003.684 1710.745    0.000 1710.745    30.462 2341.694    0.000 2341.694
 41.50  5404.501  486.848    0.000  486.848  1062.229 1721.001    0.000 1721.001    30.462 2450.681    0.000 2450.681
 41.60  5595.427  561.861    0.000  561.861  1064.280 1707.542    0.000 1707.542    60.923 2292.544    0.000 2292.544
 41.70  5329.364  498.078    0.000  498.078   908.291 1986.627    0.000 1986.627    71.077 2416.711    0.000 2416.711
 41.80  5412.123  518.213    0.000  518.213   927.493 1818.701    0.000 1818.701    10.154 2242.179    0.000 2242.179
 41.90  5399.359  506.644    0.000  506.644   866.994 1886.233    0.000 1886.233     0.000 2509.694    0.000 2509.694
 42.00  5298.204  503.936    0.000  503.936   966.864 1948.517    0.000 1948.517    20.308 2635.963    0.000 2635.963
 42.10  5271.602  498.247    0.000  498.247  1056.704 1845.708    0.000 1845.708    50.769 2560.762    0.000 2560.762
 42.20  5247.653  492.517    0.000  492.517  1007.162 1928.941    0.000 1928.941     0.000 2650.636    0.000 2650.636
 42.30  5470.555  458.911    0.000  458.911  1245.730 1818.804    0.000 1818.804   243.693 2683.423    0.000 2683.423
 42.40  5493.179  367.905    0.000  367.905  1136.662 1930.175    0.000 1930.175   223.385 2718.922   10.154 2708.768
 42.50  5667.730  446.755    0.000  446.755  1203.011 1964.902    0.000 1964.902   213.231 2684.832    0.000 2684.832
 42.60  5364.537  497.194    0.000  497.194  1067.871 1932.899    0.000 1932.899   162.462 2776.225    0.000 2776.225
 42.70  5684.622  509.595    0.000  509.595   972.715 1970.072    0.000 1970.072   253.847 2454.215    0.000 2454.215
 42.80  5635.275  449.661    0.000  449.661   983.123 2171.204    0.000 2171.204   335.078 2890.221   71.077 2819.144
 42.90  5463.701  446.771    0.000  446.771   848.231 2412.726    0.000 2412.726   304.616 2921.885    0.000 2921.885
 43.00  5629.401  442.958    0.000  442.958   750.656 2271.030    0.000 2271.030   223.385 2701.819    0.000 2701.819
 43.10  5526.618  393.826    0.000  393.826   708.809 2172.008    0.000 2172.008   233.539 2671.263    0.000 2671.263
 43.20  5430.156  478.642    0.000  478.642   870.196 2265.498    0.000 2265.498   365.540 2828.082    0.000 2828.082
 43.30  5511.951  433.942    0.000  433.942   793.765 2060.583    0.000 2060.583   162.462 2707.546    0.000 2707.546
 43.40  5478.010  458.483    0.000  458.483   927.131 2142.602    0.000 2142.602   223.385 2861.967    0.000 2861.967
 43.50  5381.297  490.811    0.000  490.811   693.422 2320.807    0.000 2320.807    10.154 2952.859    0.000 2952.859
 43.60  5340.457  498.144    0.000  498.144   722.865 2266.274    0.000 2266.274    60.923 2788.776    0.000 2788.776
 43.70  5158.756  524.588    0.000  524.588   682.227 2385.234    0.000 2385.234    71.077 2933.652    0.000 2933.652
 43.80  5237.835  530.034    0.000  530.034   785.064 2388.007    0.000 2388.007   142.154 2818.424    0.000 2818.424
 43.90  5281.192  501.932    0.000  501.932   992.368 2164.000    0.000 2164.000   203.078 3001.808    0.000 3001.808
 44.00  5260.554  511.040    0.000  511.040   837.808 2209.592    0.000 2209.592   233.539 2861.246    0.000 2861.246
 44.10  5499.793  469.391    0.000  469.391   844.308 2130.332    0.000 2130.332   324.924 2678.899    0.000 2678.899
 44.20  5410.502  526.717    0.000  526.717   917.400 2196.499    0.000 2196.499   385.847 2831.787    0.000 2831.787
 44.30  5292.929  564.367    0.000  564.367   827.519 2233.167    0.000 2233.167   172.616 2957.159    0.000 2957.159
 44.40  5403.361  522.328    0.000  522.328   744.651 2101.376    0.000 2101.376   233.539 2592.139    0.000 2592.139
 44.50  5416.844  563.512    0.000  563.512   717.676 2207.413    0.000 2207.413   101.539 2848.100    0.000 2848.100
 44.60  5537.355  492.740    0.000  492.740   855.318 2223.620    0.000 2223.620   233.539 2787.674    0.000 2787.674
 44.70  5641.860  432.542    0.000  432.542  1103.996 1962.644    0.000 1962.644   355.386 2755.894    0.000 2755.894
 44.80  5487.043  485.717    0.000  485.717  1018.454 1923.739    0.000 1923.739   324.924 2567.505    0.000 2567.505
 44.90  5402.884  444.096    0.000  444.096   951.397 2067.178    0.000 2067.178   385.847 2432.581    0.000 2432.581
 45.00  5420.358  478.155    0.000  478.155  1066.364 1886.680    0.000 1886.680   294.463 2958.772    0.000 2958.772
 45.10  5532.022  490.167    0.000  490.167   927.439 2174.753    0.000 2174.753    71.077 3076.186    0.000 3076.186
 45.20  5575.112  380.868    0.000  380.868  1144.108 2041.734    0.000 2041.734   355.184 3035.464    0.000 3035.464
 45.30  5709.132  394.892    0.000  394.892  1260.635 1813.098    0.000 1813.098   284.309 2870.092    0.000 2870.092
 45.40  5725.091  344.972    0.000  344.972  1286.303 1596.561    0.000 1596.561   355.386 2653.347    0.000 2653.347
 45.50  5727.311  362.024    0.000  362.024  1055.935 1860.685    0.000 1860.685   294.463 2819.345    0.000 2819.345
 45.60  5836.583  379.186    0.000  379.186  1182.329 1804.513    0.000 1804.513   365.237 2521.853    0.000 2521.853
 45.70  5816.506  420.111    0.000  420.111  1225.178 1964.113    0.000 1964.113   426.463 2726.744    0.000 2726.744
 45.80  5838.867  409.464    0.000  409.464  1144.924 1957.095    0.000 1957.095   425.657 2619.866    0.000 2619.866
 45.90  5804.747  343.619    0.000  343.619  1253.196 1810.222    0.000 1810.222   496.835 2760.516    0.000 2760.516
 46.00  5745.355  403.132    0.000  403.132  1303.473 1771.941    0.000 1771.941   660.002 2666.226    0.000 2666.226
 46.10  5761.171  410.218    0.000  410.218  1332.624 1726.537    0.000 1726.537   690.464 2438.825    0.000 2438.825
 46.20  5783.396  444.415    0.000  444.415  1196.670 1805.730    0.000 1805.730   507.493 2414.898    0.000 2414.898
 46.30  5594.316  453.548    0.000  453.548  1207.154 1905.020    0.000 1905.020   466.676 2658.183    0.000 2658.183
 46.40  5680.586  441.083    0.000  441.083  1161.977 1941.136    0.000 1941.136   344.830 2546.194    0.000 2546.194
 46.50  5635.312  534.402    0.000  534.402  1118.655 1913.279    0.000 1913.279   354.984 2311.942    0.000 2311.942
 46.60  5552.808  510.028    0.000  510.028  1125.780 1786.282    0.000 1786.282   578.369 2217.340    0.000 2217.340
 46.70  5686.123  437.381    0.000  437.381  1051.601 1979.955    0.000 1979.955   425.860 2697.896    0.000 2697.896
 46.80  5634.732  425.991    0.000  425.991   857.002 2180.426    0.000 2180.426   405.351 2672.848    0.000 2672.848
 46.90  5544.437  488.030    0.000  488.030   857.703 2060.217    0.000 2060.217    49.764 2889.720   91.385 2798.335
 47.00  5572.860  382.017    0.000  382.017   923.587 1840.108    0.000 1840.108   203.078 2242.077    0.000 2242.077
 47.10  5620.274  429.492    0.000  429.492   776.070 2010.760    0.000 2010.760   121.847 2352.466    0.000 2352.466
 47.20  5539.202  383.129    0.000  383.129   892.969 1779.619    0.000 1779.619   253.847 2228.400   20.207 2208.193
 47.30  5604.526  420.341    0.000  420.341   858.814 1757.814    0.000 1757.814    71.077 2304.723    0.000 2304.723
 47.40  5647.668  483.949    0.000  483.949   854.412 1882.315    0.000 1882.315   152.308 2169.999    0.000 2169.999
 47.50  5654.622  397.504    0.000  397.504   814.763 1788.919    0.000 1788.919   182.167 2211.413    0.000 2211.413
 47.60  5625.503  420.566    0.000  420.566   790.904 1872.121    0.000 1872.121   213.231 2162.252    0.000 2162.252
 47.70  5746.852  370.046    0.000  370.046   917.333 1650.898    0.000 1650.898   243.492 1974.963    0.000 1974.963
 47.80  5726.151  442.337    0.000  442.337   945.864 1781.961    0.000 1781.961   151.705 2278.178    0.000 2278.178
 47.90  5608.605  358.519    0.000  358.519   843.396 1842.198    0.000 1842.198    80.829 2079.529   40.616 2038.913
 48.00  5439.436  447.410    0.000  447.410   824.027 1946.098    0.000 1946.098    20.308 2157.141   20.308 2136.833
 48.10  5604.176  513.755    0.000  513.755   849.528 1971.834    0.000 1971.834   121.645 2340.500    0.000 2340.500
 48.20  5578.684  455.279    0.000  455.279   716.275 1942.019    0.000 1942.019   131.900 2111.489    0.000 2111.489
 48.30  5547.095  495.566    0.000  495.566   712.915 2265.830    0.000 2265.830   445.966 2244.999   20.308 2224.691
 48.40  5696.297  413.253    0.000  413.253   922.017 2105.111    0.000 2105.111   264.001 2272.735    0.000 2272.735
 48.50  5445.011  498.070    0.000  498.070   743.220 2162.936    0.000 2162.936   131.196 2401.032    0.000 2401.032
 48.60  5737.291  460.547    0.000  460.547   724.065 2033.610    0.000 2033.610    60.320 2514.425    0.000 2514.425
 48.70  5584.935  449.341    0.000  449.341   751.348 1988.411    0.000 1988.411    80.829 2351.267    0.000 2351.267
 48.80  5626.567  445.283    0.000  445.283   745.204 2049.612    0.000 2049.612    30.462 2350.254    0.000 2350.254
 48.90  5533.976  440.612    0.000  440.612   781.864 1941.357    0.000 1941.357    40.616 2383.633    0.000 2383.633
 49.00  5571.672  464.675    0.000  464.675   754.456 2034.411    0.000 2034.411    71.077 2419.928    0.000 2419.928
 49.10  5589.129  433.576    0.000  433.576   806.074 1795.160    0.000 1795.160    60.923 2409.171    0.000 2409.171
 49.20  5499.375  490.674    0.000  490.674   862.623 1906.130    0.000 1906.130    30.060 2524.577    0.000 2524.577
 49.30  5439.438  446.490    0.000  446.490  1015.103 2000.801    0.000 2000.801   233.539 2657.274    0.000 2657.274
 49.40  5493.577  482.106    0.000  482.106   966.398 2031.061    0.000 2031.061   142.154 2668.747    0.000 2668.747
 49.50  5483.648  482.016    0.000  482.016   875.983 2010.194    0.000 2010.194   121.847 2580.480    0.000 2580.480
 49.60  5348.458  524.208    0.000  524.208   785.572 2149.907    0.000 2149.907    81.231 2404.152    0.000 2404.152
 49.70  5723.982  502.759    0.000  502.759   892.917 2092.994    0.000 2092.994     0.000 2483.265    0.000 2483.265
 49.80  5673.025  531.846    0.000  531.846   853.196 2169.522    0.000 2169.522    71.077 2441.743    0.000 2441.743
 49.90  5542.905  561.309    0.000  561.309   920.633 2104.764    0.000 2104.764    60.923 2476.830   20.308 2456.522
 50.00  5567.985  509.691    0.000  509.691   881.249 2142.221    0.000 2142.221    91.385 2484.064   30.462 2453.602
 50.10  5564.890  487.806    0.000  487.806   858.507 2306.342    0.000 2306.342    30.462 2854.125   30.462 2823.664
 50.20  5357.653  549.237    0.000  549.237   907.623 2070.030    0.000 2070.030    50.769 2626.917    0.000 2626.917
 50.30  5288.472  533.115    0.000  533.115   803.666 2080.576    0.000 2080.576   101.539 2481.155    0.000 2481.155
 50.40  5621.882  474.514    0.000  474.514   834.577 2028.819    0.000 2028.819    30.462 2665.629    0.000 2665.629
 50.50  5375.054  557.430    0.000  557.430  1208.919 1798.909    0.000 1798.909   131.598 2546.292    0.000 2546.292
 50.60  5402.282  543.630    0.000  543.630   922.580 2119.447    0.000 2119.447    81.231 2825.069    0.000 2825.069
 50.70  5479.379  443.948    0.000  443.948  1005.745 1942.996    0.000 1942.996   294.463 2372.176    0.000 2372.176
 50.80  5670.667  465.807    0.000  465.807  1147.751 1897.220    0.000 1897.220   111.693 2609.425    0.000 2609.425
 50.90  5669.137  425.763    0.000  425.763  1047.408 1950.619    0.000 1950.619   172.616 2253.142    0.000 2253.142
 51.00  5502.868  408.180    0.000  408.180  1153.382 1837.467    0.000 1837.467   203.078 2331.968    0.000 2331.968
 51.10  5498.051  443.054    0.000  443.054  1351.733 1716.945    0.000 1716.945   132.000 2740.737    0.000 2740.737
 51.20  5422.751  466.562    0.000  466.562  1520.843 1611.865    0.000 1611.865   111.693 2532.815    0.000 2532.815
 51.30  5410.047  422.295    0.000  422.295  1379.687 1642.923    0.000 1642.923   111.693 2580.975    0.000 2580.975
 51.40  5313.935  413.746    0.000  413.746  1358.129 1689.799    0.000 1689.799   101.539 2590.733    0.000 2590.733
 51.50  5377.719  458.520    0.000  458.520  1071.790 1884.919    0.000 1884.919    91.184 2569.410    0.000 2569.410
 51.60  5436.083  450.638    0.000  450.638   767.352 2210.570    0.000 2210.570    40.616 2614.763    0.000 2614.763
 51.70  5483.832  366.362    0.000  366.362   582.572 2245.937    0.000 2245.937   111.693 2429.382    0.000 2429.382
 51.80  5513.692  432.296    0.000  432.296   672.881 2396.582    0.000 2396.582    10.154 2522.867    0.000 2522.867
 51.90  5410.311  453.131    0.000  453.131   707.820 2198.646    0.000 2198.646    80.829 2795.722    0.000 2795.722
 52.00  5387.529  476.704    0.000  476.704   624.417 2306.373    0.000 2306.373    20.308 2865.396    0.000 2865.396
 52.10  5329.847  479.953    0.000  479.953   622.338 2277.031    0.000 2277.031    10.154 2606.410    0.000 2606.410
 52.20  5502.284  432.406    0.000  432.406   893.853 2041.472    0.000 2041.472   192.924 2297.974    0.000 2297.974
 52.30  5481.650  435.267    0.000  435.267   821.638 2159.164    0.000 2159.164   101.539 2582.585    0.000 2582.585
 52.40  5396.794  413.468    0.000  413.468   921.675 2000.013    0.000 2000.013   142.154 2525.685    0.000 2525.685
 52.50  5460.899  417.587    0.000  417.587   978.979 1921.827    0.000 1921.827   344.830 2583.799    0.000 2583.799
 52.60  5423.986  474.485    0.000  474.485   759.909 2073.899    0.000 2073.899   202.877 2359.693    0.000 2359.693
 52.70  5573.423  478.984    0.000  478.984   946.765 1940.472    0.000 1940.472   282.901 2331.049    0.000 2331.049
 52.80  5366.112  451.289    0.000  451.289   695.369 2056.330    0.000 2056.330   272.747 2439.122    0.000 2439.122
 52.90  5394.062  467.513    0.000  467.513   886.894 2048.505    0.000 2048.505   322.310 2432.082    0.000 2432.082
 53.00  5368.797  450.449    0.000  450.449   875.908 1997.874    0.000 1997.874   232.534 2491.608    0.000 2491.608
 53.10  5459.603  418.988    0.000  418.988   805.211 2127.783    0.000 2127.783   292.251 2258.570    0.000 2258.570
 53.20  5333.542  421.715    0.000  421.715   906.382 2055.980    0.000 2055.980    71.077 2705.343    0.000 2705.343
 53.30  5429.259  429.979    0.000  429.979   835.300 1853.391    0.000 1853.391    10.154 2440.539    0.000 2440.539
 53.40  5499.837  465.972    0.000  465.972   821.693 2127.394    0.000 2127.394   182.770 2603.605    0.000 2603.605
 53.50  5473.917  448.799    0.000  448.799  1006.112 2152.343    0.000 2152.343   507.493 2701.311    0.000 2701.311
 53.60  5363.637  393.864    0.000  393.864  1244.371 1696.843    0.000 1696.843   416.309 2596.665    0.000 2596.665
 53.70  5347.737  430.297    0.000  430.297  1262.966 1944.167    0.000 1944.167   385.847 2751.882    0.000 2751.882
 53.80  5573.881  392.620    0.000  392.620  1067.821 2035.876    0.000 2035.876   324.924 2679.201    0.000 2679.201
 53.90  5554.330  385.067    0.000  385.067  1031.410 2028.651    0.000 2028.651   355.386 2688.844    0.000 2688.844
 54.00  5502.674  381.097    0.000  381.097  1332.872 1918.771    0.000 1918.771   396.001 2865.371  182.568 2682.802
 54.10  5432.920  494.579    0.000  494.579  1174.857 2026.258    0.000 2026.258   477.232 2961.485    0.000 2961.485
 54.20  5475.151  539.408    0.000  539.408  1200.892 2041.867    0.000 2041.867   375.694 3024.820   20.308 3004.513
 54.30  5519.799  468.542    0.000  468.542  1156.175 2218.523    0.000 2218.523   324.823 3458.319   10.053 3448.266
 54.40  5558.925  533.500    0.000  533.500  1117.695 2170.561    0.000 2170.561   264.001 3216.029    0.000 3216.029
 54.50  5433.023  449.447    0.000  449.447  1063.355 2138.818    0.000 2138.818   283.303 3120.113    0.000 3120.113
 54.60  5656.541  450.151    0.000  450.151  1201.700 2002.395    0.000 2002.395   375.694 3298.775    0.000 3298.775
 54.70  5449.326  469.356    0.000  469.356  1184.766 1837.903    0.000 1837.903   152.308 3400.326   20.106 3380.220
 54.80  5239.215  470.480    0.000  470.480  1181.128 2066.860    0.000 2066.860   365.540 3274.449  192.621 3081.828
 54.90  5472.411  451.857    0.000  451.857  1056.218 2072.744    0.000 2072.744   132.000 3167.188    0.000 3167.188
 55.00  5259.472  529.665    0.000  529.665   862.714 1911.925    0.000 1911.925     0.000 2798.136    0.000 2798.136
 55.10  5287.371  526.214    0.000  526.214   855.155 1971.807    0.000 1971.807     0.000 2816.335    0.000 2816.335
 55.20  5480.795  515.461    0.000  515.461   765.659 2023.467    0.000 2023.467     0.000 2904.596    0.000 2904.596
 55.30  5416.696  543.704    0.000  543.704   915.250 1963.902    0.000 1963.902    10.154 3002.727    0.000 3002.727
 55.40  5392.464  571.306    0.000  571.306   798.046 2041.124    0.000 2041.124    20.308 2819.456    0.000 2819.456
 55.50  5402.650  566.211    0.000  566.211   911.443 1973.935    0.000 1973.935   131.698 2806.182    0.000 2806.182
 55.60  5150.077  602.102    0.000  602.102   750.022 2008.334    0.000 2008.334    10.154 2560.180    0.000 2560.180
 55.70  5080.694  620.425    0.000  620.425   770.937 2183.477    0.000 2183.477     0.000 2598.677    0.000 2598.677
 55.80  5138.777  594.804    0.000  594.804   819.297 2096.964    0.000 2096.964    10.154 2716.496    0.000 2716.496
 55.90  5010.798  596.552    0.000  596.552   711.791 2017.764    0.000 2017.764    20.308 2396.306    0.000 2396.306
 56.00  5053.413  633.921    0.000  633.921   894.223 2012.625    0.000 2012.625     0.000 2863.879    0.000 2863.879
 56.10  5049.779  615.376    0.000  615.376   872.317 2058.972    0.000 2058.972    10.154 2728.669    0.000 2728.669
 56.20  5077.702  607.691    0.000  607.691   702.719 1989.699    0.000 1989.699    20.308 2173.619    0.000 2173.619
 56.30  5092.531  654.068    0.000  654.068   751.869 1958.741    0.000 1958.741     0.000 2385.239    0.000 2385.239
 56.40  5138.407  631.219    0.000  631.219   855.492 1907.422    0.000 1907.422    10.154 2623.204    0.000 2623.204
 56.50  5154.579  650.549    0.000  650.549   685.491 2030.950    0.000 2030.950    20.107 2559.364    0.000 2559.364
 56.60  5254.909  671.030    0.000  671.030   673.184 1883.357    0.000 1883.357    10.154 2176.537    0.000 2176.537
 56.70  5169.882  699.744    0.000  699.744   451.573 2214.649    0.000 2214.649     0.000 2637.786    0.000 2637.786
 56.80  5081.318  673.404    0.000  673.404   450.145 2179.783    0.000 2179.783    20.308 2181.154    0.000 2181.154
 56.90  5144.769  611.740    0.000  611.740   612.164 2034.606    0.000 2034.606     0.000 2325.518    0.000 2325.518
 57.00  5074.020  702.270    0.000  702.270   689.729 2139.768    0.000 2139.768    80.626 2384.541    0.000 2384.541
 57.10  5366.548  634.037    0.000  634.037   782.716 2063.932    0.000 2063.932    60.520 2494.014    0.000 2494.014
 57.20  5264.358  582.169    0.000  582.169   888.102 2110.076    0.000 2110.076   314.167 2502.058    0.000 2502.058
 57.30  5371.245  586.332    0.000  586.332   935.681 2122.047    0.000 2122.047   345.031 2717.804    0.000 2717.804
 57.40  5268.411  361.014    0.000  361.014  1145.483 1940.897    0.000 1940.897   334.675 2884.485    0.000 2884.485
 57.50  5273.676  439.110    0.000  439.110  1152.753 1881.724    0.000 1881.724   568.416 2524.077    0.000 2524.077
 57.60  5269.384  405.279    0.000  405.279   869.328 1973.544    0.000 1973.544   172.616 2568.009   10.154 2557.855
 57.70  5330.502  386.949    0.000  386.949   720.868 2036.843    0.000 2036.843   202.675 2455.714    0.000 2455.714
 57.80  5398.780  490.664    0.000  490.664   777.197 2050.299    0.000 2050.299   121.847 2668.745    0.000 2668.745
 57.90  5525.825  502.622    0.000  502.622   766.913 2049.185    0.000 2049.185    71.077 2750.581    0.000 2750.581
 58.00  5629.938  445.075    0.000  445.075  1057.277 1969.294    0.000 1969.294   172.616 2741.436  132.000 2609.436
 58.10  5478.421  503.366    0.000  503.366  1068.289 1821.410    0.000 1821.410   233.539 2202.971    0.000 2202.971
 58.20  5467.271  443.572    0.000  443.572   873.436 1950.081    0.000 1950.081   203.078 2559.369   50.769 2508.600
 58.30  5328.440  488.820    0.000  488.820   939.209 1950.514    0.000 1950.514   345.232 2459.951   30.462 2429.490
 58.40  5497.192  489.023    0.000  489.023   629.908 2098.569    0.000 2098.569   111.693 2464.967    0.000 2464.967
 58.50  5521.832  483.952    0.000  483.952   842.915 1982.585    0.000 1982.585   233.539 2602.796   30.462 2572.335
 58.60  5452.508  410.594    0.000  410.594   910.837 1853.626    0.000 1853.626   253.847 2305.324    0.000 2305.324
 58.70  5359.074  454.277    0.000  454.277  1015.512 1797.631    0.000 1797.631   294.463 2184.885   30.462 2154.423
 58.80  5493.312  527.626    0.000  527.626   923.940 1958.144    0.000 1958.144   203.078 2429.075    0.000 2429.075
 58.90  5710.177  462.553    0.000  462.553  1099.413 1759.885    0.000 1759.885   406.155 2579.571   30.462 2549.109
 59.00  5548.394  476.767    0.000  476.767  1102.264 1713.275    0.000 1713.275   253.847 2851.820    0.000 2851.820
 59.10  5665.591  463.526    0.000  463.526  1315.934 1744.067    0.000 1744.067   182.770 2747.566    0.000 2747.566
 59.20  5677.907  494.140    0.000  494.140  1066.347 1836.352    0.000 1836.352   233.539 2677.691    0.000 2677.691
 59.30  5642.306  528.461    0.000  528.461   955.157 1824.212    0.000 1824.212   142.154 2568.624    0.000 2568.624
 59.40  5597.506  556.385    0.000  556.385   952.955 1911.902    0.000 1911.902    50.769 2862.384    0.000 2862.384
 59.50  5837.717  562.215    0.000  562.215  1126.301 1962.074    0.000 1962.074   101.539 2991.554    0.000 2991.554
 59.60  5581.599  515.533    0.000  515.533   955.922 1919.338    0.000 1919.338    30.462 3124.266    0.000 3124.266
 59.70  5634.010  572.705    0.000  572.705  1013.109 1875.102    0.000 1875.102   243.693 2518.146    0.000 2518.146
 59.80  5818.013  460.006    0.000  460.006  1008.140 2127.276    0.000 2127.276   213.231 3054.191    0.000 3054.191
 59.90  5618.533  502.228    0.000  502.228  1015.619 2180.201    0.000 2180.201   192.924 2921.386   20.308 2901.078
 60.00  5579.386  527.988    0.000  527.988   967.980 2023.023    0.000 2023.023   111.693 3026.544    0.000 3026.544
 60.10  5460.881  560.852    0.000  560.852   869.452 2187.372    0.000 2187.372    40.616 2912.135    0.000 2912.135
 60.20  5423.196  550.144    0.000  550.144   722.597 2056.906    0.000 2056.906    40.616 2591.239    0.000 2591.239
 60.30  5507.388  502.736    0.000  502.736   637.113 2269.348    0.000 2269.348    50.769 2699.708    0.000 2699.708
 60.40  5366.929  570.609    0.000  570.609   562.070 2133.762    0.000 2133.762   142.154 2431.188    0.000 2431.188
 60.50  5539.625  588.893    0.000  588.893   696.215 2111.851    0.000 2111.851    50.769 2530.108    0.000 2530.108
 60.60  5406.577  586.157    0.000  586.157   533.148 2167.259    0.000 2167.259     0.000 2531.821    0.000 2531.821
 60.70  5693.468  465.863    0.000  465.863   506.382 2138.947    0.000 2138.947     0.000 2317.481    0.000 2317.481
 60.80  5703.580  514.518    0.000  514.518   497.572 2215.087    0.000 2215.087     0.000 2764.159    0.000 2764.159
 60.90  5707.978  528.253    0.000  528.253   569.938 2211.295    1.902 2209.393    20.308 2755.309   50.769 2704.540
 61.00  5636.854  474.386    0.000  474.386   614.554 2192.673    0.000 2192.673    71.077 2945.821    0.000 2945.821
 61.10  5874.907  571.281    0.000  571.281   561.095 2316.624    0.000 2316.624    40.212 2643.108    0.000 2643.108
 61.20  5781.673  514.903    0.000  514.903   595.870 2553.094    0.000 2553.094    30.260 3085.859    0.000 3085.859
 61.30  5785.716  475.302    0.000  475.302   512.401 2471.799    0.000 2471.799     0.000 2943.812    0.000 2943.812
 61.40  6005.180  448.650    0.000  448.650   686.598 2549.698    5.707 2543.991     0.000 3522.189    0.000 3522.189
 61.50  5757.308  484.541    0.000  484.541   682.605 2321.022    0.000 2321.022     0.000 3015.688    0.000 3015.688
 61.60  5839.766  407.575    0.000  407.575   731.341 2266.463    0.000 2266.463     0.000 2993.380    0.000 2993.380
 61.70  5928.938  425.403    0.000  425.403   699.419 2322.444    0.000 2322.444     0.000 2770.083    0.000 2770.083
 61.80  5866.456  439.257    0.000  439.257   588.831 2482.201    0.000 2482.201     0.000 3011.266    0.000 3011.266
 61.90  6003.434  438.980    0.000  438.980   643.994 2454.333    0.000 2454.333     0.000 3088.971    0.000 3088.971
 62.00  5988.728  451.169    0.000  451.169   780.909 2268.071    0.000 2268.071     0.000 2999.103    0.000 2999.103
 62.10  5969.729  448.380    0.000  448.380   839.916 2267.095    0.000 2267.095    40.212 3019.100    0.000 3019.100
 62.20  5678.323  509.167    0.000  509.167   698.553 2190.317    0.000 2190.317    60.520 2754.200    0.000 2754.200
 62.30  5785.690  403.411    0.000  403.411   818.998 2283.686    0.000 2283.686    50.367 2949.335    0.000 2949.335
 62.40  5885.660  556.279    0.000  556.279   753.502 2326.851    0.000 2326.851     0.000 3271.236    0.000 3271.236
 62.50  5776.529  561.285    0.000  561.285   846.277 2121.882    0.000 2121.882     0.000 3047.251    0.000 3047.251
 62.60  5808.467  509.619    0.000  509.619   772.521 2209.067    0.000 2209.067     0.000 3261.190    0.000 3261.190
 62.70  5626.526  379.309    0.000  379.309   671.438 2237.389    0.000 2237.389     0.000 2899.066    0.000 2899.066
 62.80  5743.334  360.278    0.000  360.278   778.535 2125.472    0.000 2125.472     0.000 2860.161    0.000 2860.161
 62.90  5868.435  328.416    0.000  328.416   714.621 2111.119    0.000 2111.119     0.000 2926.206    0.000 2926.206
 63.00  5690.161  383.850    0.000  383.850   736.911 2169.132    0.000 2169.132     0.000 3018.207    0.000 3018.207
 63.10  5856.984  252.630    0.000  252.630   879.193 1976.712    0.000 1976.712     0.000 2836.440    0.000 2836.440
 63.20  5631.165  398.673    0.000  398.673   693.144 2256.673    0.000 2256.673     0.000 2879.361    0.000 2879.361
 63.30  5474.451  516.679    0.000  516.679   667.906 2138.235    0.000 2138.235     0.000 3058.721    0.000 3058.721
 63.40  5563.112  433.779    0.000  433.779   751.297 1929.869    0.000 1929.869     0.000 2670.451    0.000 2670.451
 63.50  5750.220  404.126    0.000  404.126   835.727 2169.695   22.828 2146.868     0.000 3060.916    0.000 3060.916
 63.60  5793.926  337.008    0.000  337.008   797.320 2033.048    0.000 2033.048     0.000 2626.417    0.000 2626.417
 63.70  5716.542  421.549    0.000  421.549   812.379 1950.982    0.000 1950.982     0.000 2742.736    0.000 2742.736
 63.80  5631.167  355.582    0.000  355.582   814.504 1889.239    7.609 1881.630     0.000 2780.840    0.000 2780.840
 63.90  5650.520  363.883    0.000  363.883   823.854 1777.994    0.000 1777.994     0.000 2385.241    0.000 2385.241
 64.00  5563.906  404.780    0.000  404.780   600.890 2009.380    0.000 2009.380     0.000 2336.783    0.000 2336.783
 64.10  5687.767  382.046    0.000  382.046   733.865 1802.227    3.805 1798.422     0.000 2326.632    0.000 2326.632
 64.20  5545.132  477.863    0.000  477.863   833.529 1799.756    0.000 1799.756    30.059 2302.608    0.000 2302.608
 64.30  5517.866  411.862    0.000  411.862   814.570 1771.343    0.000 1771.343    20.106 2587.109    0.000 2587.109
 64.40  5667.153  411.374    0.000  411.374   834.372 1961.320    0.000 1961.320     0.000 2325.820    0.000 2325.820
 64.50  5458.818  454.920    0.000  454.920   901.456 1742.342    0.000 1742.342     0.000 2630.446   10.154 2620.292
 64.60  5717.016  401.044    0.000  401.044   836.208 1853.841    0.000 1853.841     0.000 2415.703   81.231 2334.472
 64.70  5494.125  460.777    0.000  460.777   930.577 1841.911    0.000 1841.911     0.000 2637.280   10.154 2627.126
 64.80  5500.416  356.537    0.000  356.537   905.724 1522.923    0.000 1522.923     0.000 2415.701    0.000 2415.701
 64.90  5793.682  347.518    0.000  347.518   950.038 1774.360   13.316 1761.044    10.053 2747.955    0.000 2747.955
 65.00  5884.961  316.963    0.000  316.963   914.911 1923.393    0.000 1923.393     0.000 2841.170    0.000 2841.170
 65.10  5688.694  379.968    0.000  379.968   847.613 2313.987    0.000 2313.987     0.000 2991.353    0.000 2991.353
 65.20  5681.176  312.716    0.000  312.716  1008.799 1864.362    0.000 1864.362    20.106 2893.538    0.000 2893.538
 65.30  5585.968  356.249    0.000  356.249   889.735 2120.481    0.000 2120.481     0.000 2807.681   20.308 2787.373
 65.40  5311.707  398.952    0.000  398.952   824.611 1977.758    0.000 1977.758    10.053 2675.673    0.000 2675.673
 65.50  5426.437  412.082    0.000  412.082   820.733 1969.288    0.000 1969.288     0.000 2868.192    0.000 2868.192
 65.60  5486.149  373.951    0.000  373.951   834.563 1952.111    0.000 1952.111     0.000 2759.719    0.000 2759.719
 65.70  5565.158  369.801    0.000  369.801  1050.818 1848.642    0.000 1848.642    81.130 2737.007    0.000 2737.007
 65.80  5715.556  253.699    0.000  253.699   980.249 1917.722    0.000 1917.722    81.231 2777.921   20.308 2757.613
 65.90  5717.235  297.069    0.000  297.069  1112.065 1910.721    0.000 1910.721     0.000 3031.160  101.539 2929.621
 66.00  5496.263  388.884    0.000  388.884   970.098 1949.389    7.609 1941.779     0.000 3006.627   30.462 2976.165
 66.10  5552.917  401.027    0.000  401.027   938.894 2038.597    0.000 2038.597     0.000 2805.069    0.000 2805.069
 66.20  5595.119  293.018    0.000  293.018   992.724 1967.551    0.000 1967.551     0.000 2972.253    0.000 2972.253
 66.30  5479.984  325.681    0.000  325.681   755.758 2040.533    0.000 2040.533     0.000 2949.131    0.000 2949.131
 66.40  5446.979  272.641    0.000  272.641   807.166 2068.155    0.000 2068.155     0.000 2684.526    0.000 2684.526
 66.50  5503.072  340.534    0.000  340.534   670.849 2277.297    0.000 2277.297     0.000 2898.455    0.000 2898.455
 66.60  5599.837  316.632    0.000  316.632   930.661 2116.987    0.000 2116.987     0.000 2996.369    0.000 2996.369
 66.70  5605.827  290.420    0.000  290.420  1103.395 2024.046    0.000 2024.046     0.000 2735.998    0.000 2735.998
 66.80  5619.708  315.894    0.000  315.894   895.411 2051.728    0.000 2051.728     0.000 2803.363    0.000 2803.363
 66.90  5933.080  279.470    0.000  279.470  1284.668 1836.218    0.000 1836.218     0.000 2937.771    0.000 2937.771
 67.00  6088.416  262.945    0.000  262.945  1280.577 1966.046    0.000 1966.046     0.000 3003.922    0.000 3003.922
 67.10  5979.346  287.469    0.000  287.469  1367.628 1905.690    0.000 1905.690     0.000 3055.190   50.769 3004.421
 67.20  5891.498  284.660    0.000  284.660  1117.652 1927.956    0.000 1927.956     0.000 3100.028    0.000 3100.028
 67.30  5664.179  290.886    0.000  290.886  1072.406 1836.743    0.000 1836.743     0.000 2962.607  101.539 2861.068
 67.40  5839.685  302.550    0.000  302.550  1105.825 1873.225   13.316 1859.909     0.000 2959.189    0.000 2959.189
 67.50  5791.031  308.646    0.000  308.646  1301.002 1687.557    0.000 1687.557     0.000 2914.652   60.923 2853.729
 67.60  5730.588  330.948    0.000  330.948  1250.459 1848.624    0.000 1848.624     0.000 2976.980  121.847 2855.134
 67.70  5872.353  330.158    0.000  330.158  1270.693 1744.785    0.000 1744.785     0.000 3065.451  182.770 2882.681
 67.80  5714.558  303.296    0.000  303.296   931.710 1981.144    0.000 1981.144     0.000 2944.810   50.769 2894.041
 67.90  5742.161  289.001    0.000  289.001   941.474 1995.507   13.316 1982.190     0.000 2806.975   40.616 2766.359
 68.00  5785.214  268.560    0.000  268.560   891.837 2169.143    0.000 2169.143     0.000 2958.981   40.616 2918.366
 68.10  5832.172  282.606    0.000  282.606  1026.815 1825.139    0.000 1825.139     0.000 2744.650    0.000 2744.650
 68.20  5637.222  289.550    0.000  289.550  1044.066 1656.089    0.000 1656.089     0.000 2768.180    0.000 2768.180
 68.30  5735.823  298.303    0.000  298.303  1005.252 1929.659    0.000 1929.659     0.000 2837.744    0.000 2837.744
 68.40  5682.585  366.223    0.000  366.223   886.649 2033.032    0.000 2033.032     0.000 2749.266    0.000 2749.266
 68.50  5596.902  358.490    0.000  358.490  1039.574 1774.839    0.000 1774.839     0.000 2648.538    0.000 2648.538
 68.60  5558.117  355.154    0.000  355.154   993.009 1721.702    0.000 1721.702     0.000 2620.992    0.000 2620.992
 68.70  5832.653  340.821    0.000  340.821  1099.775 1719.239    0.000 1719.239     0.000 2662.109    0.000 2662.109
 68.80  5892.659  365.766    0.000  365.766  1072.209 1886.957    0.000 1886.957     0.000 2841.564    0.000 2841.564
 68.90  5537.021  371.056    0.000  371.056  1020.268 1885.517    0.000 1885.517     0.000 2987.844    0.000 2987.844
 69.00  5664.708  305.627    0.000  305.627   920.395 1885.992    0.000 1885.992     0.000 2759.426    0.000 2759.426
 69.10  5634.602  287.743    0.000  287.743   837.251 1965.030    0.000 1965.030     0.000 2704.941    0.000 2704.941
 69.20  5666.045  314.093    0.000  314.093   730.986 1940.574    0.000 1940.574     0.000 2556.759    0.000 2556.759
 69.30  5751.427  317.817    0.000  317.817   908.643 2060.788    0.000 2060.788     0.000 2906.010    0.000 2906.010
 69.40  5708.259  279.279    0.000  279.279  1006.421 1664.696    0.000 1664.696     0.000 2765.963    0.000 2765.963
 69.50  5614.914  285.083    0.000  285.083  1029.658 1865.896    0.000 1865.896     0.000 2799.534    0.000 2799.534
 69.60  5821.807  270.464    0.000  270.464  1058.345 1851.491    0.000 1851.491     0.000 3243.195    0.000 3243.195
 69.70  5957.712  296.836    0.000  296.836  1029.689 1977.770    0.000 1977.770     0.000 3224.698    0.000 3224.698
 69.80  5749.184  316.953    0.000  316.953   833.654 1919.152    0.000 1919.152     0.000 2959.587    0.000 2959.587
 69.90  5644.853  318.748    0.000  318.748   958.938 1867.889    0.000 1867.889     0.000 3132.800    0.000 3132.800
 70.00  5788.748  341.429    0.000  341.429   968.173 1912.909    0.000 1912.909     0.000 3147.588    0.000 3147.588
 70.10  5794.930  298.142    0.000  298.142  1133.435 1785.903    0.000 1785.903    19.906 3036.401    0.000 3036.401
 70.20  5922.476  322.290    0.000  322.290   918.406 2111.679    0.000 2111.679     0.000 3230.725    0.000 3230.725
 70.30  6096.783  275.140    0.000  275.140  1075.436 1971.165    0.000 1971.165     0.000 3212.438    0.000 3212.438
 70.40  5938.445  294.378    0.000  294.378   982.397 2189.877    0.000 2189.877     0.000 3520.169    0.000 3520.169
 70.50  5800.786  386.950    0.000  386.950   955.673 2213.586    0.000 2213.586     0.000 3174.440    0.000 3174.440
 70.60  5735.603  388.929    0.000  388.929   818.197 2349.994    0.000 2349.994     0.000 3159.057    0.000 3159.057
 70.70  5948.605  320.918    0.000  320.918  1068.299 2309.305    0.000 2309.305   159.245 3298.095    0.000 3298.095
 70.80  6063.250  364.958    0.000  364.958   906.647 2429.243    0.000 2429.243    30.462 3397.520    0.000 3397.520
 70.90  5992.836  424.600    0.000  424.600   894.537 2426.301    0.000 2426.301    40.616 3863.290    0.000 3863.290
 71.00  6222.147  336.607    0.000  336.607   950.364 2125.174    0.000 2125.174     0.000 3203.897    0.000 3203.897
 71.10  6053.905  346.152    0.000  346.152   788.962 2164.948    0.000 2164.948     0.000 3301.516    0.000 3301.516
 71.20  6167.699  367.770    0.000  367.770   809.624 2296.155    0.000 2296.155     0.000 3444.968    0.000 3444.968
 71.30  6241.406  408.271    0.000  408.271  1003.443 2211.028    0.000 2211.028     0.000 3348.352    0.000 3348.352
 71.40  6237.472  407.555    0.000  407.555   824.423 2408.111    0.000 2408.111     0.000 3458.638    0.000 3458.638
 71.50  6212.157  432.906    0.000  432.906  1078.191 2293.671    0.000 2293.671    40.616 3353.179    0.000 3353.179
 71.60  6218.718  437.818    0.000  437.818  1088.823 2219.865    0.000 2219.865     0.000 3226.401    0.000 3226.401
 71.70  6080.106  419.891    0.000  419.891  1052.692 1991.893    0.000 1991.893    39.811 3024.042    0.000 3024.042
 71.80  6063.393  365.591    0.000  365.591   995.673 1999.972    0.000 1999.972    20.308 2743.949    0.000 2743.949
 71.90  6239.925  360.148    0.000  360.148  1103.735 1995.661    0.000 1995.661     0.000 3167.699    0.000 3167.699
 72.00  6233.960  368.929    0.000  368.929  1197.000 2038.237    0.000 2038.237    81.231 3012.978    0.000 3012.978
 72.10  6095.717  383.605    0.000  383.605  1333.899 1965.705    0.000 1965.705    30.462 3205.594    0.000 3205.594
 72.20  5995.397  343.545    0.000  343.545  1534.277 1764.993    0.000 1764.993   161.253 3536.848    0.000 3536.848
 72.30  5897.749  414.643    0.000  414.643  1390.402 1779.664    0.000 1779.664   101.337 3212.739    0.000 3212.739
 72.40  5693.427  624.207    0.000  624.207  1413.308 1847.747    0.000 1847.747    40.012 3125.979    0.000 3125.979
 72.50  5891.154  603.832    0.000  603.832  1209.673 2046.970    0.000 2046.970    20.308 3270.833    0.000 3270.833
 72.60  6140.100  522.288    0.000  522.288  1377.673 2068.718    0.000 2068.718    60.320 3621.215    0.000 3621.215
 72.70  6069.731  476.738    0.000  476.738  1542.814 1863.631    0.000 1863.631   242.887 3303.814    0.000 3303.814
 72.80  5841.360  503.841    0.000  503.841  1465.336 1965.755    0.000 1965.755   100.733 3295.073    0.000 3295.073
 72.90  6032.024  519.930    0.000  519.930  1188.337 1975.371    0.000 1975.371    10.053 3185.195    0.000 3185.195
 73.00  6394.848  446.358    0.000  446.358  1337.552 2073.437    0.000 2073.437     0.000 3407.376    0.000 3407.376
 73.10  6287.958  369.686    0.000  369.686  1403.639 1968.420    0.000 1968.420     0.000 3239.673    0.000 3239.673
 73.20  6403.030  372.776    0.000  372.776  1533.359 1732.745    0.000 1732.745   111.693 3179.461    0.000 3179.461
 73.30  6225.830  456.869    0.000  456.869  1737.524 1696.892    0.000 1696.892   353.777 3440.755    0.000 3440.755
 73.40  6204.035  413.574    0.000  413.574  1708.026 1606.677    0.000 1606.677   101.137 3208.722    0.000 3208.722
 73.50  6075.827  405.295    0.000  405.295  1454.977 1711.403    0.000 1711.403   354.984 3130.606    0.000 3130.606
 73.60  6034.024  384.342    0.000  384.342  1321.138 1827.988    0.000 1827.988   142.154 3049.879    0.000 3049.879
 73.70  6015.538  375.521    0.000  375.521  1489.134 1659.332    0.000 1659.332   152.308 3203.992    0.000 3203.992
 73.80  6279.950  370.444    0.000  370.444  1470.688 1841.995    0.000 1841.995   142.154 3126.576    0.000 3126.576
 73.90  6252.258  392.694    0.000  392.694  1497.602 1884.128    0.000 1884.128    30.462 3246.109    0.000 3246.109
 74.00  6092.275  346.832    0.000  346.832  1527.708 1817.967    0.000 1817.967   121.847 3437.336    0.000 3437.336
 74.10  6197.079  372.803    0.000  372.803  1616.281 1876.517    0.000 1876.517    10.154 3475.729    0.000 3475.729
 74.20  6139.647  371.913    0.000  371.913  1465.360 1694.027    0.000 1694.027    30.462 2859.660    0.000 2859.660
 74.30  6079.925  279.018    0.000  279.018  1393.795 1645.634    0.000 1645.634     0.000 3185.296    0.000 3185.296
 74.40  5858.115  325.720    0.000  325.720  1434.112 1538.004    0.000 1538.004    91.184 3002.030    0.000 3002.030
 74.50  5918.739  250.643    0.000  250.643  1570.415 1514.047    0.000 1514.047    50.367 3129.104    0.000 3129.104
 74.60  6284.624  265.812    0.000  265.812  1521.264 1858.861    0.000 1858.861     9.953 3415.824    0.000 3415.824
 74.70  6065.821  335.127    0.000  335.127  1270.733 1718.136    0.000 1718.136    50.367 3076.927    0.000 3076.927
 74.80  5982.317  292.379    0.000  292.379  1176.314 1681.672    0.000 1681.672     9.953 2887.108    0.000 2887.108
 74.90  5980.324  294.246    0.000  294.246  1086.394 1765.632    0.000 1765.632    10.154 3065.149    0.000 3065.149
 75.00  6237.481  280.559    0.000  280.559  1483.328 1597.445    0.000 1597.445   212.628 2896.566    0.000 2896.566
 75.10  6139.455  279.352    0.000  279.352  1219.401 1883.773    0.000 1883.773   162.462 3306.137    0.000 3306.137
 75.20  5955.995  250.615    0.000  250.615  1194.763 1808.996    0.000 1808.996   120.640 3153.221    0.000 3153.221
 75.30  6057.547  321.040    0.000  321.040  1144.003 1840.528    0.000 1840.528     0.000 3046.060    0.000 3046.060
 75.40  6280.811  234.048    0.000  234.048   992.683 1890.574    0.000 1890.574     0.000 2895.857    0.000 2895.857
 75.50  6014.427  364.330    0.000  364.330   792.132 1897.845    0.000 1897.845     0.000 2862.484    0.000 2862.484
 75.60  5995.625  363.098    0.000  363.098  1093.555 1897.590    0.000 1897.590     0.000 2932.758    0.000 2932.758
 75.70  6085.061  322.436    0.000  322.436  1208.033 1895.467    0.000 1895.467    20.308 3057.721    0.000 3057.721
 75.80  5811.572  398.146    0.000  398.146  1217.823 1885.373    0.000 1885.373    60.923 3180.961    0.000 3180.961
 75.90  5854.280  346.299    0.000  346.299  1213.915 2124.764    0.000 2124.764    10.154 3511.720    0.000 3511.720
 76.00  5783.124  428.018    0.000  428.018  1130.171 2070.688    0.000 2070.688    20.308 3223.097    0.000 3223.097
 76.10  5790.933  453.207    0.000  453.207  1161.854 1822.576    0.000 1822.576    50.769 3131.006    0.000 3131.006
 76.20  5636.787  441.007    0.000  441.007  1203.287 1929.553    0.000 1929.553     0.000 3264.822    0.000 3264.822
 76.30  5852.266  455.996    0.000  455.996  1030.516 1983.277    0.000 1983.277     0.000 2936.679    0.000 2936.679
 76.40  5941.838  424.935    0.000  424.935  1121.395 2012.878    0.000 2012.878    70.474 3245.913    0.000 3245.913
 76.50  5836.744  449.314    0.000  449.314  1091.260 2084.597    0.000 2084.597    10.154 3191.629    0.000 3191.629
 76.60  5576.947  473.943    0.000  473.943  1134.372 1952.136    0.000 1952.136     0.000 3345.845    0.000 3345.845
 76.70  5603.847  447.217    0.000  447.217  1102.623 2077.266    0.000 2077.266     0.000 3277.584    0.000 3277.584
 76.80  5409.366  456.336    0.000  456.336   969.475 2103.895    0.000 2103.895     0.000 3021.027    0.000 3021.027
 76.90  5586.555  487.572    0.000  487.572  1147.839 1902.466    0.000 1902.466     0.000 3315.479    0.000 3315.479
 77.00  5508.971  458.552    0.000  458.552  1131.553 1874.332    0.000 1874.332     0.000 2901.989    0.000 2901.989
 77.10  5805.119  293.746    0.000  293.746  1174.513 1980.601    0.000 1980.601    80.829 2959.493    0.000 2959.493
 77.20  5854.083  285.853    0.000  285.853  1270.672 1939.688    0.000 1939.688   243.693 2989.350    0.000 2989.350
 77.30  5860.439  297.680    0.000  297.680  1140.917 1953.168    0.000 1953.168   213.231 2857.346    0.000 2857.346
 77.40  5797.885  296.019    0.000  296.019  1501.887 1631.404    0.000 1631.404   456.925 2826.590    0.000 2826.590
 77.50  6019.346  258.908    0.000  258.908  1209.149 1940.640    0.000 1940.640   487.386 2690.970    0.000 2690.970
 77.60  6043.141  319.057    0.000  319.057  1326.714 1950.495    0.000 1950.495   274.155 2969.949    0.000 2969.949
 77.70  5825.784  319.183    0.000  319.183  1367.035 1590.069    0.000 1590.069   213.231 3052.889  355.386 2697.504
 77.80  5812.847  309.167    0.000  309.167  1323.947 1379.817    0.000 1379.817    10.154 2883.491  375.694 2507.797
 77.90  5723.232  360.733    0.000  360.733  1284.332 1696.151    0.000 1696.151   142.154 2875.042    0.000 2875.042
 78.00  5785.806  335.586    0.000  335.586  1111.188 1864.385    0.000 1864.385    50.769 3178.355    0.000 3178.355
 78.10  5739.692  310.183    0.000  310.183  1101.844 1985.741    0.000 1985.741   142.154 3232.540    0.000 3232.540
 78.20  5566.519  332.745    0.000  332.745  1191.841 1704.087    0.000 1704.087     0.000 2817.036    0.000 2817.036
 78.30  5773.411  359.195    0.000  359.195  1156.440 1996.927    0.000 1996.927    10.154 3009.751    0.000 3009.751
 78.40  5846.417  333.857    0.000  333.857  1236.416 1850.318    0.000 1850.318     0.000 3107.268    0.000 3107.268
 78.50  5631.849  360.195    0.000  360.195  1348.443 1749.530    0.000 1749.530     0.000 2714.983    0.000 2714.983
 78.60  5843.620  354.330    0.000  354.330  1095.005 2077.624    0.000 2077.624     0.000 3155.019    0.000 3155.019
 78.70  5708.448  378.136    0.000  378.136  1040.396 2099.371    0.000 2099.371    20.308 2913.238    0.000 2913.238
 78.80  5743.317  379.374    0.000  379.374  1247.577 1774.877    0.000 1774.877    50.769 3002.013    0.000 3002.013
 78.90  5744.305  331.659    0.000  331.659   952.734 2063.035    0.000 2063.035    60.521 2663.825    0.000 2663.825
 79.00  5760.421  325.806    0.000  325.806   975.550 2224.161    0.000 2224.161    90.380 2854.530    0.000 2854.530
 79.10  5890.466  317.730    0.000  317.730  1009.929 2111.727    0.000 2111.727    20.308 2909.012    0.000 2909.012
 79.20  5618.212  340.713    0.000  340.713  1046.104 2067.986    0.000 2067.986    30.462 3066.148    0.000 3066.148
 79.30  5682.809  283.339    0.000  283.339  1065.876 2109.083    0.000 2109.083   121.847 2935.766    0.000 2935.766
 79.40  5772.112  359.236    0.000  359.236   882.516 2193.557    0.000 2193.557   101.539 3027.649    0.000 3027.649
 79.50  5603.541  391.787    0.000  391.787  1086.630 2046.791    0.000 2046.791   142.154 2948.032    0.000 2948.032
 79.60  5782.089  310.960    0.000  310.960   933.962 2109.051    0.000 2109.051     0.000 2980.805    0.000 2980.805
 79.70  5579.542  325.414    0.000  325.414  1043.872 2082.277    0.000 2082.277     0.000 3150.100    0.000 3150.100
 79.80  5741.133  365.829    0.000  365.829  1264.070 1869.485    0.000 1869.485     0.000 2887.208    0.000 2887.208
 79.90  5690.411  415.327    0.000  415.327  1167.122 1877.553    0.000 1877.553     0.000 2979.389    0.000 2979.389
 80.00  5536.308  378.677    0.000  378.677  1251.902 1749.660    0.000 1749.660     0.000 2986.731    0.000 2986.731
 80.10  5796.419  366.211    0.000  366.211  1406.273 1703.669    0.000 1703.669     0.000 2918.370    0.000 2918.370
 80.20  5591.884  343.201    0.000  343.201  1606.749 1580.762    0.000 1580.762    50.568 2937.968    0.000 2937.968
 80.30  5537.425  412.132    0.000  412.132  1579.683 1412.159    0.000 1412.159     0.000 3116.116    0.000 3116.116
 80.40  5731.161  428.352    0.000  428.352  1451.243 1700.373    0.000 1700.373     0.000 3200.463    0.000 3200.463
 80.50  5507.436  428.238    0.000  428.238  1194.461 1986.630    0.000 1986.630     0.000 3359.610    0.000 3359.610
 80.60  5839.437  371.759    0.000  371.759  1401.365 1786.939    0.000 1786.939     0.000 3212.029    0.000 3212.029
 80.70  5766.555  368.484    0.000  368.484  1452.619 1703.765    0.000 1703.765     0.000 3322.009    0.000 3322.009
 80.80  5655.275  381.980    0.000  381.980  1411.985 1640.904    0.000 1640.904     0.000 3108.780    0.000 3108.780
 80.90  5672.975  396.828    0.000  396.828  1407.336 1524.269    0.000 1524.269     0.000 3091.495    0.000 3091.495
 81.00  5877.372  392.232    0.000  392.232  1473.269 1580.167    0.000 1580.167     0.000 3304.522    0.000 3304.522
 81.10  5849.084  388.939    0.000  388.939  1362.184 1872.801    0.000 1872.801     0.000 3385.751    0.000 3385.751
 81.20  5957.021  362.617    0.000  362.617  1307.315 1850.331    0.000 1850.331     0.000 3283.709    0.000 3283.709
 81.30  5892.121  376.337    0.000  376.337  1360.873 1904.068    0.000 1904.068     0.000 3484.573    0.000 3484.573
 81.40  5801.001  383.355    0.000  383.355  1294.146 1712.579    0.000 1712.579     0.000 3018.396    0.000 3018.396
 81.50  5664.666  415.781    0.000  415.781  1298.678 1733.680    0.000 1733.680     0.000 2985.632    0.000 2985.632
 81.60  5820.615  318.839    0.000  318.839  1560.120 1620.816    0.000 1620.816     0.000 3492.831    0.000 3492.831
 81.70  5723.129  324.770    0.000  324.770  1677.136 1573.502    0.000 1573.502     0.000 3563.190    0.000 3563.190
 81.80  5655.129  478.269    0.000  478.269  1230.197 1866.823    0.000 1866.823     0.000 3183.171    0.000 3183.171
 81.90  5713.329  358.824    0.000  358.824  1512.275 1609.698    0.000 1609.698     0.000 3145.372    0.000 3145.372
 82.00  5829.896  333.862    0.000  333.862  1295.332 1795.979    0.000 1795.979     0.000 2974.066    0.000 2974.066
 82.10  5897.996  340.155    0.000  340.155  1330.206 1739.259    0.000 1739.259     0.000 3157.440    0.000 3157.440
 82.20  5893.121  405.359    0.000  405.359  1423.386 1841.940    0.000 1841.940     0.000 3013.267    0.000 3013.267
 82.30  5733.141  366.103    0.000  366.103  1237.293 1860.129    0.000 1860.129     0.000 2918.063    0.000 2918.063
 82.40  5741.225  353.294    0.000  353.294  1185.524 1736.324    0.000 1736.324    10.053 3008.641    0.000 3008.641
 82.50  5869.494  316.059    0.000  316.059  1138.233 1878.682    0.000 1878.682     0.000 2815.522    0.000 2815.522
 82.60  5637.719  360.448    0.000  360.448  1106.344 1863.101    0.000 1863.101     0.000 2783.547    0.000 2783.547
 82.70  5640.510  317.257    0.000  317.257  1182.957 1845.683    0.000 1845.683     0.000 2935.454    0.000 2935.454
 82.80  5839.665  363.477    0.000  363.477  1154.888 1929.825    0.000 1929.825     0.000 3037.399    0.000 3037.399
 82.90  5728.300  421.610    0.000  421.610  1082.214 1832.296    0.000 1832.296     0.000 3235.751    0.000 3235.751
 83.00  5902.799  395.306    0.000  395.306  1339.814 1918.798    0.000 1918.798     0.000 3085.244    0.000 3085.244
 83.10  5782.872  370.119    0.000  370.119  1157.863 2136.656    0.000 2136.656    10.053 3072.983    0.000 3072.983
 83.20  5815.574  316.162    0.000  316.162  1357.248 1959.223    0.000 1959.223     0.000 3211.217    0.000 3211.217
 83.30  5709.677  374.430    0.000  374.430  1270.957 2023.742    0.000 2023.742     0.000 3210.015    0.000 3210.015
 83.40  6026.906  351.708    0.000  351.708  1386.097 1944.398    0.000 1944.398     0.000 3220.066    0.000 3220.066
 83.50  6006.554  396.916    0.000  396.916  1258.523 2070.970    0.000 2070.970     0.000 2964.808    0.000 2964.808
 83.60  5920.439  361.519    0.000  361.519  1211.517 2220.527    0.000 2220.527     0.000 3301.097    0.000 3301.097
 83.70  5910.637  387.583    0.000  387.583  1386.335 1987.563    0.000 1987.563     0.000 3152.910    0.000 3152.910
 83.80  5680.480  368.119    0.000  368.119  1222.412 1987.935    0.000 1987.935     0.000 3296.275    0.000 3296.275
 83.90  5965.754  324.589    0.000  324.589  1224.269 1912.695    0.000 1912.695     0.000 3319.688    0.000 3319.688
 84.00  5475.376  377.573    0.000  377.573  1204.198 1785.379    0.000 1785.379     0.000 3165.069    0.000 3165.069
 84.10  5871.565  387.151    0.000  387.151  1347.991 1836.589    0.000 1836.589     0.000 2974.261    0.000 2974.261
 84.20  5846.858  393.671    0.000  393.671  1472.582 1837.425    0.000 1837.425    40.212 3269.514    0.000 3269.514
 84.30  5943.252  276.406    0.000  276.406  1542.607 1887.641    0.000 1887.641    30.060 3315.271    0.000 3315.271
 84.40  5821.079  267.363    0.000  267.363  1315.578 1673.118    0.000 1673.118    19.906 3100.230    0.000 3100.230
 84.50  5892.521  250.112    0.000  250.112  1501.642 1568.713    0.000 1568.713     9.953 2975.772    0.000 2975.772
 84.60  5873.737  144.181    0.000  144.181  1733.050 1465.993    0.000 1465.993     0.000 2895.038    0.000 2895.038
 84.70  5901.904  264.398    0.000  264.398  1391.584 1841.746    0.000 1841.746     0.000 3112.008    0.000 3112.008
 84.80  5699.771  308.606    0.000  308.606  1260.279 1870.996    0.000 1870.996     0.000 3004.329    0.000 3004.329
 84.90  5757.588  341.919    0.000  341.919  1121.014 1948.981    0.000 1948.981     0.000 2810.196    0.000 2810.196
 85.00  5458.228  341.653    0.000  341.653  1201.170 1712.770    0.000 1712.770     0.000 2648.341    0.000 2648.341
 85.10  5720.020  260.650    0.000  260.650  1185.834 1796.171    0.000 1796.171     0.000 2716.888    0.000 2716.888
 85.20  5453.610  291.748    0.000  291.748  1197.469 1671.682    0.000 1671.682     0.000 2576.648    0.000 2576.648
 85.30  5417.393  347.083    0.000  347.083  1083.723 1781.397    0.000 1781.397     0.000 2807.676    0.000 2807.676
 85.40  5574.149  350.149    0.000  350.149  1235.477 1632.028    0.000 1632.028     0.000 2857.632    0.000 2857.632
 85.50  5393.385  366.225    0.000  366.225  1328.154 1563.317    0.000 1563.317     0.000 2671.745    0.000 2671.745
 85.60  5585.983  355.208    0.000  355.208  1187.133 1647.135    0.000 1647.135     0.000 2480.837    0.000 2480.837
 85.70  5847.749  289.437    0.000  289.437  1340.639 1488.400    0.000 1488.400    10.154 2833.404    0.000 2833.404
 85.80  5797.664  298.386    0.000  298.386  1063.542 1599.633    0.000 1599.633     0.000 2581.573    0.000 2581.573
 85.90  5718.517  289.804    0.000  289.804  1200.677 1696.220    0.000 1696.220     0.000 2600.666    0.000 2600.666
 86.00  5577.562  308.385    0.000  308.385  1293.524 1707.448    0.000 1707.448     0.000 2446.852    0.000 2446.852
 86.10  5557.415  284.558    0.000  284.558  1283.237 1639.194    0.000 1639.194    40.616 2572.218    0.000 2572.218
 86.20  5736.703  272.184    0.000  272.184  1314.984 1658.135    0.000 1658.135     0.000 2553.330    0.000 2553.330
 86.30  5849.172  251.961    0.000  251.961  1406.285 1622.434    0.000 1622.434     0.000 2835.925    0.000 2835.925
 86.40  5595.807  306.968    0.000  306.968  1231.228 1761.624    0.000 1761.624     0.000 2945.799    0.000 2945.799
 86.50  5540.471  267.478    0.000  267.478  1347.463 1542.099    0.000 1542.099     0.000 2617.471    0.000 2617.471
 86.60  5595.345  246.596    0.000  246.596  1190.281 1706.961    0.000 1706.961     0.000 2652.048    0.000 2652.048
 86.70  5528.798  247.360    0.000  247.360  1052.257 1773.307    0.000 1773.307     0.000 2683.918    0.000 2683.918
 86.80  5598.748  222.600    0.000  222.600  1168.464 1720.003    0.000 1720.003     0.000 2350.350    0.000 2350.350
 86.90  5609.755  199.132    0.000  199.132  1165.202 1709.672    0.000 1709.672     0.000 2553.121    0.000 2553.121
 87.00  5361.819  281.766    0.000  281.766  1325.473 1399.917    0.000 1399.917     0.000 2534.829    0.000 2534.829
 87.10  5584.110  286.864    0.000  286.864  1256.428 1729.633    0.000 1729.633     0.000 2736.793    0.000 2736.793
 87.20  5406.122  249.552    0.000  249.552  1192.903 1893.945    0.000 1893.945     0.000 2844.366    0.000 2844.366
 87.30  5430.700  241.437    0.000  241.437  1387.072 1466.583    0.000 1466.583     0.000 2423.838    0.000 2423.838
 87.40  5440.553  249.308    0.000  249.308  1526.329 1357.224    0.000 1357.224     0.000 2935.050    0.000 2935.050
 87.50  5387.666  240.773    0.000  240.773  1553.091 1417.964    0.000 1417.964    50.265 2763.848    0.000 2763.848
 87.60  5278.607  275.441    0.000  275.441  1198.819 1491.169    0.000 1491.169     0.000 2509.895    0.000 2509.895
 87.70  5206.333  323.008    0.000  323.008  1269.924 1455.892    0.000 1455.892     0.000 2670.542    0.000 2670.542
 87.80  5347.724  344.771    0.000  344.771  1160.319 1617.936    0.000 1617.936     0.000 2597.760    0.000 2597.760
 87.90  5431.898  318.674    0.000  318.674  1242.020 1600.679    0.000 1600.679     0.000 2708.647    0.000 2708.647
 88.00  5446.445  266.258    0.000  266.258   967.468 1814.253    0.000 1814.253     0.000 2437.513    0.000 2437.513
 88.10  5278.340  326.210    0.000  326.210  1051.194 1689.404    0.000 1689.404     0.000 2736.500    0.000 2736.500
 88.20  5237.076  297.139    0.000  297.139   929.181 1778.036    0.000 1778.036     0.000 2522.566    0.000 2522.566
 88.30  5241.371  349.577    0.000  349.577   890.413 1839.015    0.000 1839.015     0.000 2595.964    0.000 2595.964
 88.40  5367.745  270.682    0.000  270.682   594.044 2078.289    0.000 2078.289     0.000 2723.225    0.000 2723.225
 88.50  5387.218  284.662    0.000  284.662   760.444 1709.410    0.000 1709.410     0.000 2403.441    0.000 2403.441
 88.60  5510.685  304.726    0.000  304.726   773.546 1927.873    0.000 1927.873     0.000 2557.259    0.000 2557.259
 88.70  5535.033  282.942    0.000  282.942   750.759 1988.387    0.000 1988.387     0.000 2373.278    0.000 2373.278
 88.80  5608.251  278.604    0.000  278.604   842.985 1607.498    0.000 1607.498     0.000 2293.256    0.000 2293.256
 88.90  5521.918  288.056    0.000  288.056   995.526 1833.305    0.000 1833.305     0.000 2476.928    0.000 2476.928
 89.00  5354.986  283.321    0.000  283.321   717.015 1962.526    0.000 1962.526     0.000 2601.394    0.000 2601.394
 89.10  5430.795  327.723    0.000  327.723   835.561 1807.662    0.000 1807.662     0.000 2486.688    0.000 2486.688
 89.20  5569.064  264.096    0.000  264.096   706.302 2001.207    0.000 2001.207     0.000 2213.334    0.000 2213.334
 89.30  5395.411  266.651    0.000  266.651   831.503 1927.930    0.000 1927.930     0.000 2394.497    0.000 2394.497
 89.40  5306.373  243.559    0.000  243.559   960.522 1683.624    0.000 1683.624     0.000 2542.581    0.000 2542.581
 89.50  5296.413  377.406    0.000  377.406   958.295 1732.820    0.000 1732.820     0.000 2382.832    0.000 2382.832
 89.60  5362.268  324.042    0.000  324.042   910.062 1797.842    0.000 1797.842     0.000 2489.798    0.000 2489.798
 89.70  5477.513  235.007    0.000  235.007  1103.026 1564.326    0.000 1564.326     0.000 2626.422    0.000 2626.422
 89.80  5415.840  284.510    0.000  284.510  1165.390 1594.639    0.000 1594.639     0.000 2542.982    0.000 2542.982
 89.90  5290.548  310.175    0.000  310.175  1117.966 1694.882    0.000 1694.882     0.000 2714.688    0.000 2714.688
 90.00  5269.745  320.960    0.000  320.960   926.685 1647.768    0.000 1647.768     0.000 2634.357    0.000 2634.357
 90.10  5246.052  384.310    0.000  384.310  1121.936 1807.116    0.000 1807.116     0.000 2665.724    0.000 2665.724
 90.20  5287.321  395.723    0.000  395.723  1045.082 1746.535    0.000 1746.535     0.000 2395.295    0.000 2395.295
 90.30  5229.628  397.525    0.000  397.525   829.354 2029.798    0.000 2029.798     0.000 2848.599    0.000 2848.599
 90.40  5212.342  333.227    0.000  333.227   794.805 1965.300    0.000 1965.300     0.000 2604.710    0.000 2604.710
 90.50  5300.128  346.321    0.000  346.321   665.414 2184.544    0.000 2184.544     0.000 2758.933    0.000 2758.933
 90.60  5462.535  377.396    0.000  377.396   875.124 2016.623    0.000 2016.623     0.000 3160.460    0.000 3160.460
 90.70  5193.015  399.517    0.000  399.517   896.209 2089.777    0.000 2089.777     0.000 3082.942    0.000 3082.942
 90.80  5307.994  392.960    0.000  392.960   792.333 1933.527    0.000 1933.527     0.000 2903.792    0.000 2903.792
 90.90  5279.286  412.829    0.000  412.829   796.881 1985.024    0.000 1985.024     0.000 2516.547    0.000 2516.547
 91.00  5390.742  353.856    0.000  353.856   996.955 1704.220    0.000 1704.220     0.000 2578.669    0.000 2578.669
 91.10  5431.500  265.597    0.000  265.597  1048.477 1669.970    0.000 1669.970     0.000 2787.876    0.000 2787.876
 91.20  5218.590  365.624    0.000  365.624   981.658 1617.864    0.000 1617.864     0.000 2922.287    0.000 2922.287
 91.30  5131.514  327.992    0.000  327.992  1130.376 1480.005    0.000 1480.005     0.000 2492.213    0.000 2492.213
 91.40  5095.788  274.201    0.000  274.201  1157.622 1427.911    0.000 1427.911     0.000 2650.253    0.000 2650.253
 91.50  5145.890  240.392    0.000  240.392  1128.209 1432.544    0.000 1432.544     0.000 2356.997    0.000 2356.997
 91.60  5103.889  233.634    0.000  233.634  1213.649 1392.675    0.000 1392.675     0.000 2543.684    0.000 2543.684
 91.70  5074.686  217.982    0.000  217.982  1083.974 1581.567    0.000 1581.567     0.000 2871.723    0.000 2871.723
 91.80  5212.094  131.107    0.000  131.107  1172.087 1493.126    0.000 1493.126     0.000 2706.351    0.000 2706.351
 91.90  5161.977  192.916    0.000  192.916  1327.163 1150.757    0.000 1150.757     0.000 2490.508    0.000 2490.508
 92.00  5192.931  200.305    0.000  200.305  1268.114 1370.170    0.000 1370.170     0.000 2683.833    0.000 2683.833
 92.10  5190.567  200.762    0.000  200.762  1361.449 1156.157    0.000 1156.157     0.000 2318.697    0.000 2318.697
 92.20  5148.956  239.287    0.000  239.287  1266.433 1349.614    0.000 1349.614     0.000 2463.961    0.000 2463.961
 92.30  5109.319  183.665    0.000  183.665  1146.539 1251.097    0.000 1251.097     0.000 2275.565    0.000 2275.565
 92.40  5271.363  216.267    0.000  216.267  1325.839 1331.995    0.000 1331.995     0.000 2557.163    0.000 2557.163
 92.50  5065.999  216.414    0.000  216.414  1428.990 1107.351    0.000 1107.351    50.166 2539.668    0.000 2539.668
 92.60  5025.379  249.901    0.000  249.901  1427.515 1147.818    0.000 1147.818     9.953 2487.992    0.000 2487.992
 92.70  4964.657  264.220    0.000  264.220  1344.902 1277.303    0.000 1277.303    39.811 2265.213    0.000 2265.213
 92.80  4884.457  253.028    0.000  253.028  1354.373 1166.536    0.000 1166.536     9.953 2203.388    0.000 2203.388
 92.90  4968.889  315.386    0.000  315.386  1202.173 1267.617    0.000 1267.617    10.154 2243.794    0.000 2243.794
 93.00  5034.951  321.858    0.000  321.858  1393.185 1174.788    0.000 1174.788    39.811 2474.120    0.000 2474.120
 93.10  4929.373  307.386    0.000  307.386  1244.243 1307.480    0.000 1307.480    39.811 2333.172    0.000 2333.172
 93.20  4988.956  211.811    0.000  211.811  1405.246 1121.445    0.000 1121.445    19.906 2301.301    0.000 2301.301
 93.30  4983.156  287.013    0.000  287.013  1107.235 1449.411    0.000 1449.411    20.308 2296.374    0.000 2296.374
 93.40  4917.707  259.883    0.000  259.883  1122.245 1378.896    0.000 1378.896     0.000 2254.554    0.000 2254.554
 93.50  5089.506  294.325    0.000  294.325  1104.345 1399.933    0.000 1399.933     0.000 2282.701    0.000 2282.701
 93.60  5027.197  367.068    0.000  367.068  1054.628 1538.551    0.000 1538.551     0.000 2366.047    0.000 2366.047
 93.70  4953.354  370.356    0.000  370.356  1087.183 1419.312    0.000 1419.312     0.000 2246.510    0.000 2246.510
 93.80  5066.731  347.663    0.000  347.663   957.364 1590.635    0.000 1590.635    30.261 2479.248    0.000 2479.248
 93.90  4979.955  276.323    0.000  276.323  1141.446 1593.063    0.000 1593.063     0.000 2478.140    0.000 2478.140
 94.00  4970.010  262.322    0.000  262.322   962.069 1541.830    0.000 1541.830     0.000 2356.695    0.000 2356.695
 94.10  5106.575  283.270    0.000  283.270  1003.529 1515.848    0.000 1515.848     0.000 2176.139    0.000 2176.139
 94.20  5026.905  266.609    0.000  266.609   964.885 1610.362    0.000 1610.362     0.000 2399.324    0.000 2399.324
 94.30  4973.684  283.560    0.000  283.560   903.702 1718.049    0.000 1718.049     0.000 2409.880    0.000 2409.880
 94.40  5032.358  259.514    0.000  259.514   967.298 1504.932    0.000 1504.932     0.000 2235.258    0.000 2235.258
 94.50  5097.569  219.960    0.000  219.960   944.303 1582.706    0.000 1582.706     0.000 2391.185    0.000 2391.185
 94.60  5028.175  259.588    0.000  259.588  1158.224 1417.817    0.000 1417.817     0.000 2407.974    0.000 2407.974
 94.70  5104.684  235.478    0.000  235.478  1109.201 1505.061    0.000 1505.061    30.261 2521.578    0.000 2521.578
 94.80  4870.387  294.246    0.000  294.246  1103.830 1296.539    0.000 1296.539     9.953 2428.180    0.000 2428.180
 94.90  4940.427  298.781    0.000  298.781  1101.539 1536.058    0.000 1536.058     0.000 2542.185    0.000 2542.185
 95.00  4931.186  284.441    0.000  284.441  1040.711 1446.257    0.000 1446.257     0.000 2433.006    0.000 2433.006
 95.10  5037.628  279.477    0.000  279.477  1179.366 1492.347    0.000 1492.347    30.261 2608.536    0.000 2608.536
 95.20  4852.794  305.833    0.000  305.833  1305.937 1324.555    0.000 1324.555    70.474 2324.020    0.000 2324.020
 95.30  4883.001  341.224    0.000  341.224  1424.316 1189.836    0.000 1189.836    19.906 2381.127    0.000 2381.127
 95.40  4969.434  184.719    0.000  184.719  1358.952 1292.088    0.000 1292.088    69.670 2524.087    0.000 2524.087
 95.50  4970.658  225.856    0.000  225.856  1454.928 1221.314    0.000 1221.314   179.955 2253.451    0.000 2253.451
 95.60  4979.173  293.803    0.000  293.803  1310.490 1144.445    0.000 1144.445   119.434 2129.595    0.000 2129.595
 95.70  5074.820  256.923    0.000  256.923  1192.930 1511.583    0.000 1511.583    49.965 2324.023    0.000 2324.023
 95.80  5057.456  247.423    0.000  247.423  1384.970 1343.745    0.000 1343.745   140.747 2326.838    0.000 2326.838
 95.90  4859.858  255.436    0.000  255.436  1271.402 1332.755    0.000 1332.755    50.166 2335.083    0.000 2335.083
 96.00  4925.153  274.217    0.000  274.217  1234.302 1284.866    0.000 1284.866     0.000 2150.502    0.000 2150.502
 96.10  5048.693  264.517    0.000  264.517  1376.652 1363.022    0.000 1363.022    49.764 2200.666    0.000 2200.666
 96.20  5102.116  316.903    0.000  316.903  1290.373 1532.891    0.000 1532.891     0.000 2557.261    0.000 2557.261
 96.30  5140.668  257.676    0.000  257.676  1321.191 1336.521    0.000 1336.521     0.000 2455.622    0.000 2455.622
 96.40  5105.144  282.147    0.000  282.147  1309.961 1350.617    0.000 1350.617    30.462 2323.220    0.000 2323.220
 96.50  5049.157  278.559    0.000  278.559  1348.223 1251.605    0.000 1251.605    40.414 2356.194    0.000 2356.194
 96.60  5142.802  246.328    0.000  246.328  1459.465 1337.469    0.000 1337.469    20.308 2552.834    0.000 2552.834
 96.70  4980.297  301.184    0.000  301.184  1507.069 1184.048    0.000 1184.048    30.462 2466.584    0.000 2466.584
 96.80  5194.914  298.458    0.000  298.458  1441.273 1294.381    0.000 1294.381    40.616 2194.340    0.000 2194.340
 96.90  5133.401  252.229    0.000  252.229  1185.636 1276.740    0.000 1276.740    10.154 2224.602    0.000 2224.602
 97.00  4951.799  221.357    0.000  221.357  1343.273 1191.694    0.000 1191.694    10.154 2289.146    0.000 2289.146
 97.10  5213.221  246.620    0.000  246.620  1093.935 1535.706    0.000 1535.706    30.462 2384.348    0.000 2384.348
 97.20  5057.328  242.379    0.000  242.379  1191.386 1178.770    0.000 1178.770     0.000 2013.785    0.000 2013.785
 97.30  4945.649  240.055    0.000  240.055  1287.020 1225.590    0.000 1225.590     0.000 2236.565    0.000 2236.565
 97.40  4981.731  284.388    0.000  284.388  1322.339 1103.847    0.000 1103.847    29.858 2184.488    0.000 2184.488
 97.50  5295.672  213.720    0.000  213.720  1371.240 1098.702    0.000 1098.702     0.000 2239.381    0.000 2239.381
 97.60  5318.107  266.364    0.000  266.364  1221.025 1351.141    0.000 1351.141     0.000 2330.057    0.000 2330.057
 97.70  5234.528  228.200    0.000  228.200  1257.516 1149.719    0.000 1149.719     0.000 2199.469    0.000 2199.469
 97.80  5393.891  278.425    0.000  278.425  1194.790 1229.398    0.000 1229.398    10.154 2219.474    0.000 2219.474
 97.90  5055.767  275.876    0.000  275.876  1187.450 1311.672    0.000 1311.672    10.154 2332.775    0.000 2332.775
 98.00  5279.078  239.696    0.000  239.696  1237.758 1199.001    0.000 1199.001     0.000 2085.459    0.000 2085.459
 98.10  5189.210  237.098    0.000  237.098  1125.573 1261.992    0.000 1261.992     0.000 2347.352    0.000 2347.352
 98.20  5169.376  269.119    0.000  269.119  1300.537 1181.138    0.000 1181.138    20.308 2200.974    0.000 2200.974
 98.30  5172.902  304.733    0.000  304.733  1120.947 1311.403    0.000 1311.403     0.000 2199.268    0.000 2199.268
 98.40  5209.401  357.330    0.000  357.330  1004.218 1497.560    0.000 1497.560     0.000 2298.589    0.000 2298.589
 98.50  5060.726  421.250    0.000  421.250  1037.552 1545.166    0.000 1545.166     0.000 2251.846    0.000 2251.846
 98.60  5148.794  336.062    0.000  336.062  1083.725 1477.166    0.000 1477.166     0.000 2393.798    0.000 2393.798
 98.70  5379.406  229.691    0.000  229.691  1113.740 1573.884    0.000 1573.884     0.000 2576.365    0.000 2576.365
 98.80  5204.487  251.644    0.000  251.644  1048.665 1452.520    0.000 1452.520     0.000 2468.697    0.000 2468.697
 98.90  5308.347  193.133    0.000  193.133  1125.145 1356.879    0.000 1356.879     9.953 2188.100    0.000 2188.100
 99.00  5104.250  250.678    0.000  250.678  1190.222 1285.891    0.000 1285.891     0.000 2229.725    0.000 2229.725
 99.10  5083.368  236.074    0.000  236.074  1394.628 1246.671    0.000 1246.671     9.953 2157.945    0.000 2157.945
 99.20  5272.553  219.040    0.000  219.040  1188.826 1405.082    0.000 1405.082     0.000 2301.198    0.000 2301.198
 99.30  5097.329  200.772    0.000  200.772  1195.229 1298.814    0.000 1298.814     0.000 2427.873    0.000 2427.873
 99.40  5241.299  174.006    0.000  174.006  1056.841 1474.718    0.000 1474.718     0.000 2118.032    0.000 2118.032
 99.50  5206.382  129.250    0.000  129.250  1372.012 1434.488    0.000 1434.488     0.000 2435.822    0.000 2435.822
 99.60  5224.774  157.171    0.000  157.171  1211.050 1372.624    0.000 1372.624     0.000 2352.377    0.000 2352.377
 99.70  5092.551  184.328    0.000  184.328  1190.988 1288.968    0.000 1288.968     0.000 2237.865    0.000 2237.865
 99.80  5249.916  128.545    0.000  128.545  1263.634 1401.941    0.000 1401.941     0.000 2421.848    0.000 2421.848
 99.90  5181.369  191.072    0.000  191.072  1185.617 1324.976    0.000 1324.976     9.953 2261.691    0.000 2261.691
100.00  4964.265  158.622    0.000  158.622  1297.039 1154.297    0.000 1154.297    10.154 2501.064    0.000 2501.064
100.10  5235.255  238.283    0.000  238.283  1266.731 1210.675    0.000 1210.675     0.000 2195.847    0.000 2195.847
100.20  5131.582  187.129    0.000  187.129  1147.441 1379.791    0.000 1379.791     0.000 2306.027    0.000 2306.027
100.30  5153.236  172.299    0.000  172.299  1113.036 1429.421    0.000 1429.421     0.000 2414.100    0.000 2414.100
100.40  5248.227  176.292    0.000  176.292  1083.120 1277.770    0.000 1277.770     0.000 2210.224    0.000 2210.224
100.50  5230.296  223.188    0.000  223.188  1473.385 1141.455    0.000 1141.455     9.953 2356.399    0.000 2356.399
100.60  5083.127  228.360    0.000  228.360  1398.368 1074.093    0.000 1074.093     0.000 2276.374    0.000 2276.374
100.70  5156.198  224.670    0.000  224.670  1548.917 1121.692    0.000 1121.692     0.000 2425.871    0.000 2425.871
100.80  5145.588  210.831    0.000  210.831  1500.196 1197.609    0.000 1197.609     0.000 2354.792    0.000 2354.792
100.90  5122.893  253.775    0.000  253.775  1319.208 1256.008    0.000 1256.008     0.000 2411.889    0.000 2411.889
101.00  5241.597  224.852    0.000  224.852  1336.557 1221.631    0.000 1221.631     0.000 2199.062    0.000 2199.062
101.10  5280.920  208.910    0.000  208.910  1236.337 1298.387    0.000 1298.387     0.000 2233.343    0.000 2233.343
101.20  5028.283  226.630    0.000  226.630  1357.830 1075.045    0.000 1075.045     9.953 2352.476    0.000 2352.476
101.30  5167.882  180.440    0.000  180.440  1391.953 1090.657    0.000 1090.657     0.000 2401.331    0.000 2401.331
101.40  5395.757  201.095    0.000  201.095  1391.455 1236.596    0.000 1236.596     0.000 2388.765    0.000 2388.765
101.50  5417.056  188.867    0.000  188.867  1373.157 1285.248    0.000 1285.248     0.000 2628.033    0.000 2628.033
101.60  5398.661  198.525    0.000  198.525  1322.916 1209.614    0.000 1209.614     0.000 2494.819    0.000 2494.819
101.70  5364.629  223.715    0.000  223.715  1196.072 1411.580    0.000 1411.580     0.000 2526.591    0.000 2526.591
101.80  5396.224  173.679    0.000  173.679  1009.642 1365.558    0.000 1365.558     0.000 2240.972    0.000 2240.972
101.90  5358.448   77.237    0.000   77.237  1255.230 1141.535    0.000 1141.535     0.000 2295.963    0.000 2295.963
102.00  5447.583   99.290    0.000   99.290  1307.230 1151.860    0.000 1151.860     0.000 2353.572    0.000 2353.572
102.10  5280.783  158.944    0.000  158.944  1311.037 1029.634    0.000 1029.634     0.000 2100.532    0.000 2100.532
102.20  5352.830  129.681    0.000  129.681  1222.835 1244.130    0.000 1244.130     0.000 2189.606    0.000 2189.606
102.30  5358.271  203.729    0.000  203.729  1225.709 1195.407    0.000 1195.407     0.000 2134.321    0.000 2134.321
102.40  5228.153  233.530    0.000  233.530  1233.391 1277.884    0.000 1277.884     0.000 2006.934    0.000 2006.934
102.50  5312.094  185.996    0.000  185.996  1296.181 1352.199    0.000 1352.199     9.953 2240.783    0.000 2240.783
102.60  5381.503  167.232    0.000  167.232  1258.502 1265.383    0.000 1265.383     0.000 2295.064    0.000 2295.064
102.70  5420.439  128.160    0.000  128.160  1273.541 1248.100    0.000 1248.100     9.953 2413.188    0.000 2413.188
102.80  5550.687   73.230    0.000   73.230  1223.087 1199.203    0.000 1199.203     0.000 1918.262    0.000 1918.262
102.90  5416.134   77.688    0.000   77.688  1432.988 1069.981    0.000 1069.981     0.000 2477.932    0.000 2477.932
103.00  5449.646   64.623    0.000   64.623  1413.580  997.772    0.000  997.772     0.000 1937.768    0.000 1937.768
103.10  5452.458   93.906    0.000   93.906  1446.070  961.811    0.000  961.811     0.000 2110.876    0.000 2110.876
103.20  5541.299   88.374    0.000   88.374  1330.742 1123.329    0.000 1123.329     0.000 2296.868    0.000 2296.868
103.30  5471.863   71.612    0.000   71.612  1238.640 1246.455    0.000 1246.455     0.000 2009.544    0.000 2009.544
103.40  5388.183   30.648    0.000   30.648  1238.671 1158.347    0.000 1158.347     0.000 1956.675    0.000 1956.675
103.50  5478.668   33.382    0.000   33.382  1162.660 1385.125    0.000 1385.125     0.000 2242.391    0.000 2242.391
103.60  5283.999  100.757    0.000  100.757  1190.029 1205.170    0.000 1205.170    19.906 2109.683    0.000 2109.683
103.70  5482.358   83.603    0.000   83.603  1071.992 1413.779    0.000 1413.779     0.000 2415.606    0.000 2415.606
103.80  5437.247  131.107    0.000  131.107  1135.194 1603.737    0.000 1603.737    20.006 2282.199    0.000 2282.199
103.90  5525.976  120.931    0.000  120.931  1195.961 1360.395    0.000 1360.395     0.000 2384.333    0.000 2384.333
104.00  5677.051  118.366    0.000  118.366  1154.250 1445.003    0.000 1445.003     0.000 2417.004    0.000 2417.004
104.10  5731.226   51.039    0.000   51.039  1244.650 1320.924    0.000 1320.924    60.119 2180.758    0.000 2180.758
104.20  5794.137  126.048    0.000  126.048  1040.508 1392.039    0.000 1392.039    20.106 2380.116    0.000 2380.116
104.30  5574.357   91.847    0.000   91.847  1260.634 1064.622    0.000 1064.622    40.212 1900.266    0.000 1900.266
104.40  5830.677   43.853    0.000   43.853  1320.657 1301.369    0.000 1301.369    10.053 2182.262    0.000 2182.262
104.50  5747.468   54.052    0.000   54.052  1363.117 1004.050    0.000 1004.050    10.053 1786.563    0.000 1786.563
104.60  5479.113   92.255    0.000   92.255  1247.551 1097.657    0.000 1097.657    10.053 1921.782    0.000 1921.782
104.70  5492.031   75.413    0.000   75.413  1346.775 1035.313    0.000 1035.313    30.159 2123.452    0.000 2123.452
104.80  5334.732  103.007    0.000  103.007  1296.756 1060.336    0.000 1060.336    10.053 2159.940    0.000 2159.940
104.90  5333.366  133.993    0.000  133.993  1203.499 1106.072    0.000 1106.072     0.000 2024.327    0.000 2024.327
105.00  5472.944  124.878    0.000  124.878  1277.530 1147.617    0.000 1147.617    10.053 2127.979    0.000 2127.979
105.10  5429.553  149.425    0.000  149.425  1074.859 1298.246    0.000 1298.246     0.000 2159.041    0.000 2159.041
105.20  5479.598  157.833    0.000  157.833  1211.580 1160.288    0.000 1160.288     0.000 2187.691    0.000 2187.691
105.30  5364.836  117.591    0.000  117.591   990.203 1403.318    0.000 1403.318     0.000 2338.904    0.000 2338.904
105.40  5423.699  179.399    0.000  179.399  1136.843 1352.750    0.000 1352.750     0.000 2163.861    0.000 2163.861
105.50  5584.291  204.942    0.000  204.942  1167.714 1455.778    0.000 1455.778     0.000 2139.432    0.000 2139.432
105.60  5495.235  137.213    0.000  137.213  1189.207 1144.338    0.000 1144.338    40.212 2019.702    0.000 2019.702
105.70  5541.938  174.958    0.000  174.958  1463.500 1239.775    0.000 1239.775    40.212 2406.353    0.000 2406.353
105.80  5408.277  123.212    0.000  123.212  1478.481 1167.358    0.000 1167.358    50.265 2071.576    0.000 2071.576
105.90  5324.772  118.562    0.000  118.562  1361.516 1167.727    0.000 1167.727    40.616 2008.338    0.000 2008.338
106.00  5422.169  106.019    0.000  106.019  1335.400 1119.792    0.000 1119.792    40.212 2018.392    0.000 2018.392
106.10  5278.665  114.534    0.000  114.534  1314.835 1209.022    0.000 1209.022    49.965 1887.100    0.000 1887.100
106.20  5597.423  123.381    0.000  123.381  1329.767 1290.217    0.000 1290.217    20.308 2447.881    0.000 2447.881
106.30  5658.465  117.458    0.000  117.458  1329.140 1330.931    0.000 1330.931    19.906 2670.452    0.000 2670.452
106.40  5323.216  137.066    0.000  137.066  1445.303 1158.867    0.000 1158.867    60.219 2223.579    0.000 2223.579
106.50  5315.780  136.249    0.000  136.249  1590.887 1022.121    0.000 1022.121   100.431 2084.350    0.000 2084.350
106.60  5286.396  166.403    0.000  166.403  1270.306 1214.339    0.000 1214.339   109.883 2205.895    0.000 2205.895
106.70  5382.707  235.803    0.000  235.803  1438.302 1155.422    0.000 1155.422    49.864 2113.807    0.000 2113.807
106.80  5503.263  317.298    0.000  317.298  1431.225 1257.257    0.000 1257.257    40.616 2275.663    0.000 2275.663
106.90  5401.846  335.458    0.000  335.458  1305.417 1257.386    0.000 1257.386    49.965 1918.471    0.000 1918.471
107.00  5359.441  350.902    0.000  350.902  1494.635 1207.838    0.000 1207.838    49.764 2091.586    0.000 2091.586
107.10  5253.938  354.696    0.000  354.696  1398.582 1119.558    0.000 1119.558    30.059 2086.755    0.000 2086.755
107.20  5201.966  314.121    0.000  314.121  1343.249 1105.344    0.000 1105.344    29.858 1998.196    0.000 1998.196
107.30  5230.153  308.142    0.000  308.142  1420.458 1290.912    0.000 1290.912    50.165 2443.350    0.000 2443.350
107.40  5280.839  325.975    0.000  325.975  1420.828 1245.892    0.000 1245.892    50.065 2173.322    0.000 2173.322
107.50  5194.821  317.314    0.000  317.314  1278.133 1244.763    0.000 1244.763     0.000 2343.319    0.000 2343.319
107.60  5257.937  189.841    0.000  189.841  1336.135 1144.447    0.000 1144.447    90.177 2110.179    0.000 2110.179
107.70  5187.516  247.073    0.000  247.073  1305.632 1068.542    0.000 1068.542    69.670 2108.277    0.000 2108.277
107.80  5385.516  287.845    0.000  287.845  1274.068 1288.965    0.000 1288.965    60.722 1954.062    0.000 1954.062
107.90  5294.390  280.079    0.000  280.079  1334.849 1124.545    0.000 1124.545    39.811 2112.399    0.000 2112.399
108.00  5356.841  311.312    0.000  311.312  1415.434 1103.319    0.000 1103.319    39.811 2182.873    0.000 2182.873
108.10  5273.579  345.604    0.000  345.604  1406.238 1103.704    0.000 1103.704    59.717 2024.837    0.000 2024.837
108.20  5146.025  408.893    0.000  408.893  1219.382 1265.991    0.000 1265.991    19.906 2058.412    0.000 2058.412
108.30  5265.902  317.956    0.000  317.956  1275.619 1285.203    0.000 1285.203    49.764 2142.962    0.000 2142.962
108.40  5339.991  313.376    0.000  313.376  1216.439 1403.160    0.000 1403.160    29.858 2230.522    0.000 2230.522
108.50  5316.864  306.238    0.000  306.238  1090.122 1455.324    0.000 1455.324     0.000 2040.823    0.000 2040.823
108.60  5422.012  254.179    0.000  254.179  1259.466 1347.683    0.000 1347.683    60.119 2336.194    0.000 2336.194
108.70  5131.354  323.603    0.000  323.603  1237.754 1322.163    0.000 1322.163     0.000 2024.137    0.000 2024.137
108.80  5479.104  274.753    0.000  274.753  1198.506 1238.695    0.000 1238.695    10.154 2234.150    0.000 2234.150
108.90  5495.154  319.342    0.000  319.342  1262.339 1276.429    0.000 1276.429    20.106 2525.285    0.000 2525.285
109.00  5490.613  310.430    0.000  310.430  1409.716 1188.793    0.000 1188.793    30.361 2372.686    0.000 2372.686
109.10  5427.908  407.149    0.000  407.149  1223.971 1352.590    0.000 1352.590    80.426 2359.209    0.000 2359.209
109.20  5437.274  366.547    0.000  366.547  1354.564 1155.593    0.000 1155.593    40.616 2336.589    0.000 2336.589
109.30  5134.616  336.231    0.000  336.231  1477.942 1211.449    0.000 1211.449    60.319 2304.516    0.000 2304.516
109.40  5472.286  287.382    0.000  287.382  1460.685 1230.074    0.000 1230.074    90.679 2377.597    0.000 2377.597
109.50  5567.190  286.552    0.000  286.552  1631.296 1227.867    0.000 1227.867   171.507 2500.153    0.000 2500.153
109.60  5616.946  243.327    0.000  243.327  1425.643 1351.593    0.000 1351.593    50.166 2334.583    0.000 2334.583
109.70  5743.798  229.910    0.000  229.910  1434.621 1369.101    0.000 1369.101    70.876 2397.606    0.000 2397.606
109.80  5550.114  256.352    0.000  256.352  1577.303 1038.843    0.000 1038.843   180.655 2271.339    0.000 2271.339
109.90  5524.600  275.013    0.000  275.013  1564.687 1198.097    0.000 1198.097    79.623 2352.780    0.000 2352.780
110.00  5707.849  287.865    0.000  287.865  1620.663 1268.337    0.000 1268.337   181.762 2641.202    0.000 2641.202
110.10  5641.722  308.262    0.000  308.262  1748.083 1021.012    0.000 1021.012   221.874 2266.314    0.000 2266.314
110.20  5580.524  269.140    0.000  269.140  1703.975 1056.591    0.000 1056.591    99.729 2212.132    0.000 2212.132
110.30  5636.433  308.854    0.000  308.854  1710.076 1145.813    0.000 1145.813   371.369 2133.718    0.000 2133.718
110.40  5530.797  276.618    0.000  276.618  1526.273 1153.461    0.000 1153.461   111.088 2195.034    0.000 2195.034
110.50  5612.658  288.579    0.000  288.579  1574.281 1164.417    0.000 1164.417    49.764 2164.579    0.000 2164.579
110.60  5508.178  240.297    0.000  240.297  1547.108 1158.579    0.000 1158.579    40.213 2272.858    0.000 2272.858
110.70  5556.733  227.688    0.000  227.688  1511.147 1289.576    0.000 1289.576    80.526 2647.534    0.000 2647.534
110.80  5457.316  302.242    0.000  302.242  1616.294 1164.319    0.000 1164.319   129.387 2471.098    0.000 2471.098
110.90  5549.237  277.562    0.000  277.562  1499.154 1260.642    0.000 1260.642    40.616 2466.582    0.000 2466.582
111.00  5531.060  296.408    0.000  296.408  1305.478 1460.566    0.000 1460.566     0.000 2805.888    0.000 2805.888
111.10  5558.876  215.764    0.000  215.764  1525.320 1220.054    0.000 1220.054    40.414 2391.288    0.000 2391.288
111.20  5444.812  269.843    0.000  269.843  1492.703 1181.448    0.000 1181.448    70.072 2543.290    0.000 2543.290
111.30  5383.858  257.317    0.000  257.317  1590.293 1140.676    0.000 1140.676    80.025 2526.704    0.000 2526.704
111.40  5434.948  278.846    0.000  278.846  1498.010 1146.516    0.000 1146.516   141.247 2256.162    0.000 2256.162
111.50  5568.833  232.276    0.000  232.276  1598.133 1066.918    0.000 1066.918   120.839 2302.405    0.000 2302.405
111.60  5418.533  244.831    0.000  244.831  1699.271 1145.198    0.000 1145.198   221.571 2399.725    0.000 2399.725
111.70  5683.133  254.052    0.000  254.052  1633.133 1153.367    0.000 1153.367   293.152 2398.621    0.000 2398.621
111.80  5576.769  267.702    0.000  267.702  1701.618 1045.255    0.000 1045.255   330.655 2222.893    0.000 2222.893
111.90  5638.200  273.734    0.000  273.734  1718.748 1166.236    0.000 1166.236   289.938 2534.140    0.000 2534.140
112.00  5589.019  246.172    0.000  246.172  1691.614 1174.486    0.000 1174.486    80.025 2787.386    0.000 2787.386
112.10  5707.979  256.907    0.000  256.907  1814.553 1170.724    0.000 1170.724   120.337 2986.335    0.000 2986.335
112.20  5690.893  265.489    0.000  265.489  1766.538 1043.098    0.000 1043.098   221.874 2511.114    0.000 2511.114
112.30  5612.211  228.663    0.000  228.663  1862.928 1045.861    0.000 1045.861   282.192 2691.167    0.000 2691.167
112.40  5676.293  217.171    0.000  217.171  1701.629 1218.272    0.000 1218.272   251.635 2645.336    0.000 2645.336
112.50  5652.224  205.222    0.000  205.222  1846.159 1098.172    0.000 1098.172   331.459 2679.216    0.000 2679.216
112.60  5565.325  240.512    0.000  240.512  1746.468 1310.842    0.000 1310.842   252.033 3109.687    0.000 3109.687
112.70  5585.044  235.272    0.000  235.272  1733.467 1264.199    0.000 1264.199   181.762 2843.478    0.000 2843.478
112.80  5461.048  276.262    0.000  276.262  1788.830 1162.690    0.000 1162.690   311.352 2744.863    0.000 2744.863
112.90  5550.032  255.955    0.000  255.955  1807.347 1181.193    0.000 1181.193   292.447 2441.544    0.000 2441.544
113.00  5364.155  280.553    0.000  280.553  1728.990 1187.786    0.000 1187.786   241.079 2772.711    0.000 2772.711
113.10  5367.438  214.865    0.000  214.865  1736.665 1030.120    0.000 1030.120   140.242 2407.867    0.000 2407.867
113.20  5448.583  276.740    0.000  276.740  1720.359  997.346    0.000  997.346   312.654 2143.662    0.000 2143.662
113.30  5613.091  288.007    0.000  288.007  1648.874 1211.497    0.000 1211.497   209.411 2375.001    0.000 2375.001
113.40  5564.193  247.687    0.000  247.687  1623.005 1389.148    0.000 1389.148   201.667 2573.446    0.000 2573.446
113.50  5554.322  283.754    0.000  283.754  1645.539 1307.126    0.000 1307.126   272.443 2479.755    0.000 2479.755
113.60  5775.411  240.709    0.000  240.709  1603.835 1287.972    0.000 1287.972   260.583 2359.918    0.000 2359.918
113.70  5592.271  338.277    0.000  338.277  1349.451 1465.705    0.000 1465.705    70.072 2827.404    0.000 2827.404
113.80  5551.040  287.851    0.000  287.851  1393.492 1382.702    0.000 1382.702   209.210 2643.218    0.000 2643.218
113.90  5559.549  230.563    0.000  230.563  1416.137 1422.871    0.000 1422.871   179.452 2510.109    0.000 2510.109
114.00  5759.704  248.333    0.000  248.333  1265.083 1593.120    0.000 1593.120   199.660 2413.500    0.000 2413.500
114.10  5482.307  270.094    0.000  270.094  1455.309 1276.560    0.000 1276.560   120.738 2632.961    0.000 2632.961
114.20  5480.639  239.097    0.000  239.097  1502.627 1238.003    0.000 1238.003    60.119 2397.924    0.000 2397.924
114.30  5616.262  157.333    0.000  157.333  1768.619 1171.326    0.000 1171.326   272.542 2692.979    0.000 2692.979
114.40  5577.152  258.664    0.000  258.664  1560.654 1241.412    0.000 1241.412   121.444 2689.673    0.000 2689.673
114.50  5341.704  241.599    0.000  241.599  1447.655 1321.225    0.000 1321.225   151.805 2653.371    0.000 2653.371
114.60  5479.488  249.896    0.000  249.896  1560.585 1235.783    0.000 1235.783   121.645 2630.249    0.000 2630.249
114.70  5618.959  248.001    0.000  248.001  1621.738 1285.800    0.000 1285.800   160.854 2709.878    0.000 2709.878
114.80  5406.042  239.884    0.000  239.884  1652.233 1097.797    0.000 1097.797    90.780 2830.910    0.000 2830.910
114.90  5392.531  264.319    0.000  264.319  1323.835 1353.915    0.000 1353.915   100.431 2830.207    0.000 2830.207
115.00  5438.779  267.499    0.000  267.499  1542.011 1189.751    0.000 1189.751   169.399 2657.701    0.000 2657.701
115.10  5413.711  326.177    0.000  326.177  1493.201 1203.759    0.000 1203.759   119.836 2807.194    0.000 2807.194
115.20  5425.972  257.685    0.000  257.685  1443.263 1310.454    0.000 1310.454   140.948 2553.044    0.000 2553.044
115.30  5487.239  249.663    0.000  249.663  1475.163 1300.383    0.000 1300.383   180.555 2732.291    0.000 2732.291
115.40  5274.122  335.739    0.000  335.739  1566.906 1258.136    0.000 1258.136    40.012 3029.464    0.000 3029.464
115.50  5349.546  334.499    0.000  334.499  1414.253 1390.481    0.000 1390.481   100.332 2909.738    0.000 2909.738
115.60  5531.232  295.628    0.000  295.628  1619.547 1163.421    0.000 1163.421   260.983 2770.894    0.000 2770.894
115.70  5414.840  352.948    0.000  352.948  1464.180 1245.687    0.000 1245.687   169.801 2564.402    0.000 2564.402
115.80  5458.445  378.131    0.000  378.131  1533.237 1304.876    0.000 1304.876    59.918 3141.869    0.000 3141.869
115.90  5421.303  372.392    0.000  372.392  1378.271 1297.703    0.000 1297.703   101.539 2946.933    0.000 2946.933
116.00  5474.538  411.437    0.000  411.437  1346.319 1305.299    0.000 1305.299    30.361 2798.736    0.000 2798.736
116.10  5445.488  410.236    0.000  410.236  1330.769 1474.318    0.000 1474.318    59.918 3007.354    0.000 3007.354
116.20  5617.524  388.518    0.000  388.518  1440.825 1512.744    0.000 1512.744   201.067 3059.526    0.000 3059.526
116.30  5338.599  418.838    0.000  418.838  1190.425 1464.662    0.000 1464.662   201.067 2904.606    0.000 2904.606
116.40  5218.451  439.654    0.000  439.654  1339.490 1446.637    0.000 1446.637   140.042 3031.274    0.000 3031.274
116.50  5299.678  463.883    0.000  463.883  1610.568 1196.485    0.000 1196.485   149.694 2822.269    0.000 2822.269
116.60  5261.199  478.283    0.000  478.283  1679.678 1253.688    0.000 1253.688   251.732 2624.511    0.000 2624.511
116.70  5348.245  469.901    0.000  469.901  1486.804 1228.919    0.000 1228.919    90.179 2691.480    0.000 2691.480
116.80  5343.479  468.488    0.000  468.488  1407.543 1233.501    0.000 1233.501    79.824 2723.447    0.000 2723.447
116.90  5102.085  461.791    0.000  461.791  1415.295 1175.310    0.000 1175.310    60.521 2660.011    0.000 2660.011
117.00  5246.946  396.038    0.000  396.038  1515.785 1327.180    0.000 1327.180   181.157 2599.074    0.000 2599.074
117.10  5354.710  403.583    0.000  403.583  1595.034 1309.424    0.000 1309.424   321.903 2760.942    0.000 2760.942
117.20  5404.413  422.263    0.000  422.263  1413.029 1280.586    0.000 1280.586    79.823 2709.973    0.000 2709.973
117.30  5484.565  400.970    0.000  400.970  1624.367 1152.050    0.000 1152.050   180.156 2452.813    0.000 2452.813
117.40  5410.159  425.248    0.000  425.248  1426.322 1369.513    0.000 1369.513   180.558 2701.433    0.000 2701.433
117.50  5347.947  392.436    0.000  392.436  1500.678 1342.326    0.000 1342.326   363.730 2560.084    0.000 2560.084
117.60  5586.144  366.508    0.000  366.508  1403.775 1505.617    0.000 1505.617   362.518 2792.413    0.000 2792.413
117.70  5371.785  427.848    0.000  427.848  1618.772 1420.538    0.000 1420.538   381.724 2764.666    0.000 2764.666
117.80  5477.245  389.163    0.000  389.163  1595.344 1294.251    0.000 1294.251   300.693 2891.535    0.000 2891.535
117.90  5318.002  397.881    0.000  397.881  1742.342 1066.356    0.000 1066.356   372.471 2560.884    0.000 2560.884
118.00  5412.883  369.915    0.000  369.915  1658.736 1291.609    0.000 1291.609   251.434 2858.267    0.000 2858.267
118.10  5527.751  368.293    0.000  368.293  1650.141 1150.456    0.000 1150.456   391.377 2818.454    0.000 2818.454
118.20  5503.305  366.711    0.000  366.711  1694.934 1190.137    0.000 1190.137   439.832 2725.059    0.000 2725.059
118.30  5443.448  384.250    0.000  384.250  1770.965 1101.950    0.000 1101.950   231.725 2897.370    0.000 2897.370
118.40  5550.190  338.545    0.000  338.545  1684.021 1356.549    0.000 1356.549   301.195 2914.759    0.000 2914.759
118.50  5467.676  344.736    0.000  344.736  1816.447 1267.444    0.000 1267.444   371.967 3010.469    0.000 3010.469
118.60  5485.836  313.920    0.000  313.920  1731.942 1284.822    0.000 1284.822   302.903 2855.241    0.000 2855.241
118.70  5559.778  352.954    0.000  352.954  1838.602 1219.624    0.000 1219.624   331.653 2733.495    0.000 2733.495
118.80  5497.966  335.868    0.000  335.868  1867.538 1156.808    0.000 1156.808   220.469 2885.509    0.000 2885.509
118.90  5643.314  330.533    0.000  330.533  1940.079 1109.596    0.000 1109.596   300.893 2911.342    0.000 2911.342
119.00  5612.183  298.341    0.000  298.341  1830.311 1308.260    0.000 1308.260   211.417 2853.332    0.000 2853.332
119.10  5568.974  281.949    0.000  281.949  1843.268 1332.775    0.000 1332.775   180.855 3167.394    0.000 3167.394
119.20  5484.239  311.178    0.000  311.178  1757.960 1058.236    0.000 1058.236   250.027 2565.210    0.000 2565.210
119.30  5605.636  316.050    0.000  316.050  1824.477 1149.494    0.000 1149.494   182.065 2808.395    0.000 2808.395
119.40  5594.052  257.643    0.000  257.643  1756.905 1228.529    0.000 1228.529   150.196 2794.021    0.000 2794.021
119.50  5448.357  288.565    0.000  288.565  1853.764 1195.896    0.000 1195.896   169.198 3024.145    0.000 3024.145
119.60  5517.049  317.079    0.000  317.079  1706.493 1218.160    0.000 1218.160   150.998 3048.768    0.000 3048.768
119.70  5743.310  286.359    0.000  286.359  1933.836 1201.637    0.000 1201.637   171.407 2831.008    0.000 2831.008
119.80  5732.158  299.619    0.000  299.619  1952.792 1047.688    0.000 1047.688   211.921 2746.766    0.000 2746.766
119.90  5587.849  254.143    0.000  254.143  1892.694 1077.216    0.000 1077.216   372.873 2668.144    0.000 2668.144
120.00  5470.472  356.365    0.000  356.365  1993.863 1073.266    0.000 1073.266   311.147 2894.954    0.000 2894.954
120.10  5662.777  343.677    0.000  343.677  2030.232 1070.464    0.000 1070.464   330.551 3052.992    0.000 3052.992
120.20  5586.069  288.258    0.000  288.258  1893.155 1035.007    0.000 1035.007   298.886 2685.747    0.000 2685.747
120.30  5797.645  292.212    0.000  292.212  2067.268 1210.123    0.000 1210.123   350.557 3123.756    0.000 3123.756
120.40  5731.529  283.755    0.000  283.755  2008.390 1242.304    0.000 1242.304   352.162 3017.300    0.000 3017.300
120.50  5440.832  330.391    0.000  330.391  1847.866 1035.610    0.000 1035.610   301.999 2617.882    0.000 2617.882
120.60  5567.263  313.851    0.000  313.851  1737.446 1259.698    0.000 1259.698   250.728 2939.185    0.000 2939.185
120.70  5601.661  176.399    0.000  176.399  1885.829 1235.268    0.000 1235.268   432.892 2730.381    0.000 2730.381
120.80  5650.672  236.002    0.000  236.002  1753.543 1199.636    0.000 1199.636   340.906 2678.709    0.000 2678.709
120.90  5538.761  191.692    0.000  191.692  1747.808 1073.876    0.000 1073.876   149.694 2806.894    0.000 2806.894
121.00  5524.247  184.857    0.000  184.857  1821.130 1033.104    0.000 1033.104   239.571 2505.693    0.000 2505.693
121.10  5518.389  227.073    0.000  227.073  1648.850 1245.683    0.000 1245.683   211.922 2880.874    0.000 2880.874
121.20  5462.799  220.603    0.000  220.603  1710.420 1186.621    0.000 1186.621   231.524 2560.073    0.000 2560.073
121.30  5355.338  242.636    0.000  242.636  1607.275 1233.669    0.000 1233.669   270.933 2809.898    0.000 2809.898
121.40  5689.970  219.769    0.000  219.769  1503.781 1311.396    0.000 1311.396   259.375 2725.859    0.000 2725.859
121.50  5581.120  201.551    0.000  201.551  1673.080 1269.942    0.000 1269.942   340.704 2667.448    0.000 2667.448
121.60  5648.905  202.478    0.000  202.478  1625.570 1225.847    0.000 1225.847   329.649 2548.016    0.000 2548.016
121.70  5458.365  209.023    0.000  209.023  1821.771 1192.729    0.000 1192.729   259.576 2828.103    0.000 2828.103
121.80  5560.734  228.910    0.000  228.910  1739.401 1175.942    0.000 1175.942   261.684 2806.485    0.000 2806.485
121.90  5563.079  239.748    0.000  239.748  1931.974 1224.761    0.000 1224.761   380.418 2639.504    0.000 2639.504
122.00  5472.579  244.138    0.000  244.138  1747.210 1349.482    0.000 1349.482   371.464 2700.520    0.000 2700.520
122.10  5422.027  245.043    0.000  245.043  1828.820 1232.916    0.000 1232.916   322.305 2430.591    0.000 2430.591
122.20  5285.063  240.024    0.000  240.024  1653.721 1178.882    0.000 1178.882   171.306 2553.042    0.000 2553.042
122.30  5521.974  233.417    0.000  233.417  1904.084 1042.521    0.000 1042.521   252.336 2601.398    0.000 2601.398
122.40  5483.927  232.705    0.000  232.705  1704.689 1249.731    0.000 1249.731   179.552 2778.025    0.000 2778.025
122.50  5587.646  207.012    0.000  207.012  1920.548 1027.781    0.000 1027.781   301.797 2522.972    0.000 2522.972
122.60  5442.213  188.508    0.000  188.508  2053.269  932.657    0.000  932.657   292.347 2433.093    0.000 2433.093
122.70  5321.129  182.155    0.000  182.155  1885.003  971.219    0.000  971.219   242.788 2598.976    0.000 2598.976
122.80  5642.707  224.742    0.000  224.742  1893.351 1108.444    0.000 1108.444   251.733 2968.132    0.000 2968.132
122.90  5260.272  270.271    0.000  270.271  1647.426 1305.911    0.000 1305.911   181.259 2747.571    0.000 2747.571
123.00  5488.964  232.045    0.000  232.045  1771.643 1250.817    0.000 1250.817   251.934 2799.342    0.000 2799.342
123.10  5225.013  250.239    0.000  250.239  1654.661 1002.926    0.000 1002.926   351.159 2426.469    0.000 2426.469
123.20  5378.428  278.883    0.000  278.883  1840.517 1079.880    0.000 1079.880    90.177 2736.609    0.000 2736.609
123.30  5379.724  287.085    0.000  287.085  1639.460 1000.950    0.000 1000.950   121.243 2256.973    0.000 2256.973
123.40  5160.050  299.881    0.000  299.881  1602.006 1246.729    0.000 1246.729   100.632 2847.501    0.000 2847.501
123.50  5084.296  288.980    0.000  288.980  1762.464 1174.340    0.000 1174.340   100.531 2704.340    0.000 2704.340
123.60  5247.200  298.680    0.000  298.680  1781.156 1216.322    0.000 1216.322   111.189 2704.944    0.000 2704.944
123.70  5146.651  284.246    0.000  284.246  1763.861 1260.039    0.000 1260.039   161.556 2793.516    0.000 2793.516
123.80  5401.690  286.663    0.000  286.663  1907.729 1043.565    0.000 1043.565   232.029 2639.193    0.000 2639.193
123.90  5329.592  268.430    0.000  268.430  1557.965 1253.247    0.000 1253.247   161.758 2416.920    0.000 2416.920
124.00  5508.896  302.540    0.000  302.540  1834.494 1181.182    0.000 1181.182   292.649 2304.923    0.000 2304.923
124.10  5479.044  303.169    0.000  303.169  1736.324 1263.146    0.000 1263.146   202.271 2556.458    0.000 2556.458
124.20  5288.340  299.283    0.000  299.283  1701.511 1119.780    0.000 1119.780   283.502 2357.701    0.000 2357.701
124.30  5252.726  295.927    0.000  295.927  1705.738 1312.085    0.000 1312.085   222.478 2515.939    0.000 2515.939
124.40  5215.893  277.450    0.000  277.450  1506.228 1223.636    0.000 1223.636   171.507 2518.754    0.000 2518.754
124.50  5268.519  283.479    0.000  283.479  1525.193 1423.073    0.000 1423.073   151.200 2486.077    0.000 2486.077
124.60  5310.806  279.298    0.000  279.298  1663.305 1215.723    0.000 1215.723   191.314 2524.280    0.000 2524.280
124.70  5202.915  276.234    0.000  276.234  1443.959 1165.235    0.000 1165.235   212.025 2313.774    0.000 2313.774
124.80  5262.478  272.044    0.000  272.044  1482.508 1241.657    0.000 1241.657   141.852 2178.247    0.000 2178.247
124.90  5089.805  292.940    0.000  292.940  1479.817 1153.947    0.000 1153.947    90.882 2407.766    0.000 2407.766
125.00  5108.615  299.692    0.000  299.692  1578.166 1233.737    0.000 1233.737    70.071 2405.350    0.000 2405.350
125.10  5084.587  340.760    0.000  340.760  1471.383 1372.599    0.000 1372.599    60.319 2536.846    0.000 2536.846
125.20  5275.906  256.663    0.000  256.663  1551.633 1115.011    0.000 1115.011   241.478 2266.918    0.000 2266.918
125.30  5163.444  299.087    0.000  299.087  1563.385 1184.864    0.000 1184.864   273.147 2174.317    0.000 2174.317
125.40  5244.570  263.210    0.000  263.210  1499.289 1269.524    0.000 1269.524    60.923 2455.311    0.000 2455.311
125.50  5282.625  315.965    0.000  315.965  1405.068 1573.669    0.000 1573.669    91.284 2550.618    0.000 2550.618
125.60  5290.104  302.621    0.000  302.621  1340.648 1532.229    0.000 1532.229    81.130 2355.593    0.000 2355.593
125.70  5108.459  268.037    0.000  268.037  1361.674 1424.797    0.000 1424.797   272.946 2268.331    0.000 2268.331
125.80  5196.680  333.904    0.000  333.904  1448.635 1481.551    0.000 1481.551   111.290 2275.460    0.000 2275.460
125.90  5243.032  306.315    0.000  306.315  1517.874 1348.699    0.000 1348.699   131.397 2205.596    0.000 2205.596
126.00  5009.282  312.224    0.000  312.224  1196.899 1466.381    0.000 1466.381   111.189 1975.270    0.000 1975.270
126.10  5120.261  266.219    0.000  266.219  1239.542 1486.572    0.000 1486.572   191.213 2106.773    0.000 2106.773
126.20  5202.710  353.517    0.000  353.517  1448.345 1380.555    0.000 1380.555   211.519 2335.784    0.000 2335.784
126.30  5117.304  350.527    0.000  350.527  1505.086 1234.961    0.000 1234.961   130.794 2434.413    0.000 2434.413
126.40  5115.076  330.150    0.000  330.150  1457.299 1158.147    0.000 1158.147    20.106 2092.689    0.000 2092.689
126.50  5233.154  286.753    0.000  286.753  1381.002 1163.954    0.000 1163.954    49.965 2236.861    0.000 2236.861
126.60  5087.375  355.296    0.000  355.296  1376.732 1409.777    0.000 1409.777    79.824 2224.191    0.000 2224.191
126.70  5245.948  296.747    0.000  296.747  1460.393 1149.828    0.000 1149.828   130.995 2227.821    0.000 2227.821
126.80  5236.192  344.618    0.000  344.618  1531.702 1270.651    0.000 1270.651   131.295 2074.997    0.000 2074.997
126.90  5116.333  326.595    0.000  326.595  1455.358 1352.122    0.000 1352.122   100.833 2328.446    0.000 2328.446
127.00  5292.366  335.438    0.000  335.438  1681.866 1093.331    0.000 1093.331   140.043 2293.871    0.000 2293.871
127.10  5186.003  303.154    0.000  303.154  1735.251 1094.716    0.000 1094.716   119.635 2175.237    0.000 2175.237
127.20  5190.367  346.810    0.000  346.810  1583.085 1094.706    0.000 1094.706    70.273 2264.212    0.000 2264.212
127.30  5281.774  306.949    0.000  306.949  1666.062 1239.068    0.000 1239.068   130.791 2378.207    0.000 2378.207
127.40  5308.505  302.699    0.000  302.699  1408.605 1253.985    0.000 1253.985    70.372 2448.683    0.000 2448.683
127.50  5259.545  359.484    0.000  359.484  1611.046 1197.960    0.000 1197.960   130.391 2253.954    0.000 2253.954
127.60  5256.319  284.832    0.000  284.832  1508.352 1150.755    0.000 1150.755   322.808 2176.443    0.000 2176.443
127.70  5268.748  306.819    0.000  306.819  1528.835 1257.671    0.000 1257.671   171.912 2512.430    0.000 2512.430
127.80  5435.741  302.422    0.000  302.422  1501.259 1214.516    0.000 1214.516    90.680 2498.450    0.000 2498.450
127.90  5444.964  319.537    0.000  319.537  1472.220 1322.818    0.000 1322.818   190.208 2326.939    0.000 2326.939
128.00  5341.548  270.970    0.000  270.970  1612.591 1123.167    0.000 1123.167   302.202 2103.356    0.000 2103.356
128.10  5015.759  321.509    0.000  321.509  1585.566 1170.721    0.000 1170.721   292.649 2120.946    0.000 2120.946
128.20  5080.320  307.217    0.000  307.217  1602.609 1129.743    0.000 1129.743   181.460 2305.728    0.000 2305.728
128.30  4878.310  315.198    0.000  315.198  1462.452 1178.168    0.000 1178.168   151.703 2176.038    0.000 2176.038
128.40  5050.094  348.008    0.000  348.008  1483.030 1182.994    0.000 1182.994   111.391 2236.560    0.000 2236.560
128.50  5166.760  278.280    0.000  278.280  1457.054 1087.807    0.000 1087.807    70.675 2237.667    0.000 2237.667
128.60  5180.812  227.296    0.000  227.296  1615.797 1074.096    0.000 1074.096   140.844 2210.623    0.000 2210.623
128.70  4927.121  237.398    0.000  237.398  1527.227 1059.749    0.000 1059.749   241.884 2208.820    0.000 2208.820
128.80  4919.413  244.529    0.000  244.529  1505.559 1035.105    0.000 1035.105   201.868 1971.357    0.000 1971.357
128.90  4909.759  315.217    0.000  315.217  1533.833 1111.103    0.000 1111.103    70.272 2267.024    0.000 2267.024
129.00  4991.610  324.516    0.000  324.516  1405.433 1147.424    0.000 1147.424    81.030 1934.966    0.000 1934.966
129.10  5019.139  288.588    0.000  288.588  1372.266 1042.018    0.000 1042.018    60.923 1965.525    0.000 1965.525
129.20  5047.589  309.751    0.000  309.751  1515.296 1097.827    0.000 1097.827   151.906 2127.187    0.000 2127.187
129.30  5038.765  264.845    0.000  264.845  1621.760 1116.381    0.000 1116.381   222.580 2164.981    0.000 2164.981
129.40  5154.968  291.465    0.000  291.465  1583.989 1055.897    0.000 1055.897   182.065 2315.277    0.000 2315.277
129.50  5206.666  319.828    0.000  319.828  1423.499 1204.706    0.000 1204.706   333.970 2063.645    0.000 2063.645
129.60  5196.684  284.705    0.000  284.705  1596.084  937.875    0.000  937.875   343.017 2015.892    0.000 2015.892
129.70  5164.898  302.448    0.000  302.448  1669.312 1156.848    0.000 1156.848   333.869 2041.626    0.000 2041.626
129.80  5160.151  306.971    0.000  306.971  1519.463 1173.457    0.000 1173.457   303.810 2174.729    0.000 2174.729
129.90  5171.141  271.245    0.000  271.245  1743.589  967.664    0.000  967.664   405.248 1984.427    0.000 1984.427
130.00  5057.520  316.917    0.000  316.917  1690.241 1009.975    0.000 1009.975   222.378 2238.163    0.000 2238.163
130.10  5147.028  256.204    0.000  256.204  1664.120  872.844    0.000  872.844   394.390 1831.210    0.000 1831.210
130.20  5293.907  268.605    0.000  268.605  1689.548  873.453    0.000  873.453   423.545 1810.603    0.000 1810.603
130.30  5049.631  261.160    0.000  261.160  1744.658  932.992    0.000  932.992   495.625 1856.245    0.000 1856.245
130.40  5045.258  297.241    0.000  297.241  1511.299 1074.627    0.000 1074.627   273.349 1884.593    0.000 1884.593
130.50  5024.298  242.546    0.000  242.546  1505.331  866.153    0.000  866.153   201.868 1836.136    0.000 1836.136
130.60  5169.068  309.380    0.000  309.380  1469.684 1019.198    0.000 1019.198   262.291 1756.720    0.000 1756.720
130.70  5197.451  295.781    0.000  295.781  1468.538  994.514    0.000  994.514   302.099 1786.276    0.000 1786.276
130.80  5139.128  341.046    0.000  341.046  1482.866 1148.122    0.000 1148.122   383.634 1914.457    0.000 1914.457
130.90  5121.763  277.587    0.000  277.587  1399.033 1151.797    0.000 1151.797   131.196 1976.789    0.000 1976.789
131.00  5237.882  246.008    0.000  246.008  1392.386 1083.833    0.000 1083.833    80.628 1821.968    0.000 1821.968
131.10  5173.004  289.002    0.000  289.002  1505.894 1075.262    0.000 1075.262   131.295 2027.954    0.000 2027.954
131.20  5213.870  252.917    0.000  252.917  1422.391 1133.724    0.000 1133.724   160.854 1971.662    0.000 1971.662
131.30  5333.777  254.376    0.000  254.376  1542.984 1008.259    0.000 1008.259   201.264 1890.224    0.000 1890.224
131.40  5148.194  306.548    0.000  306.548  1564.099 1071.159    0.000 1071.159   191.313 2058.318    0.000 2058.318
131.50  5279.305  337.799    0.000  337.799  1536.250 1150.800    0.000 1150.800   272.745 2078.020    0.000 2078.020
131.60  5421.183  292.942    0.000  292.942  1461.499 1146.161    0.000 1146.161   262.187 1967.739    0.000 1967.739
131.70  5216.672  302.254    0.000  302.254  1580.672 1178.255    0.000 1178.255   299.188 1958.493    0.000 1958.493
131.80  5374.907  359.494    0.000  359.494  1711.333 1155.983    0.000 1155.983   522.365 1800.548    0.000 1800.548
131.90  5196.815  286.801    0.000  286.801  1377.242 1185.630    0.000 1185.630   272.242 1862.983    0.000 1862.983
132.00  5180.355  334.742    0.000  334.742  1271.103 1404.894    0.000 1404.894    50.166 2212.536    0.000 2212.536
132.10  5350.245  267.810    0.000  267.810  1444.696 1202.081    0.000 1202.081   171.410 1895.457    0.000 1895.457
132.20  5267.821  240.902    0.000  240.902  1411.299 1178.864    0.000 1178.864   150.998 2046.753    0.000 2046.753
132.30  5330.994  294.086    0.000  294.086  1581.514 1245.489    0.000 1245.489   140.142 2282.805    0.000 2282.805
132.40  5395.549  308.146    0.000  308.146  1649.486 1023.697    0.000 1023.697   159.647 2434.215    0.000 2434.215
132.50  5279.544  328.685    0.000  328.685  1458.521 1315.829    0.000 1315.829    80.224 2449.497    0.000 2449.497
132.60  5347.999  331.086    0.000  331.086  1715.060 1182.319    0.000 1182.319   160.751 2318.099    0.000 2318.099
132.70  5302.858  297.248    0.000  297.248  1558.335 1111.460    0.000 1111.460   140.644 2196.852    0.000 2196.852
132.80  5397.518  277.843    0.000  277.843  1680.763 1116.003    0.000 1116.003   171.407 2368.863    0.000 2368.863
132.90  5322.194  232.673    0.000  232.673  1555.787 1205.924    0.000 1205.924   110.685 2331.569    0.000 2331.569
133.00  5424.976  304.688    0.000  304.688  1637.260 1138.744    0.000 1138.744    90.679 2505.890    0.000 2505.890
133.10  5385.791  270.867    0.000  270.867  1598.953 1302.168    0.000 1302.168    49.864 2696.609    0.000 2696.609
133.20  5164.806  338.298    0.000  338.298  1548.587 1307.919    0.000 1307.919    59.717 2473.224    0.000 2473.224
133.30  5261.822  372.740    0.000  372.740  1577.916 1317.559    0.000 1317.559   110.887 2311.460    0.000 2311.460
133.40  5335.560  311.057    0.000  311.057  1605.969 1229.615    0.000 1229.615    90.679 2259.987    0.000 2259.987
133.50  5260.413  322.024    0.000  322.024  1420.779 1343.544    0.000 1343.544   181.461 2356.705    0.000 2356.705
133.60  5355.142  228.961    0.000  228.961  1350.265 1290.667    0.000 1290.667   210.617 2001.419    0.000 2001.419
133.70  5335.057  259.829    0.000  259.829  1403.334 1418.166    0.000 1418.166   130.690 2455.927    0.000 2455.927
133.80  5297.576  171.873    0.000  171.873  1433.696 1279.901    0.000 1279.901    59.717 2279.591    0.000 2279.591
133.90  5270.158  222.403    0.000  222.403  1356.654 1406.358    0.000 1406.358    70.573 2170.110    0.000 2170.110
134.00  5363.978  232.909    0.000  232.909  1411.764 1300.829    0.000 1300.829   109.481 2421.241    0.000 2421.241
134.10  5213.600  283.397    0.000  283.397  1669.434 1131.696    0.000 1131.696   200.963 2269.438    0.000 2269.438
134.20  5275.352  275.126    0.000  275.126  1469.927 1207.396    0.000 1207.396    90.379 2354.488    0.000 2354.488
134.30  5121.725  247.795    0.000  247.795  1551.202 1089.884    0.000 1089.884   171.003 2081.336    0.000 2081.336
134.40  5306.251  305.954    0.000  305.954  1327.487 1252.146    0.000 1252.146   150.998 2113.911    0.000 2113.911
134.50  5354.433  276.703    0.000  276.703  1583.833 1259.493    0.000 1259.493   272.038 2176.545    0.000 2176.545
134.60  5094.997  316.942    0.000  316.942  1496.750 1213.580    0.000 1213.580   251.232 2133.116    0.000 2133.116
134.70  5271.302  311.926    0.000  311.926  1599.437 1189.456    0.000 1189.456   210.515 2107.982    0.000 2107.982
134.80  5324.017  257.468    0.000  257.468  1340.232 1432.601    0.000 1432.601   200.864 2253.757    0.000 2253.757
134.90  5251.274  273.146    0.000  273.146  1256.734 1442.333    0.000 1442.333   100.130 2229.629    0.000 2229.629
135.00  5163.997  260.197    0.000  260.197  1175.911 1407.658    0.000 1407.658   100.531 2018.706    0.000 2018.706
135.10  5099.817  293.562    0.000  293.562  1183.515 1426.293    0.000 1426.293    50.367 2494.737    0.000 2494.737
135.20  5017.911  359.353    0.000  359.353  1095.969 1446.222    0.000 1446.222    90.279 2239.584    0.000 2239.584
135.30  5012.916  360.822    0.000  360.822  1126.648 1381.330    0.000 1381.330    50.165 2116.326    0.000 2116.326
135.40  5019.395  343.445    0.000  343.445  1062.464 1526.677    0.000 1526.677    30.462 2446.178    0.000 2446.178
135.50  5221.942  300.312    0.000  300.312   989.996 1602.643    0.000 1602.643    29.959 2159.156    0.000 2159.156
135.60  5107.822  328.257    0.000  328.257   998.907 1588.549    0.000 1588.549    19.906 2128.593    0.000 2128.593
135.70  5024.683  317.588    0.000  317.588  1031.979 1421.835    0.000 1421.835    80.828 2234.957    0.000 2234.957
135.80  5060.108  299.349    0.000  299.349   999.608 1493.124    0.000 1493.124    20.308 2397.620    0.000 2397.620
135.90  5068.269  289.119    0.000  289.119   965.393 1522.790    0.000 1522.790    59.717 2017.401    0.000 2017.401
136.00  5004.152  297.090    0.000  297.090   991.952 1609.043    0.000 1609.043    29.858 2292.163    0.000 2292.163
136.10  5052.193  314.400    0.000  314.400  1150.245 1520.109    0.000 1520.109    99.528 2321.917    0.000 2321.917
136.20  5298.888  339.683    0.000  339.683   984.543 1674.239    0.000 1674.239    80.425 2210.428    0.000 2210.428
136.30  5227.383  325.333    0.000  325.333  1021.389 1800.827    0.000 1800.827    50.265 2434.808    0.000 2434.808
136.40  5207.729  273.321    0.000  273.321  1047.355 1548.341    0.000 1548.341    19.906 2408.676    0.000 2408.676
136.50  5110.830  305.272    0.000  305.272  1251.949 1457.723    0.000 1457.723   120.637 2437.224    0.000 2437.224
136.60  5112.002  306.153    0.000  306.153  1176.369 1411.854    0.000 1411.854    10.053 2460.053    0.000 2460.053
136.70  5152.524  242.717    0.000  242.717  1312.970 1377.176    0.000 1377.176    70.472 2401.331    0.000 2401.331
136.80  5256.294  270.813    0.000  270.813  1371.512 1382.578    0.000 1382.578   232.330 2518.760    0.000 2518.760
136.90  5408.688  218.239    0.000  218.239  1363.434 1443.628    0.000 1443.628   201.466 2479.353    0.000 2479.353
137.00  5352.686  223.776    0.000  223.776  1405.362 1456.815    0.000 1456.815   150.999 2489.405    0.000 2489.405
137.10  5306.795  298.803    0.000  298.803  1330.386 1451.278    0.000 1451.278   150.796 2556.556    0.000 2556.556
137.20  5203.011  250.620    0.000  250.620  1245.886 1260.617    0.000 1260.617    70.071 2337.699    0.000 2337.699
137.30  5245.072  256.979    0.000  256.979  1148.835 1316.259    0.000 1316.259    30.159 2145.077    0.000 2145.077
137.40  5347.126  238.862    0.000  238.862  1271.743 1289.583    0.000 1289.583    50.166 2297.989    0.000 2297.989
137.50  5497.746  190.707    0.000  190.707  1339.023 1454.993    0.000 1454.993    90.077 2491.821    0.000 2491.821
137.60  5439.368  221.645    0.000  221.645  1486.928 1139.735    0.000 1139.735    59.717 2063.850    0.000 2063.850
137.70  5201.693  218.008    0.000  218.008  1249.001 1231.086    0.000 1231.086   120.637 2014.987    0.000 2014.987
137.80  5416.282  243.235    0.000  243.235  1299.967 1199.567    0.000 1199.567    40.313 2044.341    0.000 2044.341
137.90  5216.761  233.520    0.000  233.520  1459.513 1148.685    0.000 1148.685   110.385 2219.273    0.000 2219.273
138.00  5145.299  235.121    0.000  235.121  1334.851 1162.258    0.000 1162.258    30.159 2335.285    0.000 2335.285
138.10  5310.893  238.784    0.000  238.784  1278.954 1325.551    0.000 1325.551    20.107 2303.114    0.000 2303.114
138.20  5364.802  238.542    0.000  238.542  1308.860 1245.911    0.000 1245.911    40.212 2150.801    0.000 2150.801
138.30  5287.527  231.618    0.000  231.618  1292.359 1177.430    0.000 1177.430    20.207 2304.017    0.000 2304.017
138.40  5435.500  211.147    0.000  211.147  1333.350 1118.591    0.000 1118.591    20.207 2022.325    0.000 2022.325
138.50  5380.246  230.283    0.000  230.283  1375.788 1243.537    0.000 1243.537     0.000 2273.758    0.000 2273.758
138.60  5252.096  222.318    0.000  222.318  1428.491 1155.640    0.000 1155.640    10.053 2247.620    0.000 2247.620
138.70  5325.938  223.562    0.000  223.562  1492.740 1200.866    0.000 1200.866    60.520 2194.637    0.000 2194.637
138.80  5485.801  178.850    0.000  178.850  1442.950 1163.254    0.000 1163.254    80.224 2419.837    0.000 2419.837
138.90  5356.157  147.990    0.000  147.990  1395.590 1132.949    0.000 1132.949    49.764 2000.817    0.000 2000.817
139.00  5374.682  189.917    0.000  189.917  1327.312 1312.360    0.000 1312.360   110.285 2075.610    0.000 2075.610
139.10  5419.470  211.610    0.000  211.610  1438.627 1219.504    0.000 1219.504   130.791 2063.245    0.000 2063.245
139.20  5271.421  200.267    0.000  200.267  1469.562 1144.923    0.000 1144.923    40.212 2035.191    0.000 2035.191
139.30  5204.426  301.673    0.000  301.673  1167.154 1405.406    0.000 1405.406     0.000 2166.191    0.000 2166.191
139.40  5155.833  279.898    0.000  279.898  1200.810 1388.452    0.000 1388.452    10.053 2286.116    0.000 2286.116
139.50  5051.412  317.374    0.000  317.374  1145.949 1364.899    0.000 1364.899    50.265 2084.652    0.000 2084.652
139.60  5153.348  300.656    0.000  300.656  1065.943 1417.601    0.000 1417.601     0.000 1950.849    0.000 1950.849
139.70  4996.900  260.395    0.000  260.395  1056.810 1321.488    0.000 1321.488     0.000 1842.367    0.000 1842.367
139.80  5161.588  251.883    0.000  251.883  1187.734 1192.652    0.000 1192.652    50.165 1670.360    0.000 1670.360
139.90  4991.513  306.560    0.000  306.560   949.776 1500.393    0.000 1500.393    69.971 1738.521    0.000 1738.521
140.00  5166.234  342.818    0.000  342.818  1106.826 1357.678    0.000 1357.678   120.637 2103.852    0.000 2103.852
140.10  5144.226  310.397    0.000  310.397   963.130 1389.239    0.000 1389.239    70.372 1850.813    0.000 1850.813
140.20  5146.023  329.837    0.000  329.837   974.746 1558.456    0.000 1558.456    50.265 2061.634    0.000 2061.634
140.30  5111.712  287.719    0.000  287.719  1106.430 1444.227    0.000 1444.227   140.743 1961.502    0.000 1961.502
140.40  5162.635  237.724    0.000  237.724   839.573 1515.603    0.000 1515.603    70.472 1769.385    0.000 1769.385
140.50  5165.253  264.496    0.000  264.496  1165.383 1389.406    0.000 1389.406   120.537 1910.229    0.000 1910.229
140.60  5078.859  228.879    0.000  228.879  1002.468 1589.235    0.000 1589.235    50.366 1864.989    0.000 1864.989
140.70  5286.874  201.312    0.000  201.312   836.240 1579.597    0.000 1579.597    79.824 1973.868    0.000 1973.868
140.80  5267.796  187.420    0.000  187.420  1038.218 1432.511    0.000 1432.511   100.531 1784.865    0.000 1784.865
140.90  5264.847  237.614    0.000  237.614  1127.363 1631.607    0.000 1631.607   120.637 2356.600    0.000 2356.600
141.00  5431.110  169.705    0.000  169.705  1269.632 1271.730    0.000 1271.730   150.796 1868.404    0.000 1868.404
141.10  5202.739  195.371    0.000  195.371  1202.934 1359.840    0.000 1359.840   100.531 2024.637    0.000 2024.637
141.20  5047.722  227.750    0.000  227.750  1250.664 1243.406    0.000 1243.406   140.743 1928.023    0.000 1928.023
141.30  5056.350  233.830    0.000  233.830  1138.371 1353.961    0.000 1353.961    59.717 1957.384    0.000 1957.384
141.40  5144.257  217.332    0.000  217.332   963.896 1507.563    0.000 1507.563   110.484 1789.688    0.000 1789.688
141.50  5215.470  222.557    0.000  222.557   954.302 1757.158    0.000 1757.158   170.904 2291.755    0.000 2291.755
141.60  5293.553  214.186    0.000  214.186  1073.854 1579.428    0.000 1579.428   149.292 1926.218    0.000 1926.218
141.70  5166.907  244.086    0.000  244.086  1146.586 1636.885    0.000 1636.885   160.248 2011.873    0.000 2011.873
141.80  5065.336  226.471    0.000  226.471   891.021 1702.333    0.000 1702.333   130.690 2159.958    0.000 2159.958
141.90  5159.112  233.471    0.000  233.471  1087.533 1645.602    0.000 1645.602   159.245 1980.907    0.000 1980.907
142.00  5015.623  269.064    0.000  269.064   945.003 1493.340    0.000 1493.340    59.717 1738.927    0.000 1738.927
142.10  4979.948  299.148    0.000  299.148   949.442 1540.196    0.000 1540.196    60.018 2015.392    0.000 2015.392
142.20  5281.781  296.124    0.000  296.124  1189.121 1433.195    0.000 1433.195   110.484 2201.475    0.000 2201.475
142.30  5162.366  291.661    0.000  291.661  1196.547 1349.940    0.000 1349.940    60.118 2149.202    0.000 2149.202
142.40  5268.614  252.619    0.000  252.619  1191.063 1357.546    0.000 1357.546    99.528 1847.301    0.000 1847.301
142.50  5016.033  268.977    0.000  268.977  1170.775 1324.816    0.000 1324.816    40.212 1959.589    0.000 1959.589
142.60  5143.190  281.106    0.000  281.106  1177.953 1528.624    0.000 1528.624    70.071 2218.670    0.000 2218.670
142.70  5233.179  274.288    0.000  274.288  1222.572 1530.609    0.000 1530.609    70.071 2083.854    0.000 2083.854
142.80  5328.376  252.503    0.000  252.503   998.712 1541.207    0.000 1541.207    10.053 2204.292    0.000 2204.292
142.90  5311.385  259.470    0.000  259.470  1149.987 1455.727    0.000 1455.727   100.531 1942.697    0.000 1942.697
143.00  5276.819  246.432    0.000  246.432  1046.684 1593.371    0.000 1593.371    70.171 2012.772    0.000 2012.772
143.10  5182.086  251.938    0.000  251.938  1368.963 1366.999    0.000 1366.999   100.531 2385.853    0.000 2385.853
143.20  5303.863  243.059    0.000  243.059  1250.721 1330.595    0.000 1330.595    80.024 1902.390    0.000 1902.390
143.30  5237.035  243.766    0.000  243.766  1185.899 1404.016    0.000 1404.016   160.850 1975.877    0.000 1975.877
143.40  5125.628  279.784    0.000  279.784  1295.890 1477.161    0.000 1477.161   100.632 2028.458    0.000 2028.458
143.50  5126.205  283.877    0.000  283.877  1250.774 1513.225    0.000 1513.225    99.930 2069.682    0.000 2069.682
143.60  5070.192  262.660    0.000  262.660  1109.006 1459.179    0.000 1459.179    80.828 2210.626    0.000 2210.626
143.70  5142.809  244.652    0.000  244.652  1299.349 1352.219    0.000 1352.219   109.982 2006.341    0.000 2006.341
143.80  5204.629  274.968    0.000  274.968  1143.602 1558.509    0.000 1558.509   129.888 2148.196    0.000 2148.196
143.90  5228.653  291.020    0.000  291.020  1211.530 1429.515    0.000 1429.515    69.871 1945.222    0.000 1945.222
144.00  5243.467  280.486    0.000  280.486  1328.727 1485.281    0.000 1485.281   130.993 2105.771    0.000 2105.771
144.10  5380.714  274.568    0.000  274.568  1244.528 1569.445    0.000 1569.445   100.431 2026.646    0.000 2026.646
144.20  5103.230  344.617    0.000  344.617  1203.955 1702.513    0.000 1702.513   110.587 2204.893    0.000 2204.893
144.30  5342.703  280.890    0.000  280.890  1283.967 1548.796    0.000 1548.796   140.844 2095.716    0.000 2095.716
144.40  5202.500  278.512    0.000  278.512  1311.861 1444.419    0.000 1444.419   170.102 2090.889    0.000 2090.889
144.50  5308.469  251.364    0.000  251.364  1512.973 1357.376    0.000 1357.376   171.307 1944.613    0.000 1944.613
144.60  5505.084  214.449    0.000  214.449  1418.568 1496.180    0.000 1496.180   140.845 2189.514    0.000 2189.514
144.70  5247.411  247.683    0.000  247.683  1386.967 1474.555    0.000 1474.555   110.987 2204.691    0.000 2204.691
144.80  5232.969  291.521    0.000  291.521  1481.773 1467.283    0.000 1467.283   159.446 2224.397    0.000 2224.397
144.90  5251.930  259.475    0.000  259.475  1402.675 1501.021    0.000 1501.021   241.879 1956.174    0.000 1956.174
145.00  5151.625  269.691    0.000  269.691  1478.759 1372.485    0.000 1372.485   181.157 2132.506    0.000 2132.506
145.10  5111.627  228.364    0.000  228.364  1433.776 1244.695    0.000 1244.695   181.157 1923.504    0.000 1923.504
145.20  5169.981  261.921    0.000  261.921  1174.927 1372.314    0.000 1372.314    90.378 1953.359    0.000 1953.359
145.30  5052.778  291.124    0.000  291.124  1363.143 1302.510    0.000 1302.510   110.384 1908.223    0.000 1908.223
145.40  5233.342  314.122    0.000  314.122  1197.544 1473.529    0.000 1473.529   110.584 2150.103    0.000 2150.103
145.50  5307.662  288.579    0.000  288.579  1238.735 1500.766    0.000 1500.766   140.342 1817.838    0.000 1817.838
145.60  5223.072  299.268    0.000  299.268  1152.717 1559.495    0.000 1559.495    70.372 2221.376    0.000 2221.376
145.70  5216.835  299.491    0.000  299.491  1246.383 1559.625    0.000 1559.625   120.637 2023.828    0.000 2023.828
145.80  5296.843  310.737    0.000  310.737  1150.484 1499.689    0.000 1499.689   109.883 2181.575    0.000 2181.575
145.90  5167.641  364.168    0.000  364.168  1244.500 1580.440    0.000 1580.440   100.431 2218.861    0.000 2218.861
146.00  5299.792  304.665    0.000  304.665  1177.312 1573.874    0.000 1573.874    60.319 2123.958    0.000 2123.958
146.10  5295.047  323.412    0.000  323.412  1259.945 1461.075    0.000 1461.075   119.434 2241.289    0.000 2241.289
146.20  5180.776  314.775    0.000  314.775  1231.861 1441.228    0.000 1441.228    80.425 2153.012    0.000 2153.012
146.30  5113.774  299.111    0.000  299.111  1365.644 1453.848    0.000 1453.848    20.106 2253.447    0.000 2253.447
146.40  5147.829  352.928    0.000  352.928  1352.089 1420.558    0.000 1420.558    40.515 2117.534    0.000 2117.534
146.50  5288.104  331.390    0.000  331.390  1194.317 1628.420    0.000 1628.420    60.419 2175.038    0.000 2175.038
146.60  5297.999  327.620    0.000  327.620  1362.451 1505.411    0.000 1505.411   131.295 2062.938    0.000 2062.938
146.70  5202.000  329.133    0.000  329.133  1291.543 1620.933    0.000 1620.933   131.194 2450.194    0.000 2450.194
146.80  5069.774  301.991    0.000  301.991  1356.383 1497.850    0.000 1497.850   121.847 2337.897    0.000 2337.897
146.90  5171.023  295.847    0.000  295.847  1410.858 1381.126    0.000 1381.126   121.443 2273.754    0.000 2273.754
147.00  5177.876  275.773    0.000  275.773  1332.322 1356.965    0.000 1356.965   120.940 2111.798    0.000 2111.798
147.10  5160.877  279.345    0.000  279.345  1541.035 1227.604    0.000 1227.604   212.527 2125.272    0.000 2125.272
147.20  5059.634  290.842    0.000  290.842  1390.854 1336.647    0.000 1336.647   150.797 2085.362    0.000 2085.362
147.30  5152.034  312.581    0.000  312.581  1365.823 1466.337    0.000 1466.337    70.775 2482.468    0.000 2482.468
147.40  5024.729  334.768    0.000  334.768  1392.802 1494.111    0.000 1494.111   121.443 2614.670    0.000 2614.670
147.50  5201.187  286.108    0.000  286.108  1418.326 1357.753    0.000 1357.753    90.782 2344.239    0.000 2344.239
147.60  5254.430  356.311    0.000  356.311  1553.130 1412.958    0.000 1412.958   232.431 2299.592    0.000 2299.592
147.70  5057.346  336.243    0.000  336.243  1430.042 1379.804    0.000 1379.804   191.516 2071.090    0.000 2071.090
147.80  5189.045  319.408    0.000  319.408  1226.354 1570.407    0.000 1570.407   141.953 2376.505    0.000 2376.505
147.90  5209.430  331.414    0.000  331.414  1472.825 1481.433    0.000 1481.433   161.657 2502.474    0.000 2502.474
148.00  5290.243  285.047    0.000  285.047  1525.844 1550.465    0.000 1550.465   171.611 2497.650    0.000 2497.650
148.10  5221.377  312.875    0.000  312.875  1538.462 1487.440    0.000 1487.440   141.751 2288.238    0.000 2288.238
148.20  5362.657  274.127    0.000  274.127  1563.023 1488.828    0.000 1488.828   181.561 2603.009    0.000 2603.009
148.30  5154.899  287.964    0.000  287.964  1754.269 1402.155    0.000 1402.155   261.985 2639.902    0.000 2639.902
148.40  5414.312  273.359    0.000  273.359  1688.970 1449.849    0.000 1449.849   232.533 2568.630    0.000 2568.630
148.50  5311.717  280.201    0.000  280.201  1387.227 1578.869    0.000 1578.869   151.906 2401.340    0.000 2401.340
148.60  5284.215  278.707    0.000  278.707  1526.735 1434.401    0.000 1434.401   161.958 2642.214    0.000 2642.214
148.70  5217.647  340.219    0.000  340.219  1334.135 1382.352    0.000 1382.352   151.905 2294.770    0.000 2294.770
148.80  5175.237  320.192    0.000  320.192  1442.037 1351.439    0.000 1351.439   100.531 2367.555    0.000 2367.555
148.90  5176.387  302.976    0.000  302.976  1430.358 1437.041    0.000 1437.041    80.425 2551.934    0.000 2551.934
149.00  5265.101  295.445    0.000  295.445  1331.935 1401.547    0.000 1401.547    80.425 2326.641    0.000 2326.641
149.10  5289.640  302.464    0.000  302.464  1459.331 1468.969    0.000 1468.969   120.637 2438.830    0.000 2438.830
149.20  5470.238  308.855    0.000  308.855  1418.659 1513.421    0.000 1513.421    69.770 2598.183    0.000 2598.183
149.30  5435.896  301.448    0.000  301.448  1517.036 1429.446    0.000 1429.446    90.179 2445.668    0.000 2445.668
149.40  5112.140  334.476    0.000  334.476  1418.177 1620.766    0.000 1620.766    80.628 2502.273    0.000 2502.273
149.50  5193.777  361.966    0.000  361.966  1410.265 1496.370    0.000 1496.370   110.587 2547.406    0.000 2547.406
149.60  5425.343  292.520    0.000  292.520  1379.474 1489.594    0.000 1489.594    81.231 2719.017    0.000 2719.017
149.70  5451.657  303.661    0.000  303.661  1402.772 1467.764    0.000 1467.764   131.900 2923.605    0.000 2923.605
149.80  5581.988  287.947    0.000  287.947  1456.729 1683.985    0.000 1683.985   141.953 2729.372    0.000 2729.372
149.90  5570.517  277.606    0.000  277.606  1401.011 1744.550    0.000 1744.550   101.438 2931.142    0.000 2931.142
150.00  5518.296  250.841    0.000  250.841  1424.265 1519.066    0.000 1519.066    60.923 2841.469    0.000 2841.469
150.10  5750.349  278.580    0.000  278.580  1472.811 1870.275    0.000 1870.275   132.000 3326.235    0.000 3326.235
150.20  5519.556  302.746    0.000  302.746  1302.022 1814.912    0.000 1814.912    40.414 3052.279    0.000 3052.279
150.30  5359.123  251.103    0.000  251.103  1373.087 1743.491    0.000 1743.491    49.764 3204.798    0.000 3204.798
150.40  5417.720  228.136    0.000  228.136  1295.047 1671.957    0.000 1671.957    50.669 2790.902    0.000 2790.902
150.50  5299.440  270.443    0.000  270.443  1516.701 1497.934    0.000 1497.934   101.035 2618.287    0.000 2618.287
150.60  5221.029  249.670    0.000  249.670  1470.569 1445.838    0.000 1445.838    60.319 3028.658    0.000 3028.658
150.70  5353.494  264.492    0.000  264.492  1372.519 1673.603    0.000 1673.603   120.236 2669.859    0.000 2669.859
150.80  5155.413  309.834    0.000  309.834  1353.194 1584.869    0.000 1584.869    50.065 2905.304    0.000 2905.304
150.90  5496.826  305.745    0.000  305.745  1513.198 1684.463    0.000 1684.463    70.373 3247.413    0.000 3247.413
151.00  5501.848  325.019    0.000  325.019  1433.290 1608.621    0.000 1608.621    10.053 2815.322    0.000 2815.322
151.10  5333.729  293.506    0.000  293.506  1326.216 1676.784    0.000 1676.784    80.526 2666.830    0.000 2666.830
151.20  5321.343  225.662    0.000  225.662  1204.735 1528.471    0.000 1528.471    50.265 2457.732    0.000 2457.732
151.30  5226.487  283.083    0.000  283.083  1281.180 1742.221    0.000 1742.221    20.006 3141.060    0.000 3141.060
151.40  5340.116  294.986    0.000  294.986  1213.812 1772.392    0.000 1772.392   110.584 2968.344    0.000 2968.344
151.50  5270.533  345.940    0.000  345.940  1207.973 1740.312    0.000 1740.312   100.934 2905.305    0.000 2905.305
151.60  5174.954  399.490    0.000  399.490  1208.817 1713.720    0.000 1713.720    80.727 2773.202    0.000 2773.202
151.70  5397.382  281.398    0.000  281.398  1397.886 1433.732    0.000 1433.732   111.189 2445.051    0.000 2445.051
151.80  5529.112  258.568    0.000  258.568  1353.982 1408.543    0.000 1408.543   160.753 2199.264    0.000 2199.264
151.90  5336.349  269.173    0.000  269.173  1262.782 1616.605    0.000 1616.605   110.584 2692.568    0.000 2692.568
152.00  5466.366  195.858    0.000  195.858  1375.307 1515.951    0.000 1515.951    90.478 2973.456    0.000 2973.456
152.10  5280.337  202.535    0.000  202.535  1400.735 1331.228    0.000 1331.228    60.319 2448.883    0.000 2448.883
152.20  5462.427  128.698    0.000  128.698  1406.111 1345.062    0.000 1345.062    50.769 2410.278    0.000 2410.278
152.30  5376.176  221.213    0.000  221.213  1219.942 1514.212    0.000 1514.212   100.531 2248.907    0.000 2248.907
152.40  5353.398  173.090    0.000  173.090   999.118 1672.422    0.000 1672.422    20.106 2258.966    0.000 2258.966
152.50  5353.012  247.583    0.000  247.583  1334.409 1475.317    0.000 1475.317    89.575 2301.399    0.000 2301.399
152.60  5345.468  234.903    0.000  234.903  1301.911 1534.621    0.000 1534.621    60.319 2743.727    0.000 2743.727
152.70  5408.897  220.792    0.000  220.792  1444.201 1495.196    0.000 1495.196    80.627 3132.593    0.000 3132.593
152.80  5476.867  252.350    0.000  252.350  1224.646 1816.107    0.000 1816.107    80.425 2703.333    0.000 2703.333
152.90  5445.459  207.609    0.000  207.609  1214.327 1792.797    0.000 1792.797    50.266 2903.492    0.000 2903.492
153.00  5414.694  274.318    0.000  274.318  1407.717 1695.734    0.000 1695.734    90.983 3232.949    0.000 3232.949
153.10  5675.319  293.068    0.000  293.068  1270.071 1855.089    0.000 1855.089    99.528 3117.941    0.000 3117.941
153.20  5523.094  284.138    0.000  284.138  1362.020 1882.579    0.000 1882.579   242.286 3388.565    0.000 3388.565
153.30  5433.026  307.480    0.000  307.480  1288.456 1877.268    0.000 1877.268   101.337 3174.312    0.000 3174.312
153.40  5501.151  304.542    0.000  304.542  1230.013 2154.845    0.000 2154.845   202.876 3690.958    0.000 3690.958
153.50  5601.134  239.741    0.000  239.741  1030.717 2211.503    0.000 2211.503     0.000 3903.091    0.000 3903.091
153.60  5629.914  336.211    0.000  336.211  1317.604 2118.106    0.000 2118.106   192.319 3566.609    0.000 3566.609
153.70  5474.823  307.542    0.000  307.542  1376.825 1868.303    0.000 1868.303    20.207 3815.718    0.000 3815.718
153.80  5642.013  355.615    0.000  355.615  1335.827 2034.108    0.000 2034.108   120.637 3440.529    0.000 3440.529
153.90  5733.511  309.283    0.000  309.283  1507.273 1757.110    0.000 1757.110   141.550 3236.654    0.000 3236.654
154.00  5487.679  345.009    0.000  345.009  1391.052 1769.267    0.000 1769.267    70.372 3412.692    0.000 3412.692
154.10  5386.387  352.941    0.000  352.941  1347.725 1951.061    0.000 1951.061   130.690 3574.546    0.000 3574.546
154.20  5260.993  378.706    0.000  378.706  1288.818 1887.065    0.000 1887.065    90.780 3174.727    0.000 3174.727
154.30  5328.027  324.230    0.000  324.230  1552.115 1690.569    0.000 1690.569   395.196 3229.723    0.000 3229.723
154.40  5302.386  346.123    0.000  346.123  1492.757 1737.538    0.000 1737.538   192.622 3147.089    0.000 3147.089
154.50  5384.864  296.084    0.000  296.084  1547.147 1690.632    0.000 1690.632   211.622 3334.084    0.000 3334.084
154.60  5296.731  363.737    0.000  363.737  1526.618 2015.171    0.000 2015.171   191.009 3478.231    0.000 3478.231
154.70  5382.939  333.012    0.000  333.012  1410.905 1930.730    0.000 1930.730   350.056 3533.124    0.000 3533.124
154.80  5172.158  440.403    0.000  440.403  1120.454 2194.814    0.000 2194.814   100.531 3842.064    0.000 3842.064
154.90  5332.573  392.468    0.000  392.468  1324.670 1918.878    0.000 1918.878    49.965 3776.810    0.000 3776.810
155.00  5361.578  396.879    0.000  396.879  1285.357 1949.162    0.000 1949.162   121.141 3425.869    0.000 3425.869
155.10  5131.794  401.224    0.000  401.224  1245.539 1909.917    0.000 1909.917   272.042 3588.837    0.000 3588.837
155.20  5389.566  390.433    0.000  390.433  1618.408 1893.914    0.000 1893.914   261.282 3893.848    0.000 3893.848
155.30  5346.338  371.014    0.000  371.014  1432.615 2030.972    0.000 2030.972   171.810 3826.498    0.000 3826.498
155.40  5185.217  426.911    0.000  426.911  1312.518 1943.210    0.000 1943.210   109.682 3568.330    0.000 3568.330
155.50  5416.898  399.590    0.000  399.590  1437.755 1841.562    0.000 1841.562   120.237 3824.782    0.000 3824.782
155.60  5265.982  335.476    0.000  335.476  1578.409 1785.545    0.000 1785.545   139.540 3923.009    0.000 3923.009
155.70  5299.607  374.563    0.000  374.563  1409.260 1828.456    0.000 1828.456   250.528 3356.400    0.000 3356.400
155.80  5216.357  451.663    0.000  451.663  1334.326 1986.691    0.000 1986.691    90.478 3491.015    0.000 3491.015
155.90  5155.508  421.983    0.000  421.983  1383.843 1944.419    0.000 1944.419   252.238 3528.717    0.000 3528.717
156.00  5213.290  436.832    0.000  436.832  1486.398 1661.052    0.000 1661.052   241.380 3407.369    0.000 3407.369
156.10  5288.383  396.589    0.000  396.589  1344.036 1969.535    0.000 1969.535   130.995 3309.155    0.000 3309.155
156.20  5223.933  379.201    0.000  379.201  1361.009 1758.702    0.000 1758.702   222.176 3355.480    0.000 3355.480
156.30  5367.176  357.960    0.000  357.960  1255.612 1924.307    0.000 1924.307   182.669 3598.884    0.000 3598.884
156.40  5431.204  311.310    0.000  311.310  1494.983 2044.976    0.000 2044.976   131.698 3877.765    0.000 3877.765
156.50  5432.437  300.708    0.000  300.708  1422.181 1986.122    0.000 1986.122    60.319 3769.884    0.000 3769.884
156.60  5461.067  316.362    0.000  316.362  1561.063 1744.934    0.000 1744.934   200.062 3595.976    0.000 3595.976
156.70  5369.041  311.218    0.000  311.218  1370.056 1655.048    0.000 1655.048   140.143 3282.712    0.000 3282.712
156.80  5515.101  327.251    0.000  327.251  1294.342 1831.692    0.000 1831.692   150.395 3547.207    0.000 3547.207
156.90  5666.021  314.731    0.000  314.731  1164.868 1882.195    0.000 1882.195    70.573 3214.244    0.000 3214.244
157.00  5478.880  330.193    0.000  330.193  1295.810 1892.536    0.000 1892.536    81.029 3388.971    0.000 3388.971
157.10  5288.256  286.092    0.000  286.092  1304.716 1620.985    0.000 1620.985   110.584 2883.288    0.000 2883.288
157.20  5203.898  279.091    0.000  279.091  1237.871 1700.383    0.000 1700.383   130.690 2338.995    0.000 2338.995
157.30  5470.677  271.961    0.000  271.961  1442.254 1500.140    0.000 1500.140   160.950 2763.956    0.000 2763.956
157.40  5660.114  199.402    0.000  199.402  1409.997 1630.909    0.000 1630.909   120.638 2609.936    0.000 2609.936
157.50  5901.420  286.111    0.000  286.111  1476.529 1604.635    0.000 1604.635   293.153 2697.096    0.000 2697.096
157.60  5724.638  231.363    0.000  231.363  1330.268 1700.444    0.000 1700.444   192.117 2866.400    0.000 2866.400
157.70  5735.527  259.807    0.000  259.807  1205.710 1783.026    0.000 1783.026   191.009 2508.504    0.000 2508.504
157.80  5535.965  245.551    0.000  245.551  1193.312 1738.418    0.000 1738.418    99.528 2460.956    0.000 2460.956
157.90  5381.745  277.534    0.000  277.534  1416.143 1664.075    0.000 1664.075   159.546 2557.162    0.000 2557.162
158.00  5610.908  222.546    0.000  222.546  1418.003 1616.477    0.000 1616.477   209.009 2446.875    0.000 2446.875
158.10  5541.499  264.903    0.000  264.903  1390.248 1740.002    0.000 1740.002   191.010 2576.963    0.000 2576.963
158.20  5560.095  275.223    0.000  275.223  1290.535 1628.362    0.000 1628.362   220.770 2289.843    0.000 2289.843
158.30  5475.923  233.119    0.000  233.119  1386.648 1545.877    0.000 1545.877   100.833 2445.871    0.000 2445.871
158.40  5544.159  225.901    0.000  225.901  1385.683 1606.588    0.000 1606.588   110.685 2587.015    0.000 2587.015
158.50  5364.902  301.941    0.000  301.941  1182.587 1739.693    0.000 1739.693    40.212 2626.224    0.000 2626.224
158.60  5267.704  270.300    0.000  270.300  1187.250 1676.147    0.000 1676.147    80.727 2608.029    0.000 2608.029
158.70  5628.529  258.824    0.000  258.824  1381.935 1566.766    0.000 1566.766   131.699 2449.892    0.000 2449.892
158.80  5239.413  307.307    0.000  307.307  1352.603 1482.724    0.000 1482.724   109.682 2453.111    0.000 2453.111
158.90  5439.332  263.527    0.000  263.527  1600.867 1502.401    0.000 1502.401   260.880 2462.354    0.000 2462.354
159.00  5423.793  315.842    0.000  315.842  1375.192 1645.237    0.000 1645.237    60.118 2533.633    0.000 2533.633
159.10  5518.248  322.162    0.000  322.162  1528.151 1509.141    0.000 1509.141   179.552 2648.443    0.000 2648.443
159.20  5308.383  254.854    0.000  254.854  1485.773 1413.210    0.000 1413.210   199.457 2416.110    0.000 2416.110
159.30  5352.778  327.489    0.000  327.489  1543.422 1563.406    0.000 1563.406    69.670 2890.933    0.000 2890.933
159.40  5331.900  311.754    0.000  311.754  1634.812 1524.268    0.000 1524.268   180.855 2681.217    0.000 2681.217
159.50  5292.774  315.136    0.000  315.136  1519.736 1395.165    0.000 1395.165   150.397 2568.618    0.000 2568.618
159.60  5569.795  251.104    0.000  251.104  1872.276 1345.493    0.000 1345.493   191.211 2818.037    0.000 2818.037
159.70  5397.516  244.787    0.000  244.787  1723.087 1261.841    0.000 1261.841   169.901 2749.880    0.000 2749.880
159.80  5587.752  265.371    0.000  265.371  1729.368 1433.301    0.000 1433.301   250.224 2840.164    0.000 2840.164
159.90  5598.692  289.460    0.000  289.460  1711.499 1466.287    0.000 1466.287   150.295 3163.874    0.000 3163.874
160.00  5625.210  266.360    0.000  266.360  1780.245 1499.923    0.000 1499.923   231.524 2932.246    0.000 2932.246
160.10  5578.979  222.585    0.000  222.585  1669.077 1393.312    0.000 1393.312    80.626 2841.666    0.000 2841.666
160.20  5480.240  226.390    0.000  226.390  1583.733 1421.287    0.000 1421.287   171.003 2633.359    0.000 2633.359
160.30  5611.618  236.274    0.000  236.274  1526.672 1650.595    0.000 1650.595   140.743 3024.334    0.000 3024.334
160.40  5512.784  228.812    0.000  228.812  1442.526 1579.299    0.000 1579.299    69.670 2739.126    0.000 2739.126
160.50  5726.447  204.671    0.000  204.671  1541.941 1449.471    0.000 1449.471    70.372 2750.582    0.000 2750.582
160.60  5754.219  229.548    0.000  229.548  1245.158 1716.189    0.000 1716.189    99.729 2712.590    0.000 2712.590
160.70  5462.094  255.799    0.000  255.799  1158.685 1744.803    0.000 1744.803   110.584 2499.757    0.000 2499.757
160.80  5450.843  256.362    0.000  256.362  1299.084 1660.059    0.000 1660.059   120.439 2461.051    0.000 2461.051
160.90  5257.284  238.798    0.000  238.798  1334.825 1493.494    0.000 1493.494   212.224 2339.310    0.000 2339.310
161.00  5454.571  281.136    0.000  281.136  1345.189 1623.071    0.000 1623.071   221.270 2452.810    0.000 2452.810
161.10  5346.441  319.826    0.000  319.826  1299.310 1683.198    0.000 1683.198   221.874 2473.217    0.000 2473.217
161.20  5402.404  296.271    0.000  296.271  1412.630 1611.993    0.000 1611.993   202.070 2604.313    0.000 2604.313
161.30  5492.612  258.449    0.000  258.449  1424.491 1515.669    0.000 1515.669   231.929 2359.012    0.000 2359.012
161.40  5397.734  342.571    0.000  342.571  1277.496 1712.420    0.000 1712.420   151.303 2608.938    0.000 2608.938
161.50  5426.227  309.542    0.000  309.542  1327.855 1667.287    0.000 1667.287    10.154 2726.862    0.000 2726.862
161.60  5325.459  315.430    0.000  315.430  1403.131 1364.478    0.000 1364.478   110.786 2422.146    0.000 2422.146
161.70  5247.497  284.792    0.000  284.792  1402.093 1294.615    0.000 1294.615   151.804 2250.740    0.000 2250.740
161.80  5641.477  192.732    0.000  192.732  1363.918 1344.812    0.000 1344.812    50.366 2491.514    0.000 2491.514
161.90  5497.230  251.030    0.000  251.030  1430.277 1430.455    0.000 1430.455   131.095 2610.645    0.000 2610.645
162.00  5404.908  302.191    0.000  302.191  1361.631 1520.166    0.000 1520.166   201.567 2165.588    0.000 2165.588
162.10  5589.062  179.129    0.000  179.129  1596.099 1366.559    0.000 1366.559   240.476 2306.637    0.000 2306.637
162.20  5541.889  133.673    0.000  133.673  1497.843 1391.325    0.000 1391.325   334.171 2509.911    0.000 2509.911
162.30  5784.314  147.813    0.000  147.813  1530.700 1328.262    0.000 1328.262   242.383 2596.975    0.000 2596.975
162.40  5639.706  143.467    0.000  143.467  1574.179 1268.461    0.000 1268.461   393.991 2475.031    0.000 2475.031
162.50  5766.344  193.461    0.000  193.461  1461.593 1459.562    0.000 1459.562   303.309 2941.909    0.000 2941.909
162.60  5791.313  251.031    0.000  251.031  1544.632 1477.366    0.000 1477.366   272.546 3050.684    0.000 3050.684
162.70  5711.688  232.884    0.000  232.884  1536.386 1348.276    0.000 1348.276   302.204 2924.013    0.000 2924.013
162.80  5757.608  223.780    0.000  223.780  1570.442 1398.813    0.000 1398.813   182.165 2857.856    0.000 2857.856
162.90  5828.806  235.934    0.000  235.934  1432.347 1480.998    0.000 1480.998   130.591 3050.279    0.000 3050.279
163.00  6021.655  246.531    0.000  246.531  1579.061 1665.124    0.000 1665.124   313.966 3337.905    0.000 3337.905
163.10  5827.688  262.174    0.000  262.174  1635.861 1628.557    0.000 1628.557   404.043 3421.350    0.000 3421.350
163.20  5612.222  218.737    0.000  218.737  1395.134 1499.713    0.000 1499.713   191.314 2871.633    0.000 2871.633
163.30  5783.743  166.065    0.000  166.065  1332.966 1458.564    0.000 1458.564   233.035 2661.318    0.000 2661.318
163.40  5544.197  171.126    0.000  171.126  1273.050 1592.281    0.000 1592.281    70.472 2687.456    0.000 2687.456
163.50  5698.069  220.415    0.000  220.415  1547.659 1208.028    0.000 1208.028    60.419 2789.194    0.000 2789.194
163.60  5761.808  259.054    0.000  259.054  1397.454 1405.992    0.000 1405.992    50.467 2756.617    0.000 2756.617
163.70  5678.246  191.649    0.000  191.649  1585.743 1340.967    0.000 1340.967    60.118 2906.517    0.000 2906.517
163.80  5711.344  188.097    0.000  188.097  1401.670 1415.639    0.000 1415.639   201.971 2590.140    0.000 2590.140
163.90  5606.419  291.802    0.000  291.802  1533.128 1426.870    0.000 1426.870   232.632 2784.269    0.000 2784.269
164.00  5554.042  238.636    0.000  238.636  1365.867 1485.110    0.000 1485.110   111.088 3060.436    0.000 3060.436
164.10  5660.074  229.604    0.000  229.604  1450.118 1490.872    0.000 1490.872   120.940 2926.320    0.000 2926.320
164.20  5653.684  196.456    0.000  196.456  1515.711 1438.940    0.000 1438.940   160.952 2839.264    0.000 2839.264
164.30  5678.181  225.646    0.000  225.646  1546.650 1681.402    0.000 1681.402   232.129 3576.875    0.000 3576.875
164.40  5509.558  238.237    0.000  238.237  1532.570 1630.546    0.000 1630.546   231.730 3671.078    0.000 3671.078
164.50  5691.942  238.379    0.000  238.379  1634.513 1555.673    0.000 1555.673   354.983 3026.557    0.000 3026.557
164.60  5777.160  272.829    0.000  272.829  1536.991 1631.312    0.000 1631.312    91.183 3535.457    0.000 3535.457
164.70  5823.070  256.615    0.000  256.615  1775.005 1664.639    0.000 1664.639   141.247 3731.188    0.000 3731.188
164.80  5700.230  155.801    0.000  155.801  1623.452 1364.300    0.000 1364.300   100.733 2988.445    0.000 2988.445
164.90  5791.823  138.919    0.000  138.919  1936.520 1131.028    0.000 1131.028   150.498 2891.540    0.000 2891.540
165.00  5433.223  274.195    0.000  274.195  1654.137 1463.272    0.000 1463.272   252.940 3195.854    0.000 3195.854
165.10  5474.237  174.176    0.000  174.176  1636.455 1317.149    0.000 1317.149   109.481 2929.240    0.000 2929.240
165.20  5634.587  289.328    0.000  289.328  1568.280 1553.016    0.000 1553.016    80.727 2952.060    0.000 2952.060
165.30  5548.282  224.254    0.000  224.254  1751.838 1299.713    0.000 1299.713   221.975 2694.893    0.000 2694.893
165.40  5516.247  252.375    0.000  252.375  1637.968 1460.716    0.000 1460.716   456.320 2664.028    0.000 2664.028
165.50  5725.297  214.716    0.000  214.716  1421.247 1412.426    0.000 1412.426   568.215 2174.028    0.000 2174.028
165.60  5605.861  229.666    0.000  229.666  1347.007 1440.260    0.000 1440.260   426.463 2246.110    0.000 2246.110
165.70  5807.296  232.521    0.000  232.521  1429.597 1313.991    0.000 1313.991   324.421 2163.073    0.000 2163.073
165.80  5787.044  188.857    0.000  188.857  1443.782 1520.510    0.000 1520.510   345.232 2411.190    0.000 2411.190
165.90  5794.516  204.375    0.000  204.375  1476.774 1466.081    0.000 1466.081   608.326 2359.715    0.000 2359.715
166.00  6089.191  146.025    0.000  146.025  1531.267 1311.704    0.000 1311.704   466.776 2427.375    0.000 2427.375
166.10  5584.151  276.025    0.000  276.025  1483.453 1309.314    0.000 1309.314   283.200 2276.174    0.000 2276.174
166.20  5268.430  281.958    0.000  281.958  1461.407 1148.702    0.000 1148.702   445.763 2113.007    0.000 2113.007
166.30  5465.330  264.086    0.000  264.086  1485.624 1326.654    0.000 1326.654   456.320 2364.042    0.000 2364.042
166.40  5514.438  236.668    0.000  236.668  1580.386 1273.644    0.000 1273.644   495.730 2538.867    0.000 2538.867
166.50  5499.109  246.079    0.000  246.079  1608.213 1229.720    0.000 1229.720   557.355 2236.864    0.000 2236.864
166.60  5533.934  288.208    0.000  288.208  1383.582 1258.565    0.000 1258.565   161.757 2228.118    0.000 2228.118
166.70  5608.767  260.503    0.000  260.503  1500.660 1264.311    0.000 1264.311   384.337 2069.278    0.000 2069.278
166.80  5459.216  189.929    0.000  189.929  1734.660 1241.094    0.000 1241.094   364.532 2382.842    0.000 2382.842
166.90  5443.155  162.643    0.000  162.643  1701.356 1015.068    0.000 1015.068   494.118 2158.045    0.000 2158.045
167.00  5754.526  177.742    0.000  177.742  1805.882 1386.698    0.000 1386.698   424.649 2774.916    0.000 2774.916
167.10  5635.029  249.882    0.000  249.882  1696.542 1558.121    0.000 1558.121   444.454 2966.433    0.000 2966.433
167.20  5597.327  222.679    0.000  222.679  1674.685 1455.804    0.000 1455.804   322.808 2989.152    0.000 2989.152
167.30  5543.072  226.239    0.000  226.239  1686.243 1614.030    0.000 1614.030   220.367 2947.535    0.000 2947.535
167.40  5586.961  201.504    0.000  201.504  1574.023 1592.746    0.000 1592.746   222.881 3127.089    0.000 3127.089
167.50  5739.787  192.696    0.000  192.696  1650.644 1607.078    0.000 1607.078   331.760 2778.343    0.000 2778.343
167.60  5625.468  214.864    0.000  214.864  1731.918 1607.008    0.000 1607.008   483.865 2590.039    0.000 2590.039
167.70  5467.052  281.417    0.000  281.417  1646.740 1417.270    0.000 1417.270   516.035 2612.456    0.000 2612.456
167.80  5473.570  295.504    0.000  295.504  1725.571 1401.280    0.000 1401.280   647.531 2506.394    0.000 2506.394
167.90  5540.471  302.257    0.000  302.257  1884.908 1436.912    0.000 1436.912   667.239 2576.974    0.000 2576.974
168.00  5541.276  359.067    0.000  359.067  1682.724 1376.771    0.000 1376.771   374.284 2703.642    0.000 2703.642
168.10  5570.746  358.103    0.000  358.103  1561.328 1459.001    0.000 1459.001   120.839 2686.350    0.000 2686.350
168.20  5637.913  236.704    0.000  236.704  1654.409 1388.866    0.000 1388.866   302.102 2393.799    0.000 2393.799
168.30  5649.421  214.577    0.000  214.577  1652.777 1278.532    0.000 1278.532   333.568 2316.994    0.000 2316.994
168.40  5429.003  191.414    0.000  191.414  1370.883 1551.610    0.000 1551.610   182.367 2791.710    0.000 2791.710
168.50  5565.480  171.704    0.000  171.704  1458.296 1412.229    0.000 1412.229   170.705 2770.394    0.000 2770.394
168.60  5688.478  146.177    0.000  146.177  1345.204 1483.772    0.000 1483.772    60.319 2630.457    0.000 2630.457
168.70  5491.574  165.650    0.000  165.650  1383.679 1514.675    0.000 1514.675   151.703 2471.309    0.000 2471.309
168.80  5739.795  233.792    0.000  233.792  1521.517 1521.553    0.000 1521.553   220.969 2522.379    0.000 2522.379
168.90  5868.326  246.993    0.000  246.993  1484.800 1594.881    0.000 1594.881   230.722 2495.136    0.000 2495.136
169.00  5644.736  218.372    0.000  218.372  1419.919 1594.927    0.000 1594.927   250.626 2477.742    0.000 2477.742
169.10  5788.748  209.981    0.000  209.981  1643.227 1515.681    0.000 1515.681   252.134 2289.742    0.000 2289.742
169.20  5683.749  205.254    0.000  205.254  1588.915 1659.814    0.000 1659.814   211.015 2603.409    0.000 2603.409
169.30  5684.154  241.958    0.000  241.958  1519.891 1450.314    0.000 1450.314   240.575 2503.077    0.000 2503.077
169.40  5646.697  121.879    0.000  121.879  1645.526 1459.739    0.000 1459.739   373.983 2612.963    0.000 2612.963
169.50  5831.270  142.014    0.000  142.014  1698.303 1491.424    0.000 1491.424   384.034 2408.373    0.000 2408.373
169.60  5687.413  123.158    0.000  123.158  1586.029 1375.011    0.000 1375.011   272.542 2555.657    0.000 2555.657
169.70  5571.520  101.245    0.000  101.245  1418.717 1342.234    0.000 1342.234   191.516 2756.426    0.000 2756.426
169.80  5750.057  105.366    0.000  105.366  1549.191 1338.082    0.000 1338.082   292.851 2623.916    0.000 2623.916
169.90  5743.952  110.826    0.000  110.826  1569.738 1334.311    0.000 1334.311   282.696 2492.722    0.000 2492.722
170.00  5628.628  118.822    0.000  118.822  1740.692 1213.271    0.000 1213.271   242.384 2436.326    0.000 2436.326
170.10  5756.956  110.263    0.000  110.263  1798.762 1255.119    0.000 1255.119   395.195 2542.490    0.000 2542.490
170.20  5613.436  137.539    0.000  137.539  1814.980 1351.094    0.000 1351.094   243.693 2489.308    0.000 2489.308
170.30  5593.704   95.084    0.000   95.084  1769.766 1241.672    0.000 1241.672   130.690 2908.124    0.000 2908.124
170.40  5684.595  127.848    0.000  127.848  1767.430 1272.227    0.000 1272.227   180.455 2591.343    0.000 2591.343
170.50  5734.765  103.843    0.000  103.843  1681.588 1594.313    0.000 1594.313   171.507 2818.251    0.000 2818.251
170.60  5764.368  122.842    0.000  122.842  1697.967 1478.280    0.000 1478.280   159.848 2860.174    0.000 2860.174
170.70  5671.521  141.888    0.000  141.888  1660.841 1529.037    0.000 1529.037   232.634 2729.382    0.000 2729.382
170.80  5878.793  148.574    0.000  148.574  1662.783 1369.596    0.000 1369.596   431.186 2328.956    0.000 2328.956
170.90  5600.370  215.016    0.000  215.016  1614.346 1409.966    0.000 1409.966   321.401 2325.133    0.000 2325.133
171.00  5794.220  203.911    0.000  203.911  1803.425 1450.687    0.000 1450.687   542.070 2295.974    0.000 2295.974
171.10  5600.940  146.660    0.000  146.660  1465.030 1497.820    0.000 1497.820   281.591 2357.306    0.000 2357.306
171.20  5786.711  190.948    0.000  190.948  1668.626 1486.481    0.000 1486.481   292.247 2335.586    0.000 2335.586
171.30  5786.595  108.331    0.000  108.331  1733.353 1424.232    0.000 1424.232   311.147 2862.984    0.000 2862.984
171.40  5803.563  110.041    0.000  110.041  1582.229 1428.777    0.000 1428.777   292.549 2489.305    0.000 2489.305
171.50  5845.386  118.624    0.000  118.624  1593.291 1478.622    0.000 1478.622   192.219 2654.980    0.000 2654.980
171.60  5918.476  100.229    0.000  100.229  1812.390 1329.307    0.000 1329.307   282.698 2764.157    0.000 2764.157
171.70  5714.656  131.461    0.000  131.461  1696.069 1307.850    0.000 1307.850   294.160 2595.667    0.000 2595.667
171.80  5655.222  168.485    0.000  168.485  1637.885 1471.583    0.000 1471.583   161.757 2702.027    0.000 2702.027
171.90  5737.400  121.876    0.000  121.876  1840.019 1356.577    0.000 1356.577   303.508 2786.071    0.000 2786.071
172.00  5880.419  112.739    0.000  112.739  1927.357 1445.453    0.000 1445.453   324.522 2865.695    0.000 2865.695
172.10  5780.578  140.316    0.000  140.316  1886.264 1468.127    0.000 1468.127   313.561 2602.498    0.000 2602.498
172.20  5567.053  173.858    0.000  173.858  1704.549 1388.830    0.000 1388.830   262.793 2902.092    0.000 2902.092
172.30  5760.216  139.480    0.000  139.480  1666.476 1368.941    0.000 1368.941   110.685 2747.374    0.000 2747.374
172.40  5637.645  182.448    0.000  182.448  1477.800 1473.231    0.000 1473.231    90.781 2842.077    0.000 2842.077
172.50  5684.848  181.860    0.000  181.860  1514.282 1663.634    0.000 1663.634   160.953 2923.210    0.000 2923.210
172.60  5739.430  163.796    0.000  163.796  1282.544 1681.436    0.000 1681.436    80.929 2808.196    0.000 2808.196
172.70  5874.251  134.034    0.000  134.034  1731.167 1558.877    0.000 1558.877   191.013 2919.791    0.000 2919.791
172.80  5732.085  123.847    0.000  123.847  1688.061 1468.553    0.000 1468.553   313.158 2805.786    0.000 2805.786
172.90  5756.142  190.044    0.000  190.044  1793.288 1346.155    0.000 1346.155   312.055 2796.840    0.000 2796.840
173.00  5797.991  223.098    0.000  223.098  1624.703 1672.601    0.000 1672.601   353.976 3049.176    0.000 3049.176
173.10  5822.313  221.240    0.000  221.240  1685.236 1545.498    0.000 1545.498   372.774 2752.605    0.000 2752.605
173.20  5676.478  253.524    0.000  253.524  1631.058 1528.554    0.000 1528.554   211.822 3062.951    0.000 3062.951
173.30  5817.795  206.722    0.000  206.722  1853.054 1481.345    0.000 1481.345   374.183 3015.296    0.000 3015.296
173.40  5798.404  206.933    0.000  206.933  1678.261 1568.242    0.000 1568.242   302.702 3025.252    0.000 3025.252
173.50  5805.379  237.234    0.000  237.234  1533.891 1588.739    0.000 1588.739   211.417 2569.632    0.000 2569.632
173.60  5559.950  249.336    0.000  249.336  1637.389 1539.497    0.000 1539.497   200.661 3210.530    0.000 3210.530
173.70  5684.078  140.038    0.000  140.038  1673.156 1467.082    0.000 1467.082   271.440 3087.280    0.000 3087.280
173.80  5438.716  230.917    0.000  230.917  1531.416 1550.817    0.000 1550.817   110.685 2855.441    0.000 2855.441
173.90  5443.402  217.224    0.000  217.224  1300.116 1536.044    0.000 1536.044    69.871 2454.221    0.000 2454.221
174.00  5437.056  272.321    0.000  272.321  1309.658 1533.537    0.000 1533.537    40.213 2770.899    0.000 2770.899
174.10  5653.365  219.684    0.000  219.684  1395.086 1541.477    0.000 1541.477   140.443 2912.949    0.000 2912.949
174.20  5742.596  227.782    0.000  227.782  1569.098 1525.699    0.000 1525.699    50.367 3107.381    0.000 3107.381
174.30  5719.055  247.195    0.000  247.195  1597.244 1542.787    0.000 1542.787    80.425 3198.065    0.000 3198.065
174.40  5631.429  220.952    0.000  220.952  1512.230 1534.093    0.000 1534.093    80.829 3114.023    0.000 3114.023
174.50  5498.598  248.062    0.000  248.062  1424.917 1435.952    0.000 1435.952    60.219 2793.114    0.000 2793.114
174.60  5553.950  244.085    0.000  244.085  1504.774 1498.121    0.000 1498.121    20.106 2938.890    0.000 2938.890
174.70  5478.290  269.206    0.000  269.206  1445.806 1428.853    0.000 1428.853    60.118 2795.628    0.000 2795.628
174.80  5482.520  230.955    0.000  230.955  1642.568 1371.579    0.000 1371.579   211.519 2872.334    0.000 2872.334
174.90  5566.541  224.917    0.000  224.917  1527.564 1424.888    0.000 1424.888    90.478 2813.928    0.000 2813.928
175.00  5559.421  229.646    0.000  229.646  1432.178 1537.979    0.000 1537.979   120.637 2911.245    0.000 2911.245
175.10  5577.449  193.880    0.000  193.880  1468.048 1430.505    0.000 1430.505    20.207 2938.289    0.000 2938.289
175.20  5551.553  206.436    0.000  206.436  1519.989 1368.980    0.000 1368.980   100.531 2761.039    0.000 2761.039
175.30  5445.825  208.771    0.000  208.771  1427.313 1398.552    0.000 1398.552    30.159 2641.107    0.000 2641.107
175.40  5397.125  275.728    0.000  275.728  1484.642 1437.380    0.000 1437.380    50.265 2789.297    0.000 2789.297
175.50  5295.082  274.698    0.000  274.698  1546.031 1312.956    0.000 1312.956   140.543 2743.751    0.000 2743.751
175.60  5562.543  242.221    0.000  242.221  1545.212 1416.754    0.000 1416.754   140.242 2531.729    0.000 2531.729
175.70  5565.600  273.870    0.000  273.870  1580.761 1438.590    0.000 1438.590   262.187 2494.229    0.000 2494.229
175.80  5433.269  292.391    0.000  292.391  1533.268 1241.616    0.000 1241.616    79.824 2659.610    0.000 2659.610
175.90  5447.141  345.006    0.000  345.006  1515.408 1384.196    0.000 1384.196   161.758 2529.114    0.000 2529.114
176.00  5465.434  338.005    0.000  338.005  1484.783 1391.036    0.000 1391.036    80.425 2712.186    0.000 2712.186
176.10  5479.119  214.283    0.000  214.283  1379.011 1349.235    0.000 1349.235    60.419 2667.249    0.000 2667.249
176.20  5587.142  324.989    0.000  324.989  1718.707 1414.601    0.000 1414.601   140.743 2662.523    0.000 2662.523
176.30  5482.193  285.536    0.000  285.536  1581.446 1436.566    0.000 1436.566    89.575 2922.407    0.000 2922.407
176.40  5472.703  252.721    0.000  252.721  1558.684 1238.910    0.000 1238.910   241.075 2564.305    0.000 2564.305
176.50  5468.317  304.071    0.000  304.071  1614.008 1384.203    0.000 1384.203   171.104 2791.208    0.000 2791.208
176.60  5584.851  298.122    0.000  298.122  1584.546 1393.717    0.000 1393.717   241.879 2755.618    0.000 2755.618
176.70  5704.901  281.339    0.000  281.339  1681.284 1376.737    0.000 1376.737   171.205 3084.966    0.000 3084.966
176.80  5541.413  301.399    0.000  301.399  1552.854 1331.600    0.000 1331.600   201.267 2776.027    0.000 2776.027
176.90  5648.104  336.672    0.000  336.672  1660.918 1322.729    0.000 1322.729   211.518 2504.689    0.000 2504.689
177.00  5616.491  307.574    0.000  307.574  1619.813 1320.655    0.000 1320.655    99.628 2760.344    0.000 2760.344
177.10  5605.035  325.597    0.000  325.597  1737.688 1352.912    0.000 1352.912   301.499 2872.239    0.000 2872.239
177.20  5469.351  330.784    0.000  330.784  1628.728 1473.660    0.000 1473.660   181.057 2789.294    0.000 2789.294
177.30  5639.661  311.570    0.000  311.570  1700.224 1215.394    0.000 1215.394   252.134 2757.831    0.000 2757.831
177.40  5551.696  248.354    0.000  248.354  1835.698 1283.397    0.000 1283.397   412.690 2763.262    0.000 2763.262
177.50  5533.460  242.566    0.000  242.566  1588.082 1307.463    0.000 1307.463   170.202 2684.745    0.000 2684.745
177.60  5672.397  292.127    0.000  292.127  1404.297 1555.019    0.000 1555.019   252.740 2798.751    0.000 2798.751
177.70  5609.158  358.905    0.000  358.905  1376.065 1678.633    0.000 1678.633   130.893 2980.613    0.000 2980.613
177.80  5514.362  349.288    0.000  349.288  1569.448 1515.769    0.000 1515.769   130.692 2773.106    0.000 2773.106
177.90  5441.297  350.912    0.000  350.912  1473.858 1410.968    0.000 1410.968   242.286 2826.191    0.000 2826.191
178.00  5319.336  347.377    0.000  347.377  1469.394 1267.821    0.000 1267.821   251.431 2662.122    0.000 2662.122
178.10  5407.211  423.011    0.000  423.011  1517.143 1450.880    0.000 1450.880   159.245 2847.104    0.000 2847.104
178.20  5303.784  347.146    0.000  347.146  1409.221 1455.638    0.000 1455.638   202.473 2915.065    0.000 2915.065
178.30  5214.859  365.290    0.000  365.290  1381.074 1361.135    0.000 1361.135    80.425 2595.672    0.000 2595.672
178.40  5263.775  357.224    0.000  357.224  1390.287 1389.886    0.000 1389.886     9.953 2746.570    0.000 2746.570
178.50  5399.587  343.571    0.000  343.571  1347.777 1510.068    0.000 1510.068    60.320 2935.773    0.000 2935.773
178.60  5404.565  289.598    0.000  289.598  1257.245 1518.247    0.000 1518.247    79.623 2985.743    0.000 2985.743
178.70  5432.972  239.752    0.000  239.752  1307.320 1417.813    0.000 1417.813   110.786 2784.772    0.000 2784.772
178.80  5392.297  304.909    0.000  304.909  1366.999 1523.050    0.000 1523.050    50.265 2841.069    0.000 2841.069
178.90  5429.325  406.590    0.000  406.590  1420.764 1681.671    0.000 1681.671   120.037 3328.357    0.000 3328.357
179.00  5428.092  392.188    0.000  392.188  1273.162 1649.674    0.000 1649.674     9.953 3247.127    0.000 3247.127
179.10  5443.615  385.980    0.000  385.980  1424.733 1560.921    0.000 1560.921    90.480 3289.652    0.000 3289.652
179.20  5424.881  368.355    0.000  368.355  1581.892 1279.900    0.000 1279.900   252.537 2764.869    0.000 2764.869
179.30  5435.695  409.628    0.000  409.628  1565.088 1426.761    0.000 1426.761   110.584 3126.584    0.000 3126.584
179.40  5428.228  372.929    0.000  372.929  1376.363 1487.289    0.000 1487.289   172.314 3121.964    0.000 3121.964
179.50  5366.394  369.837    0.000  369.837  1458.598 1497.965    0.000 1497.965   120.237 3319.612    0.000 3319.612
179.60  5289.009  354.209    0.000  354.209  1425.519 1507.523    0.000 1507.523    71.077 3160.768    0.000 3160.768
179.70  5447.271  270.614    0.000  270.614  1378.919 1467.575    0.000 1467.575    20.106 3105.875    0.000 3105.875
179.80  5260.550  380.153    0.000  380.153  1326.530 1694.536    0.000 1694.536    19.906 3289.751    0.000 3289.751
179.90  5314.554  359.423    0.000  359.423  1189.907 1620.777    0.000 1620.777   151.705 2727.771    0.000 2727.771
180.00  5339.433  423.711    0.000  423.711  1287.252 1696.617    0.000 1696.617    81.231 3030.979    0.000 3030.979
180.10  5327.267  369.905    0.000  369.905  1318.994 1555.507    0.000 1555.507    70.976 3136.435    0.000 3136.435
180.20  5358.456  310.155    0.000  310.155  1140.971 1873.105    0.000 1873.105    10.053 3225.906    0.000 3225.906
180.30  5273.558  345.783    0.000  345.783  1269.708 1519.151    0.000 1519.151   223.385 2675.695    0.000 2675.695
180.40  5306.802  343.116    0.000  343.116  1322.245 1509.773    0.000 1509.773   233.539 2588.532    0.000 2588.532
180.50  5401.711  328.568    0.000  328.568  1140.026 1711.410    0.000 1711.410   152.308 2776.226    0.000 2776.226
180.60  5357.722  352.326    0.000  352.326   964.018 1707.734    0.000 1707.734   141.551 2839.563    0.000 2839.563
180.70  5123.593  345.062    0.000  345.062  1091.298 1617.467    0.000 1617.467   162.261 2654.284    0.000 2654.284
180.80  5473.479  301.426    0.000  301.426  1330.005 1481.747    0.000 1481.747   111.290 2857.354    0.000 2857.354
180.90  5457.546  311.293    0.000  311.293  1310.663 1622.780    0.000 1622.780   253.344 2947.942    0.000 2947.942
181.00  5613.305  299.571    0.000  299.571  1319.646 1755.888    0.000 1755.888   232.936 3166.197    0.000 3166.197
181.10  5544.843  322.559    0.000  322.559  1246.444 1905.027    0.000 1905.027   273.954 3225.105    0.000 3225.105
181.20  5607.662  331.109    0.000  331.109  1285.817 1829.034    0.000 1829.034   172.214 3035.301    0.000 3035.301
181.30  5394.788  298.045    0.000  298.045  1219.803 1621.664    0.000 1621.664   243.088 3053.594    0.000 3053.594
181.40  5361.312  276.546    0.000  276.546  1018.865 1646.003    0.000 1646.003   233.539 2825.485    0.000 2825.485
181.50  5451.393  293.306    0.000  293.306  1092.893 1682.822    0.000 1682.822   121.847 2869.721    0.000 2869.721
181.60  5345.402  332.380    0.000  332.380  1331.582 1579.900    0.000 1579.900    50.769 2965.331    0.000 2965.331
181.70  5523.908  335.375    0.000  335.375  1228.520 1702.456    0.000 1702.456   181.764 3038.017    0.000 3038.017
181.80  5366.175  343.425    0.000  343.425  1232.521 1502.463    0.000 1502.463   121.343 3057.819    0.000 3057.819
181.90  5448.309  283.733    0.000  283.733  1119.528 1731.892    0.000 1731.892   182.568 2897.164    0.000 2897.164
182.00  5350.517  339.900    0.000  339.900  1169.562 1685.209    0.000 1685.209    50.568 3136.736    0.000 3136.736
182.10  5398.895  319.197    0.000  319.197  1238.077 1642.278    0.000 1642.278   221.978 2705.155    0.000 2705.155
182.20  5335.059  291.970    0.000  291.970  1223.243 1730.604    0.000 1730.604   140.144 2836.752    0.000 2836.752
182.30  5545.526  262.304    0.000  262.304  1282.791 1733.184    0.000 1733.184   162.462 2808.496    0.000 2808.496
182.40  5330.304  289.877    0.000  289.877  1177.692 1646.037    0.000 1646.037   131.497 2807.894    0.000 2807.894
182.50  5544.831  270.622    0.000  270.622  1187.167 1633.890    0.000 1633.890   182.266 2724.555    0.000 2724.555
182.60  5550.112  331.827    0.000  331.827  1257.554 1657.625    0.000 1657.625   282.195 2705.953    0.000 2705.953
182.70  5490.520  387.716    0.000  387.716  1244.117 1625.072    0.000 1625.072   160.451 2624.624    0.000 2624.624
182.80  5503.170  392.000    0.000  392.000  1315.146 1701.038    0.000 1701.038   171.810 2887.922    0.000 2887.922
182.90  5570.422  332.315    0.000  332.315  1303.902 1606.484    0.000 1606.484   312.760 2877.264    0.000 2877.264
183.00  5472.850  320.726    0.000  320.726  1345.980 1610.331    0.000 1610.331   323.917 2791.606    0.000 2791.606
183.10  5377.633  345.052    0.000  345.052  1327.746 1546.262    0.000 1546.262   323.517 2819.863    0.000 2819.863
183.20  5408.934  390.767    0.000  390.767  1249.261 1484.608    0.000 1484.608   141.752 2765.369    0.000 2765.369
183.30  5462.249  300.394    0.000  300.394  1379.681 1409.122    0.000 1409.122   110.887 2975.983    0.000 2975.983
183.40  5503.672  283.480    0.000  283.480  1387.330 1425.381    0.000 1425.381   111.088 2926.723    0.000 2926.723
183.50  5419.797  304.997    0.000  304.997  1336.587 1433.033    0.000 1433.033   141.650 2826.994    0.000 2826.994
183.60  5569.005  307.096    0.000  307.096  1351.385 1529.868    0.000 1529.868    60.822 2752.603    0.000 2752.603
183.70  5453.467  268.020    0.000  268.020  1461.751 1482.706    0.000 1482.706   202.876 2851.526    0.000 2851.526
183.80  5343.099  248.816    0.000  248.816  1479.320 1365.888    0.000 1365.888   213.030 2900.984    0.000 2900.984
183.90  5503.843  274.775    0.000  274.775  1464.216 1483.872    0.000 1483.872   172.616 2794.628    0.000 2794.628
184.00  5475.864  281.881    0.000  281.881  1490.849 1380.676    0.000 1380.676   334.171 2599.888    0.000 2599.888
184.10  5418.356  289.378    0.000  289.378  1316.310 1461.439    0.000 1461.439   201.268 2598.690    0.000 2598.690
184.20  5316.923  293.292    0.000  293.292  1379.275 1472.677    0.000 1472.677   293.959 2579.379    0.000 2579.379
184.30  5282.527  332.759    0.000  332.759  1320.667 1473.585    0.000 1473.585   223.385 2892.136    0.000 2892.136
184.40  5400.000  349.047    0.000  349.047  1188.777 1567.873    0.000 1567.873   314.770 2447.885    0.000 2447.885
184.50  5314.035  362.381    0.000  362.381  1255.487 1508.735    0.000 1508.735   304.112 2451.505    0.000 2451.505
184.60  5283.396  358.506    0.000  358.506  1402.859 1395.636    0.000 1395.636   465.970 2502.070    0.000 2502.070
184.70  5278.343  316.841    0.000  316.841  1278.265 1424.686    0.000 1424.686   192.823 2672.979    0.000 2672.979
184.80  5217.013  348.100    0.000  348.100  1346.363 1432.858    0.000 1432.858   284.006 2655.486    0.000 2655.486
184.90  5340.396  354.310    0.000  354.310  1231.286 1484.528    0.000 1484.528   294.463 2470.505    0.000 2470.505
185.00  5352.272  312.898    0.000  312.898  1329.262 1474.745    0.000 1474.745   243.492 2875.253    0.000 2875.253
185.10  5352.057  306.763    0.000  306.763  1257.071 1574.751    0.000 1574.751   304.516 2934.662    0.000 2934.662
185.20  5394.958  336.813    0.000  336.813  1471.480 1438.648    0.000 1438.648   233.338 2905.109    0.000 2905.109
185.30  5358.406  329.966    0.000  329.966  1367.047 1490.186    0.000 1490.186   182.568 3026.654    0.000 3026.654
185.40  5365.856  417.574    0.000  417.574  1466.876 1532.428    0.000 1532.428   213.231 3056.313    0.000 3056.313
185.50  5270.776  316.294    0.000  316.294  1542.449 1274.668    0.000 1274.668   263.799 2471.908    0.000 2471.908
185.60  5270.028  392.472    0.000  392.472  1429.320 1488.018    0.000 1488.018   132.000 2951.661    0.000 2951.661
185.70  5439.040  337.181    0.000  337.181  1440.282 1366.577    0.000 1366.577   385.243 2655.985    0.000 2655.985
185.80  5533.093  370.348    0.000  370.348  1435.137 1372.809    0.000 1372.809   223.083 2887.515    0.000 2887.515
185.90  5389.739  327.173    0.000  327.173  1513.577 1385.387    0.000 1385.387   699.711 2634.974    0.000 2634.974
186.00  5286.075  306.351    0.000  306.351  1435.693 1505.272    0.000 1505.272   385.445 2732.689    0.000 2732.689
186.10  5200.870  338.970    0.000  338.970  1288.244 1331.168    0.000 1331.168   273.954 2614.064    0.000 2614.064
186.20  5281.888  354.669    0.000  354.669  1386.666 1399.610    0.000 1399.610   273.550 2977.289    0.000 2977.289
186.30  5246.015  384.164    0.000  384.164  1279.736 1537.484    0.000 1537.484   364.735 2757.329    0.000 2757.329
186.40  5293.024  332.586    0.000  332.586  1134.840 1523.219    0.000 1523.219   223.184 2811.417    0.000 2811.417
186.50  5322.699  334.660    0.000  334.660  1303.730 1434.852    0.000 1434.852   151.905 2963.420    0.000 2963.420
186.60  5307.450  298.779    0.000  298.779  1180.903 1437.184    0.000 1437.184   162.462 2725.859    0.000 2725.859
186.70  5481.495  230.196    0.000  230.196  1312.500 1516.125    0.000 1516.125   151.604 2865.095    0.000 2865.095
186.80  5431.559  302.980    0.000  302.980  1272.777 1464.552    0.000 1464.552   121.041 2964.930    0.000 2964.930
186.90  5390.040  248.662    0.000  248.662  1495.264 1479.374    0.000 1479.374   313.564 3043.144    0.000 3043.144
187.00  5301.651  250.941    0.000  250.941  1371.677 1623.869    0.000 1623.869   435.612 2648.754    0.000 2648.754
187.10  5334.952  348.963    0.000  348.963  1472.305 1492.567    0.000 1492.567   375.694 2841.878    0.000 2841.878
187.20  5485.696  314.892    0.000  314.892  1472.610 1550.540    0.000 1550.540   334.876 2960.805    0.000 2960.805
187.30  5573.151  309.132    0.000  309.132  1578.476 1449.539    0.000 1449.539   202.876 3080.336    0.000 3080.336
187.40  5510.729  362.413    0.000  362.413  1513.250 1457.806    0.000 1457.806   172.616 3001.320    0.000 3001.320
187.50  5432.887  322.412    0.000  322.412  1555.759 1555.037    0.000 1555.037   344.227 2946.534    0.000 2946.534
187.60  5396.678  336.843    0.000  336.843  1644.797 1482.496    0.000 1482.496   314.770 2819.156    0.000 2819.156
187.70  5540.970  293.921    0.000  293.921  1456.112 1471.122    0.000 1471.122   161.959 2941.100    0.000 2941.100
187.80  5571.959  353.940    0.000  353.940  1485.308 1513.104    0.000 1513.104   221.777 2809.608    0.000 2809.608
187.90  5565.297  282.518    0.000  282.518  1410.562 1483.785    0.000 1483.785   230.925 2963.519    0.000 2963.519
188.00  5516.259  291.011    0.000  291.011  1478.616 1567.490    0.000 1567.490   192.823 2996.599    0.000 2996.599
188.10  5677.239  234.789    0.000  234.789  1562.266 1347.299    0.000 1347.299   617.978 2628.747    0.000 2628.747
188.20  5374.091  256.049    0.000  256.049  1495.261 1567.920    0.000 1567.920   576.859 2689.366    0.000 2689.366
188.30  5570.263  317.716    0.000  317.716  1339.578 1635.837    0.000 1635.837   222.480 2959.499    0.000 2959.499
188.40  5550.750  266.093    0.000  266.093  1371.575 1510.809    0.000 1510.809   334.374 2868.815    0.000 2868.815
188.50  5540.216  285.903    0.000  285.903  1222.167 1691.868    0.000 1691.868   262.996 2768.287    0.000 2768.287
188.60  5354.779  281.958    0.000  281.958  1112.468 1637.003    0.000 1637.003   304.616 2764.165    0.000 2764.165
188.70  5395.610  331.224    0.000  331.224  1211.152 1776.483    0.000 1776.483   294.463 2984.326    0.000 2984.326
188.80  5434.464  322.491    0.000  322.491  1363.950 1609.120    0.000 1609.120   233.539 3024.442    0.000 3024.442
188.90  5437.531  311.815    0.000  311.815  1383.439 1626.241    0.000 1626.241   202.171 2999.405    0.000 2999.405
189.00  5323.444  284.646    0.000  284.646  1385.096 1518.761    0.000 1518.761   161.858 2754.312    0.000 2754.312
189.10  5147.526  304.291    0.000  304.291  1334.959 1374.878    0.000 1374.878   152.006 2693.888    0.000 2693.888
189.20  5404.421  251.023    0.000  251.023  1545.752 1373.190    0.000 1373.190   293.155 2903.095    0.000 2903.095
189.30  5363.243  226.523    0.000  226.523  1460.313 1503.504    0.000 1503.504   354.580 2871.329    0.000 2871.329
189.40  5446.952  227.110    0.000  227.110  1597.401 1473.800    0.000 1473.800   372.174 3024.042    0.000 3024.042
189.50  5413.927  265.062    0.000  265.062  1499.979 1449.983    0.000 1449.983   363.328 2737.023    0.000 2737.023
189.60  5268.718  297.520    0.000  297.520  1360.454 1555.127    0.000 1555.127   383.533 2901.594    0.000 2901.594
189.70  5281.957  307.112    0.000  307.112  1448.937 1553.568    0.000 1553.568   362.822 2877.163    0.000 2877.163
189.80  5383.897  249.545    0.000  249.545  1456.786 1434.458    0.000 1434.458   375.694 2850.725    0.000 2850.725
189.90  5325.499  267.320    0.000  267.320  1449.318 1325.598    0.000 1325.598   384.640 2799.754    0.000 2799.754
190.00  5483.131  218.931    0.000  218.931  1424.114 1532.029    0.000 1532.029   252.842 2840.872    0.000 2840.872
190.10  5442.821  218.551    0.000  218.551  1482.770 1383.527    0.000 1383.527   324.924 2945.325    0.000 2945.325
190.20  5313.331  250.532    0.000  250.532  1470.317 1338.829    0.000 1338.829   304.013 2940.502    0.000 2940.502
190.30  5369.812  260.361    0.000  260.361  1336.042 1557.371    0.000 1557.371   182.770 2969.657    0.000 2969.657
190.40  5527.608  263.769    0.000  263.769  1385.284 1435.544    0.000 1435.544   202.877 2914.163    0.000 2914.163
190.50  5355.200  278.874    0.000  278.874  1450.510 1499.224    0.000 1499.224   240.372 2969.453    0.000 2969.453
190.60  5398.894  341.468    0.000  341.468  1423.443 1544.008    0.000 1544.008   314.167 2893.650    0.000 2893.650
190.70  5442.727  298.097    0.000  298.097  1434.835 1677.771    0.000 1677.771   391.980 3172.224    0.000 3172.224
190.80  5359.126  332.375    0.000  332.375  1477.055 1600.908    0.000 1600.908   372.678 2883.700    0.000 2883.700
190.90  5285.840  321.535    0.000  321.535  1434.729 1590.447    0.000 1590.447   375.290 3066.769    0.000 3066.769
191.00  5442.576  304.018    0.000  304.018  1422.187 1508.993    0.000 1508.993   253.847 2805.079    0.000 2805.079
191.10  5202.478  271.545    0.000  271.545  1345.851 1516.642    0.000 1516.642   233.237 2993.683    0.000 2993.683
191.20  5338.756  314.733    0.000  314.733  1515.746 1463.075    0.000 1463.075   507.392 2650.160    0.000 2650.160
191.30  5260.591  340.931    0.000  340.931  1323.406 1537.657    0.000 1537.657   202.072 2765.270    0.000 2765.270
191.40  5380.644  319.105    0.000  319.105  1341.945 1612.496    0.000 1612.496   373.983 2806.490    0.000 2806.490
191.50  5491.253  296.099    0.000  296.099  1394.932 1467.576    0.000 1467.576   373.277 2725.457    0.000 2725.457
191.60  5437.736  262.373    0.000  262.373  1530.560 1311.023    0.000 1311.023   222.277 2627.235    0.000 2627.235
191.70  5632.270  211.389    0.000  211.389  1691.578 1373.932    0.000 1373.932   302.100 3229.533    0.000 3229.533
191.80  5444.701  239.223    0.000  239.223  1454.993 1435.135    0.000 1435.135   190.608 3270.143    0.000 3270.143
191.90  5595.050  229.054    0.000  229.054  1690.461 1416.561    0.000 1416.561   425.556 2975.680    0.000 2975.680
192.00  5452.879  243.997    0.000  243.997  1579.462 1435.229    0.000 1435.229   516.038 2668.558    0.000 2668.558
192.10  5454.369  374.684    0.000  374.684  1395.535 1501.253    0.000 1501.253   314.569 2818.750    0.000 2818.750
192.20  5634.363  248.318    0.000  248.318  1657.305 1277.260    0.000 1277.260   546.395 2868.414    0.000 2868.414
192.30  5521.979  202.362    0.000  202.362  1620.752 1234.155    0.000 1234.155   506.585 2596.371    0.000 2596.371
192.40  5684.077  234.582    0.000  234.582  1337.761 1505.883    0.000 1505.883   272.345 2869.925    0.000 2869.925
192.50  5701.075  245.843    0.000  245.843  1426.639 1351.363    0.000 1351.363   445.764 2791.205    0.000 2791.205
192.60  5584.848  228.415    0.000  228.415  1368.760 1452.351    0.000 1452.351   293.455 2679.010    0.000 2679.010
192.70  5642.675  263.670    0.000  263.670  1404.119 1412.931    0.000 1412.931   424.550 2655.186    0.000 2655.186
192.80  5377.040  246.627    0.000  246.627  1168.104 1528.492    0.000 1528.492   182.367 2709.171    0.000 2709.171
192.90  5477.807  254.946    0.000  254.946  1394.445 1524.949    0.000 1524.949   324.924 2747.377    0.000 2747.377
193.00  5746.325  250.274    0.000  250.274  1650.279 1377.562    0.000 1377.562   493.318 2635.284    0.000 2635.284
193.10  5522.177  268.107    0.000  268.107  1360.978 1388.975    0.000 1388.975   404.948 2484.985    0.000 2484.985
193.20  5325.102  281.343    0.000  281.343  1294.882 1356.680    0.000 1356.680   374.386 2532.033    0.000 2532.033
193.30  5675.885  241.161    0.000  241.161  1347.598 1512.066    0.000 1512.066   294.463 2972.172    0.000 2972.172
193.40  5342.219  253.878    0.000  253.878  1282.035 1491.133    0.000 1491.133   334.073 2757.027    0.000 2757.027
193.50  5730.101  260.193    0.000  260.193  1339.111 1370.776    0.000 1370.776   212.023 2609.947    0.000 2609.947
193.60  5619.986  249.275    0.000  249.275  1358.270 1182.839    0.000 1182.839   142.054 2617.087    0.000 2617.087
193.70  5566.513  263.228    0.000  263.228  1224.644 1279.287    0.000 1279.287   169.800 2467.986    0.000 2467.986
193.80  5602.830  305.711    0.000  305.711  1571.454 1222.341    0.000 1222.341   222.982 2663.631    0.000 2663.631
193.90  5712.096  288.724    0.000  288.724  1346.021 1416.717    0.000 1416.717   223.184 2690.671    0.000 2690.671
194.00  5568.997  288.858    0.000  288.858  1214.203 1476.734    0.000 1476.734   101.539 2622.608    0.000 2622.608
194.10  5604.501  305.806    0.000  305.806  1313.590 1409.600    0.000 1409.600   253.646 2508.004    0.000 2508.004
194.20  5615.624  332.943    0.000  332.943  1456.396 1400.073    0.000 1400.073   284.107 2750.487    0.000 2750.487
194.30  5340.504  346.134    0.000  346.134  1177.733 1382.914    0.000 1382.914   253.847 2663.330    0.000 2663.330
194.40  5475.744  333.989    0.000  333.989  1297.947 1338.387    0.000 1338.387   172.415 2533.641    0.000 2533.641
194.50  5474.363  330.978    0.000  330.978  1110.410 1413.695    0.000 1413.695   334.977 2513.233    0.000 2513.233
194.60  5702.051  264.965    0.000  264.965  1273.116 1483.605    0.000 1483.605   273.953 2787.083    0.000 2787.083
194.70  5732.298  282.475    0.000  282.475  1408.647 1408.435    0.000 1408.435   243.291 2732.096    0.000 2732.096
194.80  5652.500  297.488    0.000  297.488  1391.359 1405.317    0.000 1405.317   465.369 2477.739    0.000 2477.739
194.90  5672.159  325.358    0.000  325.358  1534.524 1262.736    0.000 1262.736   385.142 2478.649    0.000 2478.649
195.00  5495.054  330.414    0.000  330.414  1303.882 1374.884    0.000 1374.884   293.658 2472.820    0.000 2472.820
195.10  5332.021  377.156    0.000  377.156  1451.952 1273.586    0.000 1273.586   526.795 2679.919    0.000 2679.919
195.20  5394.342  390.082    0.000  390.082  1403.603 1410.587    0.000 1410.587   436.012 2645.129    0.000 2645.129
195.30  5403.968  366.859    0.000  366.859  1621.895 1241.539    0.000 1241.539   364.534 2831.419    0.000 2831.419
195.40  5452.179  339.193    0.000  339.193  1471.017 1257.460    0.000 1257.460   547.906 2590.341    0.000 2590.341
195.50  5417.026  357.031    0.000  357.031  1395.520 1323.134    0.000 1323.134   385.545 2561.082    0.000 2561.082
195.60  5343.974  359.089    0.000  359.089  1395.142 1369.083    0.000 1369.083   253.244 2552.142    0.000 2552.142
195.70  5443.503  330.584    0.000  330.584  1476.835 1315.479    0.000 1315.479   263.799 2704.845    0.000 2704.845
195.80  5636.317  379.504    0.000  379.504  1723.695 1456.805    0.000 1456.805   586.006 3041.030    0.000 3041.030
195.90  5560.379  353.401    0.000  353.401  1483.251 1495.240    0.000 1495.240   314.669 2619.292    0.000 2619.292
196.00  5335.692  332.820    0.000  332.820  1226.994 1439.950    0.000 1439.950   233.539 2606.326    0.000 2606.326
196.10  5284.689  341.469    0.000  341.469  1386.999 1359.705    0.000 1359.705   344.829 2523.284    0.000 2523.284
196.20  5466.605  367.455    0.000  367.455  1293.491 1494.466    0.000 1494.466   283.603 2623.114    0.000 2623.114
196.30  5366.714  351.974    0.000  351.974  1473.267 1416.258    0.000 1416.258   212.627 2727.973    0.000 2727.973
196.40  5313.988  362.960    0.000  362.960  1388.733 1304.887    0.000 1304.887   334.070 2257.676    0.000 2257.676
196.50  5424.118  352.418    0.000  352.418  1508.775 1457.200    0.000 1457.200   303.609 2547.315    0.000 2547.315
196.60  5265.728  331.791    0.000  331.791  1328.721 1438.868    0.000 1438.868   253.746 2819.555    0.000 2819.555
196.70  5424.211  352.061    0.000  352.061  1458.680 1253.385    0.000 1253.385   416.108 2702.233    0.000 2702.233
196.80  5372.935  347.400    0.000  347.400  1464.684 1345.915    0.000 1345.915   365.036 2725.758    0.000 2725.758
196.90  5497.389  363.908    0.000  363.908  1503.202 1450.844    0.000 1450.844   466.776 3034.396    0.000 3034.396
197.00  5492.157  330.604    0.000  330.604  1856.381 1388.371    0.000 1388.371   607.521 2635.679    0.000 2635.679
197.10  5423.318  380.185    0.000  380.185  1659.389 1322.347    0.000 1322.347   463.657 2708.262    0.000 2708.262
197.20  5578.090  360.506    0.000  360.506  1598.453 1469.089    0.000 1469.089   405.047 2652.670    0.000 2652.670
197.30  5396.479  390.150    0.000  390.150  1613.840 1364.157    0.000 1364.157   628.534 2702.232    0.000 2702.232
197.40  5386.245  397.542    0.000  397.542  1617.561 1236.100    0.000 1236.100   576.658 2478.042    0.000 2478.042
197.50  5490.775  333.062    0.000  333.062  1895.054 1091.226    0.000 1091.226   587.413 2629.247    0.000 2629.247
197.60  5187.438  395.865    0.000  395.865  1474.378 1343.662    0.000 1343.662   465.770 2490.913    0.000 2490.913
197.70  5278.539  384.778    0.000  384.778  1278.622 1425.760    0.000 1425.760   383.434 2628.944    0.000 2628.944
197.80  5349.631  415.658    0.000  415.658  1373.483 1339.297    0.000 1339.297   404.647 2575.165    0.000 2575.165
197.90  5368.416  392.691    0.000  392.691  1316.832 1440.034    0.000 1440.034   323.615 2458.543    0.000 2458.543
198.00  5492.844  324.133    0.000  324.133  1586.326 1412.446    0.000 1412.446   354.378 2772.605    0.000 2772.605
198.10  5337.152  285.019    0.000  285.019  1412.511 1340.726    0.000 1340.726   415.705 2810.006    0.000 2810.006
198.20  5449.743  333.670    0.000  333.670  1510.915 1211.713    0.000 1211.713   425.155 2509.814    0.000 2509.814
198.30  5380.449  412.346    0.000  412.346  1501.955 1317.025    0.000 1317.025   445.160 2676.801    0.000 2676.801
198.40  5485.292  430.301    0.000  430.301  1635.156 1306.869    0.000 1306.869   567.007 2681.023    0.000 2681.023
198.50  5567.445  368.354    0.000  368.354  1540.259 1368.519    0.000 1368.519   425.960 2694.090    0.000 2694.090
198.60  5540.539  403.078    0.000  403.078  1663.567 1286.599    0.000 1286.599   413.795 2758.833    0.000 2758.833
198.70  5672.941  367.696    0.000  367.696  1627.021 1373.660    0.000 1373.660   445.158 2783.661    0.000 2783.661
198.80  5321.193  351.213    0.000  351.213  1447.302 1389.494    0.000 1389.494   393.687 2713.292    0.000 2713.292
198.90  5553.050  335.431    0.000  335.431  1439.023 1461.558    0.000 1461.558   506.287 2641.111    0.000 2641.111
199.00  5623.687  361.079    0.000  361.079  1502.434 1382.140    0.000 1382.140   404.646 2875.754    0.000 2875.754
199.10  5498.251  333.317    0.000  333.317  1302.962 1577.862    0.000 1577.862   191.816 3025.550    0.000 3025.550
199.20  5552.381  352.283    0.000  352.283  1311.776 1631.294    0.000 1631.294   119.835 3209.527    0.000 3209.527
199.30  5347.463  366.708    0.000  366.708  1330.827 1506.697    0.000 1506.697   261.687 2887.314    0.000 2887.314
199.40  5355.463  342.127    0.000  342.127  1513.147 1391.875    0.000 1391.875   312.656 2760.746    0.000 2760.746
199.50  5295.903  379.632    0.000  379.632  1500.082 1301.771    0.000 1301.771   182.064 2840.257    0.000 2840.257
199.60  5373.862  368.517    0.000  368.517  1575.824 1338.738    0.000 1338.738   232.735 2800.159    0.000 2800.159
199.70  5482.563  377.447    0.000  377.447  1509.927 1324.558    0.000 1324.558   232.935 2714.400    0.000 2714.400
199.80  5421.616  378.215    0.000  378.215  1417.715 1320.317    0.000 1320.317   384.339 2591.247    0.000 2591.247
199.90  5288.522  374.686    0.000  374.686  1445.154 1394.679    0.000 1394.679   324.017 2763.758    0.000 2763.758
200.00  5499.917  402.397    0.000  402.397  1334.363 1481.370    0.000 1481.370   243.291 2944.927    0.000 2944.927
200.10  5453.211  371.934    0.000  371.934  1452.099 1418.331    0.000 1418.331   404.443 2632.262    0.000 2632.262
200.20  5478.155  359.833    0.000  359.833  1607.164 1395.156    0.000 1395.156   726.851 2663.023    0.000 2663.023
200.30  5370.722  348.870    0.000  348.870  1524.962 1321.228    0.000 1321.228   666.433 2289.748    0.000 2289.748
200.40  5393.901  330.915    0.000  330.915  1660.439 1334.459    0.000 1334.459   505.477 2625.325    0.000 2625.325
200.50  5549.246  368.117    0.000  368.117  1521.946 1446.089    0.000 1446.089   564.593 2724.858    0.000 2724.858
200.60  5327.666  355.385    0.000  355.385  1549.062 1460.359    0.000 1460.359   384.134 2914.457    0.000 2914.457
200.70  5465.234  352.441    0.000  352.441  1489.017 1438.255    0.000 1438.255   585.403 2734.908    0.000 2734.908
200.80  5155.309  368.352    0.000  368.352  1511.841 1439.944    0.000 1439.944   556.448 2694.395    0.000 2694.395
200.90  5202.772  404.315    0.000  404.315  1507.588 1580.632    0.000 1580.632   436.012 2871.535    0.000 2871.535
201.00  5397.827  356.624    0.000  356.624  1529.589 1331.257    0.000 1331.257   475.421 2831.219    0.000 2831.219
201.10  5324.081  353.877    0.000  353.877  1524.844 1467.490    0.000 1467.490   384.840 2867.508    0.000 2867.508
201.20  5351.526  347.473    0.000  347.473  1418.049 1518.075    0.000 1518.075   484.670 2462.565    0.000 2462.565
201.30  5107.925  396.712    0.000  396.712  1555.299 1389.190    0.000 1389.190   395.096 2629.046    0.000 2629.046
201.40  5099.064  390.941    0.000  390.941  1477.641 1465.197    0.000 1465.197   354.277 2493.225    0.000 2493.225
201.50  5265.790  401.537    0.000  401.537  1673.937 1414.915    0.000 1414.915   313.863 3016.497    0.000 3016.497
201.60  5061.165  442.143    0.000  442.143  1437.090 1647.813    0.000 1647.813   253.243 3159.358    0.000 3159.358
201.70  4999.442  384.020    0.000  384.020  1638.679 1327.794    0.000 1327.794   414.195 2855.948    0.000 2855.948
201.80  5216.248  279.837    0.000  279.837  1863.329 1224.427    0.000 1224.427   505.779 2802.565    0.000 2802.565
201.90  5244.753  338.942    0.000  338.942  1669.690 1391.092    0.000 1391.092   516.437 2937.583    0.000 2937.583
202.00  5226.853  252.766    0.000  252.766  1630.441 1423.044    0.000 1423.044   586.510 2794.522    0.000 2794.522
202.10  5217.353  285.506    0.000  285.506  1649.788 1383.315    0.000 1383.315   495.830 2936.373    0.000 2936.373
202.20  5191.299  283.668    0.000  283.668  1503.675 1392.382    0.000 1392.382   303.509 2933.057    0.000 2933.057
202.30  5280.953  284.307    0.000  284.307  1788.175 1234.628    0.000 1234.628   303.105 2832.923    0.000 2832.923
202.40  5348.786  317.193    0.000  317.193  1629.918 1425.461    0.000 1425.461   344.526 2972.265    0.000 2972.265
202.50  5080.109  309.404    0.000  309.404  1692.386 1269.610    0.000 1269.610   586.406 2735.008    0.000 2735.008
202.60  5355.067  296.250    0.000  296.250  1741.107 1304.583    0.000 1304.583   779.430 2844.587    0.000 2844.587
202.70  5195.179  296.530    0.000  296.530  1748.776 1125.419    0.000 1125.419   475.320 2488.199    0.000 2488.199
202.80  5156.961  303.358    0.000  303.358  1764.886 1254.342    0.000 1254.342   656.478 2510.217    0.000 2510.217
202.90  5236.193  307.418    0.000  307.418  1632.417 1239.204    0.000 1239.204   717.606 2488.599    0.000 2488.599
203.00  5206.499  313.456    0.000  313.456  1651.036 1331.171    0.000 1331.171   496.432 2731.686    0.000 2731.686
203.10  5262.439  291.175    0.000  291.175  1569.995 1375.314    0.000 1375.314   497.036 2944.017    0.000 2944.017
203.20  5478.093  303.716    0.000  303.716  1733.319 1353.569    0.000 1353.569   445.763 2905.806    0.000 2905.806
203.30  5074.250  331.852    0.000  331.852  1672.845 1263.469    0.000 1263.469   445.461 2614.164    0.000 2614.164
203.40  5256.665  358.217    0.000  358.217  1538.026 1408.431    0.000 1408.431   445.561 2906.112    0.000 2906.112
203.50  5276.532  331.400    0.000  331.400  1626.967 1391.529    0.000 1391.529   648.539 2611.750    0.000 2611.750
203.60  5165.071  330.785    0.000  330.785  1506.842 1544.734    0.000 1544.734   517.243 2862.181    0.000 2862.181
203.70  5200.670  317.876    0.000  317.876  1579.428 1393.254    0.000 1393.254   475.723 2558.065    0.000 2558.065
203.80  5386.668  283.689    0.000  283.689  1295.610 1572.460    0.000 1572.460   232.534 2814.329    0.000 2814.329
203.90  5317.912  273.669    0.000  273.669  1550.072 1368.658    0.000 1368.658   577.260 2580.184    0.000 2580.184
204.00  5408.473  302.925    0.000  302.925  1609.036 1427.889    0.000 1427.889   607.822 2755.210    0.000 2755.210
204.10  5209.802  270.163    0.000  270.163  1419.840 1333.764    0.000 1333.764   475.620 2546.603    0.000 2546.603
204.20  5204.088  279.156    0.000  279.156  1445.503 1472.932    0.000 1472.932   344.226 2690.373    0.000 2690.373
204.30  5179.245  308.335    0.000  308.335  1533.454 1413.611    0.000 1413.611   638.788 2610.141    0.000 2610.141
204.40  5114.662  318.484    0.000  318.484  1590.408 1515.975    0.000 1515.975   799.541 2571.741    0.000 2571.741
204.50  5190.329  327.164    0.000  327.164  1699.539 1410.063    0.000 1410.063   615.969 2736.517    0.000 2736.517
204.60  5205.867  341.062    0.000  341.062  1671.937 1357.401    0.000 1357.401   596.867 2731.887    0.000 2731.887
204.70  5216.519  320.903    0.000  320.903  1495.764 1597.178    0.000 1597.178   494.321 2688.561    0.000 2688.561
204.80  5076.122  335.786    0.000  335.786  1541.320 1359.479    0.000 1359.479   575.353 2722.241    0.000 2722.241
204.90  4965.021  345.487    0.000  345.487  1563.620 1222.867    0.000 1222.867   535.441 2741.140    0.000 2741.140
205.00  5106.641  307.035    0.000  307.035  1385.449 1481.256    0.000 1481.256   568.516 2814.123    0.000 2814.123
205.10  5144.645  368.562    0.000  368.562  1767.186 1369.801    0.000 1369.801   670.156 2789.190    0.000 2789.190
205.20  5163.526  387.937    0.000  387.937  1657.995 1415.817    0.000 1415.817   750.379 2632.859    0.000 2632.859
205.30  5131.483  388.745    0.000  388.745  1557.434 1398.352    0.000 1398.352   497.339 2823.779    0.000 2823.779
205.40  5105.048  409.388    0.000  409.388  1716.663 1435.008    0.000 1435.008   578.670 3198.168    0.000 3198.168
205.50  5078.041  401.488    0.000  401.488  1686.768 1395.795    0.000 1395.795   486.882 3101.651    0.000 3101.651
205.60  5088.243  400.592    0.000  400.592  1679.804 1400.118    0.000 1400.118   384.739 2875.552    0.000 2875.552
205.70  5308.836  365.106    0.000  365.106  1638.719 1397.653    0.000 1397.653   619.084 2889.030    0.000 2889.030
205.80  5209.783  356.621    0.000  356.621  1620.026 1412.697    0.000 1412.697   588.421 2743.451    0.000 2743.451
205.90  5226.847  377.575    0.000  377.575  1614.708 1361.682    0.000 1361.682   659.196 2543.895    0.000 2543.895
206.00  5111.717  380.857    0.000  380.857  1540.045 1341.454    0.000 1341.454   781.044 2520.773    0.000 2520.773
206.10  5270.183  351.481    0.000  351.481  1711.063 1189.095    0.000 1189.095   658.793 2633.167    0.000 2633.167
206.20  5030.147  382.559    0.000  382.559  1748.216 1272.183    0.000 1272.183   639.594 2744.257    0.000 2744.257
206.30  5087.594  399.908    0.000  399.908  1728.285 1312.044    0.000 1312.044   649.848 2593.557    0.000 2593.557
206.40  5170.387  390.035    0.000  390.035  1775.033 1244.946    0.000 1244.946   537.753 2958.999    0.000 2958.999
206.50  5186.306  388.546    0.000  388.546  1725.971 1203.825    0.000 1203.825   740.125 2633.267    0.000 2633.267
206.60  5085.581  400.068    0.000  400.068  1688.792 1270.812    0.000 1270.812   638.384 2759.939    0.000 2759.939
206.70  5164.042  310.770    0.000  310.770  1711.904 1206.649    0.000 1206.649   658.994 2793.521    0.000 2793.521
206.80  5264.431  372.846    0.000  372.846  2032.242 1167.910    0.000 1167.910   667.639 2907.019    0.000 2907.019
206.90  5574.321  372.776    0.000  372.776  2071.682 1283.473    0.000 1283.473   837.537 2991.160    0.000 2991.160
207.00  5273.140  294.377    0.000  294.377  1820.223 1192.547    0.000 1192.547   778.125 2547.211    0.000 2547.211
207.10  5006.738  317.320    0.000  317.320  1695.284 1043.750    0.000 1043.750   507.291 2480.857    0.000 2480.857
207.20  5359.801  309.258    0.000  309.258  2015.984 1115.215    0.000 1115.215   809.288 2707.663    0.000 2707.663
207.30  5223.995  326.986    0.000  326.986  1780.702 1149.327    0.000 1149.327   790.293 2516.249    0.000 2516.249
207.40  5335.694  283.136    0.000  283.136  1648.132 1219.323    0.000 1219.323   677.691 2597.378    0.000 2597.378
207.50  5222.423  301.519    0.000  301.519  1774.102 1070.729    0.000 1070.729   718.809 2682.429    0.000 2682.429
207.60  5269.939  297.401    0.000  297.401  1652.627 1232.080    0.000 1232.080   697.801 2638.698    0.000 2638.698
207.70  5124.983  286.849    0.000  286.849  1810.872 1148.029    0.000 1148.029   577.865 2759.641    0.000 2759.641
207.80  5286.681  321.625    0.000  321.625  1847.767 1087.243    0.000 1087.243   623.609 2560.884    0.000 2560.884
207.90  5381.892  314.783    0.000  314.783  1671.109 1282.191    0.000 1282.191   645.827 2667.957    0.000 2667.957
208.00  5287.433  314.845    0.000  314.845  1722.506 1189.453    0.000 1189.453   546.499 2885.307    0.000 2885.307
208.10  5280.785  302.744    0.000  302.744  1696.260 1349.070    0.000 1349.070   688.352 2905.011    0.000 2905.011
208.20  5016.760  331.400    0.000  331.400  1661.819 1111.062    0.000 1111.062   739.318 2336.795    0.000 2336.795
208.30  5382.418  331.887    0.000  331.887  1874.020 1221.830    0.000 1221.830   852.120 2624.923    0.000 2624.923
208.40  5232.615  304.345    0.000  304.345  1677.901 1222.956    0.000 1222.956   819.247 2502.278    0.000 2502.278
208.50  5214.583  321.277    0.000  321.277  1655.066 1202.425    0.000 1202.425   487.285 2812.522    0.000 2812.522
208.60  5549.421  297.691    0.000  297.691  1734.842 1158.571    0.000 1158.571   567.106 2498.251    0.000 2498.251
208.70  5316.551  332.567    0.000  332.567  1483.284 1244.475    0.000 1244.475   416.208 2462.964    0.000 2462.964
208.80  5339.013  365.705    0.000  365.705  1717.128 1135.932    0.000 1135.932   527.296 2562.794    0.000 2562.794
208.90  5174.407  329.426    0.000  329.426  1698.510 1197.311    0.000 1197.311   374.789 2585.112    0.000 2585.112
209.00  5265.383  291.115    0.000  291.115  1618.309 1290.483    0.000 1290.483   385.041 2925.719    0.000 2925.719
209.10  5150.042  280.099    0.000  280.099  1599.473 1341.507    0.000 1341.507   342.818 2758.527    0.000 2758.527
209.20  5206.744  279.250    0.000  279.250  1426.836 1503.055    0.000 1503.055   232.232 2876.752    0.000 2876.752
209.30  5186.890  251.546    0.000  251.546  1453.058 1287.067    0.000 1287.067   324.622 2810.503    0.000 2810.503
209.40  5409.765  268.624    0.000  268.624  1333.121 1482.827    0.000 1482.827   192.823 2985.831    0.000 2985.831
209.50  5357.740  290.404    0.000  290.404  1212.056 1669.158    0.000 1669.158   212.930 2797.223    0.000 2797.223
209.60  5327.793  386.283    0.000  386.283  1517.103 1610.629    0.000 1610.629   233.338 3161.659    0.000 3161.659
209.70  5426.308  347.128    0.000  347.128  1491.782 1573.877    0.000 1573.877   263.497 2963.716    0.000 2963.716
209.80  5146.112  418.008    0.000  418.008  1450.445 1427.061    0.000 1427.061   446.570 2930.834    0.000 2930.834
209.90  5298.153  383.307    0.000  383.307  1511.828 1549.976    0.000 1549.976   425.254 2926.214    0.000 2926.214
210.00  5275.751  385.426    0.000  385.426  1341.892 1700.857    0.000 1700.857   344.728 3196.043    0.000 3196.043
210.10  5224.067  383.131    0.000  383.131  1350.836 1507.221    0.000 1507.221   456.220 2942.698    0.000 2942.698
210.20  4999.860  339.789    0.000  339.789  1700.215 1300.862    0.000 1300.862   771.191 2649.545    0.000 2649.545
210.30  5108.540  368.596    0.000  368.596  1383.571 1551.226    0.000 1551.226   557.659 2612.548    0.000 2612.548
210.40  5227.809  364.118    0.000  364.118  1561.489 1624.481    0.000 1624.481   425.759 3046.138    0.000 3046.138
210.50  5316.756  374.887    0.000  374.887  1498.854 1549.394    0.000 1549.394   585.104 2776.107    0.000 2776.107
210.60  5149.128  352.522    0.000  352.522  1410.662 1610.486    0.000 1610.486   516.036 2532.016    0.000 2532.016
210.70  5394.769  329.789    0.000  329.789  1465.566 1614.153    0.000 1614.153   577.766 2836.138    0.000 2836.138
210.80  5362.499  323.768    0.000  323.768  1538.916 1546.951    0.000 1546.951   718.311 2709.457    0.000 2709.457
210.90  5289.354  335.149    0.000  335.149  1626.881 1378.547    0.000 1378.547   618.582 2919.992    0.000 2919.992
211.00  5410.028  289.075    0.000  289.075  1469.100 1470.361    0.000 1470.361   558.463 2922.100    0.000 2922.100
211.10  5584.524  313.424    0.000  313.424  1681.748 1388.578    0.000 1388.578   587.518 3037.511    0.000 3037.511
211.20  5594.480  332.995    0.000  332.995  1598.221 1390.053    0.000 1390.053   455.918 2951.941    0.000 2951.941
211.30  5384.409  296.645    0.000  296.645  1782.862 1352.055    0.000 1352.055   466.676 3028.658    0.000 3028.658
211.40  5551.184  313.675    0.000  313.675  1464.734 1480.326    0.000 1480.326   385.444 2887.921    0.000 2887.921
211.50  5484.912  371.900    0.000  371.900  1472.514 1459.293    0.000 1459.293   656.584 2717.915    0.000 2717.915
211.60  5278.625  364.998    0.000  364.998  1445.028 1337.688    0.000 1337.688   618.481 2605.119    0.000 2605.119
211.70  5382.724  416.274    0.000  416.274  1562.224 1392.114    0.000 1392.114   746.763 2820.863    0.000 2820.863
211.80  5514.242  386.807    0.000  386.807  1795.784 1385.514    0.000 1385.514   851.719 2884.504    0.000 2884.504
211.90  5391.896  345.830    0.000  345.830  1692.470 1357.325    0.000 1357.325   891.929 2939.482    0.000 2939.482
212.00  5375.229  388.071    0.000  388.071  1728.008 1325.718    0.000 1325.718   729.568 2871.020    0.000 2871.020
212.10  5252.829  351.796    0.000  351.796  1724.674 1375.401    0.000 1375.401   770.287 3013.187    0.000 3013.187
212.20  5293.391  307.912    0.000  307.912  1604.349 1361.219    0.000 1361.219   568.617 2962.818    0.000 2962.818
212.30  5389.719  313.738    0.000  313.738  1595.829 1350.440    0.000 1350.440   720.724 2925.113    0.000 2925.113
212.40  5374.422  321.151    0.000  321.151  1654.223 1444.915    0.000 1444.915   588.221 3106.479    0.000 3106.479
212.50  5022.565  321.977    0.000  321.977  1678.190 1250.652    0.000 1250.652   667.437 2885.000    0.000 2885.000
212.60  5131.270  356.364    0.000  356.364  1550.512 1326.875    0.000 1326.875   517.243 3049.271    0.000 3049.271
212.70  5167.345  301.464    0.000  301.464  1533.579 1303.825    0.000 1303.825   578.368 2836.743    0.000 2836.743
212.80  5060.354  354.244    0.000  354.244  1649.879 1270.760    0.000 1270.760   464.565 2845.596    0.000 2845.596
212.90  5146.899  323.887    0.000  323.887  1566.904 1197.519    0.000 1197.519   434.404 2657.792    0.000 2657.792
213.00  5170.260  300.986    0.000  300.986  1648.064 1272.570    0.000 1272.570   485.878 2844.890    0.000 2844.890
213.10  5028.701  324.045    0.000  324.045  1464.174 1300.642    0.000 1300.642   415.604 2666.239    0.000 2666.239
213.20  5034.661  340.550    0.000  340.550  1551.328 1307.815    0.000 1307.815   496.331 3110.194    0.000 3110.194
213.30  5122.017  336.904    0.000  336.904  1455.845 1331.545    0.000 1331.545   507.091 3016.702    0.000 3016.702
213.40  5123.614  353.424    0.000  353.424  1456.953 1373.011    0.000 1373.011   466.375 2955.874    0.000 2955.874
213.50  5219.801  332.109    0.000  332.109  1579.688 1355.538    0.000 1355.538   576.352 3062.942    0.000 3062.942
213.60  5071.132  370.618    0.000  370.618  1545.680 1341.713    0.000 1341.713   476.226 3147.095    0.000 3147.095
213.70  5213.158  364.665    0.000  364.665  1476.733 1403.316    0.000 1403.316   435.209 2913.857    0.000 2913.857
213.80  5165.749  355.601    0.000  355.601  1494.786 1382.821    0.000 1382.821   476.829 3086.773    0.000 3086.773
213.90  5201.858  342.164    0.000  342.164  1424.277 1319.528    0.000 1319.528   446.670 2946.227    0.000 2946.227
214.00  5209.532  387.175    0.000  387.175  1492.082 1292.898    0.000 1292.898   618.782 2703.226    0.000 2703.226
214.10  5297.477  331.377    0.000  331.377  1428.250 1307.335    0.000 1307.335   496.935 2723.237    0.000 2723.237
214.20  5325.977  324.365    0.000  324.365  1496.187 1284.038    0.000 1284.038   527.397 2600.579    0.000 2600.579
214.30  5184.840  279.047    0.000  279.047  1359.199 1158.056    0.000 1158.056   496.835 2561.275    0.000 2561.275
214.40  5088.182  297.862    0.000  297.862  1428.381 1342.831    0.000 1342.831   618.984 2743.651    0.000 2743.651
214.50  4981.788  389.905    0.000  389.905  1454.459 1281.483    0.000 1281.483   609.233 2689.066    0.000 2689.066
214.60  5241.149  393.325    0.000  393.325  1490.731 1423.849    0.000 1423.849   517.848 3133.424    0.000 3133.424
214.70  5063.001  326.322    0.000  326.322  1452.595 1264.358    0.000 1264.358   558.463 2747.671    0.000 2747.671
214.80  5222.108  349.217    0.000  349.217  1504.483 1291.167    0.000 1291.167   639.392 2774.115    0.000 2774.115
214.90  5238.930  315.871    0.000  315.871  1429.558 1350.208    0.000 1350.208   467.078 2904.203    0.000 2904.203
215.00  5290.116  322.387    0.000  322.387  1358.299 1570.374    0.000 1570.374   599.079 3058.622    0.000 3058.622
215.10  5317.246  322.535    0.000  322.535  1563.724 1446.672    0.000 1446.672   690.263 2882.372    0.000 2882.372
215.20  5263.010  360.909    0.000  360.909  1534.730 1315.510    0.000 1315.510   477.031 2792.603    0.000 2792.603
215.30  5360.950  339.241    0.000  339.241  1487.439 1486.284    0.000 1486.284   618.985 3210.022    0.000 3210.022
215.40  5216.530  352.560    0.000  352.560  1412.733 1509.852    0.000 1509.852   537.451 3101.043    0.000 3101.043
215.50  5218.123  331.175    0.000  331.175  1397.043 1479.843    0.000 1479.843   599.079 3090.088    0.000 3090.088
215.60  5181.738  320.918    0.000  320.918  1549.317 1396.009    0.000 1396.009   587.719 2823.071    0.000 2823.071
215.70  5450.887  274.352    0.000  274.352  1484.274 1397.531    0.000 1397.531   385.243 2905.106    0.000 2905.106
215.80  5299.871  358.604    0.000  358.604  1513.537 1495.412    0.000 1495.412   547.706 2871.719    0.000 2871.719
215.90  5224.964  354.525    0.000  354.525  1446.915 1529.391    0.000 1529.391   485.878 2873.639    0.000 2873.639
216.00  5253.830  316.458    0.000  316.458  1525.856 1465.390    0.000 1465.390   567.712 2862.874    0.000 2862.874
216.10  5420.832  320.523    0.000  320.523  1603.618 1509.967    0.000 1509.967   304.616 3149.397    0.000 3149.397
216.20  5264.467  312.097    0.000  312.097  1537.354 1440.834    0.000 1440.834   588.925 3054.188    0.000 3054.188
216.30  5130.930  378.344    0.000  378.344  1483.850 1365.568    0.000 1365.568   476.426 2633.664    0.000 2633.664
216.40  5278.048  365.261    0.000  365.261  1500.783 1461.337    0.000 1461.337   466.978 2957.677    0.000 2957.677
216.50  5237.985  350.650    0.000  350.650  1549.288 1381.833    0.000 1381.833   578.771 3074.397    0.000 3074.397
216.60  5293.061  327.553    0.000  327.553  1591.592 1420.613    0.000 1420.613   588.824 2976.070    0.000 2976.070
216.70  5188.757  346.335    0.000  346.335  1560.658 1450.314    0.000 1450.314   446.771 3043.641    0.000 3043.641
216.80  5224.294  324.776    0.000  324.776  1425.956 1599.032    0.000 1599.032   487.084 3071.486    0.000 3071.486
216.90  5157.327  325.476    0.000  325.476  1573.877 1537.691    0.000 1537.691   832.114 2484.870    0.000 2484.870
217.00  5241.891  319.769    0.000  319.769  1522.648 1523.290    0.000 1523.290   700.417 2656.173    0.000 2656.173
217.10  5131.138  332.799    0.000  332.799  1423.682 1418.146    0.000 1418.146   660.002 2802.564    0.000 2802.564
217.20  5113.893  311.670    0.000  311.670  1507.658 1445.263    0.000 1445.263   588.925 2777.022    0.000 2777.022
217.30  5366.944  317.449    0.000  317.449  1512.867 1647.418    0.000 1647.418   446.771 3167.185    0.000 3167.185
217.40  5281.365  307.540    0.000  307.540  1314.840 1645.857    0.000 1645.857   588.925 2980.500    0.000 2980.500
217.50  5228.694  331.558    0.000  331.558  1396.532 1581.357    0.000 1581.357   507.493 2684.426    0.000 2684.426
217.60  5164.607  321.255    0.000  321.255  1435.659 1483.831    0.000 1483.831   497.540 2658.183    0.000 2658.183
217.70  5193.785  298.062    0.000  298.062  1580.494 1482.559    0.000 1482.559   456.724 2842.770    0.000 2842.770
217.80  4982.899  316.241    0.000  316.241  1486.117 1397.776    0.000 1397.776   496.535 2858.656    0.000 2858.656
217.90  5105.356  334.271    0.000  334.271  1346.237 1742.375    0.000 1742.375   415.706 2765.461    0.000 2765.461
218.00  5279.529  337.581    0.000  337.581  1484.014 1464.454    0.000 1464.454   750.583 2825.879    0.000 2825.879
218.10  5208.272  352.288    0.000  352.288  1591.501 1462.759    0.000 1462.759   819.448 2778.225    0.000 2778.225
218.20  5221.239  313.405    0.000  313.405  1678.517 1329.820    0.000 1329.820   791.700 2614.148    0.000 2614.148
218.30  5419.383  265.709    0.000  265.709  1740.086 1333.487    0.000 1333.487   710.571 2698.908    0.000 2698.908
218.40  5387.380  293.976    0.000  293.976  1536.035 1399.473    0.000 1399.473   720.925 2773.110    0.000 2773.110
218.50  5234.395  267.415    0.000  267.415  1692.778 1392.204    0.000 1392.204   709.263 2711.367    0.000 2711.367
218.60  5417.995  276.357    0.000  276.357  1751.143 1426.106    0.000 1426.106   670.156 2763.441    0.000 2763.441
218.70  5376.618  330.667    0.000  330.667  1591.845 1385.245    0.000 1385.245   781.647 2719.916    0.000 2719.916
218.80  5366.032  326.409    0.000  326.409  1436.899 1654.884    0.000 1654.884   872.327 2376.790    0.000 2376.790
218.90  5319.337  237.776    0.000  237.776  1453.544 1391.807    0.000 1391.807   395.296 2677.285    0.000 2677.285
219.00  5342.353  295.433    0.000  295.433  1443.331 1400.460    0.000 1400.460   252.537 2771.686    0.000 2771.686
219.10  5349.000  243.191    0.000  243.191  1541.002 1284.430    0.000 1284.430   375.089 2680.212    0.000 2680.212
219.20  5185.638  261.203    0.000  261.203  1463.867 1451.606    0.000 1451.606   374.686 2769.168    0.000 2769.168
219.30  5150.423  263.990    0.000  263.990  1723.684 1341.283    0.000 1341.283   375.290 2892.521    0.000 2892.521
219.40  5367.722  298.383    0.000  298.383  1558.081 1377.167    0.000 1377.167   395.296 2741.825    0.000 2741.825
219.50  5452.187  249.600    0.000  249.600  1681.489 1337.044    0.000 1337.044   344.123 2762.139    0.000 2762.139
219.60  5494.653  284.661    0.000  284.661  1602.066 1421.908    0.000 1421.908   304.415 2902.584    0.000 2902.584
219.70  5379.098  293.390    0.000  293.390  1596.430 1387.759    0.000 1387.759   364.836 2998.808    0.000 2998.808
219.80  5356.603  314.745    0.000  314.745  1599.099 1309.675    0.000 1309.675   425.960 2669.554    0.000 2669.554
219.90  5261.644  317.769    0.000  317.769  1478.716 1446.729    0.000 1446.729   375.492 2804.278    0.000 2804.278
220.00  5410.668  332.158    0.000  332.158  1518.385 1433.240    0.000 1433.240   243.090 2842.978    0.000 2842.978
220.10  5417.520  332.521    0.000  332.521  1394.471 1557.957    0.000 1557.957   394.492 2698.409    0.000 2698.409
220.20  5249.786  337.541    0.000  337.541  1433.299 1272.019    0.000 1272.019   101.539 2594.458    0.000 2594.458
220.30  5161.409  343.392    0.000  343.392  1466.624 1517.106    0.000 1517.106   141.852 2842.877    0.000 2842.877
220.40  5274.009  321.167    0.000  321.167  1400.142 1467.262    0.000 1467.262   101.338 2929.436    0.000 2929.436
220.50  5254.038  372.666    0.000  372.666  1470.145 1523.334    0.000 1523.334   243.391 2780.949    0.000 2780.949
220.60  5396.963  359.767    0.000  359.767  1373.998 1660.016    0.000 1660.016   253.042 2908.107    0.000 2908.107
220.70  5388.053  321.591    0.000  321.591  1282.724 1563.921    0.000 1563.921   243.693 2919.475    0.000 2919.475
220.80  5273.592  314.314    0.000  314.314  1307.059 1518.451    0.000 1518.451   354.580 2747.869    0.000 2747.869
220.90  5158.148  342.302    0.000  342.302  1341.789 1468.684    0.000 1468.684   132.000 2750.689    0.000 2750.689
221.00  5237.276  295.700    0.000  295.700  1303.548 1479.442    0.000 1479.442   101.438 2627.526    0.000 2627.526
221.10  5071.948  323.737    0.000  323.737  1456.003 1385.672    0.000 1385.672   243.693 2497.137    0.000 2497.137
221.20  5198.958  294.189    0.000  294.189  1216.837 1502.653    0.000 1502.653   132.000 2418.516    0.000 2418.516
221.30  5179.960  328.502    0.000  328.502  1101.599 1494.497    0.000 1494.497   182.770 2505.589    0.000 2505.589
221.40  5176.151  354.225    0.000  354.225  1296.862 1504.386    0.000 1504.386   152.308 2628.032    0.000 2628.032
221.50  5038.478  335.155    0.000  335.155  1086.492 1572.223    0.000 1572.223   192.924 2515.542    0.000 2515.542
221.60  5011.024  338.611    0.000  338.611  1088.103 1649.292    0.000 1649.292    91.385 2720.625    0.000 2720.625
221.70  5070.619  309.715    0.000  309.715  1197.955 1556.667    0.000 1556.667    70.876 2702.834    0.000 2702.834
221.80  5174.497  266.904    0.000  266.904  1248.051 1559.419    0.000 1559.419   132.000 2763.043    0.000 2763.043
221.90  5131.731  315.604    0.000  315.604  1326.922 1510.641    0.000 1510.641   121.444 2630.747    0.000 2630.747
222.00  4953.916  314.382    0.000  314.382   906.825 1595.002    0.000 1595.002    20.308 2601.495    0.000 2601.495
222.10  5015.491  326.270    0.000  326.270  1141.470 1545.028    0.000 1545.028    60.923 2833.014    0.000 2833.014
222.20  5091.675  360.418    0.000  360.418  1175.847 1416.357    0.000 1416.357   101.539 2661.008    0.000 2661.008
222.30  4923.986  367.127    0.000  367.127  1052.453 1750.341    0.000 1750.341    71.077 2784.358    0.000 2784.358
222.40  5147.510  313.428    0.000  313.428  1120.306 1589.120    0.000 1589.120    30.462 2876.759    0.000 2876.759
222.50  5144.492  300.450    0.000  300.450  1165.406 1689.241    0.000 1689.241    60.320 2967.742    0.000 2967.742
222.60  5259.805  261.406    0.000  261.406  1158.587 1512.299    0.000 1512.299    60.319 2872.627    0.000 2872.627
222.70  5279.804  262.146    0.000  262.146  1147.157 1537.146    0.000 1537.146    90.478 3031.170    0.000 3031.170
222.80  5300.539  269.240    0.000  269.240  1313.582 1445.121    0.000 1445.121    60.419 2873.836    0.000 2873.836
222.90  5457.852  261.147    0.000  261.147  1164.554 1446.586    0.000 1446.586    20.308 2609.228    0.000 2609.228
223.00  5396.881  289.078    0.000  289.078  1044.995 1543.858    0.000 1543.858     0.000 2568.518    0.000 2568.518
223.10  5328.469  241.932    0.000  241.932  1257.063 1444.001    0.000 1444.001   111.491 2712.674    0.000 2712.674
223.20  5218.740  335.160    0.000  335.160  1271.707 1526.350    0.000 1526.350    20.106 2771.884    0.000 2771.884
223.30  5542.139  277.764    0.000  277.764  1357.003 1514.549    0.000 1514.549    50.265 2986.522    0.000 2986.522
223.40  5296.718  286.825    0.000  286.825  1361.900 1541.601    0.000 1541.601   221.874 2939.581    0.000 2939.581
223.50  5321.288  307.532    0.000  307.532  1111.270 1645.114    0.000 1645.114     0.000 2741.647    0.000 2741.647
223.60  5312.784  321.840    0.000  321.840  1209.835 1669.757    0.000 1669.757   203.078 2885.303    0.000 2885.303
223.70  5217.280  382.696    0.000  382.696  1141.764 1752.628    0.000 1752.628    50.769 3239.070    0.000 3239.070
223.80  5334.979  333.044    0.000  333.044  1085.409 1704.635    0.000 1704.635    20.308 2854.134    0.000 2854.134
223.90  5272.868  340.438    0.000  340.438  1142.420 1623.913    0.000 1623.913    20.106 2712.778    0.000 2712.778
224.00  5419.393  344.244    0.000  344.244  1305.718 1624.385    0.000 1624.385   213.231 2812.808    0.000 2812.808
224.10  5230.645  348.830    0.000  348.830  1204.799 1527.079    0.000 1527.079    81.030 2845.079    0.000 2845.079
224.20  5283.322  356.596    0.000  356.596  1046.075 1725.524    0.000 1725.524    40.616 3178.253    0.000 3178.253
224.30  5439.279  361.000    0.000  361.000  1151.396 1854.848    0.000 1854.848    10.154 3086.173    0.000 3086.173
224.40  5460.128  360.867    0.000  360.867  1261.241 1807.159    0.000 1807.159   223.285 2793.708    0.000 2793.708
224.50  5298.273  399.950    0.000  399.950  1195.382 1723.519    0.000 1723.519   172.616 2913.336    0.000 2913.336
224.60  5386.680  393.541    0.000  393.541  1060.112 1735.898    0.000 1735.898   142.154 2569.820    0.000 2569.820
224.70  5438.974  411.064    0.000  411.064  1141.001 1757.255    0.000 1757.255   121.847 2768.273    0.000 2768.273
224.80  5378.123  374.457    0.000  374.457  1122.454 1773.557    0.000 1773.557   172.414 2930.033    0.000 2930.033
224.90  5308.210  393.505    0.000  393.505   834.626 1916.552    0.000 1916.552    71.077 2916.967    0.000 2916.967
225.00  5304.465  390.918    0.000  390.918  1008.943 1851.161    0.000 1851.161    20.308 2740.134    0.000 2740.134
225.10  5292.977  382.186    0.000  382.186   947.978 1776.325    0.000 1776.325     0.000 2800.552    0.000 2800.552
225.20  5324.548  424.194    0.000  424.194  1111.800 1775.765    0.000 1775.765     0.000 2983.510    0.000 2983.510
225.30  5353.828  423.505    0.000  423.505  1002.010 1822.012    0.000 1822.012     0.000 3007.243    0.000 3007.243
225.40  5107.884  506.640    0.000  506.640   899.977 1888.626    0.000 1888.626    10.154 2906.707    0.000 2906.707
225.50  5157.788  566.748    0.000  566.748   932.928 1973.328    0.000 1973.328    40.414 2808.995    0.000 2808.995
225.60  5186.757  497.921    0.000  497.921   951.545 1983.751    0.000 1983.751     0.000 3044.235    0.000 3044.235
225.70  5282.218  481.983    0.000  481.983   911.536 1935.671    0.000 1935.671     0.000 2844.684    0.000 2844.684
225.80  5186.767  455.424    0.000  455.424  1020.634 1768.632    0.000 1768.632    50.367 2864.686    0.000 2864.686
225.90  5321.880  395.346    0.000  395.346   858.965 1892.314    0.000 1892.314     0.000 2956.481    0.000 2956.481
226.00  5501.944  473.030    0.000  473.030  1176.037 1819.429    0.000 1819.429    59.717 2812.014    0.000 2812.014
226.10  5367.870  447.762    0.000  447.762  1051.625 1837.846    0.000 1837.846     0.000 2822.459    0.000 2822.459
226.20  5352.879  510.737    0.000  510.737   920.068 1943.599    0.000 1943.599    50.265 2831.404    0.000 2831.404
226.30  5368.185  459.197    0.000  459.197  1127.406 1804.435    0.000 1804.435    80.425 2901.677    0.000 2901.677
226.40  5478.558  497.558    0.000  497.558  1025.126 2024.876    0.000 2024.876    50.265 2845.389    0.000 2845.389
226.50  5635.224  491.254    0.000  491.254  1137.221 2039.779    0.000 2039.779    10.154 3218.666    0.000 3218.666
226.60  5275.110  311.100    0.000  311.100   949.147 1883.211    0.000 1883.211     0.000 2744.257    0.000 2744.257
226.70  5342.235  228.574    0.000  228.574  1131.448 1563.196    0.000 1563.196    30.159 2630.450    0.000 2630.450
226.80  5343.379  223.265    0.000  223.265  1146.357 1569.890    0.000 1569.890     0.000 2848.602    0.000 2848.602
226.90  5513.144  246.021    0.000  246.021  1183.464 1630.206    0.000 1630.206     0.000 2784.870    0.000 2784.870
227.00  5323.430  275.378    0.000  275.378  1125.172 1631.153    0.000 1631.153     0.000 2942.196    0.000 2942.196
227.10  5271.415  284.556    0.000  284.556  1026.222 1654.894    0.000 1654.894    20.308 2390.879    0.000 2390.879
227.20  5301.682  329.736    0.000  329.736  1235.667 1543.997    0.000 1543.997    71.077 2634.072    0.000 2634.072
227.30  5283.233  406.939    0.000  406.939  1252.819 1659.036    0.000 1659.036    40.616 2816.740    0.000 2816.740
227.40  5201.795  373.448    0.000  373.448  1235.583 1537.425    0.000 1537.425    40.616 2686.151    0.000 2686.151
227.50  5473.476  321.376    0.000  321.376   903.405 1945.926    0.000 1945.926     0.000 2794.620    0.000 2794.620
227.60  5638.489  168.067    0.000  168.067  1346.564 1707.893    0.000 1707.893    50.769 3309.154    0.000 3309.154
227.70  5571.135  187.657    0.000  187.657  1471.394 1534.851    0.000 1534.851    40.616 3216.145    0.000 3216.145
227.80  5475.288  201.717    0.000  201.717  1363.143 1573.263    0.000 1573.263    50.769 3177.153    0.000 3177.153
227.90  5583.302  207.962    0.000  207.962  1427.806 1431.114    0.000 1431.114    30.462 3222.491    0.000 3222.491
228.00  5763.958  175.516    0.000  175.516  1487.310 1554.645    0.000 1554.645    30.462 3466.492    0.000 3466.492
228.10  5716.450  100.279    0.000  100.279  1484.192 1370.009    0.000 1370.009    40.414 2891.928    0.000 2891.928
228.20  5561.576  104.423    0.000  104.423  1385.711 1117.706    0.000 1117.706    60.320 2701.427    0.000 2701.427
228.30  5635.865   83.739    0.000   83.739  1632.645 1024.575    0.000 1024.575   192.319 2674.178    0.000 2674.178
228.40  5604.771  146.630    0.000  146.630  1539.058 1235.855    0.000 1235.855   202.473 2934.159    0.000 2934.159
228.50  5507.808  227.634    0.000  227.634  1559.160 1252.405    0.000 1252.405    70.271 2797.531    0.000 2797.531
228.60  5633.731  252.783    0.000  252.783  1561.234 1352.662    0.000 1352.662   141.247 3265.614    0.000 3265.614
228.70  5611.559  179.692    0.000  179.692  1502.187 1390.583    0.000 1390.583    80.226 3091.295    0.000 3091.295
228.80  5819.661  170.065    0.000  170.065  1625.164 1360.151    0.000 1360.151    80.727 3137.435    0.000 3137.435
228.90  5565.585  203.422    0.000  203.422  1514.591 1272.176    0.000 1272.176    90.580 2863.285    0.000 2863.285
229.00  5612.569  191.156    0.000  191.156  1448.805 1466.615    0.000 1466.615    70.573 3260.988    0.000 3260.988
229.10  5456.434  192.286    0.000  192.286  1423.157 1495.109    0.000 1495.109    49.965 3239.986    0.000 3239.986
229.20  5439.436  245.880    0.000  245.880  1514.053 1578.453    0.000 1578.453    40.414 3300.201    0.000 3300.201
229.30  5370.060  281.411    0.000  281.411  1190.912 1607.402    0.000 1607.402   100.733 3064.741    0.000 3064.741
229.40  5481.860  276.029    0.000  276.029  1426.421 1571.862    0.000 1571.862    40.414 3297.179    0.000 3297.179
229.50  5396.375  232.213    0.000  232.213  1311.160 1648.646    0.000 1648.646    30.361 3198.250    0.000 3198.250
229.60  5645.833  151.599    0.000  151.599  1571.887 1465.128    0.000 1465.128    80.727 3226.599    0.000 3226.599
229.70  5517.584  226.560    0.000  226.560  1215.278 1666.482    0.000 1666.482    50.769 3136.637    0.000 3136.637
229.80  5573.863  239.838    0.000  239.838  1443.687 1641.266    0.000 1641.266   101.036 3257.273    0.000 3257.273
229.90  5430.258  248.399    0.000  248.399  1180.948 1738.419    0.000 1738.419    20.106 3119.546    0.000 3119.546
230.00  5372.518  325.558    0.000  325.558  1149.207 1780.169    0.000 1780.169    50.769 3272.353    0.000 3272.353
230.10  5552.922  233.620    0.000  233.620  1321.999 1810.178    0.000 1810.178   161.152 3161.568    0.000 3161.568
230.20  5513.930  309.542    0.000  309.542  1250.267 1769.835    0.000 1769.835    60.319 3198.655    0.000 3198.655
230.30  5433.222  249.801    0.000  249.801  1201.258 1678.909    0.000 1678.909    70.573 3181.572    0.000 3181.572
230.40  5388.975  243.964    0.000  243.964  1150.456 1777.292    0.000 1777.292    40.414 3158.639    0.000 3158.639
230.50  5569.411  195.404    0.000  195.404  1236.163 1723.148    0.000 1723.148    30.462 2936.373    0.000 2936.373
230.60  5718.125  280.370    0.000  280.370  1280.609 1698.252    0.000 1698.252    30.361 3293.469    0.000 3293.469
230.70  5570.277  331.206    0.000  331.206  1185.535 1964.339    0.000 1964.339    40.616 3241.287    0.000 3241.287
230.80  5546.565  264.483    0.000  264.483  1075.132 1776.618    0.000 1776.618     0.000 2868.013    0.000 2868.013
230.90  5491.088  222.713    0.000  222.713  1281.836 1767.275    0.000 1767.275    10.154 3158.548    0.000 3158.548
231.00  5610.792  179.766    0.000  179.766  1321.710 1583.152    0.000 1583.152    50.467 3039.518    0.000 3039.518
231.10  5484.098  249.589    0.000  249.589  1138.335 1917.482    0.000 1917.482    10.154 3080.340    0.000 3080.340
231.20  5584.920  194.389    0.000  194.389  1268.945 1570.042    0.000 1570.042    10.154 2717.407    0.000 2717.407
231.30  5466.458  171.426    0.000  171.426  1307.556 1794.603    0.000 1794.603     0.000 3077.919    0.000 3077.919
231.40  5599.784  245.352    0.000  245.352  1226.044 1818.514    0.000 1818.514    10.154 3114.013    0.000 3114.013
231.50  5647.123  239.740    0.000  239.740  1361.206 1612.720    0.000 1612.720    30.159 3140.131    0.000 3140.131
231.60  5627.661  169.627    0.000  169.627  1392.243 1740.707    0.000 1740.707    10.053 3213.427    0.000 3213.427
231.70  5517.143  178.250    0.000  178.250  1078.868 1847.146    0.000 1847.146    40.616 3151.213    0.000 3151.213
231.80  5671.508  245.873    0.000  245.873  1269.154 1797.297    0.000 1797.297    50.366 3255.157    0.000 3255.157
231.90  5654.752  266.662    0.000  266.662  1115.533 2031.045    0.000 2031.045   132.000 3244.999    0.000 3244.999
232.00  5856.150  263.226    0.000  263.226  1222.970 1949.049    0.000 1949.049     0.000 3407.371    0.000 3407.371
232.10  5600.212  249.176    0.000  249.176  1189.648 1828.161    0.000 1828.161    60.722 3057.510    0.000 3057.510
232.20  5385.879  303.103    0.000  303.103  1442.199 1741.010    0.000 1741.010   170.903 3207.904    0.000 3207.904
232.30  5414.969  269.287    0.000  269.287  1377.364 1742.571    0.000 1742.571    50.769 3136.937    0.000 3136.937
232.40  5271.404  358.424    0.000  358.424  1459.132 1704.677    0.000 1704.677   161.253 3164.063    0.000 3164.063
232.50  5192.037  334.936    0.000  334.936  1037.516 2067.150    0.000 2067.150    50.669 3427.159    0.000 3427.159
232.60  5312.699  270.674    0.000  270.674  1414.828 1838.399    0.000 1838.399    81.231 3508.291    0.000 3508.291
232.70  5421.941  306.938    0.000  306.938  1183.556 1864.429    0.000 1864.429    10.154 3352.566    0.000 3352.566
232.80  5259.626  328.148    0.000  328.148   928.062 2068.179    0.000 2068.179    40.313 3059.906    0.000 3059.906
232.90  5198.348  337.942    0.000  337.942   988.383 2060.685    0.000 2060.685    10.053 3342.516    0.000 3342.516
233.00  5260.312  353.821    0.000  353.821  1217.719 1738.673    0.000 1738.673    30.361 2989.038    0.000 2989.038
233.10  5364.315  298.485    0.000  298.485  1061.115 1854.912    0.000 1854.912     0.000 3275.960    0.000 3275.960
233.20  5355.679  241.889    0.000  241.889  1460.842 1616.419    0.000 1616.419    10.154 3105.872    0.000 3105.872
233.30  5638.202  279.916    0.000  279.916  1521.416 1618.911    0.000 1618.911    79.824 3334.781    0.000 3334.781
233.40  5538.883  211.540    0.000  211.540  1486.578 1634.533    0.000 1634.533    10.154 3492.519    0.000 3492.519
233.50  5489.732  230.943    0.000  230.943  1520.894 1675.120    0.000 1675.120   100.632 3359.904    0.000 3359.904
233.60  5557.837  261.411    0.000  261.411  1444.302 1656.866    0.000 1656.866    20.106 3374.166    0.000 3374.166
233.70  5409.947  230.199    0.000  230.199  1131.835 1928.666    0.000 1928.666    10.154 3140.124    0.000 3140.124
233.80  5377.597  217.098    0.000  217.098  1547.215 1456.445    0.000 1456.445     0.000 2880.978    0.000 2880.978
233.90  5534.326  263.296    0.000  263.296  1478.274 1688.502    0.000 1688.502     0.000 3287.523    0.000 3287.523
234.00  5325.726  285.542    0.000  285.542  1609.138 1375.887    0.000 1375.887    30.361 3140.838    0.000 3140.838
234.10  5424.936  225.539    0.000  225.539  1633.060 1379.455    0.000 1379.455   101.035 3000.603    0.000 3000.603
234.20  5591.820  217.099    0.000  217.099  1570.810 1600.802    0.000 1600.802   151.905 3095.505    0.000 3095.505
234.30  5535.979  177.088    0.000  177.088  1423.023 1532.115    0.000 1532.115    81.130 3140.054    0.000 3140.054
234.40  5512.051  259.426    0.000  259.426  1295.396 1645.222    0.000 1645.222   111.693 2993.568    0.000 2993.568
234.50  5598.292  232.490    0.000  232.490  1512.606 1530.312    0.000 1530.312    91.385 3090.786    0.000 3090.786
234.60  5563.598  235.885    0.000  235.885  1432.427 1697.075    0.000 1697.075   131.900 3038.206    0.000 3038.206
234.70  5653.552  227.629    0.000  227.629  1594.923 1670.855    0.000 1670.855   151.603 3352.150    0.000 3352.150
234.80  5734.004  238.775    0.000  238.775  1542.316 1724.212    0.000 1724.212    60.923 3353.984    0.000 3353.984
234.90  5625.214  261.262    0.000  261.262  1578.660 1665.102    0.000 1665.102   273.449 3105.753    0.000 3105.753
235.00  5325.982  267.794    0.000  267.794  1481.001 1507.104    0.000 1507.104   121.544 2978.894    0.000 2978.894
235.10  5249.767  269.102    0.000  269.102  1456.238 1570.909    0.000 1570.909    20.308 3056.308    0.000 3056.308
235.20  5517.962  258.672    0.000  258.672  1691.729 1512.278    0.000 1512.278   131.597 3333.664    0.000 3333.664
235.30  5469.394  223.678    0.000  223.678  1589.813 1498.297    0.000 1498.297    60.923 3035.494    0.000 3035.494
235.40  5654.175  211.220    0.000  211.220  1743.330 1428.694    0.000 1428.694   111.693 3410.589    0.000 3410.589
235.50  5728.020  207.176    0.000  207.176  1842.024 1332.959    0.000 1332.959   283.502 3216.850    0.000 3216.850
235.60  5494.032  265.249    0.000  265.249  1508.096 1876.222    0.000 1876.222   200.564 3409.575    0.000 3409.575
235.70  5330.493  226.601    0.000  226.601  1770.027 1279.664    0.000 1279.664   273.147 3170.514    0.000 3170.514
235.80  5330.787  242.534    0.000  242.534  1536.570 1564.735    0.000 1564.735   203.078 3141.262    0.000 3141.262
235.90  5286.241  229.969    0.000  229.969  1636.576 1406.497    0.000 1406.497   151.804 2885.095    0.000 2885.095
236.00  5579.685  217.653    0.000  217.653  1488.591 1513.414    0.000 1513.414   110.786 3116.612    0.000 3116.612
236.10  5397.632  210.972    0.000  210.972  1463.311 1576.517    0.000 1576.517   150.796 3159.035    0.000 3159.035
236.20  5642.045  112.117    0.000  112.117  1330.532 1492.092    0.000 1492.092    20.106 2966.525    0.000 2966.525
236.30  5738.781   77.250    0.000   77.250  1582.349 1493.595    0.000 1493.595   171.407 3290.342    0.000 3290.342
236.40  5671.306   67.088    0.000   67.088  1551.965 1243.052    0.000 1243.052    70.372 2840.048    0.000 2840.048
236.50  5484.085  159.614    0.000  159.614  1560.472 1317.269    0.000 1317.269    40.313 2979.096    0.000 2979.096
236.60  5403.344  190.680    0.000  190.680  1708.851 1379.622    0.000 1379.622    91.385 3141.560    0.000 3141.560
236.70  5361.977  133.512    0.000  133.512  1553.135 1592.693    0.000 1592.693    81.231 3311.747    0.000 3311.747
236.80  5303.758  230.193    0.000  230.193  1281.348 1748.754    0.000 1748.754     0.000 3099.310    0.000 3099.310
236.90  5411.385  222.438    0.000  222.438  1488.005 1549.767    0.000 1549.767    60.923 3150.082    0.000 3150.082
237.00  5433.431  195.068    0.000  195.068  1701.220 1436.589    0.000 1436.589    10.053 3137.624    0.000 3137.624
237.10  5467.873  185.963    0.000  185.963  1663.368 1464.787    0.000 1464.787     0.000 2865.795    0.000 2865.795
237.20  5500.089  191.996    0.000  191.996  1591.963 1707.354    0.000 1707.354     0.000 3324.215    0.000 3324.215
237.30  5569.667  161.329    0.000  161.329  1722.527 1412.550    0.000 1412.550    30.361 3397.400    0.000 3397.400
237.40  5304.881  231.609    0.000  231.609  1551.507 1474.788    0.000 1474.788    20.308 3136.519    0.000 3136.519
237.50  5551.361  155.986    0.000  155.986  1567.060 1390.263    0.000 1390.263    20.308 3179.963    0.000 3179.963
237.60  5694.652  128.087    0.000  128.087  1721.355 1235.824    0.000 1235.824    10.053 2976.984    0.000 2976.984
237.70  5604.546  116.733    0.000  116.733  1499.036 1270.920    0.000 1270.920    20.308 2649.650    0.000 2649.650
237.80  5735.173  130.129    0.000  130.129  1344.728 1346.672    0.000 1346.672     0.000 2401.642    0.000 2401.642
237.90  5783.728  109.000    0.000  109.000  1550.527 1529.769    0.000 1529.769     0.000 2959.280    0.000 2959.280
238.00  5700.727  110.084    0.000  110.084  1509.091 1403.033    0.000 1403.033    10.154 2738.615    0.000 2738.615
238.10  5677.207  110.226    0.000  110.226  1347.624 1426.697    0.000 1426.697    20.308 2572.641    0.000 2572.641
238.20  5598.676  110.220    0.000  110.220  1232.566 1406.333    0.000 1406.333     0.000 2144.067    0.000 2144.067
238.30  5513.400  103.188    0.000  103.188  1423.466 1179.314    0.000 1179.314    30.462 2079.126    0.000 2079.126
238.40  5674.400   93.412    0.000   93.412  1425.145 1293.415    0.000 1293.415     0.000 2345.944    0.000 2345.944
238.50  5555.794   98.549    0.000   98.549  1643.909  964.922    0.000  964.922    40.414 2072.592    0.000 2072.592
238.60  5540.184  111.262    0.000  111.262  1486.799 1165.623    0.000 1165.623    19.906 2314.780    0.000 2314.780
238.70  5595.650  115.284    0.000  115.284  1472.179 1100.159    0.000 1100.159    20.308 2034.285    0.000 2034.285
238.80  5571.552  109.528    0.000  109.528  1526.426 1216.917    0.000 1216.917   142.154 2412.894    0.000 2412.894
238.90  5286.237  129.830    0.000  129.830  1312.074 1177.863    0.000 1177.863    30.462 1978.584    0.000 1978.584
239.00  5319.722  100.622    0.000  100.622  1422.653 1212.604    0.000 1212.604     0.000 2541.767    0.000 2541.767
239.10  5599.739  108.797    0.000  108.797  1507.480 1091.299    0.000 1091.299   182.165 2034.384    0.000 2034.384
239.20  5443.654  127.945    0.000  127.945  1709.658 1192.593    0.000 1192.593   131.397 2538.260    0.000 2538.260
239.30  5634.729  134.411    0.000  134.411  1671.926 1140.408    0.000 1140.408    70.976 2522.365    0.000 2522.365
239.40  5495.969  194.353    0.000  194.353  1712.337 1135.222    0.000 1135.222    60.419 2563.987    0.000 2563.987
239.50  5501.265  216.196    0.000  216.196  1643.301 1340.191    0.000 1340.191     0.000 2771.398    0.000 2771.398
239.60  5472.298  131.104    0.000  131.104  1456.438 1517.834    0.000 1517.834     0.000 2845.988    0.000 2845.988
239.70  5523.751  104.539    0.000  104.539  1670.184 1172.269    0.000 1172.269    49.965 2625.523    0.000 2625.523
239.80  5569.791  159.458    0.000  159.458  1462.177 1358.871    0.000 1358.871     0.000 2643.314    0.000 2643.314
239.90  5565.683  199.339    0.000  199.339  1441.746 1474.024    0.000 1474.024     0.000 2669.354    0.000 2669.354
240.00  5574.766  147.037    0.000  147.037  1493.738 1347.058    0.000 1347.058    30.462 2648.642    0.000 2648.642
240.10  5673.931  159.612    0.000  159.612  1481.178 1424.226    0.000 1424.226    50.568 2573.545    0.000 2573.545
240.20  5618.050  164.130    0.000  164.130  1507.561 1501.930    0.000 1501.930   111.088 2586.414    0.000 2586.414
240.30  5480.248  194.594    0.000  194.594  1486.405 1202.703    0.000 1202.703    40.616 2396.104    0.000 2396.104
240.40  5611.143  180.147    0.000  180.147  1632.110 1313.047    0.000 1313.047   172.314 2496.242    0.000 2496.242
240.50  5489.029  159.250    0.000  159.250  1806.142 1150.228    0.000 1150.228   152.006 2805.073    0.000 2805.073
240.60  5469.697  209.293    0.000  209.293  1427.147 1478.056    0.000 1478.056    20.308 2845.181    0.000 2845.181
240.70  5684.674  173.558    0.000  173.558  1599.317 1314.425    0.000 1314.425    10.154 2652.164    0.000 2652.164
240.80  5565.473  217.141    0.000  217.141  1636.089 1328.122    0.000 1328.122     0.000 2727.560    0.000 2727.560
240.90  5564.904  170.836    0.000  170.836  1593.630 1299.430    0.000 1299.430     9.953 2788.193    0.000 2788.193
241.00  5516.956  253.252    0.000  253.252  1594.783 1455.975    0.000 1455.975    50.769 2824.682    0.000 2824.682
241.10  5488.145  218.343    0.000  218.343  1491.393 1336.012    0.000 1336.012    19.906 2653.782    0.000 2653.782
241.20  5481.980  256.657    0.000  256.657  1321.029 1672.189    0.000 1672.189     0.000 2860.877    0.000 2860.877
241.30  5448.177  172.135    0.000  172.135  1493.866 1446.801    0.000 1446.801    91.385 2667.239    0.000 2667.239
241.40  5347.167  186.925    0.000  186.925  1508.920 1349.433    0.000 1349.433   141.953 2627.224    0.000 2627.224
241.50  5500.655  212.842    0.000  212.842  1638.137 1262.805    0.000 1262.805    70.976 2817.238    0.000 2817.238
241.60  5632.151  172.948    0.000  172.948  1655.057 1241.014    0.000 1241.014     0.000 2695.396    0.000 2695.396
241.70  5682.806  169.111    0.000  169.111  1586.223 1288.435    0.000 1288.435    81.231 2684.334    0.000 2684.334
241.80  5690.374  233.172    0.000  233.172  1640.836 1389.594    0.000 1389.594   101.338 2887.007    0.000 2887.007
241.90  5567.604  233.543    0.000  233.543  1638.605 1518.383    0.000 1518.383   121.847 3233.435    0.000 3233.435
242.00  5406.889  270.338    0.000  270.338  1579.951 1549.689    0.000 1549.689    20.106 3427.366    0.000 3427.366
242.10  5671.496  259.475    0.000  259.475  1476.889 1432.142    0.000 1432.142    10.154 3146.389    0.000 3146.389
242.20  5525.653  281.010    0.000  281.010  1521.091 1547.967    0.000 1547.967    50.265 3062.430    0.000 3062.430
242.30  5468.744  232.823    0.000  232.823  1314.162 1658.519    0.000 1658.519    60.521 3281.095    0.000 3281.095
242.40  5472.559  227.524    0.000  227.524  1532.779 1492.411    0.000 1492.411    40.515 3230.120    0.000 3230.120
242.50  5725.656  180.570    0.000  180.570  1730.824 1574.107    0.000 1574.107   140.845 3519.048    0.000 3519.048
242.60  5615.733  179.380    0.000  179.380  1783.052 1367.854    0.000 1367.854    40.616 3449.392    0.000 3449.392
242.70  5730.658  148.692    0.000  148.692  1712.642 1719.198    0.000 1719.198    30.260 3750.072    0.000 3750.072
242.80  5547.956  203.012    0.000  203.012  1542.838 1696.228    0.000 1696.228    80.727 3722.437    0.000 3722.437
242.90  5712.895  289.293    0.000  289.293  1600.773 1703.767    0.000 1703.767   110.886 3533.820    0.000 3533.820
243.00  5733.660  194.964    0.000  194.964  1515.447 1622.285    0.000 1622.285    70.876 3248.116    0.000 3248.116
243.10  5730.703  164.792    0.000  164.792  1905.347 1354.165    0.000 1354.165   482.649 3151.404    0.000 3151.404
243.20  5741.310  142.338    0.000  142.338  1922.341 1178.014    0.000 1178.014   332.357 3005.232    0.000 3005.232
243.30  5660.259  194.764    0.000  194.764  1842.126 1506.087    0.000 1506.087   312.049 3336.890    0.000 3336.890
243.40  5696.636  148.626    0.000  148.626  1846.152 1331.075    0.000 1331.075   283.805 2914.755    0.000 2914.755
243.50  5623.046  144.456    0.000  144.456  1883.957 1256.104    0.000 1256.104   495.124 2742.139    0.000 2742.139
243.60  5594.836  207.529    0.000  207.529  1804.962 1395.623    0.000 1395.623   201.163 3125.171    0.000 3125.171
243.70  5787.035  154.062    0.000  154.062  2018.586 1243.827    0.000 1243.827   434.702 2866.708    0.000 2866.708
243.80  5758.406  153.188    0.000  153.188  2024.072 1225.669    0.000 1225.669   493.811 2889.213    0.000 2889.213
243.90  5720.703  145.469    0.000  145.469  1650.421 1348.715    0.000 1348.715   191.110 2866.800    0.000 2866.800
244.00  5559.866  137.644    0.000  137.644  1937.531 1059.698    0.000 1059.698   270.534 2364.443    0.000 2364.443
244.10  5728.598  145.344    0.000  145.344  1760.859 1275.646    0.000 1275.646   121.243 2635.781    0.000 2635.781
244.20  5610.417  158.814    0.000  158.814  1697.612 1149.843    0.000 1149.843   110.687 2719.423    0.000 2719.423
244.30  5723.063  179.159    0.000  179.159  1720.568 1219.655    0.000 1219.655    80.225 2791.803    0.000 2791.803
244.40  5677.186  177.337    0.000  177.337  1701.903 1107.750    0.000 1107.750   119.935 2596.965    0.000 2596.965
244.50  5694.037  165.421    0.000  165.421  1670.881 1272.835    0.000 1272.835    10.053 2781.653    0.000 2781.653
244.60  5657.705  203.480    0.000  203.480  1551.094 1333.056    0.000 1333.056    70.976 2480.350    0.000 2480.350
244.70  5507.403  127.703    0.000  127.703  1463.815 1228.304    0.000 1228.304    30.462 2267.926    0.000 2267.926
244.80  5444.812  165.398    0.000  165.398  1659.243 1096.528    0.000 1096.528     0.000 2278.687    0.000 2278.687
244.90  5461.573  149.453    0.000  149.453  1618.017 1081.444    0.000 1081.444    60.923 2311.262    0.000 2311.262
245.00  5530.556  172.065    0.000  172.065  1634.201 1142.181    0.000 1142.181    20.308 2328.351    0.000 2328.351
245.10  5584.983  212.765    0.000  212.765  1496.279 1301.932    0.000 1301.932   151.906 2407.573    0.000 2407.573
245.20  5224.625  216.803    0.000  216.803  1334.105 1327.557    0.000 1327.557    40.616 2254.960    0.000 2254.960
245.30  5467.210  154.320    0.000  154.320  1568.402 1207.752    0.000 1207.752    30.462 2456.215    0.000 2456.215
245.40  5742.452  165.638    0.000  165.638  1581.219 1464.256    0.000 1464.256   333.566 2639.889    0.000 2639.889
245.50  5330.640  227.496    0.000  227.496  1490.909 1286.238    0.000 1286.238   251.030 2398.311    0.000 2398.311
245.60  5330.468  211.062    0.000  211.062  1517.131 1452.455    0.000 1452.455   312.553 2380.303    0.000 2380.303
245.70  5486.978  252.074    0.000  252.074  1282.087 1630.401    0.000 1630.401    50.769 2889.309    0.000 2889.309
245.80  5634.106  225.326    0.000  225.326  1411.691 1470.484    0.000 1470.484    91.284 2629.939    0.000 2629.939
245.90  5479.406  203.179    0.000  203.179  1585.653 1445.305    0.000 1445.305   271.034 2744.752    0.000 2744.752
246.00  5365.718  239.864    0.000  239.864  1064.153 1673.974    0.000 1673.974    10.154 2558.868    0.000 2558.868
246.10  5493.066  232.484    0.000  232.484  1168.319 1693.313    0.000 1693.313    30.159 2589.932    0.000 2589.932
246.20  5566.980  267.175    0.000  267.175  1495.233 1415.124    0.000 1415.124    71.077 2537.960    0.000 2537.960
246.30  5640.589  236.332    0.000  236.332  1253.561 1595.305    0.000 1595.305    80.828 2589.021    0.000 2589.021
246.40  5572.857  161.148    0.000  161.148  1530.613 1510.770    0.000 1510.770   110.886 2930.520    0.000 2930.520
246.50  5370.368  295.857    0.000  295.857  1489.063 1498.495    0.000 1498.495    91.284 2962.605    0.000 2962.605
246.60  5422.729  228.898    0.000  228.898  1452.870 1536.430    0.000 1536.430   111.693 3032.474    0.000 3032.474
246.70  5444.411  251.131    0.000  251.131  1259.747 1609.779    0.000 1609.779    10.154 3044.018    0.000 3044.018
246.80  5472.291  377.585    0.000  377.585  1342.764 1760.560    0.000 1760.560    30.462 3149.297    0.000 3149.297
246.90  5386.883  464.877    0.000  464.877  1175.760 2072.076    0.000 2072.076     0.000 3726.332    0.000 3726.332
247.00  5323.690  382.830    0.000  382.830  1245.113 1951.615    0.000 1951.615     0.000 3436.598    0.000 3436.598
247.10  5609.941  322.026    0.000  322.026  1263.000 1897.022    0.000 1897.022    80.425 3297.265    0.000 3297.265
247.20  5480.346  363.850    0.000  363.850  1079.914 2157.496    0.000 2157.496     0.000 3536.431    0.000 3536.431
247.30  5651.598  328.037    0.000  328.037  1270.603 1819.138    0.000 1819.138    80.425 3178.845    0.000 3178.845
247.40  5643.812  327.957    0.000  327.957  1341.625 1715.448    0.000 1715.448    90.478 3169.493    0.000 3169.493
247.50  5637.520  280.117    0.000  280.117  1259.162 1815.931    0.000 1815.931    40.212 2982.096    0.000 2982.096
247.60  5615.596  253.086    0.000  253.086  1545.997 1608.405    0.000 1608.405   201.163 3207.388    0.000 3207.388
247.70  5452.374  296.958    0.000  296.958  1505.309 1474.949    0.000 1474.949   201.062 2782.543    0.000 2782.543
247.80  5563.888  247.082    0.000  247.082  1359.270 1547.932    0.000 1547.932     0.000 2565.112    0.000 2565.112
247.90  5463.199  223.292    0.000  223.292  1466.021 1501.236    0.000 1501.236    60.319 2674.380    0.000 2674.380
248.00  5561.750  239.521    0.000  239.521  1401.233 1465.132    0.000 1465.132    19.906 2656.183    0.000 2656.183
248.10  5563.630  335.084    0.000  335.084  1268.920 1813.410    0.000 1813.410    30.159 3220.254    0.000 3220.254
248.20  5413.431  452.222    0.000  452.222  1287.151 1846.169    0.000 1846.169    30.159 3152.291    0.000 3152.291
248.30  5571.813  325.196    0.000  325.196  1521.909 1578.825    0.000 1578.825   362.617 2690.346    0.000 2690.346
248.40  5529.630  381.728    0.000  381.728  1499.627 1600.877    0.000 1600.877   263.295 3090.677    0.000 3090.677
248.50  5444.474  403.289    0.000  403.289  1281.964 1671.322    0.000 1671.322    20.308 2921.905    0.000 2921.905
248.60  5667.195  448.218    0.000  448.218  1528.773 1675.969    0.000 1675.969   231.927 3453.698    0.000 3453.698
248.70  5694.926  472.613    0.000  472.613  1462.676 1876.906    0.000 1876.906   445.259 3225.184    0.000 3225.184
248.80  5609.060  421.051    0.000  421.051  1258.833 1840.635    0.000 1840.635   303.609 3007.350    0.000 3007.350
248.90  5579.972  450.498    0.000  450.498  1421.058 1689.664    0.000 1689.664   694.077 2638.694    0.000 2638.694
249.00  5619.811  422.787    0.000  422.787  1488.308 1759.743    0.000 1759.743   584.289 2933.651    0.000 2933.651
249.10  5712.066  420.335    0.000  420.335  1621.052 1636.572    0.000 1636.572   777.414 2674.382    0.000 2674.382
249.20  5704.998  368.919    0.000  368.919  1460.200 1541.278    0.000 1541.278   761.541 2708.371    0.000 2708.371
249.30  5592.929  368.123    0.000  368.123  1595.775 1396.742    0.000 1396.742   535.031 2595.266    0.000 2595.266
249.40  5474.661  391.762    0.000  391.762  1387.032 1539.788    0.000 1539.788   432.888 2773.900    0.000 2773.900
249.50  5469.423  400.173    0.000  400.173  1457.588 1593.135    0.000 1593.135   484.967 2983.508    0.000 2983.508
249.60  5557.297  384.289    0.000  384.289  1606.386 1552.337    0.000 1552.337   665.520 2842.869    0.000 2842.869
249.70  5473.571  395.178    0.000  395.178  1650.688 1506.864    0.000 1506.864   526.692 3159.560    0.000 3159.560
249.80  5448.463  367.516    0.000  367.516  1519.143 1700.011    0.000 1700.011   434.702 3072.590    0.000 3072.590
249.90  5628.263  403.237    0.000  403.237  1593.827 1579.334    0.000 1579.334   444.251 3050.763    0.000 3050.763
250.00  5399.644  434.391    0.000  434.391  1461.310 1550.629    0.000 1550.629   527.599 3354.693    0.000 3354.693
250.10  5309.317  468.036    0.000  468.036  1514.591 1726.906    0.000 1726.906   384.134 3234.642    0.000 3234.642
250.20  5479.854  404.758    0.000  404.758  1257.347 1839.924    0.000 1839.924   162.361 3352.580    0.000 3352.580
250.30  5468.645  425.069    0.000  425.069  1316.710 1801.823    0.000 1801.823   273.248 3320.604    0.000 3320.604
250.40  5593.003  401.708    0.000  401.708  1418.118 1695.150    0.000 1695.150   203.078 3185.372    0.000 3185.372
250.50  5304.589  594.526    0.000  594.526  1165.616 1891.258    0.000 1891.258   162.261 3207.396    0.000 3207.396
250.60  5372.947  465.585    0.000  465.585  1395.675 1778.583    0.000 1778.583   385.847 3055.709    0.000 3055.709
250.70  5290.858  420.874    0.000  420.874  1320.101 1665.048    0.000 1665.048   324.924 3200.779    0.000 3200.779
250.80  5255.375  490.657    0.000  490.657  1569.778 1655.921    0.000 1655.921   304.616 3258.084    0.000 3258.084
250.90  5251.721  587.002    0.000  587.002  1575.676 1625.915    0.000 1625.915   274.155 3309.654    0.000 3309.654
251.00  5469.126  517.040    0.000  517.040  1456.151 1645.785    0.000 1645.785   273.550 3125.261    0.000 3125.261
251.10  5304.936  482.597    0.000  482.597  1431.800 1675.717    0.000 1675.717   373.174 3094.707    0.000 3094.707
251.20  5423.336  518.557    0.000  518.557  1464.570 1704.255    0.000 1704.255   282.797 3224.698    0.000 3224.698
251.30  5458.741  495.612    0.000  495.612  1442.180 1629.797    0.000 1629.797   253.847 3345.036    0.000 3345.036
251.40  5249.154  482.342    0.000  482.342  1448.548 1610.443    0.000 1610.443   284.309 2947.234    0.000 2947.234
251.50  5536.500  550.855    0.000  550.855  1371.277 1671.569    0.000 1671.569   273.248 3236.158    0.000 3236.158
251.60  5508.808  515.663    0.000  515.663  1233.190 1890.896    0.000 1890.896   264.001 3062.845    0.000 3062.845
251.70  5472.868  527.650    0.000  527.650  1277.945 1724.945    0.000 1724.945   324.924 2996.586    0.000 2996.586
251.80  5342.229  483.078    0.000  483.078  1273.557 1792.192    0.000 1792.192   293.455 2758.728    0.000 2758.728
251.90  5299.638  544.580    0.000  544.580  1500.498 1768.537    0.000 1768.537   222.378 3363.733    0.000 3363.733
252.00  5271.516  502.090    0.000  502.090  1588.915 1612.645    0.000 1612.645   486.984 2887.913    0.000 2887.913
252.10  5435.408  486.302    0.000  486.302  1483.858 1721.155    0.000 1721.155   484.967 3000.410    0.000 3000.410
252.20  5523.656  493.120    0.000  493.120  1432.240 1648.662    0.000 1648.662   487.185 2625.526    0.000 2625.526
252.30  5429.447  454.003    0.000  454.003  1586.977 1489.382    0.000 1489.382   588.723 2792.707    0.000 2792.707
252.40  5359.570  499.562    0.000  499.562  1498.304 1609.573    0.000 1609.573   578.771 2883.893    0.000 2883.893
252.50  5316.921  528.004    0.000  528.004  1545.364 1526.260    0.000 1526.260   507.291 2932.647    0.000 2932.647
252.60  5526.793  458.461    0.000  458.461  1704.124 1432.056    0.000 1432.056   496.633 2843.175    0.000 2843.175
252.70  5537.665  451.567    0.000  451.567  1477.016 1617.872    0.000 1617.872   567.912 2955.270    0.000 2955.270
252.80  5609.190  394.446    0.000  394.446  1655.900 1542.620    0.000 1542.620   626.416 2658.385    0.000 2658.385
252.90  5553.344  408.100    0.000  408.100  1525.228 1609.956    0.000 1609.956   335.078 3202.482    0.000 3202.482
253.00  5663.726  381.827    0.000  381.827  1564.775 1720.279    0.000 1720.279   445.561 2923.997    0.000 2923.997
253.10  5708.505  380.018    0.000  380.018  1587.046 1664.300    0.000 1664.300   404.744 3037.302    0.000 3037.302
253.20  5659.136  368.101    0.000  368.101  1700.830 1596.159    0.000 1596.159   528.002 3026.845    0.000 3026.845
253.30  5573.812  355.395    0.000  355.395  1352.905 1844.246    0.000 1844.246   334.776 3394.904    0.000 3394.904
253.40  5810.331  377.469    0.000  377.469  1450.015 1623.189    0.000 1623.189   314.166 2738.522    0.000 2738.522
253.50  5715.156  447.069    0.000  447.069  1339.345 1785.435    0.000 1785.435   405.147 2993.564    0.000 2993.564
253.60  5761.829  494.284    0.000  494.284  1334.145 1741.406    0.000 1741.406   507.694 2753.189    0.000 2753.189
253.70  5628.367  426.262    0.000  426.262  1516.909 1719.623    0.000 1719.623   557.355 2701.917    0.000 2701.917
253.80  5667.267  415.242    0.000  415.242  1365.996 1710.688    0.000 1710.688   475.821 2913.949    0.000 2913.949
253.90  5570.727  482.427    0.000  482.427  1327.785 1875.705    0.000 1875.705   405.551 3044.035    0.000 3044.035
254.00  5696.353  405.539    0.000  405.539  1290.217 1839.265    0.000 1839.265   274.155 3159.154    0.000 3159.154
254.10  5645.755  375.392    0.000  375.392  1492.328 1693.589    0.000 1693.589   556.448 2910.122    0.000 2910.122
254.20  5606.208  354.292    0.000  354.292  1533.765 1607.791    0.000 1607.791   615.758 2780.434    0.000 2780.434
254.30  5641.460  356.999    0.000  356.999  1511.226 1603.427    0.000 1603.427   304.314 3077.717    0.000 3077.717
254.40  5616.479  416.907    0.000  416.907  1545.153 1628.504    0.000 1628.504   505.074 2945.013    0.000 2945.013
254.50  5572.731  410.314    0.000  410.314  1462.219 1591.630    0.000 1591.630   415.402 3014.282    0.000 3014.282
254.60  5650.996  386.802    0.000  386.802  1458.842 1541.170    0.000 1541.170   385.847 2894.858    0.000 2894.858
254.70  5620.715  393.785    0.000  393.785  1617.579 1591.974    0.000 1591.974   385.847 3006.946    0.000 3006.946
254.80  5566.450  358.101    0.000  358.101  1456.282 1548.562    0.000 1548.562   383.832 2921.488    0.000 2921.488
254.90  5662.644  419.192    0.000  419.192  1462.231 1689.411    0.000 1689.411   527.901 3030.467    0.000 3030.467
255.00  5480.664  386.949    0.000  386.949  1479.511 1594.717    0.000 1594.717   383.832 2741.526    0.000 2741.526
255.10  5646.665  429.355    0.000  429.355  1385.278 1628.216    0.000 1628.216   314.770 3189.417    0.000 3189.417
255.20  5656.064  386.634    0.000  386.634  1672.705 1486.716    0.000 1486.716   619.387 2955.379    0.000 2955.379
255.30  5492.346  393.214    0.000  393.214  1352.376 1851.883    0.000 1851.883   466.373 3196.645    0.000 3196.645
255.40  5558.839  353.295    0.000  353.295  1242.564 1790.920    0.000 1790.920   313.863 3168.605    0.000 3168.605
255.50  5432.980  412.199    0.000  412.199  1333.380 1708.196    0.000 1708.196   393.784 3189.511    0.000 3189.511
255.60  5553.141  372.786    0.000  372.786  1483.496 1702.582    0.000 1702.582   355.386 3213.546    0.000 3213.546
255.70  5631.149  423.526    0.000  423.526  1486.491 1792.547    0.000 1792.547   335.078 3329.264    0.000 3329.264
255.80  5334.187  492.212    0.000  492.212  1418.041 1658.631    0.000 1658.631   385.847 3216.047    0.000 3216.047
255.90  5438.221  503.177    0.000  503.177  1633.764 1677.088    0.000 1677.088   696.990 2904.695    0.000 2904.695
256.00  5583.733  396.494    0.000  396.494  1429.878 1795.124    0.000 1795.124   415.805 3131.506    0.000 3131.506
256.10  5646.546  337.375    0.000  337.375  1713.872 1624.274    0.000 1624.274   608.628 2975.777    0.000 2975.777
256.20  5458.367  433.853    0.000  433.853  1564.074 1666.655    0.000 1666.655   426.463 2892.834    0.000 2892.834
256.30  5482.366  450.762    0.000  450.762  1579.373 1541.124    0.000 1541.124   516.638 2873.026    0.000 2873.026
256.40  5273.647  405.649    0.000  405.649  1583.046 1546.358    0.000 1546.358   749.875 2710.362    0.000 2710.362
256.50  5221.512  543.046    0.000  543.046  1605.220 1394.208    0.000 1394.208   606.512 2689.953    0.000 2689.953
256.60  5322.179  458.313    0.000  458.313  1523.760 1535.770    0.000 1535.770   375.492 3175.236    0.000 3175.236
256.70  5362.517  482.864    0.000  482.864  1617.290 1682.174    0.000 1682.174   425.657 3103.643    0.000 3103.643
256.80  5558.752  481.418    0.000  481.418  1445.057 1707.097    0.000 1707.097   497.339 2756.011    0.000 2756.011
256.90  5560.564  561.017    0.000  561.017  1526.547 1646.772    0.000 1646.772   545.387 2750.473    0.000 2750.473
257.00  5648.162  483.474    0.000  483.474  1546.526 1593.473    0.000 1593.473   670.156 2895.551    0.000 2895.551
257.10  5553.736  516.516    0.000  516.516  1278.306 1835.020    0.000 1835.020   446.468 3050.271    0.000 3050.271
257.20  5438.700  519.291    0.000  519.291  1497.937 1699.960    0.000 1699.960   649.143 2726.458    0.000 2726.458
257.30  5489.719  509.991    0.000  509.991  1540.044 1669.505    0.000 1669.505   324.924 3196.641    0.000 3196.641
257.40  5383.349  533.668    0.000  533.668  1419.307 1748.092    0.000 1748.092   720.925 3054.701    0.000 3054.701
257.50  5424.106  539.633    0.000  539.633  1432.791 1695.544    0.000 1695.544   435.105 3013.272    0.000 3013.272
257.60  5469.209  520.810    0.000  520.810  1248.460 1797.621    0.000 1797.621   345.232 3057.817    0.000 3057.817
257.70  5369.787  550.738    0.000  550.738  1354.683 1744.415    0.000 1744.415   365.338 3112.209    0.000 3112.209
257.80  5486.886  489.066    0.000  489.066  1232.022 1832.959    0.000 1832.959   223.385 3270.846    0.000 3270.846
257.90  5669.504  520.922    0.000  520.922  1243.869 1899.793    0.000 1899.793   403.333 3011.765    0.000 3011.765
258.00  5498.547  486.151    0.000  486.151  1365.629 1979.114    0.000 1979.114   613.944 3173.212    0.000 3173.212
258.10  5719.644  430.637    0.000  430.637  1120.748 2006.971    0.000 2006.971   304.616 3131.008    0.000 3131.008
258.20  5704.046  375.032    0.000  375.032  1146.342 1896.525    0.000 1896.525   172.616 3200.279    0.000 3200.279
258.30  5625.035  400.638    0.000  400.638  1156.225 2017.278    0.000 2017.278   101.539 3361.131    0.000 3361.131
258.40  5703.421  424.113    0.000  424.113  1460.990 1815.260    0.000 1815.260   284.309 3238.571    0.000 3238.571
258.50  5691.620  361.178    0.000  361.178  1272.529 1976.925    0.000 1976.925   172.616 3627.531    0.000 3627.531
258.60  5708.696  275.844    0.000  275.844  1408.613 1893.702    0.000 1893.702   343.418 3237.468    0.000 3237.468
258.70  5844.506  247.833    0.000  247.833  1502.202 1697.477    0.000 1697.477   658.089 2695.899    0.000 2695.899
258.80  5495.289  353.275    0.000  353.275  1440.999 1705.382    0.000 1705.382   494.724 2648.247    0.000 2648.247
258.90  5698.608  375.618    0.000  375.618  1517.938 1900.878    0.000 1900.878   776.306 2789.993    0.000 2789.993
259.00  5611.969  393.682    0.000  393.682  1483.817 1834.051    0.000 1834.051   555.241 2842.763    0.000 2842.763
259.10  5541.341  353.501    0.000  353.501  1331.625 1843.074    0.000 1843.074   679.001 2601.597    0.000 2601.597
259.20  5811.636  325.874    0.000  325.874  1579.039 1820.364    0.000 1820.364   798.028 2837.751    0.000 2837.751
259.30  5790.518  319.507    0.000  319.507  1424.117 1722.627    0.000 1722.627   820.351 2546.608    0.000 2546.608
259.40  5693.110  374.498    0.000  374.498  1495.871 1610.505    0.000 1610.505   642.610 2440.442    0.000 2440.442
259.50  5553.917  249.043    0.000  249.043  1347.615 1591.407    0.000 1591.407   279.081 2352.275    0.000 2352.275
259.60  5774.336  313.166    0.000  313.166  1317.421 1681.914    0.000 1681.914   119.635 2676.502    0.000 2676.502
259.70  5883.093  336.978    0.000  336.978  1382.885 1696.114    0.000 1696.114   339.401 2540.768    0.000 2540.768
259.80  5578.210  354.484    0.000  354.484  1317.174 1774.771    0.000 1774.771   399.721 2409.882    0.000 2409.882
259.90  5695.806  294.995    0.000  294.995  1170.491 1857.729    0.000 1857.729   338.596 2691.072    0.000 2691.072
260.00  5503.361  444.514    0.000  444.514  1000.544 1856.351    0.000 1856.351   281.896 2424.861    0.000 2424.861
260.10  5598.214  318.173    0.000  318.173  1177.629 1738.955    0.000 1738.955   329.649 2332.166    0.000 2332.166
260.20  5488.024  364.855    0.000  364.855  1076.212 1849.856    0.000 1849.856   270.335 2470.198    0.000 2470.198
260.30  5525.075  366.037    0.000  366.037  1163.436 1772.021    0.000 1772.021   270.531 2421.837    0.000 2421.837
260.40  5514.708  389.347    0.000  389.347  1201.524 1805.909    0.000 1805.909   331.257 2590.641    0.000 2590.641
260.50  5422.752  409.637    0.000  409.637  1356.486 1814.455    0.000 1814.455   865.779 2402.937    0.000 2402.937
260.60  5408.958  465.067    0.000  465.067  1246.201 1857.520    0.000 1857.520   534.830 2564.297    0.000 2564.297
260.70  5484.808  397.561    0.000  397.561  1082.856 1857.165    0.000 1857.165   303.611 2567.419    0.000 2567.419
260.80  5299.609  495.349    0.000  495.349  1206.431 2060.578    0.000 2060.578   543.472 3155.924    0.000 3155.924
260.90  5551.629  404.494    0.000  404.494  1282.046 2104.627    0.000 2104.627   394.893 3171.508    0.000 3171.508
261.00  5396.982  417.166    0.000  417.166  1340.131 1942.518    0.000 1942.518   253.746 3316.064    0.000 3316.064
261.10  5558.110  374.184    0.000  374.184  1167.910 1900.914    0.000 1900.914   564.888 2893.832    0.000 2893.832
261.20  5510.458  409.662    0.000  409.662  1317.576 1963.891    0.000 1963.891   594.947 2885.496    0.000 2885.496
261.30  5604.570  396.561    0.000  396.561  1193.589 1882.444    0.000 1882.444   151.804 2981.813    0.000 2981.813
261.40  5481.920  336.952    0.000  336.952  1515.550 1766.994    0.000 1766.994   837.743 2822.869    0.000 2822.869
261.50  5414.004  394.969    0.000  394.969  1265.841 1786.993    0.000 1786.993   341.409 2460.145    0.000 2460.145
261.60  5318.105  453.838    0.000  453.838  1154.887 1713.496    0.000 1713.496   201.670 2375.802    0.000 2375.802
261.70  5337.028  434.418    0.000  434.418  1023.410 1859.337    0.000 1859.337   263.599 2497.449    0.000 2497.449
261.80  5233.062  484.331    0.000  484.331  1076.647 2008.455    0.000 2008.455   452.291 2843.071    0.000 2843.071
261.90  5302.773  439.126    0.000  439.126  1045.440 1861.933    0.000 1861.933   331.853 2563.492    0.000 2563.492
262.00  5572.920  426.688    0.000  426.688  1153.320 1816.759    0.000 1816.759   345.232 2545.402    0.000 2545.402
262.10  5399.409  449.747    0.000  449.747  1234.932 2001.001    0.000 2001.001   426.463 2857.449    0.000 2857.449
262.20  5514.423  442.544    0.000  442.544  1480.755 1765.911    0.000 1765.911   414.196 2672.768    0.000 2672.768
262.30  5435.056  488.538    0.000  488.538  1126.008 1830.862    0.000 1830.862   284.208 2309.554    0.000 2309.554
262.40  5303.382  514.005    0.000  514.005  1154.308 1989.859    0.000 1989.859   456.925 2756.121    0.000 2756.121
262.50  5411.544  538.144    0.000  538.144  1054.486 1938.115    0.000 1938.115   455.715 2460.551    0.000 2460.551
262.60  5402.156  531.530    0.000  531.530  1145.328 1907.452    0.000 1907.452   434.904 2622.403    0.000 2622.403
262.70  5326.240  490.347    0.000  490.347  1170.560 1984.755    0.000 1984.755   626.013 2703.839    0.000 2703.839
262.80  5643.189  434.479    0.000  434.479  1293.797 1841.445    0.000 1841.445   555.946 2524.694    0.000 2524.694
262.90  5708.892  413.992    0.000  413.992  1406.566 1665.356    0.000 1665.356   536.039 2555.348    0.000 2555.348
263.00  5608.989  397.857    0.000  397.857  1129.345 1988.665    0.000 1988.665   573.941 2425.763    0.000 2425.763
263.10  5691.579  426.176    0.000  426.176  1159.453 2074.505    0.000 2074.505   513.112 2677.288    0.000 2677.288
263.20  5563.480  466.055    0.000  466.055  1269.260 1930.400    0.000 1930.400   647.732 2386.347    0.000 2386.347
263.30  5455.130  512.438    0.000  512.438   964.433 2119.466    0.000 2119.466   110.484 2907.110    0.000 2907.110
263.40  5663.474  479.422    0.000  479.422  1246.641 1929.008    0.000 1929.008   461.642 2626.404    0.000 2626.404
263.50  5784.612  479.282    0.000  479.282  1307.676 1824.053    0.000 1824.053   354.882 2640.602    0.000 2640.602
263.60  5581.302  450.991    0.000  450.991  1286.242 1758.491    0.000 1758.491   651.345 2460.533    0.000 2460.533
263.70  5707.028  512.034    0.000  512.034   981.048 1904.024    0.000 1904.024    89.776 2768.774    0.000 2768.774
263.80  5557.871  502.260    0.000  502.260  1072.364 1911.726    0.000 1911.726   220.868 2528.508    0.000 2528.508
263.90  5609.102  517.680    0.000  517.680  1144.678 1900.690    0.000 1900.690   361.811 2650.144    0.000 2650.144
264.00  5388.469  581.777    0.000  581.777  1300.804 1759.828    0.000 1759.828   241.981 2729.065    0.000 2729.065
264.10  5417.321  547.384    0.000  547.384  1129.454 1907.148    0.000 1907.148   271.737 2672.168    0.000 2672.168
264.20  5529.921  562.304    0.000  562.304  1300.087 1747.775    0.000 1747.775   341.805 2774.906    0.000 2774.906
264.30  5350.403  584.138    0.000  584.138  1085.233 1836.670    0.000 1836.670    90.378 2444.352    0.000 2444.352
264.40  5448.482  522.152    0.000  522.152  1200.107 1695.018    0.000 1695.018    40.212 2440.947    0.000 2440.947
264.50  5280.676  408.462    0.000  408.462  1253.585 1668.632    0.000 1668.632   231.826 2158.046    0.000 2158.046
264.60  5270.695  476.356    0.000  476.356  1199.032 1636.939    0.000 1636.939    40.515 2348.958    0.000 2348.958
264.70  5317.405  435.736    0.000  435.736  1133.396 1639.584    0.000 1639.584    60.822 2230.630    0.000 2230.630
264.80  5543.251  365.920    0.000  365.920  1132.485 1734.274    0.000 1734.274    20.106 2501.767    0.000 2501.767
264.90  5587.070  420.112    0.000  420.112  1082.031 1781.388    0.000 1781.388    10.053 2406.055    0.000 2406.055
265.00  5356.895  367.147    0.000  367.147  1064.791 1642.310    0.000 1642.310    20.106 2061.735    0.000 2061.735
265.10  5371.703  324.055    0.000  324.055  1069.497 1713.734    0.000 1713.734    30.462 2146.080    0.000 2146.080
265.20  5410.493  365.029    0.000  365.029  1106.904 1698.415    0.000 1698.415     0.000 2220.781    0.000 2220.781
265.30  5409.693  373.591    0.000  373.591  1137.629 1883.724    0.000 1883.724    60.923 2623.917    0.000 2623.917
265.40  5440.549  271.056    0.000  271.056  1120.681 1592.263    0.000 1592.263    10.053 2373.689    0.000 2373.689
265.50  5502.771  281.688    0.000  281.688  1112.068 1605.351    0.000 1605.351     9.953 2098.929    0.000 2098.929
265.60  5482.092  312.265    0.000  312.265   828.274 1934.162    0.000 1934.162    39.811 2308.842    0.000 2308.842
265.70  5498.877  308.533    0.000  308.533   904.687 1732.975    0.000 1732.975     0.000 2165.887    0.000 2165.887
265.80  5708.180  299.317    0.000  299.317  1271.929 1660.390    0.000 1660.390   271.434 2305.018    0.000 2305.018
265.90  5647.457  311.739    0.000  311.739  1163.844 1689.509    0.000 1689.509    49.764 2363.839    0.000 2363.839
266.00  5597.509  278.325    0.000  278.325  1240.189 1440.466    0.000 1440.466   101.438 2280.701    0.000 2280.701
266.10  5578.136  318.665    0.000  318.665  1232.185 1447.973    0.000 1447.973   159.646 2182.266    0.000 2182.266
266.20  5600.783  309.112    0.000  309.112  1461.332 1230.590    0.000 1230.590   109.581 2051.580    0.000 2051.580
266.30  5518.632  373.851    0.000  373.851  1386.811 1402.350    0.000 1402.350    91.385 2386.360    0.000 2386.360
266.40  5621.818  308.068    0.000  308.068  1440.979 1317.196    0.000 1317.196    50.367 2386.160    0.000 2386.160
266.50  5623.970  309.872    0.000  309.872  1522.798 1500.614    0.000 1500.614   233.539 2521.870    0.000 2521.870
266.60  5653.914  308.801    0.000  308.801  1340.059 1592.223    0.000 1592.223   151.906 2414.099    0.000 2414.099
266.70  5594.115  261.288    0.000  261.288  1502.456 1484.882    0.000 1484.882   109.883 2472.213    0.000 2472.213
266.80  5511.561  318.226    0.000  318.226  1448.061 1487.575    0.000 1487.575   130.392 2284.215    0.000 2284.215
266.90  5407.195  255.672    0.000  255.672  1409.374 1391.071    0.000 1391.071    99.729 2233.851    0.000 2233.851
267.00  5537.602  234.184    0.000  234.184  1474.872 1394.488    0.000 1394.488   169.399 2111.601    0.000 2111.601
267.10  5595.911  296.859    0.000  296.859  1590.351 1395.671    0.000 1395.671   210.216 2159.756    0.000 2159.756
267.20  5504.564  325.109    0.000  325.109  1702.364 1307.809    0.000 1307.809   210.216 2394.403    0.000 2394.403
267.30  5450.445  345.137    0.000  345.137  1753.061 1466.942    0.000 1466.942   162.462 2751.494    0.000 2751.494
267.40  5504.697  326.737    0.000  326.737  1641.951 1485.764    0.000 1485.764   139.742 2594.358    0.000 2594.358
267.50  5491.629  329.646    0.000  329.646  1756.173 1320.349    0.000 1320.349   209.009 2517.049    0.000 2517.049
267.60  5713.440  299.545    0.000  299.545  1775.031 1372.311    0.000 1372.311   139.339 2378.418    0.000 2378.418
267.70  5626.511  325.342    0.000  325.342  1361.792 1534.311    0.000 1534.311   139.540 2553.439    0.000 2553.439
267.80  5546.942  350.515    0.000  350.515  1413.458 1526.701    0.000 1526.701    29.858 2647.441    0.000 2647.441
267.90  5590.869  360.053    0.000  360.053  1494.831 1520.769    0.000 1520.769   179.151 2431.293    0.000 2431.293
268.00  5448.551  399.611    0.000  399.611  1476.988 1495.319    0.000 1495.319   243.693 2650.359    0.000 2650.359
268.10  5713.748  382.252    0.000  382.252  1492.352 1706.726    0.000 1706.726   335.078 2773.207    0.000 2773.207
268.20  5577.550  355.680    0.000  355.680  1229.564 1787.774    0.000 1787.774   294.463 2719.422    0.000 2719.422
268.30  5707.479  384.503    0.000  384.503  1489.211 1716.751    0.000 1716.751   202.574 2772.809    0.000 2772.809
268.40  5623.400  364.488    0.000  364.488  1576.930 1646.816    0.000 1646.816   304.616 2844.794    0.000 2844.794
268.50  5728.023  429.467    0.000  429.467  1527.892 1804.247    0.000 1804.247   405.349 2958.987    0.000 2958.987
268.60  5449.856  454.515    0.000  454.515  1231.964 1689.833    0.000 1689.833   213.231 2636.774    0.000 2636.774
268.70  5552.813  333.405    0.000  333.405  1473.117 1629.814    0.000 1629.814   324.118 2718.302    0.000 2718.302
268.80  5674.724  330.006    0.000  330.006  1298.469 1531.282    0.000 1531.282   111.592 2626.615    0.000 2626.615
268.90  5575.142  301.812    0.000  301.812  1398.460 1658.215    0.000 1658.215   536.140 2726.844    0.000 2726.844
269.00  5581.806  316.387    0.000  316.387  1370.066 1508.075    0.000 1508.075   597.470 2260.897    0.000 2260.897
269.10  5704.194  213.184    0.000  213.184  1336.643 1617.466    0.000 1617.466   507.694 2256.764    0.000 2256.764
269.20  5682.682  284.737    0.000  284.737  1478.130 1556.208    0.000 1556.208   587.111 2293.153    0.000 2293.153
269.30  5805.304  245.692    0.000  245.692  1347.299 1632.009    0.000 1632.009   363.828 2154.624    0.000 2154.624
269.40  5885.054  338.246    0.000  338.246  1552.883 1691.949    0.000 1691.949   558.363 2649.737    0.000 2649.737
269.50  5825.740  348.389    0.000  348.389  1667.155 1484.360    0.000 1484.360   456.622 2313.959    0.000 2313.959
269.60  5916.667  321.730    0.000  321.730  1446.611 1763.541    0.000 1763.541   374.486 2446.470    0.000 2446.470
269.70  5966.461  302.908    0.000  302.908  1663.532 1788.104    0.000 1788.104   343.619 2819.839    0.000 2819.839
269.80  5808.206  341.558    0.000  341.558  1699.036 1686.459    0.000 1686.459   354.580 3071.468    0.000 3071.468
269.90  5603.799  349.868    0.000  349.868  1603.201 1650.067    0.000 1650.067   301.997 2725.232    0.000 2725.232
270.00  5486.348  373.377    0.000  373.377  1486.919 1696.416    0.000 1696.416   142.054 3286.618    0.000 3286.618
270.10  5717.229  333.243    0.000  333.243  1805.050 1642.436    0.000 1642.436   364.935 3132.405    0.000 3132.405
270.20  5518.792  273.148    0.000  273.148  1609.125 1486.470    0.000 1486.470    60.822 2999.483    0.000 2999.483
270.30  5596.981  232.602    0.000  232.602  1748.631 1426.075    0.000 1426.075   231.927 3151.590    0.000 3151.590
270.40  5642.517  164.564    0.000  164.564  1866.227 1356.412    0.000 1356.412   231.725 2666.737    0.000 2666.737
270.50  5668.249  199.149    0.000  199.149  1855.496 1305.609    0.000 1305.609   171.507 2854.023    0.000 2854.023
270.60  5513.042  160.259    0.000  160.259  1777.525 1106.224    0.000 1106.224   182.467 2542.077    0.000 2542.077
270.70  5529.884  197.272    0.000  197.272  1824.516 1123.907    0.000 1123.907   172.213 2407.659    0.000 2407.659
270.80  5693.015  192.456    0.000  192.456  1658.241 1361.679    0.000 1361.679   222.378 2522.674    0.000 2522.674
270.90  5664.417  175.759    0.000  175.759  1757.806 1377.315    0.000 1377.315   132.000 2822.161    0.000 2822.161
271.00  5593.267  159.282    0.000  159.282  1837.663 1044.447    0.000 1044.447    81.231 2659.198    0.000 2659.198
271.10  5345.904  245.952    0.000  245.952  1635.095 1188.230    0.000 1188.230    60.923 2563.000    0.000 2563.000
271.20  5406.162  189.472    0.000  189.472  1776.313 1091.438    0.000 1091.438    50.669 2489.096    0.000 2489.096
271.30  5359.841  249.667    0.000  249.667  1784.197 1156.926    0.000 1156.926    91.183 2687.757    0.000 2687.757
271.40  5168.233  277.165    0.000  277.165  1829.011 1055.718    0.000 1055.718   101.338 2706.255    0.000 2706.255
271.50  5380.405  275.328    0.000  275.328  1696.366 1304.783    0.000 1304.783    81.231 2887.313    0.000 2887.313
271.60  5484.178  272.376    0.000  272.376  1760.319 1144.616    0.000 1144.616    91.183 2881.183    0.000 2881.183
271.70  5394.332  338.595    0.000  338.595  1525.304 1297.698    0.000 1297.698    91.284 2641.813    0.000 2641.813
271.80  5406.639  328.760    0.000  328.760  1655.845 1207.824    0.000 1207.824    81.231 2795.621    0.000 2795.621
271.90  5311.235  289.783    0.000  289.783  1548.331 1210.156    0.000 1210.156    30.462 2643.311    0.000 2643.311
272.00  5244.059  344.567    0.000  344.567  1738.230 1153.042    0.000 1153.042   142.154 2672.673    0.000 2672.673
272.10  5399.575  319.936    0.000  319.936  1542.109 1261.644    0.000 1261.644   111.592 2248.717    0.000 2248.717
272.20  5332.558  315.499    0.000  315.499  1549.047 1388.221    0.000 1388.221    50.669 2696.281    0.000 2696.281
272.30  5330.082  354.956    0.000  354.956  1589.321 1252.812    0.000 1252.812    30.462 2551.225    0.000 2551.225
272.40  5311.582  306.247    0.000  306.247  1463.090 1341.350    0.000 1341.350    10.154 2569.623    0.000 2569.623
272.50  5274.111  378.057    0.000  378.057  1290.156 1383.529    0.000 1383.529    20.308 2396.100    0.000 2396.100
272.60  5319.778  305.210    0.000  305.210  1350.979 1428.767    0.000 1428.767    10.154 2719.616    0.000 2719.616
272.70  5228.665  277.372    0.000  277.372  1297.122 1554.927    0.000 1554.927    10.154 2520.661    0.000 2520.661
272.80  5388.898  283.794    0.000  283.794  1543.328 1159.615    0.000 1159.615   121.847 2333.765    0.000 2333.765
272.90  5304.630  292.450    0.000  292.450  1480.563 1349.217    0.000 1349.217    30.462 2407.560    0.000 2407.560
273.00  5425.060  328.363    0.000  328.363  1517.872 1304.258    0.000 1304.258    40.616 2569.525    0.000 2569.525
273.10  5321.768  279.191    0.000  279.191  1504.010 1289.033    0.000 1289.033     0.000 2641.504    0.000 2641.504
273.20  5527.143  293.515    0.000  293.515  1785.391 1197.868    0.000 1197.868    30.361 2533.718    0.000 2533.718
273.30  5299.166  343.366    0.000  343.366  1423.757 1461.912    0.000 1461.912    10.154 2640.498    0.000 2640.498
273.40  5353.021  278.019    0.000  278.019  1365.588 1476.378    0.000 1476.378    10.154 2861.873    0.000 2861.873
273.50  5505.672  239.731    0.000  239.731  1586.780 1247.800    0.000 1247.800    81.231 2441.247    0.000 2441.247
273.60  5417.330  209.266    0.000  209.266  1405.293 1291.554    0.000 1291.554    40.616 2382.838    0.000 2382.838
273.70  5647.694  199.056    0.000  199.056  1306.208 1424.083    0.000 1424.083     9.953 2364.739    0.000 2364.739
273.80  5688.436  133.387    0.000  133.387  1238.215 1405.046    0.000 1405.046    40.616 2537.163    0.000 2537.163
273.90  5580.558  178.595    0.000  178.595  1416.931 1362.104    0.000 1362.104     0.000 2623.917    0.000 2623.917
274.00  5504.838  129.542    0.000  129.542  1547.011 1108.630    0.000 1108.630     0.000 2399.926    0.000 2399.926
274.10  5503.453  193.813    0.000  193.813  1527.799 1262.163    0.000 1262.163     0.000 2608.725    0.000 2608.725
274.20  5533.962  212.571    0.000  212.571  1531.877 1317.482    0.000 1317.482    91.385 2872.329    0.000 2872.329
274.30  5590.088  211.518    0.000  211.518  1608.069 1315.900    0.000 1315.900   121.847 2826.383    0.000 2826.383
274.40  5363.447  260.547    0.000  260.547  1431.696 1382.873    0.000 1382.873   152.308 2389.264    0.000 2389.264
274.50  5496.405  233.217    0.000  233.217  1691.542 1196.714    0.000 1196.714   222.882 2516.745    0.000 2516.745
274.60  5481.365  250.537    0.000  250.537  1880.068 1285.624    0.000 1285.624   476.025 2458.226    0.000 2458.226
274.70  5436.806  253.759    0.000  253.759  1802.237 1321.304    0.000 1321.304   496.734 2393.583    0.000 2393.583
274.80  5405.494  313.640    0.000  313.640  1661.041 1504.751    0.000 1504.751   405.954 2781.643    0.000 2781.643
274.90  5349.352  271.272    0.000  271.272  1464.243 1461.555    0.000 1461.555   334.676 2680.411    0.000 2680.411
275.00  5619.865  255.593    0.000  255.593  1561.900 1509.713    0.000 1509.713   223.083 2995.585    0.000 2995.585
275.10  5627.227  257.131    0.000  257.131  1530.070 1582.831    0.000 1582.831   202.372 2805.976    0.000 2805.976
275.20  5455.396  283.438    0.000  283.438  1565.460 1533.623    0.000 1533.623   192.118 2864.688    0.000 2864.688
275.30  5438.946  229.390    0.000  229.390  1717.215 1309.064    0.000 1309.064    50.769 2875.143    0.000 2875.143
275.40  5596.450  253.023    0.000  253.023  1605.882 1430.024    0.000 1430.024   192.924 2753.001    0.000 2753.001
275.50  5442.399  349.337    0.000  349.337  1752.671 1403.749    0.000 1403.749   304.616 2866.302    0.000 2866.302
275.60  5402.504  317.040    0.000  317.040  1526.986 1473.565    0.000 1473.565   132.000 2635.781    0.000 2635.781
275.70  5446.182  288.018    0.000  288.018  1537.816 1629.082    0.000 1629.082    91.385 2855.952    0.000 2855.952
275.80  5392.817  302.918    0.000  302.918  1818.635 1400.462    0.000 1400.462   304.616 2903.292    0.000 2903.292
275.90  5398.775  344.852    0.000  344.852  1852.750 1342.528    0.000 1342.528   345.232 2697.099    0.000 2697.099
276.00  5527.976  296.953    0.000  296.953  1770.735 1398.824    0.000 1398.824   263.598 2837.536    0.000 2837.536
276.10  5524.428  309.588    0.000  309.588  1781.163 1471.404    0.000 1471.404   152.308 2883.086    0.000 2883.086
276.20  5547.857  293.976    0.000  293.976  1708.071 1468.289    0.000 1468.289   284.309 2954.556    0.000 2954.556
276.30  5464.835  299.897    0.000  299.897  1553.261 1728.367    0.000 1728.367   314.770 2872.417    0.000 2872.417
276.40  5441.465  368.866    0.000  368.866  1840.930 1450.912    0.000 1450.912   253.545 2911.528    0.000 2911.528
276.50  5481.127  364.738    0.000  364.738  1710.500 1538.157    0.000 1538.157   334.977 2911.938    0.000 2911.938
276.60  5348.820  390.971    0.000  390.971  1490.131 1622.932    0.000 1622.932   354.580 2536.340    0.000 2536.340
276.70  5416.589  435.838    0.000  435.838  1619.510 1685.701    0.000 1685.701   497.439 3064.653    0.000 3064.653
276.80  5376.589  384.084    0.000  384.084  1548.326 1587.294    0.000 1587.294   344.526 2671.656    0.000 2671.656
276.90  5395.125  379.272    0.000  379.272  1482.940 1706.021    0.000 1706.021   294.463 2975.574    0.000 2975.574
277.00  5327.893  415.976    0.000  415.976  1450.882 1656.299    0.000 1656.299   233.539 2640.288    0.000 2640.288
277.10  5612.972  360.562    0.000  360.562  1510.227 1666.030    0.000 1666.030   223.385 2912.427    0.000 2912.427
277.20  5357.356  370.722    0.000  370.722  1743.190 1496.021    0.000 1496.021   221.875 2739.516    0.000 2739.516
277.30  5362.740  335.500    0.000  335.500  1680.893 1502.151    0.000 1502.151   242.585 2790.282    0.000 2790.282
277.40  5533.270  312.322    0.000  312.322  1625.321 1630.973    0.000 1630.973   353.068 3086.764    0.000 3086.764
277.50  5615.532  328.753    0.000  328.753  1500.277 1742.071    0.000 1742.071   363.222 2897.162    0.000 2897.162
277.60  5697.810  336.616    0.000  336.616  1532.064 1812.222    0.000 1812.222   272.744 3089.466    0.000 3089.466
277.70  5496.903  359.859    0.000  359.859  1604.896 1601.218    0.000 1601.218   481.646 2696.386    0.000 2696.386
277.80  5363.849  433.632    0.000  433.632  1640.055 1477.191    0.000 1477.191   624.401 2468.883    0.000 2468.883
277.90  5604.433  464.238    0.000  464.238  1797.718 1641.477    0.000 1641.477   905.897 2637.567    0.000 2637.567
278.00  5438.639  465.121    0.000  465.121  1830.259 1600.262    0.000 1600.262   710.671 2728.558    0.000 2728.558
278.10  5666.233  465.589    0.000  465.589  1873.099 1455.343    0.000 1455.343   837.229 2561.871    0.000 2561.871
278.20  5918.576  359.976    0.000  359.976  1677.840 1703.898    0.000 1703.898   538.156 2916.358    0.000 2916.358
278.30  5670.048  362.368    0.000  362.368  1457.363 1855.130    0.000 1855.130   152.006 3158.030    0.000 3158.030
278.40  5658.275  380.957    0.000  380.957  1781.309 1733.900    0.000 1733.900   462.442 3217.651    0.000 3217.651
278.50  5374.899  445.600    0.000  445.600  1499.076 1708.381    0.000 1708.381   623.997 2582.163    0.000 2582.163
278.60  5467.285  474.382    0.000  474.382  1487.973 1789.333    0.000 1789.333   432.590 3009.951    0.000 3009.951
278.70  5459.593  460.244    0.000  460.244  1591.721 1702.507    0.000 1702.507   516.739 2789.771    0.000 2789.771
278.80  5520.767  475.295    0.000  475.295  1537.179 1853.007    0.000 1853.007   563.983 2845.964    0.000 2845.964
278.90  5393.749  457.344    0.000  457.344  1562.991 1708.657    0.000 1708.657   605.201 2821.841    0.000 2821.841
279.00  5382.750  471.604    0.000  471.604  1601.293 1707.827    0.000 1707.827   683.719 2592.023    0.000 2592.023
279.10  5439.065  432.947    0.000  432.947  1738.822 1640.086    0.000 1640.086   697.292 2552.118    0.000 2552.118
279.20  5420.411  501.949    0.000  501.949  1566.931 1614.961    0.000 1614.961   302.702 2834.414    0.000 2834.414
279.30  5258.285  449.324    0.000  449.324  1770.982 1433.090    0.000 1433.090   465.567 2816.017    0.000 2816.017
279.40  5507.531  425.544    0.000  425.544  1634.767 1456.988    0.000 1456.988   343.619 2572.627    0.000 2572.627
279.50  5568.502  340.878    0.000  340.878  1517.569 1476.006    0.000 1476.006   274.155 2656.969    0.000 2656.969
279.60  5576.026  370.705    0.000  370.705  1724.565 1332.293    0.000 1332.293   454.405 2510.390    0.000 2510.390
279.70  5435.510  326.295    0.000  326.295  1662.296 1414.551    0.000 1414.551   629.541 2577.254    0.000 2577.254
279.80  5392.342  351.211    0.000  351.211  1642.854 1443.055    0.000 1443.055   314.669 2452.485    0.000 2452.485
279.90  5345.298  424.289    0.000  424.289  1688.889 1472.459    0.000 1472.459   374.686 2903.467    0.000 2903.467
280.00  5334.014  377.084    0.000  377.084  1646.043 1548.658    0.000 1548.658   466.172 2694.063    0.000 2694.063
280.10  5472.090  381.237    0.000  381.237  1792.458 1469.450    0.000 1469.450   425.858 2607.105    0.000 2607.105
280.20  5439.414  395.739    0.000  395.739  1877.805 1540.305    0.000 1540.305   577.360 2936.742    0.000 2936.742
280.30  5453.097  395.077    0.000  395.077  1865.261 1339.232    0.000 1339.232   627.122 2567.903    0.000 2567.903
280.40  5532.761  343.989    0.000  343.989  1965.973 1158.297    0.000 1158.297   699.512 2293.160    0.000 2293.160
280.50  5513.196  375.445    0.000  375.445  1776.127 1400.573    0.000 1400.573   819.644 2205.387    0.000 2205.387
280.60  5595.558  305.112    0.000  305.112  1905.028 1290.777    0.000 1290.777   768.773 2352.051    0.000 2352.051
280.70  5396.469  331.857    0.000  331.857  1752.058 1158.872    0.000 1158.872   578.670 2599.077    0.000 2599.077
280.80  5380.403  401.517    0.000  401.517  1771.831 1344.106    0.000 1344.106   619.387 2648.736    0.000 2648.736
280.90  5341.418  335.131    0.000  335.131  1920.657 1211.179    0.000 1211.179   567.711 2870.815    0.000 2870.815
281.00  5719.335  345.947    0.000  345.947  1904.995 1265.594    0.000 1265.594   740.225 2487.075    0.000 2487.075
281.10  5507.215  435.030    0.000  435.030  2084.779 1169.910    0.000 1169.910   911.632 2491.690    0.000 2491.690
281.20  5370.248  419.617    0.000  419.617  2029.316 1140.527    0.000 1140.527  1083.448 2184.783    0.000 2184.783
281.30  5272.771  427.842    0.000  427.842  1840.257 1453.697    0.000 1453.697   768.678 2557.746    0.000 2557.746
281.40  5246.895  466.335    0.000  466.335  1544.242 1477.378    0.000 1477.378   527.901 2519.944    0.000 2519.944
281.50  5243.734  364.480    0.000  364.480  1870.669 1143.328    0.000 1143.328   690.363 2528.302    0.000 2528.302
281.60  5160.269  450.438    0.000  450.438  1747.835 1474.739    0.000 1474.739   619.186 2300.786    0.000 2300.786
281.70  5226.237  431.041    0.000  431.041  1550.341 1482.169    0.000 1482.169   456.925 2684.716    0.000 2684.716
281.80  5298.118  408.507    0.000  408.507  1832.761 1245.012    0.000 1245.012   668.241 2409.555    0.000 2409.555
281.90  5302.536  426.605    0.000  426.605  1694.200 1285.059    0.000 1285.059   554.835 2384.425    0.000 2384.425
282.00  5482.451  431.275    0.000  431.275  1761.439 1202.764    0.000 1202.764   494.321 2536.837    0.000 2536.837
282.10  5500.517  450.970    0.000  450.970  1648.893 1574.389    0.000 1574.389   667.334 2468.674    0.000 2468.674
282.20  5453.468  467.217    0.000  467.217  1473.643 1502.947    0.000 1502.947   484.766 2744.243    0.000 2744.243
282.30  5399.381  431.533    0.000  431.533  1581.338 1470.738    0.000 1470.738   626.114 2531.215    0.000 2531.215
282.40  5510.126  435.605    0.000  435.605  1841.091 1531.443    0.000 1531.443   693.966 2645.413    0.000 2645.413
282.50  5520.475  402.024    0.000  402.024  1704.173 1346.052    0.000 1346.052   504.475 2296.168    0.000 2296.168
282.60  5411.976  389.093    0.000  389.093  1626.677 1421.113    0.000 1421.113   517.848 2170.401    0.000 2170.401
282.70  5492.796  396.113    0.000  396.113  1737.019 1476.578    0.000 1476.578   496.230 2695.391    0.000 2695.391
282.80  5421.051  386.156    0.000  386.156  1693.344 1404.649    0.000 1404.649   617.273 2319.499    0.000 2319.499
282.90  5684.309  272.566    0.000  272.566  1478.608 1283.893    0.000 1283.893   110.788 2319.399    0.000 2319.399
283.00  5540.417  346.650    0.000  346.650  1703.335 1205.344    0.000 1205.344   568.516 2121.350    0.000 2121.350
283.10  5572.892  351.496    0.000  351.496  1775.759 1401.447    0.000 1401.447   596.564 2254.460    0.000 2254.460
283.20  5618.922  365.167    0.000  365.167  1806.484 1381.829    0.000 1381.829   344.728 2817.439    0.000 2817.439
283.30  5713.494  380.914    0.000  380.914  1720.979 1213.684    0.000 1213.684   415.906 2382.328    0.000 2382.328
283.40  5658.458  389.641    0.000  389.641  1825.366 1308.720    0.000 1308.720   314.770 2516.343    0.000 2516.343
283.50  5557.229  427.771    0.000  427.771  1943.096 1149.753    0.000 1149.753   436.617 2642.715    0.000 2642.715
283.60  5388.221  435.654    0.000  435.654  1861.285 1417.262    0.000 1417.262   678.294 2745.545    0.000 2745.545
283.70  5483.715  388.976    0.000  388.976  1578.263 1363.996    0.000 1363.996   253.847 2233.339    0.000 2233.339
283.80  5430.027  405.304    0.000  405.304  1526.175 1440.045    0.000 1440.045   223.385 2328.955    0.000 2328.955
283.90  5236.529  423.535    0.000  423.535  1582.052 1485.850    0.000 1485.850   393.885 2762.847    0.000 2762.847
284.00  5276.283  396.328    0.000  396.328  1571.671 1430.161    0.000 1430.161   504.167 2685.041    0.000 2685.041
284.10  5337.811  374.842    0.000  374.842  1561.512 1354.248    0.000 1354.248   656.475 2390.676    0.000 2390.676
284.20  5438.514  361.131    0.000  361.131  1260.479 1667.556    0.000 1667.556   211.824 2467.582    0.000 2467.582
284.30  5374.277  357.256    0.000  357.256  1544.880 1528.562    0.000 1528.562   662.803 2466.780    0.000 2466.780
284.40  5499.029  304.284    0.000  304.284  1328.313 1526.256    0.000 1526.256   516.740 2309.748    0.000 2309.748
284.50  5410.400  355.478    0.000  355.478  1472.618 1436.177    0.000 1436.177   606.016 2195.648    0.000 2195.648
284.60  5419.635  347.590    0.000  347.590  1447.306 1606.177    0.000 1606.177   568.113 2457.435    0.000 2457.435
284.70  5468.160  368.333    0.000  368.333  1409.765 1644.729    0.000 1644.729   302.298 2584.204    0.000 2584.204
284.80  5413.003  463.684    0.000  463.684  1467.357 1740.234    0.000 1740.234   657.583 2595.066    0.000 2595.066
284.90  5205.126  455.208    0.000  455.208  1278.960 1834.090    0.000 1834.090   504.368 2625.125    0.000 2625.125
285.00  5250.791  454.900    0.000  454.900  1416.990 1864.657    0.000 1864.657   673.557 2764.053    0.000 2764.053
285.10  5333.065  405.672    0.000  405.672  1510.783 1706.431    0.000 1706.431   718.910 2793.610    0.000 2793.610
285.20  5143.351  452.622    0.000  452.622  1646.595 1592.755    0.000 1592.755  1131.188 2512.826    0.000 2512.826
285.30  5224.345  401.957    0.000  401.957  1696.927 1475.307    0.000 1475.307   785.159 2645.027    0.000 2645.027
285.40  5400.649  357.249    0.000  357.249  1395.767 1535.874    0.000 1535.874   492.408 2728.756    0.000 2728.756
285.50  5280.100  373.868    0.000  373.868  1724.510 1459.089    0.000 1459.089   854.417 2659.797    0.000 2659.797
285.60  5329.466  434.000    0.000  434.000  1366.650 1768.203    0.000 1768.203    60.722 3034.796    0.000 3034.796
285.70  5247.458  429.952    0.000  429.952  1448.425 1664.457    0.000 1664.457   251.932 2938.276    0.000 2938.276
285.80  5290.440  394.517    0.000  394.517  1469.364 1648.228    0.000 1648.228   141.449 3067.355    0.000 3067.355
285.90  5436.862  310.308    0.000  310.308  1514.899 1644.390    0.000 1644.390   363.625 2819.142    0.000 2819.142
286.00  5162.233  428.033    0.000  428.033  1582.283 1673.288    0.000 1673.288   505.981 2952.545    0.000 2952.545
286.10  5325.202  379.586    0.000  379.586  1651.948 1391.496    0.000 1391.496   507.694 2399.122    0.000 2399.122
286.20  5297.471  394.869    0.000  394.869  1550.514 1762.491    0.000 1762.491   544.079 2789.991    0.000 2789.991
286.30  5253.309  433.691    0.000  433.691  1400.293 1706.587    0.000 1706.587   475.016 2557.256    0.000 2557.256
286.40  5344.866  350.491    0.000  350.491  1568.465 1570.468    0.000 1570.468   609.233 2509.600    0.000 2509.600
286.50  5154.199  432.731    0.000  432.731  1520.831 1527.416    0.000 1527.416   598.677 2661.715    0.000 2661.715
286.60  5385.398  394.305    0.000  394.305  1380.899 1672.738    0.000 1672.738   351.160 2875.434    0.000 2875.434
286.70  5239.418  456.273    0.000  456.273  1424.088 1721.322    0.000 1721.322   443.848 2667.534    0.000 2667.534
286.80  5328.716  441.465    0.000  441.465  1568.942 1730.925    0.000 1730.925   504.574 2907.306    0.000 2907.306
286.90  5247.089  381.572    0.000  381.572  1526.510 1573.257    0.000 1573.257   313.057 2970.535    0.000 2970.535
287.00  5147.108  435.741    0.000  435.741  1323.181 1761.098    0.000 1761.098   332.358 2879.150    0.000 2879.150
287.10  5232.814  399.437    0.000  399.437  1548.222 1507.363    0.000 1507.363   493.815 2936.153    0.000 2936.153
287.20  5299.806  406.304    0.000  406.304  1365.937 1720.823    0.000 1720.823   503.562 2941.386    0.000 2941.386
287.30  5119.021  486.843    0.000  486.843  1524.788 1527.430    0.000 1527.430   291.842 2979.791    0.000 2979.791
287.40  5140.248  492.606    0.000  492.606  1480.167 1520.459    0.000 1520.459   622.695 2708.747    0.000 2708.747
287.50  5140.806  456.646    0.000  456.646  1429.570 1603.982    0.000 1603.982   575.554 2699.815    0.000 2699.815
287.60  5120.061  482.862    0.000  482.862  1229.046 1754.220    0.000 1754.220   432.283 2760.219    0.000 2760.219
287.70  5206.020  397.307    0.000  397.307  1516.237 1476.796    0.000 1476.796   574.640 2793.800    0.000 2793.800
287.80  5177.049  409.885    0.000  409.885  1297.890 1557.553    0.000 1557.553   342.814 2799.028    0.000 2799.028
287.90  5207.846  401.660    0.000  401.660  1452.150 1611.392    0.000 1611.392   515.228 2739.617    0.000 2739.617
288.00  5123.151  382.261    0.000  382.261  1422.183 1463.179    0.000 1463.179   635.163 2695.578    0.000 2695.578
288.10  5108.160  405.615    0.000  405.615  1363.740 1500.184    0.000 1500.184   372.872 2714.575    0.000 2714.575
288.20  5330.672  380.644    0.000  380.644  1400.436 1512.944    0.000 1512.944   201.668 2846.978    0.000 2846.978
288.30  5238.597  364.678    0.000  364.678  1472.696 1718.523    0.000 1718.523   291.745 2956.063    0.000 2956.063
288.40  5292.361  418.134    0.000  418.134  1326.609 1630.356    0.000 1630.356   261.385 2979.782    0.000 2979.782
288.50  5105.262  439.930    0.000  439.930  1403.600 1626.302    0.000 1626.302   292.247 3089.972    0.000 3089.972
288.60  4976.630  509.000    0.000  509.000  1278.201 1560.719    0.000 1560.719   162.160 2785.669    0.000 2785.669
288.70  4991.612  492.081    0.000  492.081  1470.821 1614.970    0.000 1614.970   483.053 2779.824    0.000 2779.824
288.80  5052.921  501.839    0.000  501.839  1236.501 1723.064    0.000 1723.064   391.870 2625.906    0.000 2625.906
288.90  5042.333  491.701    0.000  491.701  1276.733 1768.630    0.000 1768.630   372.368 3134.808    0.000 3134.808
289.00  5059.605  448.751    0.000  448.751  1169.063 1840.193    0.000 1840.193   413.790 2925.612    0.000 2925.612
289.10  5164.664  399.842    0.000  399.842  1053.328 1928.797    0.000 1928.797   261.483 2952.641    0.000 2952.641
289.20  5178.734  367.480    0.000  367.480  1219.479 1749.016    0.000 1749.016   332.359 2800.046    0.000 2800.046
289.30  5182.688  352.806    0.000  352.806  1107.591 1814.588    0.000 1814.588   201.466 2906.205    0.000 2906.205
289.40  5280.971  293.793    0.000  293.793  1379.126 1491.477    0.000 1491.477   473.705 2824.174    0.000 2824.174
289.50  5203.662  331.748    0.000  331.748  1514.110 1546.771    0.000 1546.771   432.687 2998.290    0.000 2998.290
289.60  5053.266  379.477    0.000  379.477  1510.358 1409.662    0.000 1409.662   291.541 2877.646    0.000 2877.646
289.70  5079.142  353.434    0.000  353.434  1509.520 1472.304    0.000 1472.304   410.974 2967.013    0.000 2967.013
289.80  5158.721  335.937    0.000  335.937  1645.740 1402.802    0.000 1402.802   412.482 2890.119    0.000 2890.119
289.90  5232.988  303.018    0.000  303.018  1760.599 1260.560    0.000 1260.560   645.112 3047.451    0.000 3047.451
290.00  5306.153  379.956    0.000  379.956  1487.031 1501.444    0.000 1501.444   432.889 2879.859    0.000 2879.859
290.10  5153.465  322.251    0.000  322.251  1542.071 1418.539    0.000 1418.539   603.690 2771.995    0.000 2771.995
290.20  5360.188  360.421    0.000  360.421  1454.974 1529.630    0.000 1529.630   464.863 2791.089    0.000 2791.089
290.30  5056.754  384.188    0.000  384.188  1518.386 1446.741    0.000 1446.741   382.522 3003.713    0.000 3003.713
290.40  5320.002  300.077    0.000  300.077  1459.200 1558.968    0.000 1558.968   232.431 3083.936    0.000 3083.936
290.50  5227.305  331.169    0.000  331.169  1358.760 1574.813    0.000 1574.813   261.280 3134.408    0.000 3134.408
290.60  5214.945  338.012    0.000  338.012  1205.366 1763.948    0.000 1763.948   262.087 3035.482    0.000 3035.482
290.70  5401.519  319.737    0.000  319.737  1341.916 1614.557    0.000 1614.557   313.460 3118.033    0.000 3118.033
290.80  5291.954  363.160    0.000  363.160  1422.583 1642.044    0.000 1642.044   568.516 3036.195    0.000 3036.195
290.90  5385.708  288.274    0.000  288.274  1283.964 1752.037    0.000 1752.037   467.078 2724.355    0.000 2724.355
291.00  5396.483  382.631    0.000  382.631  1206.807 1880.252    0.000 1880.252   199.959 3229.921    0.000 3229.921
291.10  5258.458  406.049    0.000  406.049  1356.419 1735.692    0.000 1735.692   362.516 3001.300    0.000 3001.300
291.20  5212.646  416.214    0.000  416.214  1388.421 1601.597    0.000 1601.597   702.614 2787.577    0.000 2787.577
291.30  5275.205  396.287    0.000  396.287  1387.155 1711.814    0.000 1711.814   603.186 2800.542    0.000 2800.542
291.40  5082.472  413.690    0.000  413.690  1391.530 1610.844    0.000 1610.844   473.203 2801.649    0.000 2801.649
291.50  5206.545  394.080    0.000  394.080  1460.062 1546.482    0.000 1546.482   422.532 2882.785    0.000 2882.785
291.60  5151.080  355.866    0.000  355.866  1602.422 1464.389    0.000 1464.389   503.461 2921.582    0.000 2921.582
291.70  5218.012  434.179    0.000  434.179  1599.787 1474.588    0.000 1474.588   594.041 3023.221    0.000 3023.221
291.80  5190.798  470.812    0.000  470.812  1424.401 1568.948    0.000 1568.948   442.041 2885.796    0.000 2885.796
291.90  5183.246  417.932    0.000  417.932  1320.313 1577.657    0.000 1577.657   179.552 3057.711    0.000 3057.711
292.00  5107.090  400.340    0.000  400.340  1306.813 1565.179    0.000 1565.179   181.560 2913.446    0.000 2913.446
292.10  5264.008  478.724    0.000  478.724  1384.869 1669.125    0.000 1669.125   492.704 3142.255    0.000 3142.255
292.20  5204.466  398.505    0.000  398.505  1390.659 1632.578    0.000 1632.578   442.337 3009.346    0.000 3009.346
292.30  5069.899  442.910    0.000  442.910  1453.505 1569.463    0.000 1569.463   451.988 3073.996    0.000 3073.996
292.40  5218.861  395.895    0.000  395.895  1635.221 1455.275    0.000 1455.275   588.421 2872.333    0.000 2872.333
292.50  5185.933  437.053    0.000  437.053  1410.168 1562.926    0.000 1562.926   382.320 2853.020    0.000 2853.020
292.60  5254.983  462.888    0.000  462.888  1548.401 1438.712    0.000 1438.712   703.827 2789.385    0.000 2789.385
292.70  5173.648  476.120    0.000  476.120  1520.860 1544.298    0.000 1544.298   674.772 2808.694    0.000 2808.694
292.80  5093.418  498.901    0.000  498.901  1479.006 1544.769    0.000 1544.769   552.622 2975.574    0.000 2975.574
292.90  5219.252  476.888    0.000  476.888  1366.469 1648.858    0.000 1648.858   383.228 3023.316    0.000 3023.316
293.00  5189.807  488.969    0.000  488.969  1482.233 1595.425    0.000 1595.425   613.947 3011.653    0.000 3011.653
293.10  5346.657  414.270    0.000  414.270  1532.391 1668.379    0.000 1668.379   654.157 3055.199    0.000 3055.199
293.20  5141.083  468.522    0.000  468.522  1437.234 1629.419    0.000 1629.419   674.666 2851.914    0.000 2851.914
293.30  5130.781  459.936    0.000  459.936  1386.040 1685.922    0.000 1685.922   423.137 3061.217    0.000 3061.217
293.40  5076.544  431.978    0.000  431.978  1573.015 1528.223    0.000 1528.223   774.492 3046.954    0.000 3046.954
293.50  5142.560  339.081    0.000  339.081  1550.373 1624.380    0.000 1624.380   868.497 2753.300    0.000 2753.300
293.60  5056.110  395.806    0.000  395.806  1349.246 1649.191    0.000 1649.191   554.233 2956.779    0.000 2956.779
293.70  5117.854  425.004    0.000  425.004  1391.506 1485.290    0.000 1485.290   432.085 2964.212    0.000 2964.212
293.80  5029.215  427.200    0.000  427.200  1494.734 1420.429    0.000 1420.429   481.847 2962.998    0.000 2962.998
293.90  4916.864  409.619    0.000  409.619  1415.576 1471.672    0.000 1471.672   587.010 2655.883    0.000 2655.883
294.00  5124.639  447.747    0.000  447.747  1478.864 1465.429    0.000 1465.429  1006.217 2540.967    0.000 2540.967
294.10  5197.545  400.961    0.000  400.961  1619.292 1529.277    0.000 1529.277   689.154 2772.999    0.000 2772.999
294.20  5116.070  435.487    0.000  435.487  1476.773 1518.578    0.000 1518.578   874.721 2623.205    0.000 2623.205
294.30  5246.730  393.937    0.000  393.937  1343.118 1678.456    0.000 1678.456   452.793 2952.042    0.000 2952.042
294.40  5198.366  359.719    0.000  359.719  1401.447 1616.017    0.000 1616.017   413.792 2908.022    0.000 2908.022
294.50  5232.040  421.761    0.000  421.761  1338.453 1697.294    0.000 1697.294   676.987 2897.459    0.000 2897.459
294.60  5324.550  487.898    0.000  487.898  1423.734 1784.405    0.000 1784.405   693.966 2967.125    0.000 2967.125
294.70  5263.799  457.690    0.000  457.690  1489.415 1617.233    0.000 1617.233   704.524 2904.601    0.000 2904.601
294.80  5202.319  485.609    0.000  485.609  1319.766 1714.839    0.000 1714.839   483.558 2752.487    0.000 2752.487
294.90  5192.393  435.644    0.000  435.644  1362.184 1529.170    0.000 1529.170   383.028 2964.218    0.000 2964.218
295.00  5232.154  438.698    0.000  438.698  1491.594 1515.023    0.000 1515.023   474.209 2762.044    0.000 2762.044
295.10  5102.521  411.369    0.000  411.369  1449.524 1491.327    0.000 1491.327   352.866 2987.537    0.000 2987.537
295.20  5046.159  478.262    0.000  478.262  1393.961 1456.223    0.000 1456.223   463.251 2912.640    0.000 2912.640
295.30  5367.194  414.708    0.000  414.708  1525.589 1655.757    0.000 1655.757   724.533 2899.370    0.000 2899.370
295.40  5217.135  386.308    0.000  386.308  1628.216 1512.617    0.000 1512.617   824.354 2863.479    0.000 2863.479
295.50  5087.624  452.404    0.000  452.404  1496.484 1560.861    0.000 1560.861   634.051 2637.983    0.000 2637.983
295.60  4977.646  420.043    0.000  420.043  1447.044 1583.590    0.000 1583.590   595.552 2891.725    0.000 2891.725
295.70  5187.512  327.173    0.000  327.173  1692.246 1448.531    0.000 1448.531   472.299 3137.824    0.000 3137.824
295.80  5155.067  383.686    0.000  383.686  1694.724 1384.663    0.000 1384.663   614.351 2992.052    0.000 2992.052
295.90  5121.604  379.069    0.000  379.069  1718.576 1399.033    0.000 1399.033   665.318 2649.438    0.000 2649.438
296.00  5255.129  371.069    0.000  371.069  1727.186 1264.966    0.000 1264.966   775.600 2579.073    0.000 2579.073
296.10  5113.749  398.108    0.000  398.108  1646.858 1396.698    0.000 1396.698   563.175 3070.173    0.000 3070.173
296.20  5350.679  361.612    0.000  361.612  1692.890 1546.011    0.000 1546.011   516.437 3025.536    0.000 3025.536
296.30  5268.257  352.840    0.000  352.840  1905.391 1447.000    0.000 1447.000   655.468 3248.226    0.000 3248.226
296.40  5557.986  400.045    0.000  400.045  1838.959 1439.611    0.000 1439.611   556.349 3460.342    0.000 3460.342
296.50  5302.275  440.385    0.000  440.385  1582.924 1629.468    0.000 1629.468   624.401 2983.516    0.000 2983.516
296.60  5280.548  450.960    0.000  450.960  1577.528 1549.643    0.000 1549.643   402.227 2953.952    0.000 2953.952
296.70  5376.705  414.994    0.000  414.994  1459.409 1562.675    0.000 1562.675   442.946 2842.672    0.000 2842.672
296.80  5396.170  433.730    0.000  433.730  1734.102 1523.547    0.000 1523.547   865.578 2818.534    0.000 2818.534
296.90  5300.931  468.048    0.000  468.048  1517.803 1502.920    0.000 1502.920   572.726 2762.237    0.000 2762.237
297.00  5188.409  450.561    0.000  450.561  1490.866 1570.063    0.000 1570.063   602.985 3075.402    0.000 3075.402
297.10  5342.624  391.705    0.000  391.705  1648.016 1469.162    0.000 1469.162   577.766 3123.670    0.000 3123.670
297.20  5253.545  403.602    0.000  403.602  1549.981 1493.748    0.000 1493.748   823.853 2840.853    0.000 2840.853
297.30  5173.194  462.534    0.000  462.534  1410.583 1670.147    0.000 1670.147   642.496 2873.526    0.000 2873.526
297.40  5314.076  434.625    0.000  434.625  1647.584 1596.647    0.000 1596.647   954.546 2900.874    0.000 2900.874
297.50  5214.986  451.745    0.000  451.745  1506.571 1561.082    0.000 1561.082   604.798 2904.298    0.000 2904.298
297.60  5184.597  452.704    0.000  452.704  1497.584 1576.811    0.000 1576.811  1006.017 2554.847    0.000 2554.847
297.70  5171.387  436.899    0.000  436.899  1435.503 1574.513    0.000 1574.513   748.164 2568.215    0.000 2568.215
297.80  5182.921  371.789    0.000  371.789  1242.888 1618.968    0.000 1618.968   492.403 2825.478    0.000 2825.478
297.90  5228.480  405.842    0.000  405.842  1261.185 1690.385    0.000 1690.385   372.772 2952.550    0.000 2952.550
298.00  5340.730  374.907    0.000  374.907  1609.951 1577.790    0.000 1577.790   718.814 2934.054    0.000 2934.054
298.10  5321.226  394.706    0.000  394.706  1509.176 1627.589    0.000 1627.589   462.748 3090.676    0.000 3090.676
298.20  5340.851  341.965    0.000  341.965  1641.414 1479.246    0.000 1479.246   482.853 3107.574    0.000 3107.574
298.30  5348.855  399.637    0.000  399.637  1574.025 1406.569    0.000 1406.569   383.630 2927.421    0.000 2927.421
298.40  5211.206  429.171    0.000  429.171  1377.971 1536.950    0.000 1536.950   231.524 3100.540    0.000 3100.540
298.50  5426.018  445.083    0.000  445.083  1280.987 1773.857    0.000 1773.857   311.749 3148.088    0.000 3148.088
298.60  5333.438  375.330    0.000  375.330  1300.199 1718.311    0.000 1718.311   291.341 3199.165    0.000 3199.165
298.70  5218.098  364.200    0.000  364.200  1724.362 1392.550    0.000 1392.550   512.708 3165.269    0.000 3165.269
298.80  5319.220  309.677    0.000  309.677  1670.843 1409.532    0.000 1409.532   426.362 2937.378    0.000 2937.378
298.90  5357.158  276.752    0.000  276.752  1635.228 1579.945    0.000 1579.945   629.339 3225.603    0.000 3225.603
299.00  5257.912  343.876    0.000  343.876  1521.087 1683.214    0.000 1683.214   540.063 2967.219    0.000 2967.219
299.10  5396.082  358.996    0.000  358.996  1537.263 1597.022    0.000 1597.022   557.860 3075.310    0.000 3075.310
299.20  5313.126  344.106    0.000  344.106  1498.504 1588.500    0.000 1588.500   505.882 3048.450    0.000 3048.450
299.30  5516.775  393.454    0.000  393.454  1126.572 1964.906    0.000 1964.906   201.969 3206.091    0.000 3206.091
299.40  5240.775  342.167    0.000  342.167  1305.231 1795.286    0.000 1795.286   365.540 3103.958    0.000 3103.958
299.50  5318.066  294.927    0.000  294.927  1473.796 1570.867    0.000 1570.867   311.754 2958.694    0.000 2958.694
299.60  5410.863  277.041    0.000  277.041  1501.151 1488.303    0.000 1488.303   192.924 3060.832    0.000 3060.832
299.70  5330.405  283.497    0.000  283.497  1317.388 1652.497    0.000 1652.497   292.044 2742.027    0.000 2742.027
299.80  5313.910  422.953    0.000  422.953  1578.606 1555.462    0.000 1555.462   523.466 3126.069    0.000 3126.069
299.90  5149.509  411.877    0.000  411.877  1442.968 1596.558    0.000 1596.558   171.306 3178.144    0.000 3178.144
300.00  5230.936  436.396    0.000  436.396  1461.169 1709.435    0.000 1709.435   272.038 3315.265    0.000 3315.265
300.10  5222.915  292.647    0.000  292.647  1419.209 1599.812    0.000 1599.812   331.954 3093.590    0.000 3093.590
300.20  5295.401  377.211    0.000  377.211  1571.339 1592.932    0.000 1592.932   415.100 3090.989    0.000 3090.989
300.30  5309.375  394.473    0.000  394.473  1698.014 1607.698    0.000 1607.698   436.214 2964.609    0.000 2964.609
300.40  5273.966  375.155    0.000  375.155  1489.057 1724.852    0.000 1724.852   231.826 3248.411    0.000 3248.411
300.50  5286.028  397.620    0.000  397.620  1447.794 1674.610    0.000 1674.610   282.900 3295.872    0.000 3295.872
300.60  5188.571  531.719    0.000  531.719  1394.151 1786.034    0.000 1786.034   391.369 3041.313    0.000 3041.313
300.70  5277.029  487.933    0.000  487.933  1323.622 1697.494    0.000 1697.494   241.779 3349.147    0.000 3349.147
300.80  5196.767  493.307    0.000  493.307  1366.884 1736.550    0.000 1736.550   313.662 3157.643    0.000 3157.643
300.90  5286.267  442.451    0.000  442.451  1391.093 1770.995    0.000 1770.995   374.686 3168.097    0.000 3168.097
301.00  5243.557  534.541    0.000  534.541  1351.455 1875.751    0.000 1875.751   654.769 3271.330    0.000 3271.330
301.10  5161.194  414.667    0.000  414.667  1538.132 1609.471    0.000 1609.471   678.198 3014.886    0.000 3014.886
301.20  5406.084  351.067    0.000  351.067  1626.892 1533.910    0.000 1533.910   372.168 3186.370    0.000 3186.370
301.30  5272.324  353.245    0.000  353.245  1704.134 1542.671    0.000 1542.671   623.594 2928.819    0.000 2928.819
301.40  5301.422  324.742    0.000  324.742  1636.278 1402.196    0.000 1402.196   557.758 2660.906    0.000 2660.906
301.50  5291.218  323.004    0.000  323.004  1669.245 1523.505    0.000 1523.505   446.771 2863.887    0.000 2863.887
301.60  5214.124  349.272    0.000  349.272  1433.468 1663.973    0.000 1663.973   596.559 3002.005    0.000 3002.005
301.70  5118.688  369.451    0.000  369.451  1456.776 1632.832    0.000 1632.832   416.309 2774.909    0.000 2774.909
301.80  5225.628  374.885    0.000  374.885  1298.397 1705.075    0.000 1705.075   233.539 2897.671    0.000 2897.671
301.90  5356.165  343.091    0.000  343.091  1418.401 1628.637    0.000 1628.637   538.055 2854.132    0.000 2854.132
302.00  5200.155  379.804    0.000  379.804  1387.373 1540.843    0.000 1540.843   413.890 2814.014    0.000 2814.014
302.10  5328.091  427.427    0.000  427.427  1600.948 1485.266    0.000 1485.266   666.427 2782.951    0.000 2782.951
302.20  5346.988  368.058    0.000  368.058  1555.811 1511.778    0.000 1511.778   402.225 2728.960    0.000 2728.960
302.30  5245.936  420.971    0.000  420.971  1225.548 1763.691    0.000 1763.691   191.513 3150.385    0.000 3150.385
302.40  5132.662  478.071    0.000  478.071  1429.833 1655.230    0.000 1655.230   412.580 2887.095    0.000 2887.095
302.50  5247.627  460.172    0.000  460.172  1566.020 1509.823    0.000 1509.823   261.381 3070.361    0.000 3070.361
302.60  5445.339  425.458    0.000  425.458  1583.516 1469.902    0.000 1469.902   241.476 3003.721    0.000 3003.721
302.70  5510.666  347.114    0.000  347.114  1303.255 1792.538    0.000 1792.538   291.641 2990.046    0.000 2990.046
302.80  5434.077  316.053    0.000  316.053  1418.775 1683.760    0.000 1683.760   281.487 3271.634    0.000 3271.634
302.90  5351.918  386.717    0.000  386.717  1399.404 1501.266    0.000 1501.266   170.802 2736.393    0.000 2736.393
303.00  5245.901  378.646    0.000  378.646  1532.913 1514.772    0.000 1514.772   632.042 2769.777    0.000 2769.777
303.10  5270.121  365.768    0.000  365.768  1327.403 1794.736    0.000 1794.736   191.513 2937.461    0.000 2937.461
303.20  5257.334  399.252    0.000  399.252  1221.344 1807.158    0.000 1807.158   281.487 2912.425    0.000 2912.425
303.30  5225.350  356.242    0.000  356.242  1280.548 1569.444    0.000 1569.444   261.481 2907.899    0.000 2907.899
303.40  5248.437  408.752    0.000  408.752  1358.879 1759.383    0.000 1759.383   452.491 2819.636    0.000 2819.636
303.50  5058.827  367.156    0.000  367.156  1300.070 1517.650    0.000 1517.650   311.047 2844.062    0.000 2844.062
303.60  5257.545  321.826    0.000  321.826  1288.295 1651.132    0.000 1651.132   525.785 2754.295    0.000 2754.295
303.70  5065.996  360.734    0.000  360.734  1151.474 1766.177    0.000 1766.177   573.934 2721.529    0.000 2721.529
303.80  5233.131  444.747    0.000  444.747  1070.948 1814.009    0.000 1814.009   342.108 2719.504    0.000 2719.504
303.90  5070.531  454.319    0.000  454.319  1212.486 1795.054    0.000 1795.054   371.965 2664.426    0.000 2664.426
304.00  5249.349  536.588    0.000  536.588  1261.807 1821.109    0.000 1821.109   161.052 3211.817    0.000 3211.817
304.10  5249.902  524.651    0.000  524.651  1387.636 1674.334    0.000 1674.334   372.771 2989.637    0.000 2989.637
304.20  5266.675  472.115    0.000  472.115  1407.413 1550.293    0.000 1550.293   192.219 3046.645    0.000 3046.645
304.30  5040.158  611.608    0.000  611.608  1434.003 1631.183    0.000 1631.183   241.477 3102.839    0.000 3102.839
304.40  5108.147  549.190    0.000  549.190  1373.999 1584.110    0.000 1584.110   221.876 2982.613    0.000 2982.613
304.50  5061.563  599.490    0.000  599.490  1319.993 1615.049    0.000 1615.049   241.277 2819.533    0.000 2819.533
304.60  5140.239  563.055    0.000  563.055  1275.684 1786.770    0.000 1786.770   271.737 3334.162    0.000 3334.162
304.70  5249.715  532.263    0.000  532.263  1464.518 1642.122    0.000 1642.122   503.462 2973.157    0.000 2973.157
304.80  5183.505  489.640    0.000  489.640  1405.788 1675.837    0.000 1675.837   425.056 3208.109    0.000 3208.109
304.90  5216.108  448.834    0.000  448.834  1513.913 1590.555    0.000 1590.555   776.003 2763.951    0.000 2763.951
305.00  5280.100  475.092    0.000  475.092  1547.644 1583.476    0.000 1583.476   713.472 2832.619    0.000 2832.619
305.10  5201.977  520.248    0.000  520.248  1381.458 1595.187    0.000 1595.187   583.987 2925.207    0.000 2925.207
305.20  5176.364  486.268    0.000  486.268  1432.884 1649.663    0.000 1649.663   623.594 2804.864    0.000 2804.864
305.30  5295.077  506.984    0.000  506.984  1470.626 1575.906    0.000 1575.906   713.570 2891.421    0.000 2891.421
305.40  4981.184  539.211    0.000  539.211  1318.351 1570.354    0.000 1570.354   542.068 2744.449    0.000 2744.449
305.50  5063.854  448.441    0.000  448.441  1356.066 1590.362    0.000 1590.362   424.649 2900.771    0.000 2900.771
305.60  5224.430  442.473    0.000  442.473  1429.751 1657.505    0.000 1657.505   757.007 2646.115    0.000 2646.115
305.70  5305.034  375.584    0.000  375.584  1638.832 1644.594    0.000 1644.594   817.929 2963.606    0.000 2963.606
305.80  5215.633  410.182    0.000  410.182  1517.076 1595.080    0.000 1595.080   835.112 2704.631    0.000 2704.631
305.90  5071.550  370.165    0.000  370.165  1512.234 1515.764    0.000 1515.764   690.464 2497.044    0.000 2497.044
306.00  5189.291  378.892    0.000  378.892  1557.422 1573.137    0.000 1573.137   693.765 2616.764    0.000 2616.764
306.10  5279.611  311.118    0.000  311.118  1488.825 1623.180    0.000 1623.180   695.282 2758.612    0.000 2758.612
306.20  5197.288  392.486    0.000  392.486  1566.206 1587.150    0.000 1587.150   647.033 2958.966    0.000 2958.966
306.30  5173.636  464.332    0.000  464.332  1461.721 1700.477    0.000 1700.477   517.848 2985.527    0.000 2985.527
306.40  5267.875  406.217    0.000  406.217  1488.544 1561.896    0.000 1561.896   617.979 2512.412    0.000 2512.412
306.50  5195.939  398.349    0.000  398.349  1463.146 1446.112    0.000 1446.112   444.859 2566.907    0.000 2566.907
306.60  5274.277  388.264    0.000  388.264  1502.875 1549.810    0.000 1549.810   700.114 2636.668    0.000 2636.668
306.70  5121.337  443.233    0.000  443.233  1446.518 1587.094    0.000 1587.094   634.555 2670.850    0.000 2670.850
306.80  5268.787  438.521    0.000  438.521  1338.882 1668.498    0.000 1668.498   463.552 3123.652    0.000 3123.652
306.90  5174.741  542.704    0.000  542.704  1437.790 1786.202    0.000 1786.202   604.397 3099.116    0.000 3099.116
307.00  5255.131  421.433    0.000  421.433  1482.578 1734.771    0.000 1734.771   586.305 2892.426    0.000 2892.426
307.10  5354.523  405.219    0.000  405.219  1562.761 1590.506    0.000 1590.506   551.717 3020.399    0.000 3020.399
307.20  5144.666  490.925    0.000  490.925  1560.183 1637.361    0.000 1637.361   697.798 2709.655    0.000 2709.655
307.30  4991.525  458.104    0.000  458.104  1322.574 1518.314    0.000 1518.314   502.464 2749.578    0.000 2749.578
307.40  5190.208  419.852    0.000  419.852  1227.097 1706.853    0.000 1706.853   473.007 2901.383    0.000 2901.383
307.50  5131.120  398.481    0.000  398.481  1088.954 1686.077    0.000 1686.077   200.962 2808.375    0.000 2808.375
307.60  5257.646  352.365    0.000  352.365  1341.824 1753.277    0.000 1753.277   433.494 3004.725    0.000 3004.725
307.70  5245.698  362.184    0.000  362.184  1244.630 1818.057    0.000 1818.057   292.145 3130.897    0.000 3130.897
307.80  5464.767  393.468    0.000  393.468  1318.921 1810.884    0.000 1810.884   354.479 3027.242    0.000 3027.242
307.90  5390.682  332.486    0.000  332.486  1377.654 1726.746    0.000 1726.746   422.633 3016.793    0.000 3016.793
308.00  5213.142  401.968    0.000  401.968  1156.607 1822.669    0.000 1822.669   311.547 3025.836    0.000 3025.836
308.10  5156.424  399.850    0.000  399.850  1255.834 1865.805    0.000 1865.805   363.626 3096.113    0.000 3096.113
308.20  5316.100  350.911    0.000  350.911  1353.052 1715.205    0.000 1715.205   493.209 2875.849    0.000 2875.849
308.30  5481.462  343.643    0.000  343.643  1411.544 1874.247    0.000 1874.247   542.667 3296.768    0.000 3296.768
308.40  5305.550  388.611    0.000  388.611  1227.608 1807.283    0.000 1807.283   212.627 3108.077    0.000 3108.077
308.50  5234.516  441.230    0.000  441.230  1071.737 2208.169    0.000 2208.169   261.281 3470.389    0.000 3470.389
308.60  5156.003  359.542    0.000  359.542  1222.409 1955.345    0.000 1955.345   262.691 3217.249    0.000 3217.249
308.70  5277.698  370.636    0.000  370.636  1255.555 1921.081    0.000 1921.081   674.264 3055.795    0.000 3055.795
308.80  5374.200  370.334    0.000  370.334  1343.466 1878.875    0.000 1878.875   637.481 2936.469    0.000 2936.469
308.90  5370.555  388.726    0.000  388.726  1461.242 1802.715    0.000 1802.715   554.240 2865.795    0.000 2865.795
309.00  5462.315  367.688    0.000  367.688  1527.108 1683.901    0.000 1683.901   657.583 2775.317    0.000 2775.317
309.10  5455.289  412.991    0.000  412.991  1313.153 1928.057    0.000 1928.057   446.569 3188.904    0.000 3188.904
309.20  5325.494  402.797    0.000  402.797  1206.184 2065.691    0.000 2065.691   271.639 3427.770    0.000 3427.770
309.30  5414.271  383.975    0.000  383.975  1505.064 1742.566    0.000 1742.566   817.627 2943.906    0.000 2943.906
309.40  5287.598  403.473    0.000  403.473  1565.375 1617.334    0.000 1617.334   597.769 2711.177    0.000 2711.177
309.50  5616.749  381.768    0.000  381.768  1580.648 1564.098    0.000 1564.098   567.106 2938.380    0.000 2938.380
309.60  5279.438  385.185    0.000  385.185  1548.976 1539.273    0.000 1539.273   333.667 3048.155    0.000 3048.155
309.70  5256.197  409.577    0.000  409.577  1737.862 1531.673    0.000 1531.673   484.967 3088.671    0.000 3088.671
309.80  5347.944  315.898    0.000  315.898  1490.964 1714.551    0.000 1714.551   627.023 3098.927    0.000 3098.927
309.90  5475.917  389.115    0.000  389.115  1677.379 1393.782    0.000 1393.782   760.231 2903.892    0.000 2903.892
310.00  5446.693  439.646    0.000  439.646  1601.773 1606.488    0.000 1606.488   676.984 2912.532    0.000 2912.532
310.10  5144.388  491.666    0.000  491.666  1559.967 1671.525    0.000 1671.525   445.158 2926.813    0.000 2926.813
310.20  5279.625  461.629    0.000  461.629  1526.277 1563.085    0.000 1563.085   435.609 2754.196    0.000 2754.196
310.30  5286.396  436.937    0.000  436.937  1476.438 1641.437    0.000 1641.437   476.628 3118.431    0.000 3118.431
310.40  5294.852  408.930    0.000  408.930  1513.590 1509.667    0.000 1509.667   497.540 2653.769    0.000 2653.769
310.50  5371.700  362.759    0.000  362.759  1623.587 1452.676    0.000 1452.676   639.694 2725.855    0.000 2725.855
310.60  5250.689  392.493    0.000  392.493  1687.615 1495.099    0.000 1495.099   804.248 3045.539    0.000 3045.539
310.70  5364.607  389.288    0.000  389.288  1396.208 1623.453    0.000 1623.453   465.567 2894.545    0.000 2894.545
310.80  5337.330  276.054    0.000  276.054  1457.422 1381.864    0.000 1381.864   253.847 2742.941    0.000 2742.941
310.90  5283.683  309.715    0.000  309.715  1365.408 1598.508    0.000 1598.508   263.598 2794.212    0.000 2794.212
311.00  5362.106  282.688    0.000  282.688  1162.965 1779.694    0.000 1779.694   243.693 3313.468    0.000 3313.468
311.10  5316.521  331.285    0.000  331.285  1329.586 1755.757    0.000 1755.757   142.154 3223.396    0.000 3223.396
311.20  5529.926  324.429    0.000  324.429  1349.309 1942.177    0.000 1942.177   182.770 3307.237    0.000 3307.237
311.30  5359.292  316.958    0.000  316.958  1009.041 1926.735    0.000 1926.735    60.822 3197.851    0.000 3197.851
311.40  5363.445  348.454    0.000  348.454  1174.169 1969.021    0.000 1969.021   150.897 3266.207    0.000 3266.207
311.50  5490.190  329.591    0.000  329.591   995.029 2058.869    0.000 2058.869    40.616 3163.377    0.000 3163.377
311.60  5518.175  257.075    0.000  257.075  1006.459 1947.813    0.000 1947.813    10.154 2769.591    0.000 2769.591
311.70  5624.024  261.545    0.000  261.545   859.423 1892.299    0.000 1892.299     0.000 2653.174    0.000 2653.174
311.80  5543.511  211.777    0.000  211.777   904.764 2057.604    0.000 2057.604    30.462 2716.909    0.000 2716.909
311.90  5521.264  301.535    0.000  301.535   966.941 1972.140    0.000 1972.140    30.462 3021.223    0.000 3021.223
312.00  5560.851  264.219    0.000  264.219  1128.156 2005.754    0.000 2005.754    10.154 3203.290    0.000 3203.290
312.10  5495.076  211.079    0.000  211.079   977.734 2040.892    0.000 2040.892    10.154 3304.321    0.000 3304.321
312.20  5555.924  284.278    0.000  284.278  1112.907 2035.610    0.000 2035.610    81.231 3546.107    0.000 3546.107
312.30  5329.331  319.828    0.000  319.828  1106.921 2139.802    0.000 2139.802    60.923 3342.523    0.000 3342.523
312.40  5336.634  346.792    0.000  346.792  1068.841 2249.497    0.000 2249.497    20.308 3316.692    0.000 3316.692
312.50  5685.871  315.450    0.000  315.450  1200.269 1997.204    0.000 1997.204   152.308 3324.930    0.000 3324.930
312.60  5625.574  264.497    0.000  264.497  1354.363 1970.747    0.000 1970.747   132.000 3538.263    0.000 3538.263
312.70  5542.806  344.871    0.000  344.871  1365.505 2071.687    0.000 2071.687   101.539 3726.452    0.000 3726.452
312.80  5490.165  389.794    0.000  389.794  1400.110 2044.977    0.000 2044.977    81.231 3656.991    0.000 3656.991
312.90  5513.062  252.363    0.000  252.363  1246.888 1744.255    0.000 1744.255    60.923 3426.471    0.000 3426.471
313.00  5325.940  288.767    0.000  288.767  1158.680 1722.720    0.000 1722.720    20.308 3039.614    0.000 3039.614
313.10  5671.765  203.347    0.000  203.347  1232.845 1931.475    0.000 1931.475    30.462 3417.413    0.000 3417.413
313.20  5662.474  193.327    0.000  193.327  1484.630 1802.690    0.000 1802.690   598.474 3379.500    0.000 3379.500
313.30  5606.136  169.672    0.000  169.672  1414.967 1811.321    0.000 1811.321   101.539 3710.654    0.000 3710.654
313.40  5604.888  214.128    0.000  214.128  1342.074 1857.350    0.000 1857.350    40.616 3690.169    0.000 3690.169
313.50  5277.916  282.922    0.000  282.922  1239.970 1849.662    0.000 1849.662   152.308 3413.604    0.000 3413.604
313.60  5486.771  277.368    0.000  277.368  1239.456 1885.736    0.000 1885.736    50.769 3566.809    0.000 3566.809
313.70  5217.986  363.231    0.000  363.231  1095.198 1851.346    0.000 1851.346    50.769 3119.245    0.000 3119.245
313.80  5321.789  447.316    0.000  447.316  1022.936 1942.746    0.000 1942.746    10.154 3091.496    0.000 3091.496
313.90  5490.386  393.790    0.000  393.790  1025.447 1833.090    0.000 1833.090    30.462 2511.719    0.000 2511.719
314.00  5333.471  366.395    0.000  366.395  1308.339 1793.188    0.000 1793.188   101.539 3141.759    0.000 3141.759
314.10  5432.906  399.733    0.000  399.733  1055.958 1995.785    0.000 1995.785    40.616 3160.757    0.000 3160.757
314.20  5271.734  433.905    0.000  433.905  1217.517 2008.350    0.000 2008.350    71.077 3197.848    0.000 3197.848
314.30  5399.363  302.099    0.000  302.099  1342.965 1825.347    0.000 1825.347   233.438 3034.171    0.000 3034.171
314.40  5234.901  381.658    0.000  381.658  1154.501 1703.259    0.000 1703.259    30.462 2656.487    0.000 2656.487
314.50  5447.915  265.018    0.000  265.018  1298.592 1815.836    0.000 1815.836   192.924 3058.012    0.000 3058.012
314.60  5539.791  320.696    0.000  320.696  1175.074 1945.439    0.000 1945.439   121.847 3098.127    0.000 3098.127
314.70  5540.425  207.731    0.000  207.731  1222.538 1872.716    0.000 1872.716   121.646 3342.113    0.000 3342.113
314.80  5458.734  260.668    0.000  260.668  1450.130 1597.846    0.000 1597.846   162.060 2994.067    0.000 2994.067
314.90  5495.319  252.455    0.000  252.455  1390.691 1764.207    0.000 1764.207   192.522 3125.564    0.000 3125.564
315.00  5520.864  256.421    0.000  256.421  1199.024 1765.474    0.000 1765.474   132.000 2951.550    0.000 2951.550
315.10  5462.133  309.261    0.000  309.261  1300.845 1872.364    0.000 1872.364   233.539 3031.960    0.000 3031.960
315.20  5440.761  267.494    0.000  267.494  1296.161 1764.249    0.000 1764.249   161.555 3071.873    0.000 3071.873
315.30  5273.273  379.592    0.000  379.592  1234.408 1817.103    0.000 1817.103    20.207 3223.476    0.000 3223.476
315.40  5172.049  397.829    0.000  397.829  1143.048 1864.482    0.000 1864.482    30.462 2845.367    0.000 2845.367
315.50  5286.737  305.312    0.000  305.312  1145.644 1862.336    0.000 1862.336    40.414 2993.164    0.000 2993.164
315.60  5461.762  359.498    0.000  359.498  1197.227 1923.434    0.000 1923.434    40.414 3125.769    0.000 3125.769
315.70  5405.921  288.016    0.000  288.016   945.853 1787.079    0.000 1787.079    70.675 2724.243    0.000 2724.243
315.80  5360.188  369.709    0.000  369.709  1068.593 1892.640    0.000 1892.640    30.462 2984.717    0.000 2984.717
315.90  5340.088  330.447    0.000  330.447  1109.752 1602.261    0.000 1602.261    40.213 2527.502    0.000 2527.502
316.00  5402.974  358.393    0.000  358.393  1305.810 1648.081    0.000 1648.081   141.953 2693.678    0.000 2693.678
316.10  5263.701  361.055    0.000  361.055  1083.906 1795.877    0.000 1795.877   111.693 2854.135    0.000 2854.135
316.20  5338.114  406.964    0.000  406.964  1007.520 1942.468    0.000 1942.468    40.616 2947.735    0.000 2947.735
316.30  5347.682  455.185    0.000  455.185   998.734 2054.813    0.000 2054.813     0.000 3390.078    0.000 3390.078
316.40  5244.720  535.214    0.000  535.214  1070.140 1871.304    0.000 1871.304    71.077 3065.656    0.000 3065.656
316.50  5290.869  485.263    0.000  485.263  1275.770 1926.525    0.000 1926.525   446.771 2890.103    0.000 2890.103
316.60  5386.798  422.679    0.000  422.679  1271.349 1807.818    0.000 1807.818   243.090 2978.382    0.000 2978.382
316.70  5295.034  418.130    0.000  418.130  1257.335 1807.693    0.000 1807.693   181.359 3045.020    0.000 3045.020
316.80  5121.960  477.094    0.000  477.094  1044.206 1846.414    0.000 1846.414   151.906 2874.619    0.000 2874.619
316.90  5183.587  454.669    0.000  454.669  1083.549 1917.741    0.000 1917.741   121.646 3150.309    0.000 3150.309
317.00  5294.224  411.640    0.000  411.640  1118.911 1833.694    0.000 1833.694    90.179 3094.511    0.000 3094.511
317.10  5176.639  455.046    0.000  455.046  1093.150 1757.855    0.000 1757.855    20.107 2760.836    0.000 2760.836
317.20  5178.879  388.976    0.000  388.976  1129.624 1790.998    0.000 1790.998    30.060 2902.482    0.000 2902.482
317.30  5172.162  414.497    0.000  414.497  1162.617 1874.829    0.000 1874.829    81.030 3002.509    0.000 3002.509
317.40  5106.924  462.315    0.000  462.315  1027.037 1753.258    0.000 1753.258     9.953 2970.139    0.000 2970.139
317.50  5219.417  403.977    0.000  403.977  1123.707 1660.991    0.000 1660.991    20.308 2669.542    0.000 2669.542
317.60  5378.997  427.180    0.000  427.180  1167.203 1807.131    0.000 1807.131    10.154 2921.882    0.000 2921.882
317.70  5499.854  318.963    0.000  318.963  1100.757 1796.373    0.000 1796.373     0.000 3190.614    0.000 3190.614
317.80  5376.644  415.031    0.000  415.031  1116.680 1792.069    0.000 1792.069     0.000 2970.955    0.000 2970.955
317.90  5252.886  434.898    0.000  434.898  1144.672 1768.273    0.000 1768.273    10.154 3023.125    0.000 3023.125
318.00  5117.389  503.167    0.000  503.167  1061.672 1901.030    0.000 1901.030    20.308 2976.073    0.000 2976.073
318.10  5113.357  493.993    0.000  493.993  1144.400 1816.805    0.000 1816.805     0.000 3073.593    0.000 3073.593
318.20  5272.816  444.898    0.000  444.898  1274.081 1789.616    0.000 1789.616   121.847 3179.352    0.000 3179.352
318.30  5311.974  421.158    0.000  421.158  1265.863 1741.149    0.000 1741.149   203.078 3145.872    0.000 3145.872
318.40  5222.177  382.359    0.000  382.359  1202.561 1813.088    0.000 1813.088   152.006 3051.865    0.000 3051.865
318.50  5066.223  456.081    0.000  456.081  1052.207 1892.478    0.000 1892.478     0.000 3154.826    0.000 3154.826
318.60  5290.274  488.404    0.000  488.404  1373.490 1734.416    0.000 1734.416   182.770 3175.132    0.000 3175.132
318.70  5245.428  441.498    0.000  441.498  1342.624 1643.374    0.000 1643.374   415.906 2703.322    0.000 2703.322
318.80  5129.423  444.443    0.000  444.443  1400.013 1667.425    0.000 1667.425   294.463 2950.549    0.000 2950.549
318.90  5086.213  499.397    0.000  499.397  1197.108 1880.919    0.000 1880.919    70.674 3223.474    0.000 3223.474
319.00  5201.086  529.394    0.000  529.394  1383.924 1528.095    0.000 1528.095   121.847 2776.311    0.000 2776.311
319.10  5434.149  485.284    0.000  485.284  1430.987 1656.379    0.000 1656.379   170.903 3266.197    0.000 3266.197
319.20  5282.301  525.957    0.000  525.957  1543.744 1654.730    0.000 1654.730   413.689 2834.313    0.000 2834.313
319.30  5438.984  538.850    0.000  538.850  1562.333 1627.891    0.000 1627.891   506.082 2699.803    0.000 2699.803
319.40  5312.998  577.909    0.000  577.909  1406.325 1809.556    0.000 1809.556   435.811 3200.052    0.000 3200.052
319.50  5319.769  602.949    0.000  602.949  1634.552 1622.488    0.000 1622.488   536.848 2866.787    0.000 2866.787
319.60  5358.152  521.798    0.000  521.798  1372.913 1724.894    0.000 1724.894   243.693 3176.132    0.000 3176.132
319.70  5418.016  429.935    0.000  429.935  1481.675 1886.255    0.000 1886.255   616.367 2961.089    0.000 2961.089
319.80  5352.742  505.661    0.000  505.661  1160.611 2078.525    0.000 2078.525   121.645 3194.441    0.000 3194.441
319.90  5355.173  517.036    0.000  517.036  1094.199 2126.831    0.000 2126.831   324.622 3203.167    0.000 3203.167
320.00  5516.053  512.357    0.000  512.357  1196.656 2131.658    0.000 2131.658   363.730 3216.536    0.000 3216.536
320.10  5382.696  428.091    0.000  428.091  1282.116 1950.239    0.000 1950.239   363.931 2786.967    0.000 2786.967
320.20  5684.744  287.515    0.000  287.515  1379.005 1763.511    0.000 1763.511    91.083 2874.331    0.000 2874.331
320.30  5360.948  362.901    0.000  362.901  1342.868 1786.806    0.000 1786.806   132.000 3098.632    0.000 3098.632
320.40  5350.234  473.768    0.000  473.768  1418.345 1810.105    0.000 1810.105    91.385 3421.643    0.000 3421.643
320.50  5560.162  354.281    0.000  354.281  1259.860 1875.179    0.000 1875.179   111.693 3287.732    0.000 3287.732
320.60  5430.662  362.649    0.000  362.649  1233.516 1796.012    0.000 1796.012   181.863 3107.667    0.000 3107.667
320.70  5217.600  403.394    0.000  403.394  1225.588 1829.525    0.000 1829.525   274.155 2938.382    0.000 2938.382
320.80  5498.554  260.680    0.000  260.680  1099.062 2028.743    0.000 2028.743    70.675 3283.704    0.000 3283.704
320.90  5547.943  287.141    0.000  287.141  1312.681 1910.847    0.000 1910.847   371.464 2925.492    0.000 2925.492
321.00  5383.826  218.792    0.000  218.792  1148.948 1927.470    0.000 1927.470   100.934 3054.182    0.000 3054.182
321.10  5481.848  222.185    0.000  222.185  1073.064 1888.562    0.000 1888.562   233.539 2880.277    0.000 2880.277
321.20  5533.763  298.337    0.000  298.337  1105.224 1906.937    0.000 1906.937    91.385 3052.291    0.000 3052.291
321.30  5481.978  250.223    0.000  250.223  1244.032 1808.685    0.000 1808.685   132.000 3120.434    0.000 3120.434
321.40  5498.247  192.954    0.000  192.954  1205.778 1894.973    0.000 1894.973   375.190 3070.062    0.000 3070.062
321.50  5432.511  133.620    0.000  133.620  1376.353 1718.128    0.000 1718.128   314.065 2917.050    0.000 2917.050
321.60  5679.847  174.259    0.000  174.259  1124.727 2066.642    0.000 2066.642    71.077 3328.943    0.000 3328.943
321.70  5530.772  103.721    0.000  103.721  1239.593 1896.450    0.000 1896.450    60.722 3370.069    0.000 3370.069
321.80  5510.746  167.561    0.000  167.561  1384.676 1616.183    0.000 1616.183   182.770 2885.805    0.000 2885.805
321.90  5381.784  226.243    0.000  226.243  1407.740 1705.280    0.000 1705.280   111.592 3336.387    0.000 3336.387
322.00  5495.139  176.328    0.000  176.328  1342.448 1772.342    0.000 1772.342    91.385 3554.047    0.000 3554.047
322.10  5634.134  164.571    0.000  164.571  1641.151 1696.982    0.000 1696.982    20.308 3706.260    0.000 3706.260
322.20  5660.687  145.038    0.000  145.038  1406.296 1759.895    0.000 1759.895    80.829 3060.834    0.000 3060.834
322.30  5615.683  191.975    0.000  191.975  1421.613 1567.102    0.000 1567.102   253.847 3289.947    0.000 3289.947
322.40  5528.783  193.738    0.000  193.738  1527.761 1470.959    0.000 1470.959   242.282 2920.869    0.000 2920.869
322.50  5561.660  130.334    0.000  130.334  1146.406 1784.885    0.000 1784.885    40.414 2954.057    0.000 2954.057
322.60  5354.425  254.840    0.000  254.840  1160.602 1709.646    0.000 1709.646     9.953 2877.963    0.000 2877.963
322.70  5515.024  296.149    0.000  296.149  1074.700 1815.291    0.000 1815.291    20.308 2808.786    0.000 2808.786
322.80  5414.360  325.532    0.000  325.532  1022.991 1851.143    0.000 1851.143     9.953 3084.739    0.000 3084.739
322.90  5427.403  338.072    0.000  338.072  1095.704 1843.756    0.000 1843.756    10.154 3193.121    0.000 3193.121
323.00  5338.944  413.940    0.000  413.940  1173.951 1795.204    0.000 1795.204     0.000 3143.563    0.000 3143.563
323.10  5241.428  398.496    0.000  398.496  1192.161 1695.073    0.000 1695.073     0.000 2810.898    0.000 2810.898
323.20  5177.760  332.668    0.000  332.668  1278.706 1552.767    0.000 1552.767    30.159 2893.140    0.000 2893.140
323.30  5404.672  367.480    0.000  367.480   946.814 1882.148    0.000 1882.148     0.000 2738.210    0.000 2738.210
323.40  5382.498  390.235    0.000  390.235  1030.300 1904.797    0.000 1904.797    50.769 3394.593    0.000 3394.593
323.50  5167.719  445.108    0.000  445.108  1368.662 1759.341    0.000 1759.341   132.000 3172.322    0.000 3172.322
323.60  5255.231  484.393    0.000  484.393  1341.017 1762.045    0.000 1762.045    20.308 3127.078    0.000 3127.078
323.70  5151.428  483.336    0.000  483.336  1213.591 1715.604    0.000 1715.604    40.212 2873.126    0.000 2873.126
323.80  5314.224  500.441    0.000  500.441  1088.789 1761.003    0.000 1761.003    20.308 2897.161    0.000 2897.161
323.90  5349.169  412.211    0.000  412.211  1299.953 1676.493    0.000 1676.493   101.539 3020.018    0.000 3020.018
324.00  5133.941  419.054    0.000  419.054  1142.151 1912.918    0.000 1912.918   101.338 2932.751    0.000 2932.751
324.10  5266.259  394.628    0.000  394.628  1383.849 1606.256    0.000 1606.256   264.001 2788.568    0.000 2788.568
324.20  5212.911  393.935    0.000  393.935  1317.617 1623.397    0.000 1623.397   111.693 2972.349    0.000 2972.349
324.30  5512.639  322.931    0.000  322.931  1353.584 1582.018    0.000 1582.018   162.462 2819.948    0.000 2819.948
324.40  5294.803  369.689    0.000  369.689  1111.483 1747.487    0.000 1747.487    20.308 2669.551    0.000 2669.551
324.50  5359.584  415.966    0.000  415.966  1220.664 1562.194    0.000 1562.194    20.308 2651.565    0.000 2651.565
324.60  5552.031  361.916    0.000  361.916  1126.444 1721.879    0.000 1721.879     0.000 2615.967    0.000 2615.967
324.70  5269.842  378.001    0.000  378.001  1204.645 1610.038    0.000 1610.038    20.308 2942.100    0.000 2942.100
324.80  5458.292  389.874    0.000  389.874  1322.365 1646.164    0.000 1646.164    10.154 2809.992    0.000 2809.992
324.90  5419.597  352.703    0.000  352.703  1140.407 1820.906    0.000 1820.906   140.144 2646.121    0.000 2646.121
325.00  5366.753  338.460    0.000  338.460  1147.377 1701.166    0.000 1701.166    20.308 2827.986    0.000 2827.986
325.10  5481.918  397.283    0.000  397.283  1101.711 1772.595    0.000 1772.595   111.693 2687.538    0.000 2687.538
325.20  5382.415  395.611    0.000  395.611  1247.921 1775.240    0.000 1775.240    29.858 3077.092    0.000 3077.092
325.30  5433.000  321.032    0.000  321.032  1281.085 1613.869    0.000 1613.869    40.012 2905.495    0.000 2905.495
325.40  5295.484  377.317    0.000  377.317  1206.628 1684.453    0.000 1684.453   109.682 2591.525    0.000 2591.525
325.50  5490.417  367.068    0.000  367.068  1388.060 1589.126    0.000 1589.126   129.990 2458.611    0.000 2458.611
325.60  5586.305  284.178    0.000  284.178  1382.991 1524.550    0.000 1524.550     0.000 2571.833    0.000 2571.833
325.70  5527.588  340.244    0.000  340.244  1353.623 1636.165    0.000 1636.165    10.053 2833.307    0.000 2833.307
325.80  5683.798  260.809    0.000  260.809  1340.473 1565.007    0.000 1565.007    10.154 2481.646    0.000 2481.646
325.90  5177.172  448.600    0.000  448.600  1428.740 1479.513    0.000 1479.513    29.858 2715.601    0.000 2715.601
326.00  5250.715  350.442    0.000  350.442  1652.287 1383.306    0.000 1383.306   202.171 2855.723    0.000 2855.723
326.10  5233.706  342.758    0.000  342.758  1603.000 1516.892    0.000 1516.892   223.385 3112.794    0.000 3112.794
326.20  5321.200  327.140    0.000  327.140  1358.829 1656.351    0.000 1656.351   100.131 2704.431    0.000 2704.431
326.30  5362.439  364.698    0.000  364.698  1638.938 1439.198    0.000 1439.198   483.358 2641.382    0.000 2641.382
326.40  5135.753  382.247    0.000  382.247  1437.379 1701.103    0.000 1701.103   111.693 2880.256    0.000 2880.256
326.50  5262.607  327.513    0.000  327.513  1577.210 1451.424    0.000 1451.424   161.959 2836.928    0.000 2836.928
326.60  5458.852  359.735    0.000  359.735  1569.203 1557.486    0.000 1557.486    70.876 2981.296    0.000 2981.296
326.70  5347.656  374.332    0.000  374.332  1467.154 1502.560    0.000 1502.560     0.000 3072.268    0.000 3072.268
326.80  5373.574  335.107    0.000  335.107  1406.410 1546.025    0.000 1546.025   121.242 2740.922    0.000 2740.922
326.90  5206.607  333.788    0.000  333.788  1376.361 1472.232    0.000 1472.232    50.769 2693.777    0.000 2693.777
327.00  5409.994  335.259    0.000  335.259  1505.525 1483.956    0.000 1483.956   223.385 3016.990    0.000 3016.990
327.10  5500.318  350.199    0.000  350.199  1569.376 1513.375    0.000 1513.375   182.770 2926.607    0.000 2926.607
327.20  5298.789  276.867    0.000  276.867  1549.254 1497.140    0.000 1497.140   131.497 2801.128    0.000 2801.128
327.30  5432.060  434.516    0.000  434.516  1514.336 1446.390    0.000 1446.390   284.108 2796.730    0.000 2796.730
327.40  5087.029  363.867    0.000  363.867  1459.272 1320.330    0.000 1320.330   314.167 2471.208    0.000 2471.208
327.50  5395.127  317.906    0.000  317.906  1674.125 1297.275    0.000 1297.275   232.333 2644.919    0.000 2644.919
327.60  5324.095  330.964    0.000  330.964  1353.603 1543.402    0.000 1543.402    60.923 2789.387    0.000 2789.387
327.70  5283.446  312.591    0.000  312.591  1475.846 1667.176    0.000 1667.176   121.040 3116.107    0.000 3116.107
327.80  5411.883  330.551    0.000  330.551  1135.882 1723.686    0.000 1723.686    20.106 2721.109    0.000 2721.109
327.90  5267.153  374.487    0.000  374.487  1123.080 1751.217    0.000 1751.217     9.953 2595.749    0.000 2595.749
328.00  5301.731  370.027    0.000  370.027  1100.804 1770.405    0.000 1770.405    91.385 2444.553    0.000 2444.553
328.10  5367.651  301.271    0.000  301.271  1082.208 1992.015    0.000 1992.015   142.154 2774.593    0.000 2774.593
328.20  5270.159  354.646    0.000  354.646  1047.757 1925.013    0.000 1925.013    20.308 2587.708    0.000 2587.708
328.30  5339.258  263.081    0.000  263.081  1090.718 1738.209    0.000 1738.209     0.000 2262.278    0.000 2262.278
328.40  5406.949  265.660    0.000  265.660  1334.370 1636.141    0.000 1636.141     0.000 2656.077    0.000 2656.077
328.50  5318.812  271.813    0.000  271.813  1222.860 1572.327    0.000 1572.327     9.953 2267.117    0.000 2267.117
328.60  5377.483  244.255    0.000  244.255  1234.562 1735.784    0.000 1735.784     0.000 2593.340    0.000 2593.340
328.70  5383.087  270.717    0.000  270.717  1257.257 1739.539    0.000 1739.539    40.012 2822.152    0.000 2822.152
328.80  5437.025  248.120    0.000  248.120  1223.728 1848.869    0.000 1848.869    50.367 2893.625    0.000 2893.625
328.90  5328.396  308.598    0.000  308.598  1168.865 1849.973    0.000 1849.973    50.769 2803.058    0.000 2803.058
329.00  5384.559  279.725    0.000  279.725  1268.555 1864.494    0.000 1864.494    49.965 2704.533    0.000 2704.533
329.10  5189.062  307.737    0.000  307.737  1137.293 1844.428    0.000 1844.428     0.000 2754.395    0.000 2754.395
329.20  5130.547  268.555    0.000  268.555  1213.297 1673.516    0.000 1673.516    30.462 2484.858    0.000 2484.858
329.30  5349.987  210.780    0.000  210.780  1256.488 1856.095    0.000 1856.095    19.906 2742.327    0.000 2742.327
329.40  5310.211  241.973    0.000  241.973  1112.854 1729.605    0.000 1729.605    40.012 2564.789    0.000 2564.789
329.50  5288.266  258.488    0.000  258.488  1020.988 2073.675    0.000 2073.675     0.000 2864.271    0.000 2864.271
329.60  5260.395  264.594    0.000  264.594  1122.607 1813.799    0.000 1813.799   140.546 2468.089    0.000 2468.089
329.70  5335.119  294.465    0.000  294.465  1004.052 1895.142    0.000 1895.142    19.906 2637.276    0.000 2637.276
329.80  5160.265  353.274    0.000  353.274   988.237 1853.906    0.000 1853.906     9.953 2586.107    0.000 2586.107
329.90  5150.453  367.240    0.000  367.240  1090.088 1764.572    0.000 1764.572    59.918 2544.485    0.000 2544.485
330.00  5197.138  401.199    0.000  401.199  1057.351 2021.568    0.000 2021.568     0.000 2977.675    0.000 2977.675
330.10  5005.121  379.464    0.000  379.464  1037.526 1866.741    0.000 1866.741     0.000 2939.175    0.000 2939.175
330.20  5221.468  398.562    0.000  398.562   903.020 2080.061    0.000 2080.061    19.906 2666.130    0.000 2666.130
330.30  5087.760  426.007    0.000  426.007   971.940 1910.164    0.000 1910.164     0.000 2626.915    0.000 2626.915
330.40  5236.970  385.536    0.000  385.536   910.147 2026.562    0.000 2026.562     0.000 2803.656    0.000 2803.656
330.50  5236.729  414.330    0.000  414.330   874.612 2141.390    0.000 2141.390   121.847 2496.927    0.000 2496.927
330.60  4984.074  471.708    0.000  471.708   858.927 2026.868    0.000 2026.868    81.231 2336.481    0.000 2336.481
330.70  4968.753  486.758    0.000  486.758   909.493 2152.796    0.000 2152.796    20.308 2526.684    0.000 2526.684
330.80  5034.079  501.936    0.000  501.936   890.910 1873.960    0.000 1873.960     0.000 2502.770    0.000 2502.770
330.90  5194.280  370.409    0.000  370.409   967.459 1891.405    0.000 1891.405     0.000 2503.174    0.000 2503.174
331.00  5132.775  316.411    0.000  316.411  1225.270 1610.865    0.000 1610.865     0.000 2508.503    0.000 2508.503
331.10  5210.949  345.348    0.000  345.348  1168.497 1561.706    0.000 1561.706     0.000 2409.068    0.000 2409.068
331.20  5287.961  331.308    0.000  331.308  1194.259 1705.568    0.000 1705.568     0.000 2550.315    0.000 2550.315
331.30  5186.292  311.180    0.000  311.180  1217.176 1586.644    0.000 1586.644     0.000 2546.094    0.000 2546.094
331.40  5125.964  363.042    0.000  363.042  1189.802 1788.738    0.000 1788.738   101.539 2988.453    0.000 2988.453
331.50  5002.351  385.275    0.000  385.275   968.333 1805.360    0.000 1805.360     0.000 2611.242    0.000 2611.242
331.60  5033.385  394.464    0.000  394.464  1026.756 1761.179    0.000 1761.179     0.000 2596.464    0.000 2596.464
331.70  4823.204  510.987    0.000  510.987   779.201 1928.593    0.000 1928.593    20.308 2542.286    0.000 2542.286
331.80  5002.798  372.550    0.000  372.550   952.744 1745.060    0.000 1745.060     0.000 2335.185    0.000 2335.185
331.90  4857.762  408.494    0.000  408.494   904.048 1802.375    0.000 1802.375     0.000 2476.525    0.000 2476.525
332.00  4914.820  281.434    0.000  281.434   913.501 1612.436    0.000 1612.436     0.000 2277.072    0.000 2277.072
332.10  4973.677  378.981    0.000  378.981   986.198 1680.081    0.000 1680.081     0.000 2450.291    0.000 2450.291
332.20  4940.482  429.292    0.000  429.292  1056.074 1597.080    0.000 1597.080     0.000 2508.704    0.000 2508.704
332.30  4894.486  386.062    0.000  386.062  1108.155 1534.817    0.000 1534.817     0.000 2357.200    0.000 2357.200
332.40  4951.464  391.406    0.000  391.406   975.158 1637.420    0.000 1637.420    10.154 2560.072    0.000 2560.072
332.50  5112.718  399.857    0.000  399.857  1122.508 1557.120    0.000 1557.120    20.107 2509.906    0.000 2509.906
332.60  5072.665  401.689    0.000  401.689  1074.566 1603.772    0.000 1603.772     0.000 2596.870    0.000 2596.870
332.70  5076.540  444.400    0.000  444.400  1093.674 1599.793    0.000 1599.793     0.000 2528.608    0.000 2528.608
332.80  5071.182  386.702    0.000  386.702  1181.338 1622.526    0.000 1622.526     0.000 2608.824    0.000 2608.824
332.90  5002.910  402.292    0.000  402.292  1068.089 1761.913    0.000 1761.913     0.000 2811.001    0.000 2811.001
333.00  5084.914  336.125    0.000  336.125  1088.489 1826.804    0.000 1826.804     0.000 2469.288    0.000 2469.288
333.10  5139.749  290.237    0.000  290.237  1192.169 1575.962    0.000 1575.962     0.000 2449.482    0.000 2449.482
333.20  5185.153  401.334    0.000  401.334  1115.382 1699.677    0.000 1699.677    10.154 2495.316    0.000 2495.316
333.30  5075.765  340.409    0.000  340.409  1118.229 1550.797    0.000 1550.797     0.000 2499.948    0.000 2499.948
333.40  5171.122  347.123    0.000  347.123   907.939 1732.039    0.000 1732.039     0.000 2398.502    0.000 2398.502
333.50  5019.447  326.051    0.000  326.051   930.983 1689.168    0.000 1689.168     0.000 2170.091    0.000 2170.091
333.60  5083.273  407.485    0.000  407.485   967.881 1668.474    0.000 1668.474     0.000 2403.837    0.000 2403.837
333.70  4996.368  374.562    0.000  374.562  1054.678 1737.755    0.000 1737.755     0.000 2728.851    0.000 2728.851
333.80  4854.134  349.881    0.000  349.881  1008.253 1694.992    0.000 1694.992     0.000 2674.780    0.000 2674.780
333.90  5284.263  321.380    0.000  321.380  1011.142 1571.538    0.000 1571.538     0.000 2352.161    0.000 2352.161
334.00  5081.291  389.064    0.000  389.064  1113.691 1788.069    0.000 1788.069     0.000 2629.337    0.000 2629.337
334.10  5209.304  359.696    0.000  359.696  1050.601 1654.046    0.000 1654.046     0.000 2507.084    0.000 2507.084
334.20  4850.974  459.893    0.000  459.893  1007.766 1567.805    0.000 1567.805     0.000 2155.625    0.000 2155.625
334.30  4874.194  503.532    0.000  503.532  1067.995 1673.881    0.000 1673.881     0.000 2186.090    0.000 2186.090
334.40  4837.289  485.360    0.000  485.360  1170.856 1597.061    0.000 1597.061    20.107 2307.936    0.000 2307.936
334.50  4967.107  500.047    0.000  500.047  1222.722 1514.036    0.000 1514.036    40.616 2163.764    0.000 2163.764
334.60  5098.558  404.570    0.000  404.570  1361.467 1425.515    0.000 1425.515   129.990 2226.097    0.000 2226.097
334.70  5018.813  506.662    0.000  506.662  1063.635 1659.887    0.000 1659.887    50.769 2344.631    0.000 2344.631
334.80  5072.051  525.160    0.000  525.160  1009.325 1736.800    0.000 1736.800   151.503 2384.944    0.000 2384.944
334.90  5071.815  376.350    0.000  376.350  1144.350 1547.529    0.000 1547.529   110.687 2184.079    0.000 2184.079
335.00  5019.846  434.971    0.000  434.971  1143.076 1565.084    0.000 1565.084    20.107 2448.479    0.000 2448.479
335.10  5132.326  487.531    0.000  487.531  1146.150 1756.994    0.000 1756.994    50.468 2819.351    0.000 2819.351
335.20  5188.858  463.324    0.000  463.324  1112.347 1707.019    0.000 1707.019     0.000 2620.394    0.000 2620.394
335.30  5043.541  504.801    0.000  504.801  1152.692 1789.066    0.000 1789.066    10.053 2620.292    0.000 2620.292
335.40  5069.436  461.649    0.000  461.649  1117.979 1755.199    0.000 1755.199    30.462 2768.570    0.000 2768.570
335.50  4977.180  494.450    0.000  494.450  1244.512 1634.581    0.000 1634.581   101.338 2467.373    0.000 2467.373
335.60  5140.729  468.386    0.000  468.386  1065.309 1751.885    0.000 1751.885    10.154 2651.153    0.000 2651.153
335.70  5184.447  469.254    0.000  469.254  1153.849 1797.924    0.000 1797.924    70.876 2784.056    0.000 2784.056
335.80  5284.614  425.744    0.000  425.744  1324.083 1658.597    0.000 1658.597    90.679 2813.410    0.000 2813.410
335.90  4931.933  482.451    0.000  482.451  1141.931 1568.000    0.000 1568.000     9.953 2201.872    0.000 2201.872
336.00  5222.849  463.091    0.000  463.091  1142.828 1641.414    0.000 1641.414    10.154 2408.966    0.000 2408.966
336.10  4909.342  474.819    0.000  474.819  1287.943 1612.889    0.000 1612.889   171.811 2408.564    0.000 2408.564
336.20  5033.409  507.421    0.000  507.421  1237.825 1709.461    0.000 1709.461   151.099 2458.826    0.000 2458.826
336.30  5129.092  501.779    0.000  501.779  1171.308 1679.255    0.000 1679.255    91.184 2448.073    0.000 2448.073
336.40  5057.587  508.255    0.000  508.255  1178.940 1731.780    0.000 1731.780     0.000 2561.178    0.000 2561.178
336.50  4908.765  456.208    0.000  456.208  1127.313 1646.935    0.000 1646.935     0.000 2642.600    0.000 2642.600
336.60  4969.151  512.717    0.000  512.717  1244.990 1553.252    0.000 1553.252    10.154 2454.299    0.000 2454.299
336.70  4752.331  533.046    0.000  533.046  1033.724 1722.623    0.000 1722.623     0.000 2266.018    0.000 2266.018
336.80  4958.834  524.160    0.000  524.160  1131.622 1699.307    0.000 1699.307    10.154 2376.693    0.000 2376.693
336.90  4775.691  515.833    0.000  515.833   955.411 1822.537    0.000 1822.537     0.000 2473.115    0.000 2473.115
337.00  5175.946  483.791    0.000  483.791   995.430 1757.036    0.000 1757.036     0.000 2371.877    0.000 2371.877
337.10  5065.778  475.867    0.000  475.867  1107.120 1535.736    0.000 1535.736     0.000 2089.178    0.000 2089.178
337.20  5141.417  319.546    0.000  319.546  1159.040 1387.916    0.000 1387.916    40.616 1944.208    0.000 1944.208
337.30  5087.794  448.224    0.000  448.224  1170.948 1628.417    0.000 1628.417    40.414 2178.853    0.000 2178.853
337.40  5103.494  401.648    0.000  401.648  1169.430 1476.929    0.000 1476.929     9.953 2227.213    0.000 2227.213
337.50  5004.595  410.026    0.000  410.026  1044.642 1498.589    0.000 1498.589    10.154 2327.339    0.000 2327.339
337.60  4887.092  453.588    0.000  453.588  1135.210 1730.716    0.000 1730.716     0.000 2432.096    0.000 2432.096
337.70  5000.418  437.590    0.000  437.590   979.122 1707.923    0.000 1707.923     0.000 2327.845    0.000 2327.845
337.80  4947.979  378.455    0.000  378.455  1083.245 1549.739    0.000 1549.739    50.265 2174.331    0.000 2174.331
337.90  5120.647  389.747    0.000  389.747   955.678 1537.881    0.000 1537.881     0.000 1892.030    0.000 1892.030
338.00  5080.121  392.880    0.000  392.880  1017.812 1602.216    0.000 1602.216     0.000 2063.142    0.000 2063.142
338.10  5108.697  366.959    0.000  366.959  1165.837 1460.678    0.000 1460.678     0.000 2215.448    0.000 2215.448
338.20  5104.477  361.505    0.000  361.505  1148.064 1661.825    0.000 1661.825     0.000 2258.473    0.000 2258.473
338.30  4931.130  354.629    0.000  354.629  1041.113 1572.010    0.000 1572.010     0.000 2089.081    0.000 2089.081
338.40  5033.926  337.637    0.000  337.637  1021.355 1663.312    0.000 1663.312     9.953 1851.117    0.000 1851.117
338.50  4951.099  381.183    0.000  381.183   911.231 1934.375    0.000 1934.375     0.000 2033.881    0.000 2033.881
338.60  5014.147  372.785    0.000  372.785  1010.786 1690.031    0.000 1690.031     0.000 2053.992    0.000 2053.992
338.70  4887.990  361.641    0.000  361.641   882.045 1784.350    0.000 1784.350     0.000 2168.294    0.000 2168.294
[truncated: 854,592 more chars]
