# Supplementary material for: N-Glycans modulate tilting of HIV-1 envelope glycoprotein
Source: Nat Commun. 2026 Apr 15;17:5206. doi: 10.1038/s41467-026-71874-2 (PMC13254402; doi:10.1038/s41467-026-71874-2)
Supplement: Supplementary file 8 — Source Data [file 41467_2026_71874_MOESM8_ESM.zip › source_data/2_Supplementary_Figures/6_FigS11/raw_data/GP120_GP41_INTERFACE/2_WT_gp120_gp41_interface.A.1.txt]

#ASA ANALYSIS
#SIM_TIME  ASA1.4 TotOccl1.4 ShldMem1.4 ShldGly1.4   ASA7.2 TotOccl7.2 ShldMem7.2 ShldGly7.2   ASA18.6 TotOccl18.6 ShldMem18.6 ShldGly18.6

  0.00  5718.401  318.629    0.000  318.629   407.430 2286.314    0.000 2286.314     0.000 2275.654    0.000 2275.654
  0.10  5607.569  234.517    0.000  234.517   625.883 1768.498    0.000 1768.498     0.000 1811.795    0.000 1811.795
  0.20  5595.691  251.155    0.000  251.155   676.635 1971.201    0.000 1971.201     0.000 2019.797    0.000 2019.797
  0.30  5657.169  222.938    0.000  222.938   782.042 1887.462    0.000 1887.462     0.000 1977.275    0.000 1977.275
  0.40  5783.902  212.710    0.000  212.710   838.881 1964.189    0.000 1964.189     0.000 1989.237    0.000 1989.237
  0.50  5795.695  225.332    0.000  225.332   912.442 1824.574    0.000 1824.574     0.000 2120.642    0.000 2120.642
  0.60  5841.708  160.453    0.000  160.453   677.022 1875.150    0.000 1875.150     0.000 1971.751    0.000 1971.751
  0.70  5651.397  160.582    0.000  160.582   906.622 1828.199    0.000 1828.199    10.053 2298.883    0.000 2298.883
  0.80  5689.768  104.265    0.000  104.265   709.350 2018.128    0.000 2018.128     0.000 2062.334    0.000 2062.334
  0.90  5748.623  253.522    0.000  253.522   626.745 2148.659    0.000 2148.659     0.000 2167.383    0.000 2167.383
  1.00  5674.950  153.777    0.000  153.777   657.990 2060.822    0.000 2060.822     0.000 1998.490    0.000 1998.490
  1.10  5539.916  204.977    0.000  204.977   672.390 1909.022    0.000 1909.022     0.000 2046.236    0.000 2046.236
  1.20  5630.437  175.661    0.000  175.661   638.003 1987.147    0.000 1987.147     0.000 2087.557    0.000 2087.557
  1.30  5477.298  242.111    0.000  242.111   728.496 1978.893    0.000 1978.893     0.000 1864.377    0.000 1864.377
  1.40  5553.799  188.745    0.000  188.745   663.089 1975.138    0.000 1975.138     0.000 1995.672    0.000 1995.672
  1.50  5457.060  222.406    0.000  222.406   944.141 1873.281    0.000 1873.281     0.000 2290.732    0.000 2290.732
  1.60  5539.217  273.722    0.000  273.722   810.822 1957.016    0.000 1957.016     0.000 2036.185    0.000 2036.185
  1.70  5452.023  278.063    0.000  278.063   761.399 1768.148    0.000 1768.148     0.000 1975.466    0.000 1975.466
  1.80  5591.921  201.227    0.000  201.227   712.689 2044.363    0.000 2044.363     0.000 2069.367    0.000 2069.367
  1.90  5515.068  201.665    0.000  201.665   970.650 1840.314    0.000 1840.314     0.000 2237.056    0.000 2237.056
  2.00  5432.111  298.202    0.000  298.202   783.988 1941.565    0.000 1941.565     0.000 2190.295    0.000 2190.295
  2.10  5411.234  242.618    0.000  242.618   546.113 2103.134    0.000 2103.134     0.000 1877.645    0.000 1877.645
  2.20  5479.271  317.839    0.000  317.839   662.512 2020.104    0.000 2020.104     0.000 2235.240    0.000 2235.240
  2.30  5524.873  233.417    0.000  233.417   497.639 2115.912    0.000 2115.912     0.000 1931.233    0.000 1931.233
  2.40  5419.627  355.433    0.000  355.433   585.953 1982.319    0.000 1982.319     0.000 1947.917    0.000 1947.917
  2.50  5568.966  295.754    0.000  295.754   641.220 1870.469    0.000 1870.469     0.000 1846.781    0.000 1846.781
  2.60  5472.627  233.305    0.000  233.305   535.330 1932.327    0.000 1932.327     0.000 1909.409    0.000 1909.409
  2.70  5545.731  239.029    0.000  239.029   507.245 1924.974    0.000 1924.974     0.000 1728.153    0.000 1728.153
  2.80  5343.895  325.528    0.000  325.528   569.924 1885.740    0.000 1885.740     0.000 1723.829    0.000 1723.829
  2.90  5604.008  240.902    0.000  240.902   503.956 1994.015    0.000 1994.015     0.000 1827.678    0.000 1827.678
  3.00  5531.457  231.797    0.000  231.797   437.727 2066.660    0.000 2066.660     0.000 1897.554    0.000 1897.554
  3.10  5572.525  178.547    0.000  178.547   544.261 2003.527    0.000 2003.527     0.000 2019.802    0.000 2019.802
  3.20  5617.268  202.159    0.000  202.159   452.778 2197.466    0.000 2197.466     0.000 2117.120    0.000 2117.120
  3.30  5432.838  197.354    0.000  197.354   395.837 2257.107    0.000 2257.107     0.000 2159.238    0.000 2159.238
  3.40  5620.655  271.701    0.000  271.701   426.276 2414.131    0.000 2414.131     0.000 2292.740    0.000 2292.740
  3.50  5680.627  214.447    0.000  214.447   531.099 2185.587    0.000 2185.587     0.000 2087.558    0.000 2087.558
  3.60  5742.865  236.823    0.000  236.823   603.808 2153.996    0.000 2153.996     0.000 2125.860    0.000 2125.860
  3.70  5803.427  294.321    0.000  294.321   452.150 2508.885    0.000 2508.885     0.000 2318.373    0.000 2318.373
  3.80  5670.335  264.316    0.000  264.316   418.344 2255.451    0.000 2255.451     0.000 2270.924    0.000 2270.924
  3.90  5572.568  316.209    0.000  316.209   369.331 2490.924    0.000 2490.924     0.000 2238.854    0.000 2238.854
  4.00  5550.742  267.357    0.000  267.357   348.404 2315.221    0.000 2315.221     0.000 2249.523    0.000 2249.523
  4.10  5611.202  229.692    0.000  229.692   640.938 2023.656    0.000 2023.656     0.000 1981.307    0.000 1981.307
  4.20  5548.641  308.135    0.000  308.135   448.839 2213.642    0.000 2213.642     0.000 2056.198    0.000 2056.198
  4.30  5466.866  326.564    0.000  326.564   567.786 2309.415    0.000 2309.415     0.000 2331.056    0.000 2331.056
  4.40  5587.258  240.503    0.000  240.503   752.051 2199.872    0.000 2199.872     0.000 2208.609    0.000 2208.609
  4.50  5654.009  185.221    0.000  185.221   778.856 2087.831    0.000 2087.831     0.000 2200.260    0.000 2200.260
  4.60  5622.223  211.695    0.000  211.695   764.884 2181.711    0.000 2181.711     0.000 2300.490    0.000 2300.490
  4.70  5543.449  158.261    0.000  158.261   737.343 1977.838    0.000 1977.838     0.000 2057.101    0.000 2057.101
  4.80  5672.529  155.218    0.000  155.218   828.304 2043.690    0.000 2043.690     0.000 2238.060    0.000 2238.060
  4.90  5545.562  196.786    0.000  196.786   832.281 1801.667    0.000 1801.667     0.000 1977.685    0.000 1977.685
  5.00  5596.287  178.018    0.000  178.018   968.208 1796.998    0.000 1796.998     0.000 2140.346    0.000 2140.346
  5.10  5522.542  178.160    0.000  178.160  1018.475 1822.766    0.000 1822.766     0.000 2343.521    0.000 2343.521
  5.20  5663.006  165.661    0.000  165.661   913.146 1744.836    0.000 1744.836     0.000 2016.587    0.000 2016.587
  5.30  5787.106  171.580    0.000  171.580   983.418 1733.933    0.000 1733.933     0.000 2027.747    0.000 2027.747
  5.40  5704.332  140.421    0.000  140.421   976.811 1610.202    0.000 1610.202     0.000 2120.143    0.000 2120.143
  5.50  5659.532  131.784    0.000  131.784   944.029 1705.760    0.000 1705.760     0.000 1957.078    0.000 1957.078
  5.60  5874.437  100.467    0.000  100.467   996.901 1692.866    0.000 1692.866     0.000 2337.695    0.000 2337.695
  5.70  5769.409  134.547    0.000  134.547   948.323 1929.177    0.000 1929.177     0.000 2222.384    0.000 2222.384
  5.80  5775.060  109.234    0.000  109.234  1075.338 1511.856    0.000 1511.856     0.000 1954.264    0.000 1954.264
  5.90  5855.600   93.198    0.000   93.198  1031.069 1749.979    0.000 1749.979     0.000 2189.913    0.000 2189.913
  6.00  5809.464   77.611    0.000   77.611  1029.036 1871.055    0.000 1871.055     0.000 2284.807    0.000 2284.807
  6.10  5939.854   98.063    0.000   98.063   640.746 1955.729    0.000 1955.729     0.000 1917.363    0.000 1917.363
  6.20  5725.948  156.404    0.000  156.404   600.462 1733.040    0.000 1733.040     0.000 1744.448    0.000 1744.448
  6.30  5775.192  113.846    0.000  113.846   575.729 1667.844    0.000 1667.844     0.000 1829.197    0.000 1829.197
  6.40  5629.114  130.302    0.000  130.302   561.642 2081.782    0.000 2081.782     0.000 1997.291    0.000 1997.291
  6.50  5577.264   97.372    0.000   97.372   479.224 1904.923    0.000 1904.923     0.000 1737.809    0.000 1737.809
  6.60  5701.418  145.511    0.000  145.511   718.962 1868.423    0.000 1868.423     0.000 1856.540    0.000 1856.540
  6.70  5572.840  169.339    0.000  169.339   442.388 2000.469    0.000 2000.469     0.000 2047.856    0.000 2047.856
  6.80  5846.237  173.912    0.000  173.912   474.178 2002.835    0.000 2002.835     0.000 2027.045    0.000 2027.045
  6.90  5559.390  159.606    0.000  159.606   510.579 2072.093    0.000 2072.093     0.000 2007.137    0.000 2007.137
  7.00  5828.268  111.931    0.000  111.931   788.043 1952.303    0.000 1952.303     0.000 2281.393    0.000 2281.393
  7.10  5586.450   87.132    0.000   87.132   955.860 1804.499    0.000 1804.499     0.000 2077.115    0.000 2077.115
  7.20  5673.740  125.669    0.000  125.669   969.599 1849.542    0.000 1849.542     0.000 2058.813    0.000 2058.813
  7.30  5691.003   90.535    0.000   90.535  1089.323 1653.034    0.000 1653.034     0.000 2212.428    0.000 2212.428
  7.40  5523.836  130.410    0.000  130.410  1036.249 1564.465    0.000 1564.465     0.000 1859.356    0.000 1859.356
  7.50  5440.378  171.292    0.000  171.292   953.023 1569.598    0.000 1569.598     0.000 1887.404    0.000 1887.404
  7.60  5673.253  198.647    0.000  198.647  1073.089 1601.906    0.000 1601.906     0.000 1943.202    0.000 1943.202
  7.70  5569.118  171.444    0.000  171.444  1082.998 1478.845    0.000 1478.845     0.000 1877.458    0.000 1877.458
  7.80  5719.026  141.751    0.000  141.751  1138.375 1481.594    0.000 1481.594     0.000 1949.036    0.000 1949.036
  7.90  5779.544  173.853    0.000  173.853  1118.436 1575.199    0.000 1575.199     0.000 2271.443    0.000 2271.443
  8.00  5738.513  191.171    0.000  191.171  1105.341 1720.591    0.000 1720.591     0.000 2033.181    0.000 2033.181
  8.10  5870.044  251.710    0.000  251.710  1052.292 1760.214    0.000 1760.214     0.000 2387.956    0.000 2387.956
  8.20  5820.326  139.324    0.000  139.324  1072.992 1644.230    0.000 1644.230     0.000 1937.069    0.000 1937.069
  8.30  5802.561  107.703    0.000  107.703   967.029 1598.531    0.000 1598.531     0.000 1933.750    0.000 1933.750
  8.40  5912.085  110.620    0.000  110.620   932.053 1618.593    0.000 1618.593     0.000 2125.366    0.000 2125.366
  8.50  5947.753  126.430    0.000  126.430   856.912 1940.183    0.000 1940.183     0.000 2134.617    0.000 2134.617
  8.60  5993.650  142.136    0.000  142.136   980.744 1677.835    0.000 1677.835     0.000 2008.250    0.000 2008.250
  8.70  5966.912  130.291    0.000  130.291   848.974 1748.551    0.000 1748.551     0.000 1734.799    0.000 1734.799
  8.80  6033.624  144.126    0.000  144.126   817.624 1958.794    0.000 1958.794     0.000 2087.568    0.000 2087.568
  8.90  5886.128  214.882    0.000  214.882   953.321 1808.994    0.000 1808.994     0.000 2442.542    0.000 2442.542
  9.00  5851.507  206.757    0.000  206.757   837.111 1754.722    0.000 1754.722     0.000 2191.102    0.000 2191.102
  9.10  6180.636  182.433    0.000  182.433   836.367 2077.625    0.000 2077.625     0.000 2628.109    0.000 2628.109
  9.20  5991.948  228.956    0.000  228.956   981.684 1947.879    0.000 1947.879     0.000 2219.352    0.000 2219.352
  9.30  5983.921  161.417    0.000  161.417  1019.219 1953.295    0.000 1953.295     0.000 2411.578    0.000 2411.578
  9.40  5981.083  148.077    0.000  148.077  1216.287 1700.116    0.000 1700.116     0.000 2500.952    0.000 2500.952
  9.50  5972.671  140.004    0.000  140.004   961.165 1833.837    0.000 1833.837    10.053 2336.376    0.000 2336.376
  9.60  5958.522  191.083    0.000  191.083   941.264 1950.484    0.000 1950.484     0.000 2466.874    0.000 2466.874
  9.70  5942.696  181.273    0.000  181.273   956.791 1923.274    0.000 1923.274     0.000 2430.966    0.000 2430.966
  9.80  6009.911  208.655    0.000  208.655   912.656 1917.628    0.000 1917.628     0.000 2266.000    0.000 2266.000
  9.90  5829.580  163.530    0.000  163.530   969.656 1879.249    0.000 1879.249     0.000 2188.798    0.000 2188.798
 10.00  5948.678  251.287    0.000  251.287  1253.360 1820.541    0.000 1820.541   100.834 2454.410    0.000 2454.410
 10.10  5913.279  232.928    0.000  232.928  1296.355 1850.021    0.000 1850.021    10.053 3062.542    0.000 3062.542
 10.20  6122.669  211.921    0.000  211.921  1295.835 1960.740    0.000 1960.740   132.000 3030.273    0.000 3030.273
 10.30  6181.022  200.902    0.000  200.902  1318.263 1871.641    0.000 1871.641     0.000 2696.901    0.000 2696.901
 10.40  6374.612  226.254    0.000  226.254  1295.465 1942.941    0.000 1942.941     0.000 2618.279    0.000 2618.279
 10.50  6165.307  181.062    0.000  181.062  1172.560 1939.071    0.000 1939.071     0.000 2663.419    0.000 2663.419
 10.60  5965.636  235.066    0.000  235.066  1115.937 2066.122    0.000 2066.122     0.000 2503.168    0.000 2503.168
 10.70  6134.286  194.658    0.000  194.658  1122.778 2043.531    0.000 2043.531     0.000 3077.822    0.000 3077.822
 10.80  6329.045  200.301    0.000  200.301   912.303 2119.376    0.000 2119.376     0.000 2409.881    0.000 2409.881
 10.90  6158.929  295.925    0.000  295.925  1000.017 2069.374    0.000 2069.374     0.000 2250.431    0.000 2250.431
 11.00  5972.459  235.562    0.000  235.562   924.716 2112.495    0.000 2112.495     0.000 2588.521    0.000 2588.521
 11.10  6012.423  128.746    0.000  128.746   809.584 2250.232    0.000 2250.232     0.000 2447.778    0.000 2447.778
 11.20  5736.532  266.132    0.000  266.132   936.264 2077.352    0.000 2077.352     0.000 2076.402    0.000 2076.402
 11.30  5765.838  272.717    0.000  272.717  1138.485 1894.278    0.000 1894.278     0.000 2422.942    0.000 2422.942
 11.40  5827.629  239.015    0.000  239.015  1036.062 1939.784    0.000 1939.784     0.000 2123.964    0.000 2123.964
 11.50  5774.359  273.608    0.000  273.608  1057.677 1953.700    0.000 1953.700     0.000 2309.247    0.000 2309.247
 11.60  5796.415  218.853    0.000  218.853  1007.567 1904.924    0.000 1904.924     0.000 2358.806    0.000 2358.806
 11.70  5873.657  175.281    0.000  175.281  1048.761 1851.660    0.000 1851.660     0.000 2232.839    0.000 2232.839
 11.80  5713.743  202.540    0.000  202.540   770.507 2142.848    0.000 2142.848     0.000 2450.493    0.000 2450.493
 11.90  5663.761  186.272    0.000  186.272   882.320 1881.613    0.000 1881.613     0.000 2069.472    0.000 2069.472
 12.00  5774.253  177.202    0.000  177.202  1128.103 1674.151    0.000 1674.151     0.000 2110.290    0.000 2110.290
 12.10  5754.207  244.181    0.000  244.181  1054.071 1961.375    0.000 1961.375     0.000 2491.804    0.000 2491.804
 12.20  5564.412  235.354    0.000  235.354  1097.448 1729.352    0.000 1729.352     0.000 2107.073    0.000 2107.073
 12.30  5596.304  199.346    0.000  199.346   938.784 1757.163    0.000 1757.163     0.000 2026.448    0.000 2026.448
 12.40  5726.557  209.405    0.000  209.405  1119.621 1793.809    0.000 1793.809     0.000 2248.117    0.000 2248.117
 12.50  5676.636  180.633    0.000  180.633  1141.155 1732.980    0.000 1732.980     0.000 2099.732    0.000 2099.732
 12.60  5694.718  145.092    0.000  145.092  1234.545 1654.423    0.000 1654.423     0.000 2348.853    0.000 2348.853
 12.70  5663.676  159.825    0.000  159.825  1325.682 1574.196    0.000 1574.196     0.000 2136.531    0.000 2136.531
 12.80  5454.228  188.865    0.000  188.865  1226.158 1629.366    0.000 1629.366     0.000 2328.753    0.000 2328.753
 12.90  5718.529  267.934    0.000  267.934  1263.885 1686.026    0.000 1686.026     0.000 2156.228    0.000 2156.228
 13.00  5793.409  262.457    0.000  262.457  1177.411 1725.676    0.000 1725.676     0.000 2015.583    0.000 2015.583
 13.10  5797.890  219.367    0.000  219.367  1069.124 1838.442    0.000 1838.442     0.000 2228.916    0.000 2228.916
 13.20  5825.655  230.906    0.000  230.906  1042.315 1946.257    0.000 1946.257     0.000 2412.391    0.000 2412.391
 13.30  5680.421  221.616    0.000  221.616  1213.570 1686.684    0.000 1686.684     0.000 2495.934    0.000 2495.934
 13.40  5621.467  215.195    0.000  215.195  1057.977 1838.482    0.000 1838.482     0.000 2046.653    0.000 2046.653
 13.50  5610.934  225.185    0.000  225.185  1149.439 1569.653    0.000 1569.653     0.000 1926.110    0.000 1926.110
 13.60  5619.026  235.354    0.000  235.354   852.985 1902.769    0.000 1902.769     0.000 2270.533    0.000 2270.533
 13.70  5667.634  194.865    0.000  194.865  1151.473 1799.014    0.000 1799.014     0.000 2257.973    0.000 2257.973
 13.80  5421.725  261.000    0.000  261.000  1040.455 1663.043    0.000 1663.043     0.000 2077.917    0.000 2077.917
 13.90  5692.343  233.153    0.000  233.153  1038.642 1712.510    0.000 1712.510     0.000 1844.984    0.000 1844.984
 14.00  5457.716  280.379    0.000  280.379  1011.221 1847.088    0.000 1847.088     0.000 2188.403    0.000 2188.403
 14.10  5424.048  190.488    0.000  190.488   807.554 1880.813    0.000 1880.813     0.000 1966.731    0.000 1966.731
 14.20  5539.077  183.108    0.000  183.108   848.159 1868.849    0.000 1868.849     0.000 2059.324    0.000 2059.324
 14.30  5514.418  200.695    0.000  200.695   988.275 1728.982    0.000 1728.982     0.000 1978.592    0.000 1978.592
 14.40  5647.373  281.012    0.000  281.012   946.503 2009.243    0.000 2009.243     0.000 2313.364    0.000 2313.364
 14.50  5615.716  278.860    0.000  278.860   958.488 1891.312    0.000 1891.312     0.000 2202.979    0.000 2202.979
 14.60  5837.320  163.310    0.000  163.310  1024.418 1986.569    0.000 1986.569     0.000 2441.753    0.000 2441.753
 14.70  5778.532  241.857    0.000  241.857   995.267 1824.019    0.000 1824.019     0.000 2192.732    0.000 2192.732
 14.80  5896.364  188.682    0.000  188.682   980.351 2040.327    1.859 2038.468     0.000 2423.340    0.000 2423.340
 14.90  5874.941  154.582    0.000  154.582   930.983 2063.775    0.000 2063.775     0.000 2309.948    0.000 2309.948
 15.00  5934.735  163.511    0.000  163.511  1053.508 1925.138    0.000 1925.138     0.000 2345.942    0.000 2345.942
 15.10  5818.887  143.598    0.000  143.598  1002.788 1970.131    7.435 1962.695     0.000 2397.104    0.000 2397.104
 15.20  5903.059  185.733    0.000  185.733   991.035 2037.732    0.000 2037.732     0.000 2423.744    0.000 2423.744
 15.30  5769.741  164.135    0.000  164.135  1021.294 1996.244    0.000 1996.244     0.000 2330.953   40.313 2290.640
 15.40  5936.814  193.008    0.000  193.008   909.361 2295.285    0.000 2295.285     0.000 2591.938   30.361 2561.577
 15.50  5943.623  192.623    0.000  192.623   883.008 2298.977    0.000 2298.977     0.000 2533.234  162.462 2370.772
 15.60  5813.974  236.388    0.000  236.388   810.833 2220.899    0.000 2220.899     0.000 2346.235  130.892 2215.343
 15.70  5593.646  246.494    0.000  246.494   734.975 2032.305    0.000 2032.305     0.000 2269.733   91.385 2178.348
 15.80  5554.329  371.835    0.000  371.835   829.430 2086.141    0.000 2086.141     0.000 2426.765   50.769 2375.995
 15.90  5467.019  359.318    0.000  359.318   847.971 1901.735    0.000 1901.735     0.000 2146.879    0.000 2146.879
 16.00  5587.864  359.624    0.000  359.624   944.300 1992.565    0.000 1992.565     0.000 2377.905   81.231 2296.674
 16.10  5504.332  366.932    0.000  366.932   842.837 2160.392    0.000 2160.392    10.154 2469.590  121.847 2347.743
 16.20  5617.148  317.137    0.000  317.137   970.554 2068.107    0.000 2068.107     0.000 2513.835    0.000 2513.835
 16.30  5572.529  334.550    0.000  334.550  1003.268 1873.241    0.000 1873.241    10.154 2310.553   30.462 2280.091
 16.40  5661.963  335.050    0.000  335.050  1182.488 1780.343    0.000 1780.343     0.000 2214.440   10.154 2204.286
 16.50  5806.686  280.513    0.000  280.513   942.585 1938.992    0.000 1938.992     0.000 2661.203   89.575 2571.628
 16.60  5638.751  280.674    0.000  280.674  1028.363 1819.106    0.000 1819.106     0.000 2409.471   71.077 2338.394
 16.70  5637.331  272.292    0.000  272.292   899.907 1828.895    0.000 1828.895     0.000 2178.154  101.539 2076.615
 16.80  5523.645  373.496    0.000  373.496   859.908 1886.099    0.000 1886.099     0.000 2220.780    0.000 2220.780
 16.90  5697.463  341.617    0.000  341.617   821.042 1940.080    0.000 1940.080     0.000 2200.869   10.154 2190.715
 17.00  5715.049  325.964    0.000  325.964   809.897 1808.573    0.000 1808.573     0.000 1962.008   19.906 1942.103
 17.10  5610.742  376.636    0.000  376.636   847.381 1926.209    0.000 1926.209     0.000 2423.351   20.308 2403.043
 17.20  5514.679  311.572    0.000  311.572   756.289 1935.241    0.000 1935.241     0.000 2273.254    0.000 2273.254
 17.30  5550.470  389.209    0.000  389.209   941.157 1868.742    0.000 1868.742     0.000 2203.382    0.000 2203.382
 17.40  5580.863  396.497    0.000  396.497   729.226 2053.360    0.000 2053.360     0.000 2045.646    0.000 2045.646
 17.50  5688.376  330.207    0.000  330.207   683.960 2169.532    0.000 2169.532     0.000 2338.804   40.616 2298.188
 17.60  5691.451  363.700    0.000  363.700   719.509 2084.745    0.000 2084.745     0.000 1984.619    0.000 1984.619
 17.70  5618.168  394.894    0.000  394.894   677.916 1966.037    0.000 1966.037     0.000 1928.626    0.000 1928.626
 17.80  5718.518  469.010    0.000  469.010   703.213 2035.928    0.000 2035.928     0.000 2157.736    0.000 2157.736
 17.90  5599.268  518.921    0.000  518.921   730.577 2087.561    0.000 2087.561     0.000 2241.179    0.000 2241.179
 18.00  5509.050  427.377    0.000  427.377   805.415 1816.768    0.000 1816.768     0.000 1835.425    0.000 1835.425
 18.10  5653.634  478.585    0.000  478.585   694.853 1958.841    0.000 1958.841    10.154 2136.327    0.000 2136.327
 18.20  5480.194  429.455    0.000  429.455   681.829 1997.491    0.000 1997.491   121.847 1954.455    0.000 1954.455
 18.30  5563.541  382.193    0.000  382.193   724.933 1894.476    0.000 1894.476   121.847 1855.537    0.000 1855.537
 18.40  5790.239  410.616    0.000  410.616   802.238 2083.236    0.000 2083.236    71.077 2175.133    0.000 2175.133
 18.50  5733.518  435.887    0.000  435.887   769.563 1925.893    0.000 1925.893     0.000 2104.355    0.000 2104.355
 18.60  5678.870  361.081    0.000  361.081   619.481 2061.553    0.000 2061.553     0.000 2026.643    0.000 2026.643
 18.70  5957.226  399.789    0.000  399.789   637.653 2302.459    0.000 2302.459     0.000 2053.186    0.000 2053.186
 18.80  5807.001  404.037    0.000  404.037   549.629 2287.399    0.000 2287.399     0.000 2205.795    0.000 2205.795
 18.90  5797.442  391.819    0.000  391.819   535.100 2215.465    0.000 2215.465     0.000 2118.526    0.000 2118.526
 19.00  5570.796  377.761    0.000  377.761   395.925 2192.596    0.000 2192.596     0.000 1895.945    0.000 1895.945
 19.10  5655.195  436.625    0.000  436.625   517.152 2278.722    0.000 2278.722     0.000 2320.902    0.000 2320.902
 19.20  5742.874  383.914    0.000  383.914   641.173 2252.091    0.000 2252.091     0.000 2235.846    0.000 2235.846
 19.30  5981.067  450.703    0.000  450.703   539.717 2407.851    0.000 2407.851     0.000 2399.616    0.000 2399.616
 19.40  5973.404  406.057    0.000  406.057   550.519 2366.293    0.000 2366.293     0.000 2205.384    0.000 2205.384
 19.50  5968.630  372.840    0.000  372.840   587.872 2493.065    0.000 2493.065     0.000 2549.710    0.000 2549.710
 19.60  5927.112  362.928    0.000  362.928   846.662 2325.998    0.000 2325.998     0.000 2499.040   40.616 2458.425
 19.70  5807.678  376.204    0.000  376.204   834.828 2203.784    0.000 2203.784     0.000 2366.740    0.000 2366.740
 19.80  5909.845  316.488    0.000  316.488   918.062 2279.445    0.000 2279.445     0.000 2819.436    0.000 2819.436
 19.90  5679.730  384.127    0.000  384.127  1046.379 2093.317    0.000 2093.317     0.000 2488.384    0.000 2488.384
 20.00  5740.599  387.272    0.000  387.272  1055.762 1962.887    0.000 1962.887     0.000 2427.259    0.000 2427.259
 20.10  5918.415  346.814    0.000  346.814  1258.563 1790.945    0.000 1790.945     0.000 2497.434    0.000 2497.434
 20.20  5797.069  303.121    0.000  303.121  1113.906 1980.266    0.000 1980.266     0.000 2499.444    0.000 2499.444
 20.30  5705.722  312.915    0.000  312.915  1254.279 1735.914    0.000 1735.914     0.000 2416.303    0.000 2416.303
 20.40  5785.647  325.804    0.000  325.804  1098.241 2036.705    0.000 2036.705     0.000 2731.167    0.000 2731.167
 20.50  5642.956  306.272    0.000  306.272   745.046 2240.500    0.000 2240.500     0.000 2305.822    0.000 2305.822
 20.60  5778.900  320.171    0.000  320.171   709.107 2162.239    0.000 2162.239     0.000 2298.280    0.000 2298.280
 20.70  5721.719  309.020    0.000  309.020   805.767 2033.416    0.000 2033.416     0.000 2328.241    0.000 2328.241
 20.80  5545.822  327.990    0.000  327.990   833.318 2080.581    0.000 2080.581     0.000 2255.151    0.000 2255.151
 20.90  5638.268  309.497    0.000  309.497  1040.458 2179.973    0.000 2179.973     0.000 2718.309    0.000 2718.309
 21.00  5570.128  376.050    0.000  376.050   861.297 2113.569    0.000 2113.569     0.000 2410.277    0.000 2410.277
 21.10  5531.934  376.009    0.000  376.009  1084.159 1853.867    0.000 1853.867     0.000 2337.387    0.000 2337.387
 21.20  5625.734  390.976    0.000  390.976   923.333 1964.373    0.000 1964.373     0.000 2368.660    0.000 2368.660
 21.30  5704.165  309.013    0.000  309.013   976.723 2012.978   11.327 2001.651     0.000 2247.617    0.000 2247.617
 21.40  5768.367  313.229    0.000  313.229   809.877 2037.273    0.000 2037.273     0.000 2207.802    0.000 2207.802
 21.50  5918.832  332.726    0.000  332.726  1080.313 1839.132    1.902 1837.230     0.000 2273.655    0.000 2273.655
 21.60  5789.971  311.633    0.000  311.633   923.035 1944.810    0.000 1944.810     0.000 2277.983    0.000 2277.983
 21.70  5944.053  322.380    0.000  322.380   954.291 2150.160    0.000 2150.160     0.000 2345.438    0.000 2345.438
 21.80  5763.262  279.311    0.000  279.311   784.208 2165.805    0.000 2165.805     0.000 2279.586    0.000 2279.586
 21.90  5975.529  305.695    0.000  305.695   937.071 2222.381    0.000 2222.381     0.000 2315.070    0.000 2315.070
 22.00  5750.070  200.617    0.000  200.617   907.807 1897.334    0.000 1897.334     0.000 2210.016   10.154 2199.862
 22.10  5655.142  251.683    0.000  251.683   941.262 1970.248    0.000 1970.248     0.000 2095.104    0.000 2095.104
 22.20  5604.256  309.675    0.000  309.675   895.776 1944.181    0.000 1944.181     0.000 2188.499    0.000 2188.499
 22.30  5837.724  281.143    0.000  281.143   929.676 2012.399    0.000 2012.399     0.000 2158.539    0.000 2158.539
 22.40  5650.768  277.555    0.000  277.555   826.219 1987.799    0.000 1987.799     0.000 2165.577    0.000 2165.577
 22.50  5789.217  235.968    0.000  235.968  1008.888 1849.981    7.609 1842.372     0.000 2440.635    0.000 2440.635
 22.60  5701.388  375.561    0.000  375.561   909.753 1939.467    0.000 1939.467     0.000 2158.539    0.000 2158.539
 22.70  5734.472  259.256    0.000  259.256   890.214 1916.737    0.000 1916.737     0.000 2156.230    0.000 2156.230
 22.80  5807.489  327.324    0.000  327.324   769.545 2098.694    0.000 2098.694     0.000 2364.730    0.000 2364.730
 22.90  5902.504  294.942    0.000  294.942   709.071 2180.545    0.000 2180.545     0.000 2266.114   10.154 2255.960
 23.00  5653.228  245.478    0.000  245.478   787.483 1992.636    0.000 1992.636     0.000 2187.495   20.308 2167.187
 23.10  5482.041  376.207    0.000  376.207   844.776 2026.876    0.000 2026.876     0.000 2324.315    0.000 2324.315
 23.20  5534.249  361.435    0.000  361.435   993.796 1843.009    0.000 1843.009     0.000 2480.546   60.923 2419.623
 23.30  5540.765  299.974    0.000  299.974   854.718 2077.822    0.000 2077.822     0.000 2166.384    0.000 2166.384
 23.40  5543.248  324.363    0.000  324.363   737.905 2240.691    0.000 2240.691     0.000 2239.776    0.000 2239.776
 23.50  5536.697  333.351    0.000  333.351  1022.671 1974.964    0.000 1974.964     0.000 2179.953   10.154 2169.799
 23.60  5636.070  307.722    0.000  307.722   982.984 2015.130    0.000 2015.130     0.000 2097.015   20.308 2076.708
 23.70  5767.458  324.802    0.000  324.802   991.340 2088.016    0.000 2088.016     0.000 2500.557   91.385 2409.172
 23.80  5700.778  315.214    0.000  315.214  1056.622 1934.406    0.000 1934.406     0.000 2237.259   10.154 2227.105
 23.90  5572.526  330.407    0.000  330.407  1084.967 1785.732    0.000 1785.732     0.000 2221.375   20.308 2201.067
 24.00  5507.717  397.239    0.000  397.239   977.410 1952.316    0.000 1952.316     0.000 2280.790   71.077 2209.713
 24.10  5448.967  379.645    0.000  379.645   962.235 1826.284    0.000 1826.284     0.000 2138.234   10.154 2128.080
 24.20  5503.660  364.056    0.000  364.056   901.058 1974.314    0.000 1974.314     0.000 2248.919    0.000 2248.919
 24.30  5616.747  352.727    0.000  352.727  1038.167 1770.083    0.000 1770.083     0.000 2027.146   10.154 2016.992
 24.40  5542.696  304.054    0.000  304.054   915.984 1890.531    0.000 1890.531     0.000 2319.497   40.616 2278.881
 24.50  5620.822  311.643    0.000  311.643  1033.444 1838.425    0.000 1838.425     0.000 2364.833    0.000 2364.833
 24.60  5709.587  321.271    0.000  321.271   860.073 1932.768    0.000 1932.768     0.000 2085.955    0.000 2085.955
 24.70  5669.666  275.311    0.000  275.311  1054.889 1797.886    5.707 1792.179     0.000 2280.387    0.000 2280.387
 24.80  5649.224  295.208    0.000  295.208  1143.404 1769.770    0.000 1769.770     0.000 2256.362    0.000 2256.362
 24.90  5583.824  343.849    0.000  343.849   973.399 1998.211    0.000 1998.211     0.000 2426.663    0.000 2426.663
 25.00  5566.736  365.761    0.000  365.761   958.305 2008.850    0.000 2008.850     0.000 2460.438    0.000 2460.438
 25.10  5761.301  349.821    0.000  349.821   958.826 2006.823    0.000 2006.823     0.000 2523.174    0.000 2523.174
 25.20  5731.796  337.888    0.000  337.888   754.973 2189.709    0.000 2189.709     0.000 2306.829    0.000 2306.829
 25.30  5657.217  363.078    0.000  363.078   787.358 2163.498    0.000 2163.498     0.000 2260.985    0.000 2260.985
 25.40  5603.808  298.663    0.000  298.663   705.256 2155.094    0.000 2155.094     0.000 2302.099    0.000 2302.099
 25.50  5674.903  282.966    0.000  282.966   696.222 2191.068    0.000 2191.068     0.000 2455.507    0.000 2455.507
 25.60  5599.655  257.021    0.000  257.021   857.951 1974.845    0.000 1974.845     0.000 2312.961    0.000 2312.961
 25.70  5600.092  258.431    0.000  258.431   808.938 2090.233    0.000 2090.233     0.000 2206.801    0.000 2206.801
 25.80  5688.255  323.176    0.000  323.176   647.022 2184.215    0.000 2184.215     0.000 2229.322    0.000 2229.322
 25.90  5593.502  303.614    0.000  303.614   580.482 2169.090    0.000 2169.090     0.000 2008.548    0.000 2008.548
 26.00  5665.943  241.676    0.000  241.676   648.279 2125.679    0.000 2125.679     0.000 1978.588    0.000 1978.588
 26.10  5606.686  355.950    0.000  355.950   596.781 2199.576    0.000 2199.576     0.000 1990.453    0.000 1990.453
 26.20  5576.066  329.725    0.000  329.725   725.758 1952.270    0.000 1952.270     0.000 2034.785    0.000 2034.785
 26.30  5690.108  292.851    0.000  292.851   700.839 2126.108    0.000 2126.108     0.000 2125.566    0.000 2125.566
 26.40  5814.384  285.247    0.000  285.247   857.258 2120.796    0.000 2120.796     0.000 2216.549    0.000 2216.549
 26.50  5706.899  311.098    0.000  311.098   840.360 2027.977    0.000 2027.977     0.000 2207.402    0.000 2207.402
 26.60  5625.275  267.937    0.000  267.937   883.663 2039.519    0.000 2039.519     0.000 2748.360    0.000 2748.360
 26.70  5763.488  211.639    0.000  211.639   809.611 2012.710    0.000 2012.710    10.053 2285.812    0.000 2285.812
 26.80  5803.583  251.776    0.000  251.776   734.912 2106.962    0.000 2106.962     0.000 2097.219    0.000 2097.219
 26.90  5677.558  192.765    0.000  192.765   678.725 1917.259    0.000 1917.259     0.000 1922.697    0.000 1922.697
 27.00  5484.793  251.655    0.000  251.655   847.673 1911.185    0.000 1911.185     0.000 2065.549    0.000 2065.549
 27.10  5604.314  262.508    0.000  262.508   891.031 2057.851    0.000 2057.851     0.000 2559.857    0.000 2559.857
 27.20  5711.942  315.734    0.000  315.734   979.062 1843.049    7.609 1835.440     0.000 2166.186    0.000 2166.186
 27.30  5527.062  303.994    0.000  303.994   976.984 1809.304    0.000 1809.304     0.000 2178.654    0.000 2178.654
 27.40  5606.709  319.324    0.000  319.324  1094.193 1786.168    0.000 1786.168     0.000 2227.510    0.000 2227.510
 27.50  5576.387  275.277    0.000  275.277   933.669 1879.541    0.000 1879.541     0.000 2120.141    0.000 2120.141
 27.60  5560.872  266.184    0.000  266.184   922.853 1906.946    1.902 1905.043     0.000 2348.647    0.000 2348.647
 27.70  5481.873  322.590    0.000  322.590   949.997 1895.081    0.000 1895.081     0.000 2205.086    0.000 2205.086
 27.80  5543.248  347.159    0.000  347.159  1000.756 1855.712    0.000 1855.712     0.000 2379.110    0.000 2379.110
 27.90  5457.207  399.042    0.000  399.042  1017.440 1920.077    0.000 1920.077     0.000 2441.239    0.000 2441.239
 28.00  5530.904  434.413    0.000  434.413   923.629 1860.167    0.000 1860.167     0.000 2176.134    0.000 2176.134
 28.10  5783.980  356.375    0.000  356.375  1021.806 1887.482    0.000 1887.482     0.000 2185.479    0.000 2185.479
 28.20  5728.502  309.134    0.000  309.134   988.392 1883.659    0.000 1883.659     0.000 2137.331    0.000 2137.331
 28.30  5801.073  398.561    0.000  398.561  1028.471 1870.330    0.000 1870.330     0.000 2216.449   30.462 2185.988
 28.40  5613.343  302.420    0.000  302.420   969.943 1865.070    0.000 1865.070     0.000 1986.031    0.000 1986.031
 28.50  5810.013  306.021    0.000  306.021  1068.297 1776.518    0.000 1776.518     0.000 2399.625    0.000 2399.625
 28.60  5881.254  338.866    0.000  338.866  1142.934 1880.957    0.000 1880.957     0.000 2214.843    0.000 2214.843
 28.70  5539.007  374.074    0.000  374.074   883.430 1943.350    0.000 1943.350     0.000 2181.363    0.000 2181.363
 28.80  5662.258  339.866    0.000  339.866   867.707 1781.226    0.000 1781.226     0.000 1963.110    0.000 1963.110
 28.90  5482.655  342.582    0.000  342.582  1074.184 1723.261    0.000 1723.261     0.000 2135.324   20.308 2115.017
 29.00  5662.439  301.234    0.000  301.234   933.450 1774.887    0.000 1774.887     0.000 2054.393   10.154 2044.239
 29.10  5427.750  338.581    0.000  338.581  1080.482 1747.809    0.000 1747.809     0.000 2371.274    0.000 2371.274
 29.20  5444.500  380.022    0.000  380.022   916.464 1872.654    0.000 1872.654     0.000 2279.683   71.077 2208.605
 29.30  5621.066  323.326    0.000  323.326   974.136 1946.939    0.000 1946.939     0.000 2289.639    9.953 2279.686
 29.40  5446.662  330.734    0.000  330.734  1003.492 1680.988    0.000 1680.988     0.000 1928.626    0.000 1928.626
 29.50  5642.004  263.246    0.000  263.246  1156.670 1677.821    3.718 1674.103     0.000 2169.404    0.000 2169.404
 29.60  5389.188  317.919    0.000  317.919  1192.901 1388.041    0.000 1388.041     0.000 1808.495    0.000 1808.495
 29.70  5415.055  287.367    0.000  287.367  1117.969 1643.783    0.000 1643.783     0.000 2211.123    0.000 2211.123
 29.80  5517.938  200.427    0.000  200.427  1126.146 1633.125    0.000 1633.125     0.000 1984.324    0.000 1984.324
 29.90  5687.637  299.213    0.000  299.213   965.917 1769.785    0.000 1769.785     0.000 2137.537    0.000 2137.537
 30.00  5524.112  259.981    0.000  259.981  1136.168 1611.517    0.000 1611.517     0.000 1903.296    0.000 1903.296
 30.10  5445.780  278.942    0.000  278.942   960.130 1587.008    0.000 1587.008     0.000 1863.484    0.000 1863.484
 30.20  5552.521  219.583    0.000  219.583  1067.025 1599.575    7.435 1592.140     0.000 2047.154   30.260 2016.894
 30.30  5555.128  236.823    0.000  236.823  1211.781 1689.496    3.718 1685.778     0.000 2316.885   10.154 2306.732
 30.40  5653.594  239.448    0.000  239.448  1070.310 1791.135    0.000 1791.135     0.000 2321.807   50.265 2271.541
 30.50  5641.781  231.575    0.000  231.575  1044.905 1893.212   48.329 1844.883     0.000 2391.779   30.159 2361.620
 30.60  5585.324  240.414    0.000  240.414   959.912 1805.146   24.165 1780.981     0.000 2313.469    0.000 2313.469
 30.70  5718.706  218.189    0.000  218.189  1012.786 1878.476   15.218 1863.258     0.000 2461.758   30.462 2431.297
 30.80  5599.510  323.081    0.000  323.081   971.841 1922.278   16.773 1905.505     0.000 2594.661   10.053 2584.608
 30.90  5617.594  342.729    0.000  342.729  1124.228 2054.203    0.000 2054.203     0.000 3090.572  321.699 2768.873
 31.00  5721.449  286.939    0.000  286.939  1194.955 1872.089    0.000 1872.089     0.000 2946.322  302.097 2644.225
 31.10  5541.013  402.515    0.000  402.515  1206.393 1814.056    0.000 1814.056     0.000 2600.192  304.616 2295.575
 31.20  5394.083  435.020    0.000  435.020  1059.478 1753.356    0.000 1753.356     0.000 2421.444  294.463 2126.981
 31.30  5431.891  408.799    0.000  408.799  1144.337 1867.361   16.729 1850.631     0.000 2664.427  252.134 2412.294
 31.40  5432.086  338.959    0.000  338.959  1127.038 1860.186    7.435 1852.751     0.000 2581.889  321.904 2259.985
 31.50  5389.483  347.978    0.000  347.978  1090.924 1951.372    0.000 1951.372     0.000 3125.959  442.336 2683.623
 31.60  5591.763  280.332    0.000  280.332  1145.579 1914.620   13.012 1901.609     0.000 2797.529  565.392 2232.137
 31.70  5628.996  351.747    0.000  351.747  1084.310 2144.196    0.000 2144.196    90.478 3211.021  635.965 2575.056
 31.80  5529.438  348.003    0.000  348.003   903.522 1872.572    0.000 1872.572     0.000 2412.797   81.231 2331.566
 31.90  5696.896  323.521    0.000  323.521   845.421 1950.247    0.000 1950.247     0.000 2432.904  253.847 2179.057
 32.00  5676.846  351.643    0.000  351.643   839.672 2040.764    0.000 2040.764     0.000 2388.765   40.616 2348.149
 32.10  5496.705  340.053    0.000  340.053   700.465 1993.557    0.000 1993.557     0.000 2240.578   60.923 2179.655
 32.20  5685.605  315.157    0.000  315.157   646.641 2099.645    0.000 2099.645     0.000 2278.979    0.000 2278.979
 32.30  5712.142  330.144    0.000  330.144   693.148 2180.022    0.000 2180.022     0.000 2456.417    0.000 2456.417
 32.40  5429.001  372.577    0.000  372.577   668.086 2103.570    0.000 2103.570     0.000 2154.515    0.000 2154.515
 32.50  5537.147  410.924    0.000  410.924   799.298 2035.739    0.000 2035.739     0.000 2371.869    0.000 2371.869
 32.60  5562.252  408.849    0.000  408.849   662.259 2318.730    0.000 2318.730     0.000 2963.502    0.000 2963.502
 32.70  5551.426  342.927    0.000  342.927   701.553 2154.745    0.000 2154.745    20.308 2234.840    0.000 2234.840
 32.80  5507.133  382.275    0.000  382.275   839.500 1935.739    0.000 1935.739     0.000 2263.493    0.000 2263.493
 32.90  5255.475  369.362    0.000  369.362   752.172 1973.749    0.000 1973.749     0.000 2378.705    0.000 2378.705
 33.00  5507.933  326.146    0.000  326.146   802.973 1965.399    0.000 1965.399     0.000 2479.842   30.462 2449.380
 33.10  5566.184  314.410    0.000  314.410   677.331 2131.292    0.000 2131.292     0.000 2245.398   30.462 2214.937
 33.20  5445.355  293.729    0.000  293.729   812.087 2008.588    0.000 2008.588     0.000 2348.745   91.385 2257.360
 33.30  5451.636  242.912    0.000  242.912   816.886 1939.840    0.000 1939.840    10.154 2007.134    0.000 2007.134
 33.40  5368.615  358.294    0.000  358.294   674.443 2049.399    0.000 2049.399    30.462 2006.836    0.000 2006.836
 33.50  5677.609  356.089    0.000  356.089   773.698 2053.069    0.000 2053.069     0.000 2406.747   20.308 2386.439
 33.60  5346.082  357.748    0.000  357.748   722.033 2130.620    0.000 2130.620    30.462 2428.866    0.000 2428.866
 33.70  5433.587  356.029    0.000  356.029   835.915 2008.237    0.000 2008.237    20.308 2336.881    0.000 2336.881
 33.80  5562.411  288.823    0.000  288.823   736.262 2084.326    0.000 2084.326     0.000 2396.403    0.000 2396.403
 33.90  5361.704  332.629    0.000  332.629   768.997 1997.777    0.000 1997.777    20.308 2329.240    0.000 2329.240
 34.00  5295.744  314.134    0.000  314.134   655.071 2123.929    0.000 2123.929     0.000 2179.749    0.000 2179.749
 34.10  5252.781  322.876    0.000  322.876   806.831 2034.077    0.000 2034.077     0.000 2257.861    0.000 2257.861
 34.20  5233.601  444.739    0.000  444.739   659.006 2146.144    0.000 2146.144     0.000 2064.235    0.000 2064.235
 34.30  5370.458  433.562    0.000  433.562   776.470 2129.412    0.000 2129.412     0.000 2180.454   20.308 2160.146
 34.40  5373.047  453.664    0.000  453.664   780.051 2285.268    0.000 2285.268     0.000 2209.906    0.000 2209.906
 34.50  5108.295  462.526    0.000  462.526   804.655 1986.623    0.000 1986.623     0.000 2011.756    0.000 2011.756
 34.60  5188.915  466.740    0.000  466.740   888.695 1907.684    0.000 1907.684     0.000 2140.641    0.000 2140.641
 34.70  5240.989  478.113    0.000  478.113   735.599 2171.128    0.000 2171.128     0.000 2318.474    0.000 2318.474
 34.80  5332.958  407.503    0.000  407.503   807.106 2077.104    0.000 2077.104     0.000 2409.960    0.000 2409.960
 34.90  5649.102  337.307    0.000  337.307   618.845 2281.029    0.000 2281.029     0.000 2439.623    0.000 2439.623
 35.00  5447.077  383.185    0.000  383.185   903.802 1956.391    0.000 1956.391     0.000 2118.122    0.000 2118.122
 35.10  5486.920  387.893    0.000  387.893   871.360 2029.332    0.000 2029.332     0.000 2297.874    0.000 2297.874
 35.20  5462.018  421.325    0.000  421.325   796.403 2122.117    0.000 2122.117     0.000 2501.553    0.000 2501.553
 35.30  5307.225  412.847    0.000  412.847   850.060 2020.098    0.000 2020.098     0.000 2443.654   20.308 2423.346
 35.40  5386.779  415.488    0.000  415.488   869.165 2023.383    0.000 2023.383     0.000 2332.466    0.000 2332.466
 35.50  5463.432  445.082    0.000  445.082   896.181 2075.906    0.000 2075.906     0.000 2555.142   20.308 2534.834
 35.60  5516.268  454.249    0.000  454.249   918.276 2087.719    0.000 2087.719     0.000 2522.255   50.769 2471.486
 35.70  5468.484  426.942    0.000  426.942   870.389 2111.289    9.511 2101.777     0.000 2551.408  121.847 2429.561
 35.80  5373.084  417.218    0.000  417.218   876.415 1905.683    0.000 1905.683     0.000 2229.512   20.308 2209.204
 35.90  5435.688  417.430    0.000  417.430  1065.298 1889.797    0.000 1889.797     0.000 2469.271    0.000 2469.271
 36.00  5344.093  398.020    0.000  398.020   869.084 1917.316    0.000 1917.316     0.000 2378.286    0.000 2378.286
 36.10  5537.262  398.585    0.000  398.585   841.872 2092.042    0.000 2092.042     0.000 2512.101    0.000 2512.101
 36.20  5536.968  416.721    0.000  416.721   805.157 2152.139    0.000 2152.139     0.000 2379.598    0.000 2379.598
 36.30  5455.697  366.058    0.000  366.058   799.921 2108.189    0.000 2108.189     0.000 2483.949    0.000 2483.949
 36.40  5400.023  372.794    0.000  372.794   804.658 2093.711    0.000 2093.711     0.000 2512.414    0.000 2512.414
 36.50  5509.766  405.950    0.000  405.950   846.404 1984.633    0.000 1984.633     0.000 2352.260   10.154 2342.106
 36.60  5704.834  340.877    0.000  340.877   822.454 1980.259    0.000 1980.259     0.000 2449.569    0.000 2449.569
 36.70  5499.365  371.210    0.000  371.210   718.047 2130.583    0.000 2130.583     0.000 2238.653    0.000 2238.653
 36.80  5551.563  383.849    0.000  383.849   758.916 2147.543    0.000 2147.543     0.000 2470.384   20.308 2450.076
 36.90  5522.719  410.836    0.000  410.836   722.624 1919.978    0.000 1919.978     0.000 2168.075    0.000 2168.075
 37.00  5731.836  425.780    0.000  425.780   978.480 2123.782    0.000 2123.782    10.154 2590.118   71.077 2519.040
 37.10  5670.576  394.092    0.000  394.092   956.958 2149.831    0.000 2149.831     0.000 2348.740   10.154 2338.586
 37.20  5694.904  389.479    0.000  389.479   708.419 2149.621    0.000 2149.621     0.000 2247.603    0.000 2247.603
 37.30  5641.057  358.854    0.000  358.854   816.069 1841.725    0.000 1841.725     0.000 2106.051    0.000 2106.051
 37.40  5371.305  383.482    0.000  383.482   929.070 1992.531    0.000 1992.531     0.000 2569.097    0.000 2569.097
 37.50  5258.427  420.046    0.000  420.046   864.698 1969.588    0.000 1969.588     0.000 2110.678    0.000 2110.678
 37.60  5382.355  446.929    0.000  446.929   799.931 2028.806    0.000 2028.806     0.000 2109.164    0.000 2109.164
 37.70  5422.931  427.726    0.000  427.726   756.826 2070.430    0.000 2070.430     0.000 2291.937    0.000 2291.937
 37.80  5386.822  403.883    0.000  403.883   776.371 1939.867    0.000 1939.867     0.000 2400.704    0.000 2400.704
 37.90  5475.571  390.855    0.000  390.855   856.945 1967.845    0.000 1967.845     0.000 2358.985    0.000 2358.985
 38.00  5309.279  428.862    0.000  428.862   840.232 1916.870    0.000 1916.870     0.000 2087.754    0.000 2087.754
 38.10  5285.183  375.651    0.000  375.651   797.912 1860.495    0.000 1860.495     0.000 2017.582    0.000 2017.582
 38.20  5565.032  355.358    0.000  355.358   918.208 1920.454    0.000 1920.454     0.000 2390.448    0.000 2390.448
 38.30  5645.443  320.882    0.000  320.882   890.643 1686.478    0.000 1686.478     0.000 1846.879    0.000 1846.879
 38.40  5655.001  345.444    0.000  345.444   942.685 1758.377    0.000 1758.377     0.000 1975.759    0.000 1975.759
 38.50  5581.812  309.654    0.000  309.654  1056.893 1744.306    0.000 1744.306     0.000 2079.011    0.000 2079.011
 38.60  5330.993  350.614    0.000  350.614  1151.197 1536.864    0.000 1536.864     0.000 1909.312    0.000 1909.312
 38.70  5136.171  301.352    0.000  301.352  1056.265 1570.321    0.000 1570.321     0.000 1918.258    0.000 1918.258
 38.80  5428.311  283.075    0.000  283.075   877.115 1738.363    0.000 1738.363     0.000 2119.823    0.000 2119.823
 38.90  5522.855  292.892    0.000  292.892   988.238 1724.103    0.000 1724.103     0.000 1997.271    0.000 1997.271
 39.00  5418.453  311.722    0.000  311.722   938.659 1704.300    0.000 1704.300     0.000 2086.446    0.000 2086.446
 39.10  5506.369  270.245    0.000  270.245  1060.308 1764.317    0.000 1764.317     0.000 2079.508    0.000 2079.508
 39.20  5472.561  355.081    0.000  355.081  1037.437 1774.688    0.000 1774.688     0.000 2118.010    0.000 2118.010
 39.30  5453.257  362.145    0.000  362.145   987.687 1739.734    0.000 1739.734     0.000 2126.257    0.000 2126.257
 39.40  5447.363  353.805    0.000  353.805   897.807 1760.701    0.000 1760.701     0.000 2198.338    0.000 2198.338
 39.50  5260.616  299.840    0.000  299.840  1029.982 1585.462    0.000 1585.462     9.953 1978.172    0.000 1978.172
 39.60  5588.829  284.464    0.000  284.464   930.480 1755.421    0.000 1755.421     0.000 1997.477    0.000 1997.477
 39.70  5361.378  297.982    0.000  297.982   833.736 1715.094    0.000 1715.094     0.000 1854.927    0.000 1854.927
 39.80  5507.772  273.081    0.000  273.081   790.418 1780.627    0.000 1780.627     0.000 1788.478    0.000 1788.478
 39.90  5745.972  248.197    0.000  248.197   770.273 1979.126    0.000 1979.126     0.000 2154.217    0.000 2154.217
 40.00  5657.774  189.868    0.000  189.868   842.617 2011.270    0.000 2011.270     0.000 2213.024    0.000 2213.024
 40.10  5600.528  281.755    0.000  281.755   818.126 1965.389    0.000 1965.389     0.000 2103.138    0.000 2103.138
 40.20  5618.006  297.897    0.000  297.897   668.979 2139.631    0.000 2139.631     0.000 1819.236    0.000 1819.236
 40.30  5589.295  200.376    0.000  200.376   559.116 2070.598    0.000 2070.598     0.000 2102.142    0.000 2102.142
 40.40  5584.208  217.335    0.000  217.335   631.515 1996.982    0.000 1996.982     0.000 1759.624    0.000 1759.624
 40.50  5406.243  223.826    0.000  223.826   699.705 2089.832    0.000 2089.832     0.000 1968.620    0.000 1968.620
 40.60  5376.435  267.175    0.000  267.175   627.353 2237.818    0.000 2237.818     0.000 2072.779    0.000 2072.779
 40.70  5508.333  250.361    0.000  250.361   773.478 2038.317    0.000 2038.317     0.000 1940.686    0.000 1940.686
 40.80  5406.535  277.669    0.000  277.669   779.495 2064.257    0.000 2064.257     0.000 2196.844    0.000 2196.844
 40.90  5525.603  310.775    0.000  310.775  1073.387 1927.313    0.000 1927.313     0.000 2176.333    0.000 2176.333
 41.00  5439.533  283.594    0.000  283.594   977.365 1975.689    0.000 1975.689    10.154 2345.832    0.000 2345.832
 41.10  5492.356  239.345    0.000  239.345   746.716 2021.029    0.000 2021.029     0.000 2159.650    0.000 2159.650
 41.20  5450.556  278.195    0.000  278.195   917.352 2107.795    0.000 2107.795    10.154 2425.649    0.000 2425.649
 41.30  5586.322  231.885    0.000  231.885   812.261 2047.606    0.000 2047.606     0.000 2181.566    0.000 2181.566
 41.40  5722.775  246.907    0.000  246.907   787.308 2159.650    0.000 2159.650     0.000 2030.664    0.000 2030.664
 41.50  5706.577  306.824    0.000  306.824   701.717 2326.873    0.000 2326.873     0.000 2468.481    0.000 2468.481
 41.60  5598.825  270.125    0.000  270.125   720.265 2044.140    0.000 2044.140     0.000 2223.385    0.000 2223.385
 41.70  5688.263  290.313    0.000  290.313   821.430 2045.446    0.000 2045.446     0.000 2629.740    0.000 2629.740
 41.80  5618.435  254.370    0.000  254.370  1038.941 1851.801    0.000 1851.801     0.000 2595.862    0.000 2595.862
 41.90  5606.946  266.378    0.000  266.378   936.482 2221.202    0.000 2221.202    10.053 2651.131    0.000 2651.131
 42.00  5607.988  235.449    0.000  235.449  1073.386 1934.895    0.000 1934.895     0.000 2529.195    0.000 2529.195
 42.10  5577.561  275.074    0.000  275.074   967.332 2049.278    0.000 2049.278    40.212 2522.965    0.000 2522.965
 42.20  5593.768  218.577    0.000  218.577  1130.259 2028.785    0.000 2028.785     0.000 2652.548    0.000 2652.548
 42.30  5634.945  246.253    0.000  246.253  1211.435 2055.316    0.000 2055.316    10.154 2632.137   10.053 2622.084
 42.40  5634.729  269.655    0.000  269.655  1083.523 2054.393    0.000 2054.393    50.366 2495.923    0.000 2495.923
 42.50  5454.914  241.059    0.000  241.059  1163.445 1880.050    0.000 1880.050    60.018 2528.792   60.319 2468.473
 42.60  5517.817  292.590    0.000  292.590   860.565 2061.320    0.000 2061.320     0.000 2429.162    0.000 2429.162
 42.70  5555.700  205.993    0.000  205.993  1036.673 1982.760    0.000 1982.760     0.000 2444.356    0.000 2444.356
 42.80  5409.589  240.119    0.000  240.119  1054.329 1975.270    0.000 1975.270     0.000 2239.779    0.000 2239.779
 42.90  5358.416  243.404    0.000  243.404  1037.109 2018.494    0.000 2018.494     0.000 2421.915    0.000 2421.915
 43.00  5475.448  244.438    0.000  244.438  1286.309 1681.409    0.000 1681.409     0.000 2288.636    0.000 2288.636
 43.10  5355.070  274.140    0.000  274.140  1240.480 1868.583    0.000 1868.583     0.000 2461.938    0.000 2461.938
 43.20  5539.406  225.695    0.000  225.695  1617.206 1490.578    0.000 1490.578     0.000 2732.275    0.000 2732.275
 43.30  5594.493  221.828    0.000  221.828  1126.335 1787.552    0.000 1787.552     0.000 2161.248    0.000 2161.248
 43.40  5375.726  235.772    0.000  235.772  1081.938 1806.569    0.000 1806.569     0.000 2243.282    0.000 2243.282
 43.50  5323.166  260.174    0.000  260.174  1018.949 2067.322    0.000 2067.322     0.000 2239.250    0.000 2239.250
 43.60  5452.957  214.339    0.000  214.339  1139.882 1885.069    0.000 1885.069     0.000 2088.360    0.000 2088.360
 43.70  5336.788  225.012    0.000  225.012  1191.845 1781.794    0.000 1781.794     0.000 2218.654    0.000 2218.654
 43.80  5330.110  253.459    0.000  253.459  1068.506 1747.249    0.000 1747.249     0.000 2178.642    0.000 2178.642
 43.90  5326.771  209.514    0.000  209.514  1022.181 1678.801    0.000 1678.801     0.000 1888.699    0.000 1888.699
 44.00  5425.513  227.816    0.000  227.816  1094.185 1822.552    0.000 1822.552     0.000 2077.003    0.000 2077.003
 44.10  5323.262  216.931    0.000  216.931  1009.999 1880.559    0.000 1880.559     0.000 2092.181    0.000 2092.181
 44.20  5371.010  211.310    0.000  211.310  1064.193 1745.969    0.000 1745.969     0.000 2234.044    0.000 2234.044
 44.30  5434.432  209.954    0.000  209.954  1054.659 1742.775    0.000 1742.775     0.000 2110.387    0.000 2110.387
 44.40  5417.229  183.003    0.000  183.003  1029.841 1734.365    0.000 1734.365     0.000 2130.589    0.000 2130.589
 44.50  5443.218  189.089    0.000  189.089  1158.664 1731.076    0.000 1731.076     0.000 2169.595    0.000 2169.595
 44.60  5557.572  203.609    0.000  203.609  1331.023 1481.304    0.000 1481.304     0.000 1889.201    0.000 1889.201
 44.70  5684.006  202.057    0.000  202.057  1544.332 1348.405    0.000 1348.405     0.000 2181.245    0.000 2181.245
 44.80  5581.153  184.723    0.000  184.723  1440.046 1433.812    0.000 1433.812     0.000 2139.531    0.000 2139.531
 44.90  5487.776  217.873    0.000  217.873  1312.199 1498.548    0.000 1498.548     0.000 2159.234    0.000 2159.234
 45.00  5601.195  207.104    0.000  207.104  1321.822 1676.292    0.000 1676.292     0.000 2471.277    0.000 2471.277
 45.10  5762.536  241.440    0.000  241.440  1282.843 1822.495    0.000 1822.495     0.000 2325.521    0.000 2325.521
 45.20  5543.546  252.711    0.000  252.711  1520.491 1762.431    0.000 1762.431    20.308 2554.824    0.000 2554.824
 45.30  5564.726  229.339    0.000  229.339   900.024 2095.778    0.000 2095.778     0.000 2272.642    0.000 2272.642
 45.40  5593.478  267.725    0.000  267.725  1235.380 1820.055    0.000 1820.055     0.000 2541.458    0.000 2541.458
 45.50  5544.563  222.258    0.000  222.258   915.916 2157.511    0.000 2157.511     0.000 2363.124    0.000 2363.124
 45.60  5604.947  247.627    0.000  247.627   870.274 2111.472    0.000 2111.472     0.000 2262.091    0.000 2262.091
 45.70  5671.082  272.806    0.000  272.806   831.917 2236.444    0.000 2236.444     0.000 2230.011    0.000 2230.011
 45.80  5568.343  303.940    0.000  303.940   787.652 2229.399    0.000 2229.399     0.000 2059.210    0.000 2059.210
 45.90  5535.302  300.423    0.000  300.423   848.539 2066.488    0.000 2066.488     0.000 2072.685    0.000 2072.685
 46.00  5697.120  267.374    0.000  267.374   982.212 2101.090    0.000 2101.090     0.000 2401.018    0.000 2401.018
 46.10  5663.568  290.823    0.000  290.823   935.954 2128.397    0.000 2128.397     0.000 2211.309    0.000 2211.309
 46.20  5618.184  285.123    0.000  285.123   974.889 2171.811    0.000 2171.811     0.000 2644.506    0.000 2644.506
 46.30  5613.802  301.642    0.000  301.642   956.903 2124.003    0.000 2124.003     0.000 2655.864    0.000 2655.864
 46.40  5718.286  286.499    0.000  286.499  1005.293 1979.897    0.000 1979.897     0.000 2360.191    0.000 2360.191
 46.50  5618.074  303.698    0.000  303.698  1363.542 1708.648    0.000 1708.648     0.000 2430.966    0.000 2430.966
 46.60  5563.462  305.343    0.000  305.343  1250.823 1833.074    0.000 1833.074     0.000 2350.938    0.000 2350.938
 46.70  5548.071  269.646    0.000  269.646  1251.725 1612.435    0.000 1612.435     0.000 2047.340    0.000 2047.340
 46.80  5641.333  280.583    0.000  280.583  1403.506 1644.471    0.000 1644.471     0.000 2391.260    0.000 2391.260
 46.90  5466.288  229.124    0.000  229.124  1412.736 1586.103    0.000 1586.103     0.000 2412.675    0.000 2412.675
 47.00  5567.552  244.774    0.000  244.774  1379.753 1569.433    0.000 1569.433     0.000 2420.119    0.000 2420.119
 47.10  5707.446  297.046    0.000  297.046  1383.792 1644.870    0.000 1644.870     0.000 2289.726    0.000 2289.726
 47.20  5712.119  256.466    0.000  256.466  1389.085 1625.236    0.000 1625.236     0.000 2191.002    0.000 2191.002
 47.30  5558.400  257.272    0.000  257.272  1376.915 1482.269    0.000 1482.269     0.000 2248.006    0.000 2248.006
 47.40  5652.921  255.006    0.000  255.006  1037.574 1883.144    0.000 1883.144     0.000 1905.795    0.000 1905.795
 47.50  5324.411  298.578    0.000  298.578  1001.995 1934.223    0.000 1934.223     0.000 2188.390    0.000 2188.390
 47.60  5610.528  264.911    0.000  264.911  1149.571 1900.705    0.000 1900.705     0.000 2271.825    0.000 2271.825
 47.70  5606.339  273.133    0.000  273.133   881.203 2018.034    0.000 2018.034     0.000 2329.935    0.000 2329.935
 47.80  5672.449  276.662    0.000  276.662  1092.302 1860.237    0.000 1860.237     0.000 2278.060    0.000 2278.060
 47.90  5377.704  269.336    0.000  269.336   922.092 1820.766    0.000 1820.766     0.000 2007.732    0.000 2007.732
 48.00  5563.042  233.673    0.000  233.673   747.052 2023.833    0.000 2023.833     0.000 2017.786    0.000 2017.786
 48.10  5640.083  210.119    0.000  210.119   635.422 2068.462    1.859 2066.603     0.000 1842.758    0.000 1842.758
 48.20  5627.728  235.548    0.000  235.548   819.669 1891.045    0.000 1891.045     0.000 1893.318    0.000 1893.318
 48.30  5570.624  256.050    0.000  256.050   855.518 1922.332    0.000 1922.332     0.000 1914.430    0.000 1914.430
 48.40  5404.189  261.994    0.000  261.994   716.057 1918.652    0.000 1918.652     0.000 1863.174    0.000 1863.174
 48.50  5640.438  270.589    0.000  270.589   763.299 1941.386    0.000 1941.386     0.000 1875.833    0.000 1875.833
 48.60  5342.665  348.627    0.000  348.627   603.787 2058.728    0.000 2058.728     0.000 1881.874    0.000 1881.874
 48.70  5688.294  339.882    0.000  339.882   739.043 2008.711    7.609 2001.101     0.000 2153.813    0.000 2153.813
 48.80  5543.986  396.874    0.000  396.874   604.107 2324.148    0.000 2324.148     0.000 1859.546    0.000 1859.546
 48.90  5504.839  360.068    0.000  360.068   756.506 2030.484    0.000 2030.484     0.000 1929.521    0.000 1929.521
 49.00  5422.551  424.370    0.000  424.370   909.340 1895.379    0.000 1895.379     0.000 2066.744    0.000 2066.744
 49.10  5447.537  327.301    0.000  327.301   865.205 1868.852    0.000 1868.852     0.000 2115.601    0.000 2115.601
 49.20  5358.941  374.833    0.000  374.833   817.658 2009.637    0.000 2009.637     0.000 2452.295    0.000 2452.295
 49.30  5483.350  307.583    0.000  307.583  1185.128 1754.564    0.000 1754.564    10.154 2282.392    0.000 2282.392
 49.40  5602.701  380.620    0.000  380.620  1384.487 1727.656    0.000 1727.656     0.000 2366.236    0.000 2366.236
 49.50  5435.981  340.670    0.000  340.670  1166.629 1791.599    0.000 1791.599     0.000 2311.841    0.000 2311.841
 49.60  5507.199  313.976    0.000  313.976   949.833 1980.676    0.000 1980.676     0.000 2088.358    0.000 2088.358
 49.70  5433.870  348.990    0.000  348.990   910.261 1854.480    0.000 1854.480     0.000 2211.810    0.000 2211.810
 49.80  5399.710  378.944    0.000  378.944  1083.476 2009.145    0.000 2009.145    20.308 2474.304    0.000 2474.304
 49.90  5601.567  286.989    0.000  286.989  1004.096 1970.226    0.000 1970.226    10.053 2291.533    0.000 2291.533
 50.00  5543.918  311.338    0.000  311.338  1103.189 2088.693    0.000 2088.693     0.000 2230.614    0.000 2230.614
 50.10  5514.431  312.133    0.000  312.133   994.036 1940.831    0.000 1940.831    10.053 2106.362    0.000 2106.362
 50.20  5507.624  267.464    0.000  267.464   932.654 1993.968    0.000 1993.968     0.000 2275.859    0.000 2275.859
 50.30  5455.117  324.614    0.000  324.614  1167.225 1713.475    5.577 1707.899    10.154 2260.377    0.000 2260.377
 50.40  5645.575  339.619    0.000  339.619  1199.369 1963.357    0.000 1963.357    20.308 2612.950    0.000 2612.950
 50.50  5583.919  360.375    0.000  360.375  1039.872 1983.082    0.000 1983.082     0.000 2368.844    0.000 2368.844
 50.60  5497.936  334.121    0.000  334.121  1437.263 1674.506    0.000 1674.506     0.000 2347.121    0.000 2347.121
 50.70  5658.267  356.398    0.000  356.398  1357.719 1849.082    0.000 1849.082     0.000 2757.618    0.000 2757.618
 50.80  5705.207  301.076    0.000  301.076  1264.309 1757.020    0.000 1757.020     0.000 2461.342    0.000 2461.342
 50.90  5432.909  296.197    0.000  296.197  1254.185 1572.690    0.000 1572.690     0.000 2108.872    0.000 2108.872
 51.00  5539.379  312.668    0.000  312.668  1134.489 1839.195    0.000 1839.195    40.212 2208.397    0.000 2208.397
 51.10  5709.851  305.098    0.000  305.098  1408.178 1682.181    0.000 1682.181    40.212 2424.148    0.000 2424.148
 51.20  5772.397  279.810    0.000  279.810  1369.082 1645.176    0.000 1645.176    30.260 2221.168    0.000 2221.168
 51.30  5730.144  346.841    0.000  346.841  1337.062 1520.042    0.000 1520.042    10.053 2270.733    0.000 2270.733
 51.40  5733.019  340.649    0.000  340.649  1658.962 1419.297    0.000 1419.297    19.906 2244.185    0.000 2244.185
 51.50  5810.465  295.495    0.000  295.495  1212.161 1686.094    0.000 1686.094     0.000 2280.882    0.000 2280.882
 51.60  5853.769  248.709    0.000  248.709  1469.634 1582.574    0.000 1582.574    20.308 2374.486    0.000 2374.486
 51.70  5579.553  294.737    0.000  294.737  1401.140 1401.231    0.000 1401.231     0.000 1986.627    0.000 1986.627
 51.80  5523.793  327.276    0.000  327.276  1070.878 1655.349    0.000 1655.349     0.000 1965.813    0.000 1965.813
 51.90  5552.441  301.358    0.000  301.358  1203.695 1476.927    0.000 1476.927    10.154 2171.507    0.000 2171.507
 52.00  5557.392  311.771    0.000  311.771  1370.137 1431.550    0.000 1431.550    20.308 2147.362    0.000 2147.362
 52.10  5518.783  339.920    0.000  339.920  1467.738 1166.628    0.000 1166.628    20.308 2013.168    0.000 2013.168
 52.20  5733.278  294.583    0.000  294.583  1530.044 1391.197    0.000 1391.197    10.053 1876.741    0.000 1876.741
 52.30  5814.278  248.982    0.000  248.982  1545.993 1241.790    0.000 1241.790    10.053 2088.863    0.000 2088.863
 52.40  5693.337  302.796    0.000  302.796  1570.806 1390.402    0.000 1390.402     0.000 2007.526    0.000 2007.526
 52.50  5491.647  302.724    0.000  302.724  1313.358 1414.126    0.000 1414.126     0.000 1705.233    0.000 1705.233
 52.60  5427.872  344.204    0.000  344.204  1246.294 1384.241    0.000 1384.241     0.000 1613.947    0.000 1613.947
 52.70  5445.531  288.480    0.000  288.480  1299.574 1382.191    0.000 1382.191    10.154 1776.809    0.000 1776.809
 52.80  5557.576  296.678    0.000  296.678  1418.420 1341.559    0.000 1341.559    10.154 1785.554    0.000 1785.554
 52.90  5445.334  308.088    0.000  308.088  1409.223 1439.869    0.000 1439.869     0.000 2009.342    0.000 2009.342
 53.00  5535.484  305.350    0.000  305.350  1604.325 1239.394    0.000 1239.394    20.308 1955.558    0.000 1955.558
 53.10  5443.232  234.130    0.000  234.130  1659.081 1369.695    0.000 1369.695     0.000 2442.328    0.000 2442.328
 53.20  5581.850  192.321    0.000  192.321  1513.791 1360.550    0.000 1360.550    10.154 1940.984    0.000 1940.984
 53.30  5746.464  238.470    0.000  238.470  1714.270 1335.434    0.000 1335.434     0.000 1996.674    0.000 1996.674
 53.40  5658.213  203.018    0.000  203.018  1536.760 1443.039    0.000 1443.039     0.000 2138.527    0.000 2138.527
 53.50  5641.283  245.049    0.000  245.049  1520.960 1534.093    0.000 1534.093     0.000 2005.517    0.000 2005.517
 53.60  5687.357  198.024    0.000  198.024  1391.642 1583.333    0.000 1583.333     0.000 2226.986    0.000 2226.986
 53.70  5575.083  243.456    0.000  243.456  1514.079 1561.519    0.000 1561.519     0.000 2283.390    0.000 2283.390
 53.80  5575.150  233.890    0.000  233.890  1437.662 1398.449    0.000 1398.449     0.000 1913.739    0.000 1913.739
 53.90  5372.078  256.988    0.000  256.988  1569.493 1183.402    0.000 1183.402     0.000 1864.365    0.000 1864.365
 54.00  5366.981  213.996    0.000  213.996  1571.419 1150.509    0.000 1150.509     0.000 1785.654    0.000 1785.654
 54.10  5529.870  207.098    0.000  207.098  1643.225 1179.347    0.000 1179.347     0.000 1990.244    0.000 1990.244
 54.20  5688.503  196.744    0.000  196.744  1339.110 1483.352    0.000 1483.352     0.000 1844.661    0.000 1844.661
 54.30  5602.743  258.631    0.000  258.631  1378.287 1559.173    0.000 1559.173     0.000 2290.732    0.000 2290.732
 54.40  5532.109  371.078    0.000  371.078  1406.611 1498.824    0.000 1498.824     0.000 2102.743    0.000 2102.743
 54.50  5571.692  335.033    0.000  335.033  1426.073 1467.350    0.000 1467.350     0.000 2009.651    0.000 2009.651
 54.60  5405.725  343.717    0.000  343.717  1396.174 1334.741    0.000 1334.741     0.000 1817.324    0.000 1817.324
 54.70  5597.813  358.767    0.000  358.767  1252.563 1644.186    0.000 1644.186     0.000 2190.500    0.000 2190.500
 54.80  5537.942  333.483    0.000  333.483  1314.137 1589.797    0.000 1589.797     0.000 2100.019    0.000 2100.019
 54.90  5641.456  274.413    0.000  274.413  1043.194 1621.062    0.000 1621.062     0.000 1977.269    0.000 1977.269
 55.00  5656.302  255.004    0.000  255.004  1305.595 1711.282    0.000 1711.282     0.000 2098.919   20.207 2078.712
 55.10  5781.679  260.347    0.000  260.347  1265.321 1565.759    0.000 1565.759     0.000 2248.100   20.106 2227.994
 55.20  5705.715  238.693    0.000  238.693  1197.467 1567.009    0.000 1567.009     0.000 2006.422    0.000 2006.422
 55.30  5823.366  211.879    0.000  211.879  1216.279 1859.693    0.000 1859.693     0.000 2358.883   20.106 2338.777
 55.40  5754.067  232.212    0.000  232.212  1329.262 1556.792    0.000 1556.792    70.372 2255.234    0.000 2255.234
 55.50  5498.192  247.154    0.000  247.154  1440.601 1554.159    0.000 1554.159     0.000 1874.322    0.000 1874.322
 55.60  5720.567  266.015    0.000  266.015  1338.261 1490.668    0.000 1490.668     0.000 1863.061    0.000 1863.061
 55.70  5670.953  241.479    0.000  241.479  1283.401 1607.784    0.000 1607.784     0.000 2128.971    0.000 2128.971
 55.80  5724.246  227.982    0.000  227.982  1208.113 1632.459    0.000 1632.459     0.000 2095.586    0.000 2095.586
 55.90  5820.081  232.439    0.000  232.439  1386.990 1699.885    0.000 1699.885    40.616 2627.903    0.000 2627.903
 56.00  5871.121  150.768    0.000  150.768  1399.967 1718.470    0.000 1718.470    40.616 2212.522    0.000 2212.522
 56.10  5719.152  204.117    0.000  204.117  1110.827 2033.828    0.000 2033.828    40.616 2512.520    0.000 2512.520
 56.20  5960.680  151.011    0.000  151.011   980.607 1958.727    0.000 1958.727     0.000 2190.305    0.000 2190.305
 56.30  5522.504  189.531    0.000  189.531   985.143 1744.826    0.000 1744.826     0.000 2035.275    0.000 2035.275
 56.40  5718.359  233.654    0.000  233.654  1034.138 1721.582    0.000 1721.582     0.000 1888.516    0.000 1888.516
 56.50  5855.855  285.458    0.000  285.458  1218.933 1869.749    0.000 1869.749     0.000 2314.956    0.000 2314.956
 56.60  5753.417  249.505    0.000  249.505  1049.750 1940.129    0.000 1940.129     0.000 2146.167    0.000 2146.167
 56.70  5781.979  215.347    0.000  215.347  1125.325 1596.484    0.000 1596.484     0.000 1860.761    0.000 1860.761
 56.80  5551.715  228.984    0.000  228.984  1062.832 1752.908    0.000 1752.908     0.000 1968.826    0.000 1968.826
 56.90  5856.258  263.229    0.000  263.229  1398.328 1669.565    0.000 1669.565     0.000 2421.818    0.000 2421.818
 57.00  5734.818  235.282    0.000  235.282  1064.134 1825.891    0.000 1825.891     0.000 2138.932    0.000 2138.932
 57.10  5821.103  219.544    0.000  219.544  1081.349 1903.827    0.000 1903.827     0.000 2141.441    0.000 2141.441
 57.20  5639.924  173.357    0.000  173.357   951.898 2113.179    0.000 2113.179     0.000 1938.166    0.000 1938.166
 57.30  5763.285  229.696    0.000  229.696  1098.356 2019.029    0.000 2019.029     0.000 2257.848    0.000 2257.848
 57.40  5743.850  160.005    0.000  160.005  1236.830 1831.717    0.000 1831.717     0.000 1987.924    0.000 1987.924
 57.50  5875.718  178.054    0.000  178.054  1093.521 1838.380    0.000 1838.380     0.000 2018.889    0.000 2018.889
 57.60  5776.726  217.316    0.000  217.316  1012.462 1713.347    0.000 1713.347     0.000 1989.334    0.000 1989.334
 57.70  5675.915  191.381    0.000  191.381   856.872 1848.141    0.000 1848.141     0.000 1739.110    0.000 1739.110
 57.80  5820.963  307.615    0.000  307.615  1149.723 1686.734    0.000 1686.734     0.000 1979.384    0.000 1979.384
 57.90  5636.507  249.342    0.000  249.342  1160.170 1592.319    0.000 1592.319     0.000 1909.715    0.000 1909.715
 58.00  5581.486  284.939    0.000  284.939  1016.389 1834.911    0.000 1834.911     0.000 1981.809    0.000 1981.809
 58.10  5553.569  334.057    0.000  334.057   910.443 1630.316    0.000 1630.316     0.000 1721.820    0.000 1721.820
 58.20  5817.591  280.762    0.000  280.762  1121.226 1702.437    0.000 1702.437     0.000 1908.109    0.000 1908.109
 58.30  5530.084  313.559    0.000  313.559  1002.520 1729.106    0.000 1729.106     0.000 1856.232    0.000 1856.232
 58.40  5693.091  272.486    0.000  272.486  1148.560 1649.036    0.000 1649.036    81.231 2216.853    0.000 2216.853
 58.50  5430.262  286.565    0.000  286.565  1056.510 1618.854    0.000 1618.854     0.000 1902.481    0.000 1902.481
 58.60  5504.737  237.350    0.000  237.350  1167.786 1365.703    0.000 1365.703     0.000 1948.518    0.000 1948.518
 58.70  5678.015  172.836    0.000  172.836  1281.855 1484.115    0.000 1484.115     0.000 2158.430    0.000 2158.430
 58.80  5613.736  148.429    0.000  148.429  1280.419 1295.888    0.000 1295.888     0.000 1907.199    0.000 1907.199
 58.90  5615.477  179.206    0.000  179.206  1309.079 1320.896    0.000 1320.896     0.000 2029.849    0.000 2029.849
 59.00  5497.177  217.466    0.000  217.466  1480.623 1405.662    0.000 1405.662     0.000 2028.234    0.000 2028.234
 59.10  5345.179  267.013    0.000  267.013  1276.903 1418.821    0.000 1418.821     0.000 1937.057    0.000 1937.057
 59.20  5628.339  207.828    0.000  207.828  1478.549 1121.256    0.000 1121.256     0.000 1837.736    0.000 1837.736
 59.30  5701.729  186.820    0.000  186.820  1725.642 1146.007    0.000 1146.007     0.000 2028.855    0.000 2028.855
 59.40  5513.106  164.129    0.000  164.129  1395.536 1092.810    0.000 1092.810     0.000 1950.229    0.000 1950.229
 59.50  5631.065  218.236    0.000  218.236  1581.130 1144.163    0.000 1144.163     0.000 1936.454    0.000 1936.454
 59.60  5473.519  211.386    0.000  211.386  1374.521 1108.408    0.000 1108.408     0.000 1846.579    0.000 1846.579
 59.70  5561.574  214.370    0.000  214.370  1656.493 1262.465    0.000 1262.465     0.000 2198.546    0.000 2198.546
 59.80  5739.263  221.596    0.000  221.596  1698.399 1203.809    0.000 1203.809     0.000 2316.569    0.000 2316.569
 59.90  5436.019  214.646    0.000  214.646  1637.335 1120.638    0.000 1120.638     0.000 2138.324    0.000 2138.324
 60.00  5637.134  220.405    0.000  220.405  1621.832 1195.157    0.000 1195.157     0.000 2260.174    0.000 2260.174
 60.10  5479.124  244.513    0.000  244.513  1529.282 1147.520    0.000 1147.520     0.000 1936.949    0.000 1936.949
 60.20  5547.028  213.626    0.000  213.626  1545.825 1108.269    0.000 1108.269     0.000 2157.517    0.000 2157.517
 60.30  5557.095  206.301    0.000  206.301  1621.187 1117.045    0.000 1117.045     0.000 2027.931    0.000 2027.931
 60.40  5503.403  216.052    0.000  216.052  1567.686 1079.984    0.000 1079.984     0.000 2124.840    0.000 2124.840
 60.50  5383.997  224.132    0.000  224.132  1381.861 1223.227    0.000 1223.227     0.000 2075.291    0.000 2075.291
 60.60  5499.483  213.512    0.000  213.512  1627.493 1175.839    0.000 1175.839     0.000 2160.642    0.000 2160.642
 60.70  5626.554  211.937    0.000  211.937  1348.282 1490.369    0.000 1490.369     0.000 1816.016    0.000 1816.016
 60.80  5571.335  233.370    0.000  233.370  1563.792 1416.924    0.000 1416.924     0.000 2580.067    0.000 2580.067
 60.90  5724.118  173.119    0.000  173.119  1735.567 1177.430    0.000 1177.430     0.000 2350.540    0.000 2350.540
 61.00  5579.507  165.233    0.000  165.233  1737.056 1013.639    0.000 1013.639     0.000 2240.559    0.000 2240.559
 61.10  5681.711  192.078    0.000  192.078  1775.629 1062.485    0.000 1062.485    60.923 2077.493    0.000 2077.493
 61.20  5752.826  172.897    0.000  172.897  1529.860 1240.007    0.000 1240.007     0.000 2057.595    0.000 2057.595
 61.30  5649.995  184.478    0.000  184.478  1490.027 1324.812    0.000 1324.812     0.000 2096.899    0.000 2096.899
 61.40  5550.271  220.541    0.000  220.541  1239.210 1280.528    0.000 1280.528     0.000 1915.952    0.000 1915.952
 61.50  5607.162  253.847    0.000  253.847  1257.001 1552.056    0.000 1552.056     0.000 1824.966    0.000 1824.966
 61.60  5572.283  225.795    0.000  225.795  1239.097 1302.408    0.000 1302.408     0.000 1824.862    0.000 1824.862
 61.70  5554.564  202.968    0.000  202.968  1099.873 1499.672    0.000 1499.672     0.000 1876.842    0.000 1876.842
 61.80  5463.396  232.314    0.000  232.314  1257.211 1501.261    0.000 1501.261     0.000 2157.818    0.000 2157.818
 61.90  5509.276  204.366    0.000  204.366  1007.516 1666.264    0.000 1666.264     0.000 2178.831    0.000 2178.831
 62.00  5619.734  182.693    0.000  182.693  1207.216 1502.683    0.000 1502.683     0.000 2099.214    0.000 2099.214
 62.10  5631.856  206.258    0.000  206.258  1171.779 1551.368    0.000 1551.368     0.000 1977.967    0.000 1977.967
 62.20  5729.699  206.926    0.000  206.926  1006.258 1599.322    0.000 1599.322     0.000 1815.409    0.000 1815.409
 62.30  5745.227  220.636    0.000  220.636  1164.717 1572.272    0.000 1572.272     0.000 2270.014    0.000 2270.014
 62.40  5637.205  175.146    0.000  175.146  1047.635 1430.306    0.000 1430.306     0.000 1703.015    0.000 1703.015
 62.50  5684.561  193.515    0.000  193.515  1204.509 1415.193    0.000 1415.193     0.000 1952.636    0.000 1952.636
 62.60  5678.916  145.522    0.000  145.522   981.247 1490.915    0.000 1490.915     0.000 1927.206    0.000 1927.206
 62.70  5553.419  188.335    0.000  188.335  1171.051 1191.080    0.000 1191.080     0.000 1666.237    0.000 1666.237
 62.80  5741.139  168.347    0.000  168.347  1068.978 1464.023    0.000 1464.023     0.000 1987.328    0.000 1987.328
 62.90  5888.792  215.372    0.000  215.372  1046.012 1528.482    0.000 1528.482     0.000 2028.142    0.000 2028.142
 63.00  5662.923  198.100    0.000  198.100  1103.731 1447.379    0.000 1447.379     0.000 1919.370    0.000 1919.370
 63.10  5698.991  198.513    0.000  198.513  1086.056 1613.611    0.000 1613.611     0.000 1927.915    0.000 1927.915
 63.20  5499.398  229.213    0.000  229.213  1110.391 1514.437    0.000 1514.437     0.000 1959.281    0.000 1959.281
 63.30  5586.347  198.111    0.000  198.111  1289.451 1357.395    0.000 1357.395     0.000 2137.212    0.000 2137.212
 63.40  5720.056  202.693    0.000  202.693  1092.908 1546.273    0.000 1546.273     0.000 2006.816    0.000 2006.816
 63.50  5622.012  187.580    0.000  187.580  1020.312 1385.404    0.000 1385.404    30.462 1695.982    0.000 1695.982
 63.60  5539.408  237.547    0.000  237.547   964.035 1752.559    0.000 1752.559     0.000 1878.145    0.000 1878.145
 63.70  5525.638  180.729    0.000  180.729  1123.653 1523.305    0.000 1523.305     0.000 1988.529    0.000 1988.529
 63.80  5428.717  229.065    0.000  229.065  1032.617 1725.372    0.000 1725.372     0.000 2079.311    0.000 2079.311
 63.90  5789.660  153.808    0.000  153.808  1255.430 1424.996    0.000 1424.996   111.693 1786.464    0.000 1786.464
 64.00  5606.406  231.360    0.000  231.360  1161.145 1476.537    0.000 1476.537     0.000 1793.704    0.000 1793.704
 64.10  5599.433  224.577    0.000  224.577  1177.533 1516.277    0.000 1516.277    60.923 1848.299    0.000 1848.299
 64.20  5325.402  276.592    0.000  276.592  1090.641 1456.579    0.000 1456.579     0.000 2133.098    0.000 2133.098
 64.30  5167.648  282.167    0.000  282.167  1115.657 1628.541    0.000 1628.541     0.000 1596.058    0.000 1596.058
 64.40  5174.841  327.541    0.000  327.541   985.405 1572.201    0.000 1572.201    50.769 1720.418    0.000 1720.418
 64.50  5312.656  346.265    0.000  346.265  1195.007 1611.411    0.000 1611.411     0.000 1959.884    0.000 1959.884
 64.60  5280.845  356.966    0.000  356.966  1130.849 1382.535    0.000 1382.535   121.847 1565.794    0.000 1565.794
 64.70  5046.994  348.341    0.000  348.341  1012.133 1539.961    0.000 1539.961    10.154 1616.262    0.000 1616.262
 64.80  5161.007  332.716    0.000  332.716   923.560 1693.899    0.000 1693.899    20.308 1658.586    0.000 1658.586
 64.90  5296.222  334.964    0.000  334.964  1080.644 1588.273    0.000 1588.273   101.539 1815.609    0.000 1815.609
 65.00  5150.595  390.976    0.000  390.976   929.209 1608.520    0.000 1608.520     0.000 1749.264    0.000 1749.264
 65.10  5164.113  337.561    0.000  337.561   816.112 1756.919    0.000 1756.919    30.462 1565.186    0.000 1565.186
 65.20  5235.421  319.695    0.000  319.695   959.246 1714.365    0.000 1714.365     0.000 1534.220    0.000 1534.220
 65.30  5117.442  372.967    0.000  372.967   778.057 1715.673    0.000 1715.673    30.462 1494.108    0.000 1494.108
 65.40  5395.714  297.082    0.000  297.082   733.751 1762.998    0.000 1762.998    20.308 1734.576    0.000 1734.576
 65.50  5434.026  308.071    0.000  308.071   672.185 1979.030    0.000 1979.030     0.000 1612.431    0.000 1612.431
 65.60  5264.409  328.201    0.000  328.201   964.226 1501.303    0.000 1501.303     0.000 1713.867    0.000 1713.867
 65.70  5380.576  301.701    0.000  301.701  1077.453 1613.764    0.000 1613.764    20.308 1665.113    0.000 1665.113
 65.80  5349.148  289.728    0.000  289.728   919.350 1736.373    0.000 1736.373     0.000 1984.804    0.000 1984.804
 65.90  5425.372  255.841    0.000  255.841  1166.491 1745.451    0.000 1745.451     0.000 2017.174    0.000 2017.174
 66.00  5312.332  279.008    0.000  279.008  1111.169 1665.771    0.000 1665.771     0.000 1945.598    0.000 1945.598
 66.10  5294.090  216.652    0.000  216.652  1183.340 1548.461    0.000 1548.461     0.000 1667.235    0.000 1667.235
 66.20  5336.193  294.145    0.000  294.145  1065.811 1572.824    0.000 1572.824     0.000 1823.149    0.000 1823.149
 66.30  5251.688  279.447    0.000  279.447  1034.646 1716.462    0.000 1716.462     0.000 1859.951    0.000 1859.951
 66.40  5141.788  307.003    0.000  307.003  1089.888 1558.869    0.000 1558.869     0.000 1807.877    0.000 1807.877
 66.50  5284.283  240.537    0.000  240.537  1020.343 1765.796    0.000 1765.796     0.000 1846.380    0.000 1846.380
 66.60  5082.556  310.137    0.000  310.137  1081.216 1758.955    0.000 1758.955     0.000 1866.986    0.000 1866.986
 66.70  5349.349  221.210    0.000  221.210  1014.384 1659.142    0.000 1659.142    10.154 1840.150    0.000 1840.150
 66.80  5276.262  246.689    0.000  246.689  1045.373 1647.803    0.000 1647.803    10.154 2008.736    0.000 2008.736
 66.90  5212.561  239.008    0.000  239.008   911.180 1660.098    0.000 1660.098     0.000 1797.321    0.000 1797.321
 67.00  5242.323  254.010    0.000  254.010  1079.858 1688.640    0.000 1688.640     0.000 2036.682    0.000 2036.682
 67.10  5382.426  220.613    0.000  220.613  1027.233 1805.134    0.000 1805.134     0.000 2351.445    0.000 2351.445
 67.20  5129.515  284.428    0.000  284.428  1040.218 1784.950    0.000 1784.950     0.000 2370.546    0.000 2370.546
 67.30  5203.208  313.742    0.000  313.742   858.301 1868.136    0.000 1868.136     0.000 2046.837    0.000 2046.837
 67.40  5092.207  338.899    0.000  338.899   956.652 1573.191    0.000 1573.191     0.000 1716.386    0.000 1716.386
 67.50  5237.133  285.858    0.000  285.858   994.588 1599.736    0.000 1599.736     0.000 1816.717    0.000 1816.717
 67.60  5252.922  308.972    0.000  308.972  1044.830 1683.738    0.000 1683.738     0.000 1766.353    0.000 1766.353
 67.70  5038.262  319.542    0.000  319.542  1082.506 1423.738    0.000 1423.738     0.000 1674.265    0.000 1674.265
 67.80  5247.935  315.665    0.000  315.665   957.656 1624.745    0.000 1624.745     0.000 1934.738    0.000 1934.738
 67.90  5144.917  342.039    0.000  342.039  1095.963 1472.366    0.000 1472.366     0.000 1939.169    0.000 1939.169
 68.00  5071.890  310.648    0.000  310.648   738.764 1656.728    0.000 1656.728     0.000 1535.432    0.000 1535.432
 68.10  5097.181  346.458    0.000  346.458   763.832 1642.868    0.000 1642.868     0.000 1655.969    0.000 1655.969
 68.20  5051.380  339.822    0.000  339.822   904.982 1506.075    0.000 1506.075     0.000 1414.188    0.000 1414.188
 68.30  5090.461  326.493    0.000  326.493   886.574 1606.098    0.000 1606.098     0.000 1746.953    0.000 1746.953
 68.40  5051.309  316.818    0.000  316.818   832.406 1517.217    0.000 1517.217     0.000 1575.946    0.000 1575.946
 68.50  5173.991  328.354    0.000  328.354   873.713 1768.792    0.000 1768.792     0.000 1817.318    0.000 1817.318
 68.60  5104.548  360.295    0.000  360.295   746.959 1727.872    0.000 1727.872     0.000 1524.572    0.000 1524.572
 68.70  5248.988  328.283    0.000  328.283   968.574 1449.422    0.000 1449.422     0.000 1503.562    0.000 1503.562
 68.80  5057.159  417.552    0.000  417.552   981.586 1487.740    0.000 1487.740     0.000 1555.238    0.000 1555.238
 68.90  5150.384  390.738    0.000  390.738   973.377 1473.302    0.000 1473.302     0.000 1536.036    0.000 1536.036
 69.00  5118.583  355.599    0.000  355.599  1012.102 1554.481    0.000 1554.481     0.000 1666.421    0.000 1666.421
 69.10  5101.785  446.369    0.000  446.369   959.424 1844.431    0.000 1844.431     0.000 1979.985    0.000 1979.985
 69.20  5308.021  371.208    0.000  371.208   843.717 1781.402    0.000 1781.402     0.000 1716.387    0.000 1716.387
 69.30  5225.316  456.070    0.000  456.070   838.629 1856.028    0.000 1856.028     0.000 1790.384    0.000 1790.384
 69.40  5188.857  377.923    0.000  377.923   882.289 1636.848    0.000 1636.848     0.000 1544.383    0.000 1544.383
 69.50  5090.568  381.697    0.000  381.697   993.098 1487.725    0.000 1487.725    30.462 1785.651    0.000 1785.651
 69.60  5199.944  366.296    0.000  366.296   863.228 1624.622    0.000 1624.622     0.000 1534.223    0.000 1534.223
 69.70  5227.489  409.602    0.000  409.602   709.669 1719.371    0.000 1719.371     0.000 1575.239    0.000 1575.239
 69.80  5204.770  403.095    0.000  403.095   852.021 1709.938    0.000 1709.938     0.000 1562.770    0.000 1562.770
 69.90  5267.953  385.275    0.000  385.275   901.836 1663.861    0.000 1663.861     0.000 1576.147    0.000 1576.147
 70.00  5452.806  442.681    0.000  442.681   702.626 1960.846    0.000 1960.846     0.000 1790.693    0.000 1790.693
 70.10  5389.022  440.263    0.000  440.263   606.603 2105.672    0.000 2105.672     0.000 1779.224    0.000 1779.224
 70.20  5408.788  457.180    0.000  457.180   796.317 2158.015    0.000 2158.015     0.000 1921.384    0.000 1921.384
 70.30  5193.722  474.525    0.000  474.525   703.231 1917.535    0.000 1917.535     0.000 1727.651    0.000 1727.651
 70.40  5078.828  533.981    0.000  533.981   702.968 1995.886    0.000 1995.886     0.000 1711.675    0.000 1711.675
 70.50  5033.634  568.358    0.000  568.358   695.627 1997.616    0.000 1997.616     0.000 1701.625    0.000 1701.625
 70.60  5158.456  561.700    0.000  561.700   857.189 1839.978    0.000 1839.978     0.000 1639.794    0.000 1639.794
 70.70  5113.517  518.973    0.000  518.973   957.274 1740.081    0.000 1740.081     0.000 1627.425    0.000 1627.425
 70.80  5099.263  583.732    0.000  583.732   881.693 1824.818    0.000 1824.818     0.000 1578.667    0.000 1578.667
 70.90  4873.893  618.884    0.000  618.884   712.431 1861.587    0.000 1861.587     0.000 1625.807    0.000 1625.807
 71.00  5079.761  608.090    0.000  608.090   701.972 2000.588    0.000 2000.588    20.308 1555.536    0.000 1555.536
 71.10  5154.353  570.757    0.000  570.757   726.695 1925.061    0.000 1925.061     0.000 1605.402    0.000 1605.402
 71.20  4990.502  554.289    0.000  554.289   745.553 1894.632    0.000 1894.632     0.000 1667.229    0.000 1667.229
 71.30  4983.245  588.138    0.000  588.138   728.644 1855.774    0.000 1855.774     0.000 1678.591    0.000 1678.591
 71.40  4918.265  589.019    0.000  589.019   687.058 1900.075    0.000 1900.075     0.000 1627.723    0.000 1627.723
 71.50  4870.887  560.452    0.000  560.452   839.311 1673.774    0.000 1673.774     0.000 1668.640    0.000 1668.640
 71.60  5034.449  509.789    0.000  509.789   963.317 1723.966    0.000 1723.966     0.000 1496.733    0.000 1496.733
 71.70  5234.992  483.675    0.000  483.675   776.160 1918.250    0.000 1918.250    10.154 1677.789    0.000 1677.789
 71.80  5175.363  483.834    0.000  483.834   623.847 1921.634    0.000 1921.634     0.000 1649.239    0.000 1649.239
 71.90  4971.484  546.732    0.000  546.732   582.519 2033.291    0.000 2033.291    10.154 1586.507    0.000 1586.507
 72.00  5102.154  585.066    0.000  585.066   602.317 2099.889    0.000 2099.889     0.000 1799.229    0.000 1799.229
 72.10  4870.366  589.284    0.000  589.284   474.089 2131.622    0.000 2131.622     0.000 1443.943    0.000 1443.943
 72.20  4937.829  575.228    0.000  575.228   505.221 2048.577    0.000 2048.577     0.000 1383.727    0.000 1383.727
 72.30  4857.193  493.475    0.000  493.475   506.788 2187.416    0.000 2187.416     0.000 1435.812    0.000 1435.812
 72.40  4783.869  672.126    0.000  672.126   460.310 2306.346    0.000 2306.346    10.154 1579.977    0.000 1579.977
 72.50  4731.808  647.395    0.000  647.395   545.829 2073.640    0.000 2073.640     0.000 1886.087    0.000 1886.087
 72.60  4683.589  598.723    0.000  598.723   516.554 2150.952    0.000 2150.952     0.000 1951.439    0.000 1951.439
 72.70  4704.091  632.707    0.000  632.707   528.709 2028.834    0.000 2028.834    20.308 1791.093    0.000 1791.093
 72.80  4790.322  615.193    0.000  615.193   434.326 2269.659    0.000 2269.659     0.000 1807.475    0.000 1807.475
 72.90  4862.150  568.246    0.000  568.246   454.039 2205.207    0.000 2205.207     0.000 1907.298    0.000 1907.298
 73.00  4736.988  618.038    0.000  618.038   490.349 2098.728    0.000 2098.728     0.000 1715.083    0.000 1715.083
 73.10  4815.794  550.496    0.000  550.496   445.222 2195.440    0.000 2195.440     0.000 1724.134    0.000 1724.134
 73.20  4928.205  561.909    0.000  561.909   612.359 2047.907    0.000 2047.907     0.000 1824.760    0.000 1824.760
 73.30  5102.674  517.685    0.000  517.685   799.730 1969.142    0.000 1969.142     0.000 1724.728    0.000 1724.728
 73.40  4998.256  475.226    0.000  475.226   644.220 2011.467    0.000 2011.467    10.154 1887.690    0.000 1887.690
 73.50  5214.246  437.954    0.000  437.954   696.019 1972.712    0.000 1972.712    10.154 1827.886    0.000 1827.886
 73.60  5164.570  459.732    0.000  459.732   679.022 2087.447    0.000 2087.447    50.769 1808.379    0.000 1808.379
 73.70  4937.988  531.362    0.000  531.362   567.953 2232.143    0.000 2232.143     0.000 1817.931    0.000 1817.931
 73.80  4964.019  415.417    0.000  415.417   607.735 1955.149    0.000 1955.149     0.000 1828.889    0.000 1828.889
 73.90  5091.656  388.523    0.000  388.523   559.819 2102.289    0.000 2102.289     0.000 1870.412    0.000 1870.412
 74.00  5186.295  314.495    0.000  314.495   508.366 2232.194    0.000 2232.194     0.000 2062.825    0.000 2062.825
 74.10  4792.297  395.079    0.000  395.079   445.776 2102.176    0.000 2102.176     0.000 1710.467    0.000 1710.467
 74.20  5179.964  413.106    0.000  413.106   437.262 2061.821    0.000 2061.821     0.000 1708.754    0.000 1708.754
 74.30  5110.632  362.127    0.000  362.127   487.932 2069.736    0.000 2069.736     0.000 1588.218    0.000 1588.218
 74.40  5064.360  352.119    0.000  352.119   628.353 1978.083    0.000 1978.083     0.000 1769.880    0.000 1769.880
 74.50  5229.960  277.333    0.000  277.333   658.999 2099.871    0.000 2099.871     0.000 1972.250    0.000 1972.250
 74.60  5060.598  274.859    0.000  274.859   727.969 2079.439    0.000 2079.439     0.000 1908.510    0.000 1908.510
 74.70  5147.284  327.542    0.000  327.542   937.335 1832.065    0.000 1832.065     0.000 1857.541    0.000 1857.541
 74.80  4976.678  338.919    0.000  338.919   827.615 2034.347    0.000 2034.347     0.000 2049.455    0.000 2049.455
 74.90  5092.094  311.621    0.000  311.621   652.690 2092.235    0.000 2092.235     0.000 1960.282    0.000 1960.282
 75.00  5027.618  302.484    0.000  302.484   639.549 2074.183    0.000 2074.183    10.154 1757.908    0.000 1757.908
 75.10  5183.405  324.673    0.000  324.673   558.271 2207.850    0.000 2207.850     0.000 1868.396    0.000 1868.396
 75.20  5184.377  374.063    0.000  374.063   697.828 2111.278    0.000 2111.278    30.462 1930.633    0.000 1930.633
 75.30  5214.401  350.551    0.000  350.551   823.633 2057.049    0.000 2057.049    50.769 2164.567    0.000 2164.567
 75.40  5172.865  385.497    0.000  385.497   765.101 1955.984    0.000 1955.984    30.462 1698.800    0.000 1698.800
 75.50  5223.275  310.101    0.000  310.101   642.186 2117.405    0.000 2117.405    10.154 1866.388    0.000 1866.388
 75.60  5172.943  274.284    0.000  274.284   699.553 1991.323    0.000 1991.323    40.616 1657.481    0.000 1657.481
 75.70  5268.641  311.863    0.000  311.863   830.751 1855.457    0.000 1855.457    80.425 1771.681    0.000 1771.681
 75.80  4997.354  388.317    0.000  388.317   809.665 1815.094    0.000 1815.094     0.000 1673.765    0.000 1673.765
 75.90  5136.121  292.091    0.000  292.091   932.027 1603.713    0.000 1603.713    10.154 1774.099    0.000 1774.099
 76.00  5050.126  272.994    0.000  272.994   728.135 1863.244    0.000 1863.244     0.000 1664.119    0.000 1664.119
 76.10  5077.458  314.155    0.000  314.155   780.978 1783.644    0.000 1783.644     0.000 1774.400    0.000 1774.400
 76.20  5092.643  391.271    0.000  391.271   772.544 1781.983    0.000 1781.983     0.000 1747.959    0.000 1747.959
 76.30  5054.486  427.682    0.000  427.682   765.277 1822.942    0.000 1822.942     0.000 1749.374    0.000 1749.374
 76.40  5140.415  437.574    0.000  437.574   636.786 1966.016    0.000 1966.016     0.000 1766.961    0.000 1766.961
 76.50  5214.230  444.076    0.000  444.076   713.181 2008.902    0.000 2008.902     0.000 2009.349    0.000 2009.349
 76.60  5050.979  408.808    0.000  408.808   714.526 2100.894    0.000 2100.894    71.077 2464.353    0.000 2464.353
 76.70  5221.917  460.989    0.000  460.989   716.375 2129.114    0.000 2129.114     0.000 1917.652    0.000 1917.652
 76.80  5032.522  488.218    0.000  488.218   816.149 2039.356    0.000 2039.356    80.626 1945.300    0.000 1945.300
 76.90  5279.066  508.304    0.000  508.304   659.603 2098.388    0.000 2098.388    29.858 1793.406   19.906 1773.500
 77.00  5222.212  494.228    0.000  494.228   671.102 2094.599    0.000 2094.599    10.154 2092.185    0.000 2092.185
 77.10  5092.616  544.563    0.000  544.563   783.379 1878.885    0.000 1878.885    20.308 1938.171    0.000 1938.171
 77.20  5186.869  473.112    0.000  473.112   912.253 1840.126    0.000 1840.126     0.000 2141.038    0.000 2141.038
 77.30  5086.673  478.600    0.000  478.600   785.756 1980.522    0.000 1980.522     0.000 1764.945    0.000 1764.945
 77.40  5033.298  419.470    0.000  419.470   817.095 2082.847    0.000 2082.847    40.313 2056.084    0.000 2056.084
 77.50  5244.852  497.314    0.000  497.314   937.718 1709.125    0.000 1709.125    40.313 1904.180    0.000 1904.180
 77.60  5082.859  511.525    0.000  511.525   948.007 1849.887    0.000 1849.887     0.000 1998.886    0.000 1998.886
 77.70  5124.278  530.475    0.000  530.475   691.250 2153.962    0.000 2153.962    10.053 2219.351    0.000 2219.351
 77.80  5262.080  459.541    0.000  459.541   502.967 2231.500    0.000 2231.500     0.000 2048.140    0.000 2048.140
 77.90  5243.490  519.297    0.000  519.297   687.023 2193.299    0.000 2193.299     0.000 2165.167    0.000 2165.167
 78.00  5259.960  510.633    0.000  510.633   594.246 2307.661    0.000 2307.661     0.000 2336.976    0.000 2336.976
 78.10  5181.779  493.936    0.000  493.936   665.741 2114.055    0.000 2114.055     0.000 2160.237    0.000 2160.237
 78.20  5150.878  562.897    0.000  562.897   561.163 2142.534    0.000 2142.534     0.000 2205.878    0.000 2205.878
 78.30  5033.288  622.891    0.000  622.891   745.589 2080.262    0.000 2080.262     0.000 2433.086    0.000 2433.086
 78.40  5397.375  494.779    0.000  494.779   667.286 2010.315    0.000 2010.315     0.000 1951.942    0.000 1951.942
 78.50  5279.936  426.363    0.000  426.363   607.040 2051.089    0.000 2051.089     0.000 1847.290    0.000 1847.290
 78.60  5298.957  459.575    0.000  459.575   590.861 2063.098    0.000 2063.098     0.000 2121.237    0.000 2121.237
 78.70  5342.463  470.605    0.000  470.605   584.810 2124.614    0.000 2124.614     0.000 2071.874    0.000 2071.874
 78.80  5276.782  504.607    0.000  504.607   545.433 2254.342    0.000 2254.342    20.308 2363.010    0.000 2363.010
 78.90  5249.156  482.995    0.000  482.995   478.247 2245.384    0.000 2245.384     0.000 2120.626    0.000 2120.626
 79.00  5066.970  568.465    0.000  568.465   459.813 2258.721    0.000 2258.721    40.616 2028.239    0.000 2028.239
 79.10  4970.035  649.274    0.000  649.274   578.012 2136.511    0.000 2136.511     0.000 1867.089    0.000 1867.089
 79.20  5086.093  624.149    0.000  624.149   688.252 2169.003    0.000 2169.003    30.462 1819.643    0.000 1819.643
 79.30  5022.934  644.073    0.000  644.073   512.431 2229.166    0.000 2229.166     0.000 1752.786    0.000 1752.786
 79.40  5272.733  539.062    0.000  539.062   453.252 2197.995    0.000 2197.995    10.154 1920.574    0.000 1920.574
 79.50  5282.909  502.764    0.000  502.764   488.880 2240.202    0.000 2240.202    50.769 1741.231    0.000 1741.231
 79.60  5399.952  481.803    0.000  481.803   625.802 2076.336    0.000 2076.336    10.154 1924.403    0.000 1924.403
 79.70  5125.272  534.982    0.000  534.982   647.495 2161.291    0.000 2161.291    80.929 1968.637    0.000 1968.637
 79.80  5410.802  568.138    0.000  568.138   689.867 2233.057    0.000 2233.057   142.154 2092.289    0.000 2092.289
 79.90  5185.004  493.286    0.000  493.286   630.058 2079.399    0.000 2079.399    40.515 1777.916    0.000 1777.916
 80.00  5081.941  552.331    0.000  552.331   932.506 2113.858    0.000 2113.858   273.046 2233.226    0.000 2233.226
 80.10  5368.699  594.519    0.000  594.519  1003.412 2145.910    0.000 2145.910   847.584 2250.214    0.000 2250.214
 80.20  5243.459  579.528    0.000  579.528  1038.906 2146.216    0.000 2146.216   504.973 2221.065    0.000 2221.065
 80.30  5286.685  539.665    0.000  539.665   765.377 2219.883    0.000 2219.883    50.769 2194.125    0.000 2194.125
 80.40  5401.152  486.060    0.000  486.060   761.486 2287.048    0.000 2287.048    70.876 2363.820    0.000 2363.820
 80.50  5345.841  443.663    0.000  443.663   727.142 2209.103    0.000 2209.103   160.850 2217.536    0.000 2217.536
 80.60  5054.363  540.146    0.000  540.146   522.925 2432.597    0.000 2432.597    90.579 2207.087    0.000 2207.087
 80.70  5245.578  491.202    0.000  491.202   733.899 2280.386    0.000 2280.386   442.336 2400.204    0.000 2400.204
 80.80  5300.430  482.941    0.000  482.941   592.602 2572.177    0.000 2572.177   110.584 2368.337    0.000 2368.337
 80.90  5095.191  542.969    0.000  542.969   737.089 2359.885    0.000 2359.885   170.903 2299.772    0.000 2299.772
 81.00  5429.655  515.963    0.000  515.963   642.469 2271.663    0.000 2271.663   101.136 2351.649    0.000 2351.649
 81.10  5416.019  413.429    0.000  413.429   511.753 2591.181    0.000 2591.181   132.000 2805.052    0.000 2805.052
 81.20  5291.578  438.526    0.000  438.526   789.277 2405.034    0.000 2405.034   211.921 2412.170    0.000 2412.170
 81.30  5030.447  431.367    0.000  431.367   662.029 2211.653    0.000 2211.653    30.159 2314.344    0.000 2314.344
 81.40  4851.167  451.798    0.000  451.798   563.539 2295.985    0.000 2295.985     0.000 2182.153    0.000 2182.153
 81.50  5136.823  499.839    0.000  499.839   567.981 2214.509    0.000 2214.509     0.000 2060.513    0.000 2060.513
 81.60  5083.019  575.126    0.000  575.126   649.699 2192.485    0.000 2192.485    10.154 2352.052    0.000 2352.052
 81.70  5110.931  547.236    0.000  547.236   562.036 2396.559    0.000 2396.559    30.462 2553.625    0.000 2553.625
 81.80  5058.401  454.190    0.000  454.190   510.196 2350.612    0.000 2350.612     0.000 2532.605    0.000 2532.605
 81.90  5044.479  490.588    0.000  490.588   580.355 2096.844    0.000 2096.844    30.361 1986.716    0.000 1986.716
 82.00  5129.323  482.370    0.000  482.370   489.744 2124.819    0.000 2124.819    20.308 1860.358    0.000 1860.358
 82.10  5051.606  495.618    0.000  495.618   643.136 2112.761    0.000 2112.761    40.616 1836.320    0.000 1836.320
 82.20  5028.642  580.424    0.000  580.424   454.286 2068.962    0.000 2068.962     0.000 1787.261    0.000 1787.261
 82.30  5106.206  566.181    0.000  566.181   631.589 2157.988    0.000 2157.988     0.000 2162.048    0.000 2162.048
 82.40  5123.561  456.744    0.000  456.744   763.492 2025.044    0.000 2025.044     0.000 1889.608    0.000 1889.608
 82.50  5249.501  500.055    0.000  500.055   530.846 2348.175    0.000 2348.175     0.000 2130.884    0.000 2130.884
 82.60  5216.745  459.174    0.000  459.174   657.114 2243.988    0.000 2243.988     0.000 2076.893    0.000 2076.893
 82.70  5033.570  523.324    0.000  523.324   468.382 2398.264    0.000 2398.264     0.000 2079.811    0.000 2079.811
 82.80  5182.294  509.172    0.000  509.172   516.279 2179.877    0.000 2179.877     0.000 2121.740    0.000 2121.740
 82.90  5052.950  420.436    0.000  420.436   582.829 2037.057    0.000 2037.057     0.000 1808.078    0.000 1808.078
 83.00  4992.801  485.633    0.000  485.633   551.958 2138.101    0.000 2138.101     0.000 1999.389    0.000 1999.389
 83.10  5088.319  459.851    0.000  459.851   622.363 2039.388    0.000 2039.388     0.000 1965.900    0.000 1965.900
 83.20  5041.267  555.307    0.000  555.307   407.205 2122.202    0.000 2122.202     0.000 1846.473    0.000 1846.473
 83.30  4940.000  504.046    0.000  504.046   351.701 2272.997    0.000 2272.997     0.000 2099.014    0.000 2099.014
 83.40  4983.418  509.133    0.000  509.133   329.953 2337.798    0.000 2337.798     0.000 1927.704    0.000 1927.704
 83.50  5097.286  517.735    0.000  517.735   510.142 2227.902    0.000 2227.902     0.000 2040.605    0.000 2040.605
 83.60  5123.291  560.857    0.000  560.857   552.683 2450.574    0.000 2450.574   120.637 2255.932    0.000 2255.932
 83.70  5125.664  562.741    0.000  562.741   456.226 2465.597    0.000 2465.597    30.159 2068.548    0.000 2068.548
 83.80  5400.873  549.344    0.000  549.344   497.162 2430.394    0.000 2430.394   312.251 2257.642    0.000 2257.642
 83.90  5010.999  656.818    0.000  656.818   502.276 2240.821    0.000 2240.821    40.313 2017.779    0.000 2017.779
 84.00  5019.750  546.476    0.000  546.476   648.009 1967.563    0.000 1967.563    71.077 1653.658    0.000 1653.658
 84.10  5250.370  529.347    0.000  529.347   599.380 2009.528    0.000 2009.528    30.462 1675.067    0.000 1675.067
 84.20  5288.008  577.292    0.000  577.292   593.937 2254.881    0.000 2254.881    20.308 1804.556    0.000 1804.556
 84.30  5369.533  564.903    0.000  564.903   560.603 2225.488    0.000 2225.488    30.462 1777.414    0.000 1777.414
 84.40  5121.025  543.224    0.000  543.224   604.748 2179.360    0.000 2179.360    30.462 1867.089    0.000 1867.089
 84.50  5155.354  606.588    0.000  606.588   664.625 2262.723    0.000 2262.723    10.154 1982.203    0.000 1982.203
 84.60  5249.004  579.185    0.000  579.185   721.986 2082.084    0.000 2082.084   141.247 1934.940    0.000 1934.940
 84.70  5311.567  581.473    0.000  581.473   733.776 2297.486    0.000 2297.486    20.308 2312.945    0.000 2312.945
 84.80  5305.465  620.388    0.000  620.388   867.289 2154.146    0.000 2154.146    91.183 2049.354    0.000 2049.354
 84.90  5052.308  741.167    0.000  741.167   664.145 2187.483    0.000 2187.483    81.231 1817.122    0.000 1817.122
 85.00  4951.793  716.342    0.000  716.342   672.219 2284.968    0.000 2284.968     0.000 2273.440    0.000 2273.440
 85.10  4901.266  692.139    0.000  692.139   528.200 2458.670    0.000 2458.670     0.000 2452.583    0.000 2452.583
 85.20  5036.604  625.882    0.000  625.882   442.359 2619.523    0.000 2619.523     0.000 2482.442    0.000 2482.442
 85.30  4977.329  662.886    0.000  662.886   489.256 2531.191    0.000 2531.191    60.319 2462.540    0.000 2462.540
 85.40  4842.732  686.698    0.000  686.698   576.984 2357.935    0.000 2357.935    70.976 2037.992    0.000 2037.992
 85.50  4888.751  653.205    0.000  653.205   598.001 2396.682    0.000 2396.682    71.077 2302.996    0.000 2302.996
 85.60  5095.488  562.954    0.000  562.954   651.512 2409.287    0.000 2409.287    81.231 2413.172    0.000 2413.172
 85.70  5042.918  558.544    0.000  558.544   631.782 2348.267    0.000 2348.267    90.679 1959.674    0.000 1959.674
 85.80  5094.825  587.038    0.000  587.038   508.667 2333.812    0.000 2333.812     0.000 2243.881    0.000 2243.881
 85.90  5231.700  574.457    0.000  574.457   569.061 2427.363    0.000 2427.363     0.000 2730.159    0.000 2730.159
 86.00  5005.032  621.706    0.000  621.706   337.597 2399.103    0.000 2399.103     0.000 2203.368    0.000 2203.368
 86.10  5046.922  568.711    0.000  568.711   436.557 2351.459    0.000 2351.459     0.000 2172.100    0.000 2172.100
 86.20  5197.809  435.993    0.000  435.993   328.615 2553.430    0.000 2553.430     0.000 2246.381    0.000 2246.381
 86.30  5102.897  527.638    0.000  527.638   501.029 2600.192    0.000 2600.192     0.000 2573.116    0.000 2573.116
 86.40  5249.404  430.954    0.000  430.954   494.716 2388.042    0.000 2388.042     0.000 2249.909    0.000 2249.909
 86.50  5122.944  424.216    0.000  424.216   415.341 2465.411    0.000 2465.411     0.000 2252.223    0.000 2252.223
 86.60  5161.112  495.085    0.000  495.085   401.711 2369.388    0.000 2369.388     0.000 2472.180    0.000 2472.180
 86.70  5170.590  568.436    0.000  568.436   468.948 2572.180    0.000 2572.180     0.000 2598.746    0.000 2598.746
 86.80  5283.391  540.015    0.000  540.015   510.196 2666.229    0.000 2666.229     0.000 3070.961    0.000 3070.961
 86.90  5301.713  564.357    0.000  564.357   496.752 2547.036    0.000 2547.036     0.000 2523.155    0.000 2523.155
 87.00  5137.882  591.512    0.000  591.512   474.825 2575.436    0.000 2575.436     0.000 2393.771    0.000 2393.771
 87.10  5053.897  550.742    0.000  550.742   496.315 2396.219    0.000 2396.219     0.000 2405.948    0.000 2405.948
 87.20  5128.058  525.272    0.000  525.272   607.377 2349.985    0.000 2349.985     0.000 2131.988    0.000 2131.988
 87.30  5190.064  395.832    0.000  395.832   511.320 2300.926    0.000 2300.926     0.000 2269.917    0.000 2269.917
 87.40  5141.417  610.688    0.000  610.688   467.137 2544.257    0.000 2544.257     0.000 2431.673    0.000 2431.673
 87.50  5141.499  496.096    0.000  496.096   574.925 2455.401    0.000 2455.401     0.000 2211.417    0.000 2211.417
 87.60  4955.062  462.901    0.000  462.901   680.763 2129.579    0.000 2129.579     0.000 2209.503    0.000 2209.503
 87.70  5181.644  458.651    0.000  458.651   673.010 2247.931    0.000 2247.931     0.000 2376.795    0.000 2376.795
 87.80  5157.027  425.417    0.000  425.417   695.749 2232.776    0.000 2232.776     0.000 2233.637    0.000 2233.637
 87.90  5202.038  461.431    0.000  461.431   721.682 2198.966    0.000 2198.966     0.000 2308.213    0.000 2308.213
 88.00  5387.092  423.957    0.000  423.957   872.689 2088.330    0.000 2088.330     0.000 2418.392    0.000 2418.392
 88.10  4865.236  533.502    0.000  533.502   674.829 2140.713    0.000 2140.713     0.000 2164.674    0.000 2164.674
 88.20  4928.217  551.521    0.000  551.521   584.161 2217.446    0.000 2217.446     0.000 2193.418    0.000 2193.418
 88.30  4955.534  471.885    0.000  471.885   538.857 2351.415    0.000 2351.415     0.000 2625.402    0.000 2625.402
 88.40  4844.674  533.340    0.000  533.340   593.753 2256.561    0.000 2256.561     0.000 2393.471    0.000 2393.471
 88.50  5177.430  411.406    0.000  411.406   779.928 2208.400    0.000 2208.400     0.000 2734.981    0.000 2734.981
 88.60  5062.421  515.620    0.000  515.620   563.970 2234.227    0.000 2234.227     0.000 2361.598    0.000 2361.598
 88.70  5058.729  507.204    0.000  507.204   551.785 2235.690    0.000 2235.690     0.000 2432.378    0.000 2432.378
 88.80  5003.684  531.022    0.000  531.022   533.839 2246.139    0.000 2246.139     0.000 2283.089    0.000 2283.089
 88.90  5089.333  489.114    0.000  489.114   610.835 2031.329    0.000 2031.329     0.000 2196.136    0.000 2196.136
 89.00  5079.843  509.368    0.000  509.368   910.031 2000.899    0.000 2000.899     0.000 2749.868    0.000 2749.868
 89.10  5069.680  531.175    0.000  531.175   905.027 2090.594    0.000 2090.594   120.637 2385.134    0.000 2385.134
 89.20  5014.825  452.809    0.000  452.809   671.011 2091.699    0.000 2091.699   160.850 2023.806    0.000 2023.806
 89.30  5080.891  498.647    0.000  498.647   687.103 2165.096    0.000 2165.096   150.796 2227.486    0.000 2227.486
 89.40  5125.031  523.948    0.000  523.948   984.933 2214.425    0.000 2214.425   192.823 2552.212    0.000 2552.212
 89.50  4995.124  573.133    0.000  573.133   827.658 2167.706    0.000 2167.706   172.616 2362.611    0.000 2362.611
 89.60  5018.578  485.806    0.000  485.806   748.322 2013.622    0.000 2013.622     0.000 2555.433    0.000 2555.433
 89.70  5239.987  479.497    0.000  479.497   764.796 2132.564    0.000 2132.564     0.000 2433.190    0.000 2433.190
 89.80  5226.471  514.015    0.000  514.015   510.323 2388.461    0.000 2388.461     0.000 2450.672    0.000 2450.672
 89.90  5246.308  450.134    0.000  450.134   435.698 2638.284    0.000 2638.284     0.000 2888.086    0.000 2888.086
 90.00  5442.532  442.893    0.000  442.893   354.293 2711.620    0.000 2711.620     0.000 2737.089    0.000 2737.089
 90.10  5408.590  416.419    0.000  416.419   474.694 2583.078    0.000 2583.078     0.000 2738.712    0.000 2738.712
 90.20  5302.925  402.943    0.000  402.943   554.112 2238.568    0.000 2238.568     0.000 2394.078    0.000 2394.078
 90.30  5219.759  365.612    0.000  365.612   369.338 2315.005    0.000 2315.005     0.000 2422.622    0.000 2422.622
 90.40  5320.500  398.435    0.000  398.435   543.649 2318.884    0.000 2318.884     0.000 2278.662    0.000 2278.662
 90.50  5058.212  396.452    0.000  396.452   506.303 2143.374    0.000 2143.374     0.000 2067.444    0.000 2067.444
 90.60  5052.569  470.353    0.000  470.353   367.473 2280.283    0.000 2280.283     0.000 2122.338    0.000 2122.338
 90.70  5121.113  405.984    0.000  405.984   422.080 2322.291    0.000 2322.291     0.000 2159.135    0.000 2159.135
 90.80  5392.152  368.128    0.000  368.128   442.061 2314.819    0.000 2314.819     0.000 2320.481    0.000 2320.481
 90.90  5597.327  342.195    0.000  342.195   568.121 2234.820    0.000 2234.820     0.000 2069.265    0.000 2069.265
 91.00  5531.249  329.245    0.000  329.245   635.080 2338.276    0.000 2338.276     0.000 2423.438    0.000 2423.438
 91.10  5342.841  349.125    0.000  349.125   563.282 2224.953    0.000 2224.953     0.000 2339.583    0.000 2339.583
 91.20  5225.048  286.756    0.000  286.756   599.122 2247.305    0.000 2247.305     0.000 2268.199    0.000 2268.199
 91.30  5423.136  319.777    0.000  319.777   777.913 2185.671    0.000 2185.671     0.000 2096.998    0.000 2096.998
 91.40  5233.019  386.198    0.000  386.198   575.163 2107.457    0.000 2107.457     0.000 1966.205    0.000 1966.205
 91.50  5414.000  342.833    0.000  342.833   660.466 2062.036    0.000 2062.036     0.000 2068.447    0.000 2068.447
 91.60  5254.232  353.021    0.000  353.021   495.214 2191.316    0.000 2191.316     0.000 2223.374    0.000 2223.374
 91.70  5108.749  377.074    0.000  377.074   434.006 2281.942    0.000 2281.942     0.000 2218.241    0.000 2218.241
 91.80  5207.185  352.717    0.000  352.717   680.630 2117.050    0.000 2117.050     0.000 2178.726    0.000 2178.726
 91.90  5094.150  342.260    0.000  342.260   676.080 2053.018    0.000 2053.018    20.106 2430.263    0.000 2430.263
 92.00  5143.303  346.161    0.000  346.161   750.466 2130.650    0.000 2130.650     0.000 2507.983    0.000 2507.983
 92.10  5287.274  267.250    0.000  267.250   734.733 2152.629    0.000 2152.629     0.000 2383.831    0.000 2383.831
 92.20  5122.740  345.843    0.000  345.843   648.871 2181.856    0.000 2181.856     0.000 2471.179    0.000 2471.179
 92.30  5078.737  418.314    0.000  418.314   738.271 2234.220    0.000 2234.220    10.053 2335.557    0.000 2335.557
 92.40  5252.106  291.711    0.000  291.711   708.840 2076.648    0.000 2076.648     0.000 2429.768    0.000 2429.768
 92.50  5030.584  343.911    0.000  343.911   773.735 2263.994    0.000 2263.994     0.000 2692.451    0.000 2692.451
 92.60  5287.277  286.215    0.000  286.215   731.527 2095.860    0.000 2095.860     0.000 2526.984    0.000 2526.984
 92.70  5224.260  177.907    0.000  177.907   623.052 2120.431    0.000 2120.431     0.000 2145.446    0.000 2145.446
 92.80  5235.337  238.416    0.000  238.416   661.703 2014.255    0.000 2014.255     0.000 2227.279    0.000 2227.279
 92.90  5427.085  301.500    0.000  301.500   523.667 2357.436    0.000 2357.436     0.000 2368.831    0.000 2368.831
 93.00  5298.746  298.077    0.000  298.077   540.703 2442.463    0.000 2442.463     0.000 2269.509    0.000 2269.509
 93.10  5349.836  299.122    0.000  299.122   621.035 2298.056    0.000 2298.056     0.000 2291.942    0.000 2291.942
 93.20  5235.306  337.857    0.000  337.857   673.952 2147.681    0.000 2147.681     0.000 2130.177    0.000 2130.177
 93.30  5282.502  341.244    0.000  341.244   603.441 2369.571    0.000 2369.571     0.000 2331.445    0.000 2331.445
 93.40  5281.653  325.143    0.000  325.143   564.313 2221.066    0.000 2221.066     0.000 2086.945    0.000 2086.945
 93.50  5160.773  393.061    0.000  393.061   690.678 2238.732    0.000 2238.732     0.000 2362.216    0.000 2362.216
 93.60  5139.056  354.370    0.000  354.370   597.382 2329.352    0.000 2329.352     0.000 2501.750    0.000 2501.750
 93.70  5063.517  499.469    0.000  499.469   576.940 2255.798    0.000 2255.798     0.000 2361.321    0.000 2361.321
 93.80  5296.207  417.546    0.000  417.546   489.960 2456.031    0.000 2456.031     0.000 2422.440    0.000 2422.440
 93.90  5139.355  489.705    0.000  489.705   463.587 2441.697    0.000 2441.697     0.000 2246.098    0.000 2246.098
 94.00  5272.701  515.680    0.000  515.680   424.510 2462.267    0.000 2462.267     0.000 2212.520    0.000 2212.520
 94.10  5168.364  524.574    0.000  524.574   712.376 2379.704    0.000 2379.704   120.637 2632.748    0.000 2632.748
 94.20  5242.249  464.319    0.000  464.319   447.420 2562.476    0.000 2562.476     0.000 2760.621    0.000 2760.621
 94.30  5221.646  540.415    0.000  540.415   496.152 2421.515    0.000 2421.515     0.000 2741.134    0.000 2741.134
 94.40  5225.849  389.398    0.000  389.398   647.946 2361.136    0.000 2361.136    10.154 2453.711    0.000 2453.711
 94.50  5252.772  449.365    0.000  449.365   539.214 2603.122    0.000 2603.122     0.000 2887.704    0.000 2887.704
 94.60  4990.008  398.758    0.000  398.758   628.186 2216.977    0.000 2216.977     0.000 2444.565    0.000 2444.565
 94.70  5131.523  412.774    0.000  412.774   449.672 2313.444    0.000 2313.444     0.000 2402.025    0.000 2402.025
 94.80  5163.857  392.449    0.000  392.449   827.359 2077.655    0.000 2077.655     0.000 2393.077    0.000 2393.077
 94.90  5041.106  452.179    0.000  452.179   724.117 1988.046    0.000 1988.046     0.000 2229.812    0.000 2229.812
 95.00  5080.931  415.890    0.000  415.890   436.014 2121.355    0.000 2121.355     0.000 1887.295    0.000 1887.295
 95.10  5090.258  412.059    0.000  412.059   436.052 2194.885    0.000 2194.885     0.000 2193.832    0.000 2193.832
 95.20  4820.972  448.377    0.000  448.377   298.956 2164.427    0.000 2164.427     0.000 1858.859    0.000 1858.859
 95.30  4902.840  498.305    0.000  498.305   435.405 2118.113    0.000 2118.113     0.000 2111.697    0.000 2111.697
 95.40  5132.391  387.404    0.000  387.404   392.347 2108.822    0.000 2108.822     0.000 1930.940    0.000 1930.940
 95.50  5012.501  462.769    0.000  462.769   423.162 2182.693    0.000 2182.693     0.000 2089.870    0.000 2089.870
 95.60  5163.816  375.057    0.000  375.057   439.254 2148.579    0.000 2148.579     0.000 2190.406    0.000 2190.406
 95.70  5090.768  360.169    0.000  360.169   447.904 2044.583    0.000 2044.583     0.000 1998.588    0.000 1998.588
 95.80  4965.075  345.578    0.000  345.578   480.066 2229.096    0.000 2229.096     0.000 2234.147    0.000 2234.147
 95.90  5086.192  330.512    0.000  330.512   471.940 2122.477    0.000 2122.477     0.000 1880.675    0.000 1880.675
 96.00  5156.363  256.755    0.000  256.755   504.611 1925.855    0.000 1925.855     0.000 1936.070    0.000 1936.070
 96.10  5251.312  321.762    0.000  321.762   383.050 2186.195    0.000 2186.195     0.000 1952.454    0.000 1952.454
 96.20  5123.532  258.604    0.000  258.604   366.582 2101.866    0.000 2101.866     0.000 1924.006    0.000 1924.006
 96.30  5014.014  323.864    0.000  323.864   337.735 2146.423    0.000 2146.423     0.000 2264.207    0.000 2264.207
 96.40  4999.981  342.542    0.000  342.542   249.676 2138.077    0.000 2138.077     0.000 1852.221    0.000 1852.221
 96.50  4981.514  333.268    0.000  333.268   302.201 2081.076    0.000 2081.076     0.000 1909.216    0.000 1909.216
 96.60  4842.894  455.700    0.000  455.700   369.997 2059.375    0.000 2059.375     0.000 2082.738    0.000 2082.738
 96.70  4986.702  425.319    0.000  425.319   491.007 2032.968    0.000 2032.968     0.000 2119.129    0.000 2119.129
 96.80  5106.931  390.576    0.000  390.576   473.021 1976.140    0.000 1976.140     0.000 2104.761    0.000 2104.761
 96.90  5114.491  339.260    0.000  339.260   452.055 2027.970    0.000 2027.970     0.000 1951.346    0.000 1951.346
 97.00  5184.843  368.745    0.000  368.745   450.450 2135.715    0.000 2135.715     0.000 1769.180    0.000 1769.180
 97.10  5150.995  325.345    0.000  325.345   437.356 2120.491    0.000 2120.491     0.000 1916.760    0.000 1916.760
 97.20  5173.201  304.035    0.000  304.035   375.860 2280.907    0.000 2280.907     0.000 1876.945    0.000 1876.945
 97.30  5077.653  337.178    0.000  337.178   462.450 2226.056    0.000 2226.056     0.000 1655.267    0.000 1655.267
 97.40  4922.969  332.456    0.000  332.456   519.010 2078.843    0.000 2078.843     0.000 1762.735    0.000 1762.735
 97.50  4906.396  276.403    0.000  276.403   403.411 2037.897    0.000 2037.897     0.000 1946.008    0.000 1946.008
 97.60  5038.064  310.710    0.000  310.710   555.796 1983.511    0.000 1983.511     0.000 1814.008    0.000 1814.008
 97.70  5282.872  270.917    0.000  270.917   549.882 2135.252    0.000 2135.252     0.000 2118.021    0.000 2118.021
 97.80  5194.082  375.675    0.000  375.675   574.172 1940.909    0.000 1940.909     0.000 1970.349    0.000 1970.349
 97.90  5239.840  224.671    0.000  224.671   615.622 2085.543    0.000 2085.543     0.000 2012.263    0.000 2012.263
 98.00  5227.960  299.745    0.000  299.745   592.948 2060.871    0.000 2060.871     0.000 1963.208    0.000 1963.208
 98.10  5331.800  247.533    0.000  247.533   589.909 2127.757    0.000 2127.757     0.000 2096.113    0.000 2096.113
 98.20  5220.617  288.191    0.000  288.191   449.627 2288.629    0.000 2288.629     0.000 2210.709    0.000 2210.709
 98.30  5071.679  292.524    0.000  292.524   387.890 2101.885    0.000 2101.885     0.000 1724.836    0.000 1724.836
 98.40  5156.852  314.038    0.000  314.038   597.355 2034.399    0.000 2034.399     0.000 1958.378    0.000 1958.378
 98.50  5110.600  315.432    0.000  315.432   574.142 1941.021    0.000 1941.021     0.000 1867.498    0.000 1867.498
 98.60  5111.429  368.315    0.000  368.315   488.445 2203.375    0.000 2203.375     0.000 1844.766    0.000 1844.766
 98.70  5092.893  432.130    0.000  432.130   570.720 2220.048    0.000 2220.048     0.000 1923.793    0.000 1923.793
 98.80  5280.683  281.135    0.000  281.135   745.731 1996.955    0.000 1996.955     0.000 2067.951    0.000 2067.951
 98.90  5231.548  335.888    0.000  335.888   681.095 2146.920    0.000 2146.920     0.000 2281.179    0.000 2281.179
 99.00  5438.493  271.873    0.000  271.873   481.996 2256.915    0.000 2256.915     0.000 2109.371    0.000 2109.371
 99.10  5267.859  424.452    0.000  424.452   471.671 2364.986    0.000 2364.986     0.000 2463.844    0.000 2463.844
 99.20  5246.444  342.441    0.000  342.441   553.850 2378.758    0.000 2378.758     0.000 2616.358    0.000 2616.358
 99.30  5392.967  295.095    0.000  295.095   450.920 2263.100    0.000 2263.100     0.000 2220.161    0.000 2220.161
 99.40  5121.583  315.744    0.000  315.744   530.308 2285.153    0.000 2285.153     0.000 2250.223    0.000 2250.223
 99.50  5385.680  265.676    0.000  265.676   402.880 2330.913    0.000 2330.913     0.000 2139.225    0.000 2139.225
 99.60  5295.717  307.366    0.000  307.366   692.183 2064.360    0.000 2064.360     0.000 2039.098    0.000 2039.098
 99.70  5257.917  290.676    0.000  290.676   523.328 2123.723    0.000 2123.723     0.000 1807.071    0.000 1807.071
 99.80  5368.267  251.014    0.000  251.014   466.215 2272.996    0.000 2272.996     0.000 2147.266    0.000 2147.266
 99.90  5315.550  292.152    0.000  292.152   387.495 2288.314    0.000 2288.314     0.000 1908.818    0.000 1908.818
100.00  5385.803  266.828    0.000  266.828   402.673 2198.199    0.000 2198.199     0.000 1768.983    0.000 1768.983
100.10  5262.546  280.849    0.000  280.849   442.236 2303.548    0.000 2303.548     0.000 1958.886    0.000 1958.886
100.20  5065.528  346.144    0.000  346.144   389.186 2272.016    0.000 2272.016     0.000 2041.520    0.000 2041.520
100.30  5052.787  424.872    0.000  424.872   390.921 2145.739    0.000 2145.739     0.000 1828.392    0.000 1828.392
100.40  5029.664  430.835    0.000  430.835   460.139 2270.211    0.000 2270.211     0.000 1969.042    0.000 1969.042
100.50  5295.527  371.688    0.000  371.688   606.258 2075.260    0.000 2075.260     0.000 2041.524    0.000 2041.524
100.60  5089.955  446.993    0.000  446.993   406.995 2320.342    0.000 2320.342     0.000 2354.073    0.000 2354.073
100.70  5110.465  455.651    0.000  455.651   516.414 2161.807    0.000 2161.807     0.000 1990.546    0.000 1990.546
100.80  5069.862  450.823    0.000  450.823   579.825 2116.892    0.000 2116.892     0.000 2029.548    0.000 2029.548
100.90  5160.184  423.014    0.000  423.014   500.669 2194.515    0.000 2194.515     0.000 1816.715    0.000 1816.715
101.00  5351.275  416.164    0.000  416.164   355.028 2345.170    0.000 2345.170     0.000 2339.486    0.000 2339.486
101.10  5439.415  380.846    0.000  380.846   634.700 2038.049    0.000 2038.049     0.000 2060.814    0.000 2060.814
101.20  5349.860  381.584    0.000  381.584   534.224 2172.049    0.000 2172.049     0.000 2157.927    0.000 2157.927
101.30  5357.908  405.958    0.000  405.958   618.175 2143.720    0.000 2143.720     0.000 1917.052    0.000 1917.052
101.40  5140.104  397.449    0.000  397.449   564.998 2285.161    0.000 2285.161     0.000 2196.016    0.000 2196.016
101.50  5267.067  432.105    0.000  432.105   637.326 2063.307    0.000 2063.307     0.000 1899.358    0.000 1899.358
101.60  5291.201  458.447    0.000  458.447   703.359 2033.593    0.000 2033.593     0.000 2170.695    0.000 2170.695
101.70  5357.913  395.488    0.000  395.488   631.194 2037.054    0.000 2037.054     0.000 2236.331    0.000 2236.331
101.80  5203.010  395.613    0.000  395.613   654.772 2059.955    0.000 2059.955     0.000 2100.511    0.000 2100.511
101.90  5253.617  401.844    0.000  401.844   629.769 2021.676    0.000 2021.676     0.000 1938.364    0.000 1938.364
102.00  5207.060  410.865    0.000  410.865   543.651 2090.508    0.000 2090.508     0.000 1978.676    0.000 1978.676
102.10  5128.966  391.238    0.000  391.238   658.420 2046.600    0.000 2046.600     0.000 2150.787    0.000 2150.787
102.20  5268.402  346.444    0.000  346.444   515.711 2035.815    0.000 2035.815     0.000 1836.828    0.000 1836.828
102.30  5030.437  412.551    0.000  412.551   623.581 2006.051    0.000 2006.051     0.000 2057.596    0.000 2057.596
102.40  5127.974  347.053    0.000  347.053   590.084 1983.779    0.000 1983.779     0.000 2006.122    0.000 2006.122
102.50  5023.820  467.507    0.000  467.507   592.686 1800.729    0.000 1800.729     0.000 1669.740    0.000 1669.740
102.60  5049.718  445.682    0.000  445.682   574.608 1954.899    0.000 1954.899     0.000 1972.039    0.000 1972.039
102.70  5293.828  343.715    0.000  343.715   622.420 1952.739    0.000 1952.739     0.000 1912.323    0.000 1912.323
102.80  5041.623  425.805    0.000  425.805   468.894 2005.704    0.000 2005.704     0.000 1867.188    0.000 1867.188
102.90  5004.528  411.504    0.000  411.504   602.445 1879.709    0.000 1879.709     0.000 1723.723    0.000 1723.723
103.00  5043.715  397.021    0.000  397.021   548.434 1828.269    0.000 1828.269     0.000 1720.805    0.000 1720.805
103.10  5185.146  388.958    0.000  388.958   506.584 2015.736    0.000 2015.736     0.000 2008.637    0.000 2008.637
103.20  5131.565  348.863    0.000  348.863   480.917 1947.902    0.000 1947.902     0.000 1969.831    0.000 1969.831
103.30  5080.891  378.752    0.000  378.752   475.420 2013.597    0.000 2013.597     0.000 1988.529    0.000 1988.529
103.40  5115.816  381.609    0.000  381.609   468.280 1850.840    0.000 1850.840     0.000 1830.294    0.000 1830.294
103.50  4938.871  471.293    0.000  471.293   530.414 1844.903    0.000 1844.903     0.000 1878.145    0.000 1878.145
103.60  4863.786  450.530    0.000  450.530   426.739 2152.248    0.000 2152.248     0.000 1713.772    0.000 1713.772
103.70  4829.926  517.609    0.000  517.609   548.793 1963.662    0.000 1963.662     0.000 1986.315    0.000 1986.315
103.80  5004.447  397.638    0.000  397.638   547.084 1850.245    0.000 1850.245     0.000 1692.057    0.000 1692.057
103.90  4975.015  387.455    0.000  387.455   632.347 1816.733    0.000 1816.733     0.000 1621.383    0.000 1621.383
104.00  5187.309  376.941    0.000  376.941   722.975 1864.066    0.000 1864.066     0.000 2037.988    0.000 2037.988
104.10  5040.197  386.898    0.000  386.898   828.908 1867.876    0.000 1867.876     0.000 2001.704    0.000 2001.704
104.20  5170.768  351.325    0.000  351.325   681.817 1954.773    0.000 1954.773     0.000 2098.724    0.000 2098.724
104.30  5407.612  269.868    0.000  269.868   737.627 2024.956    0.000 2024.956     0.000 2172.011    0.000 2172.011
104.40  5372.416  336.035    0.000  336.035   825.963 1927.983    0.000 1927.983     0.000 2097.619    0.000 2097.619
104.50  5171.112  363.734    0.000  363.734   710.751 1902.982    0.000 1902.982     0.000 1925.398    0.000 1925.398
104.60  5146.878  298.518    0.000  298.518   809.329 2022.127    0.000 2022.127     0.000 2097.008    0.000 2097.008
104.70  5222.693  349.780    0.000  349.780   549.669 2096.226    0.000 2096.226     0.000 1755.098    0.000 1755.098
104.80  5206.071  351.213    0.000  351.213   809.065 1818.254    0.000 1818.254     0.000 1865.788    0.000 1865.788
104.90  5022.128  367.002    0.000  367.002   658.708 1953.480    0.000 1953.480     0.000 2060.017    0.000 2060.017
105.00  5301.743  370.323    0.000  370.323   652.430 1944.394    0.000 1944.394     0.000 2107.367    0.000 2107.367
105.10  5325.005  381.378    0.000  381.378   494.071 2072.571    0.000 2072.571     0.000 2172.611    0.000 2172.611
105.20  5170.682  352.624    0.000  352.624   448.202 1952.274    0.000 1952.274     0.000 1936.663    0.000 1936.663
105.30  4974.534  418.040    0.000  418.040   531.802 1890.154    0.000 1890.154     0.000 1722.225    0.000 1722.225
105.40  5180.618  394.818    0.000  394.818   526.234 1954.047    0.000 1954.047     0.000 2105.360    0.000 2105.360
105.50  4932.794  345.794    0.000  345.794   610.715 1716.265    0.000 1716.265     0.000 1833.420    0.000 1833.420
105.60  4940.925  439.299    0.000  439.299   609.149 1790.256    0.000 1790.256     0.000 1792.897    0.000 1792.897
105.70  5144.284  372.957    0.000  372.957   704.253 1722.645    0.000 1722.645     0.000 2105.042    0.000 2105.042
105.80  4974.254  449.737    0.000  449.737   582.942 1858.970    0.000 1858.970     0.000 1692.661    0.000 1692.661
105.90  5135.447  425.275    0.000  425.275   663.617 1827.239    0.000 1827.239     0.000 1757.608    0.000 1757.608
106.00  4977.211  503.090    0.000  503.090   602.539 1847.553    0.000 1847.553     0.000 1876.035    0.000 1876.035
106.10  5090.500  516.737    0.000  516.737   619.815 1947.919    0.000 1947.919     0.000 2095.391    0.000 2095.391
106.20  5022.573  506.007    0.000  506.007   598.555 1815.576    0.000 1815.576     0.000 1865.585    0.000 1865.585
106.30  4973.748  585.699    0.000  585.699   702.606 1864.627    0.000 1864.627     0.000 2052.363    0.000 2052.363
106.40  4932.528  522.977    0.000  522.977   707.406 1690.451    0.000 1690.451     0.000 1803.648    0.000 1803.648
106.50  5077.126  587.680    0.000  587.680   831.138 1854.764    0.000 1854.764     0.000 2028.638    0.000 2028.638
106.60  5117.742  467.171    0.000  467.171   714.144 1820.399    0.000 1820.399     0.000 1863.666    0.000 1863.666
106.70  5200.877  380.628    0.000  380.628   728.952 1819.826    0.000 1819.826     0.000 1769.771    0.000 1769.771
106.80  5122.233  412.441    0.000  412.441   669.628 1878.605    0.000 1878.605     0.000 2075.787    0.000 2075.787
106.90  5014.370  411.667    0.000  411.667   635.004 1856.657    0.000 1856.657     0.000 1890.718    0.000 1890.718
107.00  4908.517  466.956    0.000  466.956   653.304 1693.322    0.000 1693.322     0.000 1629.631    0.000 1629.631
107.10  5039.067  522.236    0.000  522.236   587.278 1866.724    0.000 1866.724     0.000 1933.035    0.000 1933.035
107.20  5073.471  547.768    0.000  547.768   689.352 1890.683    0.000 1890.683     0.000 1954.251    0.000 1954.251
107.30  5050.264  432.431    0.000  432.431   723.245 1787.169    0.000 1787.169     0.000 1962.190    0.000 1962.190
107.40  5016.361  529.972    0.000  529.972   562.552 1901.451    0.000 1901.451     0.000 1782.233    0.000 1782.233
107.50  4776.039  589.101    0.000  589.101   521.130 2011.342    0.000 2011.342     0.000 1990.641    0.000 1990.641
107.60  5060.496  368.600    0.000  368.600   615.976 1779.801    0.000 1779.801     0.000 1821.641    0.000 1821.641
107.70  4955.787  429.443    0.000  429.443   659.433 1770.760    0.000 1770.760    20.106 1732.370    0.000 1732.370
107.80  4921.234  511.176    0.000  511.176   598.393 1781.660    0.000 1781.660     0.000 1622.690    0.000 1622.690
107.90  4784.591  489.312    0.000  489.312   601.285 1807.558    0.000 1807.558     0.000 1709.050    0.000 1709.050
108.00  4860.616  480.148    0.000  480.148   600.726 1759.128    0.000 1759.128     0.000 1937.658    0.000 1937.658
108.10  4789.983  458.114    0.000  458.114   666.864 1727.686    0.000 1727.686     0.000 1781.928    0.000 1781.928
108.20  4977.568  442.920    0.000  442.920   541.537 2030.376    0.000 2030.376     0.000 2004.909    0.000 2004.909
108.30  5017.196  447.307    0.000  447.307   667.176 2027.349    0.000 2027.349     0.000 2162.250    0.000 2162.250
108.40  4852.516  454.999    0.000  454.999   548.021 1820.130    0.000 1820.130     0.000 1790.377    0.000 1790.377
108.50  4934.216  509.603    0.000  509.603   610.621 1910.122    0.000 1910.122     0.000 1725.229    0.000 1725.229
108.60  5039.089  504.817    0.000  504.817   587.579 2054.059    0.000 2054.059     0.000 2084.436    0.000 2084.436
108.70  5123.635  556.836    0.000  556.836   515.810 1860.585    0.000 1860.585     0.000 1724.124    0.000 1724.124
108.80  4874.765  505.632    0.000  505.632   618.191 1788.600    0.000 1788.600     0.000 1799.222    0.000 1799.222
108.90  4863.343  545.954    0.000  545.954   433.450 1760.379    0.000 1760.379     0.000 1609.516    0.000 1609.516
109.00  4750.938  554.979    0.000  554.979   419.352 1724.199    0.000 1724.199     0.000 1468.270    0.000 1468.270
109.10  4699.778  617.113    0.000  617.113   507.684 1961.404    0.000 1961.404     0.000 1795.106    0.000 1795.106
109.20  4967.566  597.289    0.000  597.289   420.091 1945.334    0.000 1945.334     0.000 1561.261    0.000 1561.261
109.30  4908.332  571.819    0.000  571.819   474.951 1826.110    0.000 1826.110     0.000 1660.187    0.000 1660.187
109.40  4840.510  585.359    0.000  585.359   411.615 2005.317    0.000 2005.317     0.000 1820.033    0.000 1820.033
109.50  4956.110  478.940    0.000  478.940   438.510 2098.927    0.000 2098.927     0.000 1943.188    0.000 1943.188
109.60  4760.605  538.324    0.000  538.324   526.058 1973.885    0.000 1973.885     0.000 2074.673    0.000 2074.673
109.70  4937.772  607.828    0.000  607.828   471.760 1955.472    0.000 1955.472     0.000 1934.948    0.000 1934.948
109.80  4875.320  572.393    0.000  572.393   580.357 1892.442    0.000 1892.442     0.000 1850.900    0.000 1850.900
109.90  4763.045  579.442    0.000  579.442   524.843 1995.092    0.000 1995.092     0.000 1705.127    0.000 1705.127
110.00  5058.261  584.932    0.000  584.932   587.862 2089.371    0.000 2089.371     0.000 1953.129    0.000 1953.129
110.10  5048.152  537.486    0.000  537.486   508.883 1910.957    0.000 1910.957     0.000 1761.318    0.000 1761.318
110.20  4973.176  559.147    0.000  559.147   472.696 1978.187    0.000 1978.187     0.000 1912.216    0.000 1912.216
110.30  5118.631  510.154    0.000  510.154   529.517 1991.194    0.000 1991.194     0.000 2031.054    0.000 2031.054
110.40  4876.822  530.917    0.000  530.917   571.879 1909.665    0.000 1909.665     0.000 1740.107    0.000 1740.107
110.50  4800.802  611.104    0.000  611.104   578.367 1990.325    0.000 1990.325     0.000 1940.269    0.000 1940.269
110.60  4883.152  517.383    0.000  517.383   544.128 1757.136    0.000 1757.136     0.000 1692.055    0.000 1692.055
110.70  4984.998  584.053    0.000  584.053   529.175 2084.436    0.000 2084.436     0.000 1963.988    0.000 1963.988
110.80  4878.319  560.679    0.000  560.679   541.195 1873.616    0.000 1873.616     0.000 1708.745    0.000 1708.745
110.90  4757.441  665.113    0.000  665.113   472.321 1966.044    0.000 1966.044     0.000 1771.781    0.000 1771.781
111.00  4776.128  621.727    0.000  621.727   426.844 2044.661    0.000 2044.661     0.000 1730.361    0.000 1730.361
111.10  4927.873  633.362    0.000  633.362   449.581 2030.660    0.000 2030.660     0.000 1785.047    0.000 1785.047
111.20  4884.681  650.827    0.000  650.827   620.219 1796.814    0.000 1796.814     0.000 1665.717    0.000 1665.717
111.30  4752.153  605.709    0.000  605.709   515.936 1879.573    0.000 1879.573     0.000 1609.112    0.000 1609.112
111.40  4777.504  638.402    0.000  638.402   554.420 2145.867    0.000 2145.867     0.000 1913.225    0.000 1913.225
111.50  4746.500  597.580    0.000  597.580   564.962 2043.880    0.000 2043.880     0.000 2004.203    0.000 2004.203
111.60  4956.506  553.665    0.000  553.665   455.884 2015.589    0.000 2015.589     0.000 1814.601    0.000 1814.601
111.70  4930.334  593.852    0.000  593.852   511.352 2139.705    0.000 2139.705     0.000 1946.299    0.000 1946.299
111.80  4790.110  725.053    0.000  725.053   590.685 2116.394    0.000 2116.394     0.000 2159.029    0.000 2159.029
111.90  4743.330  649.815    0.000  649.815   571.235 1862.190    0.000 1862.190     0.000 2098.409    0.000 2098.409
112.00  4618.775  695.959    0.000  695.959   549.397 1981.266    0.000 1981.266     0.000 2363.197    0.000 2363.197
112.10  4612.899  763.196    0.000  763.196   578.283 2066.694    0.000 2066.694    19.906 2075.484    0.000 2075.484
112.20  4844.368  554.203    0.000  554.203   565.611 1934.178    0.000 1934.178     0.000 2106.243    0.000 2106.243
112.30  4858.414  488.174    0.000  488.174   683.903 1828.301    0.000 1828.301     0.000 1994.161    0.000 1994.161
112.40  4664.652  569.368    0.000  569.368   550.534 1796.855    0.000 1796.855     0.000 1792.285    0.000 1792.285
112.50  4824.149  524.761    0.000  524.761   607.892 1886.211    0.000 1886.211     0.000 2154.094    0.000 2154.094
112.60  4889.922  521.118    0.000  521.118   597.004 1902.125    0.000 1902.125     0.000 2087.753    0.000 2087.753
112.70  4829.636  507.520    0.000  507.520   647.267 1782.015    0.000 1782.015     0.000 2434.184    0.000 2434.184
112.80  4831.774  540.399    0.000  540.399   609.768 1851.369    0.000 1851.369     0.000 2053.676    0.000 2053.676
112.90  4957.208  577.346    0.000  577.346   622.300 1923.129    0.000 1923.129     0.000 2070.060    0.000 2070.060
113.00  5034.056  583.197    0.000  583.197   745.369 1911.858    0.000 1911.858     0.000 2342.701    0.000 2342.701
113.10  4948.831  598.179    0.000  598.179   699.253 1812.956    0.000 1812.956     0.000 1948.120    0.000 1948.120
113.20  4958.737  526.944    0.000  526.944   567.214 1963.576    0.000 1963.576     0.000 2118.617    0.000 2118.617
113.30  4721.616  597.007    0.000  597.007   523.041 1938.745    0.000 1938.745     0.000 1684.434    0.000 1684.434
113.40  4995.248  564.882    0.000  564.882   617.099 1823.820    0.000 1823.820     0.000 1786.357    0.000 1786.357
113.50  4870.368  470.334    0.000  470.334   653.456 1890.334    0.000 1890.334     0.000 1818.528    0.000 1818.528
113.60  4760.084  492.787    0.000  492.787   722.797 1555.036    0.000 1555.036     0.000 1557.856    0.000 1557.856
113.70  4620.252  582.998    0.000  582.998   597.944 1721.479    0.000 1721.479     0.000 1660.201    0.000 1660.201
113.80  4833.330  467.394    0.000  467.394   663.070 1589.370    0.000 1589.370     0.000 1586.213    0.000 1586.213
113.90  4866.072  513.354    0.000  513.354   600.722 1803.068    0.000 1803.068     0.000 1665.932    0.000 1665.932
114.00  5018.933  508.956    0.000  508.956   631.074 1789.196    0.000 1789.196     0.000 1616.271    0.000 1616.271
114.10  4977.798  503.461    0.000  503.461   518.358 1824.904    0.000 1824.904     0.000 1807.881    0.000 1807.881
114.20  4934.647  465.237    0.000  465.237   533.843 1896.700    0.000 1896.700     0.000 2037.291    0.000 2037.291
114.30  5004.585  518.491    0.000  518.491   637.300 1809.965    0.000 1809.965     0.000 1877.044    0.000 1877.044
114.40  5011.466  461.278    0.000  461.278   671.581 1906.678    0.000 1906.678     0.000 1981.598    0.000 1981.598
114.50  4982.620  528.670    0.000  528.670   653.773 1927.911    0.000 1927.911     0.000 1923.495    0.000 1923.495
114.60  4867.902  542.667    0.000  542.667   542.191 1964.701    0.000 1964.701     0.000 2005.226    0.000 2005.226
114.70  4993.496  521.716    0.000  521.716   562.027 2014.215    0.000 2014.215     0.000 2028.348    0.000 2028.348
114.80  5050.842  509.280    0.000  509.280   508.285 2109.130    0.000 2109.130     0.000 2263.273    0.000 2263.273
114.90  4897.747  539.123    0.000  539.123   471.146 2184.097    0.000 2184.097     0.000 2016.971    0.000 2016.971
115.00  4998.886  570.337    0.000  570.337   585.158 2107.535    0.000 2107.535     0.000 2046.226    0.000 2046.226
115.10  5015.000  569.295    0.000  569.295   686.059 1893.238    0.000 1893.238     0.000 2121.831    0.000 2121.831
115.20  4968.196  544.208    0.000  544.208   653.039 2000.022    0.000 2000.022     0.000 2177.826    0.000 2177.826
115.30  5063.848  542.549    0.000  542.549   772.268 1866.190    0.000 1866.190     0.000 1999.289    0.000 1999.289
115.40  5011.081  533.053    0.000  533.053   719.180 1950.490    0.000 1950.490     0.000 1914.939    0.000 1914.939
115.50  5029.684  520.674    0.000  520.674   603.402 1919.426    0.000 1919.426     0.000 1884.676    0.000 1884.676
115.60  4899.128  584.961    0.000  584.961   777.933 1878.722    0.000 1878.722     0.000 1997.876    0.000 1997.876
115.70  4992.799  553.843    0.000  553.843   627.908 1968.641    0.000 1968.641     0.000 1764.639    0.000 1764.639
115.80  4975.884  493.703    0.000  493.703   637.244 1896.884    0.000 1896.884     0.000 1674.966    0.000 1674.966
115.90  4844.336  545.380    0.000  545.380   685.799 2003.456    0.000 2003.456     0.000 1961.287    0.000 1961.287
116.00  5030.552  557.831    0.000  557.831   701.630 1871.360    0.000 1871.360     0.000 2049.049    0.000 2049.049
116.10  5025.792  501.542    0.000  501.542   552.989 2028.590    0.000 2028.590     0.000 2198.037    0.000 2198.037
116.20  4943.906  575.990    0.000  575.990   717.576 1892.952    0.000 1892.952     0.000 1816.316    0.000 1816.316
116.30  5217.899  579.091    0.000  579.091   885.802 1950.945    0.000 1950.945     0.000 2219.747    0.000 2219.747
116.40  5229.957  534.779    0.000  534.779   872.907 2081.830    0.000 2081.830     0.000 2482.844    0.000 2482.844
116.50  5218.211  561.347    0.000  561.347   908.191 1894.100    0.000 1894.100     0.000 2113.489    0.000 2113.489
116.60  5055.668  554.249    0.000  554.249   826.439 1980.320    0.000 1980.320     0.000 2343.810    0.000 2343.810
116.70  5178.171  538.576    0.000  538.576   894.533 2085.831    0.000 2085.831     0.000 2261.573    0.000 2261.573
116.80  5060.707  554.091    0.000  554.091   686.199 2135.872    0.000 2135.872     0.000 2158.424    0.000 2158.424
116.90  5122.372  539.290    0.000  539.290   609.898 2163.819    0.000 2163.819     0.000 1883.778    0.000 1883.778
117.00  5216.373  498.757    0.000  498.757   516.578 2294.769    0.000 2294.769     0.000 2098.612    0.000 2098.612
117.10  5165.089  552.982    0.000  552.982   596.317 2240.437    0.000 2240.437     0.000 2338.383    0.000 2338.383
117.20  5138.134  539.202    0.000  539.202   642.180 2110.056    0.000 2110.056     0.000 2337.073    0.000 2337.073
117.30  5158.086  537.874    0.000  537.874   658.231 1997.588    0.000 1997.588     0.000 2306.419    0.000 2306.419
117.40  5098.244  563.290    0.000  563.290   662.195 2047.875    0.000 2047.875     0.000 2087.453    0.000 2087.453
117.50  5096.028  596.477    0.000  596.477   600.901 2142.279    0.000 2142.279     0.000 2209.311    0.000 2209.311
117.60  5013.163  748.315    0.000  748.315   597.646 2179.367    0.000 2179.367     0.000 2100.023    0.000 2100.023
117.70  4872.342  650.864    0.000  650.864   518.452 2293.907    0.000 2293.907     0.000 2306.608    0.000 2306.608
117.80  4893.148  639.187    0.000  639.187   466.180 2080.005    0.000 2080.005     0.000 1948.717    0.000 1948.717
117.90  4754.508  711.775    0.000  711.775   454.156 2177.582    0.000 2177.582     0.000 2169.787    0.000 2169.787
118.00  4884.914  650.464    0.000  650.464   391.294 2195.389    0.000 2195.389     0.000 2207.788    0.000 2207.788
118.10  4843.147  590.072    0.000  590.072   417.020 2309.918    0.000 2309.918     0.000 2078.107    0.000 2078.107
118.20  4740.803  605.482    0.000  605.482   339.762 2179.569    0.000 2179.569     0.000 1982.996    0.000 1982.996
118.30  4840.024  603.397    0.000  603.397   423.848 2321.511    0.000 2321.511     0.000 2143.247    0.000 2143.247
118.40  4944.684  560.195    0.000  560.195   431.542 2136.854    0.000 2136.854     0.000 1985.309    0.000 1985.309
118.50  4800.059  515.516    0.000  515.516   370.147 2192.817    0.000 2192.817     0.000 2155.714    0.000 2155.714
118.60  4972.664  527.131    0.000  527.131   186.891 2286.706    0.000 2286.706     0.000 2097.910    0.000 2097.910
118.70  4804.700  598.009    0.000  598.009   233.275 2316.048    0.000 2316.048     0.000 1995.158    0.000 1995.158
118.80  4863.131  687.031    0.000  687.031   278.926 2095.476    0.000 2095.476     0.000 1771.978    0.000 1771.978
118.90  4894.369  633.940    0.000  633.940   303.884 2382.318    0.000 2382.318     0.000 2065.029    0.000 2065.029
119.00  4744.986  641.182    0.000  641.182   361.866 2211.159    0.000 2211.159     0.000 1798.216    0.000 1798.216
119.10  4645.651  639.360    0.000  639.360   268.732 2204.596    0.000 2204.596     0.000 1812.393    0.000 1812.393
119.20  4775.068  625.854    0.000  625.854   359.034 2135.036    0.000 2135.036     0.000 1941.470    0.000 1941.470
119.30  4667.346  690.634    0.000  690.634   488.865 2125.984    0.000 2125.984     0.000 2144.345    0.000 2144.345
119.40  4909.319  607.307    0.000  607.307   446.067 2104.908    0.000 2104.908     0.000 1964.500    0.000 1964.500
119.50  4821.470  732.983    0.000  732.983   496.011 2107.377    0.000 2107.377     0.000 1845.261    0.000 1845.261
119.60  4882.959  630.796    0.000  630.796   401.551 2174.367    0.000 2174.367     0.000 2136.816    0.000 2136.816
119.70  4828.291  678.281    0.000  678.281   455.589 1993.959    0.000 1993.959     0.000 2109.365    0.000 2109.365
119.80  4791.047  692.684    0.000  692.684   385.071 2246.846    0.000 2246.846     0.000 1948.422    0.000 1948.422
119.90  4783.170  633.302    0.000  633.302   333.068 2214.458    0.000 2214.458     0.000 2156.621    0.000 2156.621
120.00  4881.690  575.413    0.000  575.413   351.181 2212.193    0.000 2212.193     0.000 2104.440    0.000 2104.440
120.10  4920.191  741.717    0.000  741.717   360.830 2456.809    0.000 2456.809     0.000 2308.217    0.000 2308.217
120.20  4930.296  716.543    0.000  716.543   392.511 2302.851    0.000 2302.851     0.000 2295.852    0.000 2295.852
120.30  4811.094  708.741    0.000  708.741   318.186 2320.447    0.000 2320.447     0.000 2280.169    0.000 2280.169
120.40  4516.097  732.981    0.000  732.981   340.062 2198.900    0.000 2198.900     0.000 1956.761    0.000 1956.761
120.50  4687.208  668.231    0.000  668.231   257.880 2427.797    0.000 2427.797     0.000 1954.240    0.000 1954.240
120.60  4906.215  600.896    0.000  600.896   247.676 2428.059    0.000 2428.059     0.000 2095.792    0.000 2095.792
120.70  4705.028  589.741    0.000  589.741   215.038 2387.330    0.000 2387.330     0.000 1912.924    0.000 1912.924
120.80  4757.683  653.336    0.000  653.336   325.102 2232.308    0.000 2232.308     0.000 1854.215    0.000 1854.215
120.90  4740.216  716.342    0.000  716.342   298.307 2172.186    0.000 2172.186     0.000 1896.142    0.000 1896.142
121.00  4772.837  730.146    0.000  730.146   277.249 2195.858    0.000 2195.858     0.000 2045.224    0.000 2045.224
121.10  4652.418  750.450    0.000  750.450   365.952 2052.760    0.000 2052.760     0.000 2047.038    0.000 2047.038
121.20  4791.970  684.175    0.000  684.175   339.593 2136.880    0.000 2136.880     0.000 2065.534    0.000 2065.534
121.30  4777.947  594.317    0.000  594.317   437.426 2167.798    0.000 2167.798     0.000 1905.892    0.000 1905.892
121.40  4659.560  619.913    0.000  619.913   299.637 2192.403    0.000 2192.403     0.000 1896.437    0.000 1896.437
121.50  4575.187  666.634    0.000  666.634   356.188 1997.878    0.000 1997.878     0.000 2016.067    0.000 2016.067
121.60  4858.189  643.890    0.000  643.890   192.079 2415.757    0.000 2415.757     0.000 2257.945    0.000 2257.945
121.70  4887.661  580.924    0.000  580.924   288.615 2395.099    0.000 2395.099     0.000 2488.566    0.000 2488.566
121.80  4982.385  546.293    0.000  546.293   405.464 2205.354    0.000 2205.354     0.000 2277.749    0.000 2277.749
121.90  4919.651  588.109    0.000  588.109   341.496 2323.159    0.000 2323.159     0.000 2226.577    0.000 2226.577
122.00  4955.784  680.550    0.000  680.550   458.516 2236.506    0.000 2236.506     0.000 2118.111    0.000 2118.111
122.10  5031.954  563.583    0.000  563.583   492.713 2173.990    0.000 2173.990     0.000 2153.497    0.000 2153.497
122.20  5027.763  466.396    0.000  466.396   467.154 2209.184    0.000 2209.184     0.000 2395.979    0.000 2395.979
122.30  4931.560  560.167    0.000  560.167   321.986 2265.377    0.000 2265.377     0.000 2197.528    0.000 2197.528
122.40  4953.465  595.888    0.000  595.888   517.398 2208.082    0.000 2208.082     0.000 2478.818    0.000 2478.818
122.50  4931.250  580.586    0.000  580.586   541.948 2197.929    0.000 2197.929     0.000 2059.096    0.000 2059.096
122.60  4822.693  486.509    0.000  486.509   455.792 2035.333    0.000 2035.333     0.000 2187.272    0.000 2187.272
122.70  4865.492  538.412    0.000  538.412   555.138 1902.309    0.000 1902.309     0.000 2006.917    0.000 2006.917
122.80  4824.232  599.666    0.000  599.666   351.423 2160.019    0.000 2160.019     0.000 2017.279    0.000 2017.279
122.90  4869.570  692.502    0.000  692.502   411.740 2177.612    0.000 2177.612     0.000 2179.033    0.000 2179.033
123.00  5011.729  651.047    0.000  651.047   393.072 2133.136    0.000 2133.136     0.000 2197.428    0.000 2197.428
123.10  4813.409  667.934    0.000  667.934   344.165 2170.464    0.000 2170.464     0.000 2089.759    0.000 2089.759
123.20  4877.012  645.630    0.000  645.630   512.736 2168.514    0.000 2168.514     0.000 2387.934    0.000 2387.934
123.30  4857.633  701.272    0.000  701.272   475.758 2091.491    0.000 2091.491     0.000 2040.098    0.000 2040.098
123.40  4792.732  640.631    0.000  640.631   472.038 2020.754    0.000 2020.754     0.000 2168.676    0.000 2168.676
123.50  4902.162  578.009    0.000  578.009   386.093 2223.871    0.000 2223.871     0.000 2224.970    0.000 2224.970
123.60  4963.597  565.251    0.000  565.251   275.341 2284.698    0.000 2284.698     0.000 2411.267    0.000 2411.267
123.70  4994.546  593.300    0.000  593.300   324.550 2328.547    0.000 2328.547     0.000 2240.359    0.000 2240.359
123.80  4946.709  588.542    0.000  588.542   486.268 1945.852    0.000 1945.852     0.000 2186.268    0.000 2186.268
123.90  4871.044  589.068    0.000  589.068   492.506 2094.183    0.000 2094.183     0.000 2222.759    0.000 2222.759
124.00  4819.430  527.175    0.000  527.175   673.394 1840.343    0.000 1840.343     0.000 1967.511    0.000 1967.511
124.10  4957.012  580.875    0.000  580.875   696.777 1971.123    0.000 1971.123     0.000 2038.390    0.000 2038.390
124.20  4982.230  599.257    0.000  599.257   528.613 2142.062    0.000 2142.062     0.000 2100.225    0.000 2100.225
124.30  4835.811  607.891    0.000  607.891   407.217 2122.587    0.000 2122.587     0.000 1907.902    0.000 1907.902
124.40  4463.182  707.995    0.000  707.995   324.986 2015.181    0.000 2015.181     0.000 1844.164    0.000 1844.164
124.50  4574.749  723.310    0.000  723.310   283.828 2093.165    0.000 2093.165     0.000 1724.634    0.000 1724.634
124.60  4486.499  742.491    0.000  742.491   356.031 2065.153    0.000 2065.153     0.000 1805.869    0.000 1805.869
124.70  4556.693  809.143    0.000  809.143   362.170 2078.027    0.000 2078.027     0.000 1896.242    0.000 1896.242
124.80  4638.149  785.713    0.000  785.713   386.755 2037.759    0.000 2037.759     0.000 1701.712    0.000 1701.712
124.90  4612.955  781.997    0.000  781.997   426.614 2023.031    0.000 2023.031     0.000 1854.724    0.000 1854.724
125.00  4714.394  680.181    0.000  680.181   385.514 2168.155    0.000 2168.155     0.000 1845.882    0.000 1845.882
125.10  4627.979  723.190    0.000  723.190   426.927 2091.233    0.000 2091.233     0.000 1994.160    0.000 1994.160
125.20  4540.223  767.768    0.000  767.768   340.674 2157.759    0.000 2157.759     0.000 2136.711    0.000 2136.711
125.30  4485.678  795.361    0.000  795.361   382.481 2138.093    0.000 2138.093     0.000 1783.134    0.000 1783.134
125.40  4497.601  706.635    0.000  706.635   327.581 2118.957    0.000 2118.957     0.000 1710.952    0.000 1710.952
125.50  4418.366  810.390    0.000  810.390   472.760 2009.656    0.000 2009.656     0.000 1698.987    0.000 1698.987
125.60  4678.508  634.029    0.000  634.029   387.716 2112.568    0.000 2112.568     0.000 1775.599    0.000 1775.599
125.70  4712.603  620.417    0.000  620.417   442.748 2143.046    0.000 2143.046     0.000 1844.156    0.000 1844.156
125.80  4797.531  530.982    0.000  530.982   309.028 2153.193    0.000 2153.193     0.000 1875.126    0.000 1875.126
125.90  4910.787  537.427    0.000  537.427   362.597 2081.336    0.000 2081.336     0.000 1938.161    0.000 1938.161
126.00  4788.267  512.265    0.000  512.265   436.396 1994.804    0.000 1994.804     0.000 1723.120    0.000 1723.120
126.10  4792.443  640.590    0.000  640.590   376.032 2270.123    0.000 2270.123     0.000 1967.816    0.000 1967.816
126.20  4685.350  624.485    0.000  624.485   305.481 2173.635    0.000 2173.635     0.000 1932.036    0.000 1932.036
126.30  4905.015  577.986    0.000  577.986   459.694 2195.851    0.000 2195.851     0.000 1858.038    0.000 1858.038
126.40  4802.619  554.083    0.000  554.083   406.042 1992.979    0.000 1992.979     0.000 1949.828    0.000 1949.828
126.50  4683.028  576.455    0.000  576.455   365.010 2052.500    0.000 2052.500     0.000 1783.942    0.000 1783.942
126.60  4621.484  537.434    0.000  537.434   413.604 1939.742    0.000 1939.742     0.000 1570.414    0.000 1570.414
126.70  4621.625  634.252    0.000  634.252   298.342 2031.483    0.000 2031.483     0.000 1538.944    0.000 1538.944
126.80  4827.547  560.721    0.000  560.721   331.247 2096.127    0.000 2096.127     0.000 1687.738    0.000 1687.738
126.90  4664.072  636.963    0.000  636.963   291.553 2113.550    0.000 2113.550     0.000 1686.632    0.000 1686.632
127.00  4589.499  721.050    0.000  721.050   302.282 2062.621    0.000 2062.621     0.000 1739.415    0.000 1739.415
127.10  4622.203  727.131    0.000  727.131   367.686 2037.699    0.000 2037.699     0.000 1675.068    0.000 1675.068
127.20  4481.401  740.117    0.000  740.117   377.630 2003.365    0.000 2003.365     0.000 1895.932    0.000 1895.932
127.30  4472.883  753.534    0.000  753.534   335.216 2083.499    0.000 2083.499     0.000 1919.665    0.000 1919.665
127.40  4419.557  799.232    0.000  799.232   299.120 1957.701    0.000 1957.701     0.000 1836.522    0.000 1836.522
127.50  4520.803  777.929    0.000  777.929   364.225 2038.708    0.000 2038.708     0.000 1785.452    0.000 1785.452
127.60  4438.800  737.685    0.000  737.685   378.577 2097.147    0.000 2097.147     0.000 1804.258    0.000 1804.258
127.70  4543.798  696.751    0.000  696.751   430.805 2021.540    0.000 2021.540     0.000 1957.664    0.000 1957.664
127.80  4519.802  734.417    0.000  734.417   340.486 2001.286    0.000 2001.286     0.000 1473.602    0.000 1473.602
127.90  4644.917  660.029    0.000  660.029   526.216 1807.728    0.000 1807.728     0.000 1666.328    0.000 1666.328
128.00  4638.722  710.381    0.000  710.381   533.221 1842.620    0.000 1842.620     0.000 1735.890    0.000 1735.890
128.10  4612.162  665.125    0.000  665.125   459.123 1870.441    0.000 1870.441     0.000 1552.818    0.000 1552.818
128.20  4509.200  716.065    0.000  716.065   375.863 2068.850    0.000 2068.850     0.000 1666.426    0.000 1666.426
128.30  4516.341  833.493    0.000  833.493   521.675 1943.341    0.000 1943.341     0.000 1898.053    0.000 1898.053
128.40  4430.801  797.462    0.000  797.462   423.714 2126.424    0.000 2126.424     0.000 2010.141    0.000 2010.141
128.50  4572.110  729.914    0.000  729.914   350.447 2144.570    0.000 2144.570     0.000 1546.297    0.000 1546.297
128.60  4593.229  765.739    0.000  765.739   431.722 2098.681    0.000 2098.681     0.000 1808.580    0.000 1808.580
128.70  4573.999  829.848    0.000  829.848   508.814 2042.568    0.000 2042.568     0.000 1678.094    0.000 1678.094
128.80  4726.773  717.301    0.000  717.301   541.487 2004.770    0.000 2004.770     0.000 1819.238    0.000 1819.238
128.90  4844.105  696.896    0.000  696.896   508.721 1982.086    0.000 1982.086     0.000 1798.831    0.000 1798.831
129.00  4710.020  810.760    0.000  810.760   605.511 1988.179    0.000 1988.179     0.000 1768.066    0.000 1768.066
129.10  4806.862  841.421    0.000  841.421   546.766 2046.062    0.000 2046.062     0.000 1972.550    0.000 1972.550
129.20  4538.585  930.272    0.000  930.272   539.892 1947.683    0.000 1947.683     0.000 1697.398    0.000 1697.398
129.30  4362.958  896.237    0.000  896.237   599.206 1841.388    0.000 1841.388     0.000 1651.641    0.000 1651.641
129.40  4432.181  839.606    0.000  839.606   781.083 1847.967    0.000 1847.967     0.000 1755.499    0.000 1755.499
129.50  4335.011  925.556    0.000  925.556   501.630 1950.316    0.000 1950.316     0.000 1862.771    0.000 1862.771
129.60  4655.132  803.087    0.000  803.087   636.818 1936.645    0.000 1936.645     0.000 1891.115    0.000 1891.115
129.70  4378.111  835.244    0.000  835.244   693.839 1804.458    0.000 1804.458     0.000 1721.021    0.000 1721.021
129.80  4200.813  949.521    0.000  949.521   640.531 1717.033    0.000 1717.033     0.000 1855.330    0.000 1855.330
129.90  4298.352  927.908    0.000  927.908   679.143 1893.855    0.000 1893.855     0.000 1862.563    0.000 1862.563
130.00  4172.704  949.350    0.000  949.350   621.696 1882.536    0.000 1882.536     0.000 1610.128    0.000 1610.128
130.10  4171.741  954.189    0.000  954.189   656.626 1737.541    0.000 1737.541     0.000 1702.322    0.000 1702.322
130.20  4277.798  977.232    0.000  977.232   619.175 1915.913    0.000 1915.913     0.000 1652.952    0.000 1652.952
130.30  4344.504  964.189    0.000  964.189   654.927 1816.910    0.000 1816.910     0.000 1812.698    0.000 1812.698
130.40  4353.430  916.593    0.000  916.593   690.554 1845.405    0.000 1845.405     0.000 1793.703    0.000 1793.703
130.50  4551.607  765.810    0.000  765.810   819.775 1626.112    0.000 1626.112     0.000 1728.049    0.000 1728.049
130.60  4300.785  862.380    0.000  862.380   700.506 1845.860    0.000 1845.860     0.000 1779.426    0.000 1779.426
130.70  4408.891  837.140    0.000  837.140   606.688 1843.269    0.000 1843.269     0.000 1791.083    0.000 1791.083
130.80  4454.276  753.052    0.000  753.052   582.132 1922.599    0.000 1922.599     0.000 1644.216    0.000 1644.216
130.90  4435.822  836.722    0.000  836.722   489.903 1946.234    0.000 1946.234     0.000 1601.174    0.000 1601.174
131.00  4235.511  929.885    0.000  929.885   561.341 1873.650    0.000 1873.650     0.000 1576.447    0.000 1576.447
131.10  4243.254  863.188    0.000  863.188   527.608 1942.124    0.000 1942.124     0.000 1610.425    0.000 1610.425
131.20  4429.428  827.106    0.000  827.106   510.961 2039.612    0.000 2039.612     0.000 1610.624    0.000 1610.624
131.30  4304.507  881.351    0.000  881.351   513.555 1942.339    0.000 1942.339     0.000 1562.776    0.000 1562.776
131.40  4311.432  852.661    0.000  852.661   524.799 1791.653    0.000 1791.653     0.000 1501.354    0.000 1501.354
131.50  4439.013  862.869    0.000  862.869   493.158 1866.943    0.000 1866.943     0.000 1588.805    0.000 1588.805
131.60  4432.193  886.219    0.000  886.219   633.694 1794.244    0.000 1794.244     0.000 1779.717    0.000 1779.717
131.70  4376.595  834.271    0.000  834.271   604.123 1791.722    0.000 1791.722     0.000 1709.346    0.000 1709.346
131.80  4516.389  818.235    0.000  818.235   553.326 1889.775    0.000 1889.775     0.000 1849.890    0.000 1849.890
131.90  4295.154  938.705    0.000  938.705   408.802 1939.635    0.000 1939.635     0.000 1599.773    0.000 1599.773
132.00  4255.518  792.593    0.000  792.593   477.449 1807.665    0.000 1807.665     0.000 1601.071    0.000 1601.071
132.10  4382.612  790.324    0.000  790.324   495.434 1815.502    0.000 1815.502     0.000 1698.694    0.000 1698.694
132.20  4342.830  862.221    0.000  862.221   509.960 1939.276    0.000 1939.276     0.000 1609.721    0.000 1609.721
132.30  4308.980  814.889    0.000  814.889   371.798 1845.937    0.000 1845.937     0.000 1801.734    0.000 1801.734
132.40  4264.653  848.884    0.000  848.884   409.883 1786.759    0.000 1786.759     0.000 1718.095    0.000 1718.095
132.50  4312.200  896.667    0.000  896.667   406.249 1957.440    0.000 1957.440     0.000 1660.586    0.000 1660.586
132.60  4332.394  818.273    0.000  818.273   400.594 1811.869    0.000 1811.869     0.000 1650.333    0.000 1650.333
132.70  4449.258  845.390    0.000  845.390   494.616 1831.569    0.000 1831.569     0.000 1769.461    0.000 1769.461
132.80  4563.312  892.245    0.000  892.245   483.427 2002.235    0.000 2002.235     0.000 1782.439    0.000 1782.439
132.90  4544.897  808.202    0.000  808.202   464.748 1975.423    0.000 1975.423     0.000 1905.387    0.000 1905.387
133.00  4563.340  804.429    0.000  804.429   417.497 2138.146    0.000 2138.146     0.000 2120.022    0.000 2120.022
133.10  4431.278  881.297    0.000  881.297   248.489 2224.137    0.000 2224.137     0.000 1897.042    0.000 1897.042
133.20  4524.245  742.078    0.000  742.078   423.978 2063.965    0.000 2063.965     0.000 2147.169    0.000 2147.169
133.30  4589.939  808.036    0.000  808.036   451.122 1981.947    0.000 1981.947     0.000 1936.348    0.000 1936.348
133.40  4305.452  898.465    0.000  898.465   277.980 1885.489    0.000 1885.489     0.000 1751.067    0.000 1751.067
133.50  4403.842  866.375    0.000  866.375   431.464 1971.306    0.000 1971.306     0.000 1862.761    0.000 1862.761
133.60  4438.261  861.884    0.000  861.884   427.964 2011.208    0.000 2011.208     0.000 2017.680    0.000 2017.680
133.70  4220.393  852.254    0.000  852.254   356.702 1879.221    0.000 1879.221     0.000 1610.523    0.000 1610.523
133.80  4574.793  826.843    0.000  826.843   365.914 2259.668    0.000 2259.668     0.000 1915.237    0.000 1915.237
133.90  4233.545  848.193    0.000  848.193   489.991 1846.979    0.000 1846.979     0.000 1653.150    0.000 1653.150
134.00  4498.952  913.288    0.000  913.288   577.449 1967.703    0.000 1967.703     0.000 1844.670    0.000 1844.670
134.10  4362.998  978.169    0.000  978.169   541.533 2002.837    0.000 2002.837     0.000 1795.509    0.000 1795.509
134.20  4401.785  940.726    0.000  940.726   551.913 1967.328    0.000 1967.328     0.000 1873.416    0.000 1873.416
134.30  4337.375  878.171    0.000  878.171   464.958 1814.626    0.000 1814.626     0.000 1600.974    0.000 1600.974
134.40  4257.069  930.369    0.000  930.369   437.161 1902.682    0.000 1902.682     0.000 1844.671    0.000 1844.671
134.50  4286.225  925.986    0.000  925.986   602.693 1833.089    0.000 1833.089     0.000 1685.018    0.000 1685.018
134.60  4107.359 1009.952    0.000 1009.952   480.564 1831.902    0.000 1831.902     0.000 1796.112    0.000 1796.112
134.70  4199.058  988.836    0.000  988.836   437.849 1935.009    0.000 1935.009     0.000 1613.044    0.000 1613.044
134.80  4439.968  896.500    0.000  896.500   671.570 1805.824    0.000 1805.824     0.000 1783.747    0.000 1783.747
134.90  4494.851  914.869    0.000  914.869   547.798 1822.263    0.000 1822.263     0.000 1570.320    0.000 1570.320
135.00  4307.971  921.524    0.000  921.524   364.787 1994.405    0.000 1994.405     0.000 1837.125    0.000 1837.125
135.10  4300.586  967.176    0.000  967.176   348.887 2129.682    0.000 2129.682     0.000 1937.760    0.000 1937.760
135.20  4325.292  887.055    0.000  887.055   379.065 2116.536    0.000 2116.536     0.000 2140.538    0.000 2140.538
135.30  4237.471  969.890    0.000  969.890   392.847 2094.694    0.000 2094.694     0.000 1865.070    0.000 1865.070
135.40  4347.004  920.866    0.000  920.866   475.249 1927.345    0.000 1927.345     0.000 1805.258    0.000 1805.258
135.50  4484.654  911.302    0.000  911.302   558.292 2044.789    0.000 2044.789     0.000 2157.317    0.000 2157.317
135.60  4698.786  948.096    0.000  948.096   610.139 2089.884    0.000 2089.884     0.000 2066.237    0.000 2066.237
135.70  4609.677  886.046    0.000  886.046   471.962 2155.929    0.000 2155.929     0.000 1944.696    0.000 1944.696
135.80  4800.056  822.625    0.000  822.625   559.997 2061.292    0.000 2061.292     0.000 1983.296    0.000 1983.296
135.90  4549.468  991.405    0.000  991.405   425.408 2132.690    0.000 2132.690     0.000 1953.238    0.000 1953.238
136.00  4558.992  851.676    0.000  851.676   504.791 2095.856    0.000 2095.856     0.000 1946.107    0.000 1946.107
136.10  4394.418  961.876    0.000  961.876   416.464 2122.488    0.000 2122.488     0.000 1921.982    0.000 1921.982
136.20  4393.718  943.267    0.000  943.267   535.433 2064.011    0.000 2064.011     0.000 1990.847    0.000 1990.847
136.30  4391.946 1025.114    0.000 1025.114   364.320 2096.419    0.000 2096.419     0.000 1921.670    0.000 1921.670
136.40  4666.646  889.607    0.000  889.607   467.857 2176.308    0.000 2176.308     0.000 1965.506    0.000 1965.506
136.50  4394.254  911.783    0.000  911.783   453.164 2073.441    0.000 2073.441     0.000 1945.097    0.000 1945.097
136.60  4646.165  887.369    0.000  887.369   438.340 2069.701    0.000 2069.701     0.000 2162.854    0.000 2162.854
136.70  4507.486  854.353    0.000  854.353   511.705 2030.077    0.000 2030.077     0.000 1986.518    0.000 1986.518
136.80  4476.751  922.773    0.000  922.773   503.736 2181.584    0.000 2181.584     0.000 2087.947    0.000 2087.947
136.90  4492.751  871.531    0.000  871.531   575.938 1869.901    0.000 1869.901     0.000 1926.497    0.000 1926.497
137.00  4458.646  877.394    0.000  877.394   525.311 2065.492    0.000 2065.492     0.000 2066.638    0.000 2066.638
137.10  4538.732  864.654    0.000  864.654   488.177 2001.552    0.000 2001.552     0.000 1875.629    0.000 1875.629
137.20  4650.742  950.583    0.000  950.583   613.463 1984.771    0.000 1984.771     0.000 2100.523    0.000 2100.523
137.30  4504.933  868.342    0.000  868.342   553.588 1890.227    0.000 1890.227     0.000 1805.462    0.000 1805.462
137.40  4415.474  929.876    0.000  929.876   447.011 2019.298    0.000 2019.298     0.000 1886.282    0.000 1886.282
137.50  4497.307  863.887    0.000  863.887   438.065 2045.343    0.000 2045.343     0.000 2048.149    0.000 2048.149
137.60  4618.992  819.163    0.000  819.163   710.732 1883.954    0.000 1883.954     0.000 1838.137    0.000 1838.137
137.70  4715.841  842.267    0.000  842.267   562.870 1973.623    0.000 1973.623     0.000 1906.291    0.000 1906.291
137.80  4668.202  858.773    0.000  858.773   511.557 1989.476    0.000 1989.476     0.000 2009.440    0.000 2009.440
137.90  4304.298  885.086    0.000  885.086   448.227 1951.254    0.000 1951.254     0.000 1793.294    0.000 1793.294
138.00  4251.386  924.400    0.000  924.400   520.907 1966.052    0.000 1966.052     0.000 2016.072    0.000 2016.072
138.10  4457.901  829.611    0.000  829.611   471.272 2182.064    0.000 2182.064     0.000 2157.719    0.000 2157.719
138.20  4487.315  817.465    0.000  817.465   502.233 2056.186    0.000 2056.186     0.000 1934.740    0.000 1934.740
138.30  4578.345  797.994    0.000  797.994   559.987 2061.327    0.000 2061.327     0.000 2139.930    0.000 2139.930
138.40  4589.747  855.352    0.000  855.352   521.160 1949.296    0.000 1949.296     0.000 2211.410    0.000 2211.410
138.50  4641.868  792.196    0.000  792.196   523.628 2107.580    0.000 2107.580     0.000 1777.208    0.000 1777.208
138.60  4627.234  781.805    0.000  781.805   451.340 2077.498    0.000 2077.498     0.000 1877.539    0.000 1877.539
138.70  4659.455  800.479    0.000  800.479   448.364 2165.607    0.000 2165.607     0.000 2273.842    0.000 2273.842
138.80  4627.122  846.969    0.000  846.969   483.320 2183.693    0.000 2183.693     0.000 2097.709    0.000 2097.709
138.90  4637.592  872.079    0.000  872.079   470.103 2203.128    0.000 2203.128     0.000 1822.044    0.000 1822.044
139.00  4711.290  735.701    0.000  735.701   613.422 1889.738    0.000 1889.738     0.000 1733.674    0.000 1733.674
139.10  4487.976  802.099    0.000  802.099   563.744 1837.586    0.000 1837.586     0.000 1847.679    0.000 1847.679
139.20  4569.760  748.838    0.000  748.838   639.790 1818.578    0.000 1818.578     0.000 1946.302    0.000 1946.302
139.30  4616.470  763.601    0.000  763.601   638.920 1819.921    0.000 1819.921     0.000 1655.462    0.000 1655.462
139.40  4536.210  786.039    0.000  786.039   649.263 1816.080    0.000 1816.080     0.000 1645.817    0.000 1645.817
139.50  4688.646  750.692    0.000  750.692   746.101 1832.286    0.000 1832.286     0.000 1774.599    0.000 1774.599
139.60  4561.725  742.731    0.000  742.731   665.779 1676.093    0.000 1676.093     0.000 1713.068    0.000 1713.068
139.70  4532.920  845.130    0.000  845.130   593.188 1850.933    0.000 1850.933     0.000 1993.251    0.000 1993.251
139.80  4579.097  766.721    0.000  766.721   494.142 1816.656    0.000 1816.656     0.000 1762.723    0.000 1762.723
139.90  4429.072  879.205    0.000  879.205   533.559 1901.195    0.000 1901.195     0.000 1957.362    0.000 1957.362
140.00  4597.170  801.155    0.000  801.155   563.474 1840.894    0.000 1840.894     0.000 1734.884    0.000 1734.884
140.10  4604.283  751.892    0.000  751.892   685.873 2045.930    0.000 2045.930     0.000 1985.507    0.000 1985.507
140.20  4397.606  849.210    0.000  849.210   467.123 2122.589    0.000 2122.589     0.000 2235.036    0.000 2235.036
140.30  4471.805  921.657    0.000  921.657   598.299 2155.582    0.000 2155.582     0.000 2140.143    0.000 2140.143
140.40  4521.962  826.792    0.000  826.792   594.008 1959.300    0.000 1959.300     0.000 1757.406    0.000 1757.406
140.50  4555.497  859.881    0.000  859.881   598.028 1968.605    0.000 1968.605     0.000 1914.739    0.000 1914.739
140.60  4581.886  862.427    0.000  862.427   523.667 1979.606    0.000 1979.606     0.000 2005.008    0.000 2005.008
140.70  4445.738  892.509    0.000  892.509   421.553 1952.588    0.000 1952.588     0.000 1770.870    0.000 1770.870
140.80  4596.828  830.805    0.000  830.805   535.635 1856.144    0.000 1856.144     0.000 1812.390    0.000 1812.390
140.90  4671.488  849.299    0.000  849.299   508.322 2096.530    0.000 2096.530     0.000 1946.612    0.000 1946.612
141.00  4552.223  870.609    0.000  870.609   456.056 1939.590    0.000 1939.590     0.000 1856.030    0.000 1856.030
141.10  4561.251  815.328    0.000  815.328   539.664 2127.684    0.000 2127.684     0.000 1947.707    0.000 1947.707
141.20  4579.472  835.668    0.000  835.668   465.825 2102.782    0.000 2102.782     0.000 2125.950    0.000 2125.950
141.30  4693.608  795.588    0.000  795.588   747.492 1951.679    0.000 1951.679     0.000 1992.448    0.000 1992.448
141.40  4622.023  842.108    0.000  842.108   705.696 1906.412    0.000 1906.412     0.000 1875.631    0.000 1875.631
141.50  4472.066  846.011    0.000  846.011   542.574 1954.800    0.000 1954.800     0.000 1804.350    0.000 1804.350
141.60  4539.271  799.672    0.000  799.672   482.044 1959.334    0.000 1959.334     0.000 1885.781    0.000 1885.781
141.70  4659.886  884.332    0.000  884.332   641.189 2148.315    0.000 2148.315     0.000 2055.382    0.000 2055.382
141.80  4928.419  618.419    0.000  618.419  1220.390 1685.156    0.000 1685.156    10.154 2343.216    0.000 2343.216
141.90  5035.797  556.568    0.000  556.568  1054.501 1895.509    0.000 1895.509     0.000 2194.720    0.000 2194.720
142.00  5039.109  540.742    0.000  540.742   919.044 1986.909    0.000 1986.909     0.000 2579.861    0.000 2579.861
142.10  5417.027  300.606    0.000  300.606  1539.591 1583.676    0.000 1583.676    30.159 3085.341    0.000 3085.341
142.20  5142.547  289.862    0.000  289.862  1496.732 1511.896    0.000 1511.896    30.462 3253.328    0.000 3253.328
142.30  5110.949  391.288    0.000  391.288  1753.690 1214.765    0.000 1214.765     0.000 2877.355    0.000 2877.355
142.40  5081.447  229.580    0.000  229.580  1340.967 1279.415    0.000 1279.415   179.351 1924.390    0.000 1924.390
142.50  5100.691  188.333    0.000  188.333  1536.218 1229.064    0.000 1229.064   219.965 2028.653    0.000 2028.653
142.60  5132.378  267.017    0.000  267.017  1801.989  907.939    0.000  907.939     0.000 2309.027    0.000 2309.027
142.70  5190.750  238.714    0.000  238.714  1704.502  958.616    0.000  958.616    10.053 2233.937    0.000 2233.937
142.80  5194.465  247.340    0.000  247.340  1783.681  913.566    0.000  913.566    10.053 2303.709    0.000 2303.709
142.90  5100.621  237.871    0.000  237.871  1804.866  896.051    0.000  896.051    10.053 2089.469    0.000 2089.469
143.00  5132.753  252.368    0.000  252.368  1913.297  794.716    0.000  794.716    40.212 2289.932    0.000 2289.932
143.10  5235.772  241.591    0.000  241.591  1827.159  819.146    0.000  819.146   261.487 1834.430    0.000 1834.430
143.20  5225.471  238.527    0.000  238.527  1776.038  938.513    0.000  938.513   140.746 1926.715    0.000 1926.715
143.30  5206.485  313.240    0.000  313.240  1891.734  901.985    0.000  901.985   211.118 2168.202    0.000 2168.202
143.40  5036.799  329.097    0.000  329.097  1838.395  897.488    0.000  897.488     0.000 2470.904    0.000 2470.904
143.50  5008.145  298.846    0.000  298.846  1827.488  844.005    0.000  844.005    30.159 2160.850    0.000 2160.850
143.60  4985.651  275.430    0.000  275.430  1695.232  949.435    0.000  949.435     0.000 2229.511    0.000 2229.511
143.70  5240.968  260.339    0.000  260.339  1849.959  844.467    0.000  844.467    60.923 2310.535    0.000 2310.535
143.80  5338.087  171.763    0.000  171.763  1837.542  902.174    0.000  902.174    40.212 2199.441    0.000 2199.441
143.90  5268.737  171.476    0.000  171.476  1754.018  982.997    0.000  982.997    30.159 2292.135    0.000 2292.135
144.00  5203.127  118.186    0.000  118.186  1819.967  781.620    0.000  781.620   232.027 2171.901    0.000 2171.901
144.10  5456.983  159.410    0.000  159.410  1737.186 1073.144    0.000 1073.144   161.253 2191.401    0.000 2191.401
144.20  5142.771  202.521    0.000  202.521  1756.869 1052.755    0.000 1052.755   110.987 2139.223    0.000 2139.223
144.30  5137.396  193.970    0.000  193.970  1685.286  921.989    0.000  921.989   140.243 2071.268    0.000 2071.268
144.40  5083.118  200.902    0.000  200.902  1715.413  963.873    0.000  963.873   160.850 2130.980    0.000 2130.980
144.50  5263.929  197.522    0.000  197.522  1856.757  971.522    0.000  971.522    80.425 2150.484    0.000 2150.484
144.60  5077.604  176.626    0.000  176.626  1868.002  875.559    0.000  875.559    29.959 2148.986    0.000 2148.986
144.70  5256.974  163.350    0.000  163.350  1805.783  967.073    0.000  967.073     0.000 2263.488    0.000 2263.488
144.80  5052.753  170.645    0.000  170.645  1833.272  857.351    0.000  857.351   130.690 2149.982    0.000 2149.982
144.90  5176.549  203.703    0.000  203.703  1917.480  832.574    0.000  832.574   100.531 2048.446    0.000 2048.446
145.00  5225.854  193.767    0.000  193.767  1907.498  838.407    0.000  838.407   201.465 2360.898    0.000 2360.898
145.10  5199.093  134.514    0.000  134.514  1939.853  687.236    0.000  687.236    90.277 2198.943    0.000 2198.943
145.20  5245.284  151.912    0.000  151.912  1826.929  918.084    0.000  918.084    19.906 2491.101    0.000 2491.101
145.30  5011.869  212.624    0.000  212.624  1842.918  925.145    0.000  925.145    70.071 2220.662    0.000 2220.662
145.40  5116.156  210.575    0.000  210.575  1725.346  878.452    0.000  878.452    69.971 2191.304    0.000 2191.304
145.50  5284.817  171.878    0.000  171.878  1726.670 1048.871    0.000 1048.871     0.000 2467.275    0.000 2467.275
145.60  5240.371  190.456    0.000  190.456  1516.963 1302.281    0.000 1302.281     9.953 2338.404    0.000 2338.404
145.70  5315.726   78.697    0.000   78.697  1542.190 1271.833    0.000 1271.833   130.089 2288.120    0.000 2288.120
145.80  5419.909   90.990    0.000   90.990  1537.086 1285.099    0.000 1285.099    60.319 2409.058    0.000 2409.058
145.90  5263.157   87.995    0.000   87.995  1673.523 1154.593    0.000 1154.593   140.242 2513.828    0.000 2513.828
146.00  5106.927  131.398    0.000  131.398  1753.592  920.958    0.000  920.958   129.387 2369.055    0.000 2369.055
146.10  5144.083  128.547    0.000  128.547  1609.717 1068.655    0.000 1068.655    99.929 2310.645    0.000 2310.645
146.20  5060.518  205.417    0.000  205.417  1735.699 1075.170    0.000 1075.170   139.339 2293.254    0.000 2293.254
146.30  5051.973  168.620    0.000  168.620  1765.614 1000.865    0.000 1000.865    39.811 2180.662    0.000 2180.662
146.40  4947.689  145.424    0.000  145.424  1436.119 1135.189    0.000 1135.189    40.212 2183.665    0.000 2183.665
146.50  5066.249  138.927    0.000  138.927  1608.802  978.203    0.000  978.203    40.212 1990.542    0.000 1990.542
146.60  4904.877  114.021    0.000  114.021  1601.430  995.453    0.000  995.453    29.858 2196.439    0.000 2196.439
146.70  5231.909  135.656    0.000  135.656  1750.270 1018.276    0.000 1018.276    59.817 2218.857    0.000 2218.857
146.80  5026.432  154.711    0.000  154.711  1536.295 1178.114    0.000 1178.114    49.764 2268.418    0.000 2268.418
146.90  5047.984  162.175    0.000  162.175  1620.031 1224.671    0.000 1224.671    70.271 2391.660    0.000 2391.660
147.00  4899.849  138.775    0.000  138.775  1688.322  962.513    0.000  962.513    30.159 2233.938    0.000 2233.938
147.10  4892.697  155.493    0.000  155.493  1725.003 1191.727    0.000 1191.727    30.159 2526.786    0.000 2526.786
147.20  4951.756  108.478    0.000  108.478  1296.634 1411.696    0.000 1411.696    99.528 2300.693    0.000 2300.693
147.30  5031.994  174.188    0.000  174.188  1606.866 1159.690    0.000 1159.690    80.425 2312.856    0.000 2312.856
147.40  5005.220   97.162    0.000   97.162  1497.659 1111.488    0.000 1111.488   100.531 2231.718    0.000 2231.718
147.50  5065.918  168.381    0.000  168.381  1524.884 1295.311    0.000 1295.311    49.764 2340.095    0.000 2340.095
147.60  4972.552  193.021    0.000  193.021  1668.466 1051.346    0.000 1051.346    80.425 2112.387    0.000 2112.387
147.70  4872.281  168.067    0.000  168.067  1511.124 1185.032    0.000 1185.032    80.124 2220.756    0.000 2220.756
147.80  5135.218  118.298    0.000  118.298  1432.288 1254.978    0.000 1254.978    49.764 2137.024    0.000 2137.024
147.90  4964.666  157.056    0.000  157.056  1405.224 1336.741    0.000 1336.741    39.811 2227.403    0.000 2227.403
148.00  4999.423  166.551    0.000  166.551  1559.893 1098.385    0.000 1098.385    70.072 2258.363    0.000 2258.363
148.10  4935.422  161.053    0.000  161.053  1735.468  998.228    0.000  998.228   129.387 2221.777    0.000 2221.777
148.20  4903.799  141.210    0.000  141.210  1581.476 1040.813    0.000 1040.813    80.425 2295.862    0.000 2295.862
148.30  4931.857  201.208    0.000  201.208  1658.787 1189.267    0.000 1189.267   150.496 2160.352    0.000 2160.352
148.40  5185.444   64.976    0.000   64.976  1513.502 1198.913    0.000 1198.913    59.717 2238.978    0.000 2238.978
148.50  5115.625   98.722    0.000   98.722  1515.826 1299.558    0.000 1299.558    39.811 2714.592    0.000 2714.592
148.60  5018.188  133.970    0.000  133.970  1597.949 1139.327    0.000 1139.327    39.811 2281.384    0.000 2281.384
148.70  5165.561   93.146    0.000   93.146  1565.557 1272.144    0.000 1272.144     9.953 2510.096    0.000 2510.096
148.80  5278.178   80.392    0.000   80.392  1763.758 1153.680    0.000 1153.680   200.762 2429.364    0.000 2429.364
148.90  5069.223  107.646    0.000  107.646  1664.587 1241.881    0.000 1241.881    80.425 2292.335    0.000 2292.335
149.00  4877.899   87.531    0.000   87.531  1550.603 1105.006    0.000 1105.006   140.743 2210.504    0.000 2210.504
149.10  5005.306  129.505    0.000  129.505  1654.331 1089.143    0.000 1089.143   150.796 2371.462    0.000 2371.462
149.20  4892.663  131.629    0.000  131.629  1706.977 1121.135    0.000 1121.135   160.850 2465.556    0.000 2465.556
149.30  5140.009  105.501    0.000  105.501  1714.276 1046.257    0.000 1046.257   241.274 2100.926    0.000 2100.926
149.40  5093.052   84.534    0.000   84.534  1830.393  920.702    0.000  920.702   200.962 1995.962    0.000 1995.962
149.50  5134.549  123.647    0.000  123.647  1650.984 1281.649    0.000 1281.649   199.257 2298.576    0.000 2298.576
149.60  5192.520  121.691    0.000  121.691  1358.061 1470.632    0.000 1470.632    89.575 2290.641    0.000 2290.641
149.70  5054.534  129.257    0.000  129.257  1511.390 1272.149    0.000 1272.149   170.001 2229.010    0.000 2229.010
149.80  4977.630  120.760    0.000  120.760  1755.042 1124.549    0.000 1124.549   351.758 2171.394    0.000 2171.394
149.90  5062.757  114.906    0.000  114.906  1549.935 1211.886    0.000 1211.886   261.381 2088.757    0.000 2088.757
150.00  4977.157  123.164    0.000  123.164  1645.579 1124.334    0.000 1124.334   100.531 2252.929    0.000 2252.929
150.10  4944.590   91.588    0.000   91.588  1576.741 1142.271    0.000 1142.271    80.425 2100.015    0.000 2100.015
150.20  4985.289  136.371    0.000  136.371  1536.998 1141.333    0.000 1141.333    90.478 2556.451    0.000 2556.451
150.30  4947.627  112.934    0.000  112.934  1535.423 1257.926    0.000 1257.926   100.531 2452.583    0.000 2452.583
150.40  4959.386  103.206    0.000  103.206  1490.974 1229.648    0.000 1229.648    40.212 2443.336    0.000 2443.336
150.50  5051.001   64.298    0.000   64.298  1339.723 1421.930    0.000 1421.930   180.054 2320.892    0.000 2320.892
150.60  4987.481  127.230    0.000  127.230  1585.854 1334.010    0.000 1334.010   109.481 2465.470    0.000 2465.470
150.70  5059.717  106.295    0.000  106.295  1515.773 1257.703    0.000 1257.703    79.623 2527.093    0.000 2527.093
150.80  5191.770  127.408    0.000  127.408  1673.159 1119.523    0.000 1119.523   171.205 2505.273    0.000 2505.273
150.90  5180.125   85.464    0.000   85.464  1777.908 1112.482    0.000 1112.482   160.850 2463.943    0.000 2463.943
151.00  5125.324  102.753    0.000  102.753  1753.210 1048.243    0.000 1048.243   189.104 2360.707    0.000 2360.707
151.10  5064.231   98.052    0.000   98.052  1747.492 1124.933    0.000 1124.933    99.528 2650.946    0.000 2650.946
151.20  5061.624   91.507    0.000   91.507  1708.254 1137.440    3.805 1133.636   119.434 2349.851    0.000 2349.851
151.30  5118.138  129.369    0.000  129.369  1768.785 1194.733    0.000 1194.733    40.212 2563.266    0.000 2563.266
151.40  4992.008  128.010    0.000  128.010  1772.282 1024.622    0.000 1024.622    99.528 2380.813    0.000 2380.813
151.50  4922.347  113.987    0.000  113.987  1737.593 1039.202    0.000 1039.202   139.742 2330.244    0.000 2330.244
151.60  4989.109  135.151    0.000  135.151  1775.635 1008.549    0.000 1008.549    80.425 2300.881    0.000 2300.881
151.70  4886.470  123.177    0.000  123.177  1754.595  997.994    0.000  997.994   189.605 2218.249    0.000 2218.249
151.80  5133.083   94.716    0.000   94.716  1851.662 1064.259    0.000 1064.259   239.570 2478.431    0.000 2478.431
151.90  5090.549  101.359    0.000  101.359  1931.391  959.478    0.000  959.478   209.511 2288.719    0.000 2288.719
152.00  5109.982   97.639    0.000   97.639  1926.947 1016.123    0.000 1016.123   231.322 2320.693    0.000 2320.693
152.10  4970.927  113.134    0.000  113.134  1746.927 1074.654    0.000 1074.654   180.956 2405.238    0.000 2405.238
152.20  5122.504   76.521    0.000   76.521  1787.282 1098.259    0.000 1098.259   160.850 2594.340    0.000 2594.340
152.30  5046.738  116.191    0.000  116.191  1645.549 1196.839    0.000 1196.839    99.829 2570.821    0.000 2570.821
152.40  4995.522   85.396    0.000   85.396  1594.472 1146.819    0.000 1146.819   160.850 2389.549    0.000 2389.549
152.50  4989.770  115.681    0.000  115.681  1638.357 1257.707    0.000 1257.707    60.319 2725.036    0.000 2725.036
152.60  5210.321  133.016    0.000  133.016  1603.484 1385.676    0.000 1385.676    10.053 2671.758    0.000 2671.758
152.70  5116.700   87.538    0.000   87.538  1618.353 1169.730    0.000 1169.730    60.319 2763.234    0.000 2763.234
152.80  4929.009   77.490    0.000   77.490  1568.285 1284.824    0.000 1284.824    50.265 2883.177    0.000 2883.177
152.90  5090.506  122.448    0.000  122.448  1748.224 1310.008    0.000 1310.008   150.898 2652.443    0.000 2652.443
153.00  5186.175  126.903    0.000  126.903  1600.902 1310.457    0.000 1310.457    50.165 2603.303    0.000 2603.303
153.10  5145.204   98.665    0.000   98.665  1686.153 1274.444    0.000 1274.444    50.165 2627.224    0.000 2627.224
153.20  5063.229   66.307    0.000   66.307  1787.986 1107.516    0.000 1107.516   130.590 2769.573    0.000 2769.573
153.30  5284.270   57.424    0.000   57.424  1889.084 1110.373    0.000 1110.373   211.115 2485.372    0.000 2485.372
153.40  5211.126   63.115    0.000   63.115  1742.549 1146.684    0.000 1146.684   349.352 2347.549    0.000 2347.549
153.50  5252.524  102.253    0.000  102.253  1939.591 1100.168    0.000 1100.168   542.968 2326.737    0.000 2326.737
153.60  5022.065  123.766    0.000  123.766  1710.456 1209.632    0.000 1209.632   210.814 2614.444    0.000 2614.444
153.70  5150.463  145.440    0.000  145.440  1664.656 1149.069    0.000 1149.069   209.511 2637.482    0.000 2637.482
153.80  5092.750  242.735    0.000  242.735  1642.965 1215.220    0.000 1215.220   201.062 2778.619    0.000 2778.619
153.90  5128.282  196.674    0.000  196.674  1657.018 1468.597    0.000 1468.597    90.478 2885.271    0.000 2885.271
154.00  4961.955  237.909    0.000  237.909  1441.696 1427.434    0.000 1427.434   160.549 2584.689    0.000 2584.689
154.10  4884.831  202.133    0.000  202.133  1511.827 1362.860    0.000 1362.860    79.823 2480.337    0.000 2480.337
154.20  4796.842  201.227    0.000  201.227  1425.933 1304.743    0.000 1304.743    69.770 2270.230    0.000 2270.230
154.30  4981.978  168.358    0.000  168.358  1225.882 1406.672    0.000 1406.672    69.870 2477.420    0.000 2477.420
154.40  4976.198  168.441    0.000  168.441  1399.675 1432.142    0.000 1432.142   110.584 2565.987    0.000 2565.987
154.50  5005.014  169.198    0.000  169.198  1460.733 1286.724    0.000 1286.724   140.443 2199.461    0.000 2199.461
154.60  5232.767  148.776    0.000  148.776  1582.218 1309.376    0.000 1309.376   180.053 2352.171    0.000 2352.171
154.70  5389.098  148.226    0.000  148.226  1452.431 1494.370    0.000 1494.370   150.596 2403.641    0.000 2403.641
154.80  5237.807  153.713    0.000  153.713  1520.518 1470.753    0.000 1470.753   201.062 2289.920    0.000 2289.920
154.90  4994.888  188.164    0.000  188.164  1299.575 1443.094    0.000 1443.094    99.829 2341.418    0.000 2341.418
155.00  5098.985  154.237    0.000  154.237  1342.417 1505.124    0.000 1505.124    80.425 2583.477    0.000 2583.477
155.10  5029.865  167.864    0.000  167.864  1358.997 1636.804    0.000 1636.804    60.218 2725.237    0.000 2725.237
155.20  5047.532  136.677    0.000  136.677  1304.390 1419.363    0.000 1419.363    40.212 2437.421    0.000 2437.421
155.30  5198.849  141.383    0.000  141.383  1393.424 1545.645    0.000 1545.645   180.956 2475.208    0.000 2475.208
155.40  5079.242  135.335    0.000  135.335  1439.025 1452.384    0.000 1452.384   200.059 2397.111    0.000 2397.111
155.50  5124.774  145.438    0.000  145.438  1355.490 1680.672    0.000 1680.672   140.443 2655.163    0.000 2655.163
155.60  5129.065  131.788    0.000  131.788  1572.401 1269.578    0.000 1269.578   129.387 2370.054    0.000 2370.054
155.70  5047.790  149.978    0.000  149.978  1412.125 1553.956    0.000 1553.956   220.467 2521.652    0.000 2521.652
155.80  5182.678   72.213    0.000   72.213  1411.143 1486.838    0.000 1486.838    69.670 2643.607    0.000 2643.607
155.90  5077.222  117.228    0.000  117.228  1356.316 1482.037    0.000 1482.037    59.917 2571.017    0.000 2571.017
156.00  5025.640  141.291    0.000  141.291  1600.385 1296.017    0.000 1296.017    20.006 2429.764    0.000 2429.764
156.10  5160.042  156.136    0.000  156.136  1365.348 1702.377    0.000 1702.377    59.817 2690.752    0.000 2690.752
156.20  5043.129  149.545    0.000  149.545  1170.540 1684.870    0.000 1684.870    30.159 2700.601    0.000 2700.601
156.30  5167.019  200.662    0.000  200.662  1341.969 1569.789    0.000 1569.789     9.953 2512.919    0.000 2512.919
156.40  4962.085  161.203    0.000  161.203  1290.680 1619.297    0.000 1619.297    19.906 2475.922    0.000 2475.922
156.50  4993.879   98.671    0.000   98.671  1204.020 1509.603    0.000 1509.603    19.906 2259.977    0.000 2259.977
156.60  5020.315  201.025    0.000  201.025  1114.445 1644.845    0.000 1644.845    89.776 2351.765    0.000 2351.765
156.70  4971.378  228.511    0.000  228.511  1126.875 1710.285    0.000 1710.285    49.764 2621.599    0.000 2621.599
156.80  5146.630  201.251    0.000  201.251  1290.920 1450.469    0.000 1450.469   100.531 2441.138    0.000 2441.138
156.90  5082.752  169.075    0.000  169.075  1063.303 1821.852    0.000 1821.852     0.000 2806.178    0.000 2806.178
157.00  4849.583  200.106    0.000  200.106  1036.667 1696.737    0.000 1696.737   100.531 2599.680    0.000 2599.680
157.10  5053.034  264.712    0.000  264.712  1192.014 1669.236    0.000 1669.236   120.637 2694.471    0.000 2694.471
157.20  4963.110  356.151    0.000  356.151  1144.766 1667.343    0.000 1667.343   129.688 2343.820    0.000 2343.820
157.30  4763.903  280.124    0.000  280.124  1203.257 1656.010    0.000 1656.010   150.796 2535.635    0.000 2535.635
157.40  4777.660  275.026    0.000  275.026  1103.444 1627.995    0.000 1627.995     0.000 2568.420    0.000 2568.420
157.50  4848.955  281.259    0.000  281.259  1347.627 1539.210    0.000 1539.210    39.811 2659.109    0.000 2659.109
157.60  4912.625  224.288    0.000  224.288  1144.409 1589.298    0.000 1589.298     0.000 2505.580    0.000 2505.580
157.70  4759.439  244.864    0.000  244.864  1041.469 1603.219    0.000 1603.219    10.053 2309.641    0.000 2309.641
157.80  4878.285  295.684    0.000  295.684  1026.088 1808.489    0.000 1808.489    10.053 2420.221    0.000 2420.221
157.90  5131.512  254.710    0.000  254.710  1248.136 1765.946    0.000 1765.946     0.000 2610.744    0.000 2610.744
158.00  4980.231  295.568    0.000  295.568  1101.303 1629.468    0.000 1629.468    10.053 2667.848    0.000 2667.848
158.10  5055.093  242.782    0.000  242.782  1122.648 1827.812    0.000 1827.812   110.584 2723.436    0.000 2723.436
158.20  5037.321  228.002    0.000  228.002  1133.340 1642.565    0.000 1642.565    20.106 2502.464    0.000 2502.464
158.30  4947.311  257.026    0.000  257.026  1254.261 1458.438    0.000 1458.438   130.590 2135.925    0.000 2135.925
158.40  4847.057  236.970    0.000  236.970  1062.616 1695.127    0.000 1695.127    10.053 2673.370    0.000 2673.370
158.50  4993.168  233.727    0.000  233.727  1188.191 1626.561    0.000 1626.561   191.311 2652.761    0.000 2652.761
158.60  5068.482  251.486    0.000  251.486  1211.762 1612.084    0.000 1612.084    20.106 2709.964    0.000 2709.964
158.70  4974.184  237.545    0.000  237.545  1137.663 1717.396    0.000 1717.396    60.319 2522.973    0.000 2522.973
158.80  4912.028  290.173    0.000  290.173  1143.989 1538.982    0.000 1538.982    50.265 2629.642    0.000 2629.642
158.90  5130.501  209.977    0.000  209.977  1321.536 1707.469    0.000 1707.469   120.136 2721.129    0.000 2721.129
159.00  5106.281  243.741    0.000  243.741  1271.768 1490.429    0.000 1490.429   100.531 2586.613    0.000 2586.613
159.10  5036.234  238.222    0.000  238.222  1345.562 1562.450    0.000 1562.450    90.478 2690.963    0.000 2690.963
159.20  4875.358  273.570    0.000  273.570  1362.294 1612.617    0.000 1612.617   150.696 2497.444    0.000 2497.444
159.30  5026.297  290.479    0.000  290.479  1251.462 1693.888    0.000 1693.888    50.265 2601.394    0.000 2601.394
159.40  4941.902  287.898    0.000  287.898  1154.404 1631.467    0.000 1631.467    90.177 2399.122    0.000 2399.122
159.50  4883.633  265.536    0.000  265.536  1218.014 1549.503    0.000 1549.503   100.531 2459.434    0.000 2459.434
159.60  4966.510  287.700    0.000  287.700  1203.702 1632.839    0.000 1632.839   120.637 2500.050    0.000 2500.050
159.70  4901.403  239.036    0.000  239.036  1213.962 1648.218    0.000 1648.218    20.106 2695.791    0.000 2695.791
159.80  4874.058  274.795    0.000  274.795  1273.536 1652.255    0.000 1652.255    50.265 2669.250    0.000 2669.250
159.90  5028.491  216.525    0.000  216.525  1087.836 1751.416    0.000 1751.416    60.319 2857.643    0.000 2857.643
160.00  5018.510  241.526    0.000  241.526  1177.115 1661.057    0.000 1661.057    50.265 2654.668    0.000 2654.668
160.10  5180.179  187.781    0.000  187.781   994.287 1831.174    0.000 1831.174    60.319 2530.604    0.000 2530.604
160.20  5259.093  172.014    0.000  172.014  1150.093 1770.125    0.000 1770.125   120.637 2526.983    0.000 2526.983
160.30  5087.497  226.933    0.000  226.933   925.934 1784.433    0.000 1784.433     0.000 2506.773    0.000 2506.773
160.40  4997.125  194.153    0.000  194.153   934.553 1786.852    0.000 1786.852     0.000 2385.437    0.000 2385.437
160.50  5067.317  193.825    0.000  193.825   971.909 1866.617    0.000 1866.617     0.000 2538.041    0.000 2538.041
160.60  5091.266  167.076    0.000  167.076   979.140 1922.328    0.000 1922.328     0.000 2689.245    0.000 2689.245
160.70  5062.715  200.428    0.000  200.428  1204.441 1670.213    0.000 1670.213   170.903 2310.934    0.000 2310.934
160.80  5139.533  206.225    0.000  206.225  1342.822 1549.268    0.000 1549.268    60.319 2319.378    0.000 2319.378
160.90  5194.976  196.457    0.000  196.457  1552.571 1495.571    0.000 1495.571    19.906 2687.737    0.000 2687.737
161.00  5243.917  154.073    0.000  154.073  1273.856 1526.992    0.000 1526.992     9.953 2358.305    0.000 2358.305
161.10  5095.955  169.555    0.000  169.555  1420.486 1435.921    0.000 1435.921    29.858 2425.657    0.000 2425.657
161.20  5146.464  160.770    0.000  160.770  1415.957 1604.227    0.000 1604.227    40.212 2627.121    0.000 2627.121
161.30  5013.843  169.325    0.000  169.325  1408.244 1435.907    0.000 1435.907    20.106 2638.985    0.000 2638.985
161.40  5234.796  170.224    0.000  170.224  1486.094 1508.246    9.512 1498.734    20.207 2585.502    0.000 2585.502
161.50  5243.498  111.388    0.000  111.388  1338.305 1579.887    0.000 1579.887    30.159 2698.709    0.000 2698.709
161.60  5293.661  122.093    0.000  122.093  1237.473 1473.082    0.000 1473.082     0.000 2450.886    0.000 2450.886
161.70  5179.923   93.925    0.000   93.925  1398.716 1331.139    0.000 1331.139    10.053 2562.272    0.000 2562.272
161.80  5343.264  104.799    0.000  104.799  1553.244 1356.368    0.000 1356.368    49.764 2513.113    0.000 2513.113
161.90  5332.938  167.569    0.000  167.569  1567.052 1422.193    0.000 1422.193    90.478 2712.060    0.000 2712.060
162.00  5170.850  185.768    0.000  185.768  1380.697 1585.845    0.000 1585.845    50.065 2570.114    0.000 2570.114
162.10  5284.605  161.863    0.000  161.863  1282.862 1643.385    0.000 1643.385    70.271 2616.964    0.000 2616.964
162.20  5160.782  211.827    0.000  211.827  1548.141 1359.256    0.000 1359.256    39.912 2539.753    0.000 2539.753
162.30  5214.527  183.381    0.000  183.381  1479.440 1356.965    0.000 1356.965    10.053 2478.724    0.000 2478.724
162.40  5192.319  199.788    0.000  199.788  1682.632 1299.780    0.000 1299.780    70.071 2498.937    0.000 2498.937
162.50  4958.726  234.997    0.000  234.997  1548.946 1356.889    0.000 1356.889    70.372 2413.779    0.000 2413.779
162.60  4970.133  197.414    0.000  197.414  1547.587 1344.555    0.000 1344.555    59.717 2556.648    0.000 2556.648
162.70  5078.004  222.126    0.000  222.126  1269.249 1578.139    0.000 1578.139   120.236 2301.286    0.000 2301.286
162.80  5010.688  238.746    0.000  238.746  1268.894 1583.723    0.000 1583.723   140.743 2455.306    0.000 2455.306
162.90  5134.687  234.195    0.000  234.195  1607.151 1386.798    0.000 1386.798    70.372 2692.054    0.000 2692.054
163.00  5029.544  247.500    0.000  247.500  1467.604 1401.196    0.000 1401.196   159.245 2478.430    0.000 2478.430
163.10  5203.472  225.458    0.000  225.458  1479.581 1380.403    0.000 1380.403   160.649 2420.223    0.000 2420.223
163.20  4987.311  303.207    0.000  303.207  1625.577 1415.819    0.000 1415.819    70.271 2608.024    0.000 2608.024
163.30  5252.172  225.739    0.000  225.739  1464.272 1571.977    0.000 1571.977    50.265 2537.552    0.000 2537.552
163.40  4950.958  330.420    0.000  330.420  1502.833 1550.355    0.000 1550.355   120.637 2620.789    0.000 2620.789
163.50  5033.583  306.485    0.000  306.485  1323.906 1546.510    0.000 1546.510   110.584 2328.034    0.000 2328.034
163.60  5120.825  264.106    0.000  264.106  1428.166 1708.977    0.000 1708.977   170.702 2411.076    0.000 2411.076
163.70  5149.680  261.842    0.000  261.842  1211.594 1790.902    0.000 1790.902   120.035 2390.462    0.000 2390.462
163.80  5064.370  231.657    0.000  231.657  1413.339 1553.632    0.000 1553.632   159.546 2501.248    0.000 2501.248
163.90  5016.614  240.870    0.000  240.870  1356.874 1493.529    0.000 1493.529   190.808 2199.744    0.000 2199.744
164.00  5166.071  177.367    0.000  177.367  1538.208 1486.619    0.000 1486.619   140.743 2532.412    0.000 2532.412
164.10  4947.147  249.586    0.000  249.586  1362.430 1556.318    0.000 1556.318   140.743 2350.440    0.000 2350.440
164.20  4975.329  304.275    0.000  304.275  1138.382 1876.275    0.000 1876.275   160.850 2495.421    0.000 2495.421
164.30  4987.550  362.042    0.000  362.042  1133.038 1758.709    0.000 1758.709   109.481 2551.922    0.000 2551.922
164.40  4955.984  307.261    0.000  307.261  1339.577 1645.240    0.000 1645.240   100.330 2561.359    0.000 2561.359
164.50  5005.354  273.459    0.000  273.459  1317.011 1661.458    0.000 1661.458   119.835 2783.742    0.000 2783.742
164.60  5055.926  265.346    0.000  265.346  1445.102 1514.047    0.000 1514.047   191.009 2432.685    0.000 2432.685
164.70  4943.721  217.223    0.000  217.223  1432.428 1669.238    0.000 1669.238   100.531 2651.338    0.000 2651.338
164.80  4985.791  250.350    0.000  250.350  1355.403 1385.492    0.000 1385.492   150.496 2440.926    0.000 2440.926
164.90  4958.280  332.380    0.000  332.380  1433.520 1252.655    0.000 1252.655   251.327 2269.821    0.000 2269.821
165.00  4931.978  263.678    0.000  263.678  1368.164 1356.060    0.000 1356.060    60.319 2522.961    0.000 2522.961
165.10  5032.771  303.996    0.000  303.996  1289.862 1641.797    0.000 1641.797   100.531 2615.253    0.000 2615.253
165.20  4759.808  310.332    0.000  310.332  1386.826 1454.329    0.000 1454.329   130.690 2492.299    0.000 2492.299
165.30  4913.872  320.112    0.000  320.112  1360.670 1582.727    0.000 1582.727   119.434 2507.989    0.000 2507.989
165.40  5061.417  192.001    0.000  192.001  1248.142 1626.434    0.000 1626.434   100.531 2411.269    0.000 2411.269
165.50  5063.240  197.081    0.000  197.081  1108.966 1654.584    0.000 1654.584   331.752 2316.866    0.000 2316.866
165.60  5227.808  179.455    0.000  179.455  1170.420 1479.838    0.000 1479.838   311.546 2285.009    0.000 2285.009
165.70  5070.712  262.279    0.000  262.279  1229.257 1432.698    0.000 1432.698   330.248 2228.400    0.000 2228.400
165.80  5223.729  131.513    0.000  131.513  1302.299 1595.844    0.000 1595.844   239.068 2478.934    0.000 2478.934
165.90  5277.051   90.886    0.000   90.886  1178.029 1606.787    0.000 1606.787   199.859 2386.131    0.000 2386.131
166.00  5193.364  117.596    0.000  117.596  1177.876 1742.488    0.000 1742.488    30.159 2728.550    0.000 2728.550
166.10  5179.385   81.461    0.000   81.461  1311.502 1554.215    0.000 1554.215   260.177 2243.782    0.000 2243.782
166.20  5143.501   61.815    0.000   61.815  1120.941 1961.135   20.925 1940.210   209.711 2681.911    0.000 2681.911
166.30  5185.083  184.165    0.000  184.165  1218.843 1873.148    0.000 1873.148   200.861 2787.166    0.000 2787.166
166.40  4968.870  154.181    0.000  154.181  1071.568 1795.392    0.000 1795.392    19.906 2545.884    0.000 2545.884
166.50  4878.663  196.567    0.000  196.567  1136.713 1683.906    0.000 1683.906    20.106 2727.158    0.000 2727.158
166.60  5102.917  227.104    0.000  227.104  1350.969 1657.757    0.000 1657.757     0.000 2695.072    0.000 2695.072
166.70  4932.907  230.205    0.000  230.205  1396.194 1576.052    0.000 1576.052    20.106 2528.286    0.000 2528.286
166.80  4874.339  199.241    0.000  199.241  1370.417 1442.642    0.000 1442.642     0.000 2650.839    0.000 2650.839
166.90  5009.946  169.578    0.000  169.578  1312.025 1553.941   20.925 1533.016     0.000 2891.717    0.000 2891.717
167.00  5127.906  111.303    0.000  111.303  1234.309 1595.428    0.000 1595.428    10.053 2682.206    0.000 2682.206
167.10  5006.713  172.178    0.000  172.178  1160.824 1586.314    0.000 1586.314    10.053 2641.688    0.000 2641.688
167.20  5035.790  249.469    0.000  249.469  1326.570 1581.969    0.000 1581.969    20.106 2589.607    0.000 2589.607
167.30  5089.933  283.612    0.000  283.612  1162.302 1885.169    0.000 1885.169    40.212 2710.355    0.000 2710.355
167.40  4855.339  334.242    0.000  334.242  1156.589 1775.140    0.000 1775.140    20.106 2563.280    0.000 2563.280
167.50  4869.676  322.126    0.000  322.126  1034.140 1897.118    0.000 1897.118     0.000 2650.638    0.000 2650.638
167.60  4919.854  340.239    0.000  340.239   963.176 1908.760    0.000 1908.760     9.953 2429.666    0.000 2429.666
167.70  5106.697  325.776    0.000  325.776  1080.125 1777.464    0.000 1777.464     0.000 2521.249    0.000 2521.249
167.80  4852.665  255.235    0.000  255.235  1014.241 1801.541    0.000 1801.541     0.000 2689.240    0.000 2689.240
167.90  4899.830  263.659    0.000  263.659  1151.918 1879.003    0.000 1879.003    20.106 2806.269   10.154 2796.115
168.00  5017.136  369.150    0.000  369.150   946.635 2018.003    0.000 2018.003    49.764 2621.191    0.000 2621.191
168.10  4930.992  314.374    0.000  314.374  1075.022 1864.529   17.121 1847.409    49.764 2322.197    0.000 2322.197
168.20  5005.648  240.548    0.000  240.548  1070.756 1752.230    0.000 1752.230   119.634 2527.995    0.000 2527.995
168.30  5116.695  204.307    0.000  204.307  1205.493 1901.323    0.000 1901.323    50.265 2653.349    0.000 2653.349
168.40  5026.819  226.654    0.000  226.654  1101.583 2026.656    0.000 2026.656    49.764 2797.327    0.000 2797.327
168.50  4879.595  232.145    0.000  232.145  1257.521 1607.929    0.000 1607.929   119.434 2544.477    0.000 2544.477
168.60  4984.079  245.416    0.000  245.416  1383.712 1526.371    0.000 1526.371    59.717 2588.918    0.000 2588.918
168.70  4944.830  251.754    0.000  251.754  1377.654 1466.856    0.000 1466.856   149.292 2480.737    0.000 2480.737
168.80  5143.668  279.657    0.000  279.657  1513.573 1521.934    0.000 1521.934    99.628 2712.768    0.000 2712.768
168.90  4943.573  334.678    0.000  334.678  1136.136 1641.037    0.000 1641.037     9.953 2602.603    0.000 2602.603
169.00  4960.088  316.929    0.000  316.929  1271.182 1582.162    0.000 1582.162    80.425 2588.498    0.000 2588.498
169.10  4945.336  271.022    0.000  271.022  1275.294 1602.173    0.000 1602.173    89.575 2506.472    0.000 2506.472
169.20  4967.858  296.442    0.000  296.442  1121.250 1730.228    0.000 1730.228    50.265 2626.004    0.000 2626.004
169.30  5105.470  282.296    0.000  282.296  1117.645 1786.129    0.000 1786.129    59.717 2626.111    0.000 2626.111
169.40  5075.695  200.849    0.000  200.849  1165.135 1841.345    0.000 1841.345    39.811 2611.538   10.154 2601.384
169.50  4981.342  273.179    0.000  273.179  1162.439 1783.534    0.000 1783.534    19.906 2658.690    0.000 2658.690
169.60  5167.501  311.995    0.000  311.995  1109.305 1888.474    0.000 1888.474     0.000 2792.283    0.000 2792.283
169.70  4995.089  306.970    0.000  306.970  1192.213 1759.183    0.000 1759.183    20.106 2754.688    0.000 2754.688
169.80  4979.772  291.505    0.000  291.505  1021.591 1822.963    0.000 1822.963    39.811 2763.345    0.000 2763.345
169.90  4845.642  310.080    0.000  310.080  1043.601 1730.369    0.000 1730.369    29.858 2771.790   10.154 2761.636
170.00  5078.025  308.985    0.000  308.985  1032.645 2118.902    0.000 2118.902    10.053 2851.608    0.000 2851.608
170.10  4744.013  240.367    0.000  240.367  1293.244 1586.842    0.000 1586.842    30.159 2751.578   40.616 2710.962
170.20  4891.962  244.957    0.000  244.957  1311.560 1624.458    0.000 1624.458   120.637 2559.854    0.000 2559.854
170.30  4799.215  254.514    0.000  254.514  1133.231 1722.944    0.000 1722.944    60.319 2537.134    0.000 2537.134
170.40  5099.714  284.919    0.000  284.919  1013.905 1895.562    0.000 1895.562    60.319 2480.330    0.000 2480.330
170.50  5087.724  245.806    0.000  245.806  1020.084 1890.244   24.730 1865.514    30.159 2439.114    0.000 2439.114
170.60  5129.308  251.533    0.000  251.533  1025.677 1760.618    0.000 1760.618    29.858 2408.954    0.000 2408.954
170.70  4956.251  252.329    0.000  252.329  1027.703 1633.018    0.000 1633.018    50.265 2310.028    0.000 2310.028
170.80  4916.882  296.209    0.000  296.209  1112.360 1654.583    0.000 1654.583    60.319 2391.964    0.000 2391.964
170.90  5026.909  269.755    0.000  269.755  1069.076 1751.377    0.000 1751.377    30.159 2376.486    0.000 2376.486
171.00  4921.604  264.479    0.000  264.479   888.582 1826.151    0.000 1826.151    10.053 2086.748    0.000 2086.748
171.10  5113.471  272.661    0.000  272.661   811.983 1901.423    1.902 1899.521     0.000 2347.734    0.000 2347.734
171.20  4925.201  230.933    0.000  230.933   916.170 1734.014    0.000 1734.014    10.053 2395.897    0.000 2395.897
171.30  4996.330  186.727    0.000  186.727   687.897 1828.280    0.000 1828.280    10.053 2454.000    0.000 2454.000
171.40  5060.606  193.333    0.000  193.333  1710.153 1031.035    0.000 1031.035   162.462 2337.282    0.000 2337.282
171.50  5011.583  255.782    0.000  255.782  1609.449 1408.688    0.000 1408.688   170.702 2505.264    0.000 2505.264
171.60  5105.685  159.849    0.000  159.849  1519.932 1245.236    0.000 1245.236   249.021 2367.046    0.000 2367.046
171.70  5090.894  145.614    0.000  145.614  1432.885 1316.562    0.000 1316.562    99.528 2282.206    0.000 2282.206
171.80  5095.609  130.521    0.000  130.521  1248.350 1570.187    0.000 1570.187    70.573 2823.271    0.000 2823.271
171.90  5036.753  264.773    0.000  264.773  1220.548 1680.389    0.000 1680.389    50.669 2828.386    0.000 2828.386
172.00  5039.299  266.027    0.000  266.027  1293.209 1573.029    0.000 1573.029    50.065 2523.576    0.000 2523.576
172.10  4882.572  277.621    0.000  277.621  1437.396 1272.402    0.000 1272.402   221.168 2434.589    0.000 2434.589
172.20  5208.231  268.640    0.000  268.640  1423.125 1441.433    0.000 1441.433   251.329 2688.645    0.000 2688.645
172.30  5037.322  260.341    0.000  260.341  1290.051 1533.525    0.000 1533.525   180.655 2422.532    0.000 2422.532
172.40  4955.156  227.962    0.000  227.962  1403.196 1495.853    0.000 1495.853   180.856 2453.997    0.000 2453.997
172.50  4822.733  284.913    0.000  284.913  1222.978 1474.678    0.000 1474.678   151.200 2415.593    0.000 2415.593
172.60  4974.574  252.624    0.000  252.624  1220.258 1421.366    0.000 1421.366   171.104 2485.465    0.000 2485.465
172.70  5124.024  275.729    0.000  275.729  1330.156 1529.491    0.000 1529.491   160.950 2835.315    0.000 2835.315
172.80  5017.494  287.228    0.000  287.228  1486.857 1366.793    0.000 1366.793   121.544 2531.115    0.000 2531.115
172.90  5167.665  299.954    0.000  299.954  1437.076 1612.155    0.000 1612.155   181.762 2506.783    0.000 2506.783
173.00  5031.234  350.641    0.000  350.641  1220.255 1600.486    0.000 1600.486   150.796 2614.343    0.000 2614.343
173.10  5094.116  290.954    0.000  290.954  1257.625 1719.373    0.000 1719.373   120.236 2868.195    0.000 2868.195
173.20  4942.087  437.418    0.000  437.418  1321.068 1408.264    0.000 1408.264     0.000 2539.961    0.000 2539.961
173.30  4823.156  322.061    0.000  322.061  1241.348 1451.561    0.000 1451.561   170.903 2553.628    0.000 2553.628
173.40  4975.377  325.074    0.000  325.074  1204.482 1548.190    0.000 1548.190   100.531 2490.595    0.000 2490.595
173.50  4855.111  352.387    0.000  352.387  1149.197 1546.229    0.000 1546.229    20.106 2308.329    0.000 2308.329
173.60  4823.959  278.132    0.000  278.132  1221.312 1484.061    0.000 1484.061   100.531 2570.727    0.000 2570.727
173.70  5114.997  219.966    0.000  219.966  1477.790 1312.552    0.000 1312.552   171.104 2540.861    0.000 2540.861
173.80  5046.723  255.160    0.000  255.160  1313.948 1474.422    0.000 1474.422    50.265 2802.848    0.000 2802.848
173.90  4964.774  269.517    0.000  269.517  1260.863 1522.063    0.000 1522.063   141.046 2583.988    0.000 2583.988
174.00  4977.228  238.321    0.000  238.321  1110.715 1582.060    0.000 1582.060    40.112 2561.267    0.000 2561.267
174.10  4834.390  336.830    0.000  336.830  1032.141 1717.752    0.000 1717.752     0.000 2536.236    0.000 2536.236
174.20  4808.394  364.413    0.000  364.413  1117.245 1557.943    0.000 1557.943    80.224 2591.428    0.000 2591.428
174.30  4931.027  296.148    0.000  296.148  1170.543 1408.094    0.000 1408.094   100.130 2411.777    0.000 2411.777
174.40  4937.017  317.275    0.000  317.275  1161.259 1416.241    0.000 1416.241   131.396 2448.689    0.000 2448.689
174.50  4956.885  355.645    0.000  355.645  1182.386 1428.001    0.000 1428.001    19.906 2591.728    0.000 2591.728
174.60  4734.560  354.221    0.000  354.221  1072.726 1447.336    0.000 1447.336    19.906 2493.406    0.000 2493.406
174.70  4745.896  296.949    0.000  296.949  1131.813 1436.528    0.000 1436.528     9.953 2559.456    0.000 2559.456
174.80  4909.810  267.340    0.000  267.340  1241.557 1273.539    0.000 1273.539    60.420 2560.975    0.000 2560.975
174.90  4717.460  281.217    0.000  281.217   966.646 1498.689    0.000 1498.689     0.000 2588.713    0.000 2588.713
175.00  4741.551  288.901    0.000  288.901   937.551 1448.174    0.000 1448.174     0.000 2602.095    0.000 2602.095
175.10  4872.278  307.518    0.000  307.518  1160.076 1344.084    0.000 1344.084    40.212 2359.113    0.000 2359.113
175.20  4909.193  252.103    0.000  252.103  1043.602 1416.747    0.000 1416.747    30.159 2580.282    0.000 2580.282
175.30  4736.380  272.408    0.000  272.408  1079.175 1279.358    0.000 1279.358    40.313 2598.076    0.000 2598.076
175.40  4944.209  269.686    0.000  269.686  1080.604 1466.963    0.000 1466.963    50.265 2554.048    0.000 2554.048
175.50  4933.505  275.580    0.000  275.580  1042.776 1444.388    0.000 1444.388    60.319 2475.429    0.000 2475.429
175.60  4795.458  286.039    0.000  286.039  1046.407 1521.174    0.000 1521.174    40.212 2564.000    0.000 2564.000
175.70  4750.897  337.789    0.000  337.789  1059.722 1308.194    0.000 1308.194     0.000 2230.026    0.000 2230.026
175.80  4822.798  311.407    0.000  311.407  1282.328 1208.618    0.000 1208.618    30.059 2300.499    0.000 2300.499
175.90  4867.999  409.126    0.000  409.126  1234.432 1257.580    0.000 1257.580    20.006 2640.102    0.000 2640.102
176.00  5032.450  489.664    0.000  489.664  1392.217 1314.993    0.000 1314.993   100.230 2656.676    0.000 2656.676
176.10  4773.869  411.083    0.000  411.083  1560.956 1168.503    0.000 1168.503   170.201 2414.199    0.000 2414.199
176.20  4754.543  392.036    0.000  392.036  1574.647 1129.435    0.000 1129.435   140.844 2417.212    0.000 2417.212
176.30  4504.108  412.626    0.000  412.626  1501.205 1078.714    0.000 1078.714   170.505 2312.259    0.000 2312.259
176.40  4764.158  406.090    0.000  406.090  1464.033  954.199    0.000  954.199   190.712 2197.543    0.000 2197.543
176.50  4913.703  423.809    0.000  423.809  1376.403 1135.595    0.000 1135.595   109.682 2308.436    0.000 2308.436
176.60  4864.300  367.613    0.000  367.613  1443.969 1108.463    0.000 1108.463   100.131 2548.707    0.000 2548.707
176.70  4545.313  457.358    0.000  457.358  1389.776 1130.162    0.000 1130.162    99.729 2234.836    0.000 2234.836
176.80  4521.551  475.774    0.000  475.774  1370.619 1136.479    0.000 1136.479    80.024 2400.313    0.000 2400.313
176.90  4704.423  406.000    0.000  406.000  1396.376 1033.708    0.000 1033.708   161.051 2282.082    0.000 2282.082
177.00  4764.888  400.860    0.000  400.860  1456.183 1072.557    0.000 1072.557   221.974 2462.140    0.000 2462.140
177.10  4903.941  399.797    0.000  399.797  1418.624 1167.171    0.000 1167.171   211.115 2347.444    0.000 2347.444
177.20  4775.782  331.917    0.000  331.917  1407.161 1006.557    0.000 1006.557   231.423 2239.659    0.000 2239.659
177.30  4744.825  491.496    0.000  491.496  1277.114 1259.493    0.000 1259.493   100.531 2313.757    0.000 2313.757
177.40  4667.402  467.712    0.000  467.712  1250.743 1259.365    0.000 1259.365    29.858 2448.362    0.000 2448.362
177.50  4605.779  450.906    0.000  450.906  1352.443 1131.057    0.000 1131.057    29.858 2397.912    0.000 2397.912
177.60  4562.899  519.850    0.000  519.850  1373.057 1173.432    0.000 1173.432   130.993 2170.603    0.000 2170.603
177.70  4726.023  343.112    0.000  343.112  1091.058 1326.113    0.000 1326.113    90.380 2231.523    0.000 2231.523
177.80  4800.717  442.029    0.000  442.029  1130.435 1314.537    0.000 1314.537    20.308 2310.840    0.000 2310.840
177.90  4941.162  413.164    0.000  413.164  1123.348 1474.101    0.000 1474.101    19.906 2468.170    0.000 2468.170
178.00  4967.426  400.635    0.000  400.635  1318.231 1256.429    0.000 1256.429   269.629 2144.458    0.000 2144.458
178.10  5039.606  348.141    0.000  348.141  1193.313 1531.191    0.000 1531.191     0.000 2634.733    0.000 2634.733
178.20  4943.481  359.023    0.000  359.023  1221.329 1475.944    0.000 1475.944     0.000 2373.950    0.000 2373.950
178.30  4958.499  380.987    0.000  380.987  1155.071 1465.526    0.000 1465.526    10.053 2381.190    0.000 2381.190
178.40  4929.662  379.474    0.000  379.474  1080.961 1713.002    0.000 1713.002    50.265 2567.787    0.000 2567.787
178.50  4910.168  311.407    0.000  311.407  1156.967 1465.969    0.000 1465.969    50.265 2422.623    0.000 2422.623
178.60  5044.064  261.156    0.000  261.156  1284.320 1505.113    0.000 1505.113    29.858 2459.720    0.000 2459.720
178.70  5006.514  287.385    0.000  287.385  1298.057 1445.188    0.000 1445.188    39.811 2412.164    0.000 2412.164
178.80  4975.710  341.317    0.000  341.317  1153.310 1545.750    0.000 1545.750    29.858 2329.623    0.000 2329.623
178.90  4959.697  331.123    0.000  331.123  1070.815 1578.617    0.000 1578.617    19.906 2443.625    0.000 2443.625
179.00  5046.292  356.325    0.000  356.325  1345.615 1464.805    0.000 1464.805    40.314 2666.128    0.000 2666.128
179.10  4825.400  444.290    0.000  444.290  1156.558 1586.016    0.000 1586.016     9.953 2760.217    0.000 2760.217
179.20  4816.901  425.415    0.000  425.415  1233.184 1470.784    0.000 1470.784    40.212 2715.663    0.000 2715.663
179.30  4835.265  420.478    0.000  420.478  1128.344 1649.062    0.000 1649.062     0.000 2417.485    0.000 2417.485
179.40  4861.398  431.160    0.000  431.160  1116.205 1588.227    0.000 1588.227    20.006 2498.624    0.000 2498.624
179.50  4790.449  441.336    0.000  441.336  1137.396 1558.980    0.000 1558.980     0.000 2484.653    0.000 2484.653
179.60  4753.476  446.804    0.000  446.804  1172.024 1555.873    0.000 1555.873     0.000 2425.735    0.000 2425.735
179.70  4891.854  385.286    0.000  385.286  1041.546 1658.255    0.000 1658.255     0.000 2715.470    0.000 2715.470
179.80  4855.342  334.252    0.000  334.252  1180.219 1451.311    0.000 1451.311     0.000 2474.587    0.000 2474.587
179.90  4887.629  291.023    0.000  291.023  1079.231 1529.227    0.000 1529.227     0.000 2385.628    0.000 2385.628
180.00  4875.172  350.552    0.000  350.552  1220.306 1551.558    0.000 1551.558     0.000 2658.064    0.000 2658.064
180.10  4782.581  413.006    0.000  413.006  1301.544 1390.280    0.000 1390.280    20.106 2606.488    0.000 2606.488
180.20  5042.091  379.093    0.000  379.093  1352.340 1524.630    0.000 1524.630    20.106 2700.694    0.000 2700.694
180.30  5066.209  317.027    0.000  317.027  1457.547 1374.880    0.000 1374.880     0.000 2653.933    0.000 2653.933
180.40  5024.991  261.392    0.000  261.392  1410.132 1481.391    0.000 1481.391    10.053 2648.203    0.000 2648.203
180.50  4952.464  240.841    0.000  240.841  1380.691 1583.310    0.000 1583.310    10.053 2678.579    0.000 2678.579
180.60  4763.017  260.715    0.000  260.715  1377.151 1468.945    0.000 1468.945    10.053 2606.900    0.000 2606.900
180.70  4961.978  293.266    0.000  293.266  1403.534 1588.911    0.000 1588.911    10.154 2984.092    0.000 2984.092
180.80  4965.393  324.843    0.000  324.843  1257.735 1498.937    0.000 1498.937     9.953 2679.780    0.000 2679.780
180.90  4945.330  346.775    0.000  346.775  1299.469 1445.612    0.000 1445.612     0.000 2844.461    0.000 2844.461
181.00  4919.425  368.160    0.000  368.160  1126.314 1680.169    0.000 1680.169     0.000 2829.265    0.000 2829.265
181.10  5012.692  391.051    0.000  391.051  1225.559 1683.236    0.000 1683.236    10.053 2846.580    0.000 2846.580
181.20  5017.084  405.030    0.000  405.030  1285.347 1726.191    0.000 1726.191     0.000 2534.525    0.000 2534.525
181.30  5107.823  334.280    0.000  334.280  1148.295 1864.636    0.000 1864.636     9.953 2763.531    0.000 2763.531
181.40  4846.417  439.617    0.000  439.617   978.179 1902.960    0.000 1902.960     0.000 2667.335    0.000 2667.335
181.50  5025.534  504.225    0.000  504.225  1059.643 1948.020    0.000 1948.020    30.059 2896.036    0.000 2896.036
181.60  4952.878  414.919    0.000  414.919  1352.282 1601.195    0.000 1601.195    29.858 3048.030   10.053 3037.977
181.70  4858.322  416.240    0.000  416.240  1155.679 1807.159    0.000 1807.159    30.159 2772.169    0.000 2772.169
181.80  4749.669  427.043    0.000  427.043  1163.847 1646.083    0.000 1646.083    29.959 2524.050    0.000 2524.050
181.90  4881.255  470.077    0.000  470.077  1146.037 1712.779    0.000 1712.779     0.000 2878.025    0.000 2878.025
182.00  5009.762  419.299    0.000  419.299  1185.459 1744.178    0.000 1744.178     9.953 2789.252    0.000 2789.252
182.10  4753.484  316.438    0.000  316.438   919.161 1888.920    0.000 1888.920     0.000 2807.269    0.000 2807.269
182.20  4844.008  347.517    0.000  347.517  1076.896 1855.431    0.000 1855.431     0.000 2769.653    0.000 2769.653
182.30  4899.183  370.599    0.000  370.599  1145.580 1843.892    0.000 1843.892    10.053 2841.528    0.000 2841.528
182.40  4952.138  313.132    0.000  313.132  1149.397 1757.939    0.000 1757.939     0.000 2836.317    0.000 2836.317
182.50  5009.353  314.878    0.000  314.878  1357.007 1533.374    0.000 1533.374    20.207 2660.197    0.000 2660.197
182.60  5089.277  244.720    0.000  244.720  1429.326 1325.906    0.000 1325.906    60.520 2385.232    0.000 2385.232
182.70  4808.934  326.142    0.000  326.142  1231.847 1583.853    0.000 1583.853     0.000 2506.983    0.000 2506.983
182.80  4779.960  383.472    0.000  383.472  1206.301 1634.812    0.000 1634.812    19.906 2550.190    0.000 2550.190
182.90  4970.290  313.892    0.000  313.892  1208.672 1597.825    0.000 1597.825    40.012 2509.987    0.000 2509.987
183.00  4748.502  336.187    0.000  336.187  1141.018 1503.159    0.000 1503.159    50.065 2330.135    0.000 2330.135
183.10  4776.327  275.498    0.000  275.498  1326.010 1410.646    0.000 1410.646    40.113 2264.801    0.000 2264.801
183.20  4743.706  313.307    0.000  313.307  1261.669 1491.148    0.000 1491.148    50.165 2444.748    0.000 2444.748
183.30  4553.390  374.901    0.000  374.901  1147.940 1441.605    0.000 1441.605    30.060 2213.631    0.000 2213.631
183.40  4740.845  385.857    0.000  385.857  1163.069 1553.191    0.000 1553.191     9.953 2384.736    0.000 2384.736
183.50  4715.737  300.596    0.000  300.596  1087.560 1613.007    0.000 1613.007     9.953 2354.882    0.000 2354.882
183.60  4663.374  360.489    0.000  360.489  1066.088 1649.333    0.000 1649.333    30.462 2517.636    0.000 2517.636
183.70  4695.059  276.013    0.000  276.013  1083.771 1493.577    0.000 1493.577    20.107 2311.643    0.000 2311.643
183.80  4745.422  303.454    0.000  303.454  1135.492 1502.129    0.000 1502.129    10.053 2319.791    0.000 2319.791
183.90  4543.655  329.645    0.000  329.645  1135.554 1326.869    0.000 1326.869    20.107 2350.843    0.000 2350.843
184.00  4718.386  321.592    0.000  321.592  1318.652 1434.973    0.000 1434.973    30.361 2432.583    0.000 2432.583
184.10  4583.626  368.597    0.000  368.597  1203.998 1520.893    0.000 1520.893     0.000 2510.787    0.000 2510.787
184.20  4713.728  332.845    0.000  332.845  1313.327 1492.535    0.000 1492.535    10.053 2508.678    0.000 2508.678
184.30  4767.412  379.043    0.000  379.043  1145.287 1553.198    0.000 1553.198     0.000 2543.166    0.000 2543.166
184.40  4624.180  356.257    0.000  356.257  1000.741 1752.828    0.000 1752.828     0.000 2506.580    0.000 2506.580
184.50  4739.000  236.622    0.000  236.622   808.610 1798.737    0.000 1798.737     0.000 2532.507    0.000 2532.507
184.60  4761.501  318.902    0.000  318.902   836.318 1812.739    0.000 1812.739     0.000 2401.211    0.000 2401.211
184.70  4652.303  367.687    0.000  367.687   665.118 1844.908    0.000 1844.908     0.000 2470.277    0.000 2470.277
184.80  4721.611  351.373    0.000  351.373   642.646 1883.248    0.000 1883.248     0.000 2461.335    0.000 2461.335
184.90  4776.991  367.826    0.000  367.826   874.954 1693.503    0.000 1693.503     0.000 2361.099    0.000 2361.099
185.00  4543.831  390.084    0.000  390.084   887.251 1753.078    0.000 1753.078     0.000 2210.201    0.000 2210.201
185.10  5063.016   91.012    0.000   91.012  1025.543 1421.230    0.000 1421.230     0.000 2422.931    0.000 2422.931
185.20  4968.223   74.798    0.000   74.798  1030.956 1384.487    0.000 1384.487     0.000 2193.420    0.000 2193.420
185.30  4974.652   79.896    0.000   79.896   955.937 1726.168    0.000 1726.168     0.000 2531.702    0.000 2531.702
185.40  4927.545  128.157    0.000  128.157  1041.182 1392.292    0.000 1392.292    89.575 2017.586    0.000 2017.586
185.50  4960.257  325.398    0.000  325.398  1395.641 1314.408    0.000 1314.408   160.853 2372.480    0.000 2372.480
185.60  5135.725  249.873    0.000  249.873  1625.059 1078.307    0.000 1078.307   361.911 2090.465    0.000 2090.465
185.70  5001.983  240.438    0.000  240.438  1660.889  940.909    0.000  940.909   191.212 2517.828    0.000 2517.828
185.80  4881.588  235.855    0.000  235.855  1660.925  896.305    0.000  896.305   190.909 2399.507    0.000 2399.507
185.90  4911.433  242.171    0.000  242.171  1701.321  896.591    0.000  896.591   180.156 2477.215    0.000 2477.215
186.00  5103.333  241.667    0.000  241.667  1569.462  826.965    0.000  826.965   423.943 2128.573    0.000 2128.573
186.10  4992.385  254.705    0.000  254.705  1643.412  854.500    0.000  854.500   493.817 2066.048    0.000 2066.048
186.20  5098.210  214.245    0.000  214.245  1583.986 1064.405    0.000 1064.405   262.993 2502.954    0.000 2502.954
186.30  5058.621  232.064    0.000  232.064  1634.812  958.508    0.000  958.508   415.503 2461.828    0.000 2461.828
186.40  5063.464  206.984    0.000  206.984  1602.192  912.423    0.000  912.423   140.445 2251.823    0.000 2251.823
186.50  5077.979  231.776    0.000  231.776  1659.477  899.535    0.000  899.535   201.062 2413.661    0.000 2413.661
186.60  5045.492  237.896    0.000  237.896  1660.031  848.909    0.000  848.909   200.564 2232.219    0.000 2232.219
186.70  4982.565  180.661    0.000  180.661  1600.959  790.558    0.000  790.558   191.111 2414.976    0.000 2414.976
186.80  5153.851  221.979    0.000  221.979  1750.466  814.991    0.000  814.991   191.513 2199.851    0.000 2199.851
186.90  5117.389  181.446    0.000  181.446  1569.009  955.534    0.000  955.534   472.296 2117.918    0.000 2117.918
187.00  4895.034  259.190    0.000  259.190  1406.560 1220.585    0.000 1220.585    99.628 2571.717    0.000 2571.717
187.10  4919.577  220.423    0.000  220.423  1367.710 1242.927    0.000 1242.927   251.327 2416.784    0.000 2416.784
187.20  5164.899  190.616    0.000  190.616  1514.113 1026.045    0.000 1026.045   372.166 2555.026    0.000 2555.026
187.30  5120.973  194.141    0.000  194.141  1484.733  968.547    0.000  968.547   462.946 2241.470    0.000 2241.470
187.40  4945.082  193.021    0.000  193.021  1636.930  935.088    0.000  935.088   361.911 2478.422    0.000 2478.422
187.50  5286.293   86.440    0.000   86.440  1646.286  892.108    0.000  892.108   280.885 2773.389    0.000 2773.389
187.60  5265.173  315.271    0.000  315.271  1642.181 1333.759    0.000 1333.759   527.095 3035.386    0.000 3035.386
187.70  5173.373  378.966    0.000  378.966  1329.386 1509.539    0.000 1509.539   162.361 2753.498    0.000 2753.498
187.80  5254.577  483.928    0.000  483.928   981.685 1837.582    0.000 1837.582    60.419 2588.320    0.000 2588.320
187.90  5474.208  570.415    0.000  570.415  1066.997 1854.019    0.000 1854.019   110.886 2846.100    0.000 2846.100
188.00  5270.760  529.652    0.000  529.652   953.597 1936.223    0.000 1936.223    20.106 2966.037    0.000 2966.037
188.10  5214.518  406.723    0.000  406.723  1031.162 1771.756    0.000 1771.756     0.000 2783.664    0.000 2783.664
188.20  5085.570  468.715    0.000  468.715  1052.534 1855.718    0.000 1855.718    30.159 2777.527    0.000 2777.527
188.30  5255.616  418.372    0.000  418.372   860.997 1772.955    0.000 1772.955    50.769 2669.460    0.000 2669.460
188.40  5433.705  406.267    0.000  406.267  1029.090 1750.880    0.000 1750.880     0.000 2831.523    0.000 2831.523
188.50  5197.311  441.735    0.000  441.735  1047.890 1736.568    0.000 1736.568     0.000 2686.958    0.000 2686.958
188.60  4983.241  449.132    0.000  449.132   921.098 1738.334    0.000 1738.334    10.154 2800.253    0.000 2800.253
188.70  5036.779  514.784    0.000  514.784   890.340 1684.868    0.000 1684.868     0.000 2865.199    0.000 2865.199
188.80  5054.737  548.427    0.000  548.427   797.138 1890.238    0.000 1890.238     0.000 2727.864    0.000 2727.864
188.90  5153.450  466.608    0.000  466.608   819.522 1723.360    0.000 1723.360     0.000 2679.004    0.000 2679.004
189.00  5385.943  438.202    0.000  438.202   958.882 1740.228    0.000 1740.228     0.000 2752.398    0.000 2752.398
189.10  5101.981  446.452    0.000  446.452   727.792 1828.123    0.000 1828.123     0.000 2630.951    0.000 2630.951
189.20  5014.834  503.432    0.000  503.432   884.413 1860.079    0.000 1860.079     0.000 2822.468    0.000 2822.468
189.30  5129.233  489.617    0.000  489.617   940.708 1783.893    0.000 1783.893     0.000 2595.463    0.000 2595.463
189.40  5102.264  411.461    0.000  411.461   790.853 1778.376    0.000 1778.376     0.000 2661.011    0.000 2661.011
189.50  5201.636  366.577    0.000  366.577  1032.030 1561.168    0.000 1561.168    30.462 2599.390    0.000 2599.390
189.60  5324.765  263.457    0.000  263.457   996.486 1565.318    0.000 1565.318    29.858 2652.369    0.000 2652.369
189.70  5305.781  286.019    0.000  286.019   999.336 1594.071    0.000 1594.071     0.000 2631.056    0.000 2631.056
189.80  5481.131  304.537    0.000  304.537   983.833 1835.198    0.000 1835.198     0.000 2769.387    0.000 2769.387
189.90  5414.799  310.910    0.000  310.910   764.567 1858.276    0.000 1858.276     0.000 2635.074    0.000 2635.074
190.00  5444.844  223.151    0.000  223.151   992.794 1789.280    0.000 1789.280     0.000 2682.730    0.000 2682.730
190.10  5410.284  236.662    0.000  236.662  1011.444 1743.219    0.000 1743.219    81.231 2753.401    0.000 2753.401
190.20  5420.615  245.986    0.000  245.986   901.794 1758.483    0.000 1758.483    10.154 2796.130    0.000 2796.130
190.30  5372.436  267.733    0.000  267.733   912.509 1734.966    0.000 1734.966     0.000 2542.583    0.000 2542.583
190.40  5357.896  221.297    0.000  221.297   986.250 1825.976    0.000 1825.976    81.231 2922.394    0.000 2922.394
190.50  5442.024  241.320    0.000  241.320  1071.749 1905.617    0.000 1905.617    91.385 3028.365    0.000 3028.365
190.60  5427.703  296.936    0.000  296.936   916.738 1898.654    0.000 1898.654    10.053 2891.228    0.000 2891.228
190.70  5448.762  272.139    0.000  272.139   938.558 1852.084    0.000 1852.084     0.000 2685.648    0.000 2685.648
190.80  5386.688  325.610    0.000  325.610   973.917 1851.564    0.000 1851.564    20.308 2776.833    0.000 2776.833
190.90  5378.364  260.062    0.000  260.062   985.537 1786.754    0.000 1786.754     0.000 2677.400    0.000 2677.400
191.00  5331.627  201.606    0.000  201.606  1263.572 1549.504    0.000 1549.504    30.159 2571.738    0.000 2571.738
191.10  5587.413  269.806    0.000  269.806  1333.723 1640.375    0.000 1640.375   110.384 2322.217    0.000 2322.217
191.20  5333.065  241.091    0.000  241.091  1377.409 1534.328    0.000 1534.328    30.159 3144.070    0.000 3144.070
191.30  5503.815  270.551    0.000  270.551  1221.719 1556.067    0.000 1556.067     0.000 2776.121    0.000 2776.121
191.40  5400.782  250.979    0.000  250.979  1174.385 1599.083    0.000 1599.083     0.000 2732.797    0.000 2732.797
191.50  5469.375  217.585    0.000  217.585  1254.090 1579.451    0.000 1579.451     0.000 2639.395    0.000 2639.395
191.60  5246.136  276.228    0.000  276.228  1065.487 1728.616    0.000 1728.616     0.000 2673.178    0.000 2673.178
191.70  5382.322  270.848    0.000  270.848  1259.636 1712.622    0.000 1712.622    30.159 2916.468    0.000 2916.468
191.80  5340.354  287.988    0.000  287.988  1148.795 1714.355    0.000 1714.355    50.166 2703.746    0.000 2703.746
191.90  5274.390  343.158    0.000  343.158  1086.784 1693.022    0.000 1693.022    10.053 2907.717    0.000 2907.717
192.00  5215.662  339.938    0.000  339.938  1076.322 1816.364    0.000 1816.364    30.159 2817.943    0.000 2817.943
192.10  5281.889  277.478    0.000  277.478  1169.725 1731.472    0.000 1731.472    20.107 2886.111    0.000 2886.111
192.20  5245.415  272.720    0.000  272.720  1136.860 1631.031    0.000 1631.031     0.000 3112.812    0.000 3112.812
192.30  5278.636  182.410    0.000  182.410  1006.036 1632.380    0.000 1632.380     0.000 2552.539    0.000 2552.539
192.40  5421.063  275.541    0.000  275.541  1252.362 1611.785    0.000 1611.785   120.637 2654.574    0.000 2654.574
192.50  5324.909  313.735    0.000  313.735  1033.194 1752.206    0.000 1752.206    10.154 2663.631    0.000 2663.631
192.60  5393.790  285.651    0.000  285.651  1096.993 1796.249    0.000 1796.249    10.154 2823.070    0.000 2823.070
192.70  5336.459  393.287    0.000  393.287  1022.688 1824.149    0.000 1824.149    10.154 3066.466    0.000 3066.466
192.80  5321.446  415.112    0.000  415.112  1070.295 1915.544    0.000 1915.544    30.462 3194.547    0.000 3194.547
192.90  5523.993  369.573    0.000  369.573  1149.271 1858.517    0.000 1858.517    90.782 2930.243    0.000 2930.243
193.00  5370.246  369.532    0.000  369.532  1096.106 1737.725    0.000 1737.725    20.308 2572.344    0.000 2572.344
193.10  5203.505  396.575    0.000  396.575  1025.701 1926.245    0.000 1926.245    30.462 2662.013    0.000 2662.013
193.20  5506.136  311.572    0.000  311.572  1041.819 1806.466    0.000 1806.466    20.106 2847.098    0.000 2847.098
193.30  5422.778  343.780    0.000  343.780  1236.006 1640.227    0.000 1640.227    91.385 2660.812    0.000 2660.812
193.40  5178.135  388.997    0.000  388.997  1072.570 1537.556    0.000 1537.556     0.000 2477.440    0.000 2477.440
193.50  5157.676  329.214    0.000  329.214  1138.189 1853.975    0.000 1853.975     0.000 2750.380    0.000 2750.380
193.60  5344.882  375.244    0.000  375.244  1191.645 1631.417    0.000 1631.417     0.000 2859.167    0.000 2859.167
193.70  5267.824  394.248    0.000  394.248  1042.486 1661.633    0.000 1661.633     0.000 2466.280    0.000 2466.280
193.80  5410.576  336.359    0.000  336.359  1020.920 1709.975    0.000 1709.975     0.000 2347.253    0.000 2347.253
193.90  5318.914  353.579    0.000  353.579  1046.650 1807.498    0.000 1807.498     0.000 2718.414    0.000 2718.414
194.00  5442.010  306.275    0.000  306.275  1059.825 1761.807    0.000 1761.807     0.000 2785.575    0.000 2785.575
194.10  5181.138  395.512    0.000  395.512   883.949 1984.974    0.000 1984.974    10.154 2934.160    0.000 2934.160
194.20  5282.779  407.458    0.000  407.458   883.681 1943.864    0.000 1943.864    20.308 2641.409    0.000 2641.409
194.30  5161.148  431.162    0.000  431.162  1044.294 1611.833    0.000 1611.833    60.923 2490.005    0.000 2490.005
194.40  5162.276  351.025    0.000  351.025   982.092 1625.521    0.000 1625.521     9.953 2487.087    0.000 2487.087
194.50  5211.457  380.999    0.000  380.999  1065.256 1691.604    0.000 1691.604     0.000 2977.693    0.000 2977.693
194.60  5357.931  323.823    0.000  323.823  1241.468 1805.177    0.000 1805.177    90.780 3016.091    0.000 3016.091
194.70  5392.195  386.052    0.000  386.052  1060.978 1692.948    0.000 1692.948    30.159 2916.266    0.000 2916.266
194.80  5158.809  432.413    0.000  432.413  1197.209 1740.841    0.000 1740.841    30.462 3186.599    0.000 3186.599
194.90  5179.019  390.708    0.000  390.708  1269.874 1430.822    0.000 1430.822    80.425 2621.901    0.000 2621.901
195.00  5129.334  441.114    0.000  441.114   988.969 1649.841    0.000 1649.841    10.154 2674.090    0.000 2674.090
195.10  5123.432  376.577    0.000  376.577  1119.884 1428.001    0.000 1428.001    60.520 2157.844    0.000 2157.844
195.20  5097.956  425.345    0.000  425.345  1113.302 1526.355    0.000 1526.355    10.154 2408.873    0.000 2408.873
195.30  5161.767  396.484    0.000  396.484  1050.583 1437.585    0.000 1437.585     0.000 2273.054    0.000 2273.054
195.40  5145.211  396.111    0.000  396.111  1301.640 1428.791    0.000 1428.791   252.235 2573.846    0.000 2573.846
195.50  5018.529  345.269    0.000  345.269  1193.147 1528.497    0.000 1528.497     9.953 2661.416    0.000 2661.416
195.60  5077.737  364.321    0.000  364.321  1065.986 1567.397    0.000 1567.397   151.300 2438.531    0.000 2438.531
195.70  5081.574  426.862    0.000  426.862  1160.771 1541.961    0.000 1541.961    30.462 2288.636    0.000 2288.636
195.80  5027.380  381.819    0.000  381.819  1038.033 1606.936    0.000 1606.936    10.154 2192.826    0.000 2192.826
195.90  5259.716  306.526    0.000  306.526  1276.528 1482.051    0.000 1482.051   211.823 2810.704    0.000 2810.704
196.00  5576.963  265.517    0.000  265.517  1398.771 1524.281    0.000 1524.281   252.138 2821.563    0.000 2821.563
196.10  5478.461  342.839    0.000  342.839  1214.610 1755.639    0.000 1755.639    70.876 3039.730    0.000 3039.730
196.20  5615.667  152.160    0.000  152.160  1127.227 1885.374    0.000 1885.374    71.077 3110.903    0.000 3110.903
196.30  5535.082  185.385    0.000  185.385  1230.096 1658.406    0.000 1658.406    10.154 3349.373    0.000 3349.373
196.40  5452.958   90.043    0.000   90.043  1421.224 1585.957    0.000 1585.957   110.486 3195.446    0.000 3195.446
196.50  5435.349  170.036    0.000  170.036  1488.492 1628.713    0.000 1628.713     9.953 3488.799    0.000 3488.799
196.60  5438.988  240.756    0.000  240.756  1735.301 1597.260    0.000 1597.260   624.501 2953.647    0.000 2953.647
196.70  5559.857  183.014    0.000  183.014  1650.397 1475.167    0.000 1475.167   241.778 3025.738    0.000 3025.738
196.80  5806.774  181.688    0.000  181.688  1676.776 1409.988    0.000 1409.988   121.746 3265.904    0.000 3265.904
196.90  5534.662  118.935    0.000  118.935  1682.720 1446.966    0.000 1446.966   232.330 3116.714    0.000 3116.714
197.00  5551.924  136.625    0.000  136.625  1496.648 1363.807    0.000 1363.807    40.616 2873.344    0.000 2873.344
197.10  5235.933  269.307    0.000  269.307  1363.864 1480.032    0.000 1480.032    30.159 2638.274    0.000 2638.274
197.20  5266.695  227.433    0.000  227.433  1536.336 1496.561    0.000 1496.561    60.923 3153.722    0.000 3153.722
197.30  5349.588  240.480    0.000  240.480  1731.797 1299.742    0.000 1299.742    91.385 3254.063    0.000 3254.063
197.40  5405.795  227.688    0.000  227.688  1538.305 1427.013    0.000 1427.013    40.212 3178.957    0.000 3178.957
197.50  5492.590  203.002    0.000  203.002  1463.561 1488.995    0.000 1488.995   111.693 3180.364    0.000 3180.364
197.60  5422.920  231.221    0.000  231.221  1428.097 1605.474    0.000 1605.474    40.212 3389.468    0.000 3389.468
197.70  5272.231  235.374    0.000  235.374  1430.746 1706.883    0.000 1706.883    70.372 3258.069    0.000 3258.069
197.80  5402.832  265.176    0.000  265.176  1399.638 1729.897    0.000 1729.897    50.769 3262.706    0.000 3262.706
197.90  5239.912  235.062    0.000  235.062  1348.518 1537.987    0.000 1537.987    60.923 3030.169    0.000 3030.169
198.00  5313.205  204.169    0.000  204.169  1712.101 1322.856    0.000 1322.856    30.462 3391.484    0.000 3391.484
198.10  5434.476  222.858    0.000  222.858  1744.630 1291.817    0.000 1291.817    30.361 3103.262    0.000 3103.262
198.20  5290.714  205.100    0.000  205.100  1536.030 1381.661    0.000 1381.661    20.308 2807.490    0.000 2807.490
198.30  5334.018  200.059    0.000  200.059  1327.758 1499.427    0.000 1499.427    10.154 2797.032    0.000 2797.032
198.40  5526.713  169.252    0.000  169.252  1541.807 1585.282    0.000 1585.282    20.308 3167.396    0.000 3167.396
198.50  5592.975  211.527    0.000  211.527  1423.016 1570.104    0.000 1570.104    10.154 3141.863    0.000 3141.863
198.60  5290.534  208.224    0.000  208.224  1375.478 1404.278    0.000 1404.278    20.308 2945.318    0.000 2945.318
198.70  5530.173  169.757    0.000  169.757  1283.924 1608.545    0.000 1608.545    30.462 2722.536    0.000 2722.536
198.80  5555.018  241.434    0.000  241.434  1393.854 1582.286    0.000 1582.286     0.000 2948.035    0.000 2948.035
198.90  5555.844  181.261    0.000  181.261  1433.848 1459.299    0.000 1459.299    40.616 2922.090    0.000 2922.090
199.00  5577.410  147.007    0.000  147.007  1406.691 1647.086    0.000 1647.086   100.733 3034.184    0.000 3034.184
199.10  5519.480  166.667    0.000  166.667  1510.468 1317.845    0.000 1317.845    90.781 2908.019    0.000 2908.019
199.20  5578.496  164.809    0.000  164.809  1537.172 1594.695    0.000 1594.695    60.822 3413.503    0.000 3413.503
199.30  5419.758  248.299    0.000  248.299  1241.569 1654.134    0.000 1654.134    80.828 3129.783    0.000 3129.783
199.40  5455.606  208.674    0.000  208.674  1309.637 1593.683    0.000 1593.683    81.231 2995.986    0.000 2995.986
199.50  5488.961  197.907    0.000  197.907  1309.315 1535.508    0.000 1535.508    30.261 3223.694    0.000 3223.694
199.60  5814.560   85.218    0.000   85.218  1552.588 1199.894    0.000 1199.894    60.520 2923.800    0.000 2923.800
199.70  5619.453   99.006    0.000   99.006  1603.943 1167.767    0.000 1167.767    30.361 2508.099    0.000 2508.099
199.80  5611.314  331.553    0.000  331.553  1359.229 1512.499    0.000 1512.499     0.000 2597.666    0.000 2597.666
199.90  5424.620  343.380    0.000  343.380  1268.613 1521.184    0.000 1521.184     0.000 2341.518    0.000 2341.518
200.00  5414.219  342.936    0.000  342.936  1398.905 1453.233    0.000 1453.233     0.000 2389.550    0.000 2389.550
200.10  5540.017  344.140    0.000  344.140  1513.192 1500.400    0.000 1500.400   161.656 2721.319    0.000 2721.319
200.20  5596.786  369.923    0.000  369.923  1383.949 1648.457    0.000 1648.457    70.675 2616.269    0.000 2616.269
200.30  5322.229  344.561    0.000  344.561  1417.657 1550.916    0.000 1550.916   242.888 2808.171    0.000 2808.171
200.40  5309.278  399.879    0.000  399.879  1392.858 1548.025    0.000 1548.025     0.000 2557.153    0.000 2557.153
200.50  5325.842  393.065    0.000  393.065  1416.771 1517.968    0.000 1517.968    20.308 2863.478    0.000 2863.478
200.60  5355.483  410.892    0.000  410.892  1569.860 1627.268    0.000 1627.268    69.871 3071.684    0.000 3071.684
200.70  5338.864  393.870    0.000  393.870  1556.406 1478.021    0.000 1478.021   101.539 2972.859    0.000 2972.859
200.80  5271.992  408.141    0.000  408.141  1475.075 1462.786    0.000 1462.786    81.231 2820.756    0.000 2820.756
200.90  5417.054  241.249    0.000  241.249  1190.980 1791.075    0.000 1791.075   111.693 2424.039    0.000 2424.039
201.00  5425.966  319.124    0.000  319.124  1188.475 1761.240    0.000 1761.240   111.693 2655.257    0.000 2655.257
201.10  5350.067  274.325    0.000  274.325  1061.841 1818.659    0.000 1818.659     0.000 2616.857    0.000 2616.857
201.20  5113.027  240.008    0.000  240.008  1092.383 1642.435    0.000 1642.435     0.000 2150.388    0.000 2150.388
201.30  5047.521  335.826    0.000  335.826  1484.159 1453.289    0.000 1453.289   700.618 2416.010    0.000 2416.010
201.40  5250.922  400.736    0.000  400.736  1277.861 1541.301    0.000 1541.301   557.860 2523.062    0.000 2523.062
201.50  5340.939  294.753    0.000  294.753  1487.651 1563.025    0.000 1563.025  1015.388 2444.352    0.000 2444.352
201.60  5135.411  435.755    0.000  435.755  1232.764 1675.979    0.000 1675.979   475.021 2609.137    0.000 2609.137
201.70  5206.583  443.617    0.000  443.617  1302.098 1743.626    0.000 1743.626   436.416 2759.926    0.000 2759.926
201.80  5271.488  408.390    0.000  408.390  1380.753 1799.314    0.000 1799.314   446.771 2754.707    0.000 2754.707
201.90  5260.952  350.827    0.000  350.827  1296.954 1684.137    0.000 1684.137   558.463 2517.345    0.000 2517.345
202.00  5628.356  243.083    0.000  243.083   930.162 2070.999    0.000 2070.999    90.782 3270.740    0.000 3270.740
202.10  5483.024  230.951    0.000  230.951   944.940 2210.312    0.000 2210.312   111.592 3081.527    0.000 3081.527
202.20  5542.601  191.301    0.000  191.301   978.008 2028.045    0.000 2028.045   139.841 3071.572    0.000 3071.572
202.30  5788.566  144.250    0.000  144.250  1404.455 1831.694    0.000 1831.694   574.538 3078.710    0.000 3078.710
202.40  5375.352  201.969    0.000  201.969  1388.210 1839.793    0.000 1839.793   698.904 2922.701    0.000 2922.701
202.50  5533.574  186.912    0.000  186.912  1317.721 1779.688    0.000 1779.688   538.156 2907.120    0.000 2907.120
202.60  5680.364  171.993    0.000  171.993  1338.776 1733.620    0.000 1733.620   497.540 3155.930    0.000 3155.930
202.70  5733.071  125.071    0.000  125.071  1204.438 1856.553    0.000 1856.553   456.925 3113.405    0.000 3113.405
202.80  5591.631  119.250    0.000  119.250  1299.595 1765.377    0.000 1765.377   355.386 3249.735    0.000 3249.735
202.90  5660.951  113.259    0.000  113.259  1445.121 1711.745    0.000 1711.745   446.771 3089.783    0.000 3089.783
203.00  5668.237  137.086    0.000  137.086  1430.653 1845.946    0.000 1845.946   496.734 3100.639    0.000 3100.639
203.10  5544.483  193.631    0.000  193.631  1174.216 1977.907    0.000 1977.907   375.593 3133.109    0.000 3133.109
203.20  5572.341  232.583    0.000  232.583  1256.537 1804.489    0.000 1804.489   578.771 3082.949    0.000 3082.949
203.30  5397.602  207.204    0.000  207.204  1268.090 1767.307    0.000 1767.307   771.695 2912.146    0.000 2912.146
203.40  5498.853  227.776    0.000  227.776  1453.898 1749.053    0.000 1749.053   822.464 2579.679    0.000 2579.679
203.50  5378.853  292.534    0.000  292.534  1276.203 1715.390    0.000 1715.390   771.695 2557.660    0.000 2557.660
203.60  5385.547  356.007    0.000  356.007  1260.288 1632.039    0.000 1632.039   731.079 2377.506    0.000 2377.506
203.70  5473.433  345.546    0.000  345.546  1316.562 1540.762    0.000 1540.762   649.344 2591.233    0.000 2591.233
203.80  5174.976  394.946    0.000  394.946  1111.938 1513.670    0.000 1513.670   362.919 2315.175    0.000 2315.175
203.90  5307.188  462.348    0.000  462.348  1298.629 1354.667    0.000 1354.667   496.028 2294.264    0.000 2294.264
204.00  5195.316  449.045    0.000  449.045  1237.587 1232.359    0.000 1232.359   404.240 2094.304    0.000 2094.304
204.10  5392.514  385.270    0.000  385.270  1305.189 1627.405    0.000 1627.405   516.135 2849.000    0.000 2849.000
204.20  5586.278  419.177    0.000  419.177  1213.979 1455.776    0.000 1455.776   352.262 2345.436    0.000 2345.436
204.30  5472.357  397.459    0.000  397.459  1297.442 1418.240    0.000 1418.240   414.293 2446.061    0.000 2446.061
204.40  5505.056  329.742    0.000  329.742  1165.547 1629.906    0.000 1629.906   313.259 2919.071    0.000 2919.071
204.50  5440.066  357.796    0.000  357.796  1139.108 1524.607    0.000 1524.607   252.037 2655.386    0.000 2655.386
204.60  5367.458  378.256    0.000  378.256  1286.730 1498.713    0.000 1498.713   425.052 2367.750    0.000 2367.750
204.70  5355.632  362.661    0.000  362.661  1027.247 1709.096    0.000 1709.096   262.691 2556.956    0.000 2556.956
204.80  5386.744  377.846    0.000  377.846  1264.852 1696.207    0.000 1696.207   415.301 2599.581    0.000 2599.581
204.90  5498.212  343.403    0.000  343.403  1006.842 1793.703    0.000 1793.703   231.125 2694.885    0.000 2694.885
205.00  5515.555  370.125    0.000  370.125  1062.530 1788.161    0.000 1788.161   282.998 2669.149    0.000 2669.149
205.10  5682.704  373.557    0.000  373.557  1288.222 1417.312    0.000 1417.312   704.537 2349.757    0.000 2349.757
205.20  5652.295  359.527    0.000  359.527  1244.161 1504.221    0.000 1504.221   454.002 2475.203    0.000 2475.203
205.30  5312.828  385.555    0.000  385.555  1029.801 1658.803    0.000 1658.803   140.644 2640.896    0.000 2640.896
205.40  5263.015  354.682    0.000  354.682   966.288 1683.222    0.000 1683.222   140.844 2737.397    0.000 2737.397
205.50  5291.999  326.490    0.000  326.490   914.199 1652.022    0.000 1652.022     0.000 2579.674    0.000 2579.674
205.60  5303.078  313.920    0.000  313.920   957.572 1577.879    0.000 1577.879     9.953 2512.826    0.000 2512.826
205.70  5427.173  292.225    0.000  292.225   837.806 1730.688    0.000 1730.688     0.000 2659.799    0.000 2659.799
205.80  5313.704  326.528    0.000  326.528   893.234 1552.151    0.000 1552.151     0.000 2466.073    0.000 2466.073
205.90  5406.542  389.978    0.000  389.978   875.384 1559.011    0.000 1559.011     0.000 2385.844    0.000 2385.844
206.00  5334.370  324.055    0.000  324.055   734.061 1784.531    0.000 1784.531   121.847 2334.478    0.000 2334.478
206.10  5139.434  544.892    0.000  544.892   458.351 1966.457    0.000 1966.457     0.000 2474.916    0.000 2474.916
206.20  5450.357  289.880    0.000  289.880   216.942 2458.395    0.000 2458.395     0.000 2771.102    0.000 2771.102
206.30  5211.749  469.716    0.000  469.716   364.656 2346.694    0.000 2346.694     0.000 2554.338    0.000 2554.338
206.40  5422.790  466.333    0.000  466.333   397.084 2250.578    0.000 2250.578     0.000 2673.664    0.000 2673.664
206.50  5524.249  439.427    0.000  439.427   365.573 2253.527    0.000 2253.527     0.000 2517.237    0.000 2517.237
206.60  5506.154  513.962    0.000  513.962   324.290 2229.112    0.000 2229.112     0.000 2556.049    0.000 2556.049
206.70  5484.633  451.815    0.000  451.815   437.510 2296.771    0.000 2296.771     0.000 2629.335    0.000 2629.335
206.80  5385.050  373.278    0.000  373.278   567.594 1807.473    0.000 1807.473   142.154 2395.385    0.000 2395.385
206.90  5711.055  228.703    0.000  228.703   554.115 1894.892    0.000 1894.892    91.385 2403.833    0.000 2403.833
207.00  5390.199  352.096    0.000  352.096   660.815 1944.291    0.000 1944.291   132.000 2366.937    0.000 2366.937
207.10  5596.421  352.524    0.000  352.524   785.978 1801.274    0.000 1801.274    81.231 2466.081    0.000 2466.081
207.20  5586.804  307.259    0.000  307.259   621.439 2061.531    0.000 2061.531   111.693 2577.572    0.000 2577.572
207.30  5484.733  522.685    0.000  522.685   468.603 2374.885    0.000 2374.885     0.000 2824.272    0.000 2824.272
207.40  5021.289  490.582    0.000  490.582   627.303 1994.103    0.000 1994.103     0.000 2713.786    0.000 2713.786
207.50  5338.093  387.282    0.000  387.282   499.425 2122.119    0.000 2122.119     0.000 2375.997    0.000 2375.997
207.60  5166.843  491.268    0.000  491.268   554.197 1915.293    0.000 1915.293    30.462 2335.380    0.000 2335.380
207.70  4718.312  503.392    0.000  503.392   467.212 1937.216    0.000 1937.216     0.000 2385.945    0.000 2385.945
207.80  4691.361  482.250    0.000  482.250   447.709 1884.809    0.000 1884.809     0.000 2447.271    0.000 2447.271
207.90  4901.698  470.108    0.000  470.108   514.285 1976.626    0.000 1976.626     0.000 2596.760    0.000 2596.760
208.00  4850.667  503.409    0.000  503.409   485.680 1831.289    0.000 1831.289     0.000 2537.453    0.000 2537.453
208.10  4702.614  479.733    0.000  479.733   521.002 1811.500    0.000 1811.500    20.308 2262.100    0.000 2262.100
208.20  4835.313  397.991    0.000  397.991   602.672 1748.459    0.000 1748.459    40.616 2463.162    0.000 2463.162
208.30  4833.585  391.752    0.000  391.752   473.188 1866.795    0.000 1866.795    71.077 2274.561    0.000 2274.561
208.40  4730.164  363.259    0.000  363.259   379.282 1949.617    0.000 1949.617     0.000 2330.454    0.000 2330.454
208.50  4791.324  388.265    0.000  388.265   342.879 1928.698    0.000 1928.698    10.154 2131.401    0.000 2131.401
208.60  4900.396  365.477    0.000  365.477   340.245 2183.434    0.000 2183.434    10.154 2422.345    0.000 2422.345
208.70  4972.918  348.801    0.000  348.801   484.334 1996.380    0.000 1996.380    40.616 2364.727    0.000 2364.727
208.80  5068.780  307.832    0.000  307.832   400.293 1912.004    0.000 1912.004     0.000 2223.184    0.000 2223.184
208.90  5017.696  294.203    0.000  294.203   411.068 1887.331    0.000 1887.331     0.000 2400.126    0.000 2400.126
209.00  5078.296  286.130    0.000  286.130   493.160 1841.391    0.000 1841.391     0.000 2229.012    0.000 2229.012
209.10  4971.318  333.660    0.000  333.660   576.694 1824.432    0.000 1824.432     0.000 2476.030    0.000 2476.030
209.20  4916.036  405.067    0.000  405.067   382.400 1955.861    0.000 1955.861     0.000 2280.996    0.000 2280.996
209.30  4812.912  352.725    0.000  352.725   392.855 1953.277    0.000 1953.277     0.000 2361.019    0.000 2361.019
209.40  4926.236  383.076    0.000  383.076   466.050 1845.104    0.000 1845.104    10.154 2357.802    0.000 2357.802
209.50  4922.718  320.826    0.000  320.826   479.618 1819.486    0.000 1819.486     0.000 1987.731    0.000 1987.731
209.60  5016.047  407.423    0.000  407.423   502.787 1866.733    0.000 1866.733     0.000 2493.313    0.000 2493.313
209.70  5136.147  366.555    0.000  366.555   841.169 1760.323    0.000 1760.323     0.000 2549.916    0.000 2549.916
209.80  5184.624  388.812    0.000  388.812  1016.553 1378.876    0.000 1378.876    10.154 2347.953    0.000 2347.953
209.90  5052.380  443.122    0.000  443.122   984.343 1533.097    0.000 1533.097     0.000 2506.188    0.000 2506.188
210.00  5261.727  300.136    0.000  300.136   938.244 1392.240    0.000 1392.240     0.000 2311.752    0.000 2311.752
210.10  5153.190  353.642    0.000  353.642   862.987 1493.880    0.000 1493.880     0.000 2346.042    0.000 2346.042
210.20  5184.423  317.811    0.000  317.811   756.324 1773.705    0.000 1773.705     0.000 2298.592    0.000 2298.592
210.30  5189.025  239.377    0.000  239.377   741.960 1672.859    0.000 1672.859     0.000 2501.859    0.000 2501.859
210.40  5315.878  196.357    0.000  196.357   753.995 1674.244    0.000 1674.244    10.154 2259.076    0.000 2259.076
210.50  5253.069  188.170    0.000  188.170   810.632 1642.834    0.000 1642.834    50.769 2314.079    0.000 2314.079
210.60  5062.095  356.693    0.000  356.693   880.892 1499.121    0.000 1499.121     0.000 2543.294    0.000 2543.294
210.70  5342.098  207.420    0.000  207.420  1029.823 1229.166    0.000 1229.166     0.000 2244.299    0.000 2244.299
210.80  5234.724  330.886    0.000  330.886   641.460 1741.750    0.000 1741.750    10.154 2349.364    0.000 2349.364
210.90  5795.754  233.843    0.000  233.843  1158.430 1544.681    0.000 1544.681    71.077 2750.994    0.000 2750.994
211.00  5586.921  252.303    0.000  252.303  1137.644 1256.011    0.000 1256.011     0.000 2439.340    0.000 2439.340
211.10  5653.025  256.233    0.000  256.233  1019.517 1440.583    0.000 1440.583     0.000 2509.610    0.000 2509.610
211.20  5563.854  276.971    0.000  276.971  1317.004 1347.066    0.000 1347.066     0.000 2838.353    0.000 2838.353
211.30  5536.102  300.149    0.000  300.149  1276.074 1263.147    0.000 1263.147     0.000 2757.931    0.000 2757.931
211.40  5486.413  357.699    0.000  357.699  1212.556 1262.664    0.000 1262.664     0.000 2640.604    0.000 2640.604
211.50  5427.569  353.762    0.000  353.762  1323.661 1320.612    0.000 1320.612     0.000 2653.470    0.000 2653.470
211.60  5338.223  396.840    0.000  396.840  1014.286 1463.934    0.000 1463.934     0.000 2413.602    0.000 2413.602
211.70  5293.072  371.553    0.000  371.553   875.900 1757.522    0.000 1757.522     0.000 2493.924    0.000 2493.924
211.80  5384.675  390.154    0.000  390.154   840.238 1582.979    0.000 1582.979     0.000 2501.263    0.000 2501.263
211.90  5329.453  411.496    0.000  411.496   924.065 1810.506    0.000 1810.506     0.000 2742.037    0.000 2742.037
212.00  5299.535  421.816    0.000  421.816   798.425 1857.449    0.000 1857.449     0.000 2772.789    0.000 2772.789
212.10  5234.309  433.481    0.000  433.481   787.758 1880.986    0.000 1880.986     0.000 2692.580    0.000 2692.580
212.20  5271.500  391.169    0.000  391.169   780.006 1862.333    0.000 1862.333     0.000 2808.483    0.000 2808.483
212.30  5406.474  298.312    0.000  298.312   752.091 1925.709    0.000 1925.709     0.000 2874.739    0.000 2874.739
212.40  5588.009  285.456    0.000  285.456   961.596 1839.283    0.000 1839.283    20.308 2869.821    0.000 2869.821
212.50  5516.435  421.701    0.000  421.701   913.327 1802.183    0.000 1802.183     0.000 2826.587    0.000 2826.587
212.60  5176.817  405.235    0.000  405.235  1028.529 1728.816    0.000 1728.816     0.000 2866.102    0.000 2866.102
212.70  5076.089  504.042    0.000  504.042   882.483 1843.861    0.000 1843.861     0.000 2929.641    0.000 2929.641
212.80  5043.958  526.884    0.000  526.884   892.056 1851.112    0.000 1851.112     0.000 3019.306    0.000 3019.306
212.90  5275.304  487.714    0.000  487.714   935.726 1881.861    0.000 1881.861     0.000 2698.005    0.000 2698.005
213.00  5056.038  467.763    0.000  467.763   854.198 1790.159    0.000 1790.159     0.000 2869.719    0.000 2869.719
213.10  5282.234  444.120    0.000  444.120   879.108 1836.616    0.000 1836.616    50.769 2770.490    0.000 2770.490
213.20  5331.011  473.572    0.000  473.572   968.424 1729.107    0.000 1729.107     0.000 2801.561    0.000 2801.561
213.30  5156.965  492.729    0.000  492.729  1038.492 1656.057    0.000 1656.057    10.154 2732.590    0.000 2732.590
213.40  5112.339  441.133    0.000  441.133   748.966 1689.285    0.000 1689.285     0.000 2561.981    0.000 2561.981
213.50  5092.410  461.615    0.000  461.615   861.028 1685.362    0.000 1685.362    10.154 2581.087    0.000 2581.087
213.60  5251.765  481.695    0.000  481.695   772.797 1861.052    0.000 1861.052     0.000 2722.337    0.000 2722.337
213.70  5194.732  446.953    0.000  446.953   726.746 1948.861    0.000 1948.861     0.000 2610.139    0.000 2610.139
213.80  5228.074  435.001    0.000  435.001   610.002 2049.552    0.000 2049.552     0.000 2937.574    0.000 2937.574
213.90  5281.218  428.121    0.000  428.121   697.128 2026.266    0.000 2026.266     0.000 2683.234    0.000 2683.234
214.00  5277.451  351.669    0.000  351.669   743.602 1923.145    0.000 1923.145     0.000 2557.664    0.000 2557.664
214.10  5191.681  324.419    0.000  324.419   730.932 1726.750    0.000 1726.750     0.000 2217.147    0.000 2217.147
214.20  5261.088  334.917    0.000  334.917   953.115 1687.677    0.000 1687.677     0.000 2322.204    0.000 2322.204
214.30  5234.557  372.841    0.000  372.841   718.992 1718.296    0.000 1718.296     0.000 2385.141    0.000 2385.141
214.40  5446.117  329.328    0.000  329.328   708.200 1918.209    0.000 1918.209     0.000 2743.246    0.000 2743.246
214.50  5593.723  220.014    0.000  220.014   611.948 1834.536    0.000 1834.536     0.000 2337.096    0.000 2337.096
214.60  5692.415  244.965    0.000  244.965   745.710 1850.452    0.000 1850.452     0.000 2662.914    0.000 2662.914
214.70  5673.000  163.089    0.000  163.089   862.749 1871.167    0.000 1871.167     0.000 2915.958    0.000 2915.958
214.80  5447.889  242.024    0.000  242.024   890.303 1620.118    0.000 1620.118     0.000 2655.686    0.000 2655.686
214.90  5605.208  225.788    0.000  225.788  1014.745 1568.158    0.000 1568.158     0.000 2515.223    0.000 2515.223
215.00  5516.488  331.264    0.000  331.264   964.291 1586.296    0.000 1586.296     0.000 2615.261    0.000 2615.261
215.10  5425.628  365.801    0.000  365.801   945.094 1483.482    0.000 1483.482     0.000 2444.649    0.000 2444.649
215.20  5310.915  382.354    0.000  382.354   923.259 1603.160    0.000 1603.160     0.000 2690.752    0.000 2690.752
215.30  5389.876  328.105    0.000  328.105  1133.209 1500.859    0.000 1500.859     0.000 2713.175    0.000 2713.175
215.40  5221.968  400.953    0.000  400.953   955.348 1489.331    0.000 1489.331     0.000 2517.039    0.000 2517.039
215.50  5145.699  425.223    0.000  425.223   888.380 1529.783    0.000 1529.783     0.000 2432.389    0.000 2432.389
215.60  5391.397  407.486    0.000  407.486   908.278 1714.256    0.000 1714.256     0.000 2506.583    0.000 2506.583
215.70  5211.615  400.190    0.000  400.190   808.573 1799.853    0.000 1799.853     0.000 2594.140    0.000 2594.140
215.80  5500.505  363.050    0.000  363.050   928.555 1545.854    0.000 1545.854     0.000 2796.830    0.000 2796.830
215.90  5236.797  403.836    0.000  403.836   958.508 1559.545    0.000 1559.545     0.000 2581.485    0.000 2581.485
216.00  5319.455  438.088    0.000  438.088   595.401 1849.130    0.000 1849.130     0.000 2623.412    0.000 2623.412
216.10  5489.635  340.403    0.000  340.403   660.767 1838.563    0.000 1838.563     0.000 2732.383    0.000 2732.383
216.20  5480.555  423.418    0.000  423.418   916.397 1641.853    0.000 1641.853     0.000 2632.953    0.000 2632.953
216.30  5415.381  422.296    0.000  422.296   815.668 1715.648    0.000 1715.648    20.308 2661.807    0.000 2661.807
216.40  5222.789  365.108    0.000  365.108   828.858 1692.446    0.000 1692.446     0.000 2485.379    0.000 2485.379
216.50  5285.013  403.104    0.000  403.104   896.396 1546.693    0.000 1546.693    20.308 2778.227    0.000 2778.227
216.60  5204.227  402.338    0.000  402.338   983.459 1441.907    0.000 1441.907     0.000 2841.766    0.000 2841.766
216.70  5147.122  386.298    0.000  386.298   783.168 1578.661    0.000 1578.661     0.000 2576.763    0.000 2576.763
216.80  5241.317  418.072    0.000  418.072   815.155 1499.761    0.000 1499.761     0.000 2423.050    0.000 2423.050
216.90  5269.116  401.385    0.000  401.385   997.546 1443.513    0.000 1443.513    10.053 2562.781    0.000 2562.781
217.00  5236.348  384.154    0.000  384.154   943.813 1427.606    0.000 1427.606     0.000 2570.123    0.000 2570.123
217.10  5179.138  389.946    0.000  389.946   965.616 1467.534    0.000 1467.534    10.053 2591.032    0.000 2591.032
217.20  5113.901  428.591    0.000  428.591  1064.477 1486.652    0.000 1486.652     0.000 2727.559    0.000 2727.559
217.30  5231.006  402.458    0.000  402.458   949.004 1463.004    0.000 1463.004     0.000 2745.152    0.000 2745.152
217.40  5132.192  453.211    0.000  453.211   803.194 1499.796    0.000 1499.796     0.000 2519.862    0.000 2519.862
217.50  4958.593  461.274    0.000  461.274   852.471 1540.692    0.000 1540.692    10.154 2600.585    0.000 2600.585
217.60  5167.107  404.831    0.000  404.831  1134.143 1263.355    0.000 1263.355    30.260 2486.891    0.000 2486.891
217.70  5281.086  400.783    0.000  400.783  1008.416 1583.987    0.000 1583.987    50.769 2879.676    0.000 2879.676
217.80  5017.732  462.025    0.000  462.025   884.185 1759.854    0.000 1759.854    50.769 2630.049    0.000 2630.049
217.90  5133.196  362.834    0.000  362.834   899.341 1600.203    0.000 1600.203    30.462 2753.608    0.000 2753.608
218.00  5168.712  482.908    0.000  482.908   722.282 1647.101    0.000 1647.101    30.462 2684.436    0.000 2684.436
218.10  4933.304  384.407    0.000  384.407   807.297 1514.467    0.000 1514.467    20.308 2612.761    0.000 2612.761
218.20  5073.647  402.447    0.000  402.447  1089.777 1464.818    0.000 1464.818    20.106 2753.698    0.000 2753.698
218.30  5076.714  440.004    0.000  440.004   983.203 1608.646    0.000 1608.646    30.361 2644.921    0.000 2644.921
218.40  5197.447  402.511    0.000  402.511   936.379 1630.090    0.000 1630.090     0.000 2801.854    0.000 2801.854
218.50  5158.878  459.541    0.000  459.541   934.355 1516.601    0.000 1516.601    20.207 2763.247    0.000 2763.247
218.60  5186.284  449.956    0.000  449.956   870.583 1619.380    0.000 1619.380    71.077 2675.988    0.000 2675.988
218.70  5203.509  450.807    0.000  450.807   860.088 1635.128    0.000 1635.128     0.000 2743.151    0.000 2743.151
218.80  5237.600  411.535    0.000  411.535   887.840 1505.711    0.000 1505.711     0.000 2603.802    0.000 2603.802
218.90  5038.272  461.215    0.000  461.215   655.546 1813.291    0.000 1813.291     0.000 2733.384    0.000 2733.384
219.00  5039.149  467.090    0.000  467.090   685.203 1705.532    0.000 1705.532     0.000 2549.917    0.000 2549.917
219.10  5204.259  418.798    0.000  418.798   773.047 1766.415    0.000 1766.415     0.000 2846.993    0.000 2846.993
219.20  5135.300  400.296    0.000  400.296   735.827 1758.488    0.000 1758.488     0.000 2536.140    0.000 2536.140
219.30  5225.585  464.464    0.000  464.464   716.068 1775.713    0.000 1775.713    10.154 2664.325    0.000 2664.325
219.40  4963.408  486.024    0.000  486.024   760.133 1684.890    0.000 1684.890    10.053 2580.477    0.000 2580.477
219.50  5154.310  423.209    0.000  423.209  1001.327 1561.387    0.000 1561.387    10.053 2713.682    0.000 2713.682
219.60  5185.540  370.151    0.000  370.151   932.701 1560.829    0.000 1560.829     0.000 2520.753    0.000 2520.753
219.70  5058.655  403.721    0.000  403.721   856.063 1687.057    0.000 1687.057     0.000 2549.712    0.000 2549.712
219.80  4955.957  470.472    0.000  470.472   758.224 1780.443    0.000 1780.443    10.053 2590.531    0.000 2590.531
219.90  4902.810  450.796    0.000  450.796   874.834 1653.327    0.000 1653.327    30.361 2525.697    0.000 2525.697
220.00  4908.715  394.725    0.000  394.725   795.619 1533.430    0.000 1533.430    30.462 2579.777    0.000 2579.777
220.10  5051.728  459.563    0.000  459.563   812.482 1717.690    0.000 1717.690    20.207 2819.346    0.000 2819.346
220.20  5059.927  465.162    0.000  465.162   874.695 1548.956    0.000 1548.956    10.053 2656.886    0.000 2656.886
220.30  5188.211  453.964    0.000  453.964   832.852 1625.262    0.000 1625.262    50.669 2770.591    0.000 2770.591
220.40  5132.790  424.801    0.000  424.801   626.139 1774.022    0.000 1774.022    10.053 2639.090    0.000 2639.090
220.50  5072.653  447.820    0.000  447.820   876.973 1552.330    0.000 1552.330    10.053 2727.056    0.000 2727.056
220.60  5190.451  369.322    0.000  369.322   787.610 1543.653    0.000 1543.653     0.000 2449.086    0.000 2449.086
220.70  5378.712  368.331    0.000  368.331   956.922 1550.029    0.000 1550.029    60.722 2652.965    0.000 2652.965
220.80  5496.101  368.013    0.000  368.013   852.600 1736.828    0.000 1736.828    10.154 2915.151    0.000 2915.151
220.90  5425.780  373.938    0.000  373.938   810.222 1832.797    0.000 1832.797    10.053 2963.803    0.000 2963.803
221.00  5210.938  449.673    0.000  449.673   638.851 1729.543    0.000 1729.543    30.361 2616.371    0.000 2616.371
221.10  4976.083  434.736    0.000  434.736   623.895 1739.348    0.000 1739.348    40.212 2463.556    0.000 2463.556
221.20  5035.032  411.595    0.000  411.595   696.361 1769.282    0.000 1769.282    91.385 2781.749    0.000 2781.749
221.30  4970.055  422.527    0.000  422.527   705.569 1571.839    0.000 1571.839    60.923 2546.102    0.000 2546.102
221.40  4955.650  375.850    0.000  375.850   770.328 1557.314    0.000 1557.314    60.621 2502.469    0.000 2502.469
221.50  5115.291  300.353    0.000  300.353   791.505 1566.925    0.000 1566.925   101.539 2725.052    0.000 2725.052
221.60  5307.023  284.401    0.000  284.401   746.413 1459.256    0.000 1459.256     0.000 2593.848    0.000 2593.848
221.70  5221.859  463.301    0.000  463.301   554.768 1822.934    0.000 1822.934     0.000 2451.901    0.000 2451.901
221.80  5333.706  488.692    0.000  488.692   603.629 1790.989    0.000 1790.989     0.000 2636.181    0.000 2636.181
221.90  5387.465  426.874    0.000  426.874   835.371 1671.435    0.000 1671.435    30.159 2803.450    0.000 2803.450
222.00  5367.419  448.214    0.000  448.214   719.873 1882.333    0.000 1882.333     0.000 2742.830    0.000 2742.830
222.10  5366.873  453.031    0.000  453.031   626.445 1808.826    0.000 1808.826     0.000 2763.950    0.000 2763.950
222.20  5520.081  414.641    0.000  414.641   626.580 1892.184    0.000 1892.184    10.154 2754.402    0.000 2754.402
222.30  5318.747  431.690    0.000  431.690   629.737 1796.945    0.000 1796.945    10.154 2572.541    0.000 2572.541
222.40  5173.921  368.128    0.000  368.128   730.292 1680.148    0.000 1680.148    20.308 2600.696    0.000 2600.696
222.50  5316.723  460.715    0.000  460.715   618.929 1968.661    0.000 1968.661     0.000 2649.145    0.000 2649.145
222.60  5235.809  513.328    0.000  513.328   653.864 2015.208    0.000 2015.208    10.154 2889.329    0.000 2889.329
222.70  5017.276  548.950    0.000  548.950   675.919 1743.115    0.000 1743.115    10.154 2556.154    0.000 2556.154
222.80  4938.543  437.623    0.000  437.623  1760.127 1194.059    0.000 1194.059   639.694 2396.204  364.330 2031.873
222.90  5009.331  438.990    0.000  438.990  1529.986 1328.302    0.000 1328.302   515.029 2370.754  431.681 1939.073
223.00  4841.842  404.708    0.000  404.708  1415.088 1311.839    0.000 1311.839   152.308 2379.114  353.068 2026.046
223.10  5149.972  390.945    0.000  390.945  1539.729 1169.935    0.000 1169.935   436.617 2422.446  253.847 2168.599
223.20  4965.203  442.105    0.000  442.105  1389.110 1229.734    0.000 1229.734   324.924 2352.476  162.462 2190.014
223.30  5012.306  408.492    0.000  408.492  1382.585 1240.671    0.000 1240.671   324.219 2317.586  211.115 2106.471
223.40  4905.984  435.809    0.000  435.809  1325.026 1266.921    0.000 1266.921   506.283 2085.862    0.000 2085.862
223.50  4984.947  426.563    0.000  426.563  1486.355 1244.697    0.000 1244.697   335.078 2109.691    0.000 2109.691
223.60  4909.785  397.345    0.000  397.345  1496.938 1166.516    0.000 1166.516   619.387 2413.802  213.231 2200.571
223.70  4955.812  425.409    0.000  425.409  1464.280 1241.975    0.000 1241.975   404.643 2094.503    0.000 2094.503
223.80  4892.826  439.510    0.000  439.510  1476.664 1181.273    0.000 1181.273   342.511 1934.455    0.000 1934.455
223.90  4969.805  395.042    0.000  395.042  1513.015 1207.895    0.000 1207.895   385.847 2176.536  313.762 1862.774
224.00  5010.012  430.212    0.000  430.212  1519.559 1213.180    0.000 1213.180   304.213 2347.840  231.524 2116.316
224.10  4887.705  392.319    0.000  392.319  1480.997 1179.881    0.000 1179.881   716.592 2002.205    0.000 2002.205
224.20  5043.828  411.952    0.000  411.952  1705.063 1076.603    0.000 1076.603   778.624 2185.077    0.000 2185.077
224.30  5063.143  454.273    0.000  454.273  1776.599 1147.767    0.000 1147.767  1089.161 1972.045    0.000 1972.045
224.40  5099.635  396.947    0.000  396.947  1431.928 1290.399    0.000 1290.399   568.214 2278.984   91.385 2187.599
224.50  4864.647  385.462    0.000  385.462  1386.184 1111.655    0.000 1111.655   699.610 2096.713    0.000 2096.713
224.60  4926.247  421.352    0.000  421.352  1597.968 1074.571    0.000 1074.571   658.188 2065.851    0.000 2065.851
224.70  4762.238  375.232    0.000  375.232  1315.651 1192.513    0.000 1192.513   312.452 2246.103    0.000 2246.103
224.80  4990.005  415.919    0.000  415.919  1314.568 1379.532    0.000 1379.532   566.602 2088.274    0.000 2088.274
224.90  4942.473  414.191    0.000  414.191  1371.714 1234.278    0.000 1234.278   436.516 2139.647    0.000 2139.647
225.00  4752.593  470.523    0.000  470.523  1322.510 1191.557    0.000 1191.557   292.749 2214.832    0.000 2214.832
225.10  4781.318  424.626    0.000  424.626  1342.365 1174.480    0.000 1174.480   382.824 2086.660    0.000 2086.660
225.20  4867.370  425.757    0.000  425.757  1430.860 1146.469    0.000 1146.469   412.681 2086.358    0.000 2086.358
225.30  4950.441  451.626    0.000  451.626  1519.338 1161.118    0.000 1161.118   393.482 2182.559    0.000 2182.559
225.40  4901.704  453.313    0.000  453.313  1525.153 1141.062    0.000 1141.062   446.771 2214.639    0.000 2214.639
225.50  4842.078  446.213    0.000  446.213  1340.577 1297.815    0.000 1297.815   454.304 2409.165    0.000 2409.165
225.60  5107.885  368.978    0.000  368.978  1565.559 1242.133    0.000 1242.133   526.389 2349.049    0.000 2349.049
225.70  5040.231  405.748    0.000  405.748  1624.864 1166.510    0.000 1166.510   456.622 2388.051    0.000 2388.051
225.80  4822.838  399.092    0.000  399.092  1585.789 1159.472    0.000 1159.472   608.225 2054.989    0.000 2054.989
225.90  4798.818  427.642    0.000  427.642  1439.231 1125.062    0.000 1125.062   354.277 2031.264    0.000 2031.264
226.00  4712.985  454.861    0.000  454.861  1332.043 1125.094    0.000 1125.094   211.720 2018.184    0.000 2018.184
226.10  5007.581  420.578    0.000  420.578  1307.969 1224.313    0.000 1224.313   151.703 2213.722    0.000 2213.722
226.20  4924.253  380.926    0.000  380.926  1414.718 1141.829    0.000 1141.829   352.060 2233.327    0.000 2233.327
226.30  5133.958  373.541    0.000  373.541  1382.899 1189.562    0.000 1189.562   382.824 2212.516    0.000 2212.516
226.40  5078.375  381.691    0.000  381.691  1222.314 1305.022    0.000 1305.022    80.626 2274.047    0.000 2274.047
226.50  5324.491  379.665    0.000  379.665  1335.695 1154.434    0.000 1154.434    70.372 2187.776    0.000 2187.776
226.60  4789.233  438.870    0.000  438.870  1269.440 1239.139    0.000 1239.139   222.982 1960.079    0.000 1960.079
226.70  4979.684  356.982    0.000  356.982  1210.895 1048.846    0.000 1048.846    30.462 1565.901    0.000 1565.901
226.80  5175.214  353.906    0.000  353.906  1102.339 1123.028    0.000 1123.028     0.000 1836.333    0.000 1836.333
226.90  5081.987  481.450    0.000  481.450  1247.839 1287.491    0.000 1287.491    20.106 2083.013    0.000 2083.013
227.00  4818.197  512.708    0.000  512.708   844.390 1283.087    0.000 1283.087    10.053 1523.772    0.000 1523.772
227.10  4945.375  476.430    0.000  476.430  1173.873 1222.817    0.000 1222.817    50.265 1945.694    0.000 1945.694
227.20  4933.554  442.217    0.000  442.217  1162.126 1230.537    0.000 1230.537   140.444 2221.871    0.000 2221.871
227.30  4857.803  489.021    0.000  489.021  1215.275 1236.123    0.000 1236.123    60.621 2193.304    0.000 2193.304
227.40  5073.618  455.422    0.000  455.422  1244.367 1195.323    0.000 1195.323    71.077 2174.109    0.000 2174.109
227.50  4918.962  492.178    0.000  492.178  1405.782 1094.381    0.000 1094.381    20.308 1923.072    0.000 1923.072
227.60  4982.474  487.944    0.000  487.944  1134.318 1120.935    0.000 1120.935    30.260 1809.982    0.000 1809.982
227.70  4768.516  494.528    0.000  494.528  1135.368 1162.141    0.000 1162.141    30.462 1682.110    0.000 1682.110
227.80  4762.833  451.271    0.000  451.271  1117.475 1307.389    0.000 1307.389    40.616 2066.240    0.000 2066.240
227.90  4777.982  472.831    0.000  472.831  1014.505 1319.783    0.000 1319.783     0.000 1781.428    0.000 1781.428
228.00  4869.029  429.566    0.000  429.566  1263.647 1220.026    0.000 1220.026   354.479 1848.389    0.000 1848.389
228.10  4901.535  472.439    0.000  472.439  1380.647 1156.480    0.000 1156.480   465.064 1960.081    0.000 1960.081
228.20  4715.544  516.127    0.000  516.127  1230.555 1263.997    0.000 1263.997   382.321 1889.408    0.000 1889.408
228.30  5147.324  399.764    0.000  399.764  1312.275 1296.008    0.000 1296.008   446.065 2049.262    0.000 2049.262
228.40  4839.523  565.920    0.000  565.920  1262.443 1301.988    0.000 1301.988   515.031 1869.305    0.000 1869.305
228.50  4841.068  516.148    0.000  516.148  1068.155 1275.304    0.000 1275.304   220.165 1805.868    0.000 1805.868
228.60  4986.778  519.165    0.000  519.165  1236.125 1248.348    0.000 1248.348   412.177 1955.952    0.000 1955.952
228.70  4709.525  520.008    0.000  520.008  1398.519 1111.688    0.000 1111.688   402.124 1888.603    0.000 1888.603
228.80  4744.823  466.794    0.000  466.794  1484.208 1098.403    0.000 1098.403   526.087 1919.666    0.000 1919.666
228.90  4685.317  462.315    0.000  462.315  1396.709 1145.532    0.000 1145.532   495.323 1809.684    0.000 1809.684
229.00  4663.105  547.681    0.000  547.681  1366.245 1126.510    0.000 1126.510   462.041 1751.964    0.000 1751.964
229.10  4944.356  564.513    0.000  564.513  1381.677 1252.720    0.000 1252.720   558.262 2018.099    0.000 2018.099
229.20  4815.891  585.692    0.000  585.692  1337.981 1139.190    0.000 1139.190   487.386 1700.920    0.000 1700.920
229.30  4784.720  549.487    0.000  549.487  1263.173 1244.283    0.000 1244.283   274.155 1874.235    0.000 1874.235
229.40  4714.917  542.606    0.000  542.606  1253.678 1328.324    0.000 1328.324   425.354 1961.086    0.000 1961.086
229.50  4745.522  592.783    0.000  592.783  1135.210 1355.555    0.000 1355.555   322.606 2091.372    0.000 2091.372
229.60  4855.620  614.060    0.000  614.060  1205.529 1341.933    0.000 1341.933   451.792 1987.625    0.000 1987.625
229.70  4726.466  586.114    0.000  586.114  1188.369 1188.168    0.000 1188.168   273.852 2238.465    0.000 2238.465
229.80  4789.595  572.991    0.000  572.991  1335.146 1231.584    0.000 1231.584   646.522 1964.315    0.000 1964.315
229.90  4696.838  596.575    0.000  596.575  1300.339 1207.803    0.000 1207.803   626.719 1731.578    0.000 1731.578
230.00  4565.524  566.050    0.000  566.050  1273.707 1156.340    0.000 1156.340   554.634 1737.500    0.000 1737.500
230.10  4782.730  569.733    0.000  569.733  1165.475 1248.865    0.000 1248.865   274.155 1952.753    0.000 1952.753
230.20  4610.799  515.955    0.000  515.955  1322.935 1230.524    0.000 1230.524   507.694 2063.940    0.000 2063.940
230.30  4840.031  514.374    0.000  514.374  1347.625 1224.526    0.000 1224.526   575.546 1860.454    0.000 1860.454
230.40  4854.149  501.555    0.000  501.555  1398.580 1078.574    0.000 1078.574   628.937 1840.760    0.000 1840.760
230.50  4854.805  422.220    0.000  422.220  1402.596 1225.916    0.000 1225.916   568.617 1964.111    0.000 1964.111
230.60  4822.269  414.342    0.000  414.342  1277.697 1114.164    0.000 1114.164   455.917 1952.349    0.000 1952.349
230.70  4866.912  407.320    0.000  407.320  1420.286 1114.468    0.000 1114.468   264.001 2204.589    0.000 2204.589
230.80  5002.790  332.137    0.000  332.137  1501.916 1107.901    0.000 1107.901   192.924 2083.147  213.231 1869.916
230.90  4902.917  391.775    0.000  391.775  1279.904 1235.598    0.000 1235.598    30.462 2228.517  142.154 2086.362
231.00  4749.775  460.968    0.000  460.968  1476.524 1131.788    0.000 1131.788   192.924 2064.139  233.539 1830.600
231.10  4855.575  395.828    0.000  395.828  1481.707 1062.958    0.000 1062.958   251.529 1965.810  191.513 1774.297
231.20  4944.772  460.809    0.000  460.809  1432.904 1191.854    0.000 1191.854   152.308 2267.823  213.231 2054.592
231.30  5078.281  363.293    0.000  363.293  1364.825 1174.451    0.000 1174.451   396.001 1931.537   50.769 1880.767
231.40  4873.117  432.958    0.000  432.958  1384.466 1135.430    0.000 1135.430   362.617 1973.053    0.000 1973.053
231.50  4831.997  541.722    0.000  541.722  1284.063 1369.736    0.000 1369.736   446.771 1923.296    0.000 1923.296
231.60  4871.215  531.110    0.000  531.110  1043.771 1437.353    0.000 1437.353   192.924 1938.674    0.000 1938.674
231.70  4900.266  508.416    0.000  508.416   968.626 1367.882    0.000 1367.882   110.888 1817.830    0.000 1817.830
231.80  4794.598  518.105    0.000  518.105   992.810 1369.397    0.000 1369.397   182.167 1821.455    0.000 1821.455
231.90  4810.815  602.643    0.000  602.643  1078.656 1427.756    0.000 1427.756   140.747 2008.946    0.000 2008.946
232.00  4710.125  607.359    0.000  607.359  1012.002 1353.839    0.000 1353.839    60.119 2133.914    0.000 2133.914
232.10  4828.671  467.070    0.000  467.070  1113.677 1277.490    0.000 1277.490   190.712 1709.258    0.000 1709.258
232.20  4781.824  470.701    0.000  470.701  1157.815 1281.297    0.000 1281.297   172.616 2287.726    0.000 2287.726
232.30  4657.348  504.516    0.000  504.516  1393.477  907.939    0.000  907.939   182.770 1781.545    0.000 1781.545
232.40  4638.833  539.364    0.000  539.364  1295.731  962.284    0.000  962.284   192.924 1713.588    0.000 1713.588
232.50  4862.314  540.998    0.000  540.998  1199.854 1004.604    0.000 1004.604   182.770 1823.071    0.000 1823.071
232.60  4862.613  530.504    0.000  530.504  1548.221  896.164    0.000  896.164   101.539 1878.850    0.000 1878.850
232.70  4716.567  517.580    0.000  517.580  1312.615  976.112    0.000  976.112   162.462 1848.396    0.000 1848.396
232.80  4745.754  489.713    0.000  489.713  1254.954  946.058    0.000  946.058   182.770 1687.442    0.000 1687.442
232.90  4839.640  514.583    0.000  514.583  1200.201 1097.884    0.000 1097.884   182.770 1838.132    0.000 1838.132
233.00  4722.995  444.478    0.000  444.478  1336.439  946.701    0.000  946.701   203.078 1746.548    0.000 1746.548
233.10  4691.135  465.980    0.000  465.980  1287.269  972.463    0.000  972.463   121.847 1565.390    0.000 1565.390
233.20  4612.639  552.083    0.000  552.083  1156.844 1035.463    0.000 1035.463   142.154 1649.338    0.000 1649.338
233.30  4690.670  505.488    0.000  505.488  1238.208 1000.391    0.000 1000.391   243.693 1694.274    0.000 1694.274
233.40  4702.742  457.530    0.000  457.530  1219.964 1001.671    0.000 1001.671   203.078 1812.203    0.000 1812.203
233.50  4750.392  515.177    0.000  515.177  1156.787 1016.617    0.000 1016.617   132.000 1820.143    0.000 1820.143
233.60  4933.649  504.252    0.000  504.252  1326.511 1032.870    0.000 1032.870   243.693 1735.690    0.000 1735.690
233.70  4815.329  535.710    0.000  535.710  1376.301  911.596    0.000  911.596   213.231 1533.722    0.000 1533.722
233.80  4702.774  514.792    0.000  514.792  1212.642 1084.680    0.000 1084.680   264.001 1530.819    0.000 1530.819
233.90  4705.296  494.105    0.000  494.105  1267.267 1117.912    0.000 1117.912   142.154 1739.312    0.000 1739.312
234.00  4802.980  488.189    0.000  488.189  1349.506 1037.928    0.000 1037.928    60.923 1656.881    0.000 1656.881
234.10  4697.269  541.383    0.000  541.383  1274.738 1097.239    0.000 1097.239   162.462 1667.429    0.000 1667.429
234.20  4693.661  509.308    0.000  509.308  1334.975  976.755    0.000  976.755   152.308 1747.957    0.000 1747.957
234.30  4641.894  519.644    0.000  519.644  1439.497  917.653    0.000  917.653   101.539 1757.911    0.000 1757.911
234.40  4791.817  522.877    0.000  522.877  1272.583  993.919    0.000  993.919   111.693 1576.449    0.000 1576.449
234.50  4819.968  463.239    0.000  463.239  1304.540 1064.865    0.000 1064.865   192.924 1605.303    0.000 1605.303
234.60  4745.106  521.279    0.000  521.279  1558.325  873.695    0.000  873.695   203.078 1523.170    0.000 1523.170
234.70  4894.134  495.616    0.000  495.616  1383.107  924.194    0.000  924.194   132.000 1656.682    0.000 1656.682
234.80  4882.862  444.810    0.000  444.810  1458.378  961.403    0.000  961.403   162.462 1837.737    0.000 1837.737
234.90  4975.646  436.145    0.000  436.145  1320.767 1114.996    0.000 1114.996    71.077 1858.649    0.000 1858.649
235.00  4729.901  452.080    0.000  452.080  1324.217  997.765    0.000  997.765   101.539 1808.582    0.000 1808.582
235.10  4901.346  433.910    0.000  433.910  1033.429 1150.675    0.000 1150.675   132.000 1719.210    0.000 1719.210
235.20  4943.618  477.394    0.000  477.394  1209.865 1090.744    0.000 1090.744   111.693 1728.057    0.000 1728.057
235.30  4854.777  504.393    0.000  504.393  1317.495 1014.139    0.000 1014.139   142.154 1908.306    0.000 1908.306
235.40  4898.215  522.625    0.000  522.625  1261.657  927.685    0.000  927.685   192.924 1619.083    0.000 1619.083
235.50  4975.995  620.885    0.000  620.885  1423.218  942.423    0.000  942.423   192.924 1719.413    0.000 1719.413
235.60  4897.526  533.853    0.000  533.853  1407.977  802.783    0.000  802.783   233.539 1747.455    0.000 1747.455
235.70  4866.448  552.303    0.000  552.303  1319.876  932.317    0.000  932.317   203.078 1727.652    0.000 1727.652
235.80  4861.870  540.517    0.000  540.517  1173.922 1006.459    0.000 1006.459   182.770 1637.372    0.000 1637.372
235.90  4973.224  581.604    0.000  581.604  1265.461 1058.264    0.000 1058.264   203.078 1932.543    0.000 1932.543
236.00  4850.779  469.074    0.000  469.074  1218.578 1037.025    0.000 1037.025   172.616 1669.042    0.000 1669.042
236.10  4843.024  520.819    0.000  520.819  1338.327  929.375    0.000  929.375   132.000 1738.207    0.000 1738.207
236.20  4880.876  493.422    0.000  493.422  1325.137 1058.078    0.000 1058.078   172.616 1778.420    0.000 1778.420
236.30  4809.054  509.977    0.000  509.977  1428.597 1014.323    0.000 1014.323   162.462 1898.958    0.000 1898.958
236.40  4911.059  532.156    0.000  532.156  1422.213  980.596    0.000  980.596    60.923 1738.914    0.000 1738.914
236.50  5044.301  473.830    0.000  473.830  1231.722 1104.733    0.000 1104.733    81.231 1839.947    0.000 1839.947
236.60  5001.264  526.532    0.000  526.532  1321.157 1169.180    0.000 1169.180   192.924 2070.174    0.000 2070.174
236.70  4830.007  539.913    0.000  539.913  1391.046 1070.444    0.000 1070.444    40.616 2042.222    0.000 2042.222
236.80  4965.542  504.637    0.000  504.637  1269.997 1004.594    0.000 1004.594    81.231 1820.044    0.000 1820.044
236.90  4997.699  564.505    0.000  564.505  1402.879  956.222    0.000  956.222   152.308 1707.544    0.000 1707.544
237.00  4794.227  543.250    0.000  543.250  1187.384 1056.315    0.000 1056.315    91.385 1641.807    0.000 1641.807
237.10  5081.961  548.093    0.000  548.093  1267.531 1201.436    0.000 1201.436    81.231 2035.288    0.000 2035.288
237.20  4903.138  571.960    0.000  571.960  1156.048 1295.036    0.000 1295.036   172.616 1913.343    0.000 1913.343
237.30  4902.544  557.668    0.000  557.668  1293.730 1156.222    0.000 1156.222    40.616 1973.257    0.000 1973.257
237.40  4769.948  583.038    0.000  583.038  1238.558 1069.032    0.000 1069.032    60.923 1791.797    0.000 1791.797
237.50  4797.608  519.213    0.000  519.213  1201.977 1071.316    0.000 1071.316    81.231 1996.082    0.000 1996.082
237.60  4791.041  516.115    0.000  516.115  1286.284 1136.856    0.000 1136.856     0.000 2003.315    0.000 2003.315
237.70  4933.993  459.114    0.000  459.114  1198.611 1077.490    0.000 1077.490    91.385 1730.368    0.000 1730.368
237.80  4714.068  469.193    0.000  469.193  1133.803 1111.171    0.000 1111.171    10.154 1620.186    0.000 1620.186
237.90  4674.851  485.240    0.000  485.240  1262.726 1056.357    0.000 1056.357   101.539 1629.236    0.000 1629.236
238.00  4861.862  529.590    0.000  529.590  1235.416 1076.849    0.000 1076.849    81.231 1758.717    0.000 1758.717
238.10  4916.955  546.598    0.000  546.598  1246.118 1030.382    0.000 1030.382    60.923 1597.966    0.000 1597.966
238.20  4896.734  588.471    0.000  588.471  1177.046 1106.077    0.000 1106.077   203.078 1672.166    0.000 1672.166
238.30  4827.286  518.206    0.000  518.206  1135.008 1094.505    0.000 1094.505    81.231 1619.582    0.000 1619.582
238.40  4691.989  509.277    0.000  509.277  1192.428  982.661    0.000  982.661   101.539 1478.638    0.000 1478.638
238.50  4646.646  532.471    0.000  532.471  1197.178 1034.834    0.000 1034.834    60.923 1620.188    0.000 1620.188
238.60  4810.959  575.798    0.000  575.798  1309.817  932.853    0.000  932.853   192.924 1630.444    0.000 1630.444
238.70  4852.117  432.898    0.000  432.898  1270.795  934.275    0.000  934.275   141.550 1629.635    0.000 1629.635
238.80  4927.732  506.172    0.000  506.172  1367.052 1002.135    0.000 1002.135    91.385 1949.632    0.000 1949.632
238.90  4876.900  532.564    0.000  532.564  1329.726 1072.830    0.000 1072.830   233.338 2001.905    0.000 2001.905
239.00  4854.895  512.208    0.000  512.208  1260.750 1070.773    0.000 1070.773   233.338 1672.369    0.000 1672.369
239.10  4651.861  515.171    0.000  515.171  1209.565 1126.531    0.000 1126.531   213.030 1707.252    0.000 1707.252
239.20  4882.409  479.627    0.000  479.627  1183.758 1140.587    0.000 1140.587   191.114 1668.950    0.000 1668.950
239.30  4957.568  520.480    0.000  520.480  1230.155 1092.894    0.000 1092.894   283.906 1559.373    0.000 1559.373
239.40  4905.323  525.895    0.000  525.895  1287.543 1069.940    0.000 1069.940   243.693 1811.907    0.000 1811.907
239.50  4984.390  508.728    0.000  508.728  1227.599 1183.856    0.000 1183.856   121.847 1873.436    0.000 1873.436
239.60  4983.182  499.667    0.000  499.667  1136.240 1177.970    0.000 1177.970   111.693 1660.505    0.000 1660.505
239.70  5013.784  524.073    0.000  524.073  1361.418 1217.667    0.000 1217.667   213.231 1862.973    0.000 1862.973
239.80  4844.253  511.223    0.000  511.223  1266.489 1174.961    0.000 1174.961   212.728 1682.019    0.000 1682.019
239.90  4883.006  541.161    0.000  541.161  1267.144 1108.931    0.000 1108.931   121.847 1740.326    0.000 1740.326
240.00  5156.424  502.047    0.000  502.047  1375.914 1071.098    0.000 1071.098   172.616 1911.532    0.000 1911.532
240.10  5303.199  532.180    0.000  532.180  1310.648 1209.487    0.000 1209.487    40.616 2206.197    0.000 2206.197
240.20  5156.478  548.400    0.000  548.400  1249.815 1260.028    0.000 1260.028   162.462 1850.408    0.000 1850.408
240.30  5122.539  495.019    0.000  495.019  1340.952 1245.110    0.000 1245.110   142.154 1941.791    0.000 1941.791
240.40  4972.148  532.472    0.000  532.472  1240.297 1197.649    0.000 1197.649    71.077 1872.929    0.000 1872.929
240.50  5016.156  544.976    0.000  544.976  1327.992 1206.759    0.000 1206.759   142.054 1870.205    0.000 1870.205
240.60  5107.024  506.119    0.000  506.119  1351.393 1074.985    0.000 1074.985   192.924 1840.452    0.000 1840.452
240.70  5069.376  471.878    0.000  471.878  1345.661  978.105    0.000  978.105   182.770 1577.662    0.000 1577.662
240.80  5081.065  469.877    0.000  469.877  1367.279 1117.664    0.000 1117.664   151.705 2041.122    0.000 2041.122
240.90  4952.125  529.017    0.000  529.017  1231.482 1206.032    0.000 1206.032    81.231 1910.826    0.000 1910.826
241.00  5087.114  429.851    0.000  429.851  1194.733 1173.230    0.000 1173.230    10.154 1773.100    0.000 1773.100
241.10  4938.737  466.403    0.000  466.403  1264.468 1077.980    0.000 1077.980   101.539 1828.095    0.000 1828.095
241.20  5075.959  496.757    0.000  496.757  1449.983  988.284    0.000  988.284    30.462 1992.568    0.000 1992.568
241.30  5031.094  505.764    0.000  505.764  1146.008 1170.666    0.000 1170.666     0.000 1909.114    0.000 1909.114
241.40  5157.361  548.686    0.000  548.686  1396.789 1051.814    0.000 1051.814    50.467 1847.188    0.000 1847.188
241.50  5027.729  516.374    0.000  516.374  1454.492  929.458    0.000  929.458    70.876 1856.229    0.000 1856.229
241.60  4776.613  574.103    0.000  574.103  1419.686  873.052    0.000  873.052   141.953 1657.075    0.000 1657.075
241.70  4750.443  560.410    0.000  560.410  1224.111  941.576    0.000  941.576    91.385 1618.776    0.000 1618.776
241.80  4796.591  533.335    0.000  533.335  1440.286  986.883    0.000  986.883    50.769 1761.133    0.000 1761.133
241.90  4884.723  496.018    0.000  496.018  1331.908  992.889    0.000  992.889    10.154 1811.700    0.000 1811.700
242.00  4938.600  402.948    0.000  402.948  1489.224  805.346    0.000  805.346   121.645 1729.466    0.000 1729.466
242.10  5192.613  403.936    0.000  403.936  1347.641  997.380    0.000  997.380    10.053 1758.918    0.000 1758.918
242.20  5071.084  366.567    0.000  366.567  1410.065  990.555    0.000  990.555    10.154 1930.227    0.000 1930.227
242.30  4848.860  426.620    0.000  426.620  1314.424 1002.435    0.000 1002.435    10.053 1890.917    0.000 1890.917
242.40  4849.058  470.045    0.000  470.045  1250.176  982.250    0.000  982.250    10.053 1738.810    0.000 1738.810
242.50  4671.219  502.525    0.000  502.525  1279.552 1093.708    0.000 1093.708    50.366 1829.698    0.000 1829.698
242.60  4953.569  483.588    0.000  483.588  1208.758 1074.763    0.000 1074.763    50.769 1869.905    0.000 1869.905
242.70  4973.637  502.514    0.000  502.514  1265.229 1084.758    0.000 1084.758    40.616 2014.072    0.000 2014.072
242.80  5109.297  461.808    0.000  461.808  1364.276  999.771    0.000  999.771   111.693 1912.131    0.000 1912.131
242.90  4872.040  465.962    0.000  465.962  1077.694 1126.011    0.000 1126.011     0.000 1672.770    0.000 1672.770
243.00  4919.323  446.810    0.000  446.810  1271.191 1202.315    0.000 1202.315    30.462 1973.960    0.000 1973.960
243.10  4905.721  475.070    0.000  475.070  1079.676 1227.833    0.000 1227.833    50.769 1832.410    0.000 1832.410
243.20  4852.028  377.521    0.000  377.521  1421.343  856.615    0.000  856.615   111.693 1770.580    0.000 1770.580
243.30  4950.792  405.772    0.000  405.772  1227.946  975.216    0.000  975.216    40.616 1731.881    0.000 1731.881
243.40  4983.559  479.110    0.000  479.110  1256.852 1024.279    0.000 1024.279    91.385 1628.227    0.000 1628.227
243.50  4758.030  455.281    0.000  455.281  1213.687  928.038    0.000  928.038    50.769 1648.130    0.000 1648.130
243.60  4775.151  480.316    0.000  480.316  1145.798 1059.303    0.000 1059.303     0.000 1662.620    0.000 1662.620
243.70  5050.624  481.936    0.000  481.936  1474.840  928.528    0.000  928.528    40.616 1799.846    0.000 1799.846
243.80  5010.828  470.810    0.000  470.810  1405.148 1110.578    0.000 1110.578     0.000 2090.381    0.000 2090.381
243.90  4903.160  464.720    0.000  464.720  1357.763 1027.868    0.000 1027.868    20.308 1913.041    0.000 1913.041
244.00  4798.291  535.181    0.000  535.181  1167.295 1215.617    0.000 1215.617    10.154 1972.556    0.000 1972.556
244.10  4954.678  516.066    0.000  516.066  1178.141 1223.462    0.000 1223.462     0.000 1964.116    0.000 1964.116
244.20  4760.505  585.238    0.000  585.238   990.714 1337.947    0.000 1337.947     0.000 2047.758    0.000 2047.758
244.30  4827.246  520.506    0.000  520.506  1243.147 1240.625    0.000 1240.625    60.923 2130.198    0.000 2130.198
244.40  4998.762  500.875    0.000  500.875  1110.893 1262.291    0.000 1262.291    20.308 2067.360    0.000 2067.360
244.50  4857.686  505.372    0.000  505.372  1244.796 1134.995    0.000 1134.995     0.000 2036.294    0.000 2036.294
244.60  4689.139  638.805    0.000  638.805  1216.564 1156.491    0.000 1156.491    20.308 2055.193    0.000 2055.193
244.70  4824.151  611.506    0.000  611.506  1218.773 1071.625    0.000 1071.625    20.308 2148.697    0.000 2148.697
244.80  4855.081  585.207    0.000  585.207  1432.311 1025.502    0.000 1025.502    81.231 2018.105    0.000 2018.105
244.90  4728.025  631.246    0.000  631.246  1227.614 1111.886    0.000 1111.886    81.231 1925.917    0.000 1925.917
245.00  4827.280  568.797    0.000  568.797  1287.747 1105.447    0.000 1105.447   111.693 2007.049    0.000 2007.049
245.10  4587.792  669.971    0.000  669.971  1217.569 1074.907    0.000 1074.907    60.923 1935.663    0.000 1935.663
245.20  4837.125  566.964    0.000  566.964  1441.244 1031.765    0.000 1031.765   161.857 1862.976    0.000 1862.976
245.30  4769.192  553.722    0.000  553.722  1406.346  976.083    0.000  976.083   142.154 1953.553    0.000 1953.553
245.40  4770.173  593.852    0.000  593.852  1359.411 1054.758    0.000 1054.758   142.154 1861.364    0.000 1861.364
245.50  4820.966  632.327    0.000  632.327  1365.676 1097.608    0.000 1097.608   111.693 2031.271    0.000 2031.271
245.60  4881.791  605.826    0.000  605.826  1382.146 1057.489    0.000 1057.489    20.107 1950.240    0.000 1950.240
245.70  4769.365  588.167    0.000  588.167  1450.509 1083.439    0.000 1083.439    81.231 2117.231    0.000 2117.231
245.80  4733.628  617.757    0.000  617.757  1398.440 1140.163    0.000 1140.163    81.231 1974.669    0.000 1974.669
245.90  4855.617  615.728    0.000  615.728  1337.407 1126.457    0.000 1126.457   111.693 2127.886    0.000 2127.886
246.00  4912.893  548.438    0.000  548.438  1322.452 1105.057    0.000 1105.057   141.953 2029.265    0.000 2029.265
246.10  4791.978  548.541    0.000  548.541  1281.807 1213.652    0.000 1213.652    10.154 2130.703    0.000 2130.703
246.20  4789.282  520.779    0.000  520.779  1384.531 1075.740    0.000 1075.740    30.462 2242.395    0.000 2242.395
246.30  4680.374  558.847    0.000  558.847  1347.566  976.951    0.000  976.951   131.900 1926.215    0.000 1926.215
246.40  4676.439  626.259    0.000  626.259  1335.899 1022.208    0.000 1022.208    40.616 1878.165    0.000 1878.165
246.50  4698.240  599.627    0.000  599.627  1335.373  929.992    0.000  929.992   111.693 1976.581    0.000 1976.581
246.60  4774.429  476.970    0.000  476.970  1292.787 1091.689    0.000 1091.689    71.077 2015.688    0.000 2015.688
246.70  4726.984  574.499    0.000  574.499  1315.000 1031.076    0.000 1031.076    81.231 1934.555    0.000 1934.555
246.80  4728.134  508.705    0.000  508.705  1202.404  985.069    0.000  985.069     0.000 1782.850    0.000 1782.850
246.90  4805.554  582.241    0.000  582.241  1270.107 1058.520    0.000 1058.520    20.308 1751.078    0.000 1751.078
247.00  4891.336  539.868    0.000  539.868  1370.732 1096.013    0.000 1096.013    60.923 1997.898    0.000 1997.898
247.10  4625.593  552.390    0.000  552.390  1317.569  896.832    0.000  896.832    30.462 1674.182    0.000 1674.182
247.20  4841.021  528.405    0.000  528.405  1342.674  996.319    0.000  996.319     0.000 1887.110    0.000 1887.110
247.30  5898.760  510.667    0.000  510.667  1146.137 2252.654    0.000 2252.654   395.800 3893.913    0.000 3893.913
247.40  5598.536  559.571    0.000  559.571  1448.454 2068.524    0.000 2068.524    40.212 3830.787    0.000 3830.787
247.50  5568.420  536.518    0.000  536.518  1266.635 2212.235    0.000 2212.235   279.282 3898.952    0.000 3898.952
247.60  5739.991  460.004    0.000  460.004  1388.724 2103.603    0.000 2103.603   121.847 4024.626    0.000 4024.626
247.70  5537.514  554.010    0.000  554.010  1349.056 2415.585    0.000 2415.585   375.191 4014.881    0.000 4014.881
247.80  5507.448  485.278    0.000  485.278  1345.234 2170.599    0.000 2170.599    30.260 4067.139    0.000 4067.139
247.90  5508.934  528.188    0.000  528.188  1235.931 2322.540    0.000 2322.540     0.000 4221.446    0.000 4221.446
248.00  5500.466  528.366    0.000  528.366  1168.970 2119.397    0.000 2119.397    30.361 3930.917    0.000 3930.917
248.10  5723.431  432.421    0.000  432.421  1196.861 2129.606    0.000 2129.606    70.674 3867.169    0.000 3867.169
248.20  5577.179  416.570    0.000  416.570  1139.016 2103.073    0.000 2103.073    10.154 3536.831    0.000 3536.831
248.30  5678.866  478.517    0.000  478.517  1180.907 2267.647    0.000 2267.647    50.366 3963.275    0.000 3963.275
248.40  5575.261  494.816    0.000  494.816  1391.614 2065.243    0.000 2065.243    10.053 3843.847    0.000 3843.847
248.50  5543.471  487.751    0.000  487.751  1111.686 2358.771    0.000 2358.771     0.000 3965.596    0.000 3965.596
248.60  5694.829  532.271    0.000  532.271  1144.640 2312.083    0.000 2312.083     0.000 3903.063    0.000 3903.063
248.70  5468.786  463.955    0.000  463.955   993.459 2343.345    0.000 2343.345     0.000 3746.137    0.000 3746.137
248.80  5642.480  505.046    0.000  505.046  1127.934 2277.682    0.000 2277.682     0.000 3738.883    0.000 3738.883
248.90  5446.885  540.530    0.000  540.530  1123.969 2305.108    0.000 2305.108     0.000 3789.058    0.000 3789.058
249.00  5505.175  544.322    0.000  544.322  1218.640 2344.807    0.000 2344.807     0.000 4187.578    0.000 4187.578
249.10  5647.840  493.925    0.000  493.925  1190.608 2347.435    0.000 2347.435     0.000 4077.685    0.000 4077.685
249.20  5717.951  477.679    0.000  477.679  1259.135 2192.728    0.000 2192.728     0.000 3831.277    0.000 3831.277
249.30  5521.352  491.898    0.000  491.898  1163.952 2321.793    0.000 2321.793     9.953 3621.065    0.000 3621.065
249.40  5499.900  499.400    0.000  499.400  1140.437 2345.815    0.000 2345.815     9.953 3899.442    0.000 3899.442
249.50  5636.734  497.731    0.000  497.731  1120.777 2373.350    0.000 2373.350     0.000 3772.267    0.000 3772.267
249.60  5593.205  452.420    0.000  452.420  1062.173 2372.067    0.000 2372.067     0.000 3864.562    0.000 3864.562
249.70  5640.259  498.875    0.000  498.875  1155.147 2363.145    0.000 2363.145     0.000 3866.782    0.000 3866.782
249.80  5515.221  484.202    0.000  484.202  1027.629 2350.311    0.000 2350.311     0.000 3607.401    0.000 3607.401
249.90  5593.908  521.579    0.000  521.579   959.550 2316.126    0.000 2316.126    10.154 3459.016    0.000 3459.016
250.00  5495.771  448.356    0.000  448.356  1025.211 2469.091    0.000 2469.091    30.462 4129.277    0.000 4129.277
250.10  5665.586  510.873    0.000  510.873  1027.970 2510.922    0.000 2510.922     0.000 3837.425    0.000 3837.425
250.20  5577.170  496.797    0.000  496.797  1229.310 2130.318    0.000 2130.318    40.213 3394.177    0.000 3394.177
250.30  5591.123  431.629    0.000  431.629  1037.088 2214.614    0.000 2214.614    20.106 3447.964    0.000 3447.964
250.40  5555.011  484.223    0.000  484.223  1239.191 2110.909    0.000 2110.909    90.378 3551.706    0.000 3551.706
250.50  5785.509  503.124    0.000  503.124  1247.850 2073.587    0.000 2073.587    70.271 3245.387    0.000 3245.387
250.60  5676.548  460.530    0.000  460.530  1205.707 2199.810    0.000 2199.810    30.160 3529.896    0.000 3529.896
250.70  5593.747  449.949    0.000  449.949  1233.361 2039.578    0.000 2039.578   100.733 3370.450    0.000 3370.450
250.80  5773.443  491.421    0.000  491.421  1033.466 2408.296    0.000 2408.296   142.154 3861.760    0.000 3861.760
250.90  5505.495  507.625    0.000  507.625  1075.844 2424.153    0.000 2424.153    10.154 3931.527    0.000 3931.527
251.00  5551.453  491.991    0.000  491.991  1230.941 2291.884    0.000 2291.884   172.616 3889.517    0.000 3889.517
251.10  5449.071  497.494    0.000  497.494  1175.417 2243.076    0.000 2243.076   223.385 3970.549    0.000 3970.549
251.20  5556.608  450.011    0.000  450.011  1221.241 2257.035    0.000 2257.035   324.924 3976.872    0.000 3976.872
251.30  5562.691  523.695    0.000  523.695  1139.522 2417.524    0.000 2417.524   111.693 4237.252    0.000 4237.252
251.40  5628.320  509.224    0.000  509.224  1158.317 2497.404    0.000 2497.404   132.000 4060.916    0.000 4060.916
251.50  5485.903  536.647    0.000  536.647  1014.387 2515.957    0.000 2515.957    91.385 3931.642    0.000 3931.642
251.60  5433.785  608.067    0.000  608.067  1004.516 2591.734    0.000 2591.734    40.616 3965.125    0.000 3965.125
251.70  5326.538  606.900    0.000  606.900   855.607 2665.523    0.000 2665.523   152.006 3658.890    0.000 3658.890
251.80  5443.932  538.746    0.000  538.746   784.407 2684.750    0.000 2684.750    40.515 3857.545    0.000 3857.545
251.90  5454.474  569.052    0.000  569.052   720.218 2672.184    0.000 2672.184    10.154 3557.161    0.000 3557.161
252.00  5569.076  526.789    0.000  526.789   938.456 2508.836    0.000 2508.836    40.616 3711.172    0.000 3711.172
252.10  5581.308  565.903    0.000  565.903   964.946 2574.438    0.000 2574.438    30.462 4047.151    0.000 4047.151
252.20  5513.051  563.167    0.000  563.167   925.491 2440.828    0.000 2440.828    50.769 3703.336    0.000 3703.336
252.30  5490.366  683.139    0.000  683.139  1190.044 2475.504    0.000 2475.504    40.012 3911.235    0.000 3911.235
252.40  5511.288  616.393    0.000  616.393   822.803 2451.107    0.000 2451.107    29.959 3483.962    0.000 3483.962
252.50  5579.556  555.494    0.000  555.494  1063.258 2540.781    0.000 2540.781    40.616 3824.270    0.000 3824.270
252.60  5433.527  564.246    0.000  564.246  1215.401 2506.302    0.000 2506.302   253.847 3970.549    0.000 3970.549
252.70  5361.157  634.780    0.000  634.780   874.458 2586.698    0.000 2586.698     0.000 3602.980    0.000 3602.980
252.80  5391.387  564.526    0.000  564.526   954.717 2593.476    0.000 2593.476    29.858 3564.690    0.000 3564.690
252.90  5382.044  550.829    0.000  550.829   940.400 2544.417    0.000 2544.417    30.059 3570.524    0.000 3570.524
253.00  5469.618  552.209    0.000  552.209   928.640 2609.369    0.000 2609.369    40.313 3780.941    0.000 3780.941
253.10  5378.257  599.900    0.000  599.900   961.613 2606.810    0.000 2606.810    20.106 3625.706    0.000 3625.706
253.20  5544.605  573.709    0.000  573.709  1156.427 2373.732    0.000 2373.732     0.000 3653.858    0.000 3653.858
253.30  5610.555  547.716    0.000  547.716  1304.894 2149.849    0.000 2149.849     9.953 3698.596    0.000 3698.596
253.40  5618.457  463.290    0.000  463.290  1377.315 2013.061    0.000 2013.061    19.906 3322.495    0.000 3322.495
253.50  5616.847  433.568    0.000  433.568  1404.877 2237.123    0.000 2237.123    40.515 3694.874    0.000 3694.874
253.60  5416.536  521.639    0.000  521.639  1281.672 2313.764    0.000 2313.764   243.290 4146.059    0.000 4146.059
253.70  5446.126  504.942    0.000  504.942  1143.358 2297.770    0.000 2297.770     0.000 3770.974    0.000 3770.974
253.80  5585.465  539.710    0.000  539.710  1294.088 2526.362    0.000 2526.362   223.385 4044.428    0.000 4044.428
253.90  5564.010  505.633    0.000  505.633  1292.938 2208.398    0.000 2208.398   162.361 3782.441    0.000 3782.441
254.00  5212.026  513.886    0.000  513.886  1213.302 2281.715    0.000 2281.715    20.107 3551.810    0.000 3551.810
254.10  5416.816  521.919    0.000  521.919   985.069 2411.589    0.000 2411.589    70.675 3772.781    0.000 3772.781
254.20  5315.629  494.178    0.000  494.178  1073.496 2449.114    0.000 2449.114   182.568 3768.049    0.000 3768.049
254.30  5632.344  466.605    0.000  466.605  1116.063 2430.650    0.000 2430.650    20.106 3976.242    0.000 3976.242
254.40  5630.738  409.420    0.000  409.420  1041.925 2374.586    0.000 2374.586    29.959 3392.363    0.000 3392.363
254.50  5562.151  490.255    0.000  490.255   986.729 2307.308    0.000 2307.308     0.000 3454.998    0.000 3454.998
254.60  5217.951  583.150    0.000  583.150  1161.265 2393.795    0.000 2393.795    71.077 3634.345    0.000 3634.345
254.70  5306.379  549.790    0.000  549.790  1233.626 2188.325    0.000 2188.325     0.000 3638.170    0.000 3638.170
254.80  5304.822  538.617    0.000  538.617  1523.096 2071.996    0.000 2071.996    70.372 3735.493    0.000 3735.493
254.90  5267.771  518.765    0.000  518.765  1248.763 2223.480    0.000 2223.480    10.154 3737.492    0.000 3737.492
255.00  5290.874  554.491    0.000  554.491  1411.139 2078.215    0.000 2078.215    20.107 3684.406    0.000 3684.406
255.10  5180.076  660.402    0.000  660.402  1224.205 2175.821    0.000 2175.821    10.053 3614.638    0.000 3614.638
255.20  5333.770  597.452    0.000  597.452  1437.772 1842.356    0.000 1842.356    20.207 3397.094    0.000 3397.094
255.30  5231.981  596.635    0.000  596.635  1372.067 2013.156    0.000 2013.156    69.971 3487.276    0.000 3487.276
255.40  5332.633  633.721    0.000  633.721  1442.701 1885.823    0.000 1885.823   100.531 3343.404    0.000 3343.404
255.50  5297.318  571.686    0.000  571.686  1353.046 1997.377    0.000 1997.377    60.319 3444.847    0.000 3444.847
255.60  5407.719  578.243    0.000  578.243  1454.222 1918.530    0.000 1918.530    80.425 3476.107    0.000 3476.107
255.70  5252.169  635.816    0.000  635.816  1257.627 2236.405    0.000 2236.405    90.478 3608.914    0.000 3608.914
255.80  5208.506  616.199    0.000  616.199  1424.997 1995.270    0.000 1995.270    60.319 3576.153    0.000 3576.153
255.90  5321.236  587.388    0.000  587.388  1568.422 1959.413    0.000 1959.413    20.106 3695.472    0.000 3695.472
256.00  5229.394  578.715    0.000  578.715  1576.518 1840.052    0.000 1840.052     0.000 3496.917    0.000 3496.917
256.10  5479.890  571.388    0.000  571.388  1504.778 1977.924    0.000 1977.924    40.212 3629.624    0.000 3629.624
256.20  5324.888  538.789    0.000  538.789  1493.988 1950.222    0.000 1950.222    10.154 3863.065    0.000 3863.065
256.30  5321.301  557.680    0.000  557.680  1247.483 2182.803    0.000 2182.803     0.000 3492.404    0.000 3492.404
256.40  5451.846  598.281    0.000  598.281  1235.063 2207.118    0.000 2207.118     0.000 3485.871    0.000 3485.871
256.50  5235.583  555.642    0.000  555.642  1182.319 2306.531    0.000 2306.531    20.107 3571.611    0.000 3571.611
256.60  5446.133  566.418    0.000  566.418  1093.647 2334.070    0.000 2334.070     0.000 3495.619    0.000 3495.619
256.70  5269.525  540.691    0.000  540.691  1132.929 2405.229    0.000 2405.229    10.053 3632.635    0.000 3632.635
256.80  5364.702  541.120    0.000  541.120  1199.585 2321.508    0.000 2321.508    60.319 3422.223    0.000 3422.223
256.90  5525.398  626.189    0.000  626.189   994.111 2377.440    0.000 2377.440    20.106 3521.248    0.000 3521.248
257.00  5309.228  571.511    0.000  571.511  1022.010 2463.695    0.000 2463.695     0.000 3401.619    0.000 3401.619
257.10  5375.757  539.260    0.000  539.260  1192.642 2485.518    0.000 2485.518     0.000 3743.723    0.000 3743.723
257.20  5513.097  528.537    0.000  528.537  1187.618 2225.362    0.000 2225.362    10.053 3552.908    0.000 3552.908
257.30  5468.031  525.762    0.000  525.762  1197.909 2349.439    0.000 2349.439    50.265 3626.098    0.000 3626.098
257.40  5542.798  518.173    0.000  518.173  1292.549 2177.346    0.000 2177.346    10.053 3623.490    0.000 3623.490
257.50  5595.264  512.507    0.000  512.507  1141.354 2225.779    0.000 2225.779    60.521 3622.802    0.000 3622.802
257.60  5499.997  597.906    0.000  597.906  1184.619 2293.040    0.000 2293.040    19.906 3779.127    0.000 3779.127
257.70  5555.534  559.106    0.000  559.106  1078.710 2397.316    0.000 2397.316    40.012 3462.847    0.000 3462.847
257.80  5502.732  606.868    0.000  606.868  1109.541 2389.674    0.000 2389.674    71.077 3748.254    0.000 3748.254
257.90  5374.150  615.872    0.000  615.872  1198.801 2283.084    0.000 2283.084   101.539 3542.968    0.000 3542.968
258.00  5401.620  577.205    0.000  577.205  1171.898 2427.130    0.000 2427.130    81.231 3623.293    0.000 3623.293
258.10  5799.353  563.079    0.000  563.079  1287.776 2349.766    0.000 2349.766    91.385 4010.650    0.000 4010.650
258.20  5444.091  579.369    0.000  579.369  1459.537 2116.727    0.000 2116.727    40.414 3611.733    0.000 3611.733
258.30  5425.809  602.753    0.000  602.753  1121.111 2284.045    0.000 2284.045    19.906 3460.321    0.000 3460.321
258.40  5579.229  571.113    0.000  571.113  1303.854 2263.245    0.000 2263.245   111.189 3643.798    0.000 3643.798
258.50  5561.798  566.450    0.000  566.450  1451.777 2178.915    0.000 2178.915    39.912 3861.567    0.000 3861.567
258.60  5572.499  489.257    0.000  489.257  1415.228 2011.824    0.000 2011.824    80.224 3394.980    0.000 3394.980
258.70  5539.132  527.915    0.000  527.915  1526.269 1986.427    0.000 1986.427    59.717 3468.662    0.000 3468.662
258.80  5609.519  462.974    0.000  462.974  1639.517 1735.484    0.000 1735.484   119.935 3268.713    0.000 3268.713
258.90  5395.184  466.680    0.000  466.680  1590.889 1788.132    0.000 1788.132    60.118 3468.471    0.000 3468.471
259.00  5630.023  446.741    0.000  446.741  1529.241 1968.885    0.000 1968.885    50.366 3712.761    0.000 3712.761
259.10  5466.276  475.892    0.000  475.892  1403.158 2114.836    0.000 2114.836    19.906 3763.826    0.000 3763.826
259.20  5493.144  479.037    0.000  479.037  1492.333 1928.027    0.000 1928.027     0.000 3856.929    0.000 3856.929
259.30  5426.027  544.925    0.000  544.925  1385.598 2153.658    0.000 2153.658    81.030 3928.210    0.000 3928.210
259.40  5314.571  526.362    0.000  526.362  1483.728 2046.182    0.000 2046.182    91.385 3809.684    0.000 3809.684
259.50  5305.497  543.736    0.000  543.736  1212.430 2197.900    0.000 2197.900     0.000 3806.563    0.000 3806.563
259.60  5331.533  549.687    0.000  549.687  1431.400 2090.454    0.000 2090.454     0.000 3841.545    0.000 3841.545
259.70  5336.865  581.958    0.000  581.958  1276.531 2168.490    0.000 2168.490    29.858 3744.633    0.000 3744.633
259.80  5407.828  565.388    0.000  565.388  1432.650 2028.292    0.000 2028.292    60.219 3759.920    0.000 3759.920
259.90  5372.272  563.437    0.000  563.437  1411.060 2078.484    0.000 2078.484     9.953 3776.315    0.000 3776.315
260.00  5416.415  580.753    0.000  580.753  1329.909 2040.392    0.000 2040.392     9.953 3690.657    0.000 3690.657
260.10  5417.166  620.702    0.000  620.702  1406.431 2158.407    0.000 2158.407    30.462 3889.111    0.000 3889.111
260.20  5424.985  591.034    0.000  591.034  1486.440 2156.263    0.000 2156.263    60.521 4052.579    0.000 4052.579
260.30  5535.736  584.735    0.000  584.735  1682.870 2015.093    0.000 2015.093    99.729 3990.051    0.000 3990.051
260.40  5549.874  582.819    0.000  582.819  1701.477 2131.053    0.000 2131.053   100.232 4250.211    0.000 4250.211
260.50  5562.676  587.976    0.000  587.976  1516.709 2187.901    0.000 2187.901    80.025 3968.230    0.000 3968.230
260.60  5487.662  500.719    0.000  500.719  1664.490 2031.565    0.000 2031.565   100.735 3903.590    0.000 3903.590
260.70  5649.019  565.201    0.000  565.201  1505.130 2408.471    0.000 2408.471   162.261 4246.705    0.000 4246.705
260.80  5566.818  543.873    0.000  543.873  1364.351 2203.669    0.000 2203.669    20.106 3885.586    0.000 3885.586
260.90  5498.762  598.044    0.000  598.044  1160.670 2303.458    0.000 2303.458    10.053 3877.738    0.000 3877.738
261.00  5458.218  588.609    0.000  588.609  1395.815 2113.744    0.000 2113.744    20.207 3965.913    0.000 3965.913
261.10  5515.054  607.215    0.000  607.215  1301.373 2176.198    0.000 2176.198     0.000 3786.167    0.000 3786.167
261.20  5476.896  583.467    0.000  583.467  1276.704 2373.422    0.000 2373.422    20.308 4230.001    0.000 4230.001
261.30  5441.484  586.497    0.000  586.497  1138.390 2515.418    0.000 2515.418    10.154 3952.223    0.000 3952.223
261.40  5385.427  578.894    0.000  578.894  1438.016 2104.969    0.000 2104.969    50.568 3834.219    0.000 3834.219
261.50  5595.733  573.621    0.000  573.621  1127.187 2394.815    0.000 2394.815    40.616 3876.429    0.000 3876.429
261.60  5873.562  615.632    0.000  615.632  1402.215 2429.453    0.000 2429.453   110.787 4066.553    0.000 4066.553
261.70  5775.323  580.253    0.000  580.253  1203.028 2425.686    0.000 2425.686   121.141 3696.080    0.000 3696.080
261.80  5617.124  594.405    0.000  594.405  1041.260 2485.238    0.000 2485.238   121.444 3812.098    0.000 3812.098
261.90  5587.356  659.541    0.000  659.541  1379.874 2195.085    0.000 2195.085   212.022 3486.371    0.000 3486.371
262.00  5865.248  596.318    0.000  596.318  1196.791 2283.234    0.000 2283.234    40.012 3643.399    0.000 3643.399
262.10  5579.622  611.764    0.000  611.764  1327.633 2092.281    0.000 2092.281   119.434 3630.944    0.000 3630.944
262.20  5918.162  522.863    0.000  522.863  1424.707 2225.142    0.000 2225.142    89.575 4025.213    0.000 4025.213
262.30  5743.298  560.301    0.000  560.301  1164.499 2325.947    0.000 2325.947   120.539 3957.058    0.000 3957.058
262.40  5756.773  601.348    0.000  601.348  1257.262 2427.452    0.000 2427.452    80.425 4036.366    0.000 4036.366
262.50  5713.908  599.033    0.000  599.033  1238.639 2427.574    0.000 2427.574    90.581 4083.232    0.000 4083.232
262.60  5796.648  544.756    0.000  544.756  1281.348 2301.363    0.000 2301.363   202.072 3899.253    0.000 3899.253
262.70  5536.681  680.000    0.000  680.000  1289.052 2386.892    0.000 2386.892    90.478 3966.510    0.000 3966.510
262.80  5563.272  582.939    0.000  582.939  1197.415 2478.786    0.000 2478.786    20.106 3994.645    0.000 3994.645
262.90  5739.156  531.958    0.000  531.958  1326.257 2280.698    0.000 2280.698    90.680 4028.534    0.000 4028.534
263.00  5602.353  627.566    0.000  627.566  1391.183 2217.087    0.000 2217.087    79.723 3789.376    0.000 3789.376
263.10  5616.004  544.229    0.000  544.229  1300.128 2229.229    0.000 2229.229   182.064 3686.923    0.000 3686.923
263.20  5403.623  627.090    0.000  627.090  1110.179 2363.904    0.000 2363.904    50.366 3739.705    0.000 3739.705
263.30  5698.241  643.585    0.000  643.585  1165.502 2301.948    0.000 2301.948    40.313 3684.314    0.000 3684.314
263.40  5815.001  513.380    0.000  513.380  1130.833 2297.830    0.000 2297.830    60.319 3828.574    0.000 3828.574
263.50  5704.121  565.680    0.000  565.680  1041.981 2428.522    0.000 2428.522    70.674 3938.246    0.000 3938.246
263.60  5731.961  533.114    0.000  533.114  1127.124 2364.914    0.000 2364.914    99.729 3899.443    0.000 3899.443
263.70  5655.646  564.965    0.000  564.965  1278.158 2197.616    0.000 2197.616   121.343 3969.420    0.000 3969.420
263.80  5561.333  561.861    0.000  561.861   742.085 2635.444    0.000 2635.444    60.018 3567.201    0.000 3567.201
263.90  5663.944  552.723    0.000  552.723  1018.613 2578.598    0.000 2578.598   171.608 3699.406    0.000 3699.406
264.00  5750.712  582.463    0.000  582.463  1173.667 2344.484    0.000 2344.484    80.427 3867.908    0.000 3867.908
264.10  5866.636  546.923    0.000  546.923  1294.071 2361.643    0.000 2361.643    19.906 4046.242    0.000 4046.242
264.20  5617.248  519.143    0.000  519.143  1609.607 2056.681    0.000 2056.681   111.089 3776.422    0.000 3776.422
264.30  5786.505  558.276    0.000  558.276  1481.973 2340.631    0.000 2340.631    50.568 4232.630    0.000 4232.630
264.40  5657.145  533.041    0.000  533.041  1549.372 2146.295    0.000 2146.295    91.385 3938.982    0.000 3938.982
264.50  5658.574  525.298    0.000  525.298  1557.483 2063.478    0.000 2063.478    50.669 3964.810    0.000 3964.810
264.60  5740.680  551.209    0.000  551.209  1556.914 2163.321    0.000 2163.321   120.841 3862.774    0.000 3862.774
264.70  5623.362  542.059    0.000  542.059  1479.609 2028.908    0.000 2028.908    20.107 3613.762    0.000 3613.762
264.80  5679.997  573.175    0.000  573.175  1602.496 2116.395    0.000 2116.395   150.799 4176.543    0.000 4176.543
264.90  5630.322  572.452    0.000  572.452  1497.018 2141.201    0.000 2141.201    70.373 4040.112    0.000 4040.112
265.00  5468.021  562.292    0.000  562.292  1095.649 2592.044    0.000 2592.044   130.593 4107.274    0.000 4107.274
265.10  5775.800  534.490    0.000  534.490  1129.056 2489.327    0.000 2489.327    10.053 4170.704    0.000 4170.704
265.20  5586.657  579.753    0.000  579.753  1097.067 2566.218    0.000 2566.218    40.313 3862.881    0.000 3862.881
265.30  5539.041  590.258    0.000  590.258  1114.889 2516.827    0.000 2516.827    79.824 4081.839    0.000 4081.839
265.40  5701.240  580.885    0.000  580.885  1119.844 2576.268    0.000 2576.268    80.526 3949.134    0.000 3949.134
265.50  5677.765  583.566    0.000  583.566  1177.444 2368.622    0.000 2368.622    50.367 3767.268    0.000 3767.268
265.60  5700.057  540.618    0.000  540.618  1271.271 2332.709    0.000 2332.709    40.616 3977.488    0.000 3977.488
265.70  5519.459  551.398    0.000  551.398  1197.515 2427.720    0.000 2427.720    70.474 3844.681    0.000 3844.681
265.80  5714.099  572.679    0.000  572.679   991.589 2714.857    0.000 2714.857    60.722 4217.552    0.000 4217.552
265.90  5433.983  594.354    0.000  594.354   987.947 2477.296    0.000 2477.296    60.822 3420.221    0.000 3420.221
266.00  5535.393  600.542    0.000  600.542   945.579 2648.204    0.000 2648.204    80.326 3574.545    0.000 3574.545
266.10  5273.711  518.247    0.000  518.247  1072.514 2478.869    0.000 2478.869    90.579 3322.822    0.000 3322.822
266.20  5421.110  560.757    0.000  560.757  1280.292 2422.362    0.000 2422.362    90.478 3880.567    0.000 3880.567
266.30  5557.993  543.321    0.000  543.321  1813.576 1909.187    0.000 1909.187    50.568 4233.943    0.000 4233.943
266.40  5624.800  568.554    0.000  568.554  1724.413 2018.048    0.000 2018.048   140.545 3953.952    0.000 3953.952
266.50  5700.130  498.527    0.000  498.527  1346.219 2339.882    0.000 2339.882    30.261 3876.642    0.000 3876.642
266.60  5568.523  441.951    0.000  441.951  1303.079 2355.318    0.000 2355.318     0.000 3853.720    0.000 3853.720
266.70  5642.123  431.675    0.000  431.675  1044.125 2518.662    0.000 2518.662    10.154 3736.300    0.000 3736.300
266.80  5678.871  468.952    0.000  468.952  1085.144 2525.800    0.000 2525.800     0.000 3899.660    0.000 3899.660
266.90  5736.795  450.526    0.000  450.526  1142.248 2290.669    0.000 2290.669     0.000 3580.471    0.000 3580.471
267.00  5718.329  487.046    0.000  487.046  1218.992 2365.299    0.000 2365.299    50.568 3442.741    0.000 3442.741
267.10  5475.651  558.850    0.000  558.850  1162.167 2363.470    0.000 2363.470     0.000 3512.505    0.000 3512.505
267.20  5571.972  535.849    0.000  535.849  1284.539 2335.141    0.000 2335.141    50.769 3461.740    0.000 3461.740
267.30  5275.357  534.673    0.000  534.673  1222.052 2267.633    0.000 2267.633    60.319 3622.796    0.000 3622.796
267.40  5159.030  568.253    0.000  568.253  1105.607 2445.973    0.000 2445.973     0.000 3702.127    0.000 3702.127
267.50  5245.797  563.435    0.000  563.435  1063.370 2524.365    0.000 2524.365    20.308 3615.162    0.000 3615.162
267.60  5437.569  522.233    0.000  522.233  1382.673 2411.686    0.000 2411.686   140.948 3705.541    0.000 3705.541
267.70  5523.299  503.756    0.000  503.756  1210.845 2178.111    0.000 2178.111    70.372 3610.629    0.000 3610.629
267.80  5511.581  481.604    0.000  481.604   996.206 2489.162    0.000 2489.162    50.265 3478.535    0.000 3478.535
267.90  5461.100  450.504    0.000  450.504  1252.071 1995.148    0.000 1995.148     0.000 3078.916    0.000 3078.916
268.00  5587.601  453.150    0.000  453.150  1245.343 2154.229    0.000 2154.229    40.414 3323.099    0.000 3323.099
268.10  5631.055  458.373    0.000  458.373   933.519 2563.689    0.000 2563.689    80.425 3432.789    0.000 3432.789
268.20  5566.639  500.907    0.000  500.907  1123.839 2335.417    0.000 2335.417   129.788 3560.068    0.000 3560.068
268.30  5545.909  462.772    0.000  462.772  1096.767 2307.790    0.000 2307.790    50.265 3572.026    0.000 3572.026
268.40  5443.758  511.805    0.000  511.805  1171.957 2379.601    0.000 2379.601    50.065 3638.575    0.000 3638.575
268.50  5432.932  550.641    0.000  550.641  1163.316 2329.454    0.000 2329.454    59.917 3869.905    0.000 3869.905
268.60  5479.896  475.777    0.000  475.777  1271.382 2291.271    0.000 2291.271    99.930 3842.169    0.000 3842.169
268.70  5389.348  475.221    0.000  475.221  1220.953 2156.811    0.000 2156.811    70.373 3371.268    0.000 3371.268
268.80  5524.394  372.024    0.000  372.024  1218.518 2338.911    0.000 2338.911     0.000 3424.946    0.000 3424.946
268.90  5584.572  435.134    0.000  435.134  1380.163 2205.710    0.000 2205.710     0.000 3743.831    0.000 3743.831
269.00  5695.313  367.408    0.000  367.408  1188.766 2212.879    0.000 2212.879     0.000 3331.642    0.000 3331.642
269.10  5614.141  278.840    0.000  278.840  1349.710 1982.248    0.000 1982.248    29.858 3255.335    0.000 3255.335
269.20  5653.180  353.030    0.000  353.030  1333.506 2027.253    0.000 2027.253     0.000 3013.558    0.000 3013.558
269.30  5627.588  248.276    0.000  248.276  1415.104 1866.589    0.000 1866.589     0.000 2910.323    0.000 2910.323
269.40  5653.244  353.344    0.000  353.344  1348.520 2174.607    0.000 2174.607     0.000 3162.358    0.000 3162.358
269.50  5688.382  332.599    0.000  332.599  1419.249 2036.304    0.000 2036.304     0.000 3152.091    0.000 3152.091
269.60  5716.104  328.926    0.000  328.926  1406.037 1882.590    0.000 1882.590     0.000 3066.762    0.000 3066.762
269.70  5540.922  424.698    0.000  424.698  1384.738 1978.825    0.000 1978.825     0.000 3108.569    0.000 3108.569
269.80  5589.933  368.629    0.000  368.629  1246.608 2257.256    0.000 2257.256    90.179 3390.967    0.000 3390.967
269.90  5621.538  348.235    0.000  348.235  1239.025 2245.941    0.000 2245.941     9.953 3260.588    0.000 3260.588
270.00  5519.683  350.803    0.000  350.803  1203.558 2118.099    0.000 2118.099    10.053 3756.514    0.000 3756.514
270.10  5663.972  336.653    0.000  336.653  1373.032 2071.737    0.000 2071.737     0.000 3613.346    0.000 3613.346
270.20  5792.728  299.246    0.000  299.246  1206.235 2071.079    0.000 2071.079     0.000 3106.259    0.000 3106.259
270.30  5735.399  359.418    0.000  359.418  1120.948 2157.266    0.000 2157.266     0.000 3065.548    0.000 3065.548
270.40  5707.046  388.101    0.000  388.101  1118.126 2096.571    0.000 2096.571     0.000 3234.541    0.000 3234.541
270.50  5456.595  379.655    0.000  379.655   955.526 2285.296    0.000 2285.296     0.000 3261.183    0.000 3261.183
270.60  5464.255  381.628    0.000  381.628  1331.574 2132.564    0.000 2132.564     0.000 3248.910    0.000 3248.910
270.70  5619.401  309.631    0.000  309.631  1176.972 2017.318    0.000 2017.318     0.000 2884.086    0.000 2884.086
270.80  5528.303  332.433    0.000  332.433  1148.424 2034.733    0.000 2034.733     0.000 3233.734    0.000 3233.734
270.90  5774.381  284.155    0.000  284.155  1174.923 2038.846    0.000 2038.846    10.053 3137.231    0.000 3137.231
271.00  5532.532  299.463    0.000  299.463  1209.701 2095.948    0.000 2095.948    19.906 3431.884    0.000 3431.884
271.10  5452.525  303.786    0.000  303.786  1012.048 2215.424    0.000 2215.424     0.000 3282.408    0.000 3282.408
271.20  5439.242  392.731    0.000  392.731  1123.931 2117.129    0.000 2117.129     9.953 3569.017    0.000 3569.017
271.30  5527.285  389.016    0.000  389.016  1032.733 2340.387    0.000 2340.387     0.000 3530.907    0.000 3530.907
271.40  5487.566  421.622    0.000  421.622  1334.495 2201.950    0.000 2201.950     9.953 3561.166    0.000 3561.166
271.50  5490.797  342.148    0.000  342.148  1218.440 2093.960    0.000 2093.960     0.000 3243.798    0.000 3243.798
271.60  5527.741  408.791    0.000  408.791  1087.601 2396.691    0.000 2396.691     0.000 3541.479    0.000 3541.479
271.70  5464.207  447.667    0.000  447.667  1056.913 2289.339    0.000 2289.339    10.053 3373.789    0.000 3373.789
271.80  5497.530  427.295    0.000  427.295  1160.834 2256.245    0.000 2256.245    59.817 3222.788    0.000 3222.788
271.90  5451.848  412.681    0.000  412.681  1091.803 2282.101    0.000 2282.101    79.623 3484.982    0.000 3484.982
272.00  5483.264  324.851    0.000  324.851  1053.594 1961.008    0.000 1961.008    29.959 2801.256    0.000 2801.256
272.10  5496.271  324.136    0.000  324.136  1203.603 2044.255    0.000 2044.255    39.811 3134.314    0.000 3134.314
272.20  5436.771  331.614    0.000  331.614  1118.729 2016.043    0.000 2016.043    39.811 2997.083    0.000 2997.083
272.30  5356.525  333.452    0.000  333.452  1125.729 2180.862    0.000 2180.862    19.906 3176.437    0.000 3176.437
272.40  5273.817  341.998    0.000  341.998  1165.879 2103.495    0.000 2103.495     9.953 3189.015    0.000 3189.015
272.50  5356.852  328.243    0.000  328.243  1051.514 2247.853    0.000 2247.853    29.858 3077.414    0.000 3077.414
272.60  5369.905  368.257    0.000  368.257  1048.951 2281.364    0.000 2281.364    29.858 3134.121    0.000 3134.121
272.70  5530.027  285.609    0.000  285.609  1164.260 2110.280    0.000 2110.280     9.953 3108.384    0.000 3108.384
272.80  5444.131  310.302    0.000  310.302  1147.709 2366.839    0.000 2366.839   109.481 3428.573    0.000 3428.573
272.90  5517.628  232.180    0.000  232.180  1057.086 2396.631    0.000 2396.631    79.623 3504.064    0.000 3504.064
273.00  5491.584  254.149    0.000  254.149   998.287 2300.471    0.000 2300.471    69.670 3217.136    0.000 3217.136
273.10  5555.133  253.377    0.000  253.377   995.744 2484.749    0.000 2484.749    99.528 3359.404    0.000 3359.404
273.20  5465.195  271.468    0.000  271.468  1214.724 2229.582    0.000 2229.582    89.575 3230.831    0.000 3230.831
273.30  5459.567  296.941    0.000  296.941  1158.340 2260.862    0.000 2260.862   109.481 3396.587    0.000 3396.587
273.40  5423.763  340.931    0.000  340.931  1383.504 2043.449    0.000 2043.449   119.434 3808.668    0.000 3808.668
273.50  5366.658  356.344    0.000  356.344  1625.938 1782.439    0.000 1782.439   241.884 3583.897    0.000 3583.897
273.60  5628.076  305.866    0.000  305.866  1400.039 1997.261    0.000 1997.261   170.806 3664.120    0.000 3664.120
273.70  5751.625  271.663    0.000  271.663  1645.868 1680.689    0.000 1680.689   129.387 3444.046    0.000 3444.046
273.80  5881.587  217.518    0.000  217.518  1715.808 1848.012    0.000 1848.012    59.717 3752.194    0.000 3752.194
273.90  6071.030  121.925    0.000  121.925  1860.726 1639.744    0.000 1639.744   241.280 3547.813    0.000 3547.813
274.00  5989.571  158.158    0.000  158.158  1811.950 1524.215    0.000 1524.215   292.452 3514.441    0.000 3514.441
274.10  5854.248  223.835    0.000  223.835  1815.120 1538.697    0.000 1538.697   181.765 3608.443    0.000 3608.443
274.20  5772.948  366.028    0.000  366.028  1104.995 2123.418    0.000 2123.418     0.000 3204.691    0.000 3204.691
274.30  5531.971  306.756    0.000  306.756  1376.147 1832.509    0.000 1832.509     9.953 3058.321    0.000 3058.321
274.40  5602.071  249.936    0.000  249.936  1048.657 1918.826    0.000 1918.826     0.000 2938.180    0.000 2938.180
274.50  5554.813  290.724    0.000  290.724   894.969 2115.505    0.000 2115.505     0.000 3026.649    0.000 3026.649
274.60  5599.705  337.661    0.000  337.661   977.929 2072.202    0.000 2072.202     0.000 2947.131    0.000 2947.131
274.70  5387.745  399.538    0.000  399.538   847.112 2227.538    0.000 2227.538     0.000 2815.834    0.000 2815.834
274.80  5328.961  359.092    0.000  359.092  1046.724 1900.299    0.000 1900.299     0.000 2867.510    0.000 2867.510
274.90  5601.097  282.761    0.000  282.761  1133.004 1964.337    0.000 1964.337     0.000 2651.161    0.000 2651.161
275.00  5656.265  269.092    0.000  269.092  1023.644 1924.919    0.000 1924.919     0.000 2618.492    0.000 2618.492
275.10  5615.048  301.524    0.000  301.524  1394.076 1569.960    0.000 1569.960    10.154 2817.449    0.000 2817.449
275.20  5342.471  315.313    0.000  315.313  1089.754 1800.759    0.000 1800.759    39.811 2715.910    0.000 2715.910
275.30  5318.804  393.946    0.000  393.946   808.341 2087.690    0.000 2087.690    99.528 2580.690    0.000 2580.690
275.40  5272.197  364.667    0.000  364.667   976.129 2022.844    0.000 2022.844     0.000 2940.900    0.000 2940.900
275.50  5216.627  325.857    0.000  325.857   875.607 2189.449    0.000 2189.449   139.339 2816.936    0.000 2816.936
275.60  5430.784  219.362    0.000  219.362   927.963 2004.197    0.000 2004.197   159.245 2756.015    0.000 2756.015
275.70  5498.945  309.550    0.000  309.550   978.510 2024.211    0.000 2024.211    99.528 2857.756    0.000 2857.756
275.80  5256.331  306.062    0.000  306.062   806.784 2100.805    0.000 2100.805    59.717 2725.159    0.000 2725.159
275.90  5274.621  297.756    0.000  297.756   700.163 2285.703    0.000 2285.703    79.623 2720.828    0.000 2720.828
276.00  5304.820  355.820    0.000  355.820   876.646 2129.885    0.000 2129.885   129.387 2857.252    0.000 2857.252
276.10  5438.403  372.568    0.000  372.568   990.304 2032.389    0.000 2032.389    49.764 2594.656    0.000 2594.656
276.20  5354.297  362.976    0.000  362.976  1065.017 1990.866    0.000 1990.866   129.387 2695.590    0.000 2695.590
276.30  5458.046  352.146    0.000  352.146   911.409 2100.002    0.000 2100.002   109.481 2783.354    0.000 2783.354
276.40  5271.698  393.246    0.000  393.246  1063.504 2133.288    0.000 2133.288    89.977 3201.272    0.000 3201.272
276.50  5374.302  316.669    0.000  316.669  1013.478 1930.281    0.000 1930.281    79.623 2937.376    0.000 2937.376
276.60  5167.565  385.595    0.000  385.595   973.136 1984.367    0.000 1984.367    39.811 2896.359    0.000 2896.359
276.70  5292.852  418.366    0.000  418.366  1111.178 1916.926    0.000 1916.926   109.481 2758.027    0.000 2758.027
276.80  5490.170  408.781    0.000  408.781   931.721 2193.353    0.000 2193.353     9.953 2951.247    0.000 2951.247
276.90  5282.886  364.296    0.000  364.296   951.092 1918.724    0.000 1918.724   139.339 2540.869    0.000 2540.869
277.00  5456.981  383.761    0.000  383.761  1317.723 1676.039    0.000 1676.039    49.764 2889.734    0.000 2889.734
277.10  5346.418  407.217    0.000  407.217  1154.246 1864.040    0.000 1864.040     0.000 2830.112    0.000 2830.112
277.20  5413.218  299.628    0.000  299.628  1266.088 1695.559    0.000 1695.559    59.717 2804.972    0.000 2804.972
277.30  5603.979  288.331    0.000  288.331  1088.388 2007.015    0.000 2007.015   129.387 2979.395    0.000 2979.395
277.40  5442.662  276.453    0.000  276.453  1496.439 1571.267    0.000 1571.267    59.717 2771.097    0.000 2771.097
277.50  5468.171  273.009    0.000  273.009  1143.178 1809.403    0.000 1809.403     9.953 2685.749    0.000 2685.749
277.60  5415.589  325.842    0.000  325.842  1192.074 1655.877    0.000 1655.877     0.000 2656.889    0.000 2656.889
277.70  5570.468  317.053    0.000  317.053  1155.968 1754.679    0.000 1754.679     0.000 2881.179    0.000 2881.179
277.80  5344.070  330.342    0.000  330.342  1468.159 1552.471    0.000 1552.471   119.434 2846.294    0.000 2846.294
277.90  5266.111  398.160    0.000  398.160  1481.686 1464.577    0.000 1464.577    40.212 2958.189    0.000 2958.189
278.00  5444.576  294.450    0.000  294.450  1335.212 1521.208    0.000 1521.208    19.906 2864.995    0.000 2864.995
278.10  5567.744  333.938    0.000  333.938  1162.118 1748.262    0.000 1748.262     0.000 2904.906    0.000 2904.906
278.20  5645.277  345.778    0.000  345.778   996.311 1991.803    0.000 1991.803     0.000 2928.839    0.000 2928.839
278.30  5640.979  290.132    0.000  290.132  1176.253 1911.524    0.000 1911.524     0.000 3029.172    0.000 3029.172
278.40  5498.644  337.833    0.000  337.833  1177.794 1815.068    0.000 1815.068     0.000 2911.138    0.000 2911.138
278.50  5686.045  277.136    0.000  277.136  1426.081 1688.352    0.000 1688.352     0.000 2977.685    0.000 2977.685
278.60  5479.763  306.384    0.000  306.384  1454.061 1747.141    0.000 1747.141     0.000 2942.606    0.000 2942.606
278.70  5415.469  251.769    0.000  251.769  1426.785 1549.469    0.000 1549.469     0.000 2760.434    0.000 2760.434
278.80  5631.262  215.354    0.000  215.354  1476.546 1518.905    0.000 1518.905    39.811 3007.952    0.000 3007.952
278.90  5485.335  275.786    0.000  275.786  1267.438 1851.434    0.000 1851.434     0.000 2774.923    0.000 2774.923
279.00  5549.532  281.354    0.000  281.354  1237.844 1842.828    0.000 1842.828    59.717 2811.104    0.000 2811.104
279.10  5433.418  274.767    0.000  274.767  1243.001 1810.483    0.000 1810.483     0.000 2596.375    0.000 2596.375
279.20  5685.864  331.195    0.000  331.195  1160.985 1800.728    0.000 1800.728     9.953 2801.455    0.000 2801.455
279.30  5622.083  272.161    0.000  272.161  1069.680 1867.080    0.000 1867.080     0.000 2586.821    0.000 2586.821
279.40  5574.710  312.845    0.000  312.845   963.067 2076.301    0.000 2076.301     9.953 2635.182    0.000 2635.182
279.50  5455.017  294.886    0.000  294.886  1166.770 1992.251    0.000 1992.251     0.000 2634.174    0.000 2634.174
279.60  5489.688  292.349    0.000  292.349  1039.191 1740.363    0.000 1740.363    19.906 2382.233    0.000 2382.233
279.70  5384.819  285.506    0.000  285.506  1097.733 1933.894    0.000 1933.894     0.000 2604.813    0.000 2604.813
279.80  5384.629  268.089    0.000  268.089  1275.740 1586.432    0.000 1586.432     0.000 2525.291    0.000 2525.291
279.90  5331.165  356.229    0.000  356.229   965.326 2027.764    0.000 2027.764     0.000 2744.054    0.000 2744.054
280.00  5593.729  238.188    0.000  238.188  1204.661 1638.586    0.000 1638.586     0.000 2613.870    0.000 2613.870
280.10  5486.608  304.237    0.000  304.237  1107.602 1988.693    0.000 1988.693     0.000 2739.528    0.000 2739.528
280.20  5416.089  302.954    0.000  302.954  1188.280 1810.999    0.000 1810.999    29.858 2876.960    0.000 2876.960
280.30  5544.862  271.639    0.000  271.639  1110.626 1931.775    0.000 1931.775   119.434 2766.373    0.000 2766.373
280.40  5448.164  232.121    0.000  232.121  1276.428 1569.583    0.000 1569.583    60.119 2625.627    0.000 2625.627
280.50  5389.047  292.344    0.000  292.344  1188.694 1684.105    0.000 1684.105     0.000 2691.073    0.000 2691.073
280.60  5496.354  238.808    0.000  238.808  1301.208 1614.642    0.000 1614.642     0.000 2633.977    0.000 2633.977
280.70  5576.305  261.029    0.000  261.029  1323.516 1709.836    0.000 1709.836   109.481 2788.389    0.000 2788.389
280.80  5806.991  211.741    0.000  211.741  1199.915 2035.544    0.000 2035.544    49.764 3148.704    0.000 3148.704
280.90  5775.169  248.883    0.000  248.883  1166.622 1955.655    0.000 1955.655    29.858 2785.075    0.000 2785.075
281.00  5632.750  232.562    0.000  232.562  1307.814 1745.933    0.000 1745.933    99.528 2848.008    0.000 2848.008
281.10  5610.212  188.184    0.000  188.184  1257.271 1699.858    0.000 1699.858    59.717 2651.163    0.000 2651.163
281.20  5592.752  188.460    0.000  188.460  1104.835 1853.293    0.000 1853.293    59.717 2606.125    0.000 2606.125
281.30  5554.736  137.689    0.000  137.689  1201.534 1624.317    0.000 1624.317    39.811 2649.852    0.000 2649.852
281.40  5872.682  140.777    0.000  140.777  1177.154 1731.880    0.000 1731.880    19.906 2842.172    0.000 2842.172
281.50  5580.778  124.854    0.000  124.854  1131.296 1789.294    0.000 1789.294    69.670 2549.828    0.000 2549.828
281.60  5715.689  121.820    0.000  121.820   913.140 2114.403    0.000 2114.403    99.528 2745.063    0.000 2745.063
281.70  5633.012  150.107    0.000  150.107   824.555 2299.574    0.000 2299.574     0.000 3075.717    0.000 3075.717
281.80  5687.630  126.682    0.000  126.682   766.922 2235.974    0.000 2235.974     0.000 2964.021    0.000 2964.021
281.90  5542.206  232.756    0.000  232.756   847.766 2261.459    0.000 2261.459     0.000 2989.944    0.000 2989.944
282.00  5430.085  179.854    0.000  179.854   665.067 2209.992    0.000 2209.992    59.717 2599.388    0.000 2599.388
282.10  5501.906  176.495    0.000  176.495   846.003 1990.970    0.000 1990.970    79.623 2578.974    0.000 2578.974
282.20  5439.572  124.878    0.000  124.878   718.287 2073.942    0.000 2073.942    89.575 2260.692    0.000 2260.692
282.30  5723.257  122.432    0.000  122.432   822.182 2044.976    0.000 2044.976    79.623 2474.221    0.000 2474.221
282.40  5586.799  140.954    0.000  140.954   873.235 2101.840    0.000 2101.840    39.811 2682.026    0.000 2682.026
282.50  5467.807  141.319    0.000  141.319   842.833 2088.906    0.000 2088.906    79.623 2575.156    0.000 2575.156
282.60  5576.567  136.230    0.000  136.230   829.533 2112.688    0.000 2112.688    79.623 2670.565    0.000 2670.565
282.70  5454.322  122.264    0.000  122.264   787.723 2267.429    0.000 2267.429    19.906 2722.643    0.000 2722.643
282.80  5518.255  118.878    0.000  118.878   737.053 2162.230    0.000 2162.230    49.764 2323.826    0.000 2323.826
282.90  5533.185  140.051    0.000  140.051   660.703 2146.672    0.000 2146.672     9.953 2601.200    0.000 2601.200
283.00  5535.312  129.524    0.000  129.524   830.259 2092.945    0.000 2092.945     0.000 2640.710    0.000 2640.710
283.10  5488.816  168.038    0.000  168.038  1120.219 1833.661    0.000 1833.661     0.000 2761.045    0.000 2761.045
283.20  5449.345  169.982    0.000  169.982   972.883 1606.565    0.000 1606.565     0.000 2322.520    0.000 2322.520
283.30  5563.152  148.659    0.000  148.659   989.833 1562.155    0.000 1562.155     0.000 2342.424    0.000 2342.424
283.40  5769.594  211.416    0.000  211.416   917.718 1830.729    0.000 1830.729     9.953 2426.070    0.000 2426.070
283.50  5474.932  182.492    0.000  182.492   701.284 1964.083    0.000 1964.083     0.000 2289.035    0.000 2289.035
283.60  5602.689  172.566    0.000  172.566   837.342 1759.907    0.000 1759.907     0.000 2058.215    0.000 2058.215
283.70  5572.825  152.277    0.000  152.277   667.867 1917.573    0.000 1917.573     0.000 2098.423    0.000 2098.423
283.80  5420.754  204.254    0.000  204.254   699.626 1933.948    0.000 1933.948     0.000 2188.899    0.000 2188.899
283.90  5404.300  196.036    0.000  196.036   576.433 2067.709    0.000 2067.709     0.000 2285.517    0.000 2285.517
284.00  5381.757  233.319    0.000  233.319   556.245 2001.562    0.000 2001.562     0.000 2216.548    0.000 2216.548
284.10  5651.377  188.203    0.000  188.203   562.331 2083.235    0.000 2083.235     0.000 2344.927    0.000 2344.927
284.20  5401.878  169.160    0.000  169.160   634.407 1993.287    0.000 1993.287     0.000 2229.714    0.000 2229.714
284.30  5316.399  229.787    0.000  229.787   445.700 2387.671    0.000 2387.671     0.000 2330.354    0.000 2330.354
284.40  5569.383  314.970    0.000  314.970   462.767 2359.096    0.000 2359.096     0.000 2537.547    0.000 2537.547
284.50  5681.220  226.060    0.000  226.060   479.550 2187.158    0.000 2187.158     0.000 2329.044    0.000 2329.044
284.60  5437.687  293.256    0.000  293.256   540.685 2284.395    0.000 2284.395     0.000 2705.342    0.000 2705.342
284.70  5456.568  261.745    0.000  261.745   684.482 2093.108    0.000 2093.108     0.000 2760.744    0.000 2760.744
284.80  5601.794  264.318    0.000  264.318   768.310 2073.384    0.000 2073.384     0.000 2772.206    0.000 2772.206
284.90  5743.610  197.716    0.000  197.716   840.898 1980.004    0.000 1980.004     0.000 2659.508    0.000 2659.508
285.00  5631.006  261.837    0.000  261.837   925.596 1930.658    0.000 1930.658     9.953 2848.908    0.000 2848.908
285.10  5509.520  298.737    0.000  298.737   803.872 2133.403    0.000 2133.403     0.000 2717.301    0.000 2717.301
285.20  5557.082  224.258    0.000  224.258   905.956 1804.035    0.000 1804.035     0.000 2456.122    0.000 2456.122
285.30  5682.759  190.117    0.000  190.117   907.947 1807.151    0.000 1807.151     0.000 2521.066    0.000 2521.066
285.40  5494.147  197.795    0.000  197.795   736.524 1914.078    0.000 1914.078     0.000 2430.376    0.000 2430.376
285.50  5440.616  201.229    0.000  201.229   594.234 1894.202    0.000 1894.202     0.000 2199.956    0.000 2199.956
285.60  5459.173  186.926    0.000  186.926   723.282 1896.561    0.000 1896.561     0.000 2327.133    0.000 2327.133
285.70  5750.547  150.214    0.000  150.214   901.706 1745.036    0.000 1745.036     0.000 2403.946    0.000 2403.946
285.80  5522.192  174.244    0.000  174.244  1085.016 1632.924    0.000 1632.924     0.000 2441.543    0.000 2441.543
285.90  5613.517  234.574    0.000  234.574  1230.695 1606.504    0.000 1606.504     0.000 2696.699    0.000 2696.699
286.00  5591.417  263.672    0.000  263.672  1457.822 1401.921    0.000 1401.921    50.769 2711.375    0.000 2711.375
286.10  5537.245  289.397    0.000  289.397  1525.992 1417.236    0.000 1417.236    20.308 2686.552    0.000 2686.552
286.20  5483.565  270.988    0.000  270.988  1307.737 1494.434    0.000 1494.434    20.308 2594.259    0.000 2594.259
286.30  5495.063  273.285    0.000  273.285  1279.615 1398.255    0.000 1398.255     0.000 2260.188    0.000 2260.188
286.40  5435.312  295.145    0.000  295.145  1416.899 1524.927    0.000 1524.927     0.000 2485.387    0.000 2485.387
286.50  5555.545  281.301    0.000  281.301  1466.169 1280.997    0.000 1280.997     0.000 2460.854    0.000 2460.854
286.60  5579.307  265.099    0.000  265.099  1362.091 1481.222    0.000 1481.222     0.000 2368.969    0.000 2368.969
286.70  5516.651  257.962    0.000  257.962  1369.004 1629.812    0.000 1629.812    19.906 2668.961    0.000 2668.961
286.80  5396.867  280.563    0.000  280.563  1461.391 1469.983    0.000 1469.983    19.906 2622.312    0.000 2622.312
286.90  5443.572  270.911    0.000  270.911  1475.879 1452.467    0.000 1452.467    60.521 2398.325    0.000 2398.325
287.00  5420.311  293.629    0.000  293.629  1568.825 1374.848    0.000 1374.848     0.000 2676.396    0.000 2676.396
287.10  5451.095  273.569    0.000  273.569  1315.169 1355.664    0.000 1355.664    19.906 2470.204    0.000 2470.204
287.20  5688.589  223.420    0.000  223.420  1413.176 1548.404    0.000 1548.404     0.000 2876.861    0.000 2876.861
287.30  5666.480  270.666    0.000  270.666  1328.755 1690.510    0.000 1690.510    29.858 2882.496    0.000 2882.496
287.40  5649.334  270.960    0.000  270.960  1196.584 1656.059    0.000 1656.059     0.000 2691.581    0.000 2691.581
287.50  5762.846  273.300    0.000  273.300  1514.443 1516.513    0.000 1516.513    10.154 2941.208    0.000 2941.208
287.60  5543.270  337.347    0.000  337.347  1351.713 1753.783    0.000 1753.783    60.320 2921.101    0.000 2921.101
287.70  5407.822  278.089    0.000  278.089  1201.605 1733.147    0.000 1733.147    69.670 2488.705    0.000 2488.705
287.80  5592.056  224.455    0.000  224.455  1568.748 1485.251    0.000 1485.251   120.841 3259.395    0.000 3259.395
287.90  5554.733  229.264    0.000  229.264  1666.317 1303.268    0.000 1303.268   261.588 3069.588    0.000 3069.588
288.00  5628.709  249.188    0.000  249.188  1708.120 1574.440    0.000 1574.440   251.032 3344.043    0.000 3344.043
288.10  5512.432  288.126    0.000  288.126  1655.471 1564.531    0.000 1564.531   199.257 3422.861    0.000 3422.861
288.20  5735.577  283.433    0.000  283.433  1689.198 1567.002    0.000 1567.002   199.660 3244.615    0.000 3244.615
288.30  5629.527  251.620    0.000  251.620  1312.021 1803.229    0.000 1803.229    69.670 3029.778    0.000 3029.778
288.40  5733.000  241.773    0.000  241.773  1453.613 1752.122    0.000 1752.122    79.623 3070.593    0.000 3070.593
288.50  5573.576  238.899    0.000  238.899  1138.297 1877.983    0.000 1877.983    59.717 2977.298    0.000 2977.298
288.60  5475.403  310.670    0.000  310.670  1233.335 1957.591    0.000 1957.591    39.811 3184.578    0.000 3184.578
288.70  5626.186  337.904    0.000  337.904  1509.552 1779.920    0.000 1779.920    79.623 3300.714    0.000 3300.714
288.80  5465.550  353.260    0.000  353.260  1226.190 1872.189    0.000 1872.189    99.528 2908.533    0.000 2908.533
288.90  5319.550  394.675    0.000  394.675  1235.645 2060.061    0.000 2060.061    69.670 3092.299    0.000 3092.299
289.00  5243.260  412.826    0.000  412.826  1412.049 1816.240    0.000 1816.240    49.965 3157.554    0.000 3157.554
289.10  5203.445  343.100    0.000  343.100  1714.942 1499.238    0.000 1499.238    99.930 2777.638    0.000 2777.638
289.20  5280.919  374.078    0.000  374.078  1947.775 1211.422    0.000 1211.422   211.020 2740.541    0.000 2740.541
289.30  5360.053  362.729    0.000  362.729  1687.672 1732.157    0.000 1732.157   100.431 3356.604    0.000 3356.604
289.40  5262.712  377.896    0.000  377.896  1436.875 1563.669    0.000 1563.669     0.000 2758.430    0.000 2758.430
289.50  5240.050  225.294    0.000  225.294  1565.887 1459.806    0.000 1459.806     0.000 2677.405    0.000 2677.405
289.60  5178.110  255.622    0.000  255.622  1396.482 1796.669    0.000 1796.669    20.106 2826.996    0.000 2826.996
289.70  5270.835  294.597    0.000  294.597  1323.651 1856.667    0.000 1856.667    19.906 2792.318    0.000 2792.318
289.80  5165.960  324.922    0.000  324.922  1249.008 1832.087    0.000 1832.087    69.770 2937.380    0.000 2937.380
289.90  5298.559  282.878    0.000  282.878  1794.059 1507.059    0.000 1507.059   190.308 3132.208    0.000 3132.208
290.00  5249.234  260.839    0.000  260.839  1606.826 1449.129    0.000 1449.129     0.000 2911.047    0.000 2911.047
290.10  5199.175  298.038    0.000  298.038  1513.968 1638.359    0.000 1638.359   142.154 2883.401    0.000 2883.401
290.20  5165.251  349.583    0.000  349.583  1251.784 1889.000    0.000 1889.000   120.940 2737.124    0.000 2737.124
290.30  5303.846  362.607    0.000  362.607  1021.229 2063.974    0.000 2063.974     0.000 3108.076    0.000 3108.076
290.40  5339.732  306.206    0.000  306.206  1577.537 1492.265    0.000 1492.265    10.154 3253.652    0.000 3253.652
290.50  5221.824  296.467    0.000  296.467  1589.659 1550.190    0.000 1550.190   121.847 2969.339    0.000 2969.339
290.60  5479.087  289.886    0.000  289.886  1845.843 1369.050    0.000 1369.050   301.593 2803.662    0.000 2803.662
290.70  5586.761  281.341    0.000  281.341  1613.760 1521.189    0.000 1521.189    40.212 3124.663    0.000 3124.663
290.80  5520.454  290.974    0.000  290.974  1581.751 1588.605    0.000 1588.605    60.319 3078.230    0.000 3078.230
290.90  5565.481  290.901    0.000  290.901  1697.883 1280.919    0.000 1280.919    30.462 2706.462    0.000 2706.462
291.00  5694.675  251.142    0.000  251.142  1599.331 1671.224    0.000 1671.224    60.319 3163.173    0.000 3163.173
291.10  5440.543  341.870    0.000  341.870  1806.856 1527.427    0.000 1527.427    90.882 3252.849    0.000 3252.849
291.20  5377.843  263.052    0.000  263.052  1754.934 1272.183    0.000 1272.183   110.183 2643.526    0.000 2643.526
291.30  5457.911  308.118    0.000  308.118  1781.482 1346.494    0.000 1346.494   130.690 2821.262    0.000 2821.262
291.40  5289.199  333.162    0.000  333.162  1811.351 1434.129    0.000 1434.129    80.626 3159.555    0.000 3159.555
291.50  5474.435  264.303    0.000  264.303  1785.068 1417.257    0.000 1417.257   283.805 2849.715    0.000 2849.715
291.60  5504.794  225.005    0.000  225.005  1874.334 1296.895    0.000 1296.895   475.217 2591.943    0.000 2591.943
291.70  5443.535  267.927    0.000  267.927  1733.191 1402.533    0.000 1402.533   282.901 2981.014    0.000 2981.014
291.80  5441.748  217.681    0.000  217.681  1954.447 1310.048    0.000 1310.048   433.796 2841.372    0.000 2841.372
291.90  5347.556  226.998    0.000  226.998  1739.545 1480.352    0.000 1480.352   293.053 2933.667    0.000 2933.667
292.00  5261.036  275.421    0.000  275.421  1868.597 1329.555    0.000 1329.555   161.256 2931.354    0.000 2931.354
292.10  5481.546  262.700    0.000  262.700  1681.398 1284.939    0.000 1284.939     0.000 2672.573    0.000 2672.573
292.20  5616.147  287.929    0.000  287.929  1825.063 1351.036    0.000 1351.036    60.119 2859.674    0.000 2859.674
292.30  5541.647  290.878    0.000  290.878  1584.695 1624.613    0.000 1624.613    81.231 2773.408    0.000 2773.408
292.40  5559.725  252.493    0.000  252.493  1442.694 1593.033    0.000 1593.033     0.000 2663.031    0.000 2663.031
292.50  5578.964  229.978    0.000  229.978  1660.685 1701.468    0.000 1701.468   213.231 2933.758    0.000 2933.758
292.60  5621.312  257.681    0.000  257.681  1822.318 1582.135    0.000 1582.135   111.693 3123.255    0.000 3123.255
292.70  5849.771  234.894    0.000  234.894  1934.834 1471.965    0.000 1471.965   140.142 3293.768    0.000 3293.768
292.80  5827.705  214.566    0.000  214.566  1862.638 1596.440    0.000 1596.440   130.791 3216.765    0.000 3216.765
292.90  5766.156  240.269    0.000  240.269  1610.918 1664.194    0.000 1664.194   202.675 2721.330    0.000 2721.330
293.00  5696.542  219.770    0.000  219.770  1837.847 1443.585    0.000 1443.585   434.804 2849.001    0.000 2849.001
293.10  5739.594  221.662    0.000  221.662  1470.430 1779.701    0.000 1779.701   283.200 2856.450    0.000 2856.450
293.20  5676.266  187.805    0.000  187.805  1500.399 1820.210    0.000 1820.210   344.023 3171.698    0.000 3171.698
293.30  5684.589  243.122    0.000  243.122  1721.728 1802.782    0.000 1802.782   343.418 3313.359    0.000 3313.359
293.40  5421.078  301.558    0.000  301.558  1651.167 1411.334    0.000 1411.334    19.906 3114.516    0.000 3114.516
293.50  5590.807  226.467    0.000  226.467  1626.556 1418.803    0.000 1418.803    19.906 2856.739    0.000 2856.739
293.60  5346.475  296.586    0.000  296.586  1466.569 1531.460    0.000 1531.460     0.000 2745.770    0.000 2745.770
293.70  5527.135  229.136    0.000  229.136  1518.293 1485.392    0.000 1485.392    71.077 2882.077    0.000 2882.077
293.80  5388.156  249.967    0.000  249.967  1614.565 1359.811    0.000 1359.811    59.917 2683.324    0.000 2683.324
293.90  5263.927  274.260    0.000  274.260  1540.084 1444.427    0.000 1444.427     0.000 2950.244    0.000 2950.244
294.00  5196.069  256.988    0.000  256.988  1338.621 1483.640    0.000 1483.640     0.000 2579.476    0.000 2579.476
294.10  5203.795  294.008    0.000  294.008  1529.031 1638.633    0.000 1638.633    59.717 3110.495    0.000 3110.495
294.20  5232.661  239.736    0.000  239.736  1466.893 1506.507    0.000 1506.507    50.467 2701.625    0.000 2701.625
294.30  5304.059  287.142    0.000  287.142  1420.381 1587.705    0.000 1587.705    99.528 2498.443    0.000 2498.443
294.40  5245.591  263.084    0.000  263.084  1789.790 1366.270    0.000 1366.270    40.314 2825.272    0.000 2825.272
294.50  5310.122  268.557    0.000  268.557  1542.214 1468.570    0.000 1468.570    40.112 2911.136    0.000 2911.136
294.60  5228.356  235.693    0.000  235.693  1715.531 1499.313    0.000 1499.313    19.906 3203.880    0.000 3203.880
294.70  5330.039  199.915    0.000  199.915  1577.352 1601.644    0.000 1601.644    29.959 2943.605    0.000 2943.605
294.80  5352.009  244.826    0.000  244.826  1948.812 1231.147    0.000 1231.147   119.836 3124.966    0.000 3124.966
294.90  5111.492  258.574    0.000  258.574  1574.034 1598.817    0.000 1598.817    10.053 3219.059    0.000 3219.059
295.00  5246.944  209.199    0.000  209.199  1577.147 1507.995    0.000 1507.995    30.260 2842.667    0.000 2842.667
295.10  5286.215  250.317    0.000  250.317  1698.974 1634.316    0.000 1634.316    30.361 3006.840    0.000 3006.840
295.20  5387.085  280.936    0.000  280.936  1594.737 1683.505    0.000 1683.505    10.053 3215.442    0.000 3215.442
295.30  5410.240  202.237    0.000  202.237  1816.046 1489.193    0.000 1489.193   141.953 2812.205    0.000 2812.205
295.40  5546.187  241.709    0.000  241.709  1794.928 1362.292    0.000 1362.292    19.906 3169.510    0.000 3169.510
295.50  5345.449  254.639    0.000  254.639  1812.128 1349.596    0.000 1349.596    90.581 3121.760    0.000 3121.760
295.60  5450.383  206.258    0.000  206.258  1580.946 1393.516    0.000 1393.516   223.084 2777.828    0.000 2777.828
295.70  5577.377  225.736    0.000  225.736  1730.484 1405.431    0.000 1405.431   232.834 2911.333    0.000 2911.333
295.80  5590.875  266.891    0.000  266.891  1652.533 1618.060    0.000 1618.060   111.290 3098.328    0.000 3098.328
295.90  5532.560  208.610    0.000  208.610  1779.575 1364.830    0.000 1364.830    60.621 3110.386    0.000 3110.386
296.00  5461.380  236.155    0.000  236.155  1686.648 1539.574    0.000 1539.574    30.159 3148.188    0.000 3148.188
296.10  5530.085  188.901    0.000  188.901  1693.199 1475.416    0.000 1475.416    69.971 3193.541    0.000 3193.541
296.20  5613.332  245.627    0.000  245.627  1553.159 1591.787    0.000 1591.787    30.261 3011.770    0.000 3011.770
296.30  5543.392  244.704    0.000  244.704  1378.490 1742.912    0.000 1742.912     0.000 3067.356    0.000 3067.356
296.40  5562.986  250.490    0.000  250.490  1361.979 1890.333    0.000 1890.333     0.000 3179.056    0.000 3179.056
296.50  5365.573  269.069    0.000  269.069  1264.134 1838.935    0.000 1838.935     0.000 2969.841    0.000 2969.841
296.60  5442.240  340.907    0.000  340.907  1263.059 1839.840    0.000 1839.840     0.000 2930.131    0.000 2930.131
296.70  5618.518  227.208    0.000  227.208  1493.055 1753.330    0.000 1753.330     0.000 3173.218    0.000 3173.218
296.80  5555.579  252.864    0.000  252.864  1516.702 1642.318    0.000 1642.318     0.000 3364.032    0.000 3364.032
296.90  5427.042  247.647    0.000  247.647  1505.676 1703.760    0.000 1703.760     0.000 3160.463    0.000 3160.463
297.00  5467.392  262.597    0.000  262.597  1296.390 1927.813    0.000 1927.813    10.154 3177.847    0.000 3177.847
297.10  5394.014  270.945    0.000  270.945  1731.712 1490.480    0.000 1490.480    20.107 3022.724    0.000 3022.724
297.20  5298.101  298.595    0.000  298.595  1533.964 1706.771    0.000 1706.771    79.824 3167.798    0.000 3167.798
297.30  5461.095  308.326    0.000  308.326  1718.662 1607.464    0.000 1607.464    60.119 3206.707    0.000 3206.707
297.40  5196.565  297.760    0.000  297.760  1517.706 1870.240    0.000 1870.240    99.930 3436.822    0.000 3436.822
297.50  5171.653  282.172    0.000  282.172  1587.563 1663.777    0.000 1663.777   129.387 3279.691    0.000 3279.691
297.60  5153.667  172.633    0.000  172.633  1240.013 1791.168    0.000 1791.168     0.000 3158.643    0.000 3158.643
297.70  5265.717  197.311    0.000  197.311  1606.297 1713.970    0.000 1713.970     9.953 3172.218    0.000 3172.218
297.80  5248.058  206.862    0.000  206.862  1551.211 1862.878    0.000 1862.878    89.575 3514.237    0.000 3514.237
297.90  5398.235  242.485    0.000  242.485  1462.061 1895.214    0.000 1895.214    99.528 3505.081    0.000 3505.081
298.00  5449.803  243.782    0.000  243.782  1368.627 2075.767    0.000 2075.767   119.635 3137.227    0.000 3137.227
298.10  5441.873  262.938    0.000  262.938  1342.960 1861.586    0.000 1861.586    49.764 3340.009    0.000 3340.009
298.20  5418.093  241.417    0.000  241.417  1292.548 2044.860    0.000 2044.860    40.012 3229.324    0.000 3229.324
298.30  5174.145  287.212    0.000  287.212  1147.333 1947.802    0.000 1947.802    19.906 3063.350    0.000 3063.350
298.40  5210.146  262.872    0.000  262.872  1010.705 2053.183    0.000 2053.183     9.953 2964.013    0.000 2964.013
298.50  5225.151  262.094    0.000  262.094   911.282 2216.582    0.000 2216.582    19.906 2854.538    0.000 2854.538
298.60  5342.604  245.167    0.000  245.167  1025.322 2057.330    0.000 2057.330    29.858 2815.727    0.000 2815.727
298.70  5054.626  281.693    0.000  281.693   775.732 2237.567    0.000 2237.567    59.717 2686.043    0.000 2686.043
298.80  5219.843  366.300    0.000  366.300   828.047 2271.090    0.000 2271.090    19.906 2935.263    0.000 2935.263
298.90  5262.131  366.564    0.000  366.564   933.156 2213.828    0.000 2213.828    29.858 3312.462    0.000 3312.462
299.00  5242.604  376.526    0.000  376.526  1015.161 2192.542    0.000 2192.542    19.906 3388.868    0.000 3388.868
299.10  5160.843  423.908    0.000  423.908  1064.701 2284.591    0.000 2284.591     0.000 3223.785    0.000 3223.785
299.20  5378.879  373.088    0.000  373.088  1051.461 2111.528    0.000 2111.528     0.000 3040.414    0.000 3040.414
299.30  5296.170  248.595    0.000  248.595   875.699 2054.821    0.000 2054.821     0.000 3062.146    0.000 3062.146
299.40  5292.708  227.167    0.000  227.167   913.816 1935.660    0.000 1935.660     0.000 2932.047    0.000 2932.047
299.50  5079.780  214.776    0.000  214.776  1022.049 1926.726    0.000 1926.726   199.056 2409.083    0.000 2409.083
299.60  5169.890  236.355    0.000  236.355   977.383 2040.815    0.000 2040.815   129.387 2805.685    0.000 2805.685
299.70  5301.431  254.580    0.000  254.580   952.527 2172.854    0.000 2172.854    19.906 2962.219    0.000 2962.219
299.80  5315.160  251.285    0.000  251.285  1049.793 2106.779    0.000 2106.779    59.717 3037.806    0.000 3037.806
299.90  5355.518  236.904    0.000  236.904   882.188 2265.640    0.000 2265.640     0.000 3114.609    0.000 3114.609
300.00  5373.133  300.794    0.000  300.794  1254.110 1989.575    0.000 1989.575     9.953 3060.929    0.000 3060.929
300.10  5292.412  310.826    0.000  310.826   908.126 2268.678    0.000 2268.678   189.104 3022.026    0.000 3022.026
300.20  5266.774  331.180    0.000  331.180  1049.370 2236.984    0.000 2236.984   149.292 3194.732    0.000 3194.732
300.30  5168.211  335.961    0.000  335.961  1280.410 1927.120    0.000 1927.120    69.670 3222.587    0.000 3222.587
300.40  5310.272  294.424    0.000  294.424  1192.035 2165.765    0.000 2165.765    39.811 3457.325    0.000 3457.325
300.50  5474.952  305.419    0.000  305.419  1182.904 2287.738    0.000 2287.738    99.528 3354.886    0.000 3354.886
300.60  5313.120  335.521    0.000  335.521  1032.541 2082.464    0.000 2082.464   119.434 3020.605    0.000 3020.605
300.70  5121.325  258.124    0.000  258.124   989.878 2025.526    0.000 2025.526   109.481 3035.186    0.000 3035.186
300.80  5198.180  334.667    0.000  334.667   866.450 2127.659    0.000 2127.659   139.339 2964.117    0.000 2964.117
300.90  5339.623  222.341    0.000  222.341  1047.301 2074.834    0.000 2074.834     9.953 3146.792    0.000 3146.792
301.00  5070.277  202.714    0.000  202.714  1127.401 1939.171    0.000 1939.171     9.953 3105.975    0.000 3105.975
301.10  5161.266  186.454    0.000  186.454  1144.480 2053.540    0.000 2053.540    10.154 3438.433    0.000 3438.433
301.20  5158.441  244.463    0.000  244.463  1012.578 2317.465    0.000 2317.465     0.000 3334.667    0.000 3334.667
301.30  5257.157  182.817    0.000  182.817  1174.681 1896.813    0.000 1896.813    59.717 2914.051    0.000 2914.051
301.40  5250.500  252.536    0.000  252.536  1073.269 2228.601    0.000 2228.601    89.776 3543.174    0.000 3543.174
301.50  5213.638  200.303    0.000  200.303  1049.022 1944.248    0.000 1944.248   109.481 2952.551    0.000 2952.551
301.60  5256.529  176.521    0.000  176.521  1357.575 1930.301    0.000 1930.301    99.528 3569.336    0.000 3569.336
301.70  5194.227  159.584    0.000  159.584  1536.120 1753.464    0.000 1753.464   159.245 3377.897    0.000 3377.897
301.80  5347.036  231.252    0.000  231.252  1127.735 2061.149    0.000 2061.149    99.528 3261.275    0.000 3261.275
301.90  5468.510  142.972    0.000  142.972  1673.735 1781.112    0.000 1781.112   219.464 3570.530    0.000 3570.530
302.00  5419.658  230.200    0.000  230.200  1412.890 1832.353    0.000 1832.353   349.853 3271.833    0.000 3271.833
302.10  5218.790  296.779    0.000  296.779  1477.781 2054.050    0.000 2054.050   432.089 3933.351    0.000 3933.351
302.20  5057.919  286.731    0.000  286.731  1361.453 2006.660    0.000 2006.660   280.083 3794.115    0.000 3794.115
302.30  5310.456  301.697    0.000  301.697  1154.114 2323.775    0.000 2323.775    59.717 4013.559    0.000 4013.559
302.40  5287.111  344.522    0.000  344.522  1025.918 2421.894    0.000 2421.894    80.024 3944.999    0.000 3944.999
302.50  5363.792  281.214    0.000  281.214  1164.459 2299.836    0.000 2299.836    29.858 3810.889    0.000 3810.889
302.60  5229.107  416.409    0.000  416.409  1355.012 1985.763    0.000 1985.763   191.009 3584.297    0.000 3584.297
302.70  5185.197  442.874    0.000  442.874  1560.729 1835.458    0.000 1835.458   492.916 3595.251    0.000 3595.251
302.80  5110.102  450.044    0.000  450.044  1754.050 1746.804    0.000 1746.804   443.551 3514.624    0.000 3514.624
302.90  5260.016  428.762    0.000  428.762  1490.366 1716.344    0.000 1716.344   363.628 3439.238    0.000 3439.238
303.00  5282.457  319.089    0.000  319.089  1708.062 1766.320    0.000 1766.320   504.873 3480.147    0.000 3480.147
303.10  5223.851  435.778    0.000  435.778  1623.415 1688.440    0.000 1688.440   220.368 3308.938    0.000 3308.938
303.20  5284.933  494.243    0.000  494.243  1700.590 1554.444    0.000 1554.444   451.794 3061.824    0.000 3061.824
303.30  5361.368  400.812    0.000  400.812  1411.084 1888.529    0.000 1888.529   119.735 3001.499    0.000 3001.499
303.40  5166.616  391.140    0.000  391.140  1597.424 1879.018    0.000 1879.018   371.363 3760.932    0.000 3760.932
303.50  5126.794  397.566    0.000  397.566  1430.665 1795.470    0.000 1795.470   261.381 3484.263    0.000 3484.263
303.60  5206.028  392.380    0.000  392.380  1234.760 2031.015    0.000 2031.015     9.953 3575.856    0.000 3575.856
303.70  5142.119  429.939    0.000  429.939  1323.151 1746.381    0.000 1746.381   303.711 2959.593    0.000 2959.593
303.80  5163.816  382.410    0.000  382.410  1311.763 1682.033    0.000 1682.033   180.555 2753.294    0.000 2753.294
303.90  5056.479  383.380    0.000  383.380   944.077 1942.631    0.000 1942.631    10.154 2677.194    0.000 2677.194
304.00  4832.339  336.793    0.000  336.793  1133.536 1724.344    0.000 1724.344     9.953 3008.046    0.000 3008.046
304.10  5031.083  321.015    0.000  321.015  1161.058 1881.454    0.000 1881.454    90.478 3184.072    0.000 3184.072
304.20  5022.434  376.407    0.000  376.407  1022.380 1975.639    0.000 1975.639    19.906 3250.524    0.000 3250.524
304.30  5006.022  346.775    0.000  346.775  1079.833 1785.035    0.000 1785.035    29.858 2910.015    0.000 2910.015
304.40  5086.085  329.245    0.000  329.245  1172.693 1892.500    0.000 1892.500    79.623 3132.992    0.000 3132.992
304.50  4906.918  395.810    0.000  395.810  1074.388 1903.065    0.000 1903.065    99.528 3117.726    0.000 3117.726
304.60  4977.802  346.494    0.000  346.494   942.217 2056.705    0.000 2056.705    39.811 3173.307    0.000 3173.307
304.70  5016.448  287.298    0.000  287.298  1200.406 1849.547    0.000 1849.547    19.906 3039.899    0.000 3039.899
304.80  4761.323  314.812    0.000  314.812  1105.355 1949.061    0.000 1949.061    39.811 3065.349    0.000 3065.349
304.90  5082.772  299.607    0.000  299.607   877.067 2192.729    0.000 2192.729    19.906 3074.390    0.000 3074.390
305.00  5103.102  298.120    0.000  298.120  1087.101 2069.462    0.000 2069.462    29.858 3249.014    0.000 3249.014
305.10  4894.250  335.533    0.000  335.533   918.201 2094.879    0.000 2094.879    79.623 2967.625    0.000 2967.625
305.20  5023.011  234.923    0.000  234.923   771.850 2097.017    0.000 2097.017   119.434 2637.989    0.000 2637.989
305.30  4983.853  213.155    0.000  213.155   668.136 2202.484    0.000 2202.484     0.000 2729.163    0.000 2729.163
305.40  5119.241  172.125    0.000  172.125   761.767 2289.087    0.000 2289.087    29.858 2746.856    0.000 2746.856
305.50  5153.538  330.407    0.000  330.407   538.564 2578.507    0.000 2578.507    99.528 2948.324    0.000 2948.324
305.60  5231.781  126.491    0.000  126.491   748.678 2424.724    0.000 2424.724    89.575 3088.060    0.000 3088.060
305.70  5370.900  155.947    0.000  155.947   979.373 2366.493    0.000 2366.493    60.119 3470.797    0.000 3470.797
305.80  5365.137  113.030    0.000  113.030  1378.838 1991.938    0.000 1991.938   392.985 3277.168    0.000 3277.168
305.90  5249.175  124.948    0.000  124.948  1506.490 1719.935    0.000 1719.935   383.431 3068.663    0.000 3068.663
306.00  5349.255  142.271    0.000  142.271  1442.413 1886.268    0.000 1886.268   552.822 3191.110    0.000 3191.110
306.10  5342.691  143.945    0.000  143.945  1416.142 1788.934    0.000 1788.934   385.646 3432.295    0.000 3432.295
306.20  5394.401  166.067    0.000  166.067  1303.405 1988.701    0.000 1988.701    49.764 3537.338    0.000 3537.338
306.30  5293.755  241.659    0.000  241.659  1371.621 1980.428    0.000 1980.428    80.628 3632.647    0.000 3632.647
306.40  5167.168  201.728    0.000  201.728   880.955 2312.524    0.000 2312.524    19.906 3212.629    0.000 3212.629
306.50  5207.553  212.997    0.000  212.997  1044.296 2110.884    0.000 2110.884    29.858 2834.117    0.000 2834.117
306.60  5154.359  258.112    0.000  258.112  1019.168 2219.236    0.000 2219.236    69.870 2958.480    0.000 2958.480
306.70  5223.586  209.691    0.000  209.691   749.581 2501.329    0.000 2501.329    40.213 3136.532    0.000 3136.532
306.80  4990.932  231.722    0.000  231.722   908.629 2033.803    0.000 2033.803     0.000 2511.915    0.000 2511.915
306.90  5154.175  215.424    0.000  215.424   979.451 2179.602    0.000 2179.602     9.953 2963.218    0.000 2963.218
307.00  5007.004  262.495    0.000  262.495   868.982 2161.000    0.000 2161.000     0.000 3394.590    0.000 3394.590
307.10  5023.285  241.897    0.000  241.897   781.603 2066.897    0.000 2066.897    39.811 2336.188    0.000 2336.188
307.20  5224.031  174.028    0.000  174.028  1045.971 2217.853    0.000 2217.853   300.994 3465.059    0.000 3465.059
307.30  4904.762  255.695    0.000  255.695   721.427 2050.496    0.000 2050.496     0.000 2459.334    0.000 2459.334
307.40  4903.129  280.845    0.000  280.845   893.923 2180.072    0.000 2180.072    90.478 2788.570    0.000 2788.570
307.50  4973.528  320.734    0.000  320.734   713.699 2223.628    0.000 2223.628   100.735 2716.996    0.000 2716.996
307.60  4816.020  332.421    0.000  332.421   808.346 2184.030    0.000 2184.030    99.729 2679.306    0.000 2679.306
307.70  5276.406  255.443    0.000  255.443  1191.081 2051.200    0.000 2051.200    99.729 3230.917    0.000 3230.917
307.80  5063.807  323.144    0.000  323.144  1115.775 2126.717    0.000 2126.717    49.965 2958.881    0.000 2958.881
307.90  5272.315  220.513    0.000  220.513  1407.891 1923.416    0.000 1923.416   109.782 3169.191    0.000 3169.191
308.00  5262.499  251.178    0.000  251.178  1258.080 2112.770    0.000 2112.770   120.336 3410.067    0.000 3410.067
308.10  5241.573  266.295    0.000  266.295  1088.515 2141.263    0.000 2141.263    50.769 3326.120    0.000 3326.120
308.20  5176.715  276.568    0.000  276.568  1211.249 1978.892    0.000 1978.892     0.000 3133.007    0.000 3133.007
308.30  5304.377  280.162    0.000  280.162  1169.241 1916.684    0.000 1916.684    29.858 2626.631    0.000 2626.631
308.40  5223.717  252.397    0.000  252.397  1239.512 1792.445    0.000 1792.445    69.670 2376.910    0.000 2376.910
308.50  5247.922  238.386    0.000  238.386  1226.903 1777.309    0.000 1777.309     9.953 2896.444    0.000 2896.444
308.60  5445.697  233.511    0.000  233.511  1237.098 1827.086    0.000 1827.086     0.000 2876.649    0.000 2876.649
308.70  5256.531  225.362    0.000  225.362   960.280 2093.585    0.000 2093.585     0.000 2676.593    0.000 2676.593
308.80  5251.127  326.386    0.000  326.386   941.923 2156.231    0.000 2156.231   109.481 2690.764    0.000 2690.764
308.90  5564.264  232.562    0.000  232.562   869.438 2271.004    0.000 2271.004    19.906 2727.456    0.000 2727.456
309.00  5282.494  209.514    0.000  209.514  1269.529 1856.646    0.000 1856.646    49.764 2903.285    0.000 2903.285
309.10  5206.238  229.887    0.000  229.887  1112.574 1947.654    0.000 1947.654    60.320 2673.478    0.000 2673.478
309.20  5198.320  225.421    0.000  225.421  1403.251 1811.858    0.000 1811.858    90.179 2825.376    0.000 2825.376
309.30  5268.070  172.068    0.000  172.068  1341.475 1645.543    0.000 1645.543    89.575 2593.449    0.000 2593.449
309.40  5318.106  173.428    0.000  173.428  1315.796 1793.791    0.000 1793.791   199.056 2722.934    0.000 2722.934
309.50  5210.166  169.239    0.000  169.239  1449.829 1524.579    0.000 1524.579   119.434 2820.355    0.000 2820.355
309.60  5344.557  190.546    0.000  190.546  1441.575 1548.912    0.000 1548.912    89.575 2853.932    0.000 2853.932
309.70  5195.981  217.765    0.000  217.765  1353.832 1743.635    0.000 1743.635   169.198 2923.589    0.000 2923.589
309.80  5466.777  234.606    0.000  234.606  1353.943 1642.817    0.000 1642.817     9.953 2951.152    0.000 2951.152
309.90  5203.319  191.984    0.000  191.984  1138.501 1829.847    0.000 1829.847    29.858 2543.890    0.000 2543.890
310.00  5052.016  205.779    0.000  205.779  1188.686 1592.862    0.000 1592.862    69.670 2427.975    0.000 2427.975
310.10  5093.292  280.328    0.000  280.328  1158.167 1615.161    0.000 1615.161    99.528 2496.537    0.000 2496.537
310.20  5163.792  292.207    0.000  292.207  1045.412 1837.300    0.000 1837.300     9.953 2521.062    0.000 2521.062
310.30  5131.478  345.349    0.000  345.349   866.299 1990.136    0.000 1990.136     0.000 2771.793    0.000 2771.793
310.40  5284.151  316.493    0.000  316.493  1092.323 1763.927    0.000 1763.927    19.906 2744.346    0.000 2744.346
310.50  5051.239  283.160    0.000  283.160  1234.034 1846.023    0.000 1846.023    69.670 3240.978    0.000 3240.978
310.60  5171.055  292.062    0.000  292.062  1167.775 1951.646    0.000 1951.646     9.953 3177.145    0.000 3177.145
310.70  5132.193  275.426    0.000  275.426  1354.614 1639.748    0.000 1639.748    19.906 2924.703    0.000 2924.703
310.80  5089.931  262.412    0.000  262.412  1251.193 1750.964    0.000 1750.964    59.717 2966.623    0.000 2966.623
310.90  4980.344  240.288    0.000  240.288  1466.759 1491.422    0.000 1491.422    19.906 2750.875    0.000 2750.875
311.00  5096.921  229.430    0.000  229.430  1316.443 1556.653    0.000 1556.653    89.575 2876.952    0.000 2876.952
311.10  4999.009  242.600    0.000  242.600  1071.183 1785.693    0.000 1785.693     0.000 2742.136    0.000 2742.136
311.20  5174.201  263.077    0.000  263.077  1225.701 1684.423    0.000 1684.423    39.811 2771.087    0.000 2771.087
311.30  5086.098  232.157    0.000  232.157  1386.656 1619.758    0.000 1619.758    59.717 2652.262    0.000 2652.262
311.40  4861.952  296.067    0.000  296.067  1192.276 1615.583    0.000 1615.583    19.906 2654.163    0.000 2654.163
311.50  4851.057  301.395    0.000  301.395  1195.003 1589.906    0.000 1589.906     0.000 2713.076    0.000 2713.076
311.60  5029.607  266.343    0.000  266.343  1011.301 1893.630    0.000 1893.630    29.858 2766.063    0.000 2766.063
311.70  5124.328  241.149    0.000  241.149   958.517 1821.555    0.000 1821.555    19.906 2884.087    0.000 2884.087
311.80  5056.246  229.712    0.000  229.712  1013.731 1830.269    0.000 1830.269     0.000 2811.413    0.000 2811.413
311.90  5039.091  217.179    0.000  217.179  1046.960 1908.711    0.000 1908.711    40.012 2780.836    0.000 2780.836
312.00  5070.977  249.188    0.000  249.188  1044.255 1798.071    0.000 1798.071     0.000 2673.579    0.000 2673.579
312.10  5060.622  256.831    0.000  256.831  1463.910 1617.099    0.000 1617.099     9.953 3190.004    0.000 3190.004
312.20  5069.823  284.073    0.000  284.073  1207.016 1853.877    0.000 1853.877     0.000 3208.316    0.000 3208.316
312.30  5013.501  203.801    0.000  203.801   996.603 1749.241    0.000 1749.241     0.000 2629.344    0.000 2629.344
312.40  4941.697  285.530    0.000  285.530   714.992 1953.083    0.000 1953.083     0.000 2490.611    0.000 2490.611
312.50  5094.841  257.275    0.000  257.275  1294.191 1895.275    0.000 1895.275     0.000 2954.461    0.000 2954.461
312.60  4745.001  312.507    0.000  312.507   987.236 1798.752    0.000 1798.752     0.000 2725.245    0.000 2725.245
312.70  4898.505  281.701    0.000  281.701  1300.068 1674.722    0.000 1674.722     0.000 2699.306    0.000 2699.306
312.80  5013.463  219.802    0.000  219.802  1280.379 1699.127    0.000 1699.127     0.000 3001.113    0.000 3001.113
312.90  5085.950  222.258    0.000  222.258  1305.200 1554.847    0.000 1554.847     0.000 2683.928    0.000 2683.928
313.00  4903.960  301.624    0.000  301.624  1352.163 1585.852    0.000 1585.852     0.000 2722.128    0.000 2722.128
313.10  4973.508  303.134    0.000  303.134  1228.954 1619.312    0.000 1619.312     0.000 2728.968    0.000 2728.968
313.20  4948.442  316.179    0.000  316.179  1219.819 1595.446    0.000 1595.446     0.000 2965.525    0.000 2965.525
313.30  5061.359  258.110    0.000  258.110  1291.632 1467.045    0.000 1467.045     0.000 2669.552    0.000 2669.552
313.40  4950.313  305.551    0.000  305.551  1298.549 1565.740    0.000 1565.740    10.154 2831.104    0.000 2831.104
313.50  5219.650  289.628    0.000  289.628  1436.944 1700.656    0.000 1700.656    40.012 3039.411    0.000 3039.411
313.60  5062.991  295.902    0.000  295.902  1561.145 1547.332    0.000 1547.332     0.000 3054.590    0.000 3054.590
313.70  5063.246  303.642    0.000  303.642  1375.374 1653.571    0.000 1653.571     0.000 3135.026    0.000 3135.026
313.80  5157.125  272.771    0.000  272.771  1475.540 1468.143    0.000 1468.143     0.000 3006.240    0.000 3006.240
313.90  5099.005  275.700    0.000  275.700  1520.073 1586.137    0.000 1586.137     0.000 2844.183    0.000 2844.183
314.00  5122.352  281.565    0.000  281.565  1562.531 1369.693    0.000 1369.693    20.106 2778.326    0.000 2778.326
314.10  5017.356  279.184    0.000  279.184  1724.691 1405.542    0.000 1405.542    30.159 3008.541    0.000 3008.541
314.20  4712.932  292.485    0.000  292.485  1206.843 1641.400    0.000 1641.400     0.000 2711.578    0.000 2711.578
314.30  5061.823  334.580    0.000  334.580  1368.634 1730.344    0.000 1730.344    20.308 2942.793    0.000 2942.793
314.40  4922.024  316.747    0.000  316.747  1429.188 1779.384    0.000 1779.384    20.308 3075.906    0.000 3075.906
314.50  4873.244  315.038    0.000  315.038  1464.220 1464.414    0.000 1464.414     0.000 2821.559    0.000 2821.559
314.60  5092.763  340.574    0.000  340.574  1508.680 1534.205    0.000 1534.205    70.675 2921.599    0.000 2921.599
314.70  5140.911  332.069    0.000  332.069  1495.004 1461.499    0.000 1461.499     0.000 2700.926    0.000 2700.926
314.80  4991.122  282.467    0.000  282.467  1659.195 1434.970    0.000 1434.970     0.000 3121.049    0.000 3121.049
314.90  5192.795  358.155    0.000  358.155  1600.979 1515.146    0.000 1515.146     0.000 3256.773    0.000 3256.773
315.00  5129.020  311.097    0.000  311.097  1617.210 1452.273    0.000 1452.273    20.106 3171.608    0.000 3171.608
315.10  5253.483  341.101    0.000  341.101  1848.382 1373.321    0.000 1373.321     0.000 3355.082    0.000 3355.082
315.20  5086.549  345.047    0.000  345.047  1689.205 1383.606    0.000 1383.606    49.764 2950.541    0.000 2950.541
315.30  5081.234  368.139    0.000  368.139  1663.295 1520.183    0.000 1520.183   159.747 3008.046    0.000 3008.046
315.40  5075.250  336.824    0.000  336.824  1900.429 1187.864    0.000 1187.864   191.415 2887.607    0.000 2887.607
315.50  5330.222  268.987    0.000  268.987  2045.842 1072.463    0.000 1072.463   464.059 2853.936    0.000 2853.936
315.60  4980.935  331.739    0.000  331.739  1848.445 1153.643    0.000 1153.643   232.230 2711.275    0.000 2711.275
315.70  5175.664  351.144    0.000  351.144  2061.393 1039.700    0.000 1039.700   392.581 2616.670    0.000 2616.670
315.80  4988.030  331.480    0.000  331.480  1717.435 1230.550    0.000 1230.550   179.652 2939.690    0.000 2939.690
315.90  5210.300  315.294    0.000  315.294  1760.860 1530.393    0.000 1530.393   119.835 3296.968    0.000 3296.968
316.00  5289.678  268.730    0.000  268.730  2070.039 1030.473    0.000 1030.473   312.155 3047.346    0.000 3047.346
316.10  5302.687  234.483    0.000  234.483  2016.629  992.971    0.000  992.971   429.176 2585.618    0.000 2585.618
316.20  5457.717  263.211    0.000  263.211  1839.312 1158.487    0.000 1158.487   401.829 2752.987    0.000 2752.987
316.30  5352.146  313.612    0.000  313.612  1677.407 1371.571    0.000 1371.571   259.575 2907.118    0.000 2907.118
316.40  5294.579  326.744    0.000  326.744  1710.834 1354.526    0.000 1354.526   320.902 2726.766    0.000 2726.766
316.50  5397.214  215.556    0.000  215.556  1795.910 1354.483    0.000 1354.483   309.944 2940.190    0.000 2940.190
316.60  5243.061  256.927    0.000  256.927  1784.494 1300.117    0.000 1300.117   381.424 2897.465    0.000 2897.465
316.70  5389.556  214.873    0.000  214.873  1975.078 1085.823    0.000 1085.823   654.874 2510.508    0.000 2510.508
316.80  5405.256  255.016    0.000  255.016  1989.813 1034.334    0.000 1034.334   475.118 2648.740    0.000 2648.740
316.90  5314.572  296.839    0.000  296.839  1877.455 1149.392    0.000 1149.392   300.493 2882.993    0.000 2882.993
317.00  5265.183  267.893    0.000  267.893  1903.664  997.420    0.000  997.420   201.469 2319.003    0.000 2319.003
317.10  5246.583  297.271    0.000  297.271  1757.959 1087.343    0.000 1087.343   149.894 2560.784    0.000 2560.784
317.20  5009.191  262.837    0.000  262.837  1849.818  980.304    0.000  980.304   280.990 2521.372    0.000 2521.372
317.30  4870.499  350.197    0.000  350.197  1838.861  937.919    0.000  937.919   392.481 2398.716    0.000 2398.716
317.40  4994.714  265.882    0.000  265.882  1956.416  915.102    0.000  915.102   140.646 2568.816    0.000 2568.816
317.50  5003.807  283.796    0.000  283.796  1816.592 1014.797    0.000 1014.797   242.585 2682.717    0.000 2682.717
317.60  4944.171  331.141    0.000  331.141  1772.778 1163.300    0.000 1163.300   151.905 2645.124    0.000 2645.124
317.70  5089.833  319.669    0.000  319.669  1844.286 1126.643    0.000 1126.643   210.313 2604.815    0.000 2604.815
317.80  5046.183  323.943    0.000  323.943  1630.235 1252.324    0.000 1252.324   130.893 2858.761    0.000 2858.761
317.90  4892.668  307.579    0.000  307.579  1664.699 1130.750    0.000 1130.750   131.396 2648.746    0.000 2648.746
318.00  4851.459  301.606    0.000  301.606  1695.308 1102.712    0.000 1102.712   121.443 2524.187    0.000 2524.187
318.10  5323.442  225.460    0.000  225.460  1677.042 1269.631    0.000 1269.631   141.953 2905.316    0.000 2905.316
318.20  5046.432  241.932    0.000  241.932  1597.771 1188.913    0.000 1188.913   201.870 2543.189    0.000 2543.189
318.30  5160.100  323.382    0.000  323.382  1391.078 1462.231    0.000 1462.231    70.876 2671.473    0.000 2671.473
318.40  5125.419  314.420    0.000  314.420  1446.161 1345.120    0.000 1345.120   140.546 2700.126    0.000 2700.126
318.50  5397.489  361.642    0.000  361.642  1483.691 1447.135    0.000 1447.135   130.995 2626.132    0.000 2626.132
318.60  5248.381  311.375    0.000  311.375  1559.139 1299.236    0.000 1299.236    30.462 2720.636    0.000 2720.636
318.70  5365.055  329.649    0.000  329.649  1561.582 1374.385    0.000 1374.385    60.320 2614.061    0.000 2614.061
318.80  5179.397  355.123    0.000  355.123  1596.574 1258.474    0.000 1258.474   160.049 2784.071    0.000 2784.071
318.90  5283.228  354.535    0.000  354.535  1435.852 1425.175    0.000 1425.175    39.811 2865.798    0.000 2865.798
319.00  5377.968  352.677    0.000  352.677  1545.489 1553.533    0.000 1553.533    79.623 3003.732    0.000 3003.732
319.10  5447.153  348.500    0.000  348.500  1829.428 1289.206    0.000 1289.206   120.942 2775.625    0.000 2775.625
319.20  5474.366  275.180    0.000  275.180  1713.889 1329.743    0.000 1329.743    10.053 2958.287    0.000 2958.287
319.30  5366.341  361.511    0.000  361.511  1646.620 1514.909    0.000 1514.909    89.575 2993.775    0.000 2993.775
319.40  5193.303  325.746    0.000  325.746  1527.193 1208.049    0.000 1208.049     9.953 2457.741    0.000 2457.741
319.50  5231.928  293.530    0.000  293.530  1571.192 1232.354    0.000 1232.354    59.918 2788.092    0.000 2788.092
319.60  5246.555  254.980    0.000  254.980  1622.555 1187.601    0.000 1187.601    90.782 2697.813    0.000 2697.813
319.70  5386.419  240.564    0.000  240.564  1748.238 1120.122    0.000 1120.122   180.357 2512.730    0.000 2512.730
319.80  5339.109  260.804    0.000  260.804  1901.262  960.410    0.000  960.410   281.995 2457.130    0.000 2457.130
319.90  5188.959  246.484    0.000  246.484  1581.399 1269.952    0.000 1269.952    70.071 2760.441    0.000 2760.441
320.00  5195.608  254.308    0.000  254.308  1588.638 1142.782    0.000 1142.782   111.189 2631.954    0.000 2631.954
320.10  5251.317  235.997    0.000  235.997  1626.004 1034.397    0.000 1034.397     0.000 2619.188    0.000 2619.188
320.20  5005.309  234.853    0.000  234.853  1756.270 1012.482    0.000 1012.482    90.982 2767.982    0.000 2767.982
320.30  5325.577  291.858    0.000  291.858  1620.753 1208.698    0.000 1208.698    20.207 2569.420    0.000 2569.420
320.40  5152.506  252.029    0.000  252.029  1734.521 1081.114    0.000 1081.114   130.894 2615.776    0.000 2615.776
320.50  5150.968  291.316    0.000  291.316  1599.661 1223.981    0.000 1223.981   131.799 2719.922    0.000 2719.922
320.60  5279.522  302.057    0.000  302.057  1651.368 1217.103    0.000 1217.103   140.646 2800.754    0.000 2800.754
320.70  5308.991  296.141    0.000  296.141  1646.144 1334.622    0.000 1334.622   455.817 2842.066    0.000 2842.066
320.80  5508.872  244.477    0.000  244.477  1797.765 1225.045    0.000 1225.045   261.083 2668.554    0.000 2668.554
320.90  5393.789  329.423    0.000  329.423  1614.978 1354.468    0.000 1354.468   250.727 2639.098    0.000 2639.098
321.00  5236.828  297.696    0.000  297.696  1731.867 1297.871    0.000 1297.871   480.247 2706.349    0.000 2706.349
321.10  5178.902  301.136    0.000  301.136  1858.303 1224.735    0.000 1224.735   361.115 2726.664    0.000 2726.664
321.20  5219.634  297.986    0.000  297.986  1492.285 1499.648    0.000 1499.648   271.742 2802.061    0.000 2802.061
321.30  5365.911  263.247    0.000  263.247  1646.233 1433.754    0.000 1433.754   278.679 2931.440    0.000 2931.440
321.40  5304.902  278.051    0.000  278.051  1517.654 1476.466    0.000 1476.466   219.665 2864.279    0.000 2864.279
321.50  5190.979  245.443    0.000  245.443  1605.588 1332.287    0.000 1332.287   290.642 2747.361    0.000 2747.361
321.60  5036.592  273.652    0.000  273.652  1631.573 1353.524    0.000 1353.524   329.948 2744.751    0.000 2744.751
321.70  5404.921  210.410    0.000  210.410  1589.228 1361.558    0.000 1361.558   160.149 2654.465    0.000 2654.465
321.80  5090.812  294.816    0.000  294.816  1459.586 1441.850    0.000 1441.850   210.315 2657.687    0.000 2657.687
321.90  5159.630  246.293    0.000  246.293  1689.855 1284.258    0.000 1284.258   312.659 2561.886    0.000 2561.886
322.00  5145.231  243.781    0.000  243.781  1703.274 1277.467    0.000 1277.467   309.643 2488.194    0.000 2488.194
322.10  5189.235  275.244    0.000  275.244  1515.448 1488.467    0.000 1488.467    80.326 2549.918    0.000 2549.918
322.20  5082.239  300.156    0.000  300.156  1457.353 1462.305    0.000 1462.305   180.255 2631.255    0.000 2631.255
322.30  5217.337  268.939    0.000  268.939  1295.384 1643.059    0.000 1643.059   271.237 2538.557    0.000 2538.557
322.40  5195.049  286.162    0.000  286.162  1444.289 1500.658    0.000 1500.658   141.047 2895.453    0.000 2895.453
322.50  5014.079  280.675    0.000  280.675  1319.044 1514.711    0.000 1514.711   269.429 2459.741    0.000 2459.741
322.60  5326.842  294.242    0.000  294.242  1731.315 1181.811    0.000 1181.811   250.226 2800.749    0.000 2800.749
322.70  5331.672  254.015    0.000  254.015  1785.359 1314.099    0.000 1314.099   180.455 2651.456    0.000 2651.456
322.80  5255.537  298.977    0.000  298.977  1779.172 1204.533    0.000 1204.533    50.266 2708.861    0.000 2708.861
322.90  5568.956  181.152    0.000  181.152  1889.095 1206.521    0.000 1206.521   319.193 2923.490    0.000 2923.490
323.00  5442.843  200.911    0.000  200.911  1767.240 1150.159    0.000 1150.159   278.880 2456.528    0.000 2456.528
323.10  5465.994  167.225    0.000  167.225  1835.320 1138.805    0.000 1138.805   449.686 2415.514    0.000 2415.514
323.20  5409.548  241.395    0.000  241.395  1720.382 1275.232    0.000 1275.232   359.608 2477.334    0.000 2477.334
323.30  5327.656  233.380    0.000  233.380  1685.883 1314.097    0.000 1314.097   189.104 2888.720    0.000 2888.720
323.40  5326.403  225.479    0.000  225.479  1715.549 1262.306    0.000 1262.306   159.747 2738.724    0.000 2738.724
323.50  5439.195  218.880    0.000  218.880  1785.236 1150.907    0.000 1150.907   279.481 2427.881    0.000 2427.881
323.60  5468.834  205.531    0.000  205.531  1812.812 1174.932    0.000 1174.932   140.545 2676.896    0.000 2676.896
323.70  5357.925  192.578    0.000  192.578  1682.636 1285.469    0.000 1285.469   211.522 2549.818    0.000 2549.818
323.80  5413.629  221.385    0.000  221.385  1691.542 1275.578    0.000 1275.578     9.953 2870.013    0.000 2870.013
323.90  5413.035  250.622    0.000  250.622  1685.472 1328.370    0.000 1328.370   109.581 2706.648    0.000 2706.648
324.00  5357.856  218.993    0.000  218.993  1673.101 1250.579    0.000 1250.579    60.722 2624.511    0.000 2624.511
324.10  5401.650  221.156    0.000  221.156  1510.532 1267.840    0.000 1267.840    69.971 2523.277    0.000 2523.277
324.20  5452.504  235.970    0.000  235.970  1536.845 1305.540    0.000 1305.540   229.718 2416.511    0.000 2416.511
324.30  5340.689  213.769    0.000  213.769  1681.563 1169.522    0.000 1169.522   151.503 2589.031    0.000 2589.031
324.40  5272.987  190.051    0.000  190.051  1498.187 1248.250    0.000 1248.250    90.178 2474.110    0.000 2474.110
324.50  5420.630  176.538    0.000  176.538  1640.096 1223.664    0.000 1223.664   160.449 2429.483    0.000 2429.483
324.60  5372.250  256.427    0.000  256.427  1599.673 1201.234    0.000 1201.234   221.071 2442.051    0.000 2442.051
324.70  5390.193  261.633    0.000  261.633  1509.222 1308.091    0.000 1308.091   151.604 2493.623    0.000 2493.623
324.80  5226.691  225.356    0.000  225.356  1588.909 1204.765    0.000 1204.765   232.131 2233.342    0.000 2233.342
324.90  5277.387  266.983    0.000  266.983  1543.085 1370.476    0.000 1370.476   151.100 2230.728    0.000 2230.728
325.00  5390.185  215.545    0.000  215.545  1779.486 1197.073    0.000 1197.073   150.497 2535.345    0.000 2535.345
325.10  5218.600  202.930    0.000  202.930  1620.385 1196.690    0.000 1196.690   170.202 2621.202    0.000 2621.202
325.20  5276.564  216.773    0.000  216.773  1732.180 1048.970    0.000 1048.970   231.023 2258.674    0.000 2258.674
325.30  5117.948  282.175    0.000  282.175  1512.080 1354.661    0.000 1354.661   180.354 2632.357    0.000 2632.357
325.40  5124.284  294.887    0.000  294.887  1661.408 1295.349    0.000 1295.349    80.324 2620.999    0.000 2620.999
325.50  5171.909  256.528    0.000  256.528  1764.646 1200.542    0.000 1200.542   140.744 2468.391    0.000 2468.391
325.60  5237.915  172.018    0.000  172.018  1708.277 1273.326    0.000 1273.326   101.035 2530.618    0.000 2530.618
325.70  5321.116  206.454    0.000  206.454  1660.969 1368.184    0.000 1368.184    20.006 2879.571    0.000 2879.571
325.80  5376.707  252.963    0.000  252.963  1947.278 1194.176    0.000 1194.176   109.481 3112.007    0.000 3112.007
325.90  5287.088  263.673    0.000  263.673  1487.583 1498.581    0.000 1498.581    29.858 2516.952    0.000 2516.952
326.00  5324.480  274.065    0.000  274.065  1398.563 1411.382    0.000 1411.382     0.000 2659.304    0.000 2659.304
326.10  5268.117  268.114    0.000  268.114  1470.295 1363.396    0.000 1363.396    20.107 2662.224    0.000 2662.224
326.20  5078.312  278.806    0.000  278.806  1423.159 1363.274    0.000 1363.274     0.000 2321.211    0.000 2321.211
326.30  5062.099  256.069    0.000  256.069  1450.177 1323.244    0.000 1323.244     0.000 2569.530    0.000 2569.530
326.40  5172.103  259.989    0.000  259.989  1558.335 1327.913    0.000 1327.913     0.000 2534.141    0.000 2534.141
326.50  5033.960  246.580    0.000  246.580  1669.399 1216.612    0.000 1216.612     0.000 2748.366    0.000 2748.366
326.60  5111.803  238.402    0.000  238.402  1471.089 1475.709    0.000 1475.709     0.000 2704.642    0.000 2704.642
326.70  5085.685  246.814    0.000  246.814  1563.917 1419.411    0.000 1419.411     0.000 2859.663    0.000 2859.663
326.80  5031.144  220.275    0.000  220.275  1334.787 1431.707    0.000 1431.707     9.953 2292.556    0.000 2292.556
326.90  5339.154  191.560    0.000  191.560  1485.492 1497.531    0.000 1497.531     0.000 2638.191    0.000 2638.191
327.00  5183.075  171.461    0.000  171.461  1772.471 1127.770    0.000 1127.770   109.682 2541.579    0.000 2541.579
327.10  5204.804  262.688    0.000  262.688  1879.599 1342.558    0.000 1342.558    19.906 3053.591    0.000 3053.591
327.20  5253.046  227.587    0.000  227.587  1712.977 1248.088    0.000 1248.088   109.481 2401.731    0.000 2401.731
327.30  5179.631  211.088    0.000  211.088  1551.840 1360.573    0.000 1360.573    79.623 2620.494    0.000 2620.494
327.40  5152.285  214.569    0.000  214.569  1609.870 1345.912    0.000 1345.912    89.575 2451.095    0.000 2451.095
327.50  5111.569  239.933    0.000  239.933  1696.723 1253.519    0.000 1253.519   129.387 2658.794    0.000 2658.794
327.60  5355.939  237.719    0.000  237.719  1610.292 1512.842    0.000 1512.842     9.953 2974.871    0.000 2974.871
327.70  5178.810  301.451    0.000  301.451  1405.854 1422.952    0.000 1422.952   129.387 2605.007    0.000 2605.007
327.80  5392.763  298.543    0.000  298.543  1483.154 1452.661    0.000 1452.661    69.670 2705.848    0.000 2705.848
327.90  5419.457  250.234    0.000  250.234  1497.943 1491.569    0.000 1491.569    89.575 2678.802    0.000 2678.802
328.00  5171.282  226.651    0.000  226.651  1516.875 1393.017    0.000 1393.017     9.953 2796.533    0.000 2796.533
328.10  5504.867  253.914    0.000  253.914  1479.789 1555.193    0.000 1555.193     0.000 2911.844    0.000 2911.844
328.20  5409.092  130.899    0.000  130.899  1564.920 1337.646    0.000 1337.646     9.953 2766.478    0.000 2766.478
328.30  5318.417  134.475    0.000  134.475  1412.644 1582.875    0.000 1582.875     0.000 2905.014    0.000 2905.014
328.40  5314.396  206.936    0.000  206.936  1151.807 1870.015    0.000 1870.015     0.000 2794.519    0.000 2794.519
328.50  5253.588  213.666    0.000  213.666  1326.991 1721.160    0.000 1721.160     0.000 2947.530    0.000 2947.530
328.60  5269.151  165.500    0.000  165.500  1286.732 1871.441    0.000 1871.441     0.000 2927.126    0.000 2927.126
328.70  5231.331  173.969    0.000  173.969  1321.857 1802.215    0.000 1802.215     0.000 2881.281    0.000 2881.281
328.80  5271.952  124.111    0.000  124.111  1274.135 1766.533    0.000 1766.533    10.154 2661.212    0.000 2661.212
328.90  5313.906  177.437    0.000  177.437  1406.839 1847.624    0.000 1847.624    40.616 3210.825    0.000 3210.825
329.00  5124.583  122.493    0.000  122.493  1234.534 1883.384    0.000 1883.384    60.923 3134.222    0.000 3134.222
329.10  5143.430  163.410    0.000  163.410  1015.641 1905.045    0.000 1905.045    50.769 2773.703    0.000 2773.703
329.20  5364.453  191.951    0.000  191.951   842.229 2154.672    0.000 2154.672     0.000 2946.723    0.000 2946.723
329.30  5362.381  155.820    0.000  155.820  1170.017 1849.621    0.000 1849.621    20.308 2706.952    0.000 2706.952
329.40  5300.692  145.337    0.000  145.337  1106.986 1942.838    0.000 1942.838    20.308 2903.196    0.000 2903.196
329.50  5371.320  190.931    0.000  190.931  1122.679 2027.653    0.000 2027.653    50.769 3081.536    0.000 3081.536
329.60  5312.975  162.952    0.000  162.952  1131.493 1929.254    0.000 1929.254    60.923 2849.407    0.000 2849.407
329.70  5226.360  175.297    0.000  175.297  1065.651 1970.718    0.000 1970.718     0.000 2819.247    0.000 2819.247
329.80  5058.404  138.643    0.000  138.643   897.602 2061.687    0.000 2061.687    99.528 2492.922    0.000 2492.922
329.90  5075.819  214.663    0.000  214.663   933.143 2017.805    0.000 2017.805     0.000 2570.631    0.000 2570.631
330.00  5128.131  179.499    0.000  179.499  1269.933 1780.242    0.000 1780.242     0.000 2914.558    0.000 2914.558
330.10  4928.282  202.495    0.000  202.495  1080.659 1849.019    0.000 1849.019    19.906 2599.388    0.000 2599.388
330.20  4897.082  226.039    0.000  226.039   989.396 2163.997    0.000 2163.997     0.000 3096.023    0.000 3096.023
330.30  4839.931  191.360    0.000  191.360  1019.826 1932.934    0.000 1932.934     9.953 2970.856    0.000 2970.856
330.40  4828.633  211.817    0.000  211.817  1073.744 1902.656    0.000 1902.656     0.000 2779.145    0.000 2779.145
330.50  4907.553  226.123    0.000  226.123  1233.304 1747.602    0.000 1747.602     0.000 2980.607    0.000 2980.607
330.60  4903.542  236.621    0.000  236.621  1041.916 1889.680    0.000 1889.680     0.000 3020.819    0.000 3020.819
330.70  5210.795  223.534    0.000  223.534  1098.433 1996.025    0.000 1996.025     0.000 2913.553    0.000 2913.553
330.80  5148.170  201.971    0.000  201.971  1155.927 1968.787    0.000 1968.787     0.000 2812.315    0.000 2812.315
330.90  5005.636  285.860    0.000  285.860  1281.992 1827.323    0.000 1827.323     0.000 2863.885    0.000 2863.885
331.00  4949.518  186.768    0.000  186.768  1163.846 1673.249    0.000 1673.249   139.339 2401.339    0.000 2401.339
331.10  5079.186  203.984    0.000  203.984  1062.547 2085.024    0.000 2085.024    89.575 2885.801    0.000 2885.801
331.20  4883.774  237.009    0.000  237.009  1023.732 2006.178    0.000 2006.178    69.670 2640.307    0.000 2640.307
331.30  5044.592  288.348    0.000  288.348  1028.128 1759.598    0.000 1759.598   109.481 2459.447    0.000 2459.447
331.40  5098.629  238.952    0.000  238.952  1240.274 1943.495    0.000 1943.495     0.000 3078.630    0.000 3078.630
331.50  5213.103  251.307    0.000  251.307  1205.911 1942.372    0.000 1942.372    19.906 2930.747    0.000 2930.747
331.60  5172.925  237.404    0.000  237.404  1117.233 2145.655    0.000 2145.655    49.764 3138.445    0.000 3138.445
331.70  5293.688  184.026    0.000  184.026  1240.407 1922.603    0.000 1922.603     0.000 2984.324    0.000 2984.324
331.80  5231.856  177.691    0.000  177.691  1032.582 2036.664    0.000 2036.664     0.000 3114.418    0.000 3114.418
331.90  5146.715  236.762    0.000  236.762  1041.403 2176.007    0.000 2176.007     0.000 2859.367    0.000 2859.367
332.00  5039.708  229.940    0.000  229.940  1122.540 1784.611    0.000 1784.611    29.858 2691.274    0.000 2691.274
332.10  5179.467  232.645    0.000  232.645  1285.973 1799.596    0.000 1799.596    99.528 2910.640    0.000 2910.640
332.20  5079.266  299.484    0.000  299.484  1227.655 1767.537    0.000 1767.537    29.858 2749.788    0.000 2749.788
332.30  5143.961  281.249    0.000  281.249  1343.567 1871.313    0.000 1871.313   249.021 2904.812    0.000 2904.812
332.40  5112.148  259.217    0.000  259.217  1488.207 1438.238    0.000 1438.238   348.850 2650.555    0.000 2650.555
332.50  5118.022  231.750    0.000  231.750  1357.514 1657.213    0.000 1657.213     9.953 2863.892    0.000 2863.892
332.60  5158.871  186.620    0.000  186.620  1475.630 1616.223    0.000 1616.223   119.835 2803.571    0.000 2803.571
332.70  5363.978  179.375    0.000  179.375  1451.982 1631.491    0.000 1631.491    10.053 2901.586    0.000 2901.586
332.80  5347.154  185.715    0.000  185.715  1409.363 1819.069    0.000 1819.069    20.106 3014.685    0.000 3014.685
332.90  5291.095  256.055    0.000  256.055  1361.015 1772.506    0.000 1772.506     9.953 3045.343    0.000 3045.343
333.00  5267.230  152.300    0.000  152.300  1438.392 1744.394    0.000 1744.394    80.526 3214.238    0.000 3214.238
333.10  5351.666  266.250    0.000  266.250  1284.847 1892.910    0.000 1892.910    80.124 2978.490    0.000 2978.490
333.20  5287.475  272.188    0.000  272.188  1560.188 1813.328    0.000 1813.328   190.909 3066.259    0.000 3066.259
333.30  5179.642  303.441    0.000  303.441   992.109 2080.690    0.000 2080.690    50.265 2831.013    0.000 2831.013
333.40  5238.308  307.646    0.000  307.646  1356.416 1806.294    0.000 1806.294    90.077 3031.184    0.000 3031.184
333.50  5143.481  270.530    0.000  270.530  1303.001 1910.967    0.000 1910.967    10.053 2905.105    0.000 2905.105
333.60  5342.876  324.512    0.000  324.512  1143.695 2074.326    0.000 2074.326    60.118 2922.906    0.000 2922.906
333.70  5345.673  298.260    0.000  298.260  1054.420 2169.100    0.000 2169.100    40.012 2982.119    0.000 2982.119
333.80  5248.702  327.791    0.000  327.791  1148.408 2075.697    0.000 2075.697    20.106 2960.403    0.000 2960.403
333.90  5064.436  283.712    0.000  283.712  1128.295 1903.345    0.000 1903.345    10.053 2803.567    0.000 2803.567
334.00  5426.219  249.925    0.000  249.925  1267.210 2024.255    0.000 2024.255    29.858 3109.892    0.000 3109.892
334.10  5141.851  233.648    0.000  233.648  1259.607 1920.905    0.000 1920.905    50.769 2883.297    0.000 2883.297
334.20  5002.481  285.008    0.000  285.008  1382.215 1793.908    0.000 1793.908     0.000 2781.155    0.000 2781.155
334.30  5300.008  168.666    0.000  168.666  1369.684 1854.737    0.000 1854.737    10.154 2974.880    0.000 2974.880
334.40  5273.271  190.085    0.000  190.085  1510.884 1603.934    0.000 1603.934    30.060 2860.172    0.000 2860.172
334.50  5359.176  178.449    0.000  178.449  1555.681 1634.380    0.000 1634.380    20.308 2799.958    0.000 2799.958
334.60  5007.799  215.697    0.000  215.697  1545.645 1480.546    0.000 1480.546    20.308 2621.502    0.000 2621.502
334.70  5250.373  194.419    0.000  194.419  1593.750 1454.857    0.000 1454.857    20.106 2694.183    0.000 2694.183
334.80  5401.013  214.355    0.000  214.355  1522.814 1575.575    0.000 1575.575   251.734 2962.512    0.000 2962.512
334.90  5147.127  221.195    0.000  221.195  1525.190 1478.939    0.000 1478.939   131.194 2627.234    0.000 2627.234
335.00  5154.528  187.753    0.000  187.753  1660.637 1292.097    0.000 1292.097     9.953 2737.720    0.000 2737.720
335.10  5081.833  197.978    0.000  197.978  1818.185 1171.760    0.000 1171.760   121.443 2805.078    0.000 2805.078
335.20  5266.699  168.485    0.000  168.485  1711.616 1359.353    0.000 1359.353     0.000 2770.995    0.000 2770.995
335.30  5502.463  169.926    0.000  169.926  1878.355 1229.897    0.000 1229.897    10.154 2882.487    0.000 2882.487
335.40  5033.149  186.709    0.000  186.709  1793.536 1288.033    0.000 1288.033     0.000 2837.647    0.000 2837.647
335.50  5173.674  195.548    0.000  195.548  1872.347 1173.371    0.000 1173.371    49.965 2755.615    0.000 2755.615
335.60  5415.731  225.690    0.000  225.690  1838.400 1423.145    0.000 1423.145     0.000 3183.683    0.000 3183.683
335.70  5391.941  184.372    0.000  184.372  1773.600 1369.535    0.000 1369.535    10.053 2813.925    0.000 2813.925
335.80  5156.030  207.069    0.000  207.069  1654.243 1363.607    0.000 1363.607    69.670 2920.695    0.000 2920.695
335.90  5212.743  167.089    0.000  167.089  1713.939 1494.506    0.000 1494.506     9.953 3054.500    0.000 3054.500
336.00  5325.734  163.993    0.000  163.993  1724.260 1351.718    0.000 1351.718    70.372 2778.938    0.000 2778.938
336.10  5167.554  181.032    0.000  181.032  1577.281 1096.907    0.000 1096.907    30.059 2377.713    0.000 2377.713
336.20  5181.272  176.013    0.000  176.013  1731.922 1167.092    0.000 1167.092   170.403 2755.416    0.000 2755.416
336.30  5325.709  193.193    0.000  193.193  1823.749 1059.559    0.000 1059.559    49.764 2474.424    0.000 2474.424
336.40  5256.896  161.929    0.000  161.929  1614.895 1200.195    0.000 1200.195    59.717 2623.715    0.000 2623.715
336.50  5139.814  183.367    0.000  183.367  1725.388 1142.679    0.000 1142.679    29.858 2359.715    0.000 2359.715
336.60  4927.607  252.684    0.000  252.684  1470.886 1347.472    0.000 1347.472   109.481 2487.489    0.000 2487.489
336.70  5087.415  226.957    0.000  226.957  1460.599 1530.276    0.000 1530.276    59.717 2576.569    0.000 2576.569
336.80  5234.091  242.731    0.000  242.731  1661.684 1415.722    0.000 1415.722    80.025 2947.338    0.000 2947.338
336.90  5238.863  234.814    0.000  234.814  1350.686 1842.050    0.000 1842.050    29.858 2988.848    0.000 2988.848
337.00  5317.072  250.267    0.000  250.267  1223.152 1939.820    0.000 1939.820    30.462 3157.040    0.000 3157.040
337.10  5238.408  220.100    0.000  220.100  1404.477 1732.667    0.000 1732.667    40.616 2983.014    0.000 2983.014
337.20  5234.311  218.071    0.000  218.071  1591.593 1543.666    0.000 1543.666   121.847 3093.800    0.000 3093.800
337.30  5123.447  272.829    0.000  272.829  1276.738 1789.665    0.000 1789.665    50.568 2791.897    0.000 2791.897
337.40  5258.740  228.319    0.000  228.319  1424.742 1702.623    0.000 1702.623     0.000 3049.769    0.000 3049.769
337.50  5149.664  216.555    0.000  216.555  1477.636 1575.762    0.000 1575.762   110.888 2821.570    0.000 2821.570
337.60  5212.191  199.804    0.000  199.804  1520.863 1479.435    0.000 1479.435   101.539 3013.277    0.000 3013.277
337.70  5262.408  161.867    0.000  161.867  1259.034 1699.424    0.000 1699.424     0.000 2760.333    0.000 2760.333
337.80  5223.580  168.001    0.000  168.001  1739.173 1249.211    0.000 1249.211   121.847 2791.907    0.000 2791.907
337.90  5336.587  224.030    0.000  224.030  1546.188 1393.251    0.000 1393.251    30.160 2711.781    0.000 2711.781
338.00  5161.613  211.656    0.000  211.656  1516.672 1381.292    0.000 1381.292    10.154 2857.757    0.000 2857.757
338.10  5137.681  153.385    0.000  153.385  1504.123 1377.407    0.000 1377.407     0.000 2894.652    0.000 2894.652
338.20  5225.211  191.619    0.000  191.619  1550.516 1445.989    0.000 1445.989    69.670 2971.662    0.000 2971.662
338.30  5410.446  225.782    0.000  225.782  1452.454 1619.711    0.000 1619.711   139.742 2882.389    0.000 2882.389
338.40  5159.805  224.909    0.000  224.909  1481.642 1504.552    0.000 1504.552   129.789 2821.162    0.000 2821.162
338.50  5289.992  190.651    0.000  190.651  1485.732 1469.081    0.000 1469.081    99.528 2688.352    0.000 2688.352
338.60  5159.748  198.657    0.000  198.657  1380.480 1534.671    0.000 1534.671    99.528 2622.810    0.000 2622.810
338.70  5149.252  182.571    0.000  182.571  1436.419 1499.137    0.000 1499.137   109.481 2682.025    0.000 2682.025
[truncated: 318,247 more chars]
