# Supplementary material for: N-Glycans modulate tilting of HIV-1 envelope glycoprotein
Source: Nat Commun. 2026 Apr 15;17:5206. doi: 10.1038/s41467-026-71874-2 (PMC13254402; doi:10.1038/s41467-026-71874-2)
Supplement: Supplementary file 8 — Source Data [file 41467_2026_71874_MOESM8_ESM.zip › source_data/2_Supplementary_Figures/6_FigS11/raw_data/GP120_GP41_INTERFACE/2_WT_gp120_gp41_interface.C.3.txt]

#ASA ANALYSIS
#SIM_TIME  ASA1.4 TotOccl1.4 ShldMem1.4 ShldGly1.4   ASA7.2 TotOccl7.2 ShldMem7.2 ShldGly7.2   ASA18.6 TotOccl18.6 ShldMem18.6 ShldGly18.6

  0.00  5833.527  160.115    0.000  160.115   648.711 1716.353    0.000 1716.353     0.000 2245.491    0.000 2245.491
  0.10  4775.004  257.008  189.457   67.551   658.031 2055.803 1000.308 1055.495     0.000 3364.516  967.718 2396.799
  0.20  4717.017  273.746  181.394   92.353   773.655 1835.748  927.634  908.114     0.000 3346.726 1058.196 2288.530
  0.30  4862.500  279.021  183.479   95.542   659.087 2104.184  936.623 1167.561     0.000 3234.834 1037.686 2197.148
  0.40  4587.149  308.313  211.252   97.062   786.526 1888.844 1007.575  881.269     0.000 3225.688 1139.124 2086.563
  0.50  4866.047  302.785  199.131  103.653   600.026 2150.305 1007.100 1143.205     0.000 3264.289 1482.142 1782.146
  0.60  4634.438  350.217  256.469   93.748   766.508 2069.468 1009.429 1060.038     0.000 3302.192 1351.960 1950.232
  0.70  4616.105  342.192  235.866  106.327   745.594 1924.826  865.380 1059.446     0.000 3074.186 1109.670 1964.515
  0.80  4723.456  390.374  266.749  123.625   709.655 2028.052  776.574 1251.478     0.000 3121.530  986.715 2134.814
  0.90  4837.648  372.535  285.981   86.554   673.122 2107.867  879.687 1228.181     0.000 3372.462  987.320 2385.142
  1.00  4790.785  382.728  278.133  104.595   650.596 2168.425  872.722 1295.703     0.000 3333.454  786.661 2546.793
  1.10  4753.464  392.790  238.908  153.882   595.393 2318.717  843.070 1475.648     0.000 3355.977  847.887 2508.091
  1.20  4766.284  378.682  241.926  136.756   630.889 2210.580  850.635 1359.945     0.000 3558.956  940.279 2618.677
  1.30  4780.843  387.297  285.978  101.319   729.592 2045.299  859.844 1185.456     0.000 3274.143  706.740 2567.402
  1.40  4721.641  356.645  264.447   92.198   709.272 2023.121  889.675 1133.446     0.000 3274.747  797.722 2477.025
  1.50  4876.011  320.509  244.079   76.431   795.095 1960.479  889.376 1071.103     0.000 3337.886  879.054 2458.833
  1.60  4838.394  305.588  206.809   98.779   775.859 2049.019  843.328 1205.690     0.000 3227.399  676.279 2551.120
  1.70  4804.200  323.885  230.516   93.370   830.092 1970.558  886.957 1083.601     0.000 3213.626  585.902 2627.724
  1.80  4730.690  343.533  241.146  102.387   808.008 1880.154  729.108 1151.046     0.000 3102.233  574.034 2528.199
  1.90  4953.245  310.972  199.830  111.142   720.182 1920.306  912.807 1007.499     0.000 3309.033 1132.800 2176.233
  2.00  5100.818  283.675  143.998  139.678   693.099 1994.279  919.291 1074.987     0.000 3133.899 1101.129 2032.770
  2.10  4993.220  319.505  201.423  118.083   591.046 2100.551 1015.138 1085.413     0.000 3321.999 1250.817 2071.182
  2.20  5072.793  369.095  229.926  139.168   610.444 2300.635 1028.628 1272.007     0.000 3305.710  968.222 2337.489
  2.30  4966.230  398.526  256.641  141.885   599.805 2418.108  992.542 1425.567     0.000 3403.841 1093.294 2310.547
  2.40  5005.578  321.422  153.523  167.899   516.497 2295.687  914.878 1380.808     0.000 3082.726  877.844 2204.882
  2.50  5072.179  321.034  207.386  113.648   914.361 1877.523  744.935 1132.587     0.000 3070.770  704.329 2366.440
  2.60  4895.393  332.772  213.276  119.496   858.261 1837.786  747.393 1090.392     0.000 3051.466  796.112 2255.354
  2.70  4987.446  282.636  167.599  115.038   805.032 1870.587  943.327  927.260     0.000 3270.122  881.766 2388.356
  2.80  5095.999  344.244  219.453  124.791   886.388 1758.282  846.009  912.272     0.000 2976.773  831.101 2145.672
  2.90  5111.998  285.466  178.652  106.814   870.745 1728.061  839.964  888.097     0.000 2980.592  684.721 2295.871
  3.00  5125.982  163.348   54.449  108.899   767.458 1791.812  879.602  912.210     0.000 3047.335  774.190 2273.145
  3.10  5055.237  190.040   94.189   95.851   877.574 1732.722  752.929  979.793     0.000 2872.719  479.941 2392.777
  3.20  5015.167  239.231  128.627  110.604   766.010 1798.139  957.509  840.630     0.000 3118.918  905.787 2213.132
  3.30  5093.109  201.486  104.964   96.522  1000.964 1775.744  943.501  832.244     0.000 3300.681 1057.288 2243.392
  3.40  5171.353  176.812   82.708   94.104   904.684 1524.732  782.240  742.492     0.000 2797.915  814.502 1983.412
  3.50  5138.858  200.497   96.379  104.117   950.685 1882.349  904.633  977.716     0.000 3356.079  876.434 2479.645
  3.60  5063.994  186.356   67.627  118.729   992.019 1725.551  808.307  917.244     0.000 2998.882  643.398 2355.484
  3.70  5089.989  217.679   76.959  140.719   812.906 1869.434  909.051  960.383     0.000 3211.919  986.922 2224.998
  3.80  4938.325  219.940   96.657  123.283   891.121 1846.040  835.894 1010.146     0.000 3122.239  754.184 2368.055
  3.90  5008.778  179.069   85.192   93.877   832.368 1834.408  787.604 1046.804     0.000 2901.167  696.082 2205.084
  4.00  5165.252  270.079  150.206  119.874   822.717 1865.703  822.665 1043.038     0.000 3304.404  733.876 2570.528
  4.10  5073.674  168.330   73.369   94.960   856.393 1867.224  862.223 1005.001     0.000 3316.468  845.871 2470.597
  4.20  5168.207  161.775   64.687   97.088   936.365 1854.571  817.436 1037.136     0.000 3456.511  715.786 2740.726
  4.30  5008.966  197.680  122.994   74.686   900.444 1785.992  861.361  924.631     0.000 3308.024 1040.407 2267.617
  4.40  4956.192  260.311  173.771   86.541   824.615 1973.205  952.585 1020.620     0.000 3397.202 1162.254 2234.948
  4.50  5270.049  167.865   94.684   73.182   830.192 1946.210  990.884  955.327     0.000 3306.716 1220.255 2086.462
  4.60  4918.056  214.891  117.908   96.983   999.669 1858.031  957.773  900.258     0.000 3526.786 1330.537 2196.248
  4.70  5058.482  189.876  118.291   71.585   856.831 1908.392  998.934  909.458     0.000 3537.943 1149.684 2388.260
  4.80  5035.346  216.786  115.862  100.924   880.691 1869.350 1059.284  810.066     0.000 3326.824 1110.477 2216.348
  4.90  4951.318  225.174  138.935   86.239  1046.229 1877.903 1069.872  808.032     0.000 3324.915 1110.275 2214.639
  5.00  4863.246  228.521  142.228   86.293   852.286 1773.896 1049.996  723.899     0.000 3321.097 1149.186 2171.911
  5.10  5133.146  208.149  129.969   78.180   992.624 1830.397 1141.687  688.709     0.000 3377.294 1202.567 2174.727
  5.20  5068.154  212.769  152.855   59.914   981.612 1815.173 1032.692  782.481     0.000 3283.392 1088.053 2195.339
  5.30  5244.212  237.321  183.586   53.734  1004.710 1912.885 1101.780  811.105     0.000 3479.538 1129.777 2349.761
  5.40  5182.112  157.413  101.565   55.848   996.874 1819.372 1078.088  741.284     0.000 3286.010  968.020 2317.990
  5.50  4997.032  171.876  129.236   42.640  1025.927 1821.217 1112.197  709.020     0.000 3255.844 1120.328 2135.516
  5.60  5116.144  158.638   98.809   59.829  1056.177 1862.511 1042.074  820.437     0.000 3374.376 1138.923 2235.454
  5.70  5229.462  192.933  111.272   81.661   970.962 1917.068  960.408  956.660     0.000 3263.489 1138.117 2125.372
  5.80  5068.659  123.287   71.385   51.902  1098.971 1654.468  880.033  774.435     0.000 3229.400  977.872 2251.528
  5.90  4989.417  130.905   75.527   55.378  1073.542 1885.124  975.407  909.717     0.000 3521.453 1178.533 2342.920
  6.00  5023.625  105.379   61.922   43.457  1076.307 1676.399  921.583  754.816     0.000 3261.272  805.155 2456.117
  6.10  5134.308  166.811  110.145   56.666   964.169 1747.296  976.313  770.983     0.000 3108.056  865.675 2242.380
  6.20  5148.693   80.881   56.951   23.930   891.105 1689.222  758.111  931.112     0.000 2997.975  615.154 2382.822
  6.30  5072.450  174.356  141.153   33.203   875.415 1936.664 1019.292  917.372     0.000 3291.633  795.404 2496.229
  6.40  5135.162  171.186  119.087   52.099   912.159 1915.857  972.642  943.216     0.000 3567.604  928.916 2638.688
  6.50  5141.547  190.711  125.733   64.979   835.763 1996.530  988.294 1008.236     0.000 3466.660  936.954 2529.707
  6.60  5168.239  145.125   90.014   55.111  1013.731 1802.056  892.092  909.964     0.000 3339.480  785.653 2553.826
  6.70  5076.905  192.871  103.710   89.160   866.247 1862.211  929.450  932.761     0.000 3181.346  704.422 2476.923
  6.80  4994.416  197.112  113.096   84.016   789.518 1962.505  967.883  994.622     0.000 3454.599  916.142 2538.457
  6.90  5121.016  211.348  156.546   54.802   840.438 1919.153  925.649  993.504     0.000 3430.174  744.636 2685.538
  7.00  5126.061  148.540   90.632   57.908   850.873 1786.980  973.155  813.825     0.000 3016.273  633.849 2382.424
  7.10  5147.163  132.138   74.278   57.860   824.574 1799.956  949.772  850.184     0.000 2915.552  618.480 2297.072
  7.20  5155.322  106.625   51.343   55.282   795.957 1629.127  786.167  842.960     0.000 2817.219  443.042 2374.177
  7.30  5145.269  109.966   46.003   63.962   731.759 1792.215  712.943 1079.271     0.000 2759.220  434.702 2324.518
  7.40  5162.777  154.106   40.521  113.585   708.503 1953.637  751.640 1201.997     0.000 2903.180  445.158 2458.022
  7.50  5116.241  135.914   46.061   89.853   806.506 1814.704  681.211 1133.493     0.000 2841.755  414.293 2427.462
  7.60  5076.488  118.700   78.315   40.385   911.724 1836.659  767.322 1069.337     0.000 2870.704  505.275 2365.429
  7.70  5201.728  119.403   54.931   64.473   916.598 1641.113  751.104  890.009     0.000 2839.736  546.092 2293.644
  7.80  5320.388  103.128   42.775   60.354   792.804 1705.574  624.010 1081.563     0.000 2668.432  313.359 2355.073
  7.90  5274.083  150.013   76.833   73.180   706.507 1766.958  648.689 1118.270     0.000 2838.429  331.752 2506.677
  8.00  5246.462  176.389   94.972   81.417   728.483 1900.718  667.022 1233.696     0.000 2909.307  382.018 2527.289
  8.10  5265.786  158.173   88.940   69.233   836.419 1824.062  657.553 1166.509     0.000 2984.804  281.587 2703.216
  8.20  5241.645  137.605   75.155   62.451   745.077 2039.665  677.784 1361.881     0.000 3086.741  361.911 2724.830
  8.30  5218.377  133.369   94.194   39.175   757.180 1782.401  528.508 1253.894     0.000 2755.285  201.264 2554.022
  8.40  5033.013  101.907   56.418   45.489   723.635 1636.223  512.440 1123.784     0.000 2645.218   60.923 2584.295
  8.50  5132.516  149.222   93.602   55.621   759.857 1607.220  602.263 1004.957     0.000 2681.496  221.370 2460.126
  8.60  5147.426  176.766  113.819   62.947   890.745 1709.016  473.945 1235.071     0.000 2902.159  180.956 2721.203
  8.70  5048.971  193.815  117.310   76.505   814.466 1664.741  405.597 1259.144     0.000 2618.666  100.531 2518.135
  8.80  4997.424  212.229  156.440   55.790   741.266 1873.927  496.948 1376.980     0.000 2813.197  110.584 2702.613
  8.90  5099.110  224.430  165.792   58.638   901.610 1810.111  538.236 1271.875     0.000 3079.608  201.062 2878.546
  9.00  5142.479  243.937  174.267   69.669   793.585 1663.209  568.981 1094.228     0.000 2718.495  201.062 2517.433
  9.10  5041.900  231.946  180.822   51.124   820.814 1705.792  582.118 1123.674     0.000 3116.404  332.256 2784.148
  9.20  5093.162  221.993  158.400   63.593   823.933 1864.808  604.558 1260.250     0.000 3114.496  322.405 2792.091
  9.30  4952.838  227.272  159.676   67.597   869.803 1736.085  563.139 1172.946     0.000 3159.627  261.884 2897.742
  9.40  4953.477  288.181  194.139   94.042   765.602 1945.716  531.408 1414.308     0.000 3209.192  241.577 2967.615
  9.50  5012.538  253.871  156.017   97.854   758.258 1807.552  506.505 1301.047     0.000 2836.014  311.849 2524.166
  9.60  4937.729  258.471  184.832   73.639   761.980 1857.057  523.927 1333.130     0.000 2928.007  332.357 2595.649
  9.70  4900.489  249.293  168.725   80.568   659.210 1905.697  519.778 1385.919     0.000 3045.025  322.001 2723.024
  9.80  4851.579  270.877  207.905   62.972   825.004 1801.424  483.421 1318.003     0.000 3104.338  271.334 2833.004
  9.90  4961.039  276.745  224.774   51.970   760.674 1819.146  480.784 1338.362     0.000 3159.835  281.588 2878.247
 10.00  4989.261  291.169  208.212   82.957   906.975 1824.886  516.320 1308.566     0.000 3173.810  241.980 2931.830
 10.10  4866.709  253.908  192.532   61.376   966.368 1909.214  668.202 1241.012     0.000 3049.450  211.418 2838.032
 10.20  5059.592  217.470  149.663   67.807   958.552 1961.005  650.520 1310.485     0.000 3212.621  322.606 2890.015
 10.30  4988.501  222.435  144.730   77.704   771.361 1908.642  591.283 1317.358     0.000 2958.369  181.157 2777.212
 10.40  4913.152  224.696  149.391   75.306   881.200 1900.046  579.179 1320.867     0.000 2993.660  312.855 2680.805
 10.50  4985.058  221.990  164.317   57.673   802.087 1890.838  584.198 1306.640    20.308 2989.640  231.927 2757.713
 10.60  4840.336  277.662  177.493  100.168   782.003 1957.412  557.050 1400.362     0.000 3022.917  180.855 2842.061
 10.70  4849.709  258.793  187.512   71.281   827.482 2003.032  692.066 1310.965     0.000 3467.875  423.843 3044.032
 10.80  4975.108  252.323  188.063   64.260   804.423 1977.553  645.247 1332.306     0.000 3143.750  331.050 2812.700
 10.90  4949.037  264.859  178.911   85.949   678.063 2087.808  636.125 1451.683     0.000 3168.986  332.861 2836.125
 11.00  4980.292  258.661  171.737   86.924   889.154 2011.282  693.623 1317.658     0.000 3291.539  353.370 2938.169
 11.10  4940.514  200.168  129.782   70.386   827.909 1732.296  524.672 1207.624     0.000 2998.289  372.975 2625.313
 11.20  4940.657  236.938  167.527   69.411   836.667 1881.285  677.244 1204.041     0.000 3101.629  293.354 2808.276
 11.30  4833.688  195.460  108.081   87.379   742.061 1655.865  479.575 1176.290     0.000 2795.203   80.626 2714.576
 11.40  4813.758  234.143  153.238   80.905   642.490 1860.313  476.596 1383.717     0.000 2732.171  161.253 2570.918
 11.50  4943.027  268.347  189.813   78.534   623.943 2017.582  492.237 1525.344     0.000 2933.537  221.168 2712.368
 11.60  4823.025  281.538  197.855   83.683   625.618 1884.951  509.791 1375.160     0.000 2803.749  160.950 2642.799
 11.70  4757.295  312.190  231.053   81.138   648.495 1927.273  462.752 1464.521     0.000 3104.948  221.168 2883.780
 11.80  4898.708  314.796  214.525  100.271   730.592 1960.788  413.173 1547.615     0.000 3138.833  180.956 2957.877
 11.90  4866.066  358.824  214.667  144.157   579.007 2023.562  475.337 1548.225     0.000 3152.806  211.518 2941.288
 12.00  4932.431  305.509  185.318  120.191   536.818 2051.312  461.678 1589.634     0.000 2896.442  190.808 2705.634
 12.10  4831.095  339.472  206.983  132.489   632.721 1983.131  438.418 1544.714     0.000 2956.869  180.956 2775.913
 12.20  4912.915  373.313  236.988  136.326   629.691 2121.784  523.890 1597.895     0.000 3047.251  312.554 2734.697
 12.30  4782.658  376.590  214.423  162.167   653.856 1938.307  498.034 1440.273     0.000 3108.272  191.513 2916.759
 12.40  4772.491  324.108  230.964   93.145   552.768 1993.499  391.241 1602.258     0.000 2886.692  120.637 2766.054
 12.50  4868.906  389.485  240.639  148.847   590.003 1927.974  444.298 1483.676     0.000 2996.986  231.727 2765.259
 12.60  4781.548  399.612  238.954  160.658   619.411 1904.804  350.310 1554.494     0.000 2836.738  160.649 2676.089
 12.70  4729.612  388.207  228.829  159.378   605.645 1997.773  427.089 1570.683     0.000 3028.951  192.420 2836.532
 12.80  4680.570  351.304  210.938  140.366   668.643 1839.220  417.237 1421.984     0.000 2761.839  110.484 2651.355
 12.90  4738.411  343.243  242.086  101.157   444.483 1940.381  424.629 1515.753     0.000 2955.464  211.015 2744.449
 13.00  4755.977  335.429  233.269  102.160   407.601 2057.835  364.191 1693.644     0.000 2987.128  210.714 2776.415
 13.10  4894.977  283.732  214.947   68.786   524.673 2016.514  486.929 1529.584     0.000 3030.565  181.863 2848.702
 13.20  4769.796  344.708  271.239   73.469   493.632 2034.579  439.333 1595.246     0.000 3006.334  191.917 2814.418
 13.30  4837.416  350.584  240.916  109.668   454.903 2001.510  364.402 1637.108     0.000 2629.534  160.850 2468.684
 13.40  4872.784  350.333  239.200  111.133   651.405 1796.974  381.485 1415.489     0.000 2779.834  130.691 2649.143
 13.50  4805.488  338.123  216.390  121.732   489.005 2103.142  486.887 1616.256     0.000 3272.743  120.738 3152.005
 13.60  4850.265  290.738  192.007   98.731   655.204 1860.635  431.762 1428.874     0.000 2982.904  110.786 2872.118
 13.70  4791.505  344.936  186.761  158.175   581.397 1923.084  459.689 1463.395     0.000 2870.912   30.159 2840.753
 13.80  4732.433  349.692  185.219  164.473   576.912 1925.751  396.524 1529.228     0.000 2859.853   30.159 2829.694
 13.90  4789.068  350.800  203.408  147.392   515.122 2070.848  370.372 1700.476     0.000 2918.964   30.159 2888.805
 14.00  4820.944  397.936  229.397  168.539   590.086 2015.161  431.931 1583.231     0.000 3040.604  120.637 2919.967
 14.10  4881.496  448.541  205.300  243.241   481.954 2159.487  419.394 1740.094     0.000 3141.147  150.898 2990.248
 14.20  4785.330  449.898  211.268  238.630   601.325 1952.219  384.289 1567.929     0.000 3053.581  120.437 2933.145
 14.30  4761.270  480.095  213.429  266.666   604.787 1971.368  335.612 1635.755     0.000 3021.714   19.906 3001.808
 14.40  4924.654  444.545  219.834  224.711   572.243 2055.505  433.104 1622.401     0.000 3020.010  100.431 2919.578
 14.50  4797.736  495.774  217.472  278.303   592.751 2142.424  390.643 1751.782     0.000 3050.259   50.165 3000.094
 14.60  4789.351  482.181  223.088  259.093   658.487 1962.853  398.514 1564.340     0.000 3119.934   50.265 3069.669
 14.70  4705.935  340.228  176.111  164.117   722.944 1859.271  384.080 1475.191     0.000 3040.619   39.811 3000.808
 14.80  4798.350  316.892  159.235  157.657   639.064 2020.514  430.678 1589.836     0.000 3118.726   49.965 3068.761
 14.90  4707.544  474.187  233.633  240.554   657.521 2031.598  443.168 1588.430     0.000 3112.085  231.221 2880.864
 15.00  4885.749  421.246  182.301  238.945   663.580 1926.764  377.507 1549.257     0.000 3136.926   60.722 3076.204
 15.10  4819.229  368.705  149.017  219.688   710.875 1877.137  299.862 1577.275     0.000 3205.185    0.000 3205.185
 15.20  4817.604  398.164  202.590  195.574   855.749 1901.330  435.055 1466.275     0.000 3167.184  111.491 3055.693
 15.30  4921.977  409.361  195.145  214.216   905.709 1856.321  351.655 1504.667     0.000 3086.455    0.000 3086.455
 15.40  4837.781  422.021  177.115  244.906   790.299 1737.273  296.192 1441.081     0.000 2907.819   30.261 2877.559
 15.50  4874.971  367.509  154.131  213.378   856.010 1657.855  268.307 1389.549     0.000 2897.262   30.059 2867.203
 15.60  4790.679  365.460  163.268  202.192   784.900 1718.142  261.045 1457.097     0.000 2747.579    0.000 2747.579
 15.70  4875.322  383.872  181.338  202.534   720.774 1736.097  329.702 1406.396     0.000 2967.143   40.012 2927.130
 15.80  4803.638  423.713  165.029  258.684   792.101 1765.575  347.158 1418.417     0.000 2992.957   50.769 2942.188
 15.90  4926.890  425.949  165.121  260.829   921.626 1852.181  353.038 1499.143     0.000 3064.739   50.166 3014.573
 16.00  4917.406  368.393  217.097  151.296   787.660 1762.215  388.715 1373.500     0.000 3125.270   50.367 3074.903
 16.10  4862.367  384.348  222.029  162.319   766.383 1835.499  494.809 1340.691     0.000 3290.046   50.769 3239.276
 16.20  4900.914  368.194  206.541  161.654   729.859 1861.635  426.100 1435.534     0.000 3217.857   10.154 3207.703
 16.30  4897.577  390.143  219.921  170.221   701.716 1893.957  480.283 1413.674     0.000 3090.193   60.923 3029.270
 16.40  4842.862  349.759  180.875  168.883   827.168 1620.105  358.839 1261.266     0.000 2888.620   30.462 2858.158
 16.50  4869.531  327.979  194.010  133.969   713.985 1716.304  424.547 1291.757     0.000 3110.295   30.462 3079.833
 16.60  4875.635  323.582  203.247  120.335   756.401 1697.458  395.715 1301.743     0.000 2956.984  101.539 2855.446
 16.70  4849.447  337.962  171.495  166.467   712.047 1703.601  380.451 1323.150     0.000 2766.375   30.462 2735.913
 16.80  4874.074  340.483  187.862  152.622   787.487 1651.363  341.066 1310.297     0.000 2796.532   10.154 2786.378
 16.90  4971.986  279.764  144.778  134.986   847.277 1644.841  382.004 1262.838     0.000 2825.988    0.000 2825.988
 17.00  4818.032  320.326  153.789  166.537   811.091 1702.467  423.558 1278.909     0.000 2863.386    0.000 2863.386
 17.10  4923.808  324.895  155.524  169.371   680.840 1913.772  449.974 1463.799     0.000 3028.369   30.462 2997.907
 17.20  4964.566  342.939  203.357  139.582   727.315 1866.501  470.594 1395.907     0.000 3269.441   71.077 3198.364
 17.30  4797.286  339.289  163.441  175.848   709.920 1771.510  391.870 1379.641     0.000 2786.077   40.616 2745.462
 17.40  4800.949  378.654  172.623  206.031   727.649 1879.897  371.028 1508.869     0.000 3119.745   30.462 3089.283
 17.50  4905.857  325.579  166.472  159.107   626.177 1931.639  406.611 1525.029     0.000 3031.073   10.154 3020.919
 17.60  4699.549  305.688  165.718  139.970   550.701 1823.172  345.483 1477.689     0.000 2808.797   60.923 2747.874
 17.70  4917.537  344.040  183.779  160.261   608.675 1974.561  405.706 1568.856     0.000 2847.097   91.385 2755.712
 17.80  4966.124  271.633  139.609  132.024   527.620 2041.789  395.547 1646.242     0.000 2880.378  132.000 2748.378
 17.90  4953.363  295.648  146.678  148.970   667.337 1981.092  354.601 1626.491     0.000 2947.431   10.154 2937.277
 18.00  4862.321  363.588  146.342  217.246   568.507 1971.413  351.014 1620.399     0.000 2967.132   60.923 2906.209
 18.10  5106.574  288.334  156.686  131.648   681.301 1928.532  406.048 1522.484     0.000 2936.067  101.539 2834.528
 18.20  4898.727  323.330  213.682  109.648   585.838 1847.552  428.484 1419.068     0.000 3096.915  192.924 2903.991
 18.30  4934.106  299.685  213.712   85.973   561.772 2216.243  517.893 1698.351     0.000 3320.605  213.231 3107.374
 18.40  4789.224  312.068  176.969  135.099   619.262 2030.484  503.152 1527.331     0.000 3030.170  223.385 2806.785
 18.50  4874.850  288.332  202.878   85.453   498.726 2048.169  453.304 1594.865     0.000 3048.466  152.107 2896.360
 18.60  4862.228  329.260  238.293   90.967   486.540 2068.571  448.806 1619.766     0.000 3008.856  152.107 2856.750
 18.70  4906.109  339.130  222.162  116.969   474.614 2188.149  537.179 1650.971     0.000 3152.319  192.924 2959.396
 18.80  4896.731  289.094  222.183   66.911   503.711 2008.164  534.237 1473.927     0.000 3046.859  192.924 2853.935
 18.90  4857.462  311.844  212.940   98.903   465.449 2189.357  603.455 1585.902     0.000 3343.433  243.693 3099.740
 19.00  4785.526  334.216  232.508  101.708   314.825 2185.903  541.591 1644.312     0.000 3234.756  233.539 3001.217
 19.10  4712.083  361.286  238.602  122.685   493.637 2106.605  553.606 1552.999     0.000 3230.732  223.184 3007.548
 19.20  4780.369  360.662  275.769   84.893   438.173 2216.599  606.915 1609.685     0.000 3233.451  365.338 2868.113
 19.30  4818.962  354.979  253.844  101.134   448.410 2387.342  686.165 1701.177     0.000 3412.399  365.540 3046.859
 19.40  4817.989  419.479  277.224  142.254   464.885 2302.810  630.175 1672.635     0.000 3339.008  314.770 3024.238
 19.50  4805.308  328.610  216.798  111.812   458.958 2218.084  594.897 1623.186     0.000 3173.434  294.463 2878.972
 19.60  4999.433  379.171  239.186  139.986   483.086 2305.482  669.303 1636.179     0.000 3355.191  274.155 3081.036
 19.70  4743.324  377.884  234.020  143.865   529.306 2236.364  649.503 1586.861     0.000 3292.966  335.078 2957.888
 19.80  4688.931  380.661  259.314  121.346   472.234 2196.763  636.833 1559.930     0.000 3234.960  284.208 2950.752
 19.90  4827.631  344.602  236.898  107.704   608.369 2066.588  621.227 1445.361     0.000 3396.415  345.232 3051.183
 20.00  4861.844  365.684  195.805  169.878   753.208 1963.643  567.526 1396.117     0.000 3233.049  284.309 2948.740
 20.10  4804.022  327.523  202.915  124.608   661.076 1980.112  548.633 1431.479     0.000 3060.533  152.308 2908.225
 20.20  4932.559  270.462  167.667  102.795   695.621 1962.746  597.484 1365.262     0.000 3162.981  294.463 2868.519
 20.30  4867.747  357.723  206.537  151.186   655.916 2026.177  533.332 1492.845     0.000 3015.997  111.693 2904.305
 20.40  4937.915  322.962  196.594  126.368   720.034 2032.567  528.361 1504.206     0.000 3222.999  233.539 2989.459
 20.50  4961.910  268.339  151.637  116.703   658.698 1979.571  458.281 1521.290     0.000 3030.078  203.078 2827.000
 20.60  4973.630  368.131  161.897  206.233   713.146 1987.946  359.959 1627.987     0.000 2887.916   50.769 2837.146
 20.70  4772.621  318.770  153.018  165.752   670.918 1916.495  370.033 1546.462     0.000 2767.981   50.769 2717.212
 20.80  4870.504  240.167  148.879   91.289   614.332 1987.130  448.721 1538.409     0.000 2958.796  223.385 2735.411
 20.90  4980.003  290.968  189.323  101.646   550.782 2076.941  498.576 1578.364     0.000 3125.584  132.000 2993.584
 21.00  4860.166  360.462  231.761  128.701   534.610 2215.263  507.817 1707.447     0.000 3312.868  284.309 3028.560
 21.10  4849.408  389.060  216.405  172.654   493.313 2185.569  383.181 1802.388     0.000 3190.419  192.924 2997.496
 21.20  4826.421  400.479  200.326  200.153   683.346 2036.858  454.817 1582.041     0.000 3220.484  243.693 2976.791
 21.30  4727.002  411.387  213.038  198.349   564.318 2082.883  315.520 1767.362     0.000 2878.266   71.077 2807.188
 21.40  4780.528  384.164  177.658  206.505   541.828 1978.210  299.955 1678.255     0.000 2870.311    0.000 2870.311
 21.50  4991.580  238.735  144.358   94.377   449.179 2205.225  347.167 1858.057     0.000 2919.574   40.616 2878.959
 21.60  4863.841  269.604  139.396  130.208   451.175 2330.517  345.134 1985.383     0.000 2874.746   60.722 2814.024
 21.70  4994.359  280.646  151.107  129.539   484.858 1988.025  353.954 1634.071     0.000 2836.745    0.000 2836.745
 21.80  4854.006  357.067  187.115  169.952   573.784 2079.431  357.673 1721.758     0.000 2847.200  101.539 2745.661
 21.90  4810.771  361.096  199.212  161.883   628.989 1949.810  368.527 1581.283     0.000 2801.654   91.385 2710.269
 22.00  4924.962  337.821  141.691  196.130   623.973 2102.081  294.161 1807.920     0.000 2835.841    0.000 2835.841
 22.10  5051.720  326.027  177.126  148.901   665.951 1857.939  313.705 1544.234     0.000 2791.403    0.000 2791.403
 22.20  4933.057  295.487  134.326  161.161   676.758 1816.868  260.181 1556.687     0.000 2730.783    9.953 2720.830
 22.30  4803.061  284.423  131.979  152.444   633.394 1953.901  233.329 1720.573     0.000 2838.749    0.000 2838.749
 22.40  4869.445  367.758  151.357  216.401   507.368 2032.794  262.548 1770.246     0.000 2759.725    0.000 2759.725
 22.50  4936.993  352.109  111.369  240.740   720.713 1781.449  293.459 1487.990     0.000 2741.436    0.000 2741.436
 22.60  4881.773  364.242  129.967  234.275   575.031 1893.744  235.190 1658.553     0.000 2608.235    0.000 2608.235
 22.70  4806.941  376.536  131.230  245.306   821.503 1738.622  229.613 1509.010     0.000 2911.240    0.000 2911.240
 22.80  4770.726  377.222  118.462  258.759   820.607 1746.524  211.754 1534.770     0.000 2610.042    0.000 2610.042
 22.90  4913.583  351.567  125.799  225.769   550.083 1839.626  251.836 1587.790     0.000 2542.386    0.000 2542.386
 23.00  4934.990  333.302  111.846  221.457   566.825 1884.583  299.350 1585.233     0.000 2622.613    0.000 2622.613
 23.10  4706.399  347.132  111.325  235.807   655.957 1790.584  233.760 1556.823     0.000 2681.118    0.000 2681.118
 23.20  4812.796  384.442  128.949  255.494   612.901 1885.646  264.157 1621.489     0.000 2820.949    0.000 2820.949
 23.30  4760.208  326.392  101.935  224.457   699.532 1696.758  269.816 1426.943     0.000 2637.175    0.000 2637.175
 23.40  4980.969  308.354   77.972  230.382   742.592 1677.056  266.053 1411.003     0.000 2637.685    0.000 2637.685
 23.50  4884.395  302.163   94.117  208.046   803.140 1574.246  302.893 1271.352     0.000 2447.381    0.000 2447.381
 23.60  4968.614  328.584  122.548  206.036   695.002 1779.993  238.174 1541.819     0.000 2618.785    0.000 2618.785
 23.70  4753.501  341.310   98.648  242.662   617.631 1824.555  307.308 1517.247     0.000 2819.653    0.000 2819.653
 23.80  4949.869  375.262  113.839  261.422   561.376 1915.139  274.795 1640.344     0.000 2523.384    0.000 2523.384
 23.90  4772.763  338.411   81.645  256.767   607.565 1903.424  210.722 1692.702     0.000 2530.424    0.000 2530.424
 24.00  4772.502  291.380   83.612  207.769   690.427 1750.157  223.260 1526.897     0.000 2670.666    0.000 2670.666
 24.10  4920.886  267.060   83.370  183.690   694.274 1679.509  221.916 1457.593     0.000 2648.849    0.000 2648.849
 24.20  4762.767  311.164   87.537  223.627   740.647 1727.930  269.822 1458.108     0.000 2576.959    0.000 2576.959
 24.30  4572.306  291.228  100.909  190.318   799.475 1587.818  243.660 1344.157     0.000 2499.961    0.000 2499.961
 24.40  4654.876  323.005  106.434  216.572   870.531 1596.775  193.334 1403.441     0.000 2426.169    0.000 2426.169
 24.50  4770.264  316.402   95.035  221.368   647.280 1659.670  221.092 1438.578     0.000 2559.576    0.000 2559.576
 24.60  4723.047  311.038   89.410  221.628   666.389 1652.982  251.098 1401.884     0.000 2506.698    0.000 2506.698
 24.70  4694.442  322.708  111.554  211.154   639.897 1682.679  267.488 1415.191     0.000 2376.006    0.000 2376.006
 24.80  4710.873  289.282   59.143  230.139   639.198 1643.534  191.307 1452.226     0.000 2223.389    0.000 2223.389
 24.90  4699.819  323.582   93.530  230.052   631.199 1713.498  212.364 1501.134     0.000 2556.052    0.000 2556.052
 25.00  4721.026  287.919   75.447  212.472   760.684 1566.845  222.564 1344.280     0.000 2324.127    0.000 2324.127
 25.10  4687.509  315.721   77.103  238.619   715.022 1581.504  183.743 1397.761     0.000 2180.161    0.000 2180.161
 25.20  4542.070  310.088   89.018  221.070   755.109 1481.215  214.008 1267.207     0.000 2300.703    0.000 2300.703
 25.30  4719.816  309.594   66.031  243.563   766.564 1476.967  188.970 1287.996     0.000 2173.325    0.000 2173.325
 25.40  4823.901  250.893   43.274  207.619   780.057 1369.161  198.828 1170.333     0.000 2041.431    0.000 2041.431
 25.50  4848.039  284.294  101.615  182.679   619.436 1515.846  229.096 1286.750     0.000 2293.667    0.000 2293.667
 25.60  4661.547  315.076   88.964  226.112   789.046 1400.455  288.536 1111.919     0.000 2305.829    0.000 2305.829
 25.70  4813.732  311.281   83.808  227.474   759.504 1482.201  204.532 1277.670     0.000 2148.492    0.000 2148.492
 25.80  4793.715  347.405   83.652  263.752   765.776 1449.830  198.566 1251.264     0.000 2130.901    0.000 2130.901
 25.90  4982.822  336.493   94.179  242.314   777.623 1659.467  286.250 1373.217     0.000 2431.695    0.000 2431.695
 26.00  4813.690  324.925   89.781  235.145   671.794 1630.762  231.297 1399.465     0.000 2437.430    0.000 2437.430
 26.10  4877.995  327.021   87.930  239.091   674.425 1480.554  298.481 1182.073     0.000 2281.397   10.154 2271.243
 26.20  4817.040  334.250  100.625  233.625   805.509 1587.355  300.039 1287.316     0.000 2471.408    0.000 2471.408
 26.30  4803.404  335.049   85.005  250.044   692.935 1584.732  275.876 1308.857     0.000 2429.287    0.000 2429.287
 26.40  4719.230  361.042   67.799  293.244   608.758 1571.532  277.557 1293.975     0.000 2200.371    0.000 2200.371
 26.50  4740.943  289.609   66.533  223.076   553.419 1559.580  299.527 1260.053     0.000 2198.965    0.000 2198.965
 26.60  4803.360  313.008   74.873  238.135   489.660 1626.022  353.308 1272.714     0.000 2029.066    0.000 2029.066
 26.70  4813.136  309.135   62.428  246.707   479.971 1670.499  328.274 1342.225     0.000 2380.527    0.000 2380.527
 26.80  4692.258  323.869   71.096  252.773   582.094 1537.178  281.755 1255.424     0.000 2528.211    0.000 2528.211
 26.90  4840.975  257.064   58.257  198.807   668.366 1458.014  242.194 1215.820     0.000 2210.523    0.000 2210.523
 27.00  4907.442  268.768   67.399  201.369   675.904 1448.806  267.230 1181.577     0.000 2102.053    0.000 2102.053
 27.10  4751.717  274.223   35.260  238.963   716.922 1408.419  261.819 1146.600     0.000 2199.564    0.000 2199.564
 27.20  4648.428  259.082   27.042  232.039   754.889 1409.891  233.722 1176.169     0.000 2140.150    0.000 2140.150
 27.30  4681.774  243.474   50.085  193.388   643.981 1518.884  181.929 1336.955     0.000 2179.257    0.000 2179.257
 27.40  4630.839  316.445   92.663  223.782   652.889 1588.016  303.110 1284.906     0.000 2250.838    0.000 2250.838
 27.50  4842.128  245.992   29.679  216.312   592.292 1534.312  225.289 1309.023     0.000 2058.620    0.000 2058.620
 27.60  4816.712  261.727   45.688  216.039   597.517 1581.358  220.320 1361.038     0.000 2268.132    0.000 2268.132
 27.70  4720.063  245.560   21.292  224.269   518.740 1541.716  240.723 1300.993     0.000 2148.695    0.000 2148.695
 27.80  4965.061  207.069    9.300  197.769   388.868 1879.066  276.437 1602.629     0.000 2215.451    0.000 2215.451
 27.90  4698.437  235.076   56.689  178.387   439.670 1786.944  256.939 1530.005     0.000 2377.209    0.000 2377.209
 28.00  4752.726  227.444   29.312  198.133   554.281 1590.432  251.749 1338.683     0.000 2193.333    0.000 2193.333
 28.10  4712.082  197.597   10.824  186.773   559.604 1538.226  318.708 1219.517     0.000 2034.382    0.000 2034.382
 28.20  4663.892  127.532    0.000  127.532   658.176 1296.581    9.294 1287.287     0.000 1530.301    0.000 1530.301
 28.30  4613.688  157.265    0.000  157.265   382.651 1431.609    5.707 1425.902     0.000 1398.707    0.000 1398.707
 28.40  4690.301  112.991    0.000  112.991   385.770 1510.481    3.805 1506.677     0.000 1427.369    0.000 1427.369
 28.50  4769.537  133.238   10.568  122.670   515.386 1395.824   35.625 1360.199     0.000 1457.630    0.000 1457.630
 28.60  4699.604   73.034    0.000   73.034   562.363 1105.969   13.099 1092.870     0.000 1463.952    0.000 1463.952
 28.70  4745.389   81.269   13.316   67.953   691.730 1216.037   13.316 1202.721     0.000 1341.007    0.000 1341.007
 28.80  4853.811   73.925    0.000   73.925   607.722 1221.547   93.506 1128.041     0.000 1500.349    0.000 1500.349
 28.90  4941.310   57.156    0.000   57.156   722.665 1133.433   85.897 1047.535     0.000 1380.007    0.000 1380.007
 29.00  4999.998   70.854    0.000   70.854   763.240 1074.850   75.357  999.493     0.000 1439.027    0.000 1439.027
 29.10  4817.304   64.076    0.000   64.076   766.946 1000.101   11.414  988.687     0.000 1349.448    0.000 1349.448
 29.20  4753.029   82.552    0.000   82.552   715.075 1146.281   33.505 1112.776     0.000 1429.274    0.000 1429.274
 29.30  4780.810   83.608    4.960   78.648   794.314 1083.204   18.677 1064.527     0.000 1476.224    0.000 1476.224
 29.40  4688.915   87.454    0.000   87.454   628.336 1405.448   79.027 1326.421     0.000 1583.483    0.000 1583.483
 29.50  4957.470   80.223    0.000   80.223   784.317 1210.910   54.340 1156.570    40.616 1481.142    0.000 1481.142
 29.60  4819.773   72.487    0.000   72.487   851.587 1025.020   80.582  944.438    10.154 1507.987   10.154 1497.833
 29.70  4995.245   54.392    0.000   54.392   771.341 1047.625   15.001 1032.624     0.000 1411.575    0.000 1411.575
 29.80  4920.851   95.908    0.000   95.908   802.297 1129.766   25.983 1103.783     0.000 1379.307    0.000 1379.307
 29.90  4920.970   53.535    0.000   53.535   725.817 1171.894   80.581 1091.312     0.000 1501.548    0.000 1501.548
 30.00  4776.621   38.397    0.000   38.397   863.968  958.468   33.807  924.661     0.000 1297.880    0.000 1297.880
 30.10  4870.273   60.805    0.000   60.805   760.055 1125.458   45.828 1079.630     0.000 1359.615    0.000 1359.615
 30.20  4718.265   70.667    0.000   70.667   797.936 1008.884   83.312  925.572     0.000 1286.713    0.000 1286.713
 30.30  4755.217   93.850    0.000   93.850   865.700 1043.134    7.609 1035.525     0.000 1391.174    0.000 1391.174
 30.40  4801.072  130.135    0.000  130.135   807.801 1095.129   26.284 1068.845     0.000 1218.052    0.000 1218.052
 30.50  4920.255  108.647    0.000  108.647   730.975 1029.468    0.000 1029.468     0.000 1381.521    0.000 1381.521
 30.60  4782.129   85.681    0.000   85.681   815.933 1066.975   24.125 1042.850     0.000 1487.490    0.000 1487.490
 30.70  4792.503   71.923    0.000   71.923   890.040  957.538   36.144  921.395     0.000 1309.442    0.000 1309.442
 30.80  4626.355   68.108    0.000   68.108   873.256  901.498   70.385  831.113     0.000 1251.834    0.000 1251.834
 30.90  4723.656   88.231    0.000   88.231   958.415  818.674   16.948  801.726     0.000 1238.157    0.000 1238.157
 31.00  4845.132   72.625    0.000   72.625   723.627 1131.249   57.069 1074.180     0.000 1268.823    0.000 1268.823
 31.10  4838.072   56.946    0.000   56.946   793.140 1072.655   62.776 1009.879     0.000 1316.978    0.000 1316.978
 31.20  4793.458   53.632    0.000   53.632   793.625 1158.083   22.828 1135.255     0.000 1352.364    0.000 1352.364
 31.30  4737.640   98.218    0.000   98.218   802.407 1056.748  114.916  941.833     0.000 1370.972    0.000 1370.972
 31.40  4923.529   90.026    0.000   90.026   727.528 1307.582  138.607 1168.975     0.000 1582.192    0.000 1582.192
 31.50  4881.889   89.024    0.000   89.024   609.811 1350.531  114.138 1236.393     0.000 1393.694    0.000 1393.694
 31.60  5031.858  125.939    0.000  125.939   736.249 1367.172  130.869 1236.303     0.000 1676.789    0.000 1676.789
 31.70  4996.413  143.194    0.000  143.194   671.835 1246.676  208.386 1038.290     0.000 1707.352    0.000 1707.352
 31.80  4740.459   76.959    0.000   76.959   671.111 1214.503   76.005 1138.498     0.000 1544.187    0.000 1544.187
 31.90  5028.317  117.298    0.000  117.298   713.944 1282.868   43.753 1239.115     0.000 1430.386   19.906 1410.480
 32.00  4956.792  113.457    0.000  113.457   741.775 1225.489   24.426 1201.063     0.000 1473.306   30.159 1443.147
 32.10  4774.224  197.752    0.000  197.752   830.519 1007.520   27.929  979.590     0.000 1260.086    0.000 1260.086
 32.20  4776.579  146.719    0.000  146.719   691.001 1201.454   33.807 1167.647     0.000 1515.437    0.000 1515.437
 32.30  4753.789   85.077    2.016   83.061   593.794 1160.766   30.263 1130.504     0.000 1351.162    0.000 1351.162
 32.40  4806.853  107.859    0.000  107.859   682.999 1214.090   43.623 1170.467     0.000 1634.670    0.000 1634.670
 32.50  4751.653  112.485    0.000  112.485   490.742 1383.384   43.233 1340.151     0.000 1576.664    0.000 1576.664
 32.60  4603.217  131.275    0.000  131.275   657.998 1252.471   31.993 1220.478     0.000 1605.009    0.000 1605.009
 32.70  4635.521   96.918    0.000   96.918   682.809 1182.891   47.036 1135.855     0.000 1413.789    0.000 1413.789
 32.80  4624.247  147.221    0.000  147.221   628.468 1250.644   28.231 1222.413     0.000 1330.349    0.000 1330.349
 32.90  4908.763  151.132    0.000  151.132   596.216 1256.076   55.895 1200.181     0.000 1198.443    0.000 1198.443
 33.00  4697.263  133.795    0.000  133.795   673.161 1210.434   46.995 1163.440     0.000 1339.796    0.000 1339.796
 33.10  4762.126  148.003    0.000  148.003   792.482 1202.781   29.828 1172.953     0.000 1512.911    0.000 1512.911
 33.20  4967.814  131.376    0.000  131.376   613.782 1417.283    9.252 1408.031     0.000 1544.181    0.000 1544.181
 33.30  4870.681  121.597    0.000  121.597   746.101 1263.853    9.338 1254.516     0.000 1532.918    0.000 1532.918
 33.40  4819.335  105.192    0.000  105.192   598.552 1297.021   26.328 1270.694     0.000 1546.394    0.000 1546.394
 33.50  4920.968  121.249    0.000  121.249   639.669 1371.562   41.591 1329.971     0.000 1455.213    0.000 1455.213
 33.60  4850.346  121.902    0.000  121.902   448.051 1448.254   41.590 1406.664     0.000 1483.561    0.000 1483.561
 33.70  4849.852  130.053    0.000  130.053   548.842 1511.109   49.156 1461.953     0.000 1787.676    0.000 1787.676
 33.80  4860.675  122.572    0.000  122.572   638.243 1236.326   24.295 1212.031     0.000 1379.813    0.000 1379.813
 33.90  4778.530  115.470    0.000  115.470   717.120 1234.558   26.545 1208.013     0.000 1514.118   10.154 1503.964
 34.00  4808.135   91.943    0.000   91.943   795.691 1086.997   20.492 1066.505     0.000 1379.812   10.154 1369.658
 34.10  4913.426  134.797    1.479  133.317   887.199 1063.272   28.230 1035.042     0.000 1492.004    9.953 1482.051
 34.20  4720.084  103.179    0.000  103.179   788.280 1120.412   31.948 1088.464     0.000 1509.188    0.000 1509.188
 34.30  4729.755  121.851    0.000  121.851   712.520 1175.925   44.790 1131.136     0.000 1392.880    0.000 1392.880
 34.40  4780.540  135.967    0.000  135.967   721.197 1087.768   57.971 1029.796     0.000 1208.295    0.000 1208.295
 34.50  4593.513  188.265    0.000  188.265   795.723 1151.208   20.492 1130.716     0.000 1299.278    0.000 1299.278
 34.60  4720.265  219.942    0.000  219.942   738.014 1113.374   45.481 1067.892     0.000 1343.819    0.000 1343.819
 34.70  4527.236  227.321    2.522  224.798   745.064 1220.981   95.975 1125.006     0.000 1483.960    0.000 1483.960
 34.80  4466.210  182.347    0.000  182.347   718.209 1134.518   43.448 1091.069     0.000 1248.713    0.000 1248.713
 34.90  4396.492  232.114    2.959  229.155   683.453 1128.374   37.959 1090.415     0.000 1219.659    0.000 1219.659
 35.00  4829.002  172.550   24.394  148.156   519.038 1438.705   45.351 1393.354     0.000 1432.387    0.000 1432.387
 35.10  4564.345  182.369    0.733  181.636   466.567 1558.531   38.867 1519.664     0.000 1560.767    0.000 1560.767
 35.20  4638.354  162.501   14.318  148.183   544.470 1308.214   11.154 1297.060     0.000 1339.796    0.000 1339.796
 35.30  4585.825   77.448    7.878   69.570   618.947 1255.134   54.558 1200.576     0.000 1372.467    0.000 1372.467
 35.40  4670.162   50.715    0.183   50.532   737.365 1196.217   80.891 1115.326     0.000 1499.646    0.000 1499.646
 35.50  4602.515   52.604    0.000   52.604   733.789 1064.786   43.103 1021.683     0.000 1261.386    0.000 1261.386
 35.60  4688.342   34.214    0.000   34.214   653.103 1245.492   18.764 1226.729     0.000 1408.656    0.000 1408.656
 35.70  4753.293   49.280    0.000   49.280   644.845 1182.160   54.907 1127.253     0.000 1425.953    0.000 1425.953
 35.80  4730.195   49.406    0.000   49.406   771.863 1063.108   63.986  999.122     0.000 1245.802    0.000 1245.802
 35.90  4644.198  116.491   30.286   86.205   469.637 1480.510   92.996 1387.513     0.000 1544.387    0.000 1544.387
 36.00  4691.874  130.973   24.210  106.763   490.653 1368.267   67.359 1300.908     0.000 1360.007    0.000 1360.007
 36.10  4585.866   83.555   35.402   48.153   545.338 1171.045  104.799 1066.246     0.000 1365.841    0.000 1365.841
 36.20  4880.691  141.679    0.000  141.679   595.088 1332.226   75.400 1256.826     0.000 1525.083    0.000 1525.083
 36.30  4869.181  144.566    0.000  144.566   626.343 1362.439   55.599 1306.840     0.000 1585.601    0.000 1585.601
 36.40  5122.296  107.374    0.000  107.374   617.048 1442.156   61.041 1381.115     0.000 1704.832    0.000 1704.832
 36.50  4663.087  129.574    0.000  129.574   584.460 1245.600   41.287 1204.312     0.000 1520.562    0.000 1520.562
 36.60  4628.603  126.178    0.000  126.178   504.486 1430.899   35.971 1394.928     0.000 1367.852    0.000 1367.852
 36.70  4686.134  102.165    0.000  102.165   541.143 1353.802   32.166 1321.636     0.000 1332.664    0.000 1332.664
 36.80  4866.962   88.962    0.000   88.962   627.613 1341.086   64.374 1276.712     0.000 1649.848    0.000 1649.848
 36.90  4874.679   89.866    0.000   89.866   621.565 1260.626   56.634 1203.992     0.000 1428.175    0.000 1428.175
 37.00  4884.275   75.984    0.000   75.984   668.471 1359.938  153.173 1206.764     0.000 1739.724    0.000 1739.724
 37.10  4855.262  101.189    0.000  101.189   591.979 1387.312   68.309 1319.004     0.000 1685.533    0.000 1685.533
 37.20  4788.716  115.435    0.000  115.435   741.522 1238.313   83.310 1155.002     0.000 1577.964    0.000 1577.964
 37.30  4635.589   80.846    0.000   80.846   687.094 1199.161   75.400 1123.760     0.000 1474.618    0.000 1474.618
 37.40  4706.990  126.234    0.000  126.234   663.064 1316.665   98.746 1217.918     0.000 1456.925    0.000 1456.925
 37.50  4714.921   87.611    0.000   87.611   599.549 1300.416  156.330 1144.086     0.000 1511.109    0.000 1511.109
 37.60  4643.829   79.534   19.065   60.469   495.315 1313.853   47.123 1266.730     0.000 1475.016    0.000 1475.016
 37.70  4689.431  160.247   28.184  132.063   587.870 1486.087  112.234 1373.853     0.000 1635.774    0.000 1635.774
 37.80  4584.274  118.567    0.000  118.567   534.078 1309.268   71.287 1237.981     0.000 1370.557    0.000 1370.557
 37.90  4654.670  109.908    0.000  109.908   515.548 1372.185   88.451 1283.734     0.000 1388.461    0.000 1388.461
 38.00  4744.702  102.277    0.000  102.277   494.752 1390.167   90.919 1299.248     0.000 1281.292    0.000 1281.292
 38.10  4640.786  234.802    0.000  234.802   512.819 1434.000   69.520 1364.480     0.000 1503.466    0.000 1503.466
 38.20  4504.731  125.094    0.183  124.911   599.375 1285.184   46.259 1238.925     0.000 1302.504    0.000 1302.504
 38.30  4713.154  146.336    0.000  146.336   549.489 1230.181   59.444 1170.737     0.000 1312.252    0.000 1312.252
 38.40  4690.865  117.549    0.000  117.549   501.893 1238.459   71.507 1166.952     0.000 1401.231    0.000 1401.231
 38.50  4718.456   91.443    0.000   91.443   519.395 1210.656   41.416 1169.240     0.000 1335.578    0.000 1335.578
 38.60  4789.145  109.860    0.000  109.860   406.692 1444.356   97.442 1346.913     0.000 1342.011    0.000 1342.011
 38.70  4652.334  122.854    9.344  113.510   503.788 1377.662   44.964 1332.698     0.000 1463.457    0.000 1463.457
 38.80  4724.432   92.201    0.000   92.201   413.049 1357.497   54.864 1302.633     0.000 1312.356    0.000 1312.356
 38.90  4782.896  116.493    6.327  110.166   270.249 1453.827  103.236 1350.591     0.000 1422.836    0.000 1422.836
 39.00  4776.854  112.731    0.000  112.731   294.972 1570.343   61.303 1509.040     0.000 1443.146    0.000 1443.146
 39.10  4739.349   81.389    1.283   80.106   303.053 1502.471   56.376 1446.095     0.000 1464.460    0.000 1464.460
 39.20  4743.091  188.837    0.000  188.837   169.252 1692.652  126.499 1566.153     0.000 1384.437    0.000 1384.437
 39.30  4672.601   81.682    0.000   81.682   261.860 1533.001   57.069 1475.932     0.000 1332.663    0.000 1332.663
 39.40  4663.345   86.650    0.000   86.650   267.784 1567.851  115.948 1451.902     0.000 1343.421    0.000 1343.421
 39.50  4823.640   83.155    0.000   83.155   272.404 1546.138  121.098 1425.040     0.000 1415.103    0.000 1415.103
 39.60  4630.740   75.501    6.439   69.062   288.404 1512.937   60.395 1452.541     0.000 1343.922    0.000 1343.922
 39.70  4792.158  125.202    4.861  120.341   528.817 1350.166   54.949 1295.217     0.000 1515.734    0.000 1515.734
 39.80  4735.683  161.202   16.825  144.377   528.033 1294.520   80.930 1213.590     0.000 1535.233    0.000 1535.233
 39.90  4793.626  124.644    0.000  124.644   595.433 1258.387   75.701 1182.686     0.000 1414.800    0.000 1414.800
 40.00  4662.232  114.689    0.000  114.689   550.262 1249.143   56.204 1192.938     0.000 1404.145    0.000 1404.145
 40.10  4842.366  122.270    0.000  122.270   510.620 1321.563   80.588 1240.974     0.000 1442.748    0.000 1442.748
 40.20  4885.899   53.656    0.000   53.656   460.210 1347.972   73.540 1274.432     0.000 1494.825    0.000 1494.825
 40.30  4837.636  113.496    0.000  113.496   579.840 1337.983   22.049 1315.934     0.000 1491.207    0.000 1491.207
 40.40  4912.116  128.694    0.000  128.694   507.931 1334.565   22.480 1312.086     0.000 1586.108    0.000 1586.108
 40.50  4713.613  110.242    0.000  110.242   547.397 1293.001   87.289 1205.711     0.000 1474.815    0.000 1474.815
 40.60  4780.012  126.920    0.000  126.920   542.123 1288.638  101.552 1187.086     0.000 1444.551    0.000 1444.551
 40.70  4838.244  120.140    0.000  120.140   513.469 1362.471  105.315 1257.156     0.000 1708.245    0.000 1708.245
 40.80  4624.759  132.443    0.000  132.443   482.954 1313.856   89.745 1224.110     0.000 1563.171    0.000 1563.171
 40.90  4677.729  111.093    0.000  111.093   631.436 1260.725  121.007 1139.718     0.000 1571.714    0.000 1571.714
 41.00  4662.639  121.202    0.000  121.202   760.109 1171.296   75.140 1096.156     0.000 1660.089    0.000 1660.089
 41.10  4630.883  167.529    0.000  167.529   634.743 1406.559   92.348 1314.211     0.000 1723.118    0.000 1723.118
 41.20  4708.506  130.496    0.000  130.496   764.312 1214.407   71.163 1143.244     0.000 1800.944    0.000 1800.944
 41.30  4682.078  104.611    4.843   99.768   537.365 1307.868   56.161 1251.707     0.000 1701.908    0.000 1701.908
 41.40  4854.748  119.186    0.000  119.186   609.363 1258.121   74.017 1184.105     0.000 1503.872    0.000 1503.872
 41.50  4703.526  106.303    0.000  106.303   548.657 1351.410   84.388 1267.023     0.000 1526.086    0.000 1526.086
 41.60  4757.849  110.077    0.000  110.077   627.249 1264.782   71.335 1193.448     0.000 1766.060    0.000 1766.060
 41.70  4754.994  112.165    0.000  112.165   574.328 1348.490   26.502 1321.988     0.000 1714.689    0.000 1714.689
 41.80  4736.562  135.748    0.000  135.748   555.401 1259.602    0.000 1259.602     0.000 1343.822    0.000 1343.822
 41.90  4823.859  160.640   14.204  146.436   509.055 1435.042   82.532 1352.510     0.000 1580.881    0.000 1580.881
 42.00  4864.898  157.077    3.170  153.907   545.590 1466.980   61.733 1405.247     0.000 1555.340    0.000 1555.340
 42.10  4677.272  141.149    0.000  141.149   607.980 1356.615   35.971 1320.644     0.000 1670.561    0.000 1670.561
 42.20  4667.746  114.099    0.211  113.887   706.453 1253.274   47.427 1205.847     0.000 1560.363    0.000 1560.363
 42.30  4471.814  158.406    0.000  158.406   589.677 1185.354   61.820 1123.534     0.000 1427.961    0.000 1427.961
 42.40  4685.722  138.736   22.024  116.712   551.162 1335.815   43.102 1292.713     0.000 1477.125    0.000 1477.125
 42.50  4738.026  105.377    0.000  105.377   512.175 1174.119   18.632 1155.487     0.000 1229.614    0.000 1229.614
 42.60  4630.248  106.718    0.000  106.718   630.489 1149.952   27.882 1122.070     0.000 1279.477    0.000 1279.477
 42.70  4519.093  119.505    0.000  119.505   472.210 1172.997   27.711 1145.286     0.000 1168.591    0.000 1168.591
 42.80  4677.210   77.461    0.000   77.461   477.282 1271.346   64.892 1206.454     0.000 1400.216    0.000 1400.216
 42.90  4607.969  182.932    0.000  182.932   414.812 1414.435   31.774 1382.661     0.000 1359.297    0.000 1359.297
 43.00  4832.243  165.764    0.000  165.764   391.816 1547.861   85.553 1462.309     0.000 1611.939    0.000 1611.939
 43.10  4771.912  136.685    0.000  136.685   234.707 1561.652   43.057 1518.594     0.000 1496.836    0.000 1496.836
 43.20  4804.608  171.645    1.479  170.166   356.280 1578.605   56.116 1522.489     0.000 1657.190    0.000 1657.190
 43.30  4844.980  173.354    0.000  173.354   363.711 1582.793  103.410 1479.383     0.000 1712.675    0.000 1712.675
 43.40  4871.247  146.357    0.000  146.357   266.181 1639.520   60.051 1579.469     0.000 1504.172    0.000 1504.172
 43.50  4673.439  117.694    4.227  113.467   304.362 1552.141   74.834 1477.307     0.000 1463.356    0.000 1463.356
 43.60  4659.192  207.907    0.000  207.907   259.262 1487.785   61.607 1426.178     0.000 1371.975    0.000 1371.975
 43.70  4696.930  232.773    1.691  231.083   230.777 1445.020   25.854 1419.167     0.000 1291.746    0.000 1291.746
 43.80  4563.104  259.848    0.000  259.848   101.988 1650.778   43.148 1607.630     0.000 1253.549    0.000 1253.549
 43.90  4513.257  250.330    4.861  245.468   173.707 1729.994   31.993 1698.001     0.000 1320.096    0.000 1320.096
 44.00  4729.921  169.831    0.000  169.831   118.498 1659.598   48.810 1610.788     0.000 1332.860    0.000 1332.860
 44.10  4839.962  235.536    7.695  227.841    90.096 1748.065   22.395 1725.670     0.000 1455.114    0.000 1455.114
 44.20  4537.015  220.496    0.000  220.496   109.549 1650.066   28.404 1621.662     0.000 1342.113    0.000 1342.113
 44.30  4568.358  262.133    0.000  262.133   120.793 1615.094   24.427 1590.668     0.000 1313.363    0.000 1313.363
 44.40  4609.029  246.744    2.198  244.546   192.513 1641.117   11.154 1629.963     0.000 1361.213    0.000 1361.213
 44.50  4603.173  277.208    3.481  273.727   149.147 1714.575   29.745 1684.830     0.000 1484.368    0.000 1484.368
 44.60  4633.255  219.191    3.115  216.076   168.261 1616.693   37.527 1579.166     0.000 1433.094    0.000 1433.094
 44.70  4704.944  227.992    3.481  224.510   166.184 1731.997   67.443 1664.554     0.000 1370.965    0.000 1370.965
 44.80  4655.017  233.790   24.024  209.766   236.398 1705.840   11.327 1694.513     0.000 1453.606    0.000 1453.606
 44.90  4611.410  218.076    0.000  218.076   175.307 1622.099   65.888 1556.211     0.000 1310.047    0.000 1310.047
 45.00  4440.542  233.963    0.000  233.963   157.838 1517.122    3.718 1513.404     0.000 1297.474    0.000 1297.474
 45.10  4508.917  244.234    0.000  244.234   213.949 1631.157   39.470 1591.687     0.000 1433.293    0.000 1433.293
 45.20  4424.435  225.478    0.000  225.478   271.929 1484.566   24.470 1460.096     0.000 1357.692    0.000 1357.692
 45.30  4491.715  182.888    0.000  182.888   324.241 1497.876   28.534 1469.342     0.000 1352.564    0.000 1352.564
 45.40  4651.371  147.898   10.779  137.119   206.822 1597.356   18.764 1578.592     0.000 1409.262    0.000 1409.262
 45.50  4568.319  179.292    1.691  177.601   266.523 1517.861   33.896 1483.966     0.000 1301.597    0.000 1301.597
 45.60  4581.853  168.703    0.000  168.703   228.993 1562.979   45.005 1517.974     0.000 1427.960    0.000 1427.960
 45.70  4557.084  140.505    1.466  139.039   145.648 1654.961   31.474 1623.487     0.000 1328.344    0.000 1328.344
 45.80  4370.413  191.414   20.502  170.912   174.139 1509.146   24.557 1484.589     0.000 1218.762    0.000 1218.762
 45.90  4399.835  223.810    0.000  223.810   226.235 1486.132   33.896 1452.236     0.000 1270.531    0.000 1270.531
 46.00  4242.859  187.264    0.000  187.264   203.628 1501.448   20.839 1480.610     0.000 1017.295    0.000 1017.295
 46.10  4536.703  179.243    0.000  179.243   222.949 1476.099   39.386 1436.713     0.000 1237.659    0.000 1237.659
 46.20  4400.534  226.287    0.000  226.287   279.022 1572.943   37.440 1535.502     0.000 1291.241    0.000 1291.241
 46.30  4442.177  190.031    0.000  190.031   316.197 1451.370   30.177 1421.193     0.000 1197.846    0.000 1197.846
 46.40  4528.591  210.871    0.000  210.871   456.576 1348.428   46.602 1301.826     0.000 1278.473    0.000 1278.473
 46.50  4389.718  264.554    0.000  264.554   241.665 1494.605   22.611 1471.994     0.000 1189.705    0.000 1189.705
 46.60  4456.158  171.273    0.000  171.273   388.143 1400.554   26.113 1374.440     0.000 1331.262    0.000 1331.262
 46.70  4541.529  159.226    3.115  156.111   393.632 1431.577   14.959 1416.618     0.000 1381.421    0.000 1381.421
 46.80  4712.742  110.045    0.000  110.045   443.315 1392.146   30.046 1362.100     0.000 1301.194    0.000 1301.194
 46.90  4668.562  112.733    0.000  112.733   452.252 1304.968   60.134 1244.833     0.000 1288.022    0.000 1288.022
 47.00  4636.439  124.218    0.000  124.218   494.798 1212.800   61.561 1151.239     0.000 1477.423    0.000 1477.423
 47.10  4672.709  108.360    0.183  108.177   539.113 1206.457   30.350 1176.107     0.000 1362.124    0.000 1362.124
 47.20  4658.074  144.928    3.115  141.813   547.974 1273.993   30.176 1243.816     0.000 1433.201    0.000 1433.201
 47.30  4703.892  147.442    0.000  147.442   574.546 1223.285   78.853 1144.432     0.000 1218.658    0.000 1218.658
 47.40  4637.463  142.846    0.000  142.846   548.697 1264.625   51.967 1212.657     0.000 1146.979    0.000 1146.979
 47.50  4643.867  150.639    9.512  141.127   589.089 1245.943   36.013 1209.930     0.000 1393.690    0.000 1393.690
 47.60  4626.972  109.604    0.000  109.604   582.638 1242.176   78.248 1163.928     0.000 1318.886    0.000 1318.886
 47.70  4503.631  132.202    8.004  124.198   545.242 1273.451  144.782 1128.668     0.000 1500.040    0.000 1500.040
 47.80  4610.080  140.821   24.307  116.514   597.635 1213.244  126.924 1086.320     0.000 1155.923    0.000 1155.923
 47.90  4672.933  141.346   22.307  119.040   632.732 1157.349  132.201 1025.147     0.000 1418.411    0.000 1418.411
 48.00  4673.296  154.960   20.576  134.384   583.804 1337.242  103.973 1233.269     0.000 1366.946    0.000 1366.946
 48.10  4719.106  131.141   10.568  120.573   693.312 1105.255   65.108 1040.148     0.000 1217.548    0.000 1217.548
 48.20  4678.866  112.393    0.000  112.393   661.009 1190.987   35.062 1155.925     0.000 1105.454    0.000 1105.454
 48.30  4546.027  166.798    0.000  166.798   637.289 1172.032   92.519 1079.514     0.000 1206.889    0.000 1206.889
 48.40  4621.236  136.567    0.000  136.567   613.988 1193.493  106.914 1086.579     0.000 1366.338    0.000 1366.338
 48.50  4708.395   90.632    0.000   90.632   653.758 1290.934   68.820 1222.114     0.000 1633.252    0.000 1633.252
 48.60  4474.830   68.877    0.000   68.877   599.081 1265.829  118.196 1147.633     0.000 1268.923    0.000 1268.923
 48.70  4608.485  145.994    0.000  145.994   406.044 1368.106   38.563 1329.543     0.000 1463.258    0.000 1463.258
 48.80  4568.281  194.180    2.959  191.221   453.251 1379.086   44.573 1334.513     0.000 1291.443    0.000 1291.443
 48.90  4517.482  193.858    0.000  193.858   450.832 1372.992    5.663 1367.329     0.000 1393.188    0.000 1393.188
 49.00  4603.406  250.057    0.000  250.057   490.951 1412.164   24.252 1387.912     0.000 1341.109    0.000 1341.109
 49.10  4483.337  205.956    6.046  199.910   419.703 1494.965   41.113 1453.852     0.000 1514.533    0.000 1514.533
 49.20  4632.312  176.834    0.366  176.468   446.385 1438.331   53.003 1385.327     0.000 1637.084    0.000 1637.084
 49.30  4486.156  227.150    3.114  224.036   334.020 1466.022   18.936 1447.085     0.000 1292.050    0.000 1292.050
 49.40  4420.586  174.606    0.000  174.606   302.931 1409.841   48.204 1361.637     0.000 1493.722    0.000 1493.722
 49.50  4474.922  297.624    0.000  297.624   368.822 1508.479   20.362 1488.118     0.000 1511.711    0.000 1511.711
 49.60  4553.570  179.210    0.000  179.210   459.953 1557.301   53.091 1504.210     0.000 1380.115    0.000 1380.115
 49.70  4626.463  171.733    0.000  171.733   402.499 1444.509   61.131 1383.378     0.000 1429.782    0.000 1429.782
 49.80  4559.772  121.716    0.000  121.716   500.282 1413.252   72.932 1340.319     0.000 1218.557    0.000 1218.557
 49.90  4533.983  111.453    0.000  111.453   366.317 1437.850   49.069 1388.781     0.000 1434.708    0.000 1434.708
 50.00  4468.346  138.049    0.000  138.049   395.715 1451.975   51.232 1400.743     0.000 1362.224    0.000 1362.224
 50.10  4433.557  107.355    0.000  107.355   329.956 1476.113   59.747 1416.366     0.000 1363.834    0.000 1363.834
 50.20  4398.237  115.832    0.000  115.832   345.609 1440.874   89.835 1351.039     0.000 1302.809    0.000 1302.809
 50.30  4517.861  127.089    0.000  127.089   521.997 1263.921   89.104 1174.818     0.000 1242.288    0.000 1242.288
 50.40  4483.557  152.200    0.000  152.200   530.173 1400.243   71.983 1328.261     0.000 1383.642    0.000 1383.642
 50.50  4636.242  100.172    0.000  100.172   397.922 1379.228   46.001 1333.227     0.000 1254.456    0.000 1254.456
 50.60  4550.770  120.910    0.000  120.910   525.292 1219.217   91.568 1127.649     0.000 1233.341    0.000 1233.341
 50.70  4478.781  122.891    0.000  122.891   430.691 1489.095   48.374 1440.721     0.000 1330.749    0.000 1330.749
 50.80  4532.513  163.852    0.000  163.852   577.904 1332.170   32.209 1299.962     0.000 1407.362    0.000 1407.362
 50.90  4494.970  170.081    0.000  170.081   541.148 1376.693   12.926 1363.768     0.000 1311.751    0.000 1311.751
 51.00  4367.850  167.048    0.000  167.048   436.441 1348.475    5.576 1342.898     0.000 1230.524    0.000 1230.524
 51.10  4367.713  165.321    5.284  160.037   413.921 1491.356   30.177 1461.179     0.000 1400.525    0.000 1400.525
 51.20  4627.368  143.101    0.000  143.101   508.247 1393.962   43.234 1350.728     0.000 1369.862    0.000 1369.862
 51.30  4605.136  128.986    0.000  128.986   515.079 1257.184   12.883 1244.301     0.000 1358.805    0.000 1358.805
 51.40  4701.763  150.566    0.000  150.566   562.424 1320.557   14.527 1306.031     0.000 1529.310    0.000 1529.310
 51.50  4520.410  168.741   13.950  154.792   474.440 1336.382   61.133 1275.248     0.000 1311.356    0.000 1311.356
 51.60  4527.760  193.591    0.423  193.168   504.442 1344.544   52.438 1292.106     0.000 1454.308    0.000 1454.308
 51.70  4680.938  136.170    0.000  136.170   633.834 1206.046   52.525 1153.521     0.000 1302.204    0.000 1302.204
 51.80  4492.225  205.925    1.902  204.022   542.661 1340.125   45.177 1294.948     0.000 1343.723    0.000 1343.723
 51.90  4469.575  268.835   21.771  247.064   445.427 1357.023   30.002 1327.021     0.000 1382.929    0.000 1382.929
 52.00  4535.666  185.070    0.000  185.070   426.067 1314.102   52.525 1261.577     0.000 1251.032    0.000 1251.032
 52.10  4482.892  202.417    0.000  202.417   531.631 1296.340   30.393 1265.946     0.000 1361.116    0.000 1361.116
 52.20  4364.968  216.641    0.000  216.641   428.440 1279.639   60.047 1219.591     0.000 1391.672    0.000 1391.672
 52.30  4475.609  239.698    0.000  239.698   426.445 1343.511   43.061 1300.449     0.000 1401.630    0.000 1401.630
 52.40  4678.196  176.842    2.114  174.729   522.331 1404.623   34.024 1370.599     0.000 1320.595    0.000 1320.595
 52.50  4677.474  184.555    0.000  184.555   592.451 1289.815   60.136 1229.679     0.000 1340.908    0.000 1340.908
 52.60  4662.241  243.528    0.000  243.528   572.436 1383.137   47.557 1335.580     0.000 1442.846    0.000 1442.846
 52.70  4655.062  211.797    4.438  207.359   640.865 1378.554   97.399 1281.155     0.000 1541.364    0.000 1541.364
 52.80  4712.664  189.191    0.000  189.191   640.522 1410.071  110.627 1299.444     0.000 1632.242    0.000 1632.242
 52.90  4580.758  213.756    0.000  213.756   549.131 1346.117  140.377 1205.740     0.000 1277.464    0.000 1277.464
 53.00  4546.548  204.328    0.211  204.117   666.027 1329.291  130.350 1198.941     0.000 1444.757    0.000 1444.757
 53.10  4746.924  198.622    0.000  198.622   678.298 1342.269  122.390 1219.880     0.000 1569.920    0.000 1569.920
 53.20  4632.257  130.546    0.000  130.546   638.221 1396.683   93.551 1303.132     0.000 1467.266    0.000 1467.266
 53.30  4710.393  194.949    1.099  193.850   603.034 1331.752   59.832 1271.920     0.000 1398.205    0.000 1398.205
 53.40  4800.117  222.259   32.494  189.766   546.924 1432.530  114.521 1318.009     0.000 1551.722    0.000 1551.722
 53.50  4646.147  212.812    6.046  206.766   591.179 1432.592  146.852 1285.740     0.000 1247.302    0.000 1247.302
 53.60  4669.780  201.564    0.000  201.564   559.280 1307.888   96.929 1210.958     0.000 1359.599    0.000 1359.599
 53.70  4672.509  203.050    1.649  201.401   565.984 1365.552  111.715 1253.837     0.000 1307.526    0.000 1307.526
 53.80  4688.182  200.034    5.130  194.904   513.080 1350.302   81.322 1268.979     0.000 1257.966    0.000 1257.966
 53.90  4379.402  218.979    6.553  212.426   561.206 1204.067   95.455 1108.612     0.000 1271.335    0.000 1271.335
 54.00  4449.169  158.417    0.000  158.417   485.027 1343.081   90.658 1252.423     0.000 1240.880    0.000 1240.880
 54.10  4462.522  154.549    0.000  154.549   585.806 1231.189   58.838 1172.351     0.000 1090.079    0.000 1090.079
 54.20  4624.731  146.979    0.916  146.062   590.339 1294.404   64.719 1229.685     0.000 1160.754    0.000 1160.754
 54.30  4561.296  172.946   27.689  145.256   614.204 1303.732   67.184 1236.548     0.000 1300.895    0.000 1300.895
 54.40  4595.216  179.080   25.196  153.884   580.268 1171.786   35.146 1136.641     0.000 1149.998    0.000 1149.998
 54.50  4326.908  156.135    2.932  153.203   597.566 1136.426   46.390 1090.036     0.000 1312.761    0.000 1312.761
 54.60  4441.512  189.114   21.803  167.312   637.295 1266.558   76.480 1190.078     0.000 1304.418    0.000 1304.418
 54.70  4356.249  209.100   20.900  188.200   610.741 1273.322   57.801 1215.521     0.000 1299.482    0.000 1299.482
 54.80  4558.950  142.229    0.000  142.229   728.891 1143.477  125.629 1017.848     0.000 1288.425    0.000 1288.425
 54.90  4304.721  200.421    0.000  200.421   648.328 1158.128   63.940 1094.187     0.000 1151.810    0.000 1151.810
 55.00  4361.291  162.049    0.000  162.049   563.225 1334.204  133.937 1200.267     0.000 1415.101    0.000 1415.101
 55.10  4329.273  169.903    0.000  169.903   609.952 1247.089   94.120 1152.969     0.000 1237.960    0.000 1237.960
 55.20  4728.256  171.379    0.000  171.379   595.280 1452.439  199.817 1252.621     0.000 1657.184    0.000 1657.184
 55.30  4529.338  151.518    0.000  151.518   581.961 1215.580   63.163 1152.417     0.000 1315.578    0.000 1315.578
 55.40  4688.512  122.446    3.988  118.458   582.641 1305.550   60.568 1244.982     0.000 1297.483    0.000 1297.483
 55.50  4515.281  174.769   41.729  133.040   579.527 1309.402   99.740 1209.662     0.000 1166.378    0.000 1166.378
 55.60  4619.723  156.405   29.382  127.023   563.575 1373.978   35.322 1338.656     0.000 1320.297   10.154 1310.143
 55.70  4343.168  177.647    2.113  175.534   582.850 1318.991   11.327 1307.664     0.000 1288.327    0.000 1288.327
 55.80  4505.158  168.608    1.057  167.551   486.439 1273.910   41.245 1232.665     0.000 1278.574    0.000 1278.574
 55.90  4548.572  130.658    0.550  130.108   580.035 1346.292   51.967 1294.324     0.000 1439.319    0.000 1439.319
 56.00  4331.124  210.382    0.183  210.199   522.018 1263.005   37.656 1225.349     0.000 1358.704    0.000 1358.704
 56.10  4258.994  139.411   19.335  120.076   528.588 1224.691   39.428 1185.263     0.000 1127.169    0.000 1127.169
 56.20  4395.597  152.112   33.976  118.136   590.021 1349.199   55.167 1294.032     0.000 1432.388    0.000 1432.388
 56.30  4436.205  193.634   42.741  150.894   518.041 1314.374   69.561 1244.812     0.000 1319.791    0.000 1319.791
 56.40  4548.234  185.565   49.690  135.875   557.486 1313.227   98.962 1214.266     0.000 1276.974    0.000 1276.974
 56.50  4309.385  243.486   16.656  226.830   565.073 1319.565   92.172 1227.393     0.000 1340.196    0.000 1340.196
 56.60  4530.021  162.708    0.000  162.708   601.346 1194.617   54.127 1140.490     0.000 1309.034    0.000 1309.034
 56.70  4438.533  220.011    0.000  220.011   471.138 1377.131   31.734 1345.397    40.212 1261.079    0.000 1261.079
 56.80  4411.038  214.209    0.211  213.998   491.542 1249.318   22.309 1227.009     0.000 1411.781    0.000 1411.781
 56.90  4349.394  186.961    0.000  186.961   519.906 1264.674   41.547 1223.127     0.000 1167.278    0.000 1167.278
 57.00  4389.724  220.833    0.000  220.833   497.736 1386.080   93.945 1292.136     0.000 1501.758    0.000 1501.758
 57.10  4362.960  214.807   11.541  203.266   480.532 1327.637   85.644 1241.994     0.000 1287.222    0.000 1287.222
 57.20  4470.201  224.445   12.386  212.059   433.533 1345.568   66.921 1278.646     0.000 1297.370   10.053 1287.317
 57.30  4305.053  237.985   24.210  213.775   565.045 1278.050   49.114 1228.936    10.154 1231.125    0.000 1231.125
 57.40  4332.158  201.448    0.000  201.448   553.285 1169.834   12.711 1157.123     0.000 1342.312    0.000 1342.312
 57.50  4244.113  216.237    0.000  216.237   579.275 1230.556   46.520 1184.036     0.000 1376.401   20.308 1356.094
 57.60  4323.578  220.184   46.574  173.609   578.193 1243.553   33.851 1209.703     0.000 1250.029    0.000 1250.029
 57.70  4279.725  171.921   55.323  116.598   563.018 1234.426   39.040 1195.386     0.000 1191.115    0.000 1191.115
 57.80  4499.527  200.801   50.876  149.925   561.944 1338.215   44.618 1293.597     0.000 1440.734    0.000 1440.734
 57.90  4312.897  194.292   50.142  144.150   565.606 1249.950   60.527 1189.423     0.000 1306.625    0.000 1306.625
 58.00  4400.133  155.396   14.937  140.459   522.644 1250.927   61.220 1189.707     0.000 1350.557    0.000 1350.557
 58.10  4301.312  193.354    0.000  193.354   483.266 1323.473   62.473 1261.000    10.154 1418.318    0.000 1418.318
 58.20  4430.108  185.568   13.853  171.716   481.916 1335.121   77.216 1257.904    20.308 1314.873    0.000 1314.873
 58.30  4311.479  190.830    9.217  181.613   494.975 1408.966   69.519 1339.448     0.000 1531.913    0.000 1531.913
 58.40  4330.022   95.039   13.684   81.355   539.592 1224.478   81.580 1142.898     0.000 1209.916    0.000 1209.916
 58.50  4447.801  129.247    9.894  119.354   451.909 1379.695   74.190 1305.506     0.000 1328.143    0.000 1328.143
 58.60  4321.570  154.961    9.723  145.239   411.408 1416.042   55.469 1360.573     0.000 1330.755    0.000 1330.755
 58.70  4403.947  137.084    5.680  131.404   482.390 1225.077   38.824 1186.253     0.000 1128.479    0.000 1128.479
 58.80  4383.060   99.439   18.517   80.922   501.806 1334.797   68.267 1266.530     0.000 1503.264    0.000 1503.264
 58.90  4367.405  161.807   14.289  147.518   382.180 1427.475   31.993 1395.481     0.000 1319.892    0.000 1319.892
 59.00  4365.509  185.087   44.923  140.164   354.509 1524.345   33.723 1490.622     0.000 1484.368    0.000 1484.368
 59.10  4352.046  178.150   40.541  137.609   394.158 1505.706   31.993 1473.713     0.000 1463.459    0.000 1463.459
 59.20  4435.500  103.994   19.955   84.040   336.401 1520.622   35.971 1484.651     0.000 1291.140    0.000 1291.140
 59.30  4317.146  138.620    2.875  135.745   391.479 1446.865   17.034 1429.831     0.000 1280.686    0.000 1280.686
 59.40  4331.001  179.211   12.259  166.952   481.833 1269.148   18.850 1250.298     0.000 1439.434    0.000 1439.434
 59.50  4205.953  202.251   28.481  173.770   402.506 1374.360   35.625 1338.735     0.000 1275.461    0.000 1275.461
 59.60  4370.031  224.235   36.750  187.485   404.436 1401.999   10.895 1391.104     0.000 1372.573    0.000 1372.573
 59.70  4306.894  182.319   42.839  139.480   355.066 1338.394   12.970 1325.423     0.000 1372.370    0.000 1372.370
 59.80  4279.254  219.649   39.735  179.915   416.292 1289.585   16.602 1272.983     0.000 1160.350    0.000 1160.350
 59.90  4337.179  239.482   30.563  208.918   357.194 1369.899   38.565 1331.334     0.000 1443.246    0.000 1443.246
 60.00  4332.004  150.068    0.550  149.518   392.681 1346.007   57.501 1288.506     0.000 1251.831    0.000 1251.831
 60.10  4207.227  138.362    0.000  138.362   341.195 1355.509   30.956 1324.553     0.000 1179.045    0.000 1179.045
 60.20  4314.180  173.979    0.000  173.979   337.870 1438.691   51.795 1386.896     0.000 1160.551    0.000 1160.551
 60.30  4395.744  178.430    6.088  172.342   323.682 1512.113   58.625 1453.488     0.000 1221.780    0.000 1221.780
 60.40  4453.715  150.088    0.184  149.905   313.835 1464.971   70.472 1394.499     0.000 1232.233    0.000 1232.233
 60.50  4435.693  171.107    3.481  167.626   347.673 1458.531   27.497 1431.034     0.000 1206.193    0.000 1206.193
 60.60  4340.358  150.835    2.565  148.270   363.023 1471.169   41.330 1429.839     0.000 1328.942    0.000 1328.942
 60.70  4313.688  176.502    0.000  176.502   300.207 1500.047   12.884 1487.163     0.000 1308.836    0.000 1308.836
 60.80  4399.695  165.761    7.512  158.250   277.599 1531.308   14.873 1516.436     0.000 1210.921    0.000 1210.921
 60.90  4487.082  215.742    0.000  215.742   342.577 1488.635   24.210 1464.425     0.000 1420.325    0.000 1420.325
 61.00  4254.310  212.497    0.000  212.497   295.501 1385.393   26.589 1358.805     0.000 1405.553    0.000 1405.553
 61.10  4292.238  241.387   21.462  219.924   239.597 1453.012   45.264 1407.748     0.000 1289.231    0.000 1289.231
 61.20  4422.442  174.124    1.282  172.842   358.879 1317.131   83.010 1234.122     0.000 1135.924    0.000 1135.924
 61.30  4375.551  159.709    8.877  150.832   344.308 1429.538   58.885 1370.653     0.000 1361.316    0.000 1361.316
 61.40  4328.789  209.965    0.211  209.754   345.611 1430.515   44.874 1385.641     0.000 1097.113    0.000 1097.113
 61.50  4419.230  223.797   10.076  213.721   398.473 1361.986   31.992 1329.994     0.000 1277.768    0.000 1277.768
 61.60  4298.954  220.886    0.000  220.886   320.357 1456.230   42.883 1413.347     0.000 1198.951    0.000 1198.951
 61.70  4270.013  219.238    5.525  213.713   386.633 1545.239   37.176 1508.062     0.000 1328.232    0.000 1328.232
 61.80  4418.757  221.881   21.476  200.405   420.830 1489.264   20.362 1468.902     0.000 1379.207    0.000 1379.207
 61.90  4388.498  153.356    7.397  145.959   412.489 1463.757    1.859 1461.898     0.000 1459.434    0.000 1459.434
 62.00  4325.735  231.500    0.000  231.500   438.970 1418.623    7.392 1411.230     0.000 1316.877    0.000 1316.877
 62.10  4460.716  229.796    1.902  227.894   423.364 1327.981    7.609 1320.372     0.000 1257.864    0.000 1257.864
 62.20  4334.403  253.059    2.114  250.945   392.550 1335.380   57.372 1278.008     0.000 1229.520    0.000 1229.520
 62.30  4369.385  270.312    4.862  265.450   269.901 1478.307   27.799 1450.508     0.000 1117.827    0.000 1117.827
 62.40  4374.515  267.337    5.256  262.082   345.689 1355.545   29.872 1325.673     0.000 1207.800    0.000 1207.800
 62.50  4305.362  251.736    0.000  251.736   337.656 1380.100   26.023 1354.077     0.000 1200.963    0.000 1200.963
 62.60  4444.166  313.086   10.808  302.278   337.420 1552.176   16.860 1535.316     0.000 1311.047    0.000 1311.047
 62.70  4366.702  297.700   10.554  287.146   409.367 1540.801    7.479 1533.322     0.000 1232.030    0.000 1232.030
 62.80  4495.622  270.640   51.321  219.318   495.401 1407.218   31.171 1376.047     0.000 1459.939    0.000 1459.939
 62.90  4491.637  267.149   43.645  223.504   473.658 1357.310   31.557 1325.752     0.000 1310.039    0.000 1310.039
 63.00  4576.947  273.038   37.443  235.595   442.875 1535.787   25.982 1509.804     0.000 1439.026    0.000 1439.026
 63.10  4556.717  246.477   50.659  195.818   473.924 1530.897   83.008 1447.889     0.000 1458.632    0.000 1458.632
 63.20  4456.215  241.287   46.380  194.907   401.802 1428.923   78.425 1350.497     0.000 1307.628    0.000 1307.628
 63.30  4525.316  196.840   54.393  142.448   527.526 1329.712   42.715 1286.998     0.000 1350.159    0.000 1350.159
 63.40  4435.690  219.307   67.063  152.243   475.083 1341.299   27.843 1313.456     0.000 1406.960    0.000 1406.960
 63.50  4387.671  228.044   75.252  152.792   487.837 1363.438   60.614 1302.824     0.000 1237.963    0.000 1237.963
 63.60  4503.159  227.614   56.251  171.363   535.471 1355.980   31.774 1324.206     0.000 1371.163    0.000 1371.163
 63.70  4340.070  233.552   62.176  171.376   510.711 1269.727   15.218 1254.509     0.000 1201.063    0.000 1201.063
 63.80  4438.581  229.613   98.842  130.771   422.596 1390.706   17.121 1373.586     0.000 1354.079    0.000 1354.079
 63.90  4574.270  197.062   70.111  126.951   377.297 1347.558   26.502 1321.057     0.000 1449.883    0.000 1449.883
 64.00  4342.886  163.226   57.086  106.140   471.935 1299.665   11.414 1288.251     0.000 1443.956    0.000 1443.956
 64.10  4739.073  193.278   39.438  153.841   606.365 1330.549   16.775 1313.774     0.000 1429.878    0.000 1429.878
 64.20  4465.229  212.557   26.906  185.650   481.660 1355.826    3.805 1352.021     0.000 1410.880    0.000 1410.880
 64.30  4577.036  201.531    7.060  194.471   502.782 1375.917   13.057 1362.861     0.000 1438.720    0.000 1438.720
 64.40  4637.037  119.774    7.004  112.771   465.649 1496.609   26.154 1470.455     0.000 1460.332    0.000 1460.332
 64.50  4671.342  229.194   47.438  181.757   379.224 1527.215   24.123 1503.092     0.000 1560.361    0.000 1560.361
 64.60  4577.967  220.896    0.395  220.501   454.703 1628.783   15.218 1613.565     0.000 1448.672    0.000 1448.672
 64.70  4514.864  195.196    0.000  195.196   438.080 1570.795    5.576 1565.218     0.000 1471.393    0.000 1471.393
 64.80  4441.945  168.852   17.998  150.854   344.220 1482.577   43.535 1439.041     0.000 1345.632    0.000 1345.632
 64.90  4384.774  192.876   60.763  132.113   420.392 1465.540   43.753 1421.788     0.000 1592.737    0.000 1592.737
 65.00  4490.332  223.145   62.261  160.884   428.297 1446.871   74.016 1372.856     0.000 1280.787    0.000 1280.787
 65.10  4444.429  214.457   67.488  146.969   470.755 1361.950   13.316 1348.634     0.000 1308.831    0.000 1308.831
 65.20  4386.443  300.286   67.870  232.417   458.356 1468.089   11.414 1456.676     0.000 1291.243    0.000 1291.243
 65.30  4350.727  263.796   66.364  197.433   440.491 1423.254    1.859 1421.396     0.000 1350.451    0.000 1350.451
 65.40  4318.710  316.910   68.012  248.898   432.142 1458.159   36.013 1422.146     0.000 1421.834    0.000 1421.834
 65.50  4135.742  327.001   53.820  273.182   476.647 1380.625    1.902 1378.722     0.000 1420.424    0.000 1420.424
 65.60  4399.908  325.321   50.114  275.207   443.832 1477.029   22.655 1454.374     0.000 1410.172    0.000 1410.172
 65.70  4281.548  253.613   29.340  224.273   395.055 1550.058   31.734 1518.324     0.000 1439.130    0.000 1439.130
 65.80  4503.953  250.549   50.352  200.197   383.384 1480.249   69.607 1410.642     0.000 1431.187    0.000 1431.187
 65.90  4370.521  236.435   47.620  188.815   438.076 1517.381   46.866 1470.516     0.000 1551.323    0.000 1551.323
 66.00  4360.672  225.510   43.901  181.609   401.194 1454.314   20.839 1433.475     0.000 1400.527    0.000 1400.527
 66.10  4355.519  294.968   49.298  245.670   443.304 1446.696   19.023 1427.673     0.000 1390.370    0.000 1390.370
 66.20  4501.178  287.004   58.914  228.090   507.885 1420.075   43.493 1376.581     0.000 1540.266    0.000 1540.266
 66.30  4469.949  286.537   50.182  236.355   556.442 1413.717   41.851 1371.866     0.000 1520.260    0.000 1520.260
 66.40  4388.926  305.411   65.236  240.175   530.901 1344.680    9.511 1335.169     0.000 1425.662    0.000 1425.662
 66.50  4498.814  265.824   66.406  199.418   538.073 1421.318   14.613 1406.705     0.000 1528.301    0.000 1528.301
 66.60  4518.473  276.591   54.523  222.068   596.515 1459.885   10.981 1448.903     0.000 1597.365    0.000 1597.365
 66.70  4373.216  213.876   47.691  166.186   459.594 1357.380   15.045 1342.335     0.000 1641.703    0.000 1641.703
 66.80  4420.060  262.176   58.555  203.621   534.606 1521.913   16.948 1504.965     0.000 1587.612    0.000 1587.612
 66.90  4283.321  300.718   79.283  221.435   503.306 1485.866   59.876 1425.990     0.000 1510.100    0.000 1510.100
 67.00  4386.404  248.691   56.393  192.298   623.875 1361.255   48.764 1312.490     0.000 1671.250    0.000 1671.250
 67.10  4286.168  247.136   63.921  183.215   447.897 1387.776   30.132 1357.643     0.000 1427.066    0.000 1427.066
 67.20  4430.844  264.568   66.828  197.741   480.878 1463.159   22.828 1440.332     0.000 1607.116    0.000 1607.116
 67.30  4316.894  195.459   47.011  148.449   540.243 1392.699   11.414 1381.285     0.000 1365.436    0.000 1365.436
 67.40  4345.291  278.146   62.350  215.795   520.364 1358.286   11.414 1346.873     0.000 1441.945    0.000 1441.945
 67.50  4243.922  307.438   46.676  260.762   421.922 1419.624   13.013 1406.611     0.000 1240.877    0.000 1240.877
 67.60  4471.025  328.812   70.767  258.045   478.592 1585.785   24.298 1561.487     0.000 1753.687    0.000 1753.687
 67.70  4518.853  298.052   76.456  221.596   433.586 1572.583   49.460 1523.123     0.000 1663.814    0.000 1663.814
 67.80  4296.232  321.738   73.402  248.336   441.409 1554.305   29.832 1524.473     0.000 1665.729    0.000 1665.729
 67.90  4455.973  302.227   67.214  235.013   518.836 1410.287   39.689 1370.599     0.000 1493.814    0.000 1493.814
 68.00  4394.517  300.382   61.246  239.137   589.862 1408.934   48.249 1360.684     0.000 1610.931    0.000 1610.931
 68.10  4377.902  334.524   81.676  252.848   454.723 1406.357   38.046 1368.311     0.000 1565.898    0.000 1565.898
 68.20  4524.714  338.978   71.069  267.909   583.896 1444.788   51.103 1393.686     0.000 1381.318    0.000 1381.318
 68.30  4554.168  308.935   49.537  259.398   593.754 1318.120   22.828 1295.293     0.000 1289.735    0.000 1289.735
 68.40  4521.167  338.125   70.442  267.683   524.757 1439.265   86.468 1352.797     0.000 1481.855    0.000 1481.855
 68.50  4462.115  302.657   40.133  262.524   446.715 1526.664   35.366 1491.298     0.000 1531.914    0.000 1531.914
 68.60  4451.657  314.801   50.946  263.855   425.803 1647.640   66.408 1581.232     0.000 1557.659    0.000 1557.659
 68.70  4236.071  304.345   68.636  235.708   365.366 1425.160   33.809 1391.351     0.000 1411.678    0.000 1411.678
 68.80  4298.655  312.697   71.114  241.583   341.283 1534.924   37.787 1497.137     0.000 1484.266    0.000 1484.266
 68.90  4416.680  308.781   74.172  234.609   537.771 1487.014   22.828 1464.187     0.000 1412.782    0.000 1412.782
 69.00  4486.194  306.566   53.079  253.487   432.591 1373.189   24.643 1348.546     0.000 1311.447    0.000 1311.447
 69.10  4456.148  281.137   63.791  217.346   416.981 1329.522   33.982 1295.540     0.000 1290.940    0.000 1290.940
 69.20  4389.638  344.580   66.976  277.604   436.006 1427.908   28.189 1399.720     0.000 1483.671    0.000 1483.671
 69.30  4306.072  331.234   58.843  272.391   341.149 1408.755    5.448 1403.307     0.000 1368.559    0.000 1368.559
 69.40  4323.714  341.311   64.484  276.827   504.918 1432.412    7.609 1424.802     0.000 1312.966    0.000 1312.966
 69.50  4491.795  298.254   62.590  235.664   469.543 1424.402   30.264 1394.138     0.000 1278.876    0.000 1278.876
 69.60  4252.890  339.265   88.808  250.457   504.865 1457.458   15.088 1442.370     0.000 1542.268    0.000 1542.268
 69.70  4306.332  304.361   73.924  230.437   541.804 1301.863   28.102 1273.761     0.000 1530.312    0.000 1530.312
 69.80  4410.662  241.985   57.702  184.283   380.065 1427.685   24.643 1403.041     0.000 1331.763    0.000 1331.763
 69.90  4354.910  284.918   54.581  230.337   483.701 1383.753   18.849 1364.904     0.000 1350.057    0.000 1350.057
 70.00  4293.646  262.827   64.018  198.809   372.265 1487.114   24.557 1462.557     0.000 1239.266    0.000 1239.266
 70.10  4403.285  253.581   68.853  184.728   360.389 1532.411   35.798 1496.613     0.000 1320.797    0.000 1320.797
 70.20  4332.786  255.536   61.299  194.236   437.733 1482.700   24.730 1457.970     0.000 1340.910    0.000 1340.910
 70.30  4345.396  261.418   72.490  188.929   383.174 1560.874    1.902 1558.972     0.000 1354.381    0.000 1354.381
 70.40  4333.991  261.901   58.764  203.137   480.322 1297.498    3.805 1293.693     0.000 1323.414    0.000 1323.414
 70.50  4188.585  284.251   55.633  228.618   451.922 1385.514    1.902 1383.612     0.000 1181.164    0.000 1181.164
 70.60  4346.243  266.281   52.396  213.885   500.421 1343.626    0.000 1343.626     0.000 1482.054    0.000 1482.054
 70.70  4384.275  269.095   44.757  224.337   490.354 1412.140    9.381 1402.758     0.000 1219.962    0.000 1219.962
 70.80  4416.192  150.707    4.143  146.564   488.441 1259.632   13.316 1246.315     0.000 1280.386    0.000 1280.386
 70.90  4357.860  206.655    0.000  206.655   342.708 1464.978   46.950 1418.028     0.000 1349.752    0.000 1349.752
 71.00  4194.386  229.888    0.211  229.676   367.524 1490.042   28.231 1461.811     0.000 1381.717    0.000 1381.717
 71.10  4400.819  191.667    9.723  181.944   350.620 1513.564   35.409 1478.156     0.000 1420.019    0.000 1420.019
 71.20  4380.453  206.721   13.570  193.151   359.441 1486.813   35.971 1450.843     0.000 1239.370    0.000 1239.370
 71.30  4500.466  191.518    3.170  188.348   352.914 1429.301   39.775 1389.526     0.000 1412.381    0.000 1412.381
 71.40  4372.551  172.033    0.000  172.033   385.944 1437.962   29.918 1408.044     0.000 1299.987    0.000 1299.987
 71.50  4570.916  112.783    2.382  110.401   347.761 1484.082    7.609 1476.473     0.000 1430.474    0.000 1430.474
 71.60  4548.846  229.245   18.322  210.923   254.294 1567.585   20.925 1546.660     0.000 1411.985    0.000 1411.985
 71.70  4480.283  181.636   17.361  164.275   195.840 1597.828    9.512 1588.317     0.000 1241.578    0.000 1241.578
 71.80  4518.953  168.641   10.626  158.015   349.711 1565.878   20.666 1545.212     0.000 1252.137    0.000 1252.137
 71.90  4575.241  182.704    5.059  177.645   364.063 1694.608   22.741 1671.867     0.000 1400.415    0.000 1400.415
 72.00  4449.740  210.887   31.837  179.050   376.201 1461.864   11.414 1450.450     0.000 1390.364    0.000 1390.364
 72.10  4430.024  148.367    5.497  142.870   370.978 1465.826   26.546 1439.281     0.000 1199.754    0.000 1199.754
 72.20  4526.451  298.717   56.707  242.010   329.393 1555.184   47.557 1507.627     0.000 1423.137    0.000 1423.137
 72.30  4496.733  308.921   59.006  249.915   367.563 1458.060   62.863 1395.198     0.000 1459.228    0.000 1459.228
 72.40  4357.187  237.930   59.707  178.223   466.479 1323.044   20.666 1302.378     0.000 1230.822    0.000 1230.822
 72.50  4397.812  280.938   61.323  219.615   360.782 1435.229   44.704 1390.525     0.000 1401.425    0.000 1401.425
 72.60  4507.302  317.425   65.193  252.232   433.843 1410.652   56.852 1353.800     0.000 1233.642    0.000 1233.642
 72.70  4502.580  312.373   81.790  230.583   450.309 1386.360   28.275 1358.085     0.000 1395.902    0.000 1395.902
 72.80  4525.665  213.265    9.161  204.104   502.660 1293.188    7.350 1285.838     0.000 1332.866    0.000 1332.866
 72.90  4517.955  155.811   11.359  144.452   556.662 1303.952   43.017 1260.935     0.000 1645.122    0.000 1645.122
 73.00  4503.012  177.344    6.229  171.114   574.906 1163.623   33.420 1130.203     0.000 1413.393    0.000 1413.393
 73.10  4629.729  202.509    7.512  194.997   568.636 1324.696   39.472 1285.224     0.000 1401.024    0.000 1401.024
 73.20  4558.619  217.040   17.137  199.903   559.506 1353.138   89.314 1263.824     0.000 1570.719    0.000 1570.719
 73.30  4665.047  157.344    0.000  157.344   575.845 1351.458   42.841 1308.617     0.000 1210.512    0.000 1210.512
 73.40  4580.242  191.416   11.892  179.524   474.007 1373.848   41.375 1332.473     0.000 1461.647    0.000 1461.647
 73.50  4520.743  220.390   55.974  164.416   465.048 1486.034   64.763 1421.271     0.000 1373.578    0.000 1373.578
 73.60  4479.595  220.938   67.978  152.959   483.985 1356.257   58.406 1297.851     0.000 1392.678    0.000 1392.678
 73.70  4568.535  177.944   56.775  121.169   614.040 1202.833   61.646 1141.187     0.000 1304.417    0.000 1304.417
 73.80  4407.209  178.327   50.367  127.960   601.403 1258.652   78.512 1180.141     0.000 1435.512    0.000 1435.512
 73.90  4732.647  164.979   49.227  115.751   566.901 1313.384   81.626 1231.758     0.000 1596.261    0.000 1596.261
 74.00  4521.644  223.782   41.096  182.686   509.102 1412.910  107.089 1305.821     0.000 1473.307    0.000 1473.307
 74.10  4547.158  258.259   59.893  198.366   533.658 1411.606   57.587 1354.019     0.000 1685.233    0.000 1685.233
 74.20  4585.050  223.353   63.978  159.375   577.571 1403.867   26.632 1377.235     0.000 1545.993   20.308 1525.685
 74.30  4384.173  278.204   80.084  198.120   630.742 1259.519   61.393 1198.127     0.000 1501.656    0.000 1501.656
 74.40  4457.376  209.822   55.271  154.550   512.428 1460.276   55.684 1404.592     0.000 1522.162   10.053 1512.109
 74.50  4461.964  200.622   56.535  144.087   495.702 1362.785   91.347 1271.438     0.000 1362.316    0.000 1362.316
 74.60  4574.301  185.170   39.204  145.966   542.906 1299.281   96.841 1202.440     0.000 1353.472    0.000 1353.472
 74.70  4513.539  167.254   41.435  125.819   448.835 1358.636   69.171 1289.464     0.000 1230.417    0.000 1230.417
 74.80  4583.170  205.442   39.644  165.798   407.080 1451.109  182.733 1268.376     0.000 1523.775    0.000 1523.775
 74.90  4517.366  210.204   34.554  175.650   408.073 1487.304  105.145 1382.160     0.000 1480.049    0.000 1480.049
 75.00  4340.455  249.525   66.975  182.550   438.028 1396.339   73.238 1323.101     0.000 1333.467    0.000 1333.467
 75.10  4598.498  210.149   55.127  155.022   378.503 1392.002   75.831 1316.171     0.000 1318.989    0.000 1318.989
 75.20  4586.541  233.783   61.687  172.096   317.805 1408.480  117.069 1291.412     0.000 1333.570    0.000 1333.570
 75.30  4578.168  147.399   42.243  105.156   456.307 1294.034   31.732 1262.302     0.000 1251.831    0.000 1251.831
 75.40  4605.354  126.954   39.544   87.410   434.401 1248.872   80.196 1168.676     0.000 1139.540    0.000 1139.540
 75.50  4603.238  120.647   14.821  105.827   492.505 1145.245   53.177 1092.068     0.000 1171.516    0.000 1171.516
 75.60  4594.871  102.359    0.000  102.359   538.299 1147.490   22.177 1125.313     0.000 1382.634    0.000 1382.634
 75.70  4586.140  111.726    0.000  111.726   439.199 1240.428   63.722 1176.706     0.000 1321.905    0.000 1321.905
 75.80  4531.551   79.191    0.000   79.191   447.638 1317.965   60.225 1257.740     0.000 1320.805    0.000 1320.805
 75.90  4590.015  121.379   21.493   99.886   293.453 1384.849   49.935 1334.913     0.000 1331.056    0.000 1331.056
 76.00  4685.379   83.676    9.512   74.165   395.544 1318.146   60.697 1257.449     0.000 1234.239    0.000 1234.239
 76.10  4634.567  111.817    0.000  111.817   425.061 1318.662   55.507 1263.155     0.000 1390.664    0.000 1390.664
 76.20  4569.362  119.342    9.344  109.998   495.135 1331.086   81.837 1249.249     0.000 1426.555    0.000 1426.555
 76.30  4671.413  140.021    3.368  136.652   394.843 1482.299   96.493 1385.806     0.000 1448.270    0.000 1448.270
 76.40  4404.830  188.447   24.790  163.658   374.348 1600.484   49.458 1551.026     0.000 1478.826    0.000 1478.826
 76.50  4737.067  131.253    5.496  125.758   209.282 1545.652  106.216 1439.437     0.000 1408.660    0.000 1408.660
 76.60  4659.264  123.016    0.000  123.016   290.868 1620.363   41.287 1579.076     0.000 1419.621    0.000 1419.621
 76.70  4734.318   88.204    1.649   86.555   523.574 1467.214   37.266 1429.947     0.000 1628.015    0.000 1628.015
 76.80  4610.815  118.052    0.000  118.052   460.071 1528.824   93.203 1435.621     0.000 1532.413    0.000 1532.413
 76.90  4701.167   74.956    0.000   74.956   376.728 1406.962   68.824 1338.138     0.000 1492.106    0.000 1492.106
 77.00  4629.450  117.888    0.000  117.888   379.106 1442.372   22.265 1420.106     0.000 1409.568    0.000 1409.568
 77.10  4845.425   87.041    5.199   81.842   242.572 1475.999   48.292 1427.707     0.000 1475.012    0.000 1475.012
 77.20  4698.577  119.984   12.048  107.936   279.973 1438.136   35.753 1402.383     0.000 1469.384    0.000 1469.384
 77.30  4720.596  102.822   37.710   65.112   322.434 1520.066  113.446 1406.620     0.000 1333.967    0.000 1333.967
 77.40  4736.768  107.815   54.340   53.475   318.228 1515.404  102.758 1412.646     0.000 1367.543    0.000 1367.543
 77.50  4711.538  127.645   47.844   79.801   367.810 1427.359   72.411 1354.948     0.000 1458.419    0.000 1458.419
 77.60  4727.102  132.819   59.725   73.094   365.052 1444.618   67.140 1377.478     0.000 1464.057    0.000 1464.057
 77.70  4738.125  110.238   44.854   65.384   395.315 1540.404   64.026 1476.378     0.000 1498.130    0.000 1498.130
 77.80  4658.133  115.939   55.681   60.258   363.147 1410.991   42.800 1368.191     0.000 1234.542    0.000 1234.542
 77.90  4700.990  118.532   40.081   78.451   364.265 1331.914   66.623 1265.292     0.000 1289.230    0.000 1289.230
 78.00  4746.836  159.695   62.738   96.957   418.838 1537.879   93.775 1444.104     0.000 1622.598    0.000 1622.598
 78.10  4704.331  110.853   18.264   92.588   321.905 1474.061   81.193 1392.868     0.000 1415.599    0.000 1415.599
 78.20  4699.209   91.018   14.811   76.208   328.512 1500.804   63.725 1437.079     0.000 1429.062    0.000 1429.062
 78.30  4704.522   65.780   16.488   49.292   449.741 1219.212   61.346 1157.865     0.000 1165.978    0.000 1165.978
 78.40  4619.099  111.662   18.939   92.723   446.804 1299.670   96.230 1203.439     0.000 1376.396    0.000 1376.396
 78.50  4755.810  100.860   24.760   76.100   348.711 1338.232   58.017 1280.214     0.000 1507.994    0.000 1507.994
 78.60  4630.476  155.191   59.582   95.609   429.351 1350.897   58.016 1292.881     0.000 1447.070    0.000 1447.070
 78.70  4668.870  171.374   61.345  110.029   347.069 1572.371   46.475 1525.896     0.000 1569.617    0.000 1569.617
 78.80  4616.555  144.873   36.669  108.204   562.714 1269.875   96.535 1173.340     0.000 1474.716    0.000 1474.716
 78.90  4713.609  123.198    6.779  116.419   448.013 1421.236  124.506 1296.730     0.000 1424.951    0.000 1424.951
 79.00  4578.226  150.904   48.282  102.622   462.845 1302.177  139.546 1162.631     0.000 1395.493    0.000 1395.493
 79.10  4592.552  143.852   32.188  111.663   368.043 1498.790   92.772 1406.018     0.000 1437.312    0.000 1437.312
 79.20  4814.318  171.979   29.424  142.555   229.861 1711.340   59.787 1651.553     0.000 1439.630    0.000 1439.630
 79.30  4613.320  176.917   40.390  136.528   405.133 1482.027   55.593 1426.434     0.000 1560.367    0.000 1560.367
 79.40  4463.834  187.685   35.740  151.945   298.040 1455.387   42.452 1412.935     0.000 1519.654    0.000 1519.654
 79.50  4490.554  210.622   33.498  177.125   451.297 1362.525   29.441 1333.085     0.000 1529.303    0.000 1529.303
 79.60  4586.029  120.973   39.740   81.233   444.607 1426.266   18.416 1407.850     0.000 1561.468    0.000 1561.468
 79.70  4490.514  179.651   34.555  145.096   435.095 1362.067   37.394 1324.672     0.000 1448.869    0.000 1448.869
 79.80  4570.763  127.951   25.099  102.852   435.104 1351.982   89.446 1262.536     0.000 1378.405    0.000 1378.405
 79.90  4685.095  133.186   19.954  113.232   553.650 1192.712   39.040 1153.672     0.000 1327.940    0.000 1327.940
 80.00  4634.321  187.207   40.491  146.716   405.004 1422.713   31.863 1390.850     0.000 1381.827    0.000 1381.827
 80.10  4643.426  224.524   50.719  173.806   556.324 1426.766   37.181 1389.584     0.000 1445.867    0.000 1445.867
 80.20  4741.286  228.717   53.070  175.647   610.095 1364.673   18.504 1346.169     0.000 1402.632    0.000 1402.632
 80.30  4539.022  239.408   38.456  200.952   361.428 1424.608   29.832 1394.776     0.000 1313.764    0.000 1313.764
 80.40  4605.962  216.702   31.649  185.053   447.256 1343.379   10.895 1332.484     0.000 1331.463    0.000 1331.463
 80.50  4515.994  183.437   10.509  172.928   413.183 1373.328   26.200 1347.128     0.000 1373.782    0.000 1373.782
 80.60  4579.048  154.036   23.039  130.997   385.900 1299.354   47.255 1252.100     0.000 1383.635    0.000 1383.635
 80.70  4484.206  180.198   31.369  148.829   474.782 1266.025   16.731 1249.294     0.000 1494.021    0.000 1494.021
 80.80  4691.652  123.128   11.176  111.952   541.623 1223.480   31.647 1191.832     0.000 1474.716    0.000 1474.716
 80.90  4571.416  189.154   12.190  176.963   530.822 1268.501   24.211 1244.290     0.000 1392.384    0.000 1392.384
 81.00  4633.489  212.048   18.208  193.840   611.474 1167.205   19.023 1148.182     0.000 1513.925    0.000 1513.925
 81.10  4676.572  155.722   18.322  137.400   621.451 1209.756   56.896 1152.860     0.000 1481.654    0.000 1481.654
 81.20  4734.417  119.046   19.267   99.780   585.931 1150.211   33.852 1116.359     0.000 1475.121    0.000 1475.121
 81.30  4607.368  107.186   32.468   74.717   575.289 1271.824   45.049 1226.776     0.000 1433.800    0.000 1433.800
 81.40  4686.557  128.213   15.108  113.105   482.483 1270.661    7.436 1263.226     0.000 1371.773    0.000 1371.773
 81.50  4642.735  102.682    3.481   99.201   449.027 1401.775   31.991 1369.783     0.000 1340.306    0.000 1340.306
 81.60  4648.774  177.189   81.054   96.135   435.571 1426.430   44.400 1382.030     0.000 1411.582    0.000 1411.582
 81.70  4593.750  156.303   34.992  121.311   359.952 1560.325   42.499 1517.826     0.000 1299.689    0.000 1299.689
 81.80  4735.320  146.519   41.490  105.029   365.992 1493.954   42.974 1450.980     0.000 1462.148    0.000 1462.148
 81.90  4695.854  157.861   55.159  102.702   329.244 1515.405   41.200 1474.205     0.000 1380.313    0.000 1380.313
 82.00  4478.897  230.045   65.728  164.318   437.684 1441.898   39.426 1402.472     0.000 1636.272    0.000 1636.272
 82.10  4584.158  161.666   34.020  127.646   351.869 1412.416   17.121 1395.296     0.000 1433.399    0.000 1433.399
 82.20  4639.609  139.628    1.100  138.528   455.465 1198.194    5.534 1192.660     0.000 1388.562    0.000 1388.562
 82.30  4721.161  151.115    6.046  145.068   489.780 1235.476   37.614 1197.863     0.000 1484.674    0.000 1484.674
 82.40  4656.172  114.461    0.000  114.461   578.319 1238.617   47.384 1191.233     0.000 1444.055    0.000 1444.055
 82.50  4620.258  134.174    0.000  134.174   569.460 1264.500   49.155 1215.345     0.000 1441.740    0.000 1441.740
 82.60  4506.073  168.619   15.642  152.977   547.712 1267.373   34.241 1233.132     0.000 1495.829    0.000 1495.829
 82.70  4611.045  160.208   31.791  128.417   493.363 1361.233   64.287 1296.946     0.000 1412.285    0.000 1412.285
 82.80  4542.201  162.835   20.997  141.839   492.416 1263.521   58.797 1204.723     0.000 1555.243    0.000 1555.243
 82.90  4543.266  193.604   14.162  179.443   455.499 1271.308    9.425 1261.883     0.000 1291.443    0.000 1291.443
 83.00  4631.149  249.125   22.828  226.298   594.137 1197.774    5.576 1192.197     0.000 1543.178    0.000 1543.178
 83.10  4652.518  223.538   15.430  208.108   540.277 1149.304    1.902 1147.401     0.000 1206.394    0.000 1206.394
 83.20  4566.224  239.925   14.372  225.553   518.054 1234.563   17.121 1217.443     0.000 1320.097    0.000 1320.097
 83.30  4596.598  213.325   17.431  195.894   583.768 1166.983    1.902 1165.081     0.000 1432.494    0.000 1432.494
 83.40  4574.397  187.746   19.234  168.512   530.942 1229.628   19.023 1210.605     0.000 1453.002    0.000 1453.002
 83.50  4518.002  232.382    7.187  225.195   617.145 1302.690   22.828 1279.862     0.000 1504.474    0.000 1504.474
 83.60  4557.124  194.259    0.000  194.259   526.268 1294.571   20.925 1273.646     0.000 1566.408    0.000 1566.408
 83.70  4580.904  199.774   17.966  181.808   568.804 1262.875   55.167 1207.709     0.000 1432.492    0.000 1432.492
 83.80  4680.629  221.714   20.501  201.213   583.293 1322.060   47.557 1274.502     0.000 1584.401    0.000 1584.401
 83.90  4595.028  194.160   28.267  165.893   541.664 1243.122   74.190 1168.932     0.000 1384.742    0.000 1384.742
 84.00  4691.209  202.293   12.259  190.035   617.801 1188.833   26.632 1162.201     0.000 1443.757    0.000 1443.757
 84.10  4661.354  199.927   12.682  187.246   628.945 1218.011   30.437 1187.575     0.000 1505.282    0.000 1505.282
 84.20  4617.349  207.507    9.300  198.207   616.716 1144.030   17.121 1126.910     0.000 1420.628    0.000 1420.628
 84.30  4650.874  265.038   16.063  248.974   557.313 1313.595   28.534 1285.060     0.000 1576.158    0.000 1576.158
 84.40  4459.086  281.347    0.000  281.347   558.125 1228.763   41.851 1186.912     0.000 1502.765    0.000 1502.765
 84.50  4661.448  245.944    0.000  245.944   571.829 1217.533   45.655 1171.877     0.000 1372.477    0.000 1372.477
 84.60  4575.434  250.857    0.000  250.857   566.941 1362.397   19.023 1343.374     0.000 1571.325    0.000 1571.325
 84.70  4699.125  248.793    2.551  246.242   596.384 1200.668   36.100 1164.568     0.000 1379.512    0.000 1379.512
 84.80  4686.119  233.583    0.000  233.583   506.590 1224.924   47.471 1177.453     0.000 1400.023    0.000 1400.023
 84.90  4625.781  246.582    1.057  245.524   556.404 1301.492    1.902 1299.590     0.000 1306.426    0.000 1306.426
 85.00  4451.181  267.224    0.000  267.224   623.246 1118.004   39.948 1078.056     0.000 1287.223    0.000 1287.223
 85.10  4637.220  238.121    0.916  237.205   592.146 1253.022   43.753 1209.269     0.000 1451.190    0.000 1451.190
 85.20  4374.966  282.572    2.015  280.557   588.822 1239.103   19.023 1220.080     0.000 1308.938    0.000 1308.938
 85.30  4495.098  310.800    2.227  308.573   559.304 1156.004   22.654 1133.350     0.000 1270.232    0.000 1270.232
 85.40  4463.366  275.725    2.198  273.526   482.728 1254.267   39.774 1214.493     0.000 1299.283    0.000 1299.283
 85.50  4402.646  269.563    2.932  266.631   599.370 1206.240   22.828 1183.413     0.000 1480.445    0.000 1480.445
 85.60  4460.505  278.369    0.000  278.369   634.534 1129.644   51.362 1078.282     0.000 1387.761    0.000 1387.761
 85.70  4474.495  253.484    1.057  252.427   608.670 1181.518   89.408 1092.110     0.000 1359.004    0.000 1359.004
 85.80  4384.581  258.953    0.000  258.953   529.989 1288.118   72.201 1215.917     0.000 1430.081    0.000 1430.081
 85.90  4394.864  242.216    0.000  242.216   529.552 1296.261    7.609 1288.652     0.000 1589.928    0.000 1589.928
 86.00  4726.335  243.392    2.199  241.192   460.220 1332.890   19.023 1313.867     0.000 1481.761    0.000 1481.761
 86.10  4739.109  277.489    0.000  277.489   588.701 1317.148   28.534 1288.614     0.000 1575.857    0.000 1575.857
 86.20  4775.612  277.592    1.494  276.098   485.076 1332.357   15.131 1317.225     0.000 1301.600    0.000 1301.600
 86.30  4710.227  256.571    2.720  253.852   502.975 1285.656   22.523 1263.133     0.000 1295.868    0.000 1295.868
 86.40  4582.932  286.683    0.846  285.837   429.745 1279.823   15.088 1264.735     0.000 1267.618    0.000 1267.618
 86.50  4578.605  310.712   13.483  297.229   458.411 1413.696   22.784 1390.912     0.000 1291.551    0.000 1291.551
 86.60  4819.901  287.174    3.802  283.372   518.106 1337.552   48.855 1288.698     0.000 1522.473    0.000 1522.473
 86.70  4630.245  331.604   32.149  299.454   394.551 1388.903    3.805 1385.098     0.000 1330.252    0.000 1330.252
 86.80  4534.541  346.830   25.499  321.331   365.924 1347.094   33.461 1313.633     0.000 1247.913    0.000 1247.913
 86.90  4626.046  356.169   22.864  333.306   474.301 1389.716   18.849 1370.867     0.000 1482.859    0.000 1482.859
 87.00  4575.714  354.742   27.188  327.555   492.597 1329.111   18.762 1310.349     0.000 1401.632    0.000 1401.632
 87.10  4640.991  327.859   19.931  307.928   407.123 1389.467   29.959 1359.507     0.000 1531.015    0.000 1531.015
 87.20  4718.112  343.313   19.638  323.676   548.418 1396.036   46.520 1349.516     0.000 1342.822    0.000 1342.822
 87.30  4640.323  334.180   20.257  313.923   470.035 1309.959   20.708 1289.252     0.000 1403.241    0.000 1403.241
 87.40  4505.023  297.885   27.276  270.609   560.699 1303.176    9.512 1293.664     0.000 1368.657    0.000 1368.657
 87.50  4551.940  266.326   30.837  235.489   488.018 1392.277   30.350 1361.926     0.000 1501.661    0.000 1501.661
 87.60  4711.086  292.288   18.692  273.596   529.514 1551.537   96.715 1454.823     0.000 1450.384    0.000 1450.384
 87.70  4812.742  185.237   20.890  164.347   515.938 1426.334   98.006 1328.328     0.000 1354.379    0.000 1354.379
 87.80  4712.662  244.556   25.625  218.931   539.068 1423.826  106.485 1317.341     0.000 1575.247    0.000 1575.247
 87.90  4617.854  189.431   18.404  171.027   553.168 1438.345   52.830 1385.515     0.000 1593.646    0.000 1593.646
 88.00  4658.781  199.238    5.159  194.080   432.339 1490.335   15.218 1475.117     0.000 1432.296    0.000 1432.296
 88.10  4709.175  203.827   32.368  171.459   426.580 1418.806   38.996 1379.810     0.000 1269.627    0.000 1269.627
 88.20  4842.530  149.658   13.288  136.371   385.060 1591.877   39.470 1552.407     0.000 1456.818    0.000 1456.818
 88.30  4594.429  189.732   83.719  106.014   457.409 1449.482   35.798 1413.684     0.000 1646.936    0.000 1646.936
 88.40  4605.213  234.374   59.281  175.093   394.033 1430.608   24.730 1405.878     0.000 1292.550    0.000 1292.550
 88.50  4545.347  200.473   57.676  142.797   405.130 1355.042   39.774 1315.267     0.000 1343.422    0.000 1343.422
 88.60  4591.917  221.181   34.242  186.938   426.364 1508.272   13.230 1495.042     0.000 1549.215    0.000 1549.215
 88.70  4758.454  195.975   41.049  154.926   509.887 1381.227   55.123 1326.104     0.000 1580.081    0.000 1580.081
 88.80  4676.245  140.424   39.750  100.674   461.945 1381.625   13.012 1368.614     0.000 1184.880    0.000 1184.880
 88.90  4674.260  167.911   18.868  149.042   504.516 1491.226   20.925 1470.301     0.000 1597.362    0.000 1597.362
 89.00  4565.852  167.466   11.542  155.923   329.567 1346.918    0.000 1346.918     0.000 1234.543    0.000 1234.543
 89.10  4592.843  190.269   14.474  175.794   417.246 1394.868    5.707 1389.161     0.000 1265.508    0.000 1265.508
 89.20  4498.979  212.532   47.196  165.335   500.988 1445.024    3.805 1441.219     0.000 1546.703    0.000 1546.703
 89.30  4723.259  139.691    4.650  135.041   400.070 1460.836    9.165 1451.670     0.000 1435.608    0.000 1435.608
 89.40  4739.810  110.271    4.228  106.043   277.603 1592.833   68.483 1524.350     0.000 1635.376    0.000 1635.376
 89.50  4760.891   83.468    0.634   82.833   260.529 1618.525   76.092 1542.433     0.000 1701.524    0.000 1701.524
 89.60  4959.443  129.671    5.778  123.894   266.225 1633.262   51.362 1581.900     0.000 1423.245    0.000 1423.245
 89.70  4671.200  146.130   22.195  123.935   273.920 1535.298  106.137 1429.160     0.000 1313.363    0.000 1313.363
 89.80  4543.615  109.098   26.365   82.733   309.717 1537.457   98.919 1438.537     0.000 1464.767    0.000 1464.767
 89.90  4846.489  134.855   20.504  114.352   375.266 1631.602  119.279 1512.322     0.000 1673.268    0.000 1673.268
 90.00  4791.102  144.612    0.000  144.612   418.664 1469.995  160.567 1309.428     0.000 1475.722    0.000 1475.722
 90.10  4654.278  143.918    0.000  143.918   309.806 1532.131  156.678 1375.452     0.000 1267.722    0.000 1267.722
 90.20  4611.935  102.406    0.000  102.406   254.169 1506.621   58.366 1448.255     0.000 1383.434    0.000 1383.434
 90.30  4739.394  141.902    0.846  141.057   339.642 1565.460   87.203 1478.257     0.000 1437.122    0.000 1437.122
 90.40  4746.625  141.333    0.183  141.150   349.546 1392.315   64.287 1328.029     0.000 1412.889    0.000 1412.889
 90.50  4824.604  136.261    2.537  133.725   254.945 1674.824  122.954 1551.870     0.000 1494.218    0.000 1494.218
 90.60  4610.141  114.682    0.000  114.682   411.611 1545.568  149.586 1395.982     0.000 1477.431    0.000 1477.431
 90.70  4763.462  105.575    0.000  105.575   331.245 1570.976  145.912 1425.064     0.000 1495.925    0.000 1495.925
 90.80  4746.731  128.508    0.000  128.508   337.825 1507.698  111.627 1396.071     0.000 1585.102    0.000 1585.102
 90.90  4622.223  180.528    0.000  180.528   226.238 1614.605   92.995 1521.610     0.000 1434.803    0.000 1434.803
 91.00  4681.590   97.615    0.845   96.770   375.734 1374.845   22.654 1352.191     0.000 1352.065    0.000 1352.065
 91.10  4685.524   85.155    0.000   85.155   385.282 1409.390   16.688 1392.702     0.000 1432.190    0.000 1432.190
 91.20  4624.830  173.264    9.935  163.329   376.376 1352.270   37.915 1314.354     0.000 1160.550    0.000 1160.550
 91.30  4583.594  104.108    0.000  104.108   378.839 1274.369   42.883 1231.486     0.000 1180.853    0.000 1180.853
 91.40  4634.385   90.380    0.000   90.380   471.665 1295.950   43.148 1252.803     0.000 1128.883    0.000 1128.883
 91.50  4550.985  118.339    0.000  118.339   527.232 1363.955   37.441 1326.515     0.000 1332.665    0.000 1332.665
 91.60  4715.312  109.175    0.000  109.175   427.482 1374.673   39.861 1334.812     0.000 1334.470    0.000 1334.470
 91.70  4765.318  121.061    0.000  121.061   431.455 1438.055   73.842 1364.213     0.000 1386.447    0.000 1386.447
 91.80  4729.293  195.088    0.000  195.088   429.602 1427.984   72.157 1355.827     0.000 1326.329    0.000 1326.329
 91.90  4751.861  147.646    0.000  147.646   429.649 1423.754  119.282 1304.472     0.000 1557.560    0.000 1557.560
 92.00  4586.934  127.342    0.000  127.342   402.926 1333.439   94.337 1239.103     0.000 1210.014    0.000 1210.014
 92.10  4551.888  154.014    0.000  154.014   416.379 1285.601   64.505 1221.096     0.000 1229.915    0.000 1229.915
 92.20  4599.458  197.876    0.000  197.876   459.305 1300.144  110.160 1189.983     0.000 1363.125    0.000 1363.125
 92.30  4743.240  202.417    0.000  202.417   421.618 1389.129   92.953 1296.176     0.000 1354.082    0.000 1354.082
 92.40  4715.699  103.829    7.765   96.064   433.029 1308.018  116.040 1191.978     0.000 1353.680    0.000 1353.680
 92.50  4678.620  125.200    8.877  116.323   562.151 1244.201   76.005 1168.196     0.000 1262.993    0.000 1262.993
 92.60  4657.235  150.747   10.780  139.967   506.940 1387.045  148.162 1238.883     0.000 1508.394    0.000 1508.394
 92.70  4650.568  158.895   46.826  112.069   501.679 1460.406  107.999 1352.407     0.000 1669.954    0.000 1669.954
 92.80  4723.637  139.166   29.240  109.926   505.555 1391.627  116.900 1274.727     0.000 1526.486    0.000 1526.486
 92.90  4767.549  152.422   18.516  133.907   454.725 1400.486  112.019 1288.467     0.000 1434.199    0.000 1434.199
 93.00  4799.900  214.500   32.284  182.216   421.088 1451.613   67.875 1383.738     0.000 1317.476    0.000 1317.476
 93.10  4571.462  221.300   41.600  179.700   452.688 1325.474   43.449 1282.025     0.000 1351.761    0.000 1351.761
 93.20  4750.909  168.682   37.555  131.127   467.957 1368.356   96.627 1271.729     0.000 1421.230    0.000 1421.230
 93.30  4761.134  213.387   42.289  171.098   393.940 1419.842   79.810 1340.032     0.000 1596.862    0.000 1596.862
 93.40  4614.001  239.531   42.416  197.115   358.528 1508.832  116.426 1392.406     0.000 1493.514    0.000 1493.514
 93.50  4563.942  224.807   59.174  165.633   268.912 1513.847   71.941 1441.906     0.000 1552.932    0.000 1552.932
 93.60  4682.804  227.778   51.719  176.059   188.879 1641.995  122.954 1519.041     0.000 1313.965    0.000 1313.965
 93.70  4843.797  195.434   30.410  165.024   109.413 1794.735  120.141 1674.594     0.000 1724.740    0.000 1724.740
 93.80  4666.529  169.875   27.775  142.100   283.863 1554.184  147.341 1406.843     0.000 1475.422    0.000 1475.422
 93.90  4695.955  114.674    3.382  111.292   314.594 1587.369  206.513 1380.856     0.000 1484.665    0.000 1484.665
 94.00  4740.642  132.965   16.484  116.481   454.325 1537.225  156.718 1380.507     0.000 1625.409    0.000 1625.409
 94.10  4738.116  146.111    0.000  146.111   510.088 1345.280  195.371 1149.909     0.000 1557.154    0.000 1557.154
 94.20  4782.877  209.545   57.568  151.978   357.699 1466.499  112.708 1353.792     0.000 1385.643    0.000 1385.643
 94.30  4594.712  231.571   37.880  193.690   369.387 1415.668  125.421 1290.247     0.000 1484.069    0.000 1484.069
 94.40  4670.577  231.960   19.843  212.117   295.626 1427.945  108.557 1319.389     0.000 1435.710    0.000 1435.710
 94.50  4650.025  165.829   34.950  130.879   380.998 1401.913   82.793 1319.120     0.000 1251.128    0.000 1251.128
 94.60  4553.881  287.759   35.032  252.727   380.318 1490.199  107.696 1382.503     0.000 1374.586    0.000 1374.586
 94.70  4705.464  277.727   50.592  227.134   517.057 1303.563   82.577 1220.986     0.000 1506.385    0.000 1506.385
 94.80  4565.179  238.529   36.343  202.186   370.808 1446.909   81.842 1365.067     0.000 1351.763    0.000 1351.763
 94.90  4580.174  216.401   19.420  196.981   357.321 1325.618   63.035 1262.583     0.000 1190.514    0.000 1190.514
 95.00  4418.989  234.346   25.686  208.661   358.187 1498.697   62.514 1436.183     0.000 1383.228    0.000 1383.228
 95.10  4482.893  231.735   59.156  172.580   369.644 1467.671   52.313 1415.357     0.000 1342.617    0.000 1342.617
 95.20  4538.197  227.919   48.832  179.087   284.079 1615.486   92.262 1523.224     0.000 1495.528    0.000 1495.528
 95.30  4477.970  276.448   63.893  212.555   284.943 1613.314  143.061 1470.253     0.000 1586.003    0.000 1586.003
 95.40  4457.513  239.220   80.624  158.596   292.860 1420.371   64.678 1355.693     0.000 1341.911    0.000 1341.911
 95.50  4394.290  226.416   69.856  156.560   382.480 1424.456   84.995 1339.462     0.000 1464.859    0.000 1464.859
 95.60  4598.956  297.701   89.919  207.782   450.484 1470.537   43.231 1427.306     0.000 1514.418    0.000 1514.418
 95.70  4544.461  221.838   59.790  162.048   340.067 1405.348   73.277 1332.071     0.000 1433.793    0.000 1433.793
 95.80  4538.199  220.976   63.444  157.532   396.753 1444.818   70.990 1373.827     0.000 1469.395    0.000 1469.395
 95.90  4625.114  196.490   41.771  154.719   327.277 1543.728  101.730 1441.998     0.000 1663.823    0.000 1663.823
 96.00  4491.693  269.653   61.944  207.708   429.782 1531.671   61.565 1470.106     0.000 1662.415    0.000 1662.415
 96.10  4821.190  258.488   24.652  233.836   467.137 1645.136   87.462 1557.674     0.000 1756.210    0.000 1756.210
 96.20  4662.721  180.507   35.578  144.929   406.558 1532.165   29.960 1502.205     0.000 1647.530    0.000 1647.530
 96.30  4658.613  195.565   21.066  174.499   385.341 1459.918   39.557 1420.361     0.000 1352.169    0.000 1352.169
 96.40  4750.178  160.748   22.054  138.694   397.747 1609.544   84.734 1524.811     0.000 1545.692    0.000 1545.692
 96.50  4882.252  157.264    0.000  157.264   360.046 1422.659   69.690 1352.969     0.000 1342.317    0.000 1342.317
 96.60  4773.786  198.623   25.097  173.526   385.214 1486.521  117.030 1369.490     0.000 1413.697    0.000 1413.697
 96.70  4807.786  255.569   39.484  216.085   415.090 1528.307  114.871 1413.436     0.000 1637.386    0.000 1637.386
 96.80  4770.274  231.740   13.896  217.843   380.892 1544.063  135.409 1408.655     0.000 1575.555    0.000 1575.555
 96.90  4717.275  237.266   36.876  200.390   346.818 1490.570   78.726 1411.845     0.000 1453.502    0.000 1453.502
 97.00  4846.980  204.084   33.201  170.884   341.807 1581.273   98.053 1483.220     0.000 1505.176    0.000 1505.176
 97.10  4759.405  215.550   35.073  180.477   357.719 1494.948   88.716 1406.231     0.000 1352.571    0.000 1352.571
 97.20  4865.944  217.417   30.566  186.851   323.174 1613.947  109.161 1504.785     0.000 1442.845    0.000 1442.845
 97.30  4807.942  218.574   25.873  192.701   411.324 1466.974   75.788 1391.186     0.000 1494.624    0.000 1494.624
 97.40  4756.226  260.535   41.204  219.331   287.159 1674.894  148.638 1526.256     0.000 1462.452    0.000 1462.452
 97.50  4833.140  221.645   24.252  197.393   302.595 1518.897  145.612 1373.284     0.000 1451.294    0.000 1451.294
 97.60  4657.889  227.863   16.840  211.023   318.980 1545.687   75.136 1470.551     0.000 1454.911    0.000 1454.911
 97.70  4749.472  249.030   38.015  211.016   270.386 1622.435   72.244 1550.191     0.000 1456.018    0.000 1456.018
 97.80  4784.399  227.607   29.256  198.351   205.276 1613.838   63.511 1550.327     0.000 1475.018    0.000 1475.018
 97.90  4759.215  212.335   17.688  194.648   272.677 1524.727   48.206 1476.521     0.000 1463.355    0.000 1463.355
 98.00  4753.530  209.544   15.389  194.155   313.445 1551.841   64.070 1487.771     0.000 1626.724    0.000 1626.724
 98.10  4672.533  220.488   35.963  184.525   385.938 1361.537   33.765 1327.772     0.000 1404.545    0.000 1404.545
 98.20  4688.689  256.907   49.041  207.867   438.866 1520.168   84.737 1435.431     0.000 1526.902    0.000 1526.902
 98.30  4811.128  282.627   36.911  245.717   414.308 1516.552   76.127 1440.426     0.000 1531.611    0.000 1531.611
 98.40  4845.648  280.771   62.526  218.245   349.240 1529.584   95.241 1434.343     0.000 1485.375    0.000 1485.375
 98.50  4786.790  237.462   57.169  180.293   382.964 1461.349   78.205 1383.143     0.000 1331.455    0.000 1331.455
 98.60  4664.004  249.715   55.186  194.530   384.693 1521.947   59.749 1462.198     0.000 1452.910    0.000 1452.910
 98.70  4608.573  272.993   64.095  208.898   423.690 1451.651   68.397 1383.255     0.000 1490.308    0.000 1490.308
 98.80  4908.823  204.851    9.216  195.634   398.706 1670.052  118.933 1551.119     0.000 1587.416    0.000 1587.416
 98.90  4868.738  191.121   40.177  150.944   326.159 1565.435   55.036 1510.399     0.000 1510.009    0.000 1510.009
 99.00  4833.802  220.295   55.141  165.154   288.541 1589.657   89.408 1500.249     0.000 1507.391    0.000 1507.391
 99.10  4644.820  160.278    2.748  157.530   377.420 1353.011   18.892 1334.119     0.000 1330.453    0.000 1330.453
 99.20  4849.217  112.906   14.502   98.403   364.282 1499.344   46.992 1452.352     0.000 1549.208    0.000 1549.208
 99.30  4797.484  109.058    0.000  109.058   390.312 1442.581   55.808 1386.773     0.000 1552.624    0.000 1552.624
 99.40  4693.930  141.100   49.182   91.918   351.967 1472.335   27.582 1444.753     0.000 1562.781    0.000 1562.781
 99.50  4864.155  168.367   47.688  120.679   302.638 1579.248  118.891 1460.357     0.000 1442.342    0.000 1442.342
 99.60  4796.485  176.897   54.283  122.614   342.320 1421.782  105.051 1316.732     0.000 1504.270    0.000 1504.270
 99.70  4688.444  153.404   34.738  118.666   431.384 1388.017  148.588 1239.429     0.000 1292.446    0.000 1292.446
 99.80  4606.211  225.340   88.567  136.773   355.507 1421.381  112.795 1308.586     0.000 1431.996    0.000 1431.996
 99.90  4562.860  224.840   86.058  138.782   316.379 1362.340   24.340 1338.000     0.000 1259.974    0.000 1259.974
100.00  4713.625  257.942  117.933  140.010   369.768 1541.544  112.965 1428.579     0.000 1784.051    0.000 1784.051
100.10  4713.670  227.094  100.191  126.903   379.801 1542.502  105.702 1436.800     0.000 1666.837    0.000 1666.837
100.20  4649.799  185.484   72.206  113.278   469.721 1389.758   47.081 1342.677     0.000 1403.032    0.000 1403.032
100.30  4610.579  208.904   65.907  142.998   446.114 1422.998   45.047 1377.951     0.000 1480.038    0.000 1480.038
100.40  4645.060  171.537   63.018  108.520   461.688 1444.059  175.657 1268.402     0.000 1418.011    0.000 1418.011
100.50  4518.230  261.545   87.634  173.911   337.085 1501.273  125.160 1376.113     0.000 1464.456    0.000 1464.456
100.60  4649.486  314.390   92.809  221.581   331.473 1543.865  110.463 1433.402     0.000 1442.540    0.000 1442.540
100.70  4825.310  263.119   33.863  229.255   411.760 1412.033  148.462 1263.570     0.000 1341.915    0.000 1341.915
100.80  4528.607  297.043   51.955  245.088   366.667 1430.616  150.791 1279.824     0.000 1358.901    0.000 1358.901
100.90  4758.132  345.647   66.117  279.530   311.197 1520.099  133.501 1386.597     0.000 1593.745    0.000 1593.745
101.00  4764.659  258.496   74.388  184.107   304.968 1616.841  224.203 1392.637     0.000 1654.165    0.000 1654.165
101.10  4658.182  262.686   75.118  187.568   389.491 1442.351  112.708 1329.643     0.000 1329.752    0.000 1329.752
101.20  4688.143  247.224   55.687  191.538   352.870 1439.819  140.374 1299.445     0.000 1512.213    0.000 1512.213
101.30  4624.709  287.833   53.281  234.552   339.857 1486.788  127.057 1359.731     0.000 1381.728    0.000 1381.728
101.40  4609.095  298.745   69.882  228.863   387.281 1398.712  121.399 1277.312     0.000 1400.625    0.000 1400.625
101.50  4862.073  213.224   11.796  201.428   311.923 1498.216  147.941 1350.276     0.000 1443.743    0.000 1443.743
101.60  4589.907  294.600   47.533  247.067   398.133 1425.109  116.600 1308.509     0.000 1392.086    0.000 1392.086
101.70  4673.734  286.232   11.387  274.846   351.786 1492.612  162.473 1330.139     0.000 1483.965    0.000 1483.965
101.80  4569.885  240.527    3.848  236.679   302.765 1494.902  181.235 1313.667     0.000 1511.411    0.000 1511.411
101.90  4735.716  229.248    0.000  229.248   306.477 1527.342   48.681 1478.661     0.000 1605.206    0.000 1605.206
102.00  4594.276  281.642   26.876  254.766   369.905 1424.048  101.902 1322.147     0.000 1431.086    0.000 1431.086
102.10  4660.317  246.427   19.223  227.205   424.204 1436.022  156.243 1279.779     0.000 1655.676    0.000 1655.676
102.20  4544.679  318.326   58.229  260.098   397.924 1396.236  200.162 1196.074     0.000 1463.053    0.000 1463.053
102.30  4578.419  339.169   53.621  285.548   407.305 1388.388  163.338 1225.049     0.000 1494.222    0.000 1494.222
102.40  4457.382  370.586   76.815  293.771   394.892 1327.363  127.278 1200.084     0.000 1352.562    0.000 1352.562
102.50  4660.271  287.400   36.176  251.224   325.419 1510.737  175.525 1335.212     0.000 1321.206    0.000 1321.206
102.60  4684.028  293.645   23.547  270.098   524.122 1215.011   71.247 1143.764     0.000 1371.774    0.000 1371.774
102.70  4663.912  242.604   56.383  186.221   350.974 1492.270  121.485 1370.785     0.000 1437.824    0.000 1437.824
102.80  4433.388  191.138   23.250  167.888   316.685 1456.175   32.036 1424.139     0.000 1243.594    0.000 1243.594
102.90  4546.292  250.487   43.347  207.141   325.638 1562.044  114.046 1447.998     0.000 1469.992    0.000 1469.992
103.00  4585.429  202.920   26.707  176.213   367.696 1509.771  103.846 1405.924     0.000 1489.892    0.000 1489.892
103.10  4701.266  207.720   45.306  162.414   328.314 1648.627   55.598 1593.030     0.000 1704.330    0.000 1704.330
103.20  4634.210  267.604   45.982  221.622   299.302 1482.577   41.505 1441.073     0.000 1441.738    0.000 1441.738
103.30  4661.246  256.486   14.022  242.464   358.012 1572.050   60.614 1511.436     0.000 1509.604    0.000 1509.604
103.40  4542.905  255.192   45.771  209.421   343.093 1577.033   74.832 1502.201     0.000 1542.974    0.000 1542.974
103.50  4606.030  293.326   60.709  232.616   400.864 1606.567  146.472 1460.096     0.000 1653.459    0.000 1653.459
103.60  4644.516  268.862   35.823  233.039   327.538 1545.706   68.607 1477.099     0.000 1291.543    0.000 1291.543
103.70  4683.359  323.507   55.676  267.831   346.820 1509.471  127.142 1382.329     0.000 1532.721    0.000 1532.721
103.80  4339.145  364.553   97.451  267.102   306.830 1526.946  126.673 1400.273     0.000 1561.179    0.000 1561.179
103.90  4547.070  364.364   70.916  293.448   313.869 1629.870   64.807 1565.063     0.000 1462.750    0.000 1462.750
104.00  4448.030  394.310  137.078  257.232   321.353 1440.638  121.227 1319.412     0.000 1512.515    0.000 1512.515
104.10  4289.383  351.437  119.402  232.034   282.143 1521.023  133.421 1387.602     0.000 1526.800    0.000 1526.800
104.20  4486.383  238.852   34.891  203.960   272.977 1549.819  116.300 1433.519     0.000 1608.731    0.000 1608.731
104.30  4503.372  259.284   44.645  214.640   330.552 1565.168  137.265 1427.903     0.000 1620.392    0.000 1620.392
104.40  4510.801  218.107   30.635  187.473   345.170 1449.555  119.324 1330.231     0.000 1440.734    0.000 1440.734
104.50  4681.160  251.982   38.217  213.765   368.259 1446.788   65.022 1381.766     0.000 1480.045    0.000 1480.045
104.60  4629.711  216.821   60.592  156.229   310.891 1510.986  110.722 1400.264     0.000 1646.121    0.000 1646.121
104.70  4562.687  165.860    0.000  165.860   365.833 1397.405  108.426 1288.979     0.000 1403.333    0.000 1403.333
104.80  4539.406  226.792   31.311  195.481   328.967 1512.140  125.505 1386.635     0.000 1502.158    0.000 1502.158
104.90  4554.005  216.633   31.117  185.517   245.261 1497.660  100.647 1397.013     0.000 1389.961    0.000 1389.961
105.00  4626.511  172.524    0.000  172.524   362.248 1344.960   81.667 1263.294     0.000 1424.549    0.000 1424.549
105.10  4499.741  244.269    0.000  244.269   281.320 1535.656   63.077 1472.578     0.000 1605.607    0.000 1605.607
105.20  4596.158  245.070   21.560  223.511   288.585 1546.909   93.731 1453.178     0.000 1340.201    0.000 1340.201
105.30  4641.042  203.541   35.298  168.243   326.888 1562.917   75.054 1487.862     0.000 1584.497    0.000 1584.497
105.40  4645.477  123.617    4.481  119.135   271.111 1573.029   45.568 1527.461     0.000 1481.348    0.000 1481.348
105.50  4671.075  194.034   17.754  176.279   245.823 1581.735  105.573 1476.162     0.000 1623.094    0.000 1623.094
105.60  4742.981  187.461   16.868  170.594   327.534 1451.215   69.517 1381.697     0.000 1490.508    0.000 1490.508
105.70  4620.979  112.367    0.000  112.367   252.397 1490.028   39.948 1450.080     0.000 1441.241    0.000 1441.241
105.80  4723.620  141.389   21.518  119.871   234.796 1595.731   81.539 1514.192     0.000 1611.841    0.000 1611.841
105.90  4685.021  135.889   13.445  122.444   217.503 1553.713   58.711 1495.002     0.000 1432.997    0.000 1432.997
106.00  4601.812  141.048   17.121  123.927   248.243 1662.817  120.189 1542.627     0.000 1482.252    0.000 1482.252
106.10  4618.387  175.810   30.650  145.160   271.723 1534.706   99.737 1434.969     0.000 1563.379    0.000 1563.379
106.20  4691.142  124.966   21.717  103.250   256.029 1642.791  112.619 1530.171     0.000 1631.043    0.000 1631.043
106.30  4616.818   82.272    0.000   82.272   236.875 1510.019   70.898 1439.121     0.000 1471.993    0.000 1471.993
106.40  4646.876   97.661    0.000   97.661   299.249 1568.254   50.581 1517.674     0.000 1624.098    0.000 1624.098
106.50  4731.026  111.546   16.276   95.270   272.189 1545.096   48.939 1496.157     0.000 1415.200    0.000 1415.200
106.60  4815.480   91.660    3.848   87.812   200.728 1807.297  112.622 1694.675     0.000 1574.339    0.000 1574.339
106.70  4766.880  112.948    0.000  112.948   341.633 1479.018   75.658 1403.360     0.000 1425.061    0.000 1425.061
106.80  4826.536  118.098    0.000  118.098   311.709 1566.937   62.559 1504.378     0.000 1425.655    0.000 1425.655
106.90  4850.054  176.931    4.016  172.915   353.520 1586.302   96.148 1490.155     0.000 1725.546    0.000 1725.546
107.00  4732.942  140.952   36.060  104.893   388.322 1423.628   64.115 1359.512     0.000 1331.863    0.000 1331.863
107.10  4737.864  132.463   19.868  112.595   282.963 1632.464   84.864 1547.600     0.000 1679.098    0.000 1679.098
107.20  4837.935  135.618   32.175  103.442   326.458 1611.546  111.370 1500.176     0.000 1490.097    0.000 1490.097
107.30  4689.690  168.846   67.923  100.922   365.232 1589.245  125.456 1463.790     0.000 1616.770    0.000 1616.770
107.40  4833.625  120.285   28.158   92.127   286.555 1649.592   74.962 1574.630     0.000 1687.341    0.000 1687.341
107.50  4765.637   96.452    0.000   96.452   383.391 1375.926   75.440 1300.486     0.000 1332.056    0.000 1332.056
107.60  4696.580  148.942    1.057  147.886   334.674 1541.907  131.643 1410.264     0.000 1496.337    0.000 1496.337
107.70  4831.962  134.664    5.933  128.731   416.948 1495.346   73.886 1421.459     0.000 1477.032    0.000 1477.032
107.80  4723.786  135.841   26.412  109.430   341.851 1420.207   88.888 1331.319     0.000 1639.393    0.000 1639.393
107.90  4653.272  128.385   23.942  104.442   394.381 1408.587   71.508 1337.079     0.000 1569.425    0.000 1569.425
108.00  4875.411  102.615    0.000  102.615   348.850 1431.611   86.769 1344.843     0.000 1476.326    0.000 1476.326
108.10  4724.395   90.496    0.000   90.496   384.778 1334.992  137.827 1197.164     0.000 1385.545    0.000 1385.545
108.20  4679.100  111.192   12.063   99.129   417.593 1395.601  117.290 1278.310     0.000 1437.119    0.000 1437.119
108.30  4553.261   94.609    2.537   92.072   299.175 1402.958   31.129 1371.829     0.000 1364.434    0.000 1364.434
108.40  4611.500  109.032   20.490   88.542   417.463 1363.434   54.475 1308.959     0.000 1536.747    0.000 1536.747
108.50  4555.936  111.709   11.542  100.167   521.524 1343.857   67.487 1276.370     0.000 1444.758    0.000 1444.758
108.60  4720.187   80.483    0.000   80.483   496.148 1429.631   77.690 1351.942     0.000 1442.854    0.000 1442.854
108.70  4655.909  101.286    0.000  101.286   464.242 1388.257   96.282 1291.975     0.000 1361.823    0.000 1361.823
108.80  4589.634  139.979   23.998  115.980   446.426 1337.765   86.033 1251.732     0.000 1305.220    0.000 1305.220
108.90  4608.003  115.623   26.932   88.691   403.193 1387.792   83.269 1304.523     0.000 1282.704    0.000 1282.704
109.00  4714.168  157.981   21.704  136.278   501.677 1344.431  115.954 1228.477     0.000 1571.838    0.000 1571.838
109.10  4628.355  173.196   14.840  158.356   412.184 1350.351   31.646 1318.705     0.000 1325.429    0.000 1325.429
109.20  4636.744   89.059    3.129   85.930   425.487 1432.779   67.397 1365.381     0.000 1441.836    0.000 1441.836
109.30  4655.507  181.146    9.795  171.351   514.554 1413.011   75.054 1337.958     0.000 1522.263    0.000 1522.263
109.40  4504.216  197.181   40.799  156.381   536.003 1328.628   74.012 1254.616     0.000 1420.833    0.000 1420.833
109.50  4567.058  125.070    2.241  122.829   379.838 1380.280   41.329 1338.951     0.000 1403.230    0.000 1403.230
109.60  4588.561  136.034   22.922  113.112   421.517 1351.754   57.415 1294.339     0.000 1258.772    0.000 1258.772
109.70  4589.526  160.609    5.778  154.832   406.122 1415.532   54.081 1361.451     0.000 1482.857    0.000 1482.857
109.80  4409.458  244.101   71.364  172.737   438.816 1355.211   78.297 1276.914     0.000 1435.205    0.000 1435.205
109.90  4400.471  233.920   82.862  151.058   347.422 1565.286   52.309 1512.977     0.000 1600.285    0.000 1600.285
110.00  4668.200  149.224    3.381  145.842   327.055 1583.142  141.287 1441.855     0.000 1484.770    0.000 1484.770
110.10  4377.578  170.612    0.000  170.612   334.360 1474.721   83.182 1391.540     0.000 1393.187    0.000 1393.187
110.20  4572.077  159.540    0.000  159.540   295.546 1453.573  119.196 1334.377     0.000 1447.071    0.000 1447.071
110.30  4541.445  137.631    3.113  134.519   326.365 1441.725  113.661 1328.064     0.000 1394.390    0.000 1394.390
110.40  4658.311  152.068    0.000  152.068   311.023 1612.783  160.957 1451.827     0.000 1463.151    0.000 1463.151
110.50  4633.365  153.615    0.000  153.615   376.002 1592.625  195.745 1396.880     0.000 1414.494    0.000 1414.494
110.60  4675.956  119.196    5.707  113.489   289.704 1637.358  128.435 1508.922     0.000 1617.579    0.000 1617.579
110.70  4582.480  159.177    5.284  153.893   358.573 1538.825   96.237 1442.588     0.000 1354.777    0.000 1354.777
110.80  4434.322  178.381    0.000  178.381   410.962 1493.880   79.205 1414.674     0.000 1323.219    0.000 1323.219
110.90  4501.294  143.583    0.000  143.583   371.021 1509.697   80.538 1429.159     0.000 1454.008    0.000 1454.008
111.00  4574.663  144.914    0.000  144.914   382.387 1333.860   65.493 1268.366     0.000 1403.133    0.000 1403.133
111.10  4557.009  197.171   27.367  169.804   368.981 1461.611   76.004 1385.608     0.000 1322.102    0.000 1322.102
111.20  4617.584  152.670    9.160  143.510   319.916 1453.914   67.831 1386.083     0.000 1221.571    0.000 1221.571
111.30  4417.315  211.550   41.702  169.848   417.627 1264.688   90.572 1174.115     0.000 1321.400    0.000 1321.400
111.40  4311.008  157.392   23.535  133.857   365.969 1420.567  110.372 1310.194     0.000 1266.605    0.000 1266.605
111.50  4444.000  132.758   25.916  106.842   391.600 1384.260   86.680 1297.580     0.000 1369.248    0.000 1369.248
111.60  4259.247  119.370    0.000  119.370   312.879 1326.992   48.505 1278.487     0.000 1106.260    0.000 1106.260
111.70  4422.964  147.983   19.155  128.828   319.972 1416.946   95.150 1321.797     0.000 1157.732    0.000 1157.732
111.80  4453.553  118.645    4.532  114.113   292.251 1481.461   72.287 1409.175     0.000 1176.738    0.000 1176.738
111.90  4479.009  142.596   13.910  128.686   206.302 1551.191  102.245 1448.946     0.000 1248.917    0.000 1248.917
112.00  4522.690  188.583   22.634  165.950   371.629 1514.349  119.879 1394.470     0.000 1360.811    0.000 1360.811
112.10  4542.625  177.667   31.777  145.890   454.156 1399.389  102.975 1296.415     0.000 1278.372    0.000 1278.372
112.20  4597.512  126.290    6.341  119.948   361.815 1420.880  123.217 1297.663     0.000 1350.152    0.000 1350.152
112.30  4589.050  168.789   27.310  141.479   377.324 1440.651  117.589 1323.061     0.000 1417.708    0.000 1417.708
112.40  4585.604  187.709   48.547  139.162   372.232 1574.267  114.476 1459.790     0.000 1451.084    0.000 1451.084
112.50  4528.498  196.891   57.438  139.453   453.295 1382.270  166.018 1216.252     0.000 1389.762    0.000 1389.762
112.60  4804.410  146.949   19.883  127.066   409.802 1535.740  152.829 1382.911     0.000 1572.329    0.000 1572.329
112.70  4726.260  199.368   60.945  138.423   414.469 1432.371   98.480 1333.891     0.000 1644.708    0.000 1644.708
112.80  4692.245  151.112   10.357  140.755   367.877 1439.011   59.663 1379.349     0.000 1280.390    0.000 1280.390
112.90  4682.354  154.559   39.075  115.484   368.039 1461.684   56.504 1405.181     0.000 1473.103    0.000 1473.103
113.00  4637.386  166.462   34.029  132.433   321.403 1396.673   95.541 1301.132     0.000 1444.255    0.000 1444.255
113.10  4659.559  196.092   45.517  150.576   316.985 1499.509   82.399 1417.111     0.000 1550.716    0.000 1550.716
113.20  4714.228  136.090   16.671  119.419   380.408 1431.767  103.023 1328.744     0.000 1402.630    0.000 1402.630
113.30  4851.020  175.331   38.667  136.665   456.761 1587.580   98.485 1489.095     0.000 1778.423    0.000 1778.423
113.40  4747.654  202.489   66.556  135.933   497.477 1484.024   58.366 1425.658     0.000 1508.195    0.000 1508.195
113.50  4792.767  178.213   45.106  133.107   384.552 1592.037   45.090 1546.947     0.000 1572.725    0.000 1572.725
113.60  4694.683  240.911   77.928  162.983   399.430 1506.573   61.695 1444.879     0.000 1422.838    0.000 1422.838
113.70  4638.991  190.504   78.194  112.310   395.758 1452.737   64.893 1387.845     0.000 1606.212    0.000 1606.212
113.80  4491.597  223.556   61.439  162.117   349.756 1426.976   93.600 1333.376     0.000 1310.340    0.000 1310.340
113.90  4723.348  243.736   82.859  160.877   519.310 1438.517  144.477 1294.040     0.000 1624.604    0.000 1624.604
114.00  4507.225  204.264   88.273  115.991   403.836 1572.677   76.821 1495.856     0.000 1621.495    0.000 1621.495
114.10  4601.413  231.296   86.792  144.504   436.987 1422.417   97.057 1325.360     0.000 1467.983    0.000 1467.983
114.20  4531.725  219.407   78.546  140.860   368.557 1424.772  163.022 1261.750     0.000 1391.371    0.000 1391.371
114.30  4708.906  177.360   43.147  134.212   415.599 1423.177  130.135 1293.042     0.000 1389.063    0.000 1389.063
114.40  4837.344  156.583   21.348  135.236   477.811 1337.924  123.690 1214.234     0.000 1372.172    0.000 1372.172
114.50  4689.765  180.335   32.762  147.574   470.231 1418.249   82.788 1335.461     0.000 1512.404    0.000 1512.404
114.60  4590.745  169.476   16.064  153.412   408.248 1339.259  104.926 1234.333     0.000 1443.344    0.000 1443.344
114.70  4679.086  202.919   35.868  167.052   444.387 1328.356   72.978 1255.378     0.000 1321.498    0.000 1321.498
114.80  4485.557  245.725   56.963  188.761   432.663 1382.916   87.677 1295.239     0.000 1381.013    0.000 1381.013
114.90  4588.222  224.393   49.037  175.356   476.252 1508.312   97.190 1411.122     0.000 1543.381    0.000 1543.381
115.00  4576.730  208.256   61.801  146.455   350.314 1491.314  115.089 1376.225     0.000 1351.261    0.000 1351.261
115.10  4558.712  256.120   43.428  212.691   150.103 1704.047  117.890 1586.156     0.000 1765.953    0.000 1765.953
115.20  4455.997  254.433   51.542  202.890   255.413 1635.879  109.209 1526.670     0.000 1491.400    0.000 1491.400
115.30  4577.644  289.500   66.723  222.778   296.191 1519.167   86.120 1433.047     0.000 1402.635    0.000 1402.635
115.40  4669.220  185.635    8.032  177.603   278.857 1599.789  104.583 1495.207     0.000 1517.344    0.000 1517.344
115.50  4667.049  184.585    0.211  184.374   376.160 1464.346   69.086 1395.260     0.000 1430.781    0.000 1430.781
115.60  4449.823  227.717    0.366  227.351   432.802 1457.783   70.944 1386.839     0.000 1431.593    0.000 1431.593
115.70  4445.218  226.154    1.691  224.463   455.496 1307.525   73.363 1234.162     0.000 1515.428    0.000 1515.428
115.80  4610.223  211.658    0.000  211.658   425.365 1430.402  123.726 1306.676     0.000 1516.639    0.000 1516.639
115.90  4497.644  217.651    0.423  217.228   371.876 1415.663   86.114 1329.548     0.000 1473.004    0.000 1473.004
116.00  4509.510  207.578    9.287  198.291   441.141 1416.088   72.931 1343.157     0.000 1575.949    0.000 1575.949
116.10  4691.860  187.262   33.030  154.232   496.125 1417.093   67.572 1349.521     0.000 1644.510    0.000 1644.510
116.20  4490.113  223.872   25.660  198.212   570.922 1279.406   30.263 1249.142     0.000 1556.047    0.000 1556.047
116.30  4626.877  176.919    0.000  176.919   553.723 1252.946   69.300 1183.646     0.000 1534.033    0.000 1534.033
116.40  4549.928  226.136   21.982  204.153   620.253 1287.651   53.479 1234.172     0.000 1482.354    0.000 1482.354
116.50  4505.291  242.416   14.105  228.311   472.618 1324.902  122.947 1201.955     0.000 1504.269    0.000 1504.269
116.60  4632.875  285.230   58.225  227.005   589.260 1413.716  145.135 1268.581     0.000 1746.960    0.000 1746.960
116.70  4490.710  278.818   62.255  216.563   435.825 1360.459  203.326 1157.133     0.000 1473.406    0.000 1473.406
116.80  4443.746  204.411    4.862  199.549   515.805 1254.016  103.544 1150.472     0.000 1407.257    0.000 1407.257
116.90  4646.396  201.852    1.268  200.583   564.175 1306.113   87.158 1218.955     0.000 1678.994    0.000 1678.994
117.00  4580.116  153.264    0.000  153.264   551.083 1170.266   45.438 1124.828     0.000 1344.021    0.000 1344.021
117.10  4790.627  190.565   29.040  161.525   457.608 1325.432   15.218 1310.214     0.000 1385.443    0.000 1385.443
117.20  4542.747  141.602   13.951  127.651   398.558 1324.408   66.882 1257.526     0.000 1411.483    0.000 1411.483
117.30  4568.843  178.037   15.609  162.428   453.163 1464.183   45.396 1418.787     0.000 1575.355    0.000 1575.355
117.40  4555.008  191.927   13.527  178.400   441.964 1410.078   37.873 1372.205     0.000 1374.082    0.000 1374.082
117.50  4642.721  147.248   14.162  133.086   549.780 1352.369   13.100 1339.269     0.000 1444.553    0.000 1444.553
117.60  4545.746  171.972    3.636  168.336   517.537 1302.216   92.816 1209.400     0.000 1363.928    0.000 1363.928
117.70  4596.761  186.475   24.535  161.940   537.590 1495.272  111.445 1383.827     0.000 1653.957    0.000 1653.957
117.80  4549.235  166.651   19.785  146.867   347.490 1532.907  121.909 1410.999     0.000 1492.704    0.000 1492.704
117.90  4445.380  140.893    3.298  137.595   243.696 1474.334  192.941 1281.392     0.000 1340.807    0.000 1340.807
118.00  4706.013  152.506    0.000  152.506   394.185 1463.707   31.215 1432.492     0.000 1537.152    0.000 1537.152
118.10  4746.104  182.544   19.445  163.099   368.547 1617.596   54.080 1563.516     0.000 1591.226    0.000 1591.226
118.20  4594.399  107.802    4.581  103.221   361.538 1448.910   84.084 1364.826     0.000 1443.948    0.000 1443.948
118.30  4574.403  162.390    7.466  154.924   351.043 1480.846   70.899 1409.947     0.000 1545.081    0.000 1545.081
118.40  4612.970  152.031    5.707  146.324   553.449 1340.473  111.192 1229.281     0.000 1434.498    0.000 1434.498
118.50  4656.037  145.555    0.000  145.555   413.595 1394.963  167.832 1227.130     0.000 1473.407    0.000 1473.407
118.60  4636.833  138.826    0.000  138.826   486.670 1377.684  101.294 1276.390     0.000 1371.162    0.000 1371.162
118.70  4742.293  108.091    0.000  108.091   510.571 1485.680   62.124 1423.555     0.000 1414.192    0.000 1414.192
118.80  4787.842  102.399    0.000  102.399   396.392 1498.570   69.261 1429.309     0.000 1464.459    0.000 1464.459
118.90  4683.401  133.517    6.764  126.752   380.840 1540.195   41.547 1498.648     0.000 1484.968    0.000 1484.968
119.00  4653.620  155.670    3.170  152.500   402.889 1376.971   51.189 1325.782     0.000 1372.778    0.000 1372.778
119.10  4758.938  135.358    0.000  135.358   381.919 1481.798   54.471 1427.326     0.000 1361.516    0.000 1361.516
119.20  4786.568  138.855   23.061  115.795   408.636 1449.412   48.765 1400.648     0.000 1464.259    0.000 1464.259
119.30  4677.780  138.663    7.512  131.151   407.169 1553.239   66.018 1487.221     0.000 1453.809    0.000 1453.809
119.40  4603.287  221.185    9.837  211.348   329.915 1529.953   76.520 1453.432     0.000 1362.823    0.000 1362.823
119.50  4782.631  210.326   24.519  185.807   420.142 1544.150   75.181 1468.970     0.000 1421.639    0.000 1421.639
119.60  4707.403  172.715   31.282  141.433   500.548 1416.607   99.127 1317.480     0.000 1421.831    0.000 1421.831
119.70  4602.339  228.878   58.337  170.541   434.793 1525.079  132.894 1392.185     0.000 1470.595    0.000 1470.595
119.80  4753.472  202.475   23.885  178.590   451.478 1498.816  114.431 1384.385     0.000 1432.287    0.000 1432.287
119.90  4449.222  221.646   31.395  190.251   473.561 1511.592  140.154 1371.438     0.000 1493.111    0.000 1493.111
120.00  4781.257  204.762   28.028  176.733   467.741 1438.935  131.857 1307.078     0.000 1433.002    0.000 1433.002
120.10  4520.613  203.012   33.384  169.628   455.116 1415.146  102.806 1312.340     0.000 1458.637    0.000 1458.637
120.20  4688.479  201.676   21.843  179.833   369.641 1498.494   89.274 1409.220     0.000 1240.776    0.000 1240.776
120.30  4591.610  221.077   58.022  163.055   406.235 1498.103   87.805 1410.298     0.000 1399.709    0.000 1399.709
120.40  4654.627  212.603   32.863  179.740   355.784 1587.197  116.032 1471.165     0.000 1501.351    0.000 1501.351
120.50  4773.582  243.536   25.070  218.466   490.414 1380.528   89.624 1290.904     0.000 1248.616    0.000 1248.616
120.60  4584.924  240.408   56.242  184.166   487.726 1540.214  157.970 1382.245     0.000 1380.009    0.000 1380.009
120.70  4732.836  241.526   38.680  202.846   335.742 1550.128  186.930 1363.198     0.000 1310.235    0.000 1310.235
120.80  4621.854  201.405    9.165  192.240   471.516 1373.589  136.527 1237.062     0.000 1370.757    0.000 1370.757
120.90  4708.376  240.282   73.658  166.624   319.138 1438.095  142.749 1295.345     0.000 1303.004    0.000 1303.004
121.00  4645.186  180.992   38.906  142.086   339.837 1418.251   85.902 1332.348     0.000 1228.911    0.000 1228.911
121.10  4812.249  184.332   58.159  126.173   343.900 1519.489  141.847 1377.643     0.000 1391.468    0.000 1391.468
121.20  4792.081  196.328   63.726  132.603   362.757 1462.960  108.258 1354.703     0.000 1441.739    0.000 1441.739
121.30  4664.849  171.859   47.873  123.986   428.125 1510.375   56.723 1453.653     0.000 1393.581    0.000 1393.581
121.40  4661.596  155.511   41.276  114.234   380.314 1388.699   69.951 1318.748     0.000 1353.985    0.000 1353.985
121.50  4732.049  198.990   64.599  134.391   419.572 1462.922  126.891 1336.031     0.000 1423.648    0.000 1423.648
121.60  4694.092  165.730   43.631  122.099   463.489 1404.299  106.783 1297.517     0.000 1189.812    0.000 1189.812
121.70  4653.732  198.616   64.867  133.749   395.518 1368.618   80.372 1288.246     0.000 1370.760    0.000 1370.760
121.80  4696.154  220.875   71.389  149.486   461.146 1397.634   96.108 1301.526     0.000 1499.847    0.000 1499.847
121.90  4684.089  190.076   72.757  117.319   454.450 1439.171  169.253 1269.919     0.000 1430.077    0.000 1430.077
122.00  4759.561  212.340   81.305  131.035   343.125 1488.461  212.790 1275.671     0.000 1376.995    0.000 1376.995
122.10  4779.560  144.278   40.117  104.162   407.686 1441.123   82.444 1358.679     0.000 1525.989    0.000 1525.989
122.20  4719.473  192.839   38.406  154.433   461.554 1379.434   97.450 1281.984     0.000 1392.479    0.000 1392.479
122.30  4653.718  178.000   38.794  139.206   359.694 1390.668  101.427 1289.241     0.000 1434.301    0.000 1434.301
122.40  4755.641  167.196   26.255  140.941   263.454 1459.464   84.608 1374.856     0.000 1389.263    0.000 1389.263
122.50  4464.927  173.292   25.479  147.812   358.777 1326.636   79.936 1246.699     0.000 1279.078    0.000 1279.078
122.60  4601.417  199.805   36.824  162.980   307.986 1504.002   56.636 1447.366     0.000 1351.261    0.000 1351.261
122.70  4796.087  248.572   46.582  201.990   229.775 1653.534   82.923 1570.611     0.000 1606.617    0.000 1606.617
122.80  4774.329  269.147   44.192  224.956   293.884 1588.804   99.957 1488.847     0.000 1739.015    0.000 1739.015
122.90  4524.779  245.711   48.833  196.878   340.108 1557.298   67.917 1489.381     0.000 1649.245    0.000 1649.245
123.00  4779.229  264.012   59.045  204.967   342.570 1512.626   66.148 1446.479     0.000 1620.587    0.000 1620.587
123.10  4655.330  280.256   43.591  236.665   333.582 1460.785   31.604 1429.181     0.000 1310.444    0.000 1310.444
123.20  4578.472  235.651   26.890  208.762   345.114 1400.319   59.444 1340.875     0.000 1242.381    0.000 1242.381
123.30  4439.018  315.367   64.393  250.974   349.532 1360.839   49.849 1310.990     0.000 1303.510    0.000 1303.510
123.40  4403.771  356.784   95.618  261.166   254.979 1515.131   81.322 1433.809     0.000 1422.134    0.000 1422.134
123.50  4333.255  307.296   78.887  228.409   305.135 1350.509   29.832 1320.677     0.000 1312.456    0.000 1312.456
123.60  4491.551  274.913   25.663  249.250   252.612 1422.795   13.143 1409.652     0.000 1387.458    0.000 1387.458
123.70  4623.379  322.140   65.038  257.103   274.135 1483.296   77.432 1405.864     0.000 1373.887    0.000 1373.887
123.80  4666.333  234.745   25.508  209.237   242.274 1503.689   16.645 1487.044     0.000 1330.653    0.000 1330.653
123.90  4731.924  246.973   19.995  226.978   226.969 1542.447   68.310 1474.137     0.000 1466.268    0.000 1466.268
124.00  4602.057  221.457   27.462  193.994   212.231 1485.568   65.975 1419.593     0.000 1429.978    0.000 1429.978
124.10  4610.230  246.526   25.324  221.202   137.868 1615.530   47.039 1568.492     0.000 1371.774    0.000 1371.774
124.20  4698.154  213.474   22.168  191.306    97.877 1606.841   93.386 1513.455     0.000 1303.307    0.000 1303.307
124.30  4530.827  218.769   16.441  202.328   167.261 1528.377   15.218 1513.159     0.000 1320.903    0.000 1320.903
124.40  4556.404  188.779   16.968  171.812   131.941 1531.044   41.591 1489.452     0.000 1388.355    0.000 1388.355
124.50  4607.764  209.286   36.443  172.843   161.606 1504.975  143.797 1361.179     0.000 1387.653    0.000 1387.653
124.60  4598.299  263.639   40.735  222.904   316.988 1450.536   42.715 1407.821     0.000 1462.650    0.000 1462.650
124.70  4690.205  253.189   30.645  222.545   135.139 1607.827   95.461 1512.366     0.000 1492.809    0.000 1492.809
124.80  4658.063  203.867   29.959  173.907   275.002 1558.489  100.600 1457.889     0.000 1561.571    0.000 1561.571
124.90  4555.485  230.183   17.561  212.622   307.031 1486.519  136.742 1349.777     0.000 1481.651    0.000 1481.651
125.00  4641.166  199.592   12.471  187.122   251.186 1477.004  131.124 1345.880     0.000 1485.677    0.000 1485.677
125.10  4570.533  224.533   38.316  186.217   330.385 1442.209   80.630 1361.579     0.000 1563.286    0.000 1563.286
125.20  4566.532  191.190   23.845  167.345   348.976 1449.991   71.071 1378.919     0.000 1490.699    0.000 1490.699
125.30  4508.891  223.985   37.754  186.230   426.407 1413.546   79.507 1334.039     0.000 1430.682    0.000 1430.682
125.40  4686.132  161.490    9.089  152.401   320.737 1356.550   93.637 1262.913     0.000 1470.991    0.000 1470.991
125.50  4656.435  178.953    7.736  171.217   320.910 1465.547  170.504 1295.043     0.000 1502.862    0.000 1502.862
125.60  4600.820  200.102   19.657  180.445   426.705 1321.466   73.411 1248.055     0.000 1343.521    0.000 1343.521
125.70  4612.391  237.609   23.095  214.514   276.814 1402.738  125.114 1277.625     0.000 1410.673    0.000 1410.673
125.80  4566.146  275.603   33.270  242.333   338.165 1384.316   84.825 1299.492     0.000 1438.121    0.000 1438.121
125.90  4600.440  229.719   25.283  204.436   279.249 1448.787  122.654 1326.133     0.000 1542.378    0.000 1542.378
126.00  4454.332  185.135   38.133  147.002   267.317 1300.662   77.125 1223.537     0.000 1280.287    0.000 1280.287
126.10  4633.249  223.753   29.436  194.317   391.950 1383.278  105.226 1278.052     0.000 1398.713    0.000 1398.713
126.20  4486.501  253.002   47.336  205.666   356.754 1334.296   92.039 1242.257     0.000 1320.597    0.000 1320.597
126.30  4513.060  159.858   14.699  145.159   349.577 1436.499  127.668 1308.831     0.000 1433.297    0.000 1433.297
126.40  4571.117  148.644   18.828  129.816   376.602 1395.979   97.834 1298.146     0.000 1403.232    0.000 1403.232
126.50  4397.183  229.567   30.679  198.889   349.880 1417.825   87.895 1329.931     0.000 1408.965    0.000 1408.965
126.60  4572.638  170.766    9.695  161.071   310.242 1469.481   92.002 1377.479     0.000 1380.113    0.000 1380.113
126.70  4630.329  207.831   19.657  188.174   323.594 1531.783  125.982 1405.801     0.000 1605.405    0.000 1605.405
126.80  4582.729  178.954   20.801  158.153   365.659 1359.367  104.969 1254.398     0.000 1454.305    0.000 1454.305
126.90  4595.080  176.906    0.000  176.906   314.826 1398.327  147.766 1250.560     0.000 1220.872    0.000 1220.872
127.00  4665.252  178.352   28.974  149.377   449.230 1311.141  165.233 1145.908     0.000 1373.183    0.000 1373.183
127.10  4495.027  177.770   17.333  160.437   542.828 1237.075  112.489 1124.586     0.000 1484.467    0.000 1484.467
127.20  4598.150  213.500   10.540  202.960   442.914 1250.886  213.220 1037.666     0.000 1292.142    0.000 1292.142
127.30  4565.953  211.451    6.975  204.476   488.782 1286.218  204.223 1081.995     0.000 1434.300    0.000 1434.300
127.40  4616.793  169.389    0.000  169.389   544.041 1158.643  167.136  991.508     0.000 1382.328    0.000 1382.328
127.50  4621.472  200.698    3.805  196.893   527.564 1163.096  183.392  979.703     0.000 1364.735    0.000 1364.735
127.60  4694.547  212.533   44.363  168.170   578.711 1182.836  226.233  956.603     0.000 1240.371    0.000 1240.371
127.70  4447.159  209.867   37.148  172.719   593.073 1107.721   83.312 1024.410     0.000 1275.667    0.000 1275.667
127.80  4618.090  203.203   42.404  160.799   559.514 1160.976  140.464 1020.512     0.000 1410.780    0.000 1410.780
127.90  4586.861  211.954   44.840  167.114   400.339 1381.645  129.097 1252.547     0.000 1551.326    0.000 1551.326
128.00  4583.521  204.048   27.706  176.343   389.872 1481.180  163.292 1317.888     0.000 1621.386    0.000 1621.386
128.10  4657.384  232.486   40.744  191.742   366.576 1452.103  112.402 1339.701     0.000 1571.428    0.000 1571.428
128.20  4549.617  246.097   64.459  181.637   225.549 1571.513  108.467 1463.046     0.000 1531.011    0.000 1531.011
128.30  4638.129  187.357   31.076  156.282   200.606 1612.511  148.762 1463.748     0.000 1592.746    0.000 1592.746
128.40  4555.239  192.167    0.000  192.167   274.917 1401.750  126.676 1275.075     0.000 1357.803    0.000 1357.803
128.50  4505.370  225.732    0.000  225.732   158.490 1621.792  135.488 1486.304     0.000 1510.705    0.000 1510.705
128.60  4465.676  154.763    0.000  154.763   167.050 1635.412  167.437 1467.975     0.000 1492.107    0.000 1492.107
128.70  4412.945  275.590    3.806  271.785   147.035 1590.928  156.757 1434.171     0.000 1454.909    0.000 1454.909
128.80  4478.863  274.576    0.845  273.731   131.817 1660.597  208.561 1452.036     0.000 1328.145    0.000 1328.145
128.90  4695.719  222.750    1.649  221.101   125.457 1778.815  121.434 1657.382     0.000 1531.008    0.000 1531.008
129.00  4522.135  248.144    0.000  248.144   241.627 1485.655  143.271 1342.384     0.000 1310.039    0.000 1310.039
129.10  4575.429  230.475    0.000  230.475   283.994 1535.981   97.747 1438.235     0.000 1317.682    0.000 1317.682
129.20  4540.897  269.875    8.750  261.125   154.429 1592.307   60.311 1531.996     0.000 1391.978    0.000 1391.978
129.30  4621.801  262.918    4.862  258.056   158.534 1645.818   95.714 1550.103     0.000 1574.337    0.000 1574.337
129.40  4681.608  239.683    0.000  239.683   219.975 1518.088   66.276 1451.812     0.000 1404.044    0.000 1404.044
129.50  4420.099  211.137    0.000  211.137   255.946 1440.217   69.950 1370.267     0.000 1351.562    0.000 1351.562
129.60  4516.092  196.471   15.629  180.842   326.677 1424.761   92.348 1332.413     0.000 1381.831    0.000 1381.831
129.70  4629.401  200.124   21.789  178.335   382.751 1383.063   26.458 1356.605     0.000 1483.360    0.000 1483.360
129.80  4473.213  192.776   15.248  177.528   315.955 1400.920   60.528 1340.392     0.000 1390.675    0.000 1390.675
129.90  4501.177  218.006   14.867  203.140   302.898 1497.640   97.271 1400.369     0.000 1324.523    0.000 1324.523
130.00  4551.871  216.665   19.701  196.964   314.779 1506.016   81.017 1424.999     0.000 1312.656    0.000 1312.656
130.10  4670.573  211.542   26.904  184.639   196.022 1651.974   51.362 1600.612     0.000 1373.280    0.000 1373.280
130.20  4533.344  184.315   23.393  160.923   229.955 1505.886   74.103 1431.783     0.000 1322.910    0.000 1322.910
130.30  4603.537  148.467   10.414  138.053   274.485 1564.583   95.545 1469.038     0.000 1411.974    0.000 1411.974
130.40  4384.875  184.707   31.132  153.575   210.676 1620.548  108.864 1511.685     0.000 1447.172    0.000 1447.172
130.50  4467.606  215.028   50.183  164.845   312.223 1465.322  174.916 1290.406     0.000 1420.321    0.000 1420.321
130.60  4491.666  214.553   41.838  172.715   226.188 1516.439  111.672 1404.767     0.000 1529.005    0.000 1529.005
130.70  4411.042  201.866   42.393  159.473   257.665 1425.132  102.290 1322.842     0.000 1449.989    0.000 1449.989
130.80  4475.647  190.276   24.644  165.632   277.855 1407.591  106.268 1301.323     0.000 1391.380    0.000 1391.380
130.90  4474.654  185.736   20.887  164.849   241.664 1507.536   61.606 1445.930     0.000 1511.910    0.000 1511.910
131.00  4626.005  183.365   30.329  153.036   224.240 1572.364  138.557 1433.807     0.000 1420.823    0.000 1420.823
131.10  4597.195  230.802   38.557  192.246   304.004 1599.276  165.408 1433.868     0.000 1443.044    0.000 1443.044
131.20  4624.661  231.444   23.353  208.091   309.231 1461.486   91.955 1369.530     0.000 1362.015    0.000 1362.015
131.30  4458.772  231.210   40.448  190.762   329.427 1521.143   77.517 1443.626     0.000 1585.500    0.000 1585.500
131.40  4525.949  220.060   28.582  191.478   362.601 1466.550   86.337 1380.213     0.000 1492.111    0.000 1492.111
131.50  4574.667  199.631   21.098  178.533   346.936 1530.747   70.212 1460.536     0.000 1657.586    0.000 1657.586
131.60  4450.248  245.883   43.304  202.579   248.415 1452.281   47.384 1404.897     0.000 1461.146    0.000 1461.146
131.70  4468.557  257.372   61.310  196.062   238.292 1539.111   56.290 1482.820     0.000 1440.837    0.000 1440.837
131.80  4465.357  245.961   47.964  197.997   274.145 1592.370   84.998 1507.372     0.000 1564.595    0.000 1564.595
131.90  4402.856  251.328   48.726  202.602   260.777 1526.028   50.756 1475.272     0.000 1586.307    0.000 1586.307
132.00  4480.892  231.240   33.965  197.275   257.364 1468.077   56.334 1411.743     0.000 1461.149    0.000 1461.149
132.10  4344.787  231.087   41.762  189.325   253.733 1485.827  107.948 1377.879     0.000 1330.958    0.000 1330.958
132.20  4466.213  166.897   19.237  147.660   230.775 1368.239  115.168 1253.071     0.000 1349.856    0.000 1349.856
132.30  4416.553  245.413   42.671  202.742   228.614 1464.037   55.511 1408.526     0.000 1381.319    0.000 1381.319
132.40  4366.010  245.202   56.083  189.118   320.909 1498.916  115.343 1383.574     0.000 1552.525    0.000 1552.525
132.50  4479.988  209.447   38.715  170.732   149.236 1542.399   67.573 1474.826     0.000 1406.761    0.000 1406.761
132.60  4361.294  200.038   21.323  178.715   250.060 1409.542   71.116 1338.426     0.000 1216.553    0.000 1216.553
132.70  4493.238  232.697   37.120  195.578   130.040 1517.298   66.708 1450.590     0.000 1380.513    0.000 1380.513
132.80  4509.165  258.374   41.545  216.828    69.561 1696.337  105.789 1590.548     0.000 1541.362    0.000 1541.362
132.90  4493.548  217.971   27.410  190.561   258.958 1516.902  119.493 1397.409     0.000 1322.710    0.000 1322.710
133.00  4375.566  229.619   35.725  193.894   369.203 1364.904   88.540 1276.364     0.000 1470.391    0.000 1470.391
133.10  4518.694  219.168   26.115  193.053   351.307 1423.105  139.294 1283.811     0.000 1503.469    0.000 1503.469
133.20  4536.780  175.004   29.510  145.494   323.251 1354.367  138.470 1215.897     0.000 1320.101    0.000 1320.101
133.30  4571.575  189.645   20.590  169.054   333.069 1384.487  126.628 1257.859     0.000 1470.195    0.000 1470.195
133.40  4516.661  218.593   28.537  190.056   237.130 1508.877   99.607 1409.270     0.000 1521.553    0.000 1521.553
133.50  4501.753  203.172   23.085  180.086   330.902 1376.272   20.233 1356.039     0.000 1480.748    0.000 1480.748
133.60  4580.051  205.670   28.186  177.484   232.110 1448.604   39.862 1408.742     0.000 1321.702    0.000 1321.702
133.70  4405.969  219.488   28.044  191.444   298.864 1368.795   68.352 1300.443     0.000 1453.098    0.000 1453.098
133.80  4472.165  205.916   19.407  186.509   355.497 1440.983   33.721 1407.262     0.000 1503.664    0.000 1503.664
133.90  4554.698  215.585   14.107  201.478   208.242 1593.393   81.539 1511.853     0.000 1473.104    0.000 1473.104
134.00  4641.229  178.346   12.093  166.253   231.547 1487.175   15.001 1472.174     0.000 1388.761    0.000 1388.761
134.10  4571.584  173.888   24.636  149.252   194.974 1643.620  126.106 1517.514     0.000 1458.728    0.000 1458.728
134.20  4468.923  190.334   24.706  165.628   382.649 1318.172   62.728 1255.444     0.000 1490.698    0.000 1490.698
134.30  4472.473  206.210   20.365  185.845   154.162 1575.056  117.206 1457.850     0.000 1494.417    0.000 1494.417
134.40  4558.584  227.330   25.411  201.918   325.239 1342.909  126.414 1216.495     0.000 1461.145    0.000 1461.145
134.50  4457.389  175.597   22.071  153.526   389.867 1328.295   94.941 1233.355     0.000 1375.891    0.000 1375.891
134.60  4515.088  206.088   18.900  187.188   417.919 1424.049   72.497 1351.552     0.000 1650.243    0.000 1650.243
134.70  4606.260  231.495   12.910  218.585   372.102 1543.097  138.252 1404.845     0.000 1663.009    0.000 1663.009
134.80  4380.428  223.960   21.972  201.989   465.054 1423.908   82.139 1341.769     0.000 1631.344    0.000 1631.344
134.90  4610.307  191.480   14.291  177.189   329.988 1539.824  122.257 1417.567     0.000 1651.450    0.000 1651.450
135.00  4505.056  225.101   40.685  184.416   401.535 1375.207  113.831 1261.376     0.000 1608.931    0.000 1608.931
135.10  4522.224  213.348   26.031  187.317   275.125 1570.485  107.560 1462.925     0.000 1447.676    0.000 1447.676
135.20  4596.727  182.327    9.174  173.152   323.114 1442.640   99.821 1342.818     0.000 1610.640    0.000 1610.640
135.30  4423.527  220.328   19.308  201.020   373.349 1307.063  153.128 1153.936     0.000 1468.482    0.000 1468.482
135.40  4484.108  152.671   20.615  132.056   325.191 1404.541   71.159 1333.382     0.000 1560.968    0.000 1560.968
135.50  4532.199  209.622   23.309  186.312   358.483 1440.008  124.207 1315.801     0.000 1533.430    0.000 1533.430
135.60  4493.291  177.373   17.081  160.292   476.667 1379.385  101.072 1278.312     0.000 1541.262    0.000 1541.262
135.70  4470.385  164.497   13.499  150.998   451.604 1309.179   80.502 1228.677     0.000 1586.907    0.000 1586.907
135.80  4621.098  197.767   15.731  182.035   349.185 1328.810   59.706 1269.104     0.000 1394.793    0.000 1394.793
135.90  4453.738  217.089   18.136  198.954   381.568 1275.037   49.460 1225.577     0.000 1310.953    0.000 1310.953
136.00  4369.906  170.649    9.161  161.489   418.442 1287.381   88.193 1199.188     0.000 1504.672    0.000 1504.672
136.10  4448.146  178.565   30.793  147.772   370.920 1354.758   60.656 1294.102     0.000 1469.087    0.000 1469.087
136.20  4394.221  179.266   27.282  151.984   312.873 1291.147   73.282 1217.865     0.000 1281.892    0.000 1281.892
136.30  4430.100  173.407   27.648  145.758   356.795 1269.367   56.852 1212.515     0.000 1372.776    0.000 1372.776
136.40  4647.253  209.449   33.397  176.052   339.539 1465.425   71.464 1393.961     0.000 1546.799    0.000 1546.799
136.50  4548.945  250.558   19.914  230.645   448.798 1308.463   62.344 1246.120     0.000 1460.449    0.000 1460.449
136.60  4477.169  208.823   30.962  177.861   290.439 1391.842   69.175 1322.667     0.000 1542.273    0.000 1542.273
136.70  4600.486  203.267   29.565  173.702   396.094 1486.948   93.769 1393.179     0.000 1541.366    0.000 1541.366
136.80  4654.336  216.993   29.751  187.242   349.225 1483.053   96.931 1386.122     0.000 1541.465    0.000 1541.465
136.90  4586.782  208.547   17.406  191.142   460.892 1401.571   75.310 1326.260     0.000 1664.217    0.000 1664.217
137.00  4667.885  166.210   24.097  142.113   443.871 1319.940  183.089 1136.852     0.000 1473.912    0.000 1473.912
137.10  4573.101  167.364   15.953  151.411   407.121 1460.734  116.638 1344.096     0.000 1463.454    0.000 1463.454
137.20  4665.245  168.350   13.135  155.215   417.798 1377.999   96.326 1281.674     0.000 1402.632    0.000 1402.632
137.30  4574.604  264.918   59.074  205.844   422.215 1392.753   94.423 1298.330     0.000 1549.114    0.000 1549.114
137.40  4504.792  260.142   52.324  207.818   452.641 1381.249   91.397 1289.852     0.000 1615.561    0.000 1615.561
137.50  4601.796  247.006   47.872  199.135   463.879 1418.925   71.509 1347.417     0.000 1618.382    0.000 1618.382
137.60  4588.342  206.839   31.540  175.299   444.646 1394.297   57.715 1336.582     0.000 1396.199    0.000 1396.199
137.70  4570.409  255.034   56.369  198.665   482.505 1473.621   73.669 1399.952     0.000 1676.890    0.000 1676.890
137.80  4576.693  174.989    2.085  172.904   369.467 1427.089   88.843 1338.246     0.000 1456.020    0.000 1456.020
137.90  4543.520  213.550   25.705  187.845   376.287 1447.077   33.981 1413.096     0.000 1624.213    0.000 1624.213
138.00  4722.303  155.998   16.221  139.776   376.114 1497.904   67.270 1430.634     0.000 1626.521    0.000 1626.521
138.10  4668.833  173.528   19.869  153.659   288.965 1481.630   58.406 1423.224     0.000 1454.307    0.000 1454.307
138.20  4620.713  186.112   35.357  150.755   352.256 1485.587   73.929 1411.659     0.000 1649.245    0.000 1649.245
138.30  4608.711  145.725    0.000  145.725   359.123 1555.315   33.809 1521.506     0.000 1486.883    0.000 1486.883
138.40  4711.489  175.586   14.910  160.676   298.350 1625.441   62.949 1562.492     0.000 1576.058    0.000 1576.058
138.50  4643.130  173.137   10.977  162.160   336.958 1647.045   54.475 1592.570     0.000 1744.347    0.000 1744.347
138.60  4592.293  153.250   12.696  140.554   475.872 1361.163   90.702 1270.461     0.000 1366.047    0.000 1366.047
138.70  4656.490  146.553    0.000  146.553   456.452 1468.008  103.762 1364.246     0.000 1676.082    0.000 1676.082
138.80  4512.943  131.406    4.861  126.545   378.634 1536.885   87.289 1449.597     0.000 1697.600    0.000 1697.600
138.90  4537.158  125.656   14.570  111.086   383.202 1537.837   75.616 1462.222     0.000 1646.728    0.000 1646.728
139.00  4701.566  138.326    0.000  138.326   372.399 1562.259   88.457 1473.802     0.000 1616.366    0.000 1616.366
139.10  4743.770  161.327    4.650  156.677   402.880 1613.242   77.259 1535.984     0.000 1830.401    0.000 1830.401
139.20  4443.542  145.704    0.000  145.704   262.037 1538.509  105.576 1432.932     0.000 1422.637    0.000 1422.637
139.30  4775.463  187.656    6.596  181.061   360.163 1579.593  128.013 1451.580     0.000 1636.471    0.000 1636.471
139.40  4669.814  150.458    0.000  150.458   370.675 1533.224  108.215 1425.009     0.000 1504.877    0.000 1504.877
139.50  4681.909  184.589   20.293  164.296   396.960 1483.978  154.475 1329.503     0.000 1615.968    0.000 1615.968
139.60  4541.187  170.908    4.016  166.893   251.912 1683.487  130.048 1553.440     0.000 1676.181    0.000 1676.181
139.70  4665.226  224.363   17.334  207.028   307.862 1579.997  136.052 1443.945     0.000 1733.894    0.000 1733.894
139.80  4516.793  234.738   34.396  200.342   381.703 1463.000  138.349 1324.652     0.000 1459.236    0.000 1459.236
139.90  4748.624  137.633    0.000  137.633   248.890 1556.267  101.166 1455.101     0.000 1404.446    0.000 1404.446
140.00  4599.194  175.178    0.000  175.178   279.757 1586.076   53.134 1532.942     0.000 1506.782    0.000 1506.782
140.10  4543.954  139.904    0.000  139.904   156.845 1593.514   86.551 1506.964     0.000 1496.529    0.000 1496.529
140.20  4554.634  177.867    0.000  177.867   215.166 1592.317   81.625 1510.692     0.000 1476.627    0.000 1476.627
140.30  4512.637  190.604    0.000  190.604   249.929 1577.910  125.378 1452.532     0.000 1659.495    0.000 1659.495
140.40  4474.155  206.762    0.000  206.762   193.509 1580.453   33.937 1546.516     0.000 1556.748    0.000 1556.748
140.50  4502.687  208.409    7.878  200.530   134.409 1655.224   53.264 1601.960     0.000 1464.667    0.000 1464.667
140.60  4537.545  199.851   16.486  183.364   289.922 1572.446   62.776 1509.670     0.000 1355.790    0.000 1355.790
140.70  4539.487  206.140    0.000  206.140   285.416 1477.750   20.925 1456.824     0.000 1516.742    0.000 1516.742
140.80  4583.314  175.701    0.000  175.701   278.245 1542.048   43.666 1498.381     0.000 1465.171    0.000 1465.171
140.90  4474.893  244.229    0.000  244.229   340.156 1450.682   45.655 1405.027     0.000 1465.266    0.000 1465.266
141.00  4525.928  222.690    0.000  222.690   239.895 1476.788   87.419 1389.369     0.000 1346.536    0.000 1346.536
141.10  4471.166  187.992    0.000  187.992   227.405 1397.766   55.036 1342.730     0.000 1153.616    0.000 1153.616
141.20  4310.582  203.237    0.000  203.237   394.665 1334.573   96.585 1237.988     0.000 1284.007    0.000 1284.007
141.30  4460.447  252.192   29.802  222.390   320.483 1518.507   72.028 1446.479     0.000 1383.229    0.000 1383.229
141.40  4469.862  233.797   29.168  204.629   226.321 1569.180   43.753 1525.427     0.000 1505.574    0.000 1505.574
141.50  4489.789  259.825   24.729  235.096   202.073 1618.774   59.787 1558.988     0.000 1332.966    0.000 1332.966
141.60  4588.803  241.422    0.000  241.422   247.944 1613.394   43.188 1570.206     0.000 1433.898    0.000 1433.898
141.70  4509.797  259.584    0.000  259.584   212.582 1590.594   41.807 1548.787     0.000 1435.208    0.000 1435.208
141.80  4419.305  211.193    0.367  210.826   263.942 1423.875   54.864 1369.011     0.000 1334.473    0.000 1334.473
141.90  4611.091  288.162    0.550  287.612   252.225 1661.462   76.048 1585.414     0.000 1533.633    0.000 1533.633
142.00  4517.104  270.506   13.964  256.542   199.524 1529.209   39.774 1489.435     0.000 1333.271    0.000 1333.271
142.10  4533.795  224.287    0.000  224.287   246.778 1666.827   94.506 1572.321     0.000 1545.295    0.000 1545.295
142.20  4572.714  247.561   25.998  221.563   208.472 1726.457    3.718 1722.740     0.000 1688.348    0.000 1688.348
142.30  4579.712  270.156    0.000  270.156   217.247 1634.259   39.905 1594.355     0.000 1434.907    0.000 1434.907
142.40  4545.393  328.216   46.631  281.585   170.774 1593.626   53.221 1540.405     0.000 1476.632    0.000 1476.632
142.50  4518.109  298.955   12.669  286.286   208.387 1587.586   58.971 1528.615     0.000 1391.180    0.000 1391.180
142.60  4613.729  262.842   14.584  248.258   249.374 1576.377   56.809 1519.568     0.000 1596.870    0.000 1596.870
142.70  4496.688  252.396    0.634  251.762   158.276 1499.454   14.958 1484.496     0.000 1261.087    0.000 1261.087
142.80  4422.242  269.403   15.853  253.551   273.229 1518.649   40.981 1477.668     0.000 1371.066    0.000 1371.066
142.90  4463.159  286.122    1.902  284.219   293.644 1481.865   46.173 1435.692     0.000 1353.278    0.000 1353.278
143.00  4506.372  274.296    0.000  274.296   206.483 1586.851   40.983 1545.868     0.000 1352.475    0.000 1352.475
143.10  4466.979  268.871    2.749  266.122   222.352 1616.072   38.951 1577.121     0.000 1321.206    0.000 1321.206
143.20  4395.254  239.966    4.439  235.527   279.332 1449.010   63.375 1385.636     0.000 1211.423    0.000 1211.423
143.30  4595.265  312.761   32.565  280.195   401.025 1438.285   62.731 1375.554     0.000 1352.971    0.000 1352.971
143.40  4576.852  220.113   15.430  204.683   294.022 1410.742   57.154 1353.588     0.000 1335.380    0.000 1335.380
143.50  4513.143  278.611   45.504  233.107   297.359 1512.869  111.110 1401.759     0.000 1546.704    0.000 1546.704
143.60  4576.925  239.755   27.013  212.742   363.421 1404.774   48.505 1356.269     0.000 1390.372    0.000 1390.372
143.70  4447.145  278.085    7.881  270.204   294.117 1481.010   33.635 1447.375     0.000 1300.596    0.000 1300.596
143.80  4528.372  234.265    0.000  234.265   295.892 1471.639   99.998 1371.641     0.000 1435.607    0.000 1435.607
143.90  4544.604  249.890   13.792  236.097   290.184 1539.627  119.368 1420.258     0.000 1527.703    0.000 1527.703
144.00  4448.750  220.415   18.505  201.910   454.509 1274.949  119.019 1155.930     0.000 1463.562    0.000 1463.562
144.10  4639.308  217.669    6.596  211.073   349.581 1568.231  107.040 1461.192     0.000 1646.728    0.000 1646.728
144.20  4541.195  247.380   22.726  224.654   357.409 1325.220   69.429 1255.790     0.000 1273.350    0.000 1273.350
144.30  4580.228  276.694   34.190  242.504   391.688 1375.115   48.939 1326.176     0.000 1423.947    0.000 1423.947
144.40  4511.080  321.943   34.683  287.260   431.901 1435.675   76.781 1358.894     0.000 1524.680    0.000 1524.680
144.50  4434.143  258.939    0.549  258.390   426.367 1208.532   41.155 1167.377     0.000 1353.073    0.000 1353.073
144.60  4421.436  216.352    0.000  216.352   408.037 1329.862   84.951 1244.911     0.000 1279.385    0.000 1279.385
144.70  4462.590  247.465    0.000  247.465   355.769 1314.907  101.811 1213.096     0.000 1426.064    0.000 1426.064
144.80  4499.913  289.559    0.634  288.924   315.427 1421.694  103.237 1318.458     0.000 1279.386    0.000 1279.386
144.90  4412.542  310.504    0.985  309.519   413.138 1325.455   62.257 1263.198     0.000 1353.277    0.000 1353.277
145.00  4474.301  264.830   10.077  254.753   456.329 1298.334  101.075 1197.259     0.000 1301.804    0.000 1301.804
145.10  4468.532  242.566    1.479  241.087   430.477 1466.898  125.325 1341.573     0.000 1434.203    0.000 1434.203
145.20  4504.578  265.175    4.016  261.159   449.626 1364.827   42.927 1321.901     0.000 1382.831    0.000 1382.831
145.30  4585.133  309.681   31.343  278.338   469.690 1405.279   24.730 1380.550     0.000 1741.430    0.000 1741.430
145.40  4607.779  237.656    0.000  237.656   428.920 1298.667   13.012 1285.655     0.000 1425.053    0.000 1425.053
145.50  4584.472  230.333    1.649  228.685   402.892 1267.465    0.000 1267.465     0.000 1292.249    0.000 1292.249
145.60  4646.451  256.641    0.000  256.641   347.340 1497.816    9.425 1488.391     0.000 1473.515    0.000 1473.515
145.70  4568.558  283.576   10.218  273.358   370.171 1500.393   13.316 1487.077     0.000 1494.821    0.000 1494.821
145.80  4664.637  265.075    2.749  262.326   291.870 1588.862    5.707 1583.155     0.000 1362.425    0.000 1362.425
145.90  4475.453  268.186    2.016  266.170   321.573 1583.930    0.000 1583.930     0.000 1625.820    0.000 1625.820
146.00  4628.330  296.439   14.107  282.333   434.409 1492.611    7.435 1485.176     0.000 1505.177    0.000 1505.177
146.10  4461.100  297.127   24.631  272.496   252.053 1549.179   13.316 1535.863     0.000 1404.747    0.000 1404.747
146.20  4613.869  254.777   14.107  240.669   319.066 1612.620    1.902 1610.718     0.000 1393.886    0.000 1393.886
146.30  4635.438  255.477    9.723  245.754   377.304 1513.464    3.805 1509.660     0.000 1303.211    0.000 1303.211
146.40  4615.527  243.762    0.211  243.551   313.528 1572.508   15.044 1557.464     0.000 1463.655    0.000 1463.655
146.50  4492.416  295.527    0.000  295.527   354.258 1411.374    0.000 1411.374     0.000 1444.757    0.000 1444.757
146.60  4500.394  255.591    8.275  247.316   340.338 1441.863    0.000 1441.863     0.000 1316.280    0.000 1316.280
146.70  4483.120  282.521   13.316  269.206   279.378 1489.898    1.902 1487.995     0.000 1435.412    0.000 1435.412
146.80  4636.675  272.391   19.151  253.240   375.052 1484.846   18.675 1466.170     0.000 1548.412    0.000 1548.412
146.90  4353.343  296.973   13.655  283.317   405.360 1403.019    5.576 1397.442     0.000 1504.481    0.000 1504.481
147.00  4428.799  294.891   12.416  282.475   360.701 1392.301    7.566 1384.735     0.000 1422.246    0.000 1422.246
147.10  4423.868  317.740   41.743  275.997   265.629 1494.261    7.263 1486.998     0.000 1371.869    0.000 1371.869
147.20  4468.112  323.791   26.742  297.049   267.612 1461.917    1.859 1460.058     0.000 1434.098    0.000 1434.098
147.30  4420.736  291.446   16.910  274.536   234.023 1499.978    7.609 1492.369     0.000 1358.305    0.000 1358.305
147.40  4369.515  322.129   53.624  268.505   264.374 1400.528    1.816 1398.713     0.000 1253.141    0.000 1253.141
147.50  4325.084  281.197   12.359  268.838   305.662 1360.630    0.000 1360.630     0.000 1221.774    0.000 1221.774
147.60  4310.963  228.628   15.134  213.495   253.654 1460.505   32.253 1428.252     0.000 1386.952    0.000 1386.952
147.70  4331.514  296.832   13.260  283.572   344.395 1333.072    3.761 1329.311     0.000 1293.754    0.000 1293.754
147.80  4399.583  297.904   16.417  281.487   237.742 1479.596    5.707 1473.889     0.000 1333.564    0.000 1333.564
147.90  4530.317  266.122   20.251  245.870   227.061 1557.847    5.576 1552.270     0.000 1495.625    0.000 1495.625
148.00  4480.489  213.934   25.888  188.045   247.817 1489.669   16.729 1472.940     0.000 1534.735    0.000 1534.735
148.10  4447.148  203.131   12.951  190.180   342.237 1370.825    3.805 1367.020     0.000 1415.603    0.000 1415.603
148.20  4410.027  241.717   16.446  225.271   264.891 1498.114    7.609 1490.505     0.000 1443.954    0.000 1443.954
148.30  4461.695  237.670   15.426  222.245   302.637 1411.416    1.902 1409.514     0.000 1365.133    0.000 1365.133
148.40  4598.747  228.868   18.954  209.914   262.343 1451.074   33.592 1417.482     0.000 1392.685    0.000 1392.685
148.50  4526.518  228.588   55.523  173.065   338.041 1497.965   18.632 1479.333     0.000 1453.197    0.000 1453.197
148.60  4515.244  307.757   52.002  255.754   404.927 1455.912   18.849 1437.063     0.000 1444.153    0.000 1444.153
148.70  4465.103  235.529   24.619  210.910   430.436 1327.604   26.502 1301.103     0.000 1343.022    0.000 1343.022
148.80  4596.349  244.586   18.764  225.822   427.362 1361.918    5.707 1356.211     0.000 1464.159    0.000 1464.159
148.90  4603.799  240.920   28.179  212.741   390.227 1286.755   22.092 1264.663     0.000 1304.318    0.000 1304.318
149.00  4498.979  257.967   33.383  224.584   406.184 1292.983    7.609 1285.373     0.000 1404.147    0.000 1404.147
149.10  4455.151  214.207   18.454  195.753   419.715 1269.342    0.000 1269.342     0.000 1410.283    0.000 1410.283
149.20  4418.332  245.862   24.106  221.756   367.703 1278.334    9.425 1268.909     0.000 1239.075    0.000 1239.075
149.30  4387.790  237.351   15.627  221.724   292.694 1296.654   18.980 1277.674     0.000 1149.093    0.000 1149.093
149.40  4370.840  267.913   27.686  240.228   280.977 1389.387   93.385 1296.002     0.000 1160.655    0.000 1160.655
149.50  4344.356  293.186   49.726  243.460   345.743 1346.242   26.373 1319.869     0.000 1180.358    0.000 1180.358
149.60  4350.706  257.981   24.096  233.886   437.434 1289.414   24.730 1264.684     0.000 1273.044    0.000 1273.044
149.70  4326.916  271.176   27.318  243.858   408.554 1326.945    5.707 1321.238     0.000 1402.934    0.000 1402.934
149.80  4329.323  217.127   20.869  196.258   343.797 1425.098   14.915 1410.183     0.000 1452.399    0.000 1452.399
149.90  4450.954  212.079    6.750  205.329   334.802 1434.573   32.296 1402.278     0.000 1379.918    0.000 1379.918
150.00  4546.450  272.286   16.038  256.248   323.216 1401.240   16.990 1384.249     0.000 1492.716    0.000 1492.716
150.10  4379.117  278.316   25.633  252.684   351.710 1397.300    1.859 1395.442     0.000 1443.151    0.000 1443.151
150.20  4411.503  262.817   11.625  251.192   383.396 1282.603    1.859 1280.744     0.000 1209.209    0.000 1209.209
150.30  4419.430  257.435   22.151  235.283   350.021 1360.544    1.902 1358.642     0.000 1422.238    0.000 1422.238
150.40  4346.321  256.141   25.801  230.340   380.024 1239.714    0.000 1239.714     0.000 1394.695    0.000 1394.695
150.50  4384.485  302.362   37.117  265.246   390.098 1408.142   35.318 1372.824     0.000 1381.823    0.000 1381.823
150.60  4432.786  245.204   29.493  215.710   414.180 1338.453   36.876 1301.578     0.000 1462.449    0.000 1462.449
150.70  4445.939  238.562   18.433  220.129   416.687 1295.355   46.044 1249.311     0.000 1288.730    0.000 1288.730
150.80  4318.205  255.189    1.902  253.287   418.634 1367.349   63.727 1303.622     0.000 1367.755    0.000 1367.755
150.90  4432.860  262.367    2.241  260.126   462.037 1262.062   46.557 1215.505     0.000 1257.369    0.000 1257.369
151.00  4386.038  238.533    0.733  237.800   368.261 1412.071   57.623 1354.448     0.000 1412.084    0.000 1412.084
151.10  4341.233  281.439   25.332  256.107   367.010 1483.787   36.144 1447.643     0.000 1421.730    0.000 1421.730
151.20  4383.907  258.529    4.073  254.457   399.608 1337.435   56.417 1281.019     0.000 1289.832    0.000 1289.832
151.30  4341.664  247.122    0.423  246.699   358.927 1398.720   26.415 1372.305     0.000 1430.687    0.000 1430.687
151.40  4433.517  202.264   17.234  185.030   332.852 1379.391   16.729 1362.661     0.000 1238.971    0.000 1238.971
151.50  4539.427  201.123    2.382  198.741   329.569 1505.460   25.810 1479.650     0.000 1596.964    0.000 1596.964
151.60  4441.781  267.522   11.557  255.965   358.452 1464.000   29.828 1434.172     0.000 1627.430    0.000 1627.430
151.70  4424.659  236.315    5.581  230.734   348.941 1547.192   16.343 1530.849     0.000 1563.591    0.000 1563.591
151.80  4510.503  242.140   16.037  226.103   491.696 1300.831    7.609 1293.222     0.000 1537.248    0.000 1537.248
151.90  4435.318  303.382   19.432  283.950   473.359 1403.817   23.865 1379.953     0.000 1565.295    0.000 1565.295
152.00  4648.385  233.387   23.181  210.206   531.164 1360.451   13.142 1347.309     0.000 1594.852    0.000 1594.852
152.10  4565.100  254.150    3.115  251.036   589.485 1408.134   85.554 1322.581     0.000 1575.749    0.000 1575.749
152.20  4719.500  284.477   17.192  267.284   507.521 1393.507  110.416 1283.091     0.000 1460.651    0.000 1460.651
152.30  4517.152  253.560    7.722  245.837   440.850 1376.017   78.505 1297.512     0.000 1543.983    0.000 1543.983
152.40  4684.953  252.641    4.143  248.498   483.775 1329.971   13.055 1316.916     0.000 1454.305    0.000 1454.305
152.50  4657.903  262.786   27.707  235.079   381.836 1474.422   18.806 1455.616     0.000 1413.092    0.000 1413.092
152.60  4538.188  255.957    3.467  252.490   358.754 1492.062   47.947 1444.115     0.000 1464.866    0.000 1464.866
152.70  4612.771  221.420   20.704  200.716   462.036 1381.155    7.522 1373.633     0.000 1453.401    0.000 1453.401
152.80  4534.630  267.252   14.417  252.834   520.139 1378.099    5.576 1372.523     0.000 1551.724    0.000 1551.724
152.90  4702.107  214.037   10.443  203.593   489.999 1337.026   13.099 1323.927     0.000 1422.436    0.000 1422.436
153.00  4858.114  195.289    5.733  189.556   471.709 1364.168   15.131 1349.036     0.000 1574.443    0.000 1574.443
153.10  4664.750  247.859   13.502  234.357   347.338 1543.897   90.958 1452.939     0.000 1579.474    0.000 1579.474
153.20  4525.090  268.232   14.882  253.350   407.690 1424.018   22.524 1401.495     0.000 1442.546    0.000 1442.546
153.30  4555.381  183.598    2.198  181.400   371.332 1465.296   50.626 1414.669     0.000 1585.000    0.000 1585.000
153.40  4681.387  228.173    4.467  223.706   382.744 1447.718   67.315 1380.403     0.000 1506.290    0.000 1506.290
153.50  4554.727  192.255    7.751  184.504   404.143 1387.566   50.408 1337.158     0.000 1502.564    0.000 1502.564
153.60  4607.375  173.663    2.932  170.731   438.636 1329.588   35.448 1294.140     0.000 1329.342    0.000 1329.342
153.70  4624.296  215.750    9.272  206.478   346.516 1489.720   20.491 1469.228     0.000 1465.164    0.000 1465.164
153.80  4593.166  182.066    0.366  181.700   347.209 1426.558   11.327 1415.231     0.000 1425.253    0.000 1425.253
153.90  4482.899  230.886    8.173  222.713   260.615 1639.224   43.709 1595.515     0.000 1645.825    0.000 1645.825
154.00  4629.674  215.640    1.705  213.935   278.816 1506.945    3.805 1503.140     0.000 1429.883    0.000 1429.883
154.10  4494.336  201.146    1.099  200.046   358.019 1417.126   24.556 1392.570     0.000 1505.478    0.000 1505.478
154.20  4395.074  190.453    3.227  187.226   290.789 1405.117   43.318 1361.799     0.000 1416.110    0.000 1416.110
154.30  4479.134  236.551    0.183  236.368   430.002 1457.285   41.503 1415.782     0.000 1420.224    0.000 1420.224
154.40  4499.980  257.764    9.161  248.604   320.923 1438.009   65.885 1372.124     0.000 1413.086    0.000 1413.086
154.50  4469.450  292.814   20.251  272.563   405.265 1323.081   83.224 1239.857     0.000 1402.741    0.000 1402.741
154.60  4436.674  245.394    2.367  243.026   456.847 1309.364   48.463 1260.901     0.000 1373.580    0.000 1373.580
154.70  4596.190  224.181    8.879  215.302   582.216 1247.543   51.232 1196.312     0.000 1403.241    0.000 1403.241
154.80  4660.414  214.682    6.821  207.860   575.255 1213.123   84.647 1128.476     0.000 1443.247    0.000 1443.247
154.90  4556.761  232.939    0.000  232.939   407.695 1314.322   93.298 1221.024     0.000 1514.726    0.000 1514.726
155.00  4502.869  251.341    1.466  249.875   494.289 1316.419   90.615 1225.805     0.000 1346.845    0.000 1346.845
155.10  4581.120  276.053   17.879  258.174   443.186 1343.559   57.069 1286.490     0.000 1293.158    0.000 1293.158
155.20  4511.459  305.295    2.932  302.363   423.684 1354.074   74.836 1279.237     0.000 1404.850    0.000 1404.850
155.30  4518.555  270.888    2.382  268.506   430.044 1337.125  110.679 1226.446     0.000 1313.869    0.000 1313.869
155.40  4487.577  289.557    6.582  282.975   438.822 1189.499   73.757 1115.742     0.000 1300.199    0.000 1300.199
155.50  4453.103  269.162    2.565  266.597   378.937 1336.877  119.714 1217.163     0.000 1350.263    0.000 1350.263
155.60  4622.551  331.594    0.000  331.594   438.071 1337.628   66.580 1271.048     0.000 1425.456    0.000 1425.456
155.70  4698.627  290.652    5.911  284.741   403.527 1435.387  157.718 1277.669     0.000 1411.080    0.000 1411.080
155.80  4684.546  295.439    4.721  290.718   476.588 1326.446  166.135 1160.310     0.000 1321.606    0.000 1321.606
155.90  4556.937  310.648    1.577  309.072   465.751 1380.954   64.245 1316.709     0.000 1262.797    0.000 1262.797
156.00  4735.808  287.119    4.763  282.356   422.775 1317.853  118.763 1199.091     0.000 1311.547    0.000 1311.547
156.10  4736.066  277.818    1.522  276.296   441.356 1492.470  148.586 1343.884     0.000 1390.064    0.000 1390.064
156.20  4623.196  262.925   14.566  248.359   457.752 1294.346  130.999 1163.347     0.000 1300.493    0.000 1300.493
156.30  4688.723  266.460    3.283  263.178   417.147 1391.202  151.577 1239.625     0.000 1342.720    0.000 1342.720
156.40  4585.548  280.449    0.183  280.266   483.592 1420.305  159.141 1261.164     0.000 1295.871    0.000 1295.871
156.50  4461.741  288.529    0.000  288.529   373.711 1449.712  127.367 1322.344     0.000 1235.053    0.000 1235.053
156.60  4428.929  258.472    0.000  258.472   374.707 1326.403  153.087 1173.316     0.000 1376.804    0.000 1376.804
156.70  4413.980  272.859    0.000  272.859   400.038 1423.534  175.787 1247.747     0.000 1509.001    0.000 1509.001
156.80  4442.694  238.563    0.000  238.563   367.619 1332.363  177.037 1155.326     0.000 1234.045    0.000 1234.045
156.90  4606.993  299.882    7.997  291.886   346.218 1416.885  156.028 1260.857     0.000 1335.383    0.000 1335.383
157.00  4487.713  286.780    3.027  283.753   373.882 1419.820  120.316 1299.503     0.000 1343.926    0.000 1343.926
157.10  4446.590  298.608   17.121  281.487   413.964 1462.191  216.289 1245.902     0.000 1518.254    0.000 1518.254
157.20  4641.386  253.938   24.519  229.419   347.383 1464.197  139.124 1325.073     0.000 1457.231    0.000 1457.231
157.30  4564.006  254.796    6.130  248.666   427.534 1339.023  110.416 1228.607     0.000 1240.276    0.000 1240.276
157.40  4810.375  331.433   18.812  312.622   433.677 1597.169  233.543 1363.626     0.000 1728.266    0.000 1728.266
157.50  4822.181  279.348   20.023  259.325   451.391 1457.915  143.492 1314.423     0.000 1475.522    0.000 1475.522
157.60  4704.917  256.098    5.284  250.813   479.580 1401.189  169.040 1232.149     0.000 1617.272    0.000 1617.272
157.70  4615.976  280.746    0.000  280.746   442.928 1482.088  178.339 1303.749     0.000 1526.799    0.000 1526.799
157.80  4601.858  287.866   13.317  274.549   389.625 1466.967  158.971 1307.996     0.000 1467.788    0.000 1467.788
157.90  4578.223  249.400   11.739  237.661   358.367 1507.076   96.670 1410.406     0.000 1474.118    0.000 1474.118
158.00  4392.744  244.765   11.288  233.478   353.212 1405.647  102.981 1302.666     0.000 1270.435    0.000 1270.435
158.10  4406.775  321.575   27.731  293.843   330.080 1476.283   56.766 1419.517     0.000 1383.332    0.000 1383.332
158.20  4390.525  316.589   23.025  293.564   312.402 1546.151  119.282 1426.869     0.000 1474.716    0.000 1474.716
158.30  4640.585  259.018    7.962  251.055   334.277 1525.474  123.518 1401.957     0.000 1513.819    0.000 1513.819
158.40  4613.529  279.346   12.625  266.721   423.303 1466.891  135.449 1331.442     0.000 1415.200    0.000 1415.200
158.50  4448.474  289.767   18.642  271.125   405.789 1325.709  125.593 1200.116     0.000 1314.773    0.000 1314.773
158.60  4584.745  289.461    0.916  288.545   369.384 1513.292  153.820 1359.472     0.000 1466.171    0.000 1466.171
158.70  4738.930  259.937    2.748  257.189   327.235 1625.856  169.690 1456.166     0.000 1527.798    0.000 1527.798
158.80  4764.337  302.408   13.739  288.669   266.840 1565.082  221.521 1343.561     0.000 1567.610    0.000 1567.610
158.90  4479.788  199.245   12.459  186.786   337.871 1443.813  146.383 1297.431     0.000 1329.450    0.000 1329.450
159.00  4568.270  225.947   20.659  205.288   400.080 1429.122  181.146 1247.976     0.000 1424.652    0.000 1424.652
159.10  4416.446  229.424   38.415  191.009   417.250 1414.862  125.721 1289.140     0.000 1352.575    0.000 1352.575
159.20  4496.180  303.037   44.800  258.237   371.768 1472.933  162.905 1310.028     0.000 1344.231    0.000 1344.231
159.30  4556.796  226.616   39.924  186.692   395.028 1410.153  114.998 1295.155     0.000 1241.185    0.000 1241.185
159.40  4466.731  263.604   41.630  221.974   314.181 1595.567  170.634 1424.933     0.000 1627.432    0.000 1627.432
159.50  4496.433  342.600   77.530  265.070   369.347 1495.189  138.645 1356.544     0.000 1342.420    0.000 1342.420
159.60  4367.648  296.730   47.845  248.885   347.385 1476.175  133.159 1343.016     0.000 1360.214    0.000 1360.214
159.70  4653.950  181.862   32.668  149.194   293.516 1569.721   99.087 1470.634     0.000 1269.533    0.000 1269.533
159.80  4549.078  263.676   36.159  227.517   298.485 1541.356  170.079 1371.277     0.000 1270.536    0.000 1270.536
159.90  4562.658  218.919   49.888  169.031   251.016 1486.833   74.752 1412.081     0.000 1254.351    0.000 1254.351
160.00  4678.930  315.048   54.212  260.836   341.844 1538.743   62.037 1476.706     0.000 1537.147    0.000 1537.147
160.10  4611.091  272.600   41.064  231.535   302.636 1519.221   53.909 1465.312     0.000 1434.105    0.000 1434.105
160.20  4804.486  300.151   43.996  256.155   360.738 1564.656   53.868 1510.788     0.000 1548.710    0.000 1548.710
160.30  4672.255  290.375   45.516  244.859   408.595 1529.943   62.643 1467.300     0.000 1444.559    0.000 1444.559
160.40  4741.717  247.013   36.465  210.548   461.596 1458.300   58.105 1400.195     0.000 1427.165    0.000 1427.165
160.50  4642.707  236.699   36.796  199.903   422.859 1394.397  123.732 1270.665     0.000 1304.714    0.000 1304.714
160.60  4785.661  284.393   50.801  233.592   359.096 1540.574  105.573 1435.001     0.000 1467.884    0.000 1467.884
160.70  4609.710  318.115   61.482  256.632   353.956 1541.670  178.555 1363.116     0.000 1475.831    0.000 1475.831
160.80  4522.715  210.787   35.780  175.006   487.594 1333.837  178.427 1155.410     0.000 1306.832    0.000 1306.832
160.90  4616.656  222.493   27.100  195.394   451.699 1442.995  131.689 1311.306     0.000 1519.657    0.000 1519.657
161.00  4509.683  264.563   33.399  231.164   381.019 1391.594  120.139 1271.455     0.000 1247.418    0.000 1247.418
161.10  4500.410  326.308   25.267  301.041   267.439 1435.551  146.122 1289.429     0.000 1325.728    0.000 1325.728
161.20  4613.762  333.738   22.689  311.049   466.319 1475.607  112.409 1363.198     0.000 1619.691    0.000 1619.691
161.30  4519.855  300.787   39.403  261.384   335.579 1562.724  131.777 1430.947     0.000 1395.199    0.000 1395.199
161.40  4632.260  248.608   38.699  209.909   333.719 1470.187  188.369 1281.819     0.000 1515.834    0.000 1515.834
161.50  4494.823  227.148   30.763  196.385   417.981 1332.975  150.448 1182.527     0.000 1234.949    0.000 1234.949
161.60  4629.495  240.364   49.632  190.731   433.804 1340.368  144.354 1196.013     0.000 1366.045    0.000 1366.045
161.70  4544.397  226.308   29.171  197.137   406.090 1393.328  151.316 1242.012     0.000 1327.039    0.000 1327.039
161.80  4740.769  214.918   30.243  184.675   479.633 1300.505  115.128 1185.378     0.000 1336.087    0.000 1336.087
161.90  4521.126  248.277   43.686  204.591   381.573 1437.586  210.974 1226.612     0.000 1294.565    0.000 1294.565
162.00  4677.669  276.623   48.055  228.567   362.896 1459.425  201.551 1257.874     0.000 1405.953    0.000 1405.953
162.10  4587.551  275.240   35.766  239.474   370.339 1426.053  133.248 1292.805     0.000 1367.251    0.000 1367.251
162.20  4651.857  222.806   37.726  185.080   421.267 1353.373  166.188 1187.185     0.000 1225.498    0.000 1225.498
162.30  4622.708  204.750   34.950  169.799   390.441 1363.417  136.620 1226.797     0.000 1395.600    0.000 1395.600
162.40  4524.244  269.797   61.088  208.709   415.895 1455.537  120.924 1334.613     0.000 1507.492    0.000 1507.492
162.50  4635.837  206.512   32.118  174.394   441.673 1376.728  164.069 1212.659     0.000 1343.527    0.000 1343.527
162.60  4776.381  289.379   69.165  220.215   419.840 1417.454  168.345 1249.109     0.000 1312.362    0.000 1312.362
162.70  4639.045  221.391   38.727  182.665   462.983 1395.438  171.634 1223.804     0.000 1437.322    0.000 1437.322
162.80  4632.665  238.780   33.708  205.072   448.337 1355.799  139.214 1216.585     0.000 1291.347    0.000 1291.347
162.90  4663.936  272.157   61.509  210.648   357.200 1360.718  164.277 1196.442     0.000 1300.493    0.000 1300.493
163.00  4662.893  269.308   74.334  194.974   367.098 1426.228  121.999 1304.229     0.000 1474.520    0.000 1474.520
163.10  4776.148  265.235   49.477  215.759   417.462 1467.856   85.516 1382.340     0.000 1529.612    0.000 1529.612
163.20  4668.258  209.676   32.074  177.602   338.953 1511.421  132.590 1378.831     0.000 1458.231    0.000 1458.231
163.30  4678.259  236.166   31.456  204.710   327.366 1522.423  167.486 1354.937     0.000 1437.218    0.000 1437.218
163.40  4580.298  175.232   45.081  130.151   344.961 1391.508  255.162 1136.346     0.000 1225.902    0.000 1225.902
163.50  4508.818  233.687   61.892  171.795   277.775 1378.102  169.815 1208.287     0.000 1257.368    0.000 1257.368
163.60  4615.658  319.077   75.420  243.657   414.091 1412.487  148.811 1263.676     0.000 1517.649    0.000 1517.649
163.70  4604.691  249.438   61.682  187.756   300.082 1487.348  184.428 1302.919     0.000 1304.717    0.000 1304.717
163.80  4526.249  225.655   43.391  182.265   366.361 1371.584  196.923 1174.661     0.000 1235.352    0.000 1235.352
163.90  4688.327  265.518   65.822  199.696   390.356 1457.440  222.516 1234.924     0.000 1286.824    0.000 1286.824
164.00  4739.802  263.893   82.152  181.740   341.719 1550.589  267.949 1282.640     0.000 1417.212    0.000 1417.212
164.10  4547.719  240.433   40.796  199.637   379.072 1446.323  187.939 1258.384     0.000 1314.770    0.000 1314.770
164.20  4527.278  314.601   83.790  230.811   369.816 1496.867  162.989 1333.878     0.000 1413.092    0.000 1413.092
164.30  4431.569  319.721   84.948  234.772   296.801 1472.209  187.717 1284.492     0.000 1361.414    0.000 1361.414
164.40  4458.788  339.062   82.661  256.401   397.190 1450.873  168.095 1282.779     0.000 1452.604    0.000 1452.604
164.50  4590.142  273.802   34.639  239.164   313.879 1522.766  192.078 1330.688     0.000 1464.969    0.000 1464.969
164.60  4499.248  314.048   61.032  253.016   337.484 1526.660  212.011 1314.649     0.000 1515.137    0.000 1515.137
164.70  4520.583  291.733   83.026  208.707   328.186 1490.449  203.792 1286.657     0.000 1376.597    0.000 1376.597
164.80  4518.988  279.932   81.604  198.328   331.252 1481.594  149.454 1332.140     0.000 1353.775    0.000 1353.775
164.90  4557.282  257.103   63.146  193.957   445.007 1488.882  195.199 1293.683     0.000 1324.226    0.000 1324.226
165.00  4544.162  312.707   56.580  256.127   395.893 1494.891  204.708 1290.182     0.000 1507.498    0.000 1507.498
165.10  4621.610  279.775   67.174  212.602   459.400 1476.927  210.068 1266.859     0.000 1527.599    0.000 1527.599
165.20  4628.394  284.183   66.994  217.189   409.720 1528.945  211.279 1317.666     0.000 1456.119    0.000 1456.119
165.30  4732.288  284.849   42.658  242.191   414.263 1535.724  210.931 1324.793     0.000 1526.089    0.000 1526.089
165.40  4742.969  222.966   28.367  194.599   411.493 1408.745  172.970 1235.776     0.000 1395.698    0.000 1395.698
165.50  4674.675  220.392   31.312  189.080   438.990 1523.419  136.013 1387.406     0.000 1626.926    0.000 1626.926
165.60  4588.639  255.797   38.963  216.833   447.208 1529.462  112.755 1416.707     0.000 1649.245    0.000 1649.245
165.70  4536.517  258.218   29.861  228.357   403.548 1399.181   57.804 1341.377     0.000 1436.221    0.000 1436.221
165.80  4440.346  283.953   29.791  254.162   438.437 1359.356   60.917 1298.440     0.000 1454.818    0.000 1454.818
165.90  4454.151  231.697   31.850  199.847   424.213 1359.661  104.797 1254.865     0.000 1361.324    0.000 1361.324
166.00  4576.352  250.345   31.270  219.075   458.623 1370.458  112.663 1257.795     0.000 1424.453    0.000 1424.453
166.10  4558.047  255.588   24.760  230.828   474.364 1390.737  124.943 1265.794     0.000 1536.853    0.000 1536.853
166.20  4514.671  311.081   39.739  271.342   404.366 1503.066  181.405 1321.661     0.000 1557.059    0.000 1557.059
166.30  4542.840  221.167   23.506  197.662   521.223 1299.517  103.935 1195.582     0.000 1526.397    0.000 1526.397
166.40  4560.915  259.777   26.648  233.128   486.285 1460.633  153.947 1306.686     0.000 1406.658    0.000 1406.658
166.50  4614.575  279.913   21.815  258.098   512.187 1332.324  113.140 1219.184     0.000 1596.967    0.000 1596.967
166.60  4566.240  205.413   33.257  172.156   499.040 1428.977  192.730 1236.246     0.000 1466.773    0.000 1466.773
166.70  4568.781  277.229   36.991  240.238   432.377 1516.662  182.092 1334.571     0.000 1537.249    0.000 1537.249
166.80  4653.520  282.965   31.623  251.342   453.514 1422.939  180.448 1242.491     0.000 1426.562    0.000 1426.562
166.90  4600.694  275.392   32.556  242.836   488.710 1448.275  192.694 1255.580     0.000 1660.201    0.000 1660.201
167.00  4524.794  292.015   34.991  257.024   448.148 1371.097  172.881 1198.216     0.000 1335.076    0.000 1335.076
167.10  4676.354  262.478   36.104  226.375   429.867 1431.814  210.160 1221.654     0.000 1413.900    0.000 1413.900
167.20  4519.487  280.874   28.368  252.506   475.687 1350.213  175.096 1175.118     0.000 1538.454    0.000 1538.454
167.30  4569.760  239.639   31.187  208.452   479.678 1329.314  188.280 1141.034     0.000 1424.660    0.000 1424.660
167.40  4709.454  229.072   39.417  189.655   503.542 1362.947  133.631 1229.316     0.000 1436.020    0.000 1436.020
167.50  4579.746  302.102   32.975  269.127   523.907 1313.402  175.400 1138.001     0.000 1559.574    0.000 1559.574
167.60  4632.526  279.028   31.382  247.646   510.289 1328.303  156.848 1171.455     0.000 1415.909    0.000 1415.909
167.70  4473.772  255.120   32.482  222.637   570.765 1259.778  142.628 1117.149     0.000 1326.936    0.000 1326.936
167.80  4480.202  286.573   46.010  240.562   458.231 1393.804  188.237 1205.567     0.000 1397.710    0.000 1397.710
167.90  4525.322  229.379   36.316  193.063   423.170 1436.821  179.463 1257.359     0.000 1498.047    0.000 1498.047
168.00  4524.209  242.207   33.906  208.301   411.891 1511.918   72.374 1439.544     0.000 1384.242    0.000 1384.242
168.10  4454.661  241.109   28.439  212.669   338.911 1457.278   77.302 1379.976     0.000 1455.419    0.000 1455.419
168.20  4478.973  271.221   37.315  233.906   330.395 1424.116   19.023 1405.093     0.000 1435.514    0.000 1435.514
168.30  4491.378  301.319   44.503  256.815   373.195 1460.429   17.034 1443.395     0.000 1435.314    0.000 1435.314
168.40  4440.912  372.082   60.173  311.908   375.183 1484.973   49.199 1435.773     0.000 1397.509    0.000 1397.509
168.50  4381.999  378.554   51.452  327.102   340.117 1364.522   13.273 1351.249     0.000 1265.808    0.000 1265.808
168.60  4475.169  374.291   41.642  332.649   339.036 1413.687   49.373 1364.314     0.000 1317.283    0.000 1317.283
168.70  4319.429  358.935   21.461  337.474   313.530 1556.036   36.100 1519.935     0.000 1417.613    0.000 1417.613
168.80  4321.687  335.250   55.059  280.192   327.150 1429.070   45.655 1383.415     0.000 1358.101    0.000 1358.101
168.90  4274.736  285.307   59.401  225.906   335.279 1547.827   22.697 1525.129     0.000 1476.928    0.000 1476.928
169.00  4254.671  336.479   62.922  273.556   271.552 1519.580   18.675 1500.905     0.000 1405.357    0.000 1405.357
169.10  4345.809  322.041   74.873  247.168   292.607 1498.632   22.828 1475.804     0.000 1293.761    0.000 1293.761
169.20  4551.435  333.333   63.825  269.509   317.552 1601.702   22.828 1578.875     0.000 1752.089    0.000 1752.089
169.30  4508.485  338.578   54.902  283.675   337.609 1543.688   56.895 1486.792     0.000 1507.294    0.000 1507.294
169.40  4615.268  299.577   61.329  238.248   332.034 1524.317   91.136 1433.181     0.000 1516.141    0.000 1516.141
169.50  4427.361  299.309   32.480  266.829   362.734 1517.882  117.986 1399.897     0.000 1617.176    0.000 1617.176
169.60  4527.801  302.984   69.151  233.833   312.539 1479.923   77.303 1402.620     0.000 1494.826    0.000 1494.826
169.70  4606.482  243.422   17.713  225.709   343.751 1506.668   73.450 1433.218     0.000 1477.632    0.000 1477.632
169.80  4536.879  249.647   25.873  223.774   369.044 1459.604  166.233 1293.371     0.000 1488.193    0.000 1488.193
169.90  4486.260  329.972   35.611  294.361   325.117 1546.455  162.555 1383.900     0.000 1579.576    0.000 1579.576
170.00  4543.178  347.066   38.133  308.933   428.832 1571.750  147.380 1424.370     0.000 1699.212    0.000 1699.212
170.10  4633.956  274.571   26.706  247.866   294.594 1524.712  142.755 1381.956     0.000 1617.375    0.000 1617.375
170.20  4496.553  286.497   23.970  262.527   340.768 1498.457  116.818 1381.639     0.000 1528.803    0.000 1528.803
170.30  4572.107  256.558   24.308  232.250   377.255 1466.113  150.582 1315.531     0.000 1474.814    0.000 1474.814
170.40  4654.803  237.803   22.856  214.947   317.467 1599.684  157.717 1441.967     0.000 1554.846    0.000 1554.846
170.50  4572.553  261.044   36.795  224.249   307.567 1511.361   54.777 1456.583     0.000 1524.786    0.000 1524.786
170.60  4634.664  289.564   27.242  262.322   421.442 1606.633  121.740 1484.893     0.000 1656.080    0.000 1656.080
170.70  4766.340  225.121   12.642  212.479   432.770 1485.730  139.509 1346.221     0.000 1574.354    0.000 1574.354
170.80  4582.897  317.953   44.068  273.885   396.713 1405.991  101.162 1304.829     0.000 1455.921    0.000 1455.921
170.90  4565.085  288.206   24.422  263.783   379.024 1539.146  107.564 1431.582     0.000 1558.361    0.000 1558.361
171.00  4545.168  204.303   33.090  171.213   365.670 1493.965   83.268 1410.697     0.000 1548.410    0.000 1548.410
171.10  4532.032  307.413   30.298  277.115   421.564 1450.640  126.157 1324.483     0.000 1678.798    0.000 1678.798
171.20  4372.308  329.413   39.798  289.614   454.252 1388.861   93.299 1295.562     0.000 1434.603    0.000 1434.603
171.30  4502.309  295.780   33.555  262.226   363.498 1569.791  193.419 1376.372     0.000 1728.764    0.000 1728.764
171.40  4516.740  234.173   44.644  189.529   393.074 1414.210  134.025 1280.185     0.000 1517.447    0.000 1517.447
171.50  4631.280  205.488   15.572  189.916   377.294 1461.110  103.242 1357.868     0.000 1589.928    0.000 1589.928
171.60  4475.159  176.799    0.000  176.799   422.178 1220.313   66.104 1154.209     0.000 1358.609    0.000 1358.609
171.70  4468.613  181.898    7.398  174.500   387.592 1389.312   71.377 1317.935     0.000 1459.242    0.000 1459.242
171.80  4517.906  256.374   19.586  236.788   451.186 1415.762  141.585 1274.177     0.000 1447.776    0.000 1447.776
171.90  4615.647  271.081   65.398  205.683   464.848 1389.796  117.033 1272.762     0.000 1428.681    0.000 1428.681
172.00  4612.016  184.915   38.385  146.530   320.058 1442.670  164.071 1278.600     0.000 1334.883    0.000 1334.883
172.10  4598.323  230.775   36.355  194.420   283.827 1486.552   84.912 1401.640     0.000 1509.910    0.000 1509.910
172.20  4484.417  301.853   34.665  267.188   321.136 1535.523  112.840 1422.683     0.000 1467.484    0.000 1467.484
172.30  4454.610  222.032   43.839  178.192   293.429 1460.336   99.913 1360.423     0.000 1407.464    0.000 1407.464
172.40  4477.100  196.701   28.606  168.095   325.501 1608.797  128.487 1480.310     0.000 1548.109    0.000 1548.109
172.50  4521.962  191.773   33.076  158.698   258.496 1482.128   70.945 1411.183     0.000 1294.262    0.000 1294.262
172.60  4572.429  201.483   10.357  191.126   303.669 1670.359  126.195 1544.164     0.000 1589.829    0.000 1589.829
172.70  4512.520  196.365   24.798  171.566   270.123 1465.269   68.179 1397.090     0.000 1356.392    0.000 1356.392
172.80  4666.399  212.322   26.393  185.929   179.546 1822.578  153.521 1669.057     0.000 1710.165    0.000 1710.165
172.90  4648.798  172.607   16.487  156.120   115.819 1712.245   83.095 1629.149     0.000 1669.852    0.000 1669.852
173.00  4807.436  158.054    5.072  152.982   119.322 1828.751   81.451 1747.300     0.000 1667.134    0.000 1667.134
173.10  4764.365  110.085    1.057  109.028    77.258 1863.137   78.985 1784.152     0.000 1708.759    0.000 1708.759
173.20  4539.563  130.101    1.466  128.635   160.305 1652.600  114.998 1537.602     0.000 1534.841    0.000 1534.841
173.30  4636.148  168.766   35.509  133.257   265.970 1752.116   94.941 1657.175     0.000 1669.653    0.000 1669.653
173.40  4609.191  120.188    0.000  120.188   265.659 1521.856  117.029 1404.827     0.000 1517.444    0.000 1517.444
173.50  4634.939  156.267   49.066  107.200   201.851 1736.027  120.660 1615.367     0.000 1647.532    0.000 1647.532
173.60  4453.018  139.203   31.397  107.806   230.433 1707.523   98.310 1609.213     0.000 1533.523    0.000 1533.523
173.70  4566.217  110.225   17.754   92.471   247.680 1655.731   68.958 1586.773     0.000 1595.350    0.000 1595.350
173.80  4558.807  166.681   52.255  114.426   450.882 1401.107  121.055 1280.053     0.000 1553.841    0.000 1553.841
173.90  4525.386  205.145   44.070  161.075   310.636 1656.926  117.943 1538.983     0.000 1559.871    0.000 1559.871
174.00  4532.000  209.082   40.660  168.422   312.621 1480.351  116.124 1364.227     0.000 1521.466    0.000 1521.466
174.10  4537.104  201.634   50.356  151.278   283.701 1466.769   96.843 1369.925     0.000 1432.694    0.000 1432.694
174.20  4472.248  215.218   46.367  168.851   237.006 1593.205  127.750 1465.455     0.000 1568.825    0.000 1568.825
174.30  4608.007  180.110   41.588  138.522   293.774 1439.160   72.587 1366.573     0.000 1462.557    0.000 1462.557
174.40  4496.966  196.826   54.483  142.342   352.529 1452.075   96.801 1355.274     0.000 1382.227    0.000 1382.227
174.50  4636.381  181.455   45.254  136.201   353.993 1540.527   82.484 1458.043     0.000 1584.801    0.000 1584.801
174.60  4478.983  154.551   43.010  111.541   331.375 1509.297  129.608 1379.689     0.000 1555.038    0.000 1555.038
174.70  4629.653  141.273    0.000  141.273   351.184 1399.617   43.623 1355.994     0.000 1425.050    0.000 1425.050
174.80  4753.558  152.267    0.000  152.267   295.849 1455.091   28.015 1427.076     0.000 1421.738    0.000 1421.738
174.90  4760.560  124.447    0.000  124.447   334.241 1438.105   24.730 1413.375     0.000 1474.312    0.000 1474.312
175.00  4593.577  147.146    8.823  138.323   313.056 1420.540   28.275 1392.265     0.000 1515.631    0.000 1515.631
175.10  4568.890  203.640    9.344  194.296   329.660 1435.721   57.934 1377.787     0.000 1482.761    0.000 1482.761
175.20  4595.051  175.593    0.000  175.593   348.592 1355.520   32.036 1323.484     0.000 1498.441    0.000 1498.441
175.30  4652.803  162.140   31.963  130.177   292.563 1637.229   74.403 1562.826     0.000 1603.903    0.000 1603.903
175.40  4747.235  221.134   61.107  160.027   256.246 1558.991   43.448 1515.543     0.000 1573.244    0.000 1573.244
175.50  4676.015  265.408   73.378  192.030   301.031 1527.070   71.331 1455.739     0.000 1504.475    0.000 1504.475
175.60  4675.304  158.020    0.183  157.836   283.138 1459.150   60.700 1398.450     0.000 1438.122    0.000 1438.122
175.70  4628.750  130.181   14.560  115.621   255.468 1603.675   92.561 1511.114     0.000 1545.188    0.000 1545.188
175.80  4613.079  140.196   33.341  106.855   153.741 1546.051   75.269 1470.782     0.000 1385.541    0.000 1385.541
175.90  4865.727  116.780    0.000  116.780   174.836 1603.957   77.086 1526.872     0.000 1355.994    0.000 1355.994
176.00  4690.923  237.219   29.031  208.188   224.988 1723.669   45.049 1678.620     0.000 1644.708    0.000 1644.708
176.10  4689.949  242.064   22.773  219.291   255.502 1594.232   75.443 1518.789     0.000 1471.993    0.000 1471.993
176.20  4724.849  187.422    7.146  180.276   334.265 1646.122   56.376 1589.746     0.000 1622.790    0.000 1622.790
176.30  4808.682  104.880    0.000  104.880   129.091 1587.423   89.968 1497.455     0.000 1433.294    0.000 1433.294
176.40  4795.977  123.096    3.848  119.249   329.939 1568.306   45.049 1523.257     0.000 1531.107    0.000 1531.107
176.50  4662.941  139.974   25.153  114.821   318.182 1580.164  120.147 1460.016     0.000 1562.779    0.000 1562.779
176.60  4661.937  169.155    0.000  169.155   300.633 1589.670   65.757 1523.913     0.000 1554.135    0.000 1554.135
176.70  4743.916  204.141   45.164  158.977   272.235 1659.153  121.788 1537.365     0.000 1575.751    0.000 1575.751
176.80  4596.105  186.225   36.036  150.189   346.234 1531.946  106.997 1424.950     0.000 1492.603    0.000 1492.603
176.90  4540.090  205.855   39.627  166.228   306.859 1624.939  137.782 1487.157     0.000 1481.445    0.000 1481.445
177.00  4713.565  172.383   33.824  138.559   245.592 1643.366  118.542 1524.824     0.000 1564.585    0.000 1564.585
177.10  4673.833  207.294   61.682  145.612   202.756 1601.682  144.393 1457.290     0.000 1410.367    0.000 1410.367
177.20  4561.636  254.363   80.735  173.628   249.794 1645.114  157.362 1487.752     0.000 1461.737    0.000 1461.737
177.30  4555.303  276.330   92.166  184.165   237.861 1678.017  108.253 1569.764     0.000 1694.674    0.000 1694.674
177.40  4614.833  235.556   71.506  164.050   238.636 1762.567  170.429 1592.139     0.000 1653.863    0.000 1653.863
177.50  4593.183  233.478  100.936  132.542   280.790 1567.626  112.058 1455.568     0.000 1613.050    0.000 1613.050
177.60  4753.794  231.207   65.446  165.760   363.102 1635.194  187.676 1447.519     0.000 1594.145    0.000 1594.145
177.70  4477.354  250.701   84.203  166.498   317.322 1606.258  204.661 1401.598     0.000 1458.023    0.000 1458.023
177.80  4499.031  269.191   79.491  189.700   358.518 1453.155  162.637 1290.518     0.000 1359.805    0.000 1359.805
177.90  4621.352  211.051   61.264  149.787   305.131 1539.576  127.274 1412.303     0.000 1706.345    0.000 1706.345
178.00  4657.001  219.422   52.245  167.178   418.273 1528.397  226.145 1302.252     0.000 1645.214    0.000 1645.214
178.10  4710.798  209.227   63.587  145.640   451.948 1444.331  223.808 1220.522     0.000 1500.449    0.000 1500.449
178.20  4707.043  241.572   73.224  168.348   379.701 1515.049  303.520 1211.528     0.000 1563.883    0.000 1563.883
178.30  4636.558  191.024   58.244  132.780   458.085 1444.120  247.194 1196.927     0.000 1602.585    0.000 1602.585
178.40  4630.018  274.359   89.483  184.875   451.249 1489.757  166.399 1323.358     0.000 1696.385    0.000 1696.385
178.50  4687.587  238.360   80.563  157.796   316.372 1508.915  140.460 1368.455     0.000 1550.921    0.000 1550.921
178.60  4774.796  230.338   79.506  150.832   398.431 1431.219  180.019 1251.201     0.000 1444.555    0.000 1444.555
178.70  4579.307  218.341   96.761  121.580   402.063 1394.997  144.656 1250.341     0.000 1531.922    0.000 1531.922
178.80  4465.006  237.957   81.838  156.119   313.178 1567.828  191.611 1376.217     0.000 1410.669    0.000 1410.669
178.90  4595.610  244.058   57.033  187.024   315.550 1472.520  143.407 1329.113     0.000 1646.831    0.000 1646.831
179.00  4532.309  226.941   65.998  160.943   289.871 1478.173  190.395 1287.778     0.000 1556.044    0.000 1556.044
179.10  4608.667  213.572   62.876  150.696   414.253 1364.041  151.014 1213.026     0.000 1697.294    0.000 1697.294
179.20  4579.754  169.193   39.822  129.371   366.832 1384.242  125.937 1258.306     0.000 1413.800    0.000 1413.800
179.30  4692.899  224.139   50.915  173.224   360.477 1549.672  158.709 1390.963     0.000 1493.111    0.000 1493.111
179.40  4615.344  181.286   42.220  139.066   382.347 1444.423  167.009 1277.414     0.000 1499.752    0.000 1499.752
179.50  4768.284  234.766   66.504  168.262   288.835 1495.158  127.707 1367.450     0.000 1524.173    0.000 1524.173
179.60  4617.109  250.140   77.493  172.647   247.806 1579.998  197.613 1382.385     0.000 1552.731    0.000 1552.731
179.70  4443.907  306.727  112.845  193.881   426.199 1460.734  171.372 1289.362     0.000 1565.896    0.000 1565.896
179.80  4517.009  238.952   87.605  151.347   289.191 1392.455  153.220 1239.236     0.000 1538.058    0.000 1538.058
179.90  4577.181  207.619   59.245  148.374   229.743 1584.107  119.713 1464.394     0.000 1475.624    0.000 1475.624
180.00  4646.450  231.656   56.950  174.706   288.015 1605.838  112.272 1493.566     0.000 1432.491    0.000 1432.491
180.10  4515.883  236.333   73.705  162.627   342.446 1455.435   80.283 1375.152     0.000 1514.226    0.000 1514.226
180.20  4673.912  245.230   72.396  172.834   274.656 1638.989  129.042 1509.947     0.000 1621.591    0.000 1621.591
180.30  4620.172  249.198   70.917  178.281   143.321 1693.324   82.011 1611.312     0.000 1413.381    0.000 1413.381
180.40  4587.878  228.610   85.993  142.617   228.697 1639.893  134.883 1505.010     0.000 1715.787    0.000 1715.787
180.50  4479.750  194.160   58.464  135.696   192.906 1527.546  119.319 1408.226     0.000 1414.698    0.000 1414.698
180.60  4608.132  236.916   73.516  163.400   253.425 1432.439  144.659 1287.780     0.000 1445.361    0.000 1445.361
180.70  4708.366  220.289   56.493  163.795   239.504 1481.449  131.388 1350.061     0.000 1575.243    0.000 1575.243
180.80  4704.210  249.257   85.744  163.513   291.596 1543.110  169.907 1373.203     0.000 1481.048    0.000 1481.048
180.90  4724.472  221.891   70.568  151.323   212.745 1651.160  190.953 1460.207     0.000 1501.259    0.000 1501.259
181.00  4636.812  221.525   66.149  155.376   202.334 1595.036  174.053 1420.983     0.000 1444.757    0.000 1444.757
181.10  4508.159  238.056   50.155  187.901   244.131 1554.242  254.767 1299.475     0.000 1441.531    0.000 1441.531
181.20  4667.673  298.599   71.087  227.512   243.010 1539.314  199.562 1339.751     0.000 1359.307    0.000 1359.307
181.30  4631.029  275.962   77.058  198.905   174.394 1514.532   99.222 1415.310     0.000 1524.378    0.000 1524.378
181.40  4566.537  259.029   75.039  183.991   235.573 1453.017  147.120 1305.897     0.000 1355.386    0.000 1355.386
181.50  4644.865  243.930   58.936  184.994   249.793 1479.565  188.844 1290.720     0.000 1396.103    0.000 1396.103
181.60  4675.896  227.399   77.933  149.466   268.040 1400.126  105.096 1295.031     0.000 1363.123    0.000 1363.123
181.70  4571.596  250.807   52.649  198.158   196.581 1555.221   85.560 1469.661     0.000 1543.581    0.000 1543.581
181.80  4461.810  307.071   62.192  244.878   157.843 1586.661  120.967 1465.693     0.000 1368.559    0.000 1368.559
181.90  4591.222  325.361   90.657  234.704   210.800 1598.134  164.804 1433.329     0.000 1483.153    0.000 1483.153
182.00  4469.913  351.987   95.855  256.132   169.039 1721.319  152.349 1568.970     0.000 1591.839    0.000 1591.839
182.10  4443.440  314.868   73.558  241.310   186.419 1576.385   97.746 1478.639     0.000 1424.447    0.000 1424.447
182.20  4358.767  347.092  107.806  239.286   125.073 1796.069  142.404 1653.666     0.000 1594.150    0.000 1594.150
182.30  4533.294  313.537   76.016  237.521   199.557 1739.123  132.980 1606.143     0.000 1613.351    0.000 1613.351
182.40  4434.471  309.317   80.535  228.782   228.575 1466.404  118.412 1347.992     0.000 1503.970    0.000 1503.970
182.50  4349.188  344.601   79.373  265.229   185.424 1563.308  117.241 1446.066     0.000 1440.035    0.000 1440.035
182.60  4373.684  338.088   90.392  247.696   255.852 1491.375  102.248 1389.127     0.000 1325.129    0.000 1325.129
182.70  4334.797  327.777   87.951  239.826   188.580 1654.327  187.244 1467.083     0.000 1492.314    0.000 1492.314
182.80  4492.887  320.549   83.524  237.025   169.903 1527.364  107.909 1419.454     0.000 1423.743    0.000 1423.743
182.90  4486.775  324.362  107.566  216.796   194.286 1583.092  150.194 1432.898     0.000 1654.265    0.000 1654.265
183.00  4583.779  328.020  115.431  212.589   215.770 1606.237  143.621 1462.616     0.000 1594.250    0.000 1594.250
183.10  4320.339  326.439  104.918  221.521   276.731 1529.200   76.092 1453.108     0.000 1464.666    0.000 1464.666
183.20  4300.867  327.056  101.768  225.289   158.180 1548.045   37.700 1510.345     0.000 1404.846    0.000 1404.846
183.30  4417.968  326.989   93.285  233.704   238.034 1627.958   69.389 1558.569     0.000 1564.786    0.000 1564.786
183.40  4241.806  322.434  103.080  219.354   208.553 1497.365   71.854 1425.511     0.000 1482.254    0.000 1482.254
183.50  4429.755  322.320  104.254  218.066   288.886 1438.266   71.204 1367.062     0.000 1465.063    0.000 1465.063
183.60  4536.468  323.394   85.886  237.507   177.554 1541.562   72.936 1468.626     0.000 1465.168    0.000 1465.168
183.70  4463.711  366.563  101.479  265.084   117.203 1748.591   59.444 1689.147     0.000 1471.194    0.000 1471.194
183.80  4544.380  370.207  101.353  268.854   231.636 1801.467   99.219 1702.248     0.000 1646.224    0.000 1646.224
183.90  4406.231  371.851   90.515  281.336   124.763 1610.167   77.778 1532.389     0.000 1503.062    0.000 1503.062
184.00  4439.262  351.042  106.438  244.604    93.598 1751.218   77.993 1673.224     0.000 1594.042    0.000 1594.042
184.10  4403.056  283.039   91.854  191.185   119.400 1697.803   55.771 1642.032     0.000 1405.853    0.000 1405.853
184.20  4441.870  317.761   99.903  217.858   114.438 1726.754  123.256 1603.498     0.000 1606.514    0.000 1606.514
184.30  4279.782  341.722  105.285  236.438    50.194 1749.456   74.621 1674.835     0.000 1465.166    0.000 1465.166
184.40  4492.808  295.963  109.476  186.488   117.206 1635.621  100.474 1535.146     0.000 1515.131    0.000 1515.131
184.50  4422.099  313.136   98.102  215.034   218.323 1586.646  136.313 1450.332     0.000 1214.940    0.000 1214.940
184.60  4471.488  276.048   87.797  188.250   200.726 1583.386  115.953 1467.432     0.000 1422.145    0.000 1422.145
184.70  4582.427  267.824   79.226  188.598   152.216 1604.883  115.002 1489.881     0.000 1443.850    0.000 1443.850
184.80  4524.158  286.224   80.483  205.741   115.254 1629.882   84.089 1545.793     0.000 1425.356    0.000 1425.356
184.90  4725.006  248.994   42.038  206.956   181.402 1613.489   68.049 1545.439     0.000 1497.536    0.000 1497.536
185.00  4648.713  311.334   99.306  212.028   160.691 1750.748   73.367 1677.381     0.000 1141.442    0.000 1141.442
185.10  4423.198  290.912   92.854  198.058   251.573 1601.220   69.175 1532.045     0.000 1218.759    0.000 1218.759
185.20  4513.389  308.409   72.509  235.900   151.053 1698.961   78.380 1620.582     0.000 1431.182    0.000 1431.182
185.30  4579.750  268.820   57.501  211.319   165.404 1513.246   69.559 1443.687     0.000 1238.064    0.000 1238.064
185.40  4534.635  323.067   67.208  255.858   225.241 1483.754  105.269 1378.485     0.000 1402.736    0.000 1402.736
185.50  4410.319  321.593   78.483  243.110   170.728 1584.135   56.636 1527.499     0.000 1372.069    0.000 1372.069
185.60  4214.509  343.363   81.819  261.544   159.483 1491.922   84.519 1407.403     0.000 1128.480    0.000 1128.480
185.70  4379.616  336.781  103.916  232.866   152.917 1633.042   69.562 1563.480     0.000 1505.380    0.000 1505.380
185.80  4506.341  324.653  103.759  220.894   163.424 1607.742   93.209 1514.533     0.000 1433.999    0.000 1433.999
185.90  4441.584  321.211  106.735  214.476   191.867 1590.571   80.199 1510.372     0.000 1342.112    0.000 1342.112
186.00  4273.628  266.199   76.126  190.073   259.656 1495.839   66.105 1429.734     0.000 1454.404    0.000 1454.404
186.10  4580.731  272.599   76.044  196.554   242.577 1573.232   97.919 1475.313     0.000 1403.535    0.000 1403.535
186.20  4515.951  274.257   84.044  190.212   271.974 1567.524  114.344 1453.180     0.000 1431.081    0.000 1431.081
186.30  4630.645  284.302   82.614  201.688   202.196 1631.426   69.733 1561.693     0.000 1471.092    0.000 1471.092
186.40  4249.721  336.333   85.966  250.367   188.236 1582.904   24.730 1558.174     0.000 1257.261    0.000 1257.261
186.50  4294.741  366.126  122.956  243.170   139.421 1611.174   43.405 1567.769     0.000 1169.586    0.000 1169.586
186.60  4458.711  322.729   93.139  229.590   109.640 1661.177   34.111 1627.066     0.000 1261.284    0.000 1261.284
186.70  4434.089  329.371   82.176  247.195   179.025 1623.734   50.929 1572.805     0.000 1470.796    0.000 1470.796
186.80  4417.785  282.806   98.142  184.665   202.369 1466.937   43.362 1423.575     0.000 1366.748    0.000 1366.748
186.90  4498.251  297.528   75.425  222.103   185.776 1505.807   33.809 1471.998     0.000 1229.216    0.000 1229.216
187.00  4504.669  331.243   80.457  250.787   311.588 1502.457   51.102 1451.355     0.000 1644.614    0.000 1644.614
187.10  4412.192  309.021   82.795  226.226   243.185 1475.393   43.318 1432.075     0.000 1392.575    0.000 1392.575
187.20  4568.113  279.469   57.457  222.012   297.394 1549.850   59.960 1489.890     0.000 1471.597    0.000 1471.597
187.30  4593.687  350.424   92.118  258.306   318.355 1502.553   32.253 1470.300     0.000 1513.615    0.000 1513.615
187.40  4556.288  311.208   67.756  243.452   226.626 1730.360   41.244 1689.115     0.000 1382.520    0.000 1382.520
187.50  4692.772  283.701   63.377  220.324   194.980 1565.106   60.181 1504.925     0.000 1277.877    0.000 1277.877
187.60  4794.924  278.822   64.052  214.771   208.080 1557.672   20.838 1536.834     0.000 1522.266    0.000 1522.266
187.70  4683.505  297.423   47.775  249.648   255.593 1496.065   24.730 1471.335     0.000 1409.571    0.000 1409.571
187.80  4694.573  215.058   31.117  183.941   249.366 1524.073   49.068 1475.004     0.000 1331.956    0.000 1331.956
187.90  4758.066  251.786   69.182  182.604   222.424 1611.235   82.702 1528.533     0.000 1532.016    0.000 1532.016
188.00  4675.711  305.994   77.240  228.754   249.058 1584.599   61.994 1522.605     0.000 1503.664    0.000 1503.664
188.10  4566.988  334.941   73.932  261.009   226.405 1544.843   47.340 1497.503     0.000 1515.935    0.000 1515.935
188.20  4466.418  315.812   91.882  223.929   215.079 1570.735   82.484 1488.251     0.000 1535.538    0.000 1535.538
188.30  4374.877  339.368   81.717  257.650   195.499 1621.195   78.771 1542.424     0.000 1402.335    0.000 1402.335
188.40  4283.513  330.318   47.026  283.292   202.720 1528.906  125.201 1403.705     0.000 1432.797    0.000 1432.797
188.50  4483.615  274.930   89.487  185.442   291.694 1470.647   49.329 1421.318     0.000 1474.110    0.000 1474.110
188.60  4480.359  282.793   83.275  199.519   246.679 1480.817   93.686 1387.131     0.000 1556.854    0.000 1556.854
188.70  4435.729  309.864   74.185  235.680   233.673 1517.204   99.738 1417.466     0.000 1393.785    0.000 1393.785
188.80  4416.425  339.479  112.258  227.221   290.257 1586.941  143.099 1443.842     0.000 1759.522    0.000 1759.522
188.90  4472.012  308.880   96.210  212.670   210.973 1366.392   57.674 1308.718     0.000 1379.915    0.000 1379.915
189.00  4529.450  332.806  102.451  230.355   297.955 1495.201   84.909 1410.292     0.000 1323.310    0.000 1323.310
189.10  4418.960  296.240   74.796  221.444   269.162 1390.190   65.759 1324.432     0.000 1312.151    0.000 1312.151
189.20  4387.158  288.795   70.540  218.255   295.276 1436.848   84.693 1352.155     0.000 1394.391    0.000 1394.391
189.30  4379.297  303.721   59.903  243.818   342.904 1458.722  119.713 1339.009     0.000 1574.337    0.000 1574.337
189.40  4572.687  284.951   46.323  238.628   317.145 1368.699  105.356 1263.343     0.000 1250.120    0.000 1250.120
189.50  4411.076  439.479   87.809  351.670   239.504 1461.151  152.486 1308.664     0.000 1369.253    0.000 1369.253
189.60  4541.702  372.623   88.791  283.832   209.080 1482.639  172.588 1310.051     0.000 1319.699    0.000 1319.699
189.70  4426.253  356.266   70.628  285.638   302.376 1550.746   82.317 1468.429     0.000 1432.083    0.000 1432.083
189.80  4517.536  324.330   73.952  250.378   253.763 1556.708   85.599 1471.109     0.000 1481.944    0.000 1481.944
189.90  4423.435  408.587   95.737  312.850   232.463 1551.339   42.975 1508.364     0.000 1440.538    0.000 1440.538
190.00  4575.206  394.213  106.987  287.226   414.418 1453.571   75.573 1377.998     0.000 1620.686    0.000 1620.686
190.10  4601.544  383.701   94.280  289.421   238.515 1442.092   84.952 1357.140     0.000 1363.723    0.000 1363.723
190.20  4597.107  377.299   90.528  286.771   309.325 1531.183  115.435 1415.748     0.000 1209.109    0.000 1209.109
190.30  4582.437  340.897   95.883  245.014   372.841 1386.260   71.855 1314.405     0.000 1460.844    0.000 1460.844
190.40  4485.133  358.109  110.818  247.292   373.358 1423.497  121.570 1301.927     0.000 1573.945    0.000 1573.945
190.50  4540.899  309.433  104.437  204.996   340.928 1384.538   76.696 1307.842     0.000 1454.008    0.000 1454.008
190.60  4477.833  406.371   99.391  306.979   268.091 1434.925   60.311 1374.614     0.000 1475.317    0.000 1475.317
190.70  4481.030  375.563  104.085  271.478   201.854 1527.040   58.193 1468.846     0.000 1113.602    0.000 1113.602
190.80  4485.494  356.009  107.224  248.785   343.351 1453.921   50.497 1403.424     0.000 1595.553    0.000 1595.553
190.90  4553.324  341.375  121.839  219.535   306.993 1441.513   89.061 1352.452     0.000 1520.260    0.000 1520.260
191.00  4462.416  348.412  110.239  238.172   293.768 1407.966   56.982 1350.985     0.000 1439.433    0.000 1439.433
191.10  4544.000  371.146  103.785  267.361   352.219 1449.987   54.345 1395.643     0.000 1067.459    0.000 1067.459
191.20  4580.069  346.922   82.302  264.620   210.415 1442.478   58.365 1384.113     0.000 1240.277    0.000 1240.277
191.30  4739.063  369.194   96.321  272.874   224.376 1604.548   90.919 1513.629     0.000 1541.470    0.000 1541.470
191.40  4475.392  368.451  103.833  264.618   154.381 1567.153   47.514 1519.639     0.000 1379.611    0.000 1379.611
191.50  4637.530  309.083   93.641  215.443   152.822 1626.641   88.543 1538.097     0.000 1529.610    0.000 1529.610
191.60  4661.952  309.501   90.221  219.280   280.103 1622.742   79.679 1543.063     0.000 1494.725    0.000 1494.725
191.70  4570.960  301.688   89.968  211.721   270.631 1588.843   81.451 1507.392     0.000 1583.690    0.000 1583.690
191.80  4568.903  359.601   96.729  262.872   345.556 1664.791   73.627 1591.163     0.000 1251.524    0.000 1251.524
191.90  4494.279  343.194   93.093  250.101   289.268 1581.037   83.701 1497.336     0.000 1114.910    0.000 1114.910
192.00  4292.243  408.038  148.685  259.353   149.846 1670.438   89.278 1581.160     0.000 1060.422    0.000 1060.422
192.10  4410.268  428.024   98.377  329.646   246.603 1478.516   71.939 1406.576     0.000 1352.068    0.000 1352.068
192.20  4681.478  370.795  126.840  243.955   289.058 1588.291   45.655 1542.636     0.000 1643.213    0.000 1643.213
192.30  4623.091  348.614   78.702  269.912   422.041 1503.118   39.948 1463.170     0.000 1220.267    0.000 1220.267
192.40  4558.561  286.244   50.259  235.985   273.793 1628.139   36.144 1591.995     0.000 1254.143    0.000 1254.143
192.50  4505.429  301.401   78.829  222.572   426.697 1476.926   34.241 1442.684     0.000 1509.497    0.000 1509.497
192.60  4615.423  284.195   86.933  197.262   349.360 1484.221   38.046 1446.175     0.000 1542.772    0.000 1542.772
192.70  4505.900  340.311   89.432  250.878   292.383 1460.971   30.437 1430.534     0.000 1304.416    0.000 1304.416
192.80  4501.267  304.078  103.410  200.668   415.932 1388.116   22.827 1365.289     0.000 1087.359    0.000 1087.359
192.90  4540.736  324.198  113.120  211.078   461.031 1396.417   38.046 1358.371     0.000 1301.697    0.000 1301.697
193.00  4573.313  335.639   53.466  282.173   449.450 1574.390   71.984 1502.406     0.000 1681.507    0.000 1681.507
193.10  4588.503  276.433   61.216  215.216   375.645 1480.762   70.168 1410.594     0.000 1221.968    0.000 1221.968
193.20  4460.974  305.021   63.795  241.226   315.988 1570.725   75.746 1494.979     0.000 1162.155    0.000 1162.155
193.30  4563.119  249.186   40.671  208.515   380.879 1430.180   35.970 1394.210     0.000 1487.886    0.000 1487.886
193.40  4481.673  357.801   72.632  285.168   477.370 1475.388   24.643 1450.745     0.000 1290.125    0.000 1290.125
193.50  4563.128  271.444   58.370  213.074   414.933 1415.364   24.469 1390.895     0.000 1059.710    0.000 1059.710
193.60  4661.289  233.971   43.785  190.186   497.165 1284.451   19.023 1265.428     0.000 1548.506    0.000 1548.506
193.70  4701.948  294.392   42.305  252.086   424.770 1559.592   59.317 1500.274     0.000 1746.362    0.000 1746.362
193.80  4625.946  304.620   52.282  252.338   360.780 1434.309   26.459 1407.851     0.000 1440.228    0.000 1440.228
193.90  4688.321  279.434   46.266  233.167   272.800 1548.796   54.819 1493.978     0.000 1390.868    0.000 1390.868
194.00  4653.044  297.438   37.881  259.558   378.718 1421.178   37.785 1383.393     0.000 1442.644    0.000 1442.644
194.10  4956.771  200.213   37.979  162.234   419.445 1546.327   70.081 1476.247     0.000 1523.574    0.000 1523.574
194.20  4690.880  266.960   40.642  226.318   289.357 1538.391   94.289 1444.103     0.000 1039.811    0.000 1039.811
194.30  4755.603  234.582   33.200  201.382   398.156 1516.330  134.411 1381.919     0.000 1017.887    0.000 1017.887
194.40  4709.640  251.906    3.565  248.341   375.038 1450.551  119.498 1331.053     0.000 1101.138    0.000 1101.138
194.50  4801.588  240.240    8.118  232.122   395.141 1576.908  127.577 1449.331     0.000 1202.164    0.000 1202.164
194.60  4667.312  292.356   45.575  246.781   341.583 1516.397  102.033 1414.364     0.000 1024.328    0.000 1024.328
194.70  4749.227  221.787   13.739  208.048   271.062 1559.609   65.413 1494.197     0.000 1430.282    0.000 1430.282
194.80  4852.577  228.586   34.245  194.341   281.911 1611.504   77.432 1534.072     0.000 1210.617    0.000 1210.617
194.90  4769.494  239.958   46.208  193.750   328.263 1628.822   82.832 1545.990     0.000 1224.286    0.000 1224.286
195.00  4849.900  225.620   45.165  180.455   360.379 1501.664   64.330 1437.334     0.000 1481.949    0.000 1481.949
195.10  4679.058  223.763   27.819  195.944   359.441 1521.171   96.408 1424.762     0.000 1559.868    0.000 1559.868
195.20  4745.605  288.173   39.445  248.728   425.925 1541.664  181.796 1359.868     0.000 1263.693    0.000 1263.693
195.30  4624.751  218.812   33.552  185.260   385.202 1406.085  143.270 1262.815     0.000 1480.147    0.000 1480.147
195.40  4591.310  250.619   37.667  212.952   349.268 1475.481  166.319 1309.162     0.000 1504.070    0.000 1504.070
195.50  4597.952  228.081   52.914  175.167   305.786 1437.217  150.100 1287.118     0.000 1482.959    0.000 1482.959
195.60  4528.903  268.020   78.099  189.921   152.697 1512.255  133.239 1379.016     0.000 1489.790    0.000 1489.790
195.70  4706.408  254.817   80.132  174.686   217.461 1532.544  178.595 1353.949     0.000 1352.063    0.000 1352.063
195.80  4815.431  218.053   78.598  139.456   220.525 1629.267  184.865 1444.402     0.000 1542.476    0.000 1542.476
195.90  4620.484  263.594   75.662  187.932   176.777 1574.399  156.939 1417.460     0.000 1551.721    0.000 1551.721
196.00  4554.398  260.100   71.913  188.187   218.495 1591.796  176.479 1415.317     0.000 1632.460    0.000 1632.460
196.10  4568.160  312.095   63.858  248.237   322.333 1478.486  110.679 1367.807     0.000 1560.371    0.000 1560.371
196.20  4742.274  281.336   73.267  208.069   362.112 1484.566  136.446 1348.120     0.000 1540.166    0.000 1540.166
196.30  4523.982  301.901   81.413  220.489   315.122 1560.598   99.782 1460.816     0.000 1251.024    0.000 1251.024
196.40  4601.983  238.188   51.269  186.919   212.440 1570.589  100.987 1469.601     0.000 1439.627    0.000 1439.627
196.50  4578.690  218.573   43.362  175.211   217.714 1609.448  116.121 1493.327     0.000 1486.687    0.000 1486.687
196.60  4547.357  220.969   45.927  175.042   179.111 1619.141  124.121 1495.020     0.000 1390.569    0.000 1390.569
196.70  4556.453  209.733   74.772  134.961   339.461 1368.296   82.010 1286.286     0.000 1119.226    0.000 1119.226
196.80  4698.280  308.941   98.708  210.232   280.963 1582.603   80.538 1502.065     0.000 1231.719    0.000 1231.719
196.90  4579.534  225.797   52.818  172.979   247.674 1515.073  134.110 1380.963     0.000 1191.507    0.000 1191.507
197.00  4617.124  324.972   56.749  268.223   262.330 1655.861  132.855 1523.006     0.000 1629.942    0.000 1629.942
197.10  4595.896  272.312   67.936  204.375   290.217 1469.657  112.880 1356.777     0.000 1440.840    0.000 1440.840
197.20  4502.264  344.054   98.349  245.705   344.953 1501.264  134.628 1366.637     0.000 1549.621    0.000 1549.621
197.30  4434.396  309.884   98.897  210.986   225.798 1442.063   94.376 1347.687     0.000 1220.167    0.000 1220.167
197.40  4662.381  282.049   88.667  193.382   243.958 1496.674  129.658 1367.016     0.000 1444.353    0.000 1444.353
197.50  4509.362  248.671   74.451  174.220   198.133 1516.487  120.009 1396.478     0.000 1405.454    0.000 1405.454
197.60  4332.751  329.401   88.468  240.933   156.587 1527.584  102.159 1425.425     0.000 1554.437    0.000 1554.437
197.70  4370.467  285.158   72.852  212.306   182.308 1394.112  115.862 1278.251     0.000 1253.743    0.000 1253.743
197.80  4418.682  263.744   88.383  175.361   142.839 1537.397  120.011 1417.386     0.000 1513.323    0.000 1513.323
197.90  4373.478  301.179   95.473  205.706   233.069 1449.680  111.237 1338.443     0.000 1453.706    0.000 1453.706
198.00  4473.024  239.887   40.923  198.964   243.697 1442.470   91.049 1351.420     0.000 1362.523    0.000 1362.523
198.10  4419.958  253.880   68.514  185.366   177.036 1444.033   64.243 1379.790     0.000 1291.450    0.000 1291.450
198.20  4273.237  321.287   72.852  248.435   192.515 1558.217   69.344 1488.874     0.000 1617.669    0.000 1617.669
198.30  4276.214  332.686   44.281  288.404   173.149 1656.328  107.345 1548.982     0.000 1564.596    0.000 1564.596
198.40  4308.835  331.501   32.287  299.215   218.975 1433.266   56.634 1376.632     0.000 1361.923    0.000 1361.923
198.50  4227.587  331.390   25.792  305.598   219.407 1431.269   35.668 1395.602     0.000 1289.837    0.000 1289.837
198.60  4304.927  345.366   81.407  263.958   305.783 1428.888   49.069 1379.819     0.000 1420.931    0.000 1420.931
198.70  4394.959  318.695   52.592  266.103   372.706 1470.787   60.528 1410.259     0.000 1493.806    0.000 1493.806
198.80  4289.336  306.329   45.971  260.358   321.083 1401.204   41.459 1359.745     0.000 1258.466    0.000 1258.466
198.90  4476.871  310.433   61.639  248.794   338.942 1309.354   47.125 1262.229     0.000 1431.082    0.000 1431.082
199.00  4456.245  320.040   55.241  264.799   254.462 1498.878   37.614 1461.264     0.000 1512.110    0.000 1512.110
199.10  4413.775  254.936   58.088  196.848   408.844 1415.836   51.188 1364.648     0.000 1532.924    0.000 1532.924
199.20  4347.585  289.641   63.248  226.393   219.618 1630.702   22.568 1608.134     0.000 1470.995    0.000 1470.995
199.30  4523.831  269.411   50.804  218.607   309.335 1385.526    3.718 1381.808     0.000 1211.928    0.000 1211.928
199.40  4444.804  264.327   53.481  210.846   348.748 1395.231   13.229 1382.002     0.000 1432.990    0.000 1432.990
199.50  4584.085  278.893   69.362  209.531   285.378 1508.775   51.319 1457.457     0.000 1455.618    0.000 1455.618
199.60  4379.453  283.797   47.333  236.464   252.428 1527.035   41.721 1485.314     0.000 1370.269    0.000 1370.269
199.70  4487.692  259.026   26.552  232.474   271.412 1423.474   82.486 1340.988     0.000 1251.838    0.000 1251.838
199.80  4389.612  320.395   60.273  260.122   388.233 1296.380   47.298 1249.082     0.000 1555.149    0.000 1555.149
199.90  4545.232  255.286   43.051  212.235   382.180 1408.758   47.427 1361.331     0.000 1415.208    0.000 1415.208
200.00  4510.635  252.299   44.756  207.543   361.416 1332.245   39.083 1293.163     0.000 1463.652    0.000 1463.652
200.10  4485.708  219.452    0.366  219.085   344.902 1373.784   47.167 1326.617     0.000 1403.839    0.000 1403.839
200.20  4514.845  240.923   23.311  217.612   246.078 1293.301   15.132 1278.169     0.000 1321.806    0.000 1321.806
200.30  4655.405  265.059   39.678  225.381   252.045 1487.285   18.764 1468.522     0.000 1147.479    0.000 1147.479
200.40  4699.408  241.069   38.343  202.726   299.474 1546.458   52.701 1493.757     0.000 1504.685    0.000 1504.685
200.50  4633.423  205.908    1.269  204.640   332.157 1489.165   95.115 1394.050     0.000 1585.812    0.000 1585.812
200.60  4551.464  213.936   14.162  199.774   374.047 1419.566   41.850 1377.716     0.000 1313.972    0.000 1313.972
200.70  4598.671  281.127   50.802  230.326   283.300 1462.911   81.147 1381.764     0.000 1383.432    0.000 1383.432
200.80  4552.505  260.122   17.332  242.790   217.461 1423.796   73.065 1350.732     0.000 1231.531    0.000 1231.531
200.90  4551.903  283.130    8.638  274.492   267.607 1412.627   70.773 1341.854     0.000 1140.441    0.000 1140.441
201.00  4588.927  283.083   26.635  256.448   263.242 1452.719   74.017 1378.702     0.000 1272.744    0.000 1272.744
201.10  4547.363  318.265   55.497  262.768   445.992 1293.484   76.999 1216.485     0.000 1370.366    0.000 1370.366
201.20  4589.032  286.310   50.465  235.844   340.328 1498.838   30.437 1468.402     0.000 1412.891    0.000 1412.891
201.30  4496.687  263.444   31.990  231.455   217.417 1517.646   41.503 1476.143     0.000 1132.509    0.000 1132.509
201.40  4542.583  302.735   27.101  275.635   192.432 1536.767   68.050 1468.717     0.000 1355.492    0.000 1355.492
201.50  4756.674  278.712   13.247  265.465   137.872 1645.403   92.390 1553.012     0.000 1392.082    0.000 1392.082
201.60  4639.334  316.252    9.894  306.358   162.209 1593.378   60.355 1533.023     0.000 1488.189    0.000 1488.189
201.70  4568.165  360.415   18.148  342.266    73.495 1677.124  100.389 1576.735     0.000 1417.614    0.000 1417.614
201.80  4576.897  408.243   54.378  353.865   184.031 1618.076   37.915 1580.160     0.000 1324.821    0.000 1324.821
201.90  4548.156  395.497   61.876  333.621   177.771 1746.014   58.625 1687.388     0.000 1505.374    0.000 1505.374
202.00  4582.922  425.657  109.736  315.921   158.057 1684.312   62.689 1621.623     0.000 1374.184    0.000 1374.184
202.10  4487.096  410.111   82.551  327.560   156.678 1645.147   58.366 1586.781     0.000 1464.562    0.000 1464.562
202.20  4710.044  416.539   72.783  343.755   185.945 1681.906   90.402 1591.503     0.000 1556.954    0.000 1556.954
202.30  4428.871  401.435   70.586  330.848    92.520 1812.117   61.825 1750.292     0.000 1655.177    0.000 1655.177
202.40  4623.123  380.714   87.206  293.508   164.462 1651.131   85.689 1565.442     0.000 1514.732    0.000 1514.732
202.50  4572.498  443.496   65.110  378.386    51.534 1748.767  104.886 1643.881     0.000 1524.589    0.000 1524.589
202.60  4562.475  335.623   54.112  281.511    86.381 1742.274   64.114 1678.160     0.000 1626.228    0.000 1626.228
202.70  4487.763  378.585   58.749  319.836   132.123 1711.685   41.200 1670.485     0.000 1463.459    0.000 1463.459
202.80  4482.098  366.204   56.231  309.973   244.485 1538.431   35.192 1503.239     0.000 1563.683    0.000 1563.683
202.90  4382.170  331.252   70.618  260.634   115.003 1623.397   31.474 1591.923     0.000 1442.847    0.000 1442.847
203.00  4362.071  311.000   46.141  264.859   216.557 1562.105   28.189 1533.917     0.000 1391.779    0.000 1391.779
203.10  4441.753  313.560   34.185  279.375   219.239 1449.642   36.876 1412.766     0.000 1278.075    0.000 1278.075
203.20  4476.881  292.990   28.499  264.491   340.712 1400.597   60.998 1339.600     0.000 1505.478    0.000 1505.478
203.30  4659.917  306.236   19.816  286.420   384.465 1424.566  117.507 1307.059     0.000 1507.390    0.000 1507.390
203.40  4538.560  255.101   19.393  235.708   367.908 1462.666   74.230 1388.436     0.000 1311.453    0.000 1311.453
203.50  4633.632  265.444   16.837  248.607   377.202 1532.827   72.112 1460.716     0.000 1474.213    0.000 1474.213
203.60  4612.498  261.814   35.441  226.373   406.778 1432.102  109.380 1322.722     0.000 1413.898    0.000 1413.898
203.70  4548.046  283.322    9.640  273.682   459.966 1361.690  100.865 1260.825     0.000 1259.181    0.000 1259.181
203.80  4498.138  320.461   23.490  296.972   480.572 1410.661   97.882 1312.779     0.000 1393.890    0.000 1393.890
203.90  4419.801  317.998   46.889  271.109   549.008 1344.260  106.612 1237.648     0.000 1473.614    0.000 1473.614
204.00  4488.620  294.146   39.812  254.333   423.073 1397.178  100.172 1297.006     0.000 1504.276    0.000 1504.276
204.10  4692.648  299.460   44.842  254.618   480.954 1421.783   59.577 1362.206     0.000 1543.883    0.000 1543.883
204.20  4736.886  310.646   36.395  274.251   478.583 1342.858   71.250 1271.609     0.000 1454.908    0.000 1454.908
204.30  4682.656  265.099   30.732  234.367   396.358 1398.373   39.645 1358.728     0.000 1376.699    0.000 1376.699
204.40  4696.725  206.271    4.947  201.324   373.840 1384.284   18.850 1365.434     0.000 1143.764    0.000 1143.764
204.50  4638.721  243.461   35.736  207.725   313.358 1512.083   28.534 1483.548     0.000 1246.409    0.000 1246.409
204.60  4494.180  277.170   10.993  266.177   292.259 1476.616    1.902 1474.714     0.000 1425.254    0.000 1425.254
204.70  4561.427  241.163   22.772  218.391   269.737 1471.255   38.046 1433.209     0.000 1395.899    0.000 1395.899
204.80  4528.807  224.016   16.037  207.979   283.572 1431.876   22.784 1409.092     0.000 1342.920    0.000 1342.920
204.90  4488.121  226.021   28.848  197.173   319.024 1303.554  120.707 1182.847     0.000 1374.583    0.000 1374.583
205.00  4456.541  252.595   43.432  209.163   289.580 1321.416  115.171 1206.246     0.000 1355.587    0.000 1355.587
205.10  4645.625  240.400   45.113  195.288   283.311 1388.734   82.750 1305.984     0.000 1355.486    0.000 1355.486
205.20  4412.933  303.775   54.427  249.349   231.300 1388.569   70.126 1318.444     0.000 1309.642    0.000 1309.642
205.30  4427.749  278.318   56.567  221.751   289.191 1323.890   75.961 1247.929     0.000 1387.058    0.000 1387.058
205.40  4402.927  277.257   50.394  226.863   271.508 1400.880   97.017 1303.863     0.000 1225.598    0.000 1225.598
205.50  4332.187  279.084   17.251  261.833   278.724 1288.004   47.557 1240.447     0.000 1132.003    0.000 1132.003
205.60  4469.421  268.068   13.529  254.539   325.074 1319.174   74.146 1245.028     0.000 1184.281    0.000 1184.281
205.70  4485.636  276.213   34.257  241.956   296.109 1388.092   36.144 1351.948     0.000 1234.145    0.000 1234.145
205.80  4402.333  306.052   22.661  283.391   320.446 1358.542   26.589 1331.954     0.000 1406.353    0.000 1406.353
205.90  4519.052  230.416   44.810  185.606   382.522 1305.015   22.741 1282.274     0.000 1374.379    0.000 1374.379
206.00  4583.881  302.460   58.959  243.500   345.909 1305.857   39.516 1266.341     0.000 1273.150    0.000 1273.150
206.10  4667.186  315.347   68.667  246.680   355.166 1324.004   85.730 1238.274     0.000 1404.947    0.000 1404.947
206.20  4516.457  260.422   49.674  210.749   451.701 1270.356   46.994 1223.362     0.000 1301.997    0.000 1301.997
206.30  4536.312  277.955   39.301  238.654   384.907 1360.242   69.693 1290.549     0.000 1464.867    0.000 1464.867
206.40  4443.141  258.765   49.997  208.768   425.410 1282.483   58.147 1224.336     0.000 1313.758    0.000 1313.758
206.50  4664.327  226.444    8.019  218.425   379.500 1338.760   41.332 1297.428     0.000 1445.764    0.000 1445.764
206.60  4631.626  273.855   28.791  245.064   373.975 1377.181  101.813 1275.368     0.000 1508.295    0.000 1508.295
206.70  4634.543  293.162   28.792  264.370   384.993 1260.592   29.959 1230.633     0.000 1335.275    0.000 1335.275
206.80  4533.815  264.833   44.855  219.978   333.546 1313.675   52.438 1261.237     0.000 1281.491    0.000 1281.491
206.90  4496.890  289.835   54.850  234.985   356.283 1368.964   37.524 1331.439     0.000 1432.187    0.000 1432.187
207.00  4655.956  254.900   45.351  209.549   410.971 1320.424   58.147 1262.278     0.000 1515.837    0.000 1515.837
207.10  4460.229  258.802   63.783  195.019   360.733 1310.174   52.570 1257.604     0.000 1403.538    0.000 1403.538
207.20  4595.339  272.617   54.609  218.008   453.817 1419.947   76.696 1343.251     0.000 1621.796    0.000 1621.796
207.30  4452.082  272.830   39.686  233.144   408.595 1326.088   59.832 1266.256     0.000 1435.405    0.000 1435.405
207.40  4551.656  314.340   98.476  215.864   325.372 1520.932   83.784 1437.148     0.000 1451.689    0.000 1451.689
207.50  4615.904  256.913   51.114  205.798   257.366 1473.297   63.726 1409.572     0.000 1352.163    0.000 1352.163
207.60  4523.229  310.775   53.426  257.349   260.477 1553.179   44.743 1508.436     0.000 1360.506    0.000 1360.506
207.70  4565.245  358.444  113.725  244.719   300.072 1503.436   31.431 1472.005     0.000 1512.011    0.000 1512.011
207.80  4491.720  378.338  142.354  235.984   253.687 1551.594   92.945 1458.649     0.000 1334.571    0.000 1334.571
207.90  4480.888  321.679   89.107  232.572   190.048 1592.291   84.738 1507.554     0.000 1445.062    0.000 1445.062
208.00  4403.677  368.125   93.292  274.833   304.786 1493.410   60.311 1433.099     0.000 1019.300    0.000 1019.300
208.10  4534.067  347.473   89.868  257.605   224.760 1538.555   68.694 1469.861     0.000 1354.884    0.000 1354.884
208.20  4495.207  311.727   72.176  239.551   248.979 1579.689   54.558 1525.131     0.000 1514.830    0.000 1514.830
208.30  4683.345  343.948   85.050  258.898   277.676 1590.425   20.579 1569.845     0.000 1304.114    0.000 1304.114
208.40  4470.544  355.588   74.536  281.052   342.868 1522.454   35.366 1487.088     0.000 1485.074    0.000 1485.074
208.50  4565.467  283.855   64.700  219.155   290.392 1575.577   79.288 1496.290     0.000 1505.376    0.000 1505.376
208.60  4483.353  320.926   75.481  245.444   211.577 1567.756   71.679 1496.077     0.000 1415.601    0.000 1415.601
208.70  4657.502  333.720   75.552  258.168   320.043 1449.692   50.451 1399.240     0.000 1343.821    0.000 1343.821
208.80  4591.136  354.291   83.600  270.691   298.091 1503.440   80.152 1423.288     0.000 1345.230    0.000 1345.230
208.90  4588.914  273.683   82.288  191.395   237.775 1529.544   50.450 1479.093     0.000 1301.096    0.000 1301.096
209.00  4540.010  298.442   59.373  239.070   276.777 1436.516   63.420 1373.096     0.000 1314.671    0.000 1314.671
209.10  4449.053  337.070   78.102  258.968   392.163 1360.174   71.250 1288.924     0.000 1461.452    0.000 1461.452
209.20  4446.863  268.423   48.747  219.677   449.838 1245.937   36.749 1209.188     0.000 1281.192    0.000 1281.192
209.30  4455.925  283.300   59.314  223.986   323.126 1502.335   77.130 1425.205     0.000 1366.342    0.000 1366.342
209.40  4563.080  234.957   38.276  196.681   384.520 1411.266   64.505 1346.761     0.000 1090.483    0.000 1090.483
209.50  4493.643  259.179   59.442  199.736   436.265 1319.427   60.614 1258.813     0.000 1446.466    0.000 1446.466
209.60  4332.163  327.356   77.889  249.468   361.736 1370.370   63.554 1306.815     0.000 1374.892    0.000 1374.892
209.70  4478.172  300.960   59.089  241.871   354.467 1366.205   63.942 1302.263     0.000 1427.968    0.000 1427.968
209.80  4398.970  289.221   81.015  208.206   320.577 1484.303   84.560 1399.743     0.000 1427.968    0.000 1427.968
209.90  4457.842  257.113   30.312  226.801   183.311 1657.124   64.548 1592.575     0.000 1620.995    0.000 1620.995
210.00  4307.445  309.408   33.077  276.332   219.235 1437.463   20.839 1416.624     0.000 1342.617    0.000 1342.617
210.10  4406.408  338.087   34.061  304.026   243.273 1455.918   22.395 1433.522     0.000 1341.913    0.000 1341.913
210.20  4697.612  264.686   17.234  247.452   380.324 1418.269   48.938 1369.331     0.000 1349.859    0.000 1349.859
210.30  4517.326  233.233   28.957  204.276   169.214 1570.617   41.332 1529.285     0.000 1375.893    0.000 1375.893
210.40  4614.714  305.581   73.683  231.898   168.783 1647.920   80.542 1567.378     0.000 1559.067    0.000 1559.067
210.50  4474.257  297.364   75.023  222.341   295.231 1447.573   26.155 1421.419     0.000 1406.154    0.000 1406.154
210.60  4654.353  208.913   49.209  159.704   242.753 1454.280   62.169 1392.111     0.000 1296.375    0.000 1296.375
210.70  4541.290  286.960   88.988  197.972   318.544 1483.766   88.800 1394.966     0.000 1336.587    0.000 1336.587
210.80  4564.941  293.384   87.807  205.577   264.156 1534.215   79.549 1454.665     0.000 1530.214    0.000 1530.214
210.90  4591.879  323.413   69.304  254.109   276.826 1656.478   43.666 1612.813     0.000 1597.069    0.000 1597.069
211.00  4492.420  371.191   93.795  277.396   211.890 1655.062   56.896 1598.167     0.000 1556.054    0.000 1556.054
211.10  4503.404  324.790   87.224  237.566   278.849 1625.394   78.728 1546.667     0.000 1620.692    0.000 1620.692
211.20  4389.458  329.292   61.930  267.362   429.780 1478.102   36.144 1441.959     0.000 1550.823    0.000 1550.823
211.30  4645.560  389.414   71.291  318.123   497.699 1376.151   75.657 1300.494     0.000 1507.591    0.000 1507.591
211.40  4511.126  277.172   28.450  248.722   368.780 1311.011   49.373 1261.638     0.000 1254.153    0.000 1254.153
211.50  4517.141  257.233   30.833  226.399   385.472 1353.559   83.528 1270.031     0.000 1313.973    0.000 1313.973
211.60  4556.555  296.898   29.396  267.503   205.786 1560.244   77.690 1482.554     0.000 1142.554    0.000 1142.554
211.70  4526.622  355.364   42.263  313.101   140.289 1610.869   74.103 1536.766     0.000 1498.345    0.000 1498.345
211.80  4429.548  327.009   42.008  285.000   210.847 1499.637   60.614 1439.023     0.000 1175.335    0.000 1175.335
211.90  4523.099  338.296   51.083  287.214   211.537 1579.847  122.999 1456.848     0.000 1447.579    0.000 1447.579
212.00  4506.568  345.330   78.155  267.175   299.999 1402.318  166.969 1235.349     0.000 1296.176    0.000 1296.176
212.10  4368.864  393.459   52.368  341.092   318.200 1345.386   60.441 1284.945     0.000 1202.780    0.000 1202.780
212.20  4470.315  384.591   43.064  341.527   346.000 1393.844  171.205 1222.639     0.000 1276.165    0.000 1276.165
212.30  4431.051  451.932   45.603  406.329   267.475 1629.719  116.855 1512.863     0.000 1446.365    0.000 1446.365
212.40  4678.701  367.589   48.067  319.522   185.164 1695.318  116.554 1578.765     0.000 1436.216    0.000 1436.216
212.50  4470.486  345.669   43.418  302.251   264.017 1578.711  221.224 1357.486     0.000 1621.397    0.000 1621.397
212.60  4624.896  387.621   51.366  336.255   241.150 1662.899  130.869 1532.030     0.000 1437.219    0.000 1437.219
212.70  4550.013  398.913   54.805  344.108   333.630 1421.644  154.602 1267.042     0.000 1387.858    0.000 1387.858
212.80  4518.409  386.592   68.684  317.908   262.505 1577.716  121.095 1456.620     0.000 1448.075    0.000 1448.075
212.90  4593.304  408.497   47.801  360.696   146.254 1726.339  161.860 1564.479     0.000 1527.793    0.000 1527.793
213.00  4470.390  456.021   46.421  409.600   170.940 1533.150  117.942 1415.208     0.000 1370.069    0.000 1370.069
213.10  4444.975  402.468   50.493  351.975   186.892 1619.788  147.342 1472.446     0.000 1409.273    0.000 1409.273
213.20  4581.721  391.968   47.802  344.166   244.472 1585.289   96.671 1488.618     0.000 1509.404    0.000 1509.404
213.30  4376.893  350.314   61.145  289.169   106.651 1719.385  189.831 1529.554     0.000 1579.375    0.000 1579.375
213.40  4252.657  391.596   38.601  352.995   203.374 1500.030  199.003 1301.027     0.000 1142.764    0.000 1142.764
213.50  4095.292  463.867   55.410  408.457   178.591 1493.507  122.439 1371.068     0.000 1194.232    0.000 1194.232
213.60  4273.750  453.056   38.557  414.499   145.008 1547.845  209.293 1338.552     0.000 1254.457    0.000 1254.457
213.70  4279.424  466.312   41.277  425.035   199.049 1431.366  163.074 1268.292     0.000 1373.184    0.000 1373.184
213.80  4349.293  414.831   29.832  385.000   229.529 1508.583  151.230 1357.353     0.000 1250.435    0.000 1250.435
213.90  4317.146  397.441   28.479  368.962   166.316 1502.705   92.388 1410.317     0.000 1252.139    0.000 1252.139
214.00  4371.924  375.420   29.664  345.756   211.664 1526.259  125.676 1400.583     0.000 1234.142    0.000 1234.142
214.10  4392.350  340.638   33.721  306.917   196.065 1483.202   86.854 1396.348     0.000 1145.879    0.000 1145.879
214.20  4340.655  324.114   51.845  272.269   202.768 1458.745  112.534 1346.211     0.000 1182.173    0.000 1182.173
214.30  4383.460  331.430   35.892  295.538   165.277 1527.478   58.841 1468.638     0.000 1233.341    0.000 1233.341
214.40  4214.392  346.590   29.847  316.743   154.128 1638.783   64.678 1574.105     0.000 1357.194    0.000 1357.194
214.50  4452.710  331.498   39.149  292.349   190.230 1543.771   85.603 1458.168     0.000 1336.088    0.000 1336.088
214.60  4371.632  318.216   45.067  273.149   217.634 1603.464  138.259 1465.205     0.000 1273.853    0.000 1273.853
214.70  4378.437  333.083   64.387  268.697   169.123 1652.410  165.750 1486.660     0.000 1173.219    0.000 1173.219
214.80  4270.441  290.776   41.108  249.668   120.968 1492.761  115.950 1376.811     0.000 1172.015    0.000 1172.015
214.90  4321.250  253.076   55.058  198.019   172.414 1539.892   83.442 1456.450     0.000 1142.963    0.000 1142.963
215.00  4627.124  286.776   57.480  229.295   184.258 1640.625  194.507 1446.118     0.000 1407.967    0.000 1407.967
215.10  4627.685  309.632   65.725  243.907   239.858 1532.648   79.723 1452.926     0.000 1248.121    0.000 1248.121
215.20  4533.450  283.797   68.432  215.365   171.029 1534.394  143.967 1390.427     0.000 1264.806    0.000 1264.806
215.30  4503.468  300.413   46.011  254.402   142.754 1595.506   90.484 1505.022     0.000 1275.261    0.000 1275.261
215.40  4469.611  400.156   67.976  332.180   216.775 1573.512   91.137 1482.375     0.000 1265.012    0.000 1265.012
215.50  4570.443  354.718   26.564  328.153   262.341 1569.060  134.543 1434.516     0.000 1494.527    0.000 1494.527
215.60  4452.885  345.479   32.554  312.925   309.678 1494.996   85.041 1409.955     0.000 1445.162    0.000 1445.162
215.70  4554.222  370.091   45.970  324.121   164.974 1675.715  140.894 1534.821     0.000 1488.189    0.000 1488.189
215.80  4504.662  281.150    3.691  277.458   203.670 1629.576  155.285 1474.291     0.000 1393.885    0.000 1393.885
215.90  4562.481  236.826   36.553  200.273   252.697 1542.775  172.589 1370.186     0.000 1650.047    0.000 1650.047
216.00  4720.157  334.068   61.262  272.806   281.061 1643.125  219.020 1424.105     0.000 1678.201    0.000 1678.201
216.10  4626.073  303.570   41.106  262.463   258.834 1659.577  127.921 1531.656     0.000 1417.616    0.000 1417.616
216.20  4574.677  289.858   68.185  221.673   178.336 1582.143  121.823 1460.320     0.000 1366.443    0.000 1366.443
216.30  4789.069  238.186   20.362  217.824   173.624 1598.079  122.215 1475.865     0.000 1527.703    0.000 1527.703
216.40  4620.081  337.080   55.956  281.124   164.799 1750.059  125.193 1624.866     0.000 1417.008    0.000 1417.008
216.50  4511.752  338.914   75.462  263.452   101.898 1695.997  186.371 1509.627     0.000 1577.065    0.000 1577.065
216.60  4631.495  294.744   33.555  261.188   120.060 1636.864  119.059 1517.805     0.000 1484.474    0.000 1484.474
216.70  4593.256  355.950   91.116  264.834   127.750 1655.960   89.703 1566.258     0.000 1468.588    0.000 1468.588
216.80  4385.324  423.120  131.852  291.269   117.898 1648.511  156.589 1491.922     0.000 1104.254    0.000 1104.254
216.90  4549.322  354.181   89.936  264.245   150.404 1668.758  136.782 1531.975     0.000 1537.050    0.000 1537.050
217.00  4615.000  320.761   47.769  272.992   166.830 1794.376  160.989 1633.387     0.000 1760.531    0.000 1760.531
217.10  4369.109  348.079   25.547  322.532   169.035 1572.700  105.837 1466.863     0.000 1508.600    0.000 1508.600
217.20  4424.105  359.708   31.805  327.904   138.466 1631.307   96.279 1535.028     0.000 1476.025    0.000 1476.025
217.30  4549.278  356.682   14.796  341.886   159.131 1723.008   74.790 1648.219     0.000 1387.052    0.000 1387.052
217.40  4538.965  387.173   36.989  350.185   114.348 1730.978   43.191 1687.787     0.000 1316.381    0.000 1316.381
217.50  4332.382  387.992   28.746  359.247   132.245 1606.629   35.193 1571.436     0.000 1406.254    0.000 1406.254
217.60  4366.658  434.579   59.313  375.266   184.822 1588.782   54.043 1534.740     0.000 1262.697    0.000 1262.697
217.70  4373.029  416.521   20.502  396.018   177.038 1573.733   40.986 1532.747     0.000 1326.133    0.000 1326.133
217.80  4387.071  380.798    8.398  372.400   179.195 1548.623   69.087 1479.536     0.000 1447.780    0.000 1447.780
217.90  4364.003  363.569   15.430  348.139   196.962 1575.761   73.970 1501.791     0.000 1498.244    0.000 1498.244
218.00  4476.900  333.020   24.519  308.501   181.956 1603.511   52.354 1551.157     0.000 1467.072    0.000 1467.072
218.10  4537.871  234.769    0.000  234.769   192.986 1441.221   72.976 1368.245     0.000 1326.733    0.000 1326.733
218.20  4397.537  361.838    8.454  353.384   159.910 1673.060  101.203 1571.857     0.000 1458.531    0.000 1458.531
218.30  4462.515  331.337   34.664  296.674   189.138 1521.544  112.056 1409.488     0.000 1519.454    0.000 1519.454
218.40  4526.072  308.214    3.593  304.621   206.733 1675.402   75.530 1599.873     0.000 1610.234    0.000 1610.234
218.50  4527.831  316.875    0.211  316.664   237.387 1478.662   58.625 1420.037     0.000 1528.806    0.000 1528.806
218.60  4577.764  252.309    7.116  245.193   266.227 1424.958   97.267 1327.691     0.000 1466.876    0.000 1466.876
218.70  4555.435  332.227   59.605  272.622   249.059 1648.393  124.422 1523.971     0.000 1711.775    0.000 1711.775
218.80  4578.418  322.586   60.663  261.924   246.252 1687.779  111.366 1576.412     0.000 1882.585    0.000 1882.585
218.90  4455.792  316.036   34.452  281.584   206.485 1612.124   82.144 1529.979     0.000 1599.082    0.000 1599.082
219.00  4594.889  308.637   10.146  298.491   180.324 1554.411   73.885 1480.526     0.000 1436.319    0.000 1436.319
219.10  4510.513  292.847    0.000  292.847   216.082 1608.612  112.924 1495.689     0.000 1354.684    0.000 1354.684
219.20  4646.581  294.752    1.057  293.696   297.264 1540.349   92.000 1448.349     0.000 1457.928    0.000 1457.928
219.30  4323.322  377.822   34.371  343.451   190.650 1537.186   90.446 1446.741     0.000 1382.022    0.000 1382.022
219.40  4501.622  333.695   21.504  312.191   206.002 1591.870   72.244 1519.626     0.000 1424.950    0.000 1424.950
219.50  4553.659  348.030   56.858  291.172   249.312 1578.823  104.236 1474.588     0.000 1498.343    0.000 1498.343
219.60  4485.832  332.079    0.634  331.445   273.659 1429.191   67.272 1361.919     0.000 1497.237    0.000 1497.237
219.70  4347.966  356.604   48.829  307.774   244.467 1467.140   46.474 1420.665     0.000 1524.476    0.000 1524.476
219.80  4433.756  381.302   84.636  296.667   189.225 1670.340   97.660 1572.681     0.000 1657.487    0.000 1657.487
219.90  4523.540  320.307   43.530  276.776   291.333 1640.063   41.764 1598.299     0.000 1536.139    0.000 1536.139
220.00  4389.458  323.675   46.985  276.689   307.944 1505.114   73.842 1431.271     0.000 1594.656    0.000 1594.656
220.10  4471.900  321.931   86.751  235.180   298.086 1632.437   76.048 1556.388     0.000 1416.814    0.000 1416.814
220.20  4431.900  328.612   43.166  285.446   340.495 1519.550   72.460 1447.089     0.000 1517.443    0.000 1517.443
220.30  4476.214  311.221   42.519  268.702   309.502 1533.946   50.064 1483.881     0.000 1595.962    0.000 1595.962
220.40  4503.376  320.113   57.245  262.868   304.447 1478.265   85.690 1392.575     0.000 1494.122    0.000 1494.122
220.50  4509.149  287.698   53.003  234.695   259.046 1366.114   88.628 1277.486     0.000 1152.508    0.000 1152.508
220.60  4473.239  338.050   59.456  278.594   278.544 1458.112  106.658 1351.454     0.000 1368.759    0.000 1368.759
220.70  4417.825  343.337   79.339  263.998   409.023 1332.947  156.110 1176.837     0.000 1258.771    0.000 1258.771
220.80  4335.806  359.444   67.671  291.773   358.699 1343.281  112.531 1230.750     0.000 1341.910    0.000 1341.910
220.90  4480.018  323.587   62.373  261.214   259.270 1401.386   93.686 1307.700     0.000 1154.924    0.000 1154.924
221.00  4487.848  301.351   50.449  250.902   294.371 1412.418   65.284 1347.135     0.000 1413.796    0.000 1413.796
221.10  4550.787  268.291   51.943  216.347   294.153 1368.704   76.438 1292.266     0.000 1504.275    0.000 1504.275
221.20  4476.512  299.793   35.173  264.620   273.843 1512.475   60.787 1451.688     0.000 1089.381    0.000 1089.381
221.30  4483.779  292.116   61.217  230.899   235.451 1589.547  111.240 1478.308     0.000 1541.176    0.000 1541.176
221.40  4367.287  301.592   63.709  237.883   290.862 1574.576   69.081 1505.495     0.000 1535.741    0.000 1535.741
221.50  4450.811  288.051   55.916  232.135   331.581 1403.429  104.833 1298.596     0.000 1202.672    0.000 1202.672
221.60  4502.881  294.936   61.215  233.721   350.084 1518.935   71.636 1447.299     0.000 1355.280    0.000 1355.280
221.70  4391.031  369.209   88.301  280.908   274.480 1667.685  112.578 1555.107     0.000 1636.472    0.000 1636.472
221.80  4574.488  316.749   70.697  246.052   280.743 1623.021   46.215 1576.806     0.000 1646.219    0.000 1646.219
221.90  4546.012  318.491   69.800  248.691   282.730 1521.937   41.590 1480.348     0.000 1102.843    0.000 1102.843
222.00  4516.212  267.432   35.978  231.454   254.938 1516.482   26.546 1489.936     0.000 1396.400    0.000 1396.400
222.10  4429.509  271.366   30.438  240.928   248.380 1583.322   20.666 1562.656     0.000 1534.944    0.000 1534.944
222.20  4318.119  321.402   51.252  270.150   174.740 1532.258   63.640 1468.619     0.000 1432.992    0.000 1432.992
222.30  4342.020  344.064   42.516  301.548   203.790 1540.987   54.993 1485.994     0.000 1062.128    0.000 1062.128
222.40  4502.730  281.445   60.414  221.031   246.553 1524.689   67.878 1456.812     0.000 1506.082    0.000 1506.082
222.50  4385.875  303.421    7.512  295.909   278.109 1505.447  113.051 1392.397     0.000 1377.099    0.000 1377.099
222.60  4478.635  323.527    0.000  323.527   352.730 1413.686   58.884 1354.802     0.000 1403.344    0.000 1403.344
222.70  4399.635  239.178    0.000  239.178   265.100 1374.506  120.402 1254.104     0.000 1413.194    0.000 1413.194
222.80  4503.637  260.255    0.000  260.255   248.499 1490.745   58.495 1432.250     0.000 1411.177    0.000 1411.177
222.90  4522.246  306.758    0.000  306.758   185.635 1598.260   48.811 1549.449     0.000 1523.570    0.000 1523.570
223.00  4494.989  306.427   11.176  295.250   201.164 1565.400   69.214 1496.186     0.000 1450.589    0.000 1450.589
223.10  4490.178  281.305    7.146  274.159   228.563 1444.125   84.603 1359.522     0.000 1504.873    0.000 1504.873
223.20  4581.699  279.655   13.008  266.646   266.307 1383.300  125.761 1257.539     0.000 1540.660    0.000 1540.660
223.30  4490.767  292.719   38.274  254.445   262.631 1485.199   79.378 1405.821     0.000 1271.332    0.000 1271.332
223.40  4602.899  246.052    7.695  238.356   221.823 1472.410  118.677 1353.733     0.000 1583.993    0.000 1583.993
223.50  4441.491  309.581   49.013  260.568   213.479 1568.780  127.150 1441.630     0.000 1441.741    0.000 1441.741
223.60  4472.262  295.010   49.568  245.442   262.254 1460.776  104.661 1356.114     0.000 1452.096    0.000 1452.096
223.70  4495.568  295.918   17.672  278.247   226.451 1439.349   48.896 1390.453     0.000 1470.295    0.000 1470.295
223.80  4489.280  343.830   47.111  296.718   244.864 1449.671   49.460 1400.211     0.000 1253.039    0.000 1253.039
223.90  4633.549  398.420   75.958  322.462   230.902 1495.584   81.060 1414.524     0.000  959.986    0.000  959.986
224.00  4404.350  344.941   65.433  279.509   236.261 1526.237   77.125 1449.112     0.000 1136.418    0.000 1136.418
224.10  4427.475  316.049   64.669  251.379   213.264 1525.271  107.905 1417.365     0.000 1381.215    0.000 1381.215
224.20  4493.538  309.884   65.830  244.054   234.066 1398.744  101.166 1297.577     0.000 1361.920    0.000 1361.920
224.30  4469.741  303.604   63.590  240.014   215.693 1443.045   73.321 1369.724     0.000 1337.893    0.000 1337.893
224.40  4537.672  294.057   61.615  232.442   237.391 1470.952   55.123 1415.829     0.000 1338.899    0.000 1338.899
224.50  4557.675  263.099   59.698  203.401   254.983 1506.937   64.332 1442.605     0.000 1473.207    0.000 1473.207
224.60  4447.333  247.867   54.570  193.297   167.963 1446.821   66.017 1380.804     0.000 1361.116    0.000 1361.116
224.70  4324.354  296.581   56.119  240.462   251.395 1438.268   92.560 1345.708     0.000 1469.193    0.000 1469.193
224.80  4567.121  194.485   46.100  148.385   263.053 1410.720   67.570 1343.150     0.000 1331.953    0.000 1331.953
224.90  4561.613  195.656   46.126  149.530   281.308 1355.739   47.039 1308.700     0.000 1332.864    0.000 1332.864
225.00  4478.433  256.943   28.891  228.053   252.570 1499.752   64.200 1435.553     0.000 1329.550    0.000 1329.550
225.10  4728.226  173.708   25.570  148.137   239.342 1527.512   41.503 1486.009     0.000 1601.080    0.000 1601.080
225.20  4666.634  136.797   25.554  111.243   217.329 1552.130   54.688 1497.442     0.000 1564.187    0.000 1564.187
225.30  4760.747  176.683   40.761  135.922   231.249 1708.308   69.520 1638.788     0.000 1729.458    0.000 1729.458
225.40  4478.760  203.330   30.941  172.388   314.209 1481.259   52.918 1428.340     0.000 1179.844    0.000 1179.844
225.50  4538.461  201.339   16.292  185.047   293.544 1512.605   28.016 1484.589     0.000 1594.441    0.000 1594.441
225.60  4447.718  231.775   51.674  180.101   301.189 1345.801   45.048 1300.753     0.000 1502.163    0.000 1502.163
225.70  4470.660  240.040   36.356  203.684   285.761 1447.938   18.893 1429.045     0.000 1425.049    0.000 1425.049
225.80  4474.589  228.054    2.199  225.855   279.799 1357.464   33.636 1323.828     0.000 1703.730    0.000 1703.730
225.90  4412.604  217.959    0.000  217.959   237.558 1290.271   28.404 1261.867     0.000 1382.419    0.000 1382.419
226.00  4539.744  209.627   17.917  191.710   187.844 1576.021   33.376 1542.645     0.000 1148.589    0.000 1148.589
226.10  4471.951  271.304    9.554  261.750   200.204 1480.775   41.072 1439.702     0.000 1213.028    0.000 1213.028
226.20  4497.291  209.883    0.000  209.883   217.799 1491.881   26.197 1465.684     0.000 1109.973    0.000 1109.973
226.30  4652.873  228.447    5.420  223.027   138.169 1500.872   15.175 1485.697     0.000 1504.665    0.000 1504.665
226.40  4642.019  214.966   14.239  200.728    87.195 1719.376   34.198 1685.178     0.000 1099.922    0.000 1099.922
226.50  4492.657  228.629   29.731  198.898   180.454 1621.598    5.707 1615.891     0.000 1171.704    0.000 1171.704
226.60  4482.104  241.539   13.612  227.927   225.023 1373.535   11.327 1362.208     0.000 1040.409    0.000 1040.409
226.70  4420.457  240.254    7.843  232.411   205.519 1412.691   31.733 1380.958     0.000 1079.415    0.000 1079.415
226.80  4549.246  217.284    1.423  215.861   214.817 1513.208   72.458 1440.751     0.000 1431.782    0.000 1431.782
226.90  4492.009  235.990    7.477  228.514   156.592 1586.546   75.528 1511.018     0.000  934.458    0.000  934.458
227.00  4557.863  228.403    7.460  220.943   190.735 1627.055   65.406 1561.649     0.000 1018.386    0.000 1018.386
227.10  4526.130  238.142    6.305  231.837   246.379 1479.964  129.049 1350.915     0.000 1570.921    0.000 1570.921
227.20  4590.831  284.249    3.941  280.308   247.199 1618.013   99.006 1519.007     0.000 1620.483    0.000 1620.483
227.30  4501.405  307.244    2.464  304.779   254.298 1519.770   63.376 1456.394     0.000 1605.001    0.000 1605.001
227.40  4616.840  276.603    0.394  276.209   294.966 1548.038   48.506 1499.533     0.000 1639.780    0.000 1639.780
227.50  4550.634  242.303   23.366  218.937   272.000 1514.286   35.407 1478.879     0.000 1490.087   40.212 1449.874
227.60  4729.053  284.195   28.559  255.637   291.474 1479.849   83.655 1396.194     0.000 1584.693   10.154 1574.539
227.70  4585.713  229.889   21.115  208.774   362.190 1459.518  143.697 1315.822     0.000 1725.233   10.154 1715.080
227.80  4531.033  208.679    7.010  201.669   304.955 1445.605   70.558 1375.047     0.000 1581.178    0.000 1581.178
227.90  4571.758  267.334   15.961  251.373   339.617 1455.623  132.511 1323.111     0.000 1602.582   10.053 1592.529
228.00  4579.646  244.419    8.687  235.732   295.965 1377.973   73.195 1304.778     0.000 1522.358    0.000 1522.358
228.10  4592.510  252.666    2.758  249.907   315.032 1430.243   74.016 1356.228     0.000 1541.961   10.053 1531.908
228.20  4605.189  244.214    5.338  238.875   287.366 1503.133  152.990 1350.143     0.000 1633.146    0.000 1633.146
228.30  4674.870  260.340   13.976  246.364   274.913 1463.830   92.345 1371.485     0.000 1573.831    0.000 1573.831
228.40  4514.445  279.870   34.070  245.800   251.828 1461.622  118.327 1343.296     0.000 1482.042    0.000 1482.042
228.50  4543.408  194.524   47.872  146.652   186.247 1505.251   52.052 1453.198     0.000 1459.728    0.000 1459.728
228.60  4377.768  156.096   25.529  130.567   283.081 1424.930   69.258 1355.673     0.000 1388.951    0.000 1388.951
228.70  4616.994  195.862   12.458  183.403   271.576 1457.394   82.441 1374.954     0.000 1562.773    0.000 1562.773
228.80  4360.587  203.275   45.660  157.616   271.235 1315.347   69.473 1245.874     0.000 1394.485    0.000 1394.485
228.90  4504.973  248.812   46.917  201.895   361.547 1201.049   43.493 1157.556     0.000 1464.460    0.000 1464.460
229.00  4514.838  213.448   69.935  143.513   318.570 1356.510   44.829 1311.682     0.000 1521.661    0.000 1521.661
229.10  4612.392  216.435   48.379  168.055   332.715 1375.377   75.487 1299.890     0.000 1508.904   20.308 1488.596
229.20  4639.263  256.470   48.647  207.823   350.259 1337.273   43.535 1293.738     0.000 1390.772    0.000 1390.772
229.30  4602.252  273.951   66.812  207.138   294.451 1368.145   71.118 1297.028     0.000 1400.525    0.000 1400.525
229.40  4471.814  275.439   67.266  208.173   229.906 1453.611   61.781 1391.830     0.000 1430.183    0.000 1430.183
229.50  4778.073  204.570   14.841  189.729   409.107 1362.349   61.304 1301.045     0.000 1554.739    0.000 1554.739
229.60  4535.213  215.072   26.000  189.072   290.949 1483.481   52.054 1431.427     0.000 1330.248    0.000 1330.248
229.70  4690.350  227.971   81.272  146.699   316.977 1443.055   38.997 1404.059     0.000 1485.671    0.000 1485.671
229.80  4600.561  197.085   69.379  127.706   330.508 1365.536   31.430 1334.105     0.000 1442.643    0.000 1442.643
229.90  4581.146  213.177   55.005  158.171   356.705 1369.862   27.497 1342.365     0.000 1330.649    0.000 1330.649
230.00  4501.118  254.202   60.697  193.505   323.427 1381.599   32.209 1349.390     0.000 1390.879    0.000 1390.879
230.10  4536.615  250.644   53.412  197.232   318.747 1440.631   18.893 1421.738     0.000 1453.297    0.000 1453.297
230.20  4684.713  236.264   39.118  197.146   361.507 1406.787   89.754 1317.033     0.000 1440.133    0.000 1440.133
230.30  4530.003  230.495   33.104  197.392   328.335 1420.267  100.682 1319.585     0.000 1399.814    0.000 1399.814
230.40  4639.312  222.502   22.518  199.984   225.883 1440.491   55.897 1384.594     0.000 1431.881    0.000 1431.881
230.50  4398.034  194.827    9.259  185.568   256.013 1444.563   88.017 1356.547     0.000 1449.376    0.000 1449.376
230.60  4510.732  279.480   62.967  216.514   280.366 1490.539   78.290 1412.249     0.000 1491.005    0.000 1491.005
230.70  4546.543  247.523   48.860  198.663   212.954 1461.601   75.744 1385.858     0.000 1522.464    0.000 1522.464
230.80  4486.609  323.166   61.063  262.103   241.616 1484.984   85.641 1399.343     0.000 1460.734    0.000 1460.734
230.90  4503.839  272.103   64.922  207.180   329.770 1397.627   65.625 1332.002     0.000 1382.829    0.000 1382.829
231.00  4431.332  259.221   61.260  197.961   326.788 1289.371   57.501 1231.870     0.000 1283.201    0.000 1283.201
231.10  4714.589  220.875   47.903  172.972   325.194 1444.832   51.881 1392.951     0.000 1352.867    0.000 1352.867
231.20  4386.186  326.355   39.951  286.405   371.575 1307.351   92.562 1214.789     0.000 1303.005    0.000 1303.005
231.30  4327.650  281.687   25.777  255.910   372.704 1220.326   52.614 1167.712     0.000 1264.803    0.000 1264.803
231.40  4594.426  212.104   32.161  179.942   304.439 1299.580   70.126 1229.454     0.000 1477.433    0.000 1477.433
231.50  4530.458  288.167   57.276  230.891   369.851 1245.021   71.032 1173.989     0.000 1375.394    0.000 1375.394
231.60  4386.284  288.503   45.930  242.573   367.833 1280.690   63.900 1216.790     0.000 1403.845    0.000 1403.845
231.70  4678.305  218.410   45.607  172.803   310.530 1421.485   77.476 1344.010     0.000 1362.620    0.000 1362.620
231.80  4563.908  174.014   16.673  157.341   431.111 1199.544   48.163 1151.382     0.000 1265.514    0.000 1265.514
231.90  4630.910  166.626   33.669  132.957   351.172 1318.004   58.407 1259.596     0.000 1422.844    0.000 1422.844
232.00  4550.441  185.652   23.620  162.032   285.467 1463.957   67.099 1396.857     0.000 1393.991    0.000 1393.991
232.10  4794.539  216.450   27.736  188.714   281.175 1432.206   31.473 1400.733     0.000 1421.830    0.000 1421.830
232.20  4602.059  205.620   28.736  176.884   259.563 1343.996   63.982 1280.013     0.000 1280.782    0.000 1280.782
232.30  4483.267  239.064   48.792  190.273   287.709 1452.361   63.122 1389.239     0.000 1592.040    0.000 1592.040
232.40  4517.457  188.787   23.283  165.504   329.177 1480.244   84.082 1396.162     0.000 1421.434    0.000 1421.434
232.50  4576.688  199.384   22.000  177.385   425.107 1378.217  151.698 1226.519     0.000 1459.438    0.000 1459.438
232.60  4770.533  225.075   41.530  183.545   394.701 1364.456   95.369 1269.086     0.000 1484.257    0.000 1484.257
232.70  4690.188  170.123   38.411  131.712   264.839 1468.014   89.361 1378.652     0.000 1534.031    0.000 1534.031
232.80  4573.691  246.104   33.638  212.466   289.691 1424.771   78.508 1346.263     0.000 1520.961    0.000 1520.961
232.90  4583.084  217.034   38.248  178.786   298.301 1481.976  122.352 1359.624     0.000 1441.234    0.000 1441.234
233.00  4634.393  201.597   31.130  170.467   279.712 1367.764  125.206 1242.557     0.000 1369.961    0.000 1369.961
233.10  4637.299  203.043   31.879  171.164   323.285 1386.574   77.777 1308.797     0.000 1411.385    0.000 1411.385
233.20  4357.010  236.493   59.903  176.590   286.457 1410.279   53.610 1356.669     0.000 1329.951    0.000 1329.951
233.30  4557.246  222.256   23.689  198.566   282.955 1384.372   51.880 1332.492     0.000 1300.297    0.000 1300.297
233.40  4663.192  214.844   24.283  190.561   241.115 1366.802   61.820 1304.982     0.000 1413.395    0.000 1413.395
233.50  4650.972  223.748   44.577  179.171   319.401 1322.187   93.550 1228.637     0.000 1474.213    0.000 1474.213
233.60  4443.206  253.000   39.981  213.019   272.840 1475.683   87.495 1388.188     0.000 1305.718    0.000 1305.718
233.70  4438.612  239.773   28.467  211.306   241.626 1462.856   46.301 1416.555     0.000 1360.613    0.000 1360.613
233.80  4486.901  221.439   37.952  183.487   260.822 1388.800   71.070 1317.730     0.000 1342.011    0.000 1342.011
233.90  4616.135  272.764   60.556  212.208   276.211 1391.263  151.486 1239.777     0.000 1336.281    0.000 1336.281
234.00  4588.681  239.917   41.984  197.933   250.486 1377.296  121.652 1255.643     0.000 1142.552    0.000 1142.552
234.10  4667.649  211.577   29.777  181.799   197.657 1512.341  103.452 1408.889     0.000 1375.687    0.000 1375.687
234.20  4618.370  198.236   23.013  175.223   193.074 1430.976   26.241 1404.735     0.000 1382.017    0.000 1382.017
234.30  4654.441  227.156   36.881  190.275   300.852 1343.525   58.190 1285.336     0.000 1313.054    0.000 1313.054
234.40  4595.699  207.361   19.927  187.434   258.871 1296.375   51.101 1245.273     0.000 1314.768    0.000 1314.768
234.50  4742.108  277.158   39.800  237.358   372.640 1317.931   24.425 1293.505     0.000 1251.224    0.000 1251.224
234.60  4743.708  296.700   39.955  256.745   213.347 1517.097   20.577 1496.520     0.000 1464.956    0.000 1464.956
234.70  4720.512  240.481   35.556  204.925   307.455 1358.183   22.306 1335.877     0.000 1373.273    0.000 1373.273
234.80  4766.094  305.750   62.464  243.286   273.095 1481.275  106.046 1375.229     0.000 1485.167    0.000 1485.167
234.90  4872.817  259.972   70.503  189.468   207.764 1661.212  103.063 1558.150     0.000 1484.868    0.000 1484.868
235.00  4811.184  259.473   54.751  204.722   267.904 1624.693   32.035 1592.658     0.000 1510.707    0.000 1510.707
235.10  4700.142  240.839   52.042  188.797   331.272 1530.703   38.694 1492.010     0.000 1451.391    0.000 1451.391
235.20  4667.286  237.805   13.656  224.149   388.465 1409.465   68.050 1341.415     0.000 1492.199    0.000 1492.199
235.30  4613.729  242.996    3.665  239.332   366.779 1337.479   39.949 1297.530     0.000 1350.753    0.000 1350.753
235.40  4633.729  213.805    0.211  213.594   348.448 1488.801   73.277 1415.525     0.000 1562.380    0.000 1562.380
235.50  4632.391  202.980    0.000  202.980   333.793 1451.584   57.623 1393.960     0.000 1410.473    0.000 1410.473
235.60  4503.268  274.944   29.859  245.085   282.262 1379.927   83.780 1296.148     0.000 1332.260    0.000 1332.260
235.70  4636.499  203.437    6.341  197.096   240.284 1377.291  124.679 1252.612     0.000 1325.121    0.000 1325.121
235.80  4716.636  191.064    2.536  188.528   335.871 1553.382   76.342 1477.039     0.000 1554.537    0.000 1554.537
235.90  4530.939  260.223   36.144  224.080   323.337 1507.484   85.425 1422.060     0.000 1430.185    0.000 1430.185
236.00  4524.152  286.518   45.854  240.664   356.452 1409.206   57.717 1351.489     0.000 1307.128    0.000 1307.128
236.10  4616.600  305.679   35.244  270.436   223.156 1594.329   54.906 1539.423     0.000 1716.194    0.000 1716.194
236.20  4683.714  297.406   38.146  259.261   147.635 1674.680   56.678 1618.003     0.000 1561.270    0.000 1561.270
236.30  4709.771  273.966   39.709  234.257   139.416 1647.070   56.766 1590.305     0.000 1535.140    0.000 1535.140
236.40  4630.942  323.363   38.821  284.542    90.829 1645.491   63.163 1582.328     0.000 1570.431    0.000 1570.431
236.50  4610.229  324.782   61.498  263.284    59.311 1678.386  140.553 1537.833     0.000 1511.215    0.000 1511.215
236.60  4627.256  225.262   43.330  181.932   103.710 1597.387   58.319 1539.068     0.000 1470.490    0.000 1470.490
236.70  4579.661  261.788   36.948  224.840   130.909 1477.901   39.513 1438.387     0.000 1239.969    0.000 1239.969
236.80  4636.921  264.720    6.829  257.891   182.739 1628.426  114.215 1514.212     0.000 1523.672    0.000 1523.672
236.90  4672.690  273.978    0.550  273.428   319.427 1511.021  101.513 1409.508     0.000 1396.801    0.000 1396.801
237.00  4752.066  218.925    2.956  215.969   273.081 1476.277   64.157 1412.119     0.000 1381.510    0.000 1381.510
237.10  4792.918  176.091    0.367  175.725   234.625 1524.654  118.633 1406.021     0.000 1297.683    0.000 1297.683
237.20  4699.799  199.405    0.000  199.405   347.375 1447.077   73.061 1374.017     0.000 1381.720    0.000 1381.720
237.30  4703.185  256.582    5.187  251.396   298.387 1491.049   46.906 1444.143     0.000 1523.374    0.000 1523.374
237.40  4594.031  170.512    0.000  170.512   236.654 1470.455   69.517 1400.938     0.000 1406.251    0.000 1406.251
237.50  4469.977  183.419   10.810  172.609   227.231 1423.474   78.117 1345.357     0.000 1405.853    0.000 1405.853
237.60  4627.409  186.146    4.087  182.059   333.071 1476.821   91.824 1384.996     0.000 1393.993    0.000 1393.993
237.70  4472.486  226.596    8.666  217.930   352.771 1291.265   20.621 1270.644     0.000 1101.035    0.000 1101.035
237.80  4470.765  216.394    5.637  210.757   326.799 1366.661   13.273 1353.388     0.000 1280.186    0.000 1280.186
237.90  4563.133  180.852    0.000  180.852   210.241 1412.096   36.144 1375.952     0.000 1331.353    0.000 1331.353
238.00  4429.913  207.803    0.183  207.620   282.444 1387.591   32.209 1355.382     0.000 1302.106    0.000 1302.106
238.10  4329.434  247.625    0.000  247.625   196.146 1533.983   30.350 1503.633     0.000 1350.962    0.000 1350.962
238.20  4431.201  268.651   22.788  245.863   223.772 1347.869   22.828 1325.041     0.000 1290.945    0.000 1290.945
238.30  4351.240  267.721    8.428  259.293   254.032 1424.122    5.707 1418.415     0.000 1151.304    0.000 1151.304
238.40  4409.206  247.102   17.222  229.880   297.179 1374.698    0.000 1374.698     0.000 1231.025    0.000 1231.025
238.50  4598.126  235.118   20.080  215.038   351.439 1450.393   20.838 1429.554     0.000 1301.193    0.000 1301.193
238.60  4615.970  234.167   31.538  202.628   296.148 1401.815   17.121 1384.695     0.000 1382.632    0.000 1382.632
238.70  4508.059  285.354   34.677  250.677   295.451 1443.316    3.805 1439.511     0.000 1393.686    0.000 1393.686
238.80  4466.073  296.809   19.351  277.458   308.468 1390.322    3.761 1386.561     0.000 1191.819    0.000 1191.819
238.90  4468.304  258.663   27.325  231.337   281.011 1470.002    1.859 1468.143     0.000 1314.871    0.000 1314.871
239.00  4439.688  243.043   28.284  214.759   317.067 1446.414   66.406 1380.008     0.000 1322.716    0.000 1322.716
239.10  4548.260  302.883   36.387  266.497   280.365 1366.019   43.622 1322.397     0.000 1374.688    0.000 1374.688
239.20  4477.756  300.587   34.062  266.525   297.523 1520.619   54.906 1465.713     0.000 1314.567    0.000 1314.567
239.30  4477.056  270.963   31.935  239.028   235.746 1588.318   58.754 1529.563     0.000 1548.410    0.000 1548.410
239.40  4595.467  270.171   33.049  237.122   296.271 1534.029   32.253 1501.776     0.000 1341.713    0.000 1341.713
239.50  4661.402  302.169   69.545  232.624   288.309 1613.342   71.810 1541.533     0.000 1375.087    0.000 1375.087
239.60  4706.374  362.153   70.360  291.793   239.423 1538.036   26.284 1511.752     0.000 1355.989    0.000 1355.989
239.70  4519.266  408.381   72.996  335.385   284.516 1554.759   49.847 1504.913     0.000 1247.610    0.000 1247.610
239.80  4467.843  400.306   85.646  314.660   291.558 1549.402   57.409 1491.993     0.000 1342.917    0.000 1342.917
239.90  4629.824  383.302   61.385  321.917   240.978 1666.324   83.701 1582.623     0.000 1433.602    0.000 1433.602
240.00  4535.631  339.911   44.503  295.408   234.403 1562.724   96.104 1466.620     0.000 1252.436    0.000 1252.436
240.10  4455.520  345.432   32.171  313.260   234.235 1570.497   65.319 1505.178     0.000 1402.132    0.000 1402.132
240.20  4382.443  401.517   45.616  355.900   199.297 1633.021   88.110 1544.911     0.000 1272.040    0.000 1272.040
240.30  4562.213  308.796   38.587  270.209   242.139 1649.317   97.486 1551.831     0.000 1371.568    0.000 1371.568
240.40  4605.757  257.804   14.584  243.220   355.399 1460.009   54.558 1405.451     0.000 1290.635    0.000 1290.635
240.50  4527.906  286.985   34.708  252.277   342.006 1565.248   99.695 1465.553     0.000 1372.875    0.000 1372.875
240.60  4489.328  334.919   13.925  320.995   193.127 1583.271   30.437 1552.834     0.000 1343.626    0.000 1343.626
240.70  4518.395  329.582   27.282  302.299   238.426 1531.451   30.263 1501.188     0.000 1311.654    0.000 1311.654
240.80  4529.157  318.194   25.619  292.576   254.470 1494.988   34.198 1460.790     0.000 1263.395    0.000 1263.395
240.90  4366.568  341.139   24.336  316.802   209.074 1532.993   26.415 1506.578     0.000 1231.829    0.000 1231.829
241.00  4589.765  275.965   23.534  252.431   176.566 1571.466   41.851 1529.616     0.000 1389.871    0.000 1389.871
241.10  4536.945  291.324    7.511  283.812   141.545 1564.003   45.655 1518.348     0.000 1379.720    0.000 1379.720
241.20  4361.545  338.978   22.210  316.767   204.670 1620.483   30.437 1590.046     0.000 1573.952    0.000 1573.952
241.30  4283.867  343.129   32.583  310.546   251.356 1423.582    7.609 1415.972     0.000 1320.002    0.000 1320.002
241.40  4333.022  392.392   36.740  355.652   295.663 1480.991   85.472 1395.520     0.000 1381.622    0.000 1381.622
241.50  4436.086  414.130   23.506  390.625   214.265 1529.042   95.104 1433.938     0.000 1281.891    0.000 1281.891
241.60  4450.630  357.049    0.000  357.049   322.946 1390.448   88.757 1301.691     0.000 1251.229    0.000 1251.229
241.70  4330.274  419.763   65.642  354.121   285.547 1399.344  125.024 1274.320     0.000 1320.393    0.000 1320.393
241.80  4459.041  380.422   66.331  314.091   332.202 1464.211  115.129 1349.082     0.000 1334.271    0.000 1334.271
241.90  4370.944  383.445   60.370  323.075   322.083 1440.987  114.346 1326.641     0.000 1394.188    0.000 1394.188
242.00  4327.910  409.178   19.574  389.604   268.353 1355.525   42.711 1312.814     0.000 1340.307    0.000 1340.307
242.10  4449.731  328.702   33.187  295.515   180.240 1518.802   41.068 1477.734     0.000 1402.835    0.000 1402.835
242.20  4452.567  323.774   45.774  278.000   281.657 1404.335    3.805 1400.531     0.000 1303.108    0.000 1303.108
242.30  4343.349  266.698   29.001  237.696   224.036 1409.980   13.316 1396.664     0.000 1270.936    0.000 1270.936
242.40  4171.806  328.695    6.243  322.453   351.010 1274.773   11.327 1263.446     0.000 1173.023    0.000 1173.023
242.50  4350.518  304.319   21.309  283.010   399.223 1249.177   28.016 1221.161     0.000 1321.307    0.000 1321.307
242.60  4315.290  338.716   37.246  301.470   377.429 1399.586   15.218 1384.368     0.000 1270.742    0.000 1270.742
242.70  4526.186  312.638   40.571  272.067   397.964 1488.521   26.632 1461.889     0.000 1446.172    0.000 1446.172
242.80  4616.359  314.330   49.578  264.752   388.742 1492.362    9.511 1482.850     0.000 1245.202    0.000 1245.202
242.90  4612.062  344.790   22.831  321.959   285.938 1674.052  141.799 1532.252     0.000 1862.168    0.000 1862.168
243.00  4469.757  337.601   39.248  298.353   344.433 1472.214   11.414 1460.800     0.000 1600.787    0.000 1600.787
243.10  4724.930  326.013   32.540  293.474   372.331 1428.954   37.787 1391.168     0.000 1437.829    0.000 1437.829
243.20  4714.882  304.757   33.203  271.555   374.524 1499.066  100.774 1398.292     0.000 1478.840    0.000 1478.840
243.30  4485.595  273.630    3.115  270.515   402.496 1424.863   33.722 1391.141     0.000 1476.827    0.000 1476.827
243.40  4713.109  286.571   61.654  224.917   378.334 1349.798  113.446 1236.351     0.000 1356.900    0.000 1356.900
243.50  4583.253  293.719   32.329  261.391   289.223 1482.326   94.245 1388.081     0.000 1315.573    0.000 1315.573
243.60  4512.169  305.955   46.634  259.321   271.241 1411.998  111.885 1300.113     0.000 1408.166    0.000 1408.166
243.70  4463.580  331.591   36.232  295.359   260.608 1427.633   41.590 1386.044     0.000 1335.580    0.000 1335.580
243.80  4380.708  239.936    0.000  239.936   298.225 1407.529   98.138 1309.392     0.000 1358.203    0.000 1358.203
243.90  4603.531  293.002   22.084  270.918   355.594 1408.134  117.337 1290.797     0.000 1466.373    0.000 1466.373
244.00  4640.528  313.830   34.077  279.753   323.088 1536.463  185.904 1350.559     0.000 1482.064    0.000 1482.064
244.10  4524.297  324.169   33.484  290.685   291.355 1472.892   95.670 1377.222     0.000 1231.528    0.000 1231.528
244.20  4464.002  349.781   18.518  331.264   319.666 1347.029  101.982 1245.047     0.000 1271.535    0.000 1271.535
244.30  4323.052  385.080   34.697  350.383   339.338 1488.271   95.280 1392.991     0.000 1192.014    0.000 1192.014
244.40  4610.258  305.363   32.780  272.583   313.747 1510.073  196.710 1313.362     0.000 1314.970    0.000 1314.970
244.50  4448.362  337.491   53.435  284.057   220.363 1529.408  160.264 1369.143     0.000 1355.789    0.000 1355.789
244.60  4508.985  378.334   65.993  312.342   273.279 1483.046  125.415 1357.631     0.000 1395.797    0.000 1395.797
244.70  4398.832  369.288   79.718  289.570   324.334 1496.984   51.101 1445.883     0.000 1089.073    0.000 1089.073
244.80  4508.701  396.867   81.492  315.375   343.967 1400.048   50.624 1349.423     0.000 1395.496    0.000 1395.496
244.90  4437.412  342.476   55.299  287.176   280.498 1521.233   75.309 1445.924     0.000 1363.530    0.000 1363.530
245.00  4368.200  323.628   67.022  256.606   258.970 1508.916  122.091 1386.825     0.000 1426.866    0.000 1426.866
245.10  4411.918  302.258   51.198  251.060   309.984 1446.921   68.396 1378.525     0.000 1359.411    0.000 1359.411
245.20  4551.162  301.675   63.922  237.753   301.642 1603.812   60.614 1543.198     0.000 1459.137    0.000 1459.137
245.30  4553.105  271.690   19.657  252.034   286.292 1450.304   99.957 1350.347     0.000 1358.403    0.000 1358.403
245.40  4698.828  263.507    0.000  263.507   268.048 1691.014  130.476 1560.538     0.000 1822.061    0.000 1822.061
245.50  4562.381  297.630   34.496  263.134   275.872 1547.910  101.986 1445.924     0.000 1526.797    0.000 1526.797
245.60  4574.830  264.043   29.113  234.931   290.186 1690.134  146.601 1543.533     0.000 1487.182    0.000 1487.182
245.70  4597.450  259.115   52.630  206.485   279.332 1532.773  101.811 1430.962     0.000 1407.963    0.000 1407.963
245.80  4825.790  317.366   24.096  293.271   277.559 1650.315  145.866 1504.449     0.000 1497.535    0.000 1497.535
245.90  4687.546  296.040   30.014  266.025   377.039 1596.977  159.402 1437.575     0.000 1609.731    0.000 1609.731
246.00  4643.439  300.755    5.918  294.837   373.325 1458.722  103.282 1355.439     0.000 1355.188    0.000 1355.188
246.10  4610.385  334.960   13.316  321.645   343.399 1445.267   99.696 1345.571     0.000 1505.178    0.000 1505.178
246.20  4536.207  396.738   49.249  347.489   302.161 1448.524  148.462 1300.062     0.000 1383.942    0.000 1383.942
246.30  4415.437  388.635   50.517  338.118   275.614 1488.894  168.566 1320.328     0.000 1354.881    0.000 1354.881
246.40  4369.797  397.802   58.549  339.253   375.826 1333.071   75.093 1257.979     0.000 1191.715    0.000 1191.715
246.50  4494.791  329.423   26.097  303.326   300.685 1462.519  136.877 1325.642     0.000 1476.525    0.000 1476.525
246.60  4468.577  340.897   23.899  316.999   305.188 1484.184  141.200 1342.985     0.000 1464.765    0.000 1464.765
246.70  4555.939  342.959   16.317  326.642   244.658 1417.227   57.242 1359.985     0.000 1394.089    0.000 1394.089
246.80  4714.274  334.682   15.952  318.729   299.431 1514.058  120.923 1393.135     0.000 1655.774    0.000 1655.774
246.90  4488.676  359.121   14.922  344.198   312.915 1373.117   78.855 1294.262     0.000 1350.862    0.000 1350.862
247.00  4471.514  338.823   20.940  317.883   322.343 1365.377   73.147 1292.230     0.000 1153.310    0.000 1153.310
247.10  4469.890  342.076   14.585  327.491   252.657 1507.985   37.657 1470.328     0.000 1403.635    0.000 1403.635
247.20  4575.663  277.109   19.489  257.620   290.309 1382.153   48.550 1333.603     0.000 1454.411    0.000 1454.411
247.30  4475.370  296.811   12.710  284.101   271.629 1467.883  217.286 1250.596     0.000 1333.467    0.000 1333.467
247.40  4599.443  298.211   16.389  281.822   326.366 1456.157  141.625 1314.532     0.000 1431.483    0.000 1431.483
247.50  4656.398  272.530   15.430  257.100   298.524 1486.076  172.230 1313.847     0.000 1413.089    0.000 1413.089
247.60  4430.721  256.334    9.695  246.639   327.448 1387.698  114.005 1273.693     0.000 1363.832    0.000 1363.832
247.70  4519.239  262.314   20.701  241.613   385.291 1253.582   69.432 1184.150     0.000 1283.102    0.000 1283.102
247.80  4516.009  251.996   15.684  236.312   342.961 1368.002   46.864 1321.138     0.000 1354.375    0.000 1354.375
247.90  4544.603  293.603   45.547  248.055   415.119 1359.761   46.951 1312.810     0.000 1402.333    0.000 1402.333
248.00  4602.273  291.019   51.016  240.003   378.161 1414.569   82.357 1332.212     0.000 1392.678    0.000 1392.678
248.10  4391.945  344.183   38.713  305.470   381.405 1408.667  109.339 1299.328     0.000 1393.493    0.000 1393.493
248.20  4552.534  280.116   56.579  223.537   294.207 1398.734   75.400 1323.334     0.000 1312.766    0.000 1312.766
248.30  4685.239  299.254   61.780  237.475   344.478 1482.589  126.544 1356.045     0.000 1406.557    0.000 1406.557
248.40  4810.260  290.510   52.322  238.188   330.648 1457.027  116.681 1340.346     0.000 1355.081    0.000 1355.081
248.50  4565.287  258.286   41.686  216.600   245.912 1503.338  150.967 1352.371     0.000 1203.781    0.000 1203.781
248.60  4607.500  303.011   29.258  273.753   330.255 1605.402  166.315 1439.087     0.000 1627.826    0.000 1627.826
248.70  4620.932  299.179   37.796  261.383   304.879 1583.053  106.051 1477.003     0.000 1538.456    0.000 1538.456
248.80  4563.333  319.745   19.292  300.453   292.901 1467.685  103.845 1363.840     0.000 1305.626    0.000 1305.626
248.90  4505.052  308.394   27.365  281.028   311.669 1452.162   62.776 1389.387     0.000 1276.169    0.000 1276.169
249.00  4718.425  286.144   28.975  257.169   288.713 1559.888   81.799 1478.090     0.000 1416.111    0.000 1416.111
249.10  4743.308  246.536   40.490  206.046   325.550 1438.766   58.885 1379.882     0.000 1455.722    0.000 1455.722
249.20  4849.769  235.549   39.741  195.808   331.120 1485.191   96.974 1388.217     0.000 1527.599    0.000 1527.599
249.30  4633.031  257.788   42.138  215.650   279.374 1511.729   89.322 1422.408     0.000 1409.376    0.000 1409.376
249.40  4815.424  235.594   24.790  210.805   294.118 1560.938   96.844 1464.094     0.000 1457.531    0.000 1457.531
249.50  4714.536  273.042   35.315  237.727   278.122 1471.139   60.873 1410.265     0.000 1252.743    0.000 1252.743
249.60  4572.266  295.111   39.319  255.792   269.606 1526.512   60.787 1465.725     0.000 1331.661    0.000 1331.661
249.70  4597.117  267.117   37.458  229.659   326.626 1437.977   51.276 1386.701     0.000 1242.688    0.000 1242.688
249.80  4588.700  291.403   76.293  215.110   294.374 1482.941   68.483 1414.458     0.000 1362.929    0.000 1362.929
249.90  4546.895  227.468   34.414  193.054   306.696 1332.781   28.448 1304.333     0.000 1204.187    0.000 1204.187
250.00  4624.142  296.167   52.958  243.208   282.705 1420.383   53.091 1367.291     0.000 1403.746    0.000 1403.746
250.10  4678.301  269.914   40.798  229.116   190.272 1437.768   56.896 1380.872     0.000 1231.130    0.000 1231.130
250.20  4729.646  261.184   22.717  238.467   269.692 1391.145   74.880 1316.265     0.000 1345.333    0.000 1345.333
250.30  4759.140  219.819   11.597  208.222   241.506 1489.465   20.795 1468.671     0.000 1240.478    0.000 1240.478
250.40  4623.669  212.542   20.136  192.405   293.471 1449.910   24.470 1425.440     0.000 1303.412    0.000 1303.412
250.50  4546.948  236.751   18.122  218.629   195.505 1547.001   47.341 1499.660     0.000 1241.282    0.000 1241.282
250.60  4497.451  228.535   22.011  206.524   183.701 1509.054   18.937 1490.117     0.000 1375.093    0.000 1375.093
250.70  4713.185  212.312   24.746  187.566   229.139 1511.341   75.833 1435.508     0.000 1263.100    0.000 1263.100
250.80  4685.469  215.413   27.833  187.580   311.326 1487.984   47.557 1440.427     0.000 1310.348    0.000 1310.348
250.90  4460.952  262.624   35.413  227.211   265.065 1473.127   41.332 1431.795     0.000 1312.363    0.000 1312.363
251.00  4717.536  243.427   28.564  214.862   232.726 1618.296   51.362 1566.934     0.000 1232.135    0.000 1232.135
251.10  4724.257  221.554   21.688  199.865   299.437 1459.213   27.929 1431.284     0.000 1320.504    0.000 1320.504
251.20  4660.120  239.740   23.873  215.867   177.988 1508.518   48.201 1460.316     0.000 1361.617    0.000 1361.617
251.30  4640.986  209.354   13.049  196.305   201.944 1510.161   29.917 1480.245     0.000 1238.965    0.000 1238.965
251.40  4654.471  282.079   20.885  261.194   135.406 1606.222   24.427 1581.796     0.000 1309.943    0.000 1309.943
251.50  4551.307  287.057   76.714  210.342   169.304 1581.291   75.441 1505.850     0.000 1320.098    0.000 1320.098
251.60  4688.054  252.140   25.576  226.564   157.541 1633.598   98.487 1535.111     0.000 1220.673    0.000 1220.673
251.70  4673.589  206.965    0.423  206.542   145.137 1638.703   64.462 1574.241     0.000 1444.959    0.000 1444.959
251.80  4670.344  281.901   22.405  259.496   206.051 1596.988   67.831 1529.157     0.000 1318.893    0.000 1318.893
251.90  4678.146  255.323    4.284  251.040   158.708 1693.396   49.286 1644.111     0.000 1340.808    0.000 1340.808
252.00  4725.826  212.086    9.934  202.152   209.898 1495.728   49.068 1446.659     0.000 1360.313    0.000 1360.313
252.10  4729.957  234.054    8.243  225.811   218.245 1566.252   64.591 1501.661     0.000 1409.276    0.000 1409.276
252.20  4647.360  227.185    3.805  223.380   151.838 1575.624   57.025 1518.598     0.000 1360.011    0.000 1360.011
252.30  4755.695  279.626   35.105  244.521   206.398 1488.571   47.123 1441.448     0.000 1402.438    0.000 1402.438
252.40  4809.876  266.990   44.546  222.444   228.835 1494.223   79.376 1414.847     0.000 1272.348    0.000 1272.348
252.50  4729.890  228.037   54.919  173.118   279.117 1582.619  140.422 1442.197     0.000 1535.539    0.000 1535.539
252.60  4852.089  227.185   36.219  190.965   262.081 1580.527  112.063 1468.465     0.000 1493.726    0.000 1493.726
252.70  4716.766  234.257   35.769  198.488   270.035 1453.356   77.994 1375.361     0.000 1472.404    0.000 1472.404
252.80  4673.044  243.089   21.689  221.400   324.944 1428.160   79.637 1348.523     0.000 1281.494    0.000 1281.494
252.90  4689.553  250.759   24.282  226.477   286.075 1477.471   85.038 1392.433     0.000 1259.872    0.000 1259.872
253.00  4776.543  314.766   35.088  279.678   257.584 1526.781  152.442 1374.338     0.000 1460.246    0.000 1460.246
253.10  4739.241  274.076   28.072  246.004   385.254 1478.012  194.207 1283.804     0.000 1457.227    0.000 1457.227
253.20  4619.844  334.214   54.155  280.059   365.535 1471.650  172.719 1298.931     0.000 1527.500    0.000 1527.500
253.30  4662.312  274.018   47.069  226.949   355.899 1471.086  146.433 1324.653     0.000 1609.231    0.000 1609.231
253.40  4583.271  309.959   41.064  268.895   408.641 1266.540  106.224 1160.315     0.000 1191.715    0.000 1191.715
253.50  4585.494  252.719   33.470  219.249   232.552 1448.995  128.837 1320.158     0.000 1043.533    0.000 1043.533
253.60  4699.816  277.220   29.665  247.556   229.180 1483.627   96.756 1386.870     0.000 1353.374    0.000 1353.374
253.70  4670.324  279.451   45.278  234.172   181.147 1434.509  106.183 1328.326     0.000 1346.941    0.000 1346.941
253.80  4623.301  283.284   55.831  227.453   291.131 1432.471  111.757 1320.714     0.000 1335.580    0.000 1335.580
253.90  4631.557  442.585  106.487  336.098   334.837 1598.086  155.597 1442.488     0.000 1599.174    0.000 1599.174
254.00  4622.407  358.688   65.300  293.388   352.004 1531.774  138.520 1393.253     0.000 1608.426    0.000 1608.426
254.10  4621.520  286.121   45.829  240.292   234.631 1495.751   83.224 1412.527     0.000 1446.568    0.000 1446.568
254.20  4688.995  315.627   52.606  263.021   153.913 1576.921   62.559 1514.362     0.000 1282.500    0.000 1282.500
254.30  4631.565  361.799   63.216  298.583   118.071 1690.977   87.506 1603.471     0.000 1520.869    0.000 1520.869
254.40  4594.289  398.923   98.470  300.454   242.886 1546.270  109.901 1436.369     0.000 1589.733    0.000 1589.733
254.50  4645.749  392.182   69.516  322.666   298.094 1550.330  115.954 1434.377     0.000 1670.560    0.000 1670.560
254.60  4544.655  397.271   92.273  304.999   267.915 1419.123  132.037 1287.086     0.000 1526.594    0.000 1526.594
254.70  4486.363  486.009  132.490  353.519   224.077 1573.931  125.725 1448.207     0.000 1545.894    0.000 1545.894
254.80  4542.725  343.078   58.288  284.790   195.891 1590.713   77.472 1513.240     0.000 1565.799    0.000 1565.799
254.90  4685.543  333.099   36.301  296.798   138.347 1713.297   66.102 1647.194     0.000 1512.122    0.000 1512.122
255.00  4558.696  360.603   57.368  303.235   227.709 1546.679   62.341 1484.338     0.000 1536.544    0.000 1536.544
255.10  4538.949  409.484   55.045  354.438   109.683 1578.475   58.236 1520.240     0.000 1666.835    0.000 1666.835
255.20  4466.140  441.297   83.155  358.142   132.768 1566.535   84.220 1482.315     0.000 1352.065    0.000 1352.065
255.30  4483.812  421.604   91.931  329.673   244.702 1573.552  125.379 1448.174     0.000 1604.910    0.000 1604.910
255.40  4531.329  420.478   78.796  341.682   313.661 1577.827   96.453 1481.373     0.000 1396.605    0.000 1396.605
255.50  4664.421  437.120   70.614  366.506   163.380 1770.852  141.633 1629.219     0.000 1586.508    0.000 1586.508
255.60  4498.710  398.558   92.125  306.432   108.647 1631.437   89.707 1541.730     0.000 1434.004    0.000 1434.004
255.70  4578.083  475.696  103.167  372.529    74.745 1798.104  147.814 1650.290     0.000 1763.850    0.000 1763.850
255.80  4418.351  462.102   95.316  366.785   123.215 1700.570   77.562 1623.008     0.000 1476.226    0.000 1476.226
255.90  4415.549  508.436   90.607  417.829   159.531 1721.057  122.957 1598.100     0.000 1599.581    0.000 1599.581
256.00  4390.998  495.958  123.172  372.786   210.029 1623.008  170.729 1452.278     0.000 1476.527    0.000 1476.527
256.10  4485.254  501.628   66.414  435.214   151.965 1674.716  122.871 1551.845     0.000 1539.260    0.000 1539.260
256.20  4487.896  476.148   75.979  400.169   188.974 1618.109   62.386 1555.723     0.000 1336.081    0.000 1336.081
256.30  4448.159  427.403   83.632  343.771   263.031 1627.477  101.724 1525.753     0.000 1609.026    0.000 1609.026
256.40  4508.008  412.130   86.102  326.028   221.095 1509.542   76.092 1433.450     0.000 1527.295    0.000 1527.295
256.50  4629.499  394.350  117.834  276.516   234.802 1593.127   96.714 1496.412     0.000 1617.572    0.000 1617.572
256.60  4553.323  396.373  111.930  284.443   282.359 1441.291   64.678 1376.613     0.000 1599.379    0.000 1599.379
256.70  4387.571  445.451   78.560  366.892   334.760 1500.780   81.538 1419.242     0.000 1426.264    0.000 1426.264
256.80  4470.634  344.524   52.829  291.696   325.679 1323.666   50.843 1272.824     0.000 1333.471    0.000 1333.471
256.90  4744.416  369.177   36.893  332.284   256.634 1478.872   48.897 1429.975     0.000 1423.550    0.000 1423.550
257.00  4762.304  352.368   35.358  317.010   307.133 1412.647   62.776 1349.871     0.000 1303.315    0.000 1303.315
257.10  4551.448  418.229   50.551  367.679   324.338 1540.941   38.046 1502.895     0.000 1427.367    0.000 1427.367
257.20  4721.158  377.414   30.539  346.875   334.583 1422.262   65.197 1357.065     0.000 1456.417    0.000 1456.417
257.30  4695.985  397.269   80.691  316.578   307.477 1432.295   81.016 1351.278     0.000 1455.813    0.000 1455.813
257.40  4754.938  381.444   47.910  333.534   357.758 1579.185  116.767 1462.418     0.000 1564.688    0.000 1564.688
257.50  4548.739  351.691   41.969  309.722   379.461 1356.169   54.256 1301.913     0.000 1365.238    0.000 1365.238
257.60  4555.786  343.593   48.858  294.735   431.380 1307.090   76.393 1230.697     0.000 1251.435    0.000 1251.435
257.70  4594.104  373.120   72.125  300.995   339.253 1367.012   84.044 1282.968     0.000 1416.406    0.000 1416.406
257.80  4553.242  346.271   57.820  288.451   279.588 1464.469   86.466 1378.003     0.000 1327.439    0.000 1327.439
257.90  4535.273  312.891   37.666  275.226   252.356 1439.059   71.852 1367.207     0.000 1284.516    0.000 1284.516
258.00  4462.746  310.993   28.425  282.568   220.231 1333.903   39.516 1294.387     0.000 1243.089    0.000 1243.089
258.10  4537.717  375.327   40.990  334.337   317.380 1432.815   32.339 1400.476     0.000 1455.014    0.000 1455.014
258.20  4599.413  265.081   22.253  242.827   377.300 1395.696   43.407 1352.289     0.000 1284.212    0.000 1284.212
258.30  4784.247  254.388   29.072  225.315   287.544 1558.212   39.299 1518.913     0.000 1255.258    0.000 1255.258
258.40  4772.037  216.531   34.780  181.750   413.394 1325.349   43.276 1282.073     0.000 1293.259    0.000 1293.259
258.50  4629.603  243.416   28.873  214.543   363.464 1501.003   49.157 1451.845     0.000 1330.656    0.000 1330.656
258.60  4754.106  355.103   34.908  320.195   317.208 1542.808   46.603 1496.205     0.000 1294.361    0.000 1294.361
258.70  4757.174  350.136   46.323  303.813   301.289 1473.900   62.776 1411.124     0.000 1421.538    0.000 1421.538
258.80  4695.399  299.823   22.436  277.387   313.010 1469.013   61.522 1407.491     0.000 1435.111    0.000 1435.111
258.90  4811.211  271.428   30.047  241.381   249.025 1487.744   50.367 1437.377     0.000 1415.509    0.000 1415.509
259.00  4702.741  289.354   27.899  261.455   307.649 1588.894   44.358 1544.536     0.000 1230.627    0.000 1230.627
259.10  4600.585  338.615   50.181  288.434   226.582 1593.520   95.721 1497.800     0.000 1269.332    0.000 1269.332
259.20  4640.869  319.025   52.731  266.294   265.927 1589.836   64.675 1525.160     0.000 1344.628    0.000 1344.628
259.30  4749.550  318.844   54.729  264.116   288.710 1584.612   70.723 1513.889     0.000 1472.906    0.000 1472.906
259.40  4819.397  331.499   81.814  249.685   317.807 1710.420   86.593 1623.827     0.000 1374.183    0.000 1374.183
259.50  4644.118  261.364   66.721  194.644   350.968 1545.832   92.898 1452.934     0.000 1436.316    0.000 1436.316
259.60  4653.697  292.993   82.580  210.413   426.417 1472.103   62.344 1409.760     0.000 1504.484    0.000 1504.484
259.70  4596.619  245.917   30.763  215.154   350.021 1391.027   66.319 1324.708     0.000 1364.839    0.000 1364.839
259.80  4768.249  308.203   77.319  230.884   427.927 1387.523   58.537 1328.987     0.000 1391.282    0.000 1391.282
259.90  4604.474  340.042   80.911  259.132   352.179 1656.098  104.355 1551.743     0.000 1432.487    0.000 1432.487
260.00  4811.213  246.010   49.349  196.662   443.953 1496.989   29.312 1467.677     0.000 1330.844    0.000 1330.844
260.10  4728.951  316.349   65.976  250.374   399.428 1493.808   16.948 1476.860     0.000 1350.858    0.000 1350.858
260.20  4760.461  330.006   91.565  238.441   429.638 1496.224   33.418 1462.807     0.000 1478.434    0.000 1478.434
260.30  4617.297  299.295   72.188  227.107   369.328 1463.699   65.189 1398.510     0.000 1341.803    0.000 1341.803
260.40  4629.595  313.569   92.991  220.578   378.613 1410.083   50.191 1359.893     0.000 1306.625    0.000 1306.625
260.50  4622.961  325.846   96.362  229.484   298.129 1505.101   58.059 1447.042     0.000 1328.545    0.000 1328.545
260.60  4699.768  320.577   75.167  245.410   374.420 1522.207   35.492 1486.715     0.000 1289.827    0.000 1289.827
260.70  4632.488  351.598  112.872  238.726   295.612 1533.843   45.134 1488.709     0.000 1452.897    0.000 1452.897
260.80  4609.713  327.377   72.405  254.972   260.029 1569.699   39.036 1530.663     0.000 1500.454    0.000 1500.454
260.90  4517.097  304.380  105.915  198.465   322.542 1443.155   29.698 1413.457     0.000 1389.663    0.000 1389.663
261.00  4582.703  225.177   90.458  134.719   338.117 1471.743   44.742 1427.001     0.000 1495.429    0.000 1495.429
261.10  4622.786  362.150  128.953  233.198   338.064 1529.116   81.277 1447.839     0.000 1575.050    0.000 1575.050
261.20  4464.143  386.435  131.052  255.382   259.909 1588.957   43.191 1545.767     0.000 1542.680    0.000 1542.680
261.30  4590.114  361.021  111.195  249.826   334.047 1594.176   69.821 1524.355     0.000 1692.574    0.000 1692.574
261.40  4616.950  392.602  116.312  276.290   416.414 1494.147   90.705 1403.442     0.000 1564.099    0.000 1564.099
261.50  4811.300  363.550  121.049  242.501   345.077 1597.878   74.016 1523.862     0.000 1777.619    0.000 1777.619
261.60  4740.282  358.650   76.111  282.539   343.605 1525.608   39.775 1485.833     0.000 1396.101    0.000 1396.101
261.70  4740.407  365.661   86.143  279.519   345.470 1508.311   43.493 1464.818     0.000 1682.120    0.000 1682.120
261.80  4747.835  369.504   79.337  290.167   309.330 1525.908   16.688 1509.219     0.000 1603.599    0.000 1603.599
261.90  4576.332  375.715  120.398  255.316   295.367 1679.851   86.251 1593.600     0.000 1624.303    0.000 1624.303
262.00  4784.919  342.771   78.606  264.165   401.896 1507.097   72.288 1434.810     0.000 1578.971    0.000 1578.971
262.10  4620.700  360.242   78.212  282.030   389.315 1493.347   58.536 1434.811     0.000 1511.717    0.000 1511.717
262.20  4600.338  335.522   51.337  284.185   363.287 1333.984   50.627 1283.357     0.000 1485.271    0.000 1485.271
262.30  4619.578  368.098   96.035  272.063   321.730 1463.203   50.410 1412.792     0.000 1370.559    0.000 1370.559
262.40  4524.241  291.608   64.413  227.196   378.672 1384.627   63.122 1321.505     0.000 1389.365    0.000 1389.365
262.50  4395.077  366.524   78.725  287.799   288.142 1637.678   67.266 1570.413     0.000 1221.161    0.000 1221.161
262.60  4677.720  272.483   53.831  218.652   379.494 1549.848   86.245 1463.603     0.000 1592.234    0.000 1592.234
262.70  4503.652  295.122   54.199  240.922   340.162 1523.124   68.915 1454.209     0.000 1532.519    0.000 1532.519
262.80  4559.583  371.350   54.352  316.998   312.398 1449.273   20.925 1428.347     0.000 1469.496    0.000 1469.496
262.90  4510.833  288.966   60.315  228.650   364.154 1518.894   40.942 1477.952     0.000 1389.965    0.000 1389.965
263.00  4533.641  364.534   63.994  300.540   405.909 1414.698   37.527 1377.171     0.000 1361.712    0.000 1361.712
263.10  4528.413  335.615   71.335  264.280   300.379 1521.523   74.701 1446.822     0.000 1552.922    0.000 1552.922
263.20  4532.559  286.837   54.888  231.949   321.006 1508.002   41.418 1466.584     0.000 1420.226    0.000 1420.226
263.30  4494.492  394.022   97.049  296.973   313.181 1606.601  101.029 1505.572     0.000 1602.385    0.000 1602.385
263.40  4511.200  344.624   65.402  279.221   411.955 1590.992   36.013 1554.979     0.000 1470.785    0.000 1470.785
263.50  4543.375  292.483   69.418  223.065   346.205 1418.986   37.787 1381.199     0.000 1311.144    0.000 1311.144
263.60  4661.008  398.688   86.844  311.845   384.723 1462.952   69.951 1393.002     0.000 1604.401    0.000 1604.401
263.70  4531.657  369.084   55.185  313.900   365.358 1555.948   74.403 1481.545     0.000 1453.901    0.000 1453.901
263.80  4624.272  249.594   49.450  200.144   406.762 1465.115   52.047 1413.068     0.000 1308.631    0.000 1308.631
263.90  4508.620  285.881   56.537  229.344   260.302 1545.926   37.613 1508.313     0.000 1333.371    0.000 1333.371
264.00  4528.298  340.423   37.064  303.359   329.121 1447.075   39.342 1407.733     0.000 1442.642    0.000 1442.642
264.10  4437.673  370.214   90.405  279.809   352.899 1412.552   30.350 1382.202     0.000 1384.438    0.000 1384.438
264.20  4414.880  368.123   80.855  287.268   278.157 1572.982   49.027 1523.954     0.000 1424.449    0.000 1424.449
264.30  4320.685  383.144   79.478  303.666   262.374 1710.728   74.190 1636.538     0.000 1576.657    0.000 1576.657
264.40  4388.809  371.177   61.020  310.157   320.142 1530.100   45.655 1484.445     0.000 1466.074    0.000 1466.074
264.50  4277.112  382.972   50.044  332.928   308.413 1391.286   38.046 1353.240     0.000 1315.075    0.000 1315.075
264.60  4372.805  416.970   79.859  337.111   232.166 1516.716   17.121 1499.596     0.000 1661.515    0.000 1661.515
264.70  4335.819  396.438   75.236  321.201   365.110 1535.915   62.776 1473.139     0.000 1721.131    0.000 1721.131
264.80  4334.131  416.810   56.680  360.129   400.129 1503.707   98.919 1404.788     0.000 1672.073    0.000 1672.073
264.90  4306.660  463.791  103.561  360.229   323.041 1396.779   66.580 1330.198     0.000 1449.187    0.000 1449.187
265.00  4499.866  349.445   52.862  296.583   328.837 1419.731   34.241 1385.489     0.000 1253.848    0.000 1253.848
265.10  4447.750  412.692   71.729  340.963   334.976 1487.956   24.730 1463.226     0.000 1656.585    0.000 1656.585
265.20  4546.203  399.032   86.992  312.041   349.370 1476.468   39.948 1436.520     0.000 1525.594    0.000 1525.594
265.30  4544.111  389.039   80.787  308.251   271.810 1476.935   22.828 1454.107     0.000 1545.194    0.000 1545.194
265.40  4436.151  367.299   85.002  282.297   302.811 1493.050   56.160 1436.890     0.000 1246.612    0.000 1246.612
265.50  4400.208  388.482  123.555  264.927   312.190 1426.512   54.906 1371.606     0.000 1335.686    0.000 1335.686
265.60  4469.463  357.352  106.224  251.128   351.447 1534.554  107.436 1427.118     0.000 1389.471    0.000 1389.471
265.70  4490.718  345.950   71.081  274.869   411.501 1414.976   63.984 1350.992     0.000 1478.844    0.000 1478.844
265.80  4549.099  390.354  123.650  266.704   353.003 1465.055   58.971 1406.084     0.000 1225.502    0.000 1225.502
265.90  4457.633  379.271  122.768  256.502   318.678 1528.005   76.092 1451.914     0.000 1328.952    0.000 1328.952
266.00  4464.455  347.666  112.168  235.498   329.615 1478.097   57.069 1421.028     0.000 1318.596    0.000 1318.596
266.10  4354.350  353.107  105.505  247.603   273.411 1455.719   62.386 1393.332     0.000 1214.544    0.000 1214.544
266.20  4268.470  325.997  116.104  209.893   274.622 1438.899   72.287 1366.612     0.000 1105.969    0.000 1105.969
266.30  4260.888  307.656  108.520  199.136   241.029 1513.995   53.264 1460.730     0.000 1308.844    0.000 1308.844
266.40  4456.552  375.890  102.543  273.347   252.182 1694.536   76.048 1618.487     0.000 1420.538    0.000 1420.538
266.50  4356.873  316.505  109.553  206.952   269.690 1541.061   54.994 1486.067     0.000 1277.881    0.000 1277.881
266.60  4318.008  398.683  140.254  258.429   258.324 1450.138   58.280 1391.858     0.000 1227.614    0.000 1227.614
266.70  4449.420  459.026  172.018  287.008   285.472 1511.774   67.791 1443.983     0.000 1287.732    0.000 1287.732
266.80  4401.274  336.333  114.337  221.996   326.456 1493.570   58.971 1434.599     0.000 1256.565    0.000 1256.565
266.90  4366.964  393.784  123.263  270.521   321.830 1536.734   47.557 1489.177     0.000 1328.750    0.000 1328.750
267.00  4434.229  321.727   89.076  232.651   327.279 1445.934   24.730 1421.204     0.000 1176.442    0.000 1176.442
267.10  4421.949  368.792  120.600  248.192   332.729 1462.977   26.632 1436.345     0.000 1277.478    0.000 1277.478
267.20  4376.142  323.472  109.028  214.443   362.170 1392.941   19.023 1373.918     0.000 1349.561    0.000 1349.561
267.30  4430.416  353.515   86.228  267.287   284.522 1572.824   79.030 1493.794     0.000 1358.606    0.000 1358.606
267.40  4395.779  316.776  115.399  201.377   285.215 1528.826   36.057 1492.769     0.000 1348.755    0.000 1348.755
267.50  4392.163  349.341  129.458  219.883   368.610 1380.052    7.609 1372.443     0.000 1174.631    0.000 1174.631
267.60  4472.916  349.199  104.467  244.732   376.783 1455.923   32.339 1423.584     0.000 1267.022    0.000 1267.022
267.70  4363.047  296.859   93.983  202.876   291.483 1442.142   34.241 1407.900     0.000 1144.370    0.000 1144.370
267.80  4507.261  374.652   73.068  301.584   236.485 1460.619   28.534 1432.084     0.000 1375.796    0.000 1375.796
267.90  4557.984  303.670   62.880  240.790   309.769 1505.206   22.828 1482.378     0.000 1454.818    0.000 1454.818
268.00  4371.426  341.264   88.285  252.979   324.990 1533.877   36.144 1497.734     0.000 1355.291    0.000 1355.291
268.10  4443.984  345.457   98.756  246.701   351.836 1364.361   32.339 1332.022     0.000 1386.757    0.000 1386.757
268.20  4542.566  391.970   86.752  305.218   308.687 1496.307   39.774 1456.533     0.000 1367.053    0.000 1367.053
268.30  4591.688  308.469   58.384  250.085   351.708 1465.184   22.828 1442.356     0.000 1511.217    0.000 1511.217
268.40  4551.004  337.306   80.297  257.009   336.315 1442.536   22.828 1419.709     0.000 1537.559    0.000 1537.559
268.50  4611.110  287.163   72.124  215.039   422.176 1363.012   30.437 1332.576     0.000 1498.548    0.000 1498.548
268.60  4380.410  329.167   80.905  248.262   308.517 1479.953   20.925 1459.028     0.000 1468.690    0.000 1468.690
268.70  4464.687  348.302   91.612  256.689   402.200 1512.563   53.264 1459.298     0.000 1600.490    0.000 1600.490
268.80  4303.364  343.420   74.704  268.716   327.411 1509.670   45.655 1464.015     0.000 1519.864    0.000 1519.864
268.90  4433.569  356.373   85.030  271.342   252.918 1460.382   26.632 1433.749     0.000 1438.632    0.000 1438.632
269.00  4473.832  351.067  105.282  245.785   374.399 1426.782   38.046 1388.736     0.000 1478.141    0.000 1478.141
269.10  4485.383  326.393  114.849  211.544   333.897 1420.162   19.023 1401.139     0.000 1314.772    0.000 1314.772
269.20  4526.938  338.668   95.221  243.447   329.745 1430.673   37.786 1392.887     0.000 1445.368    0.000 1445.368
269.30  4594.634  373.352  119.121  254.230   387.115 1485.696   51.362 1434.334     0.000 1538.762    0.000 1538.762
269.40  4583.398  345.574  146.963  198.611   268.957 1361.711   47.470 1314.241     0.000 1115.415    0.000 1115.415
269.50  4677.742  344.223  132.263  211.959   377.604 1526.310   50.843 1475.466     0.000 1410.485    0.000 1410.485
269.60  4726.730  327.042   96.058  230.983   303.026 1453.021   51.275 1401.746     0.000 1346.239    0.000 1346.239
269.70  4747.007  294.135   77.391  216.744   307.307 1532.858   42.797 1490.060     0.000 1254.449    0.000 1254.449
269.80  4719.233  344.625  118.410  226.215   294.679 1626.972   46.862 1580.110     0.000 1091.080    0.000 1091.080
269.90  4760.647  328.541  111.899  216.641   380.632 1511.741   36.144 1475.597     0.000 1309.144    0.000 1309.144
270.00  4707.440  321.901   99.587  222.314   292.260 1547.523   71.509 1476.013     0.000 1177.447    0.000 1177.447
270.10  4683.662  332.911  136.632  196.279   346.518 1542.732   37.959 1504.773     0.000 1245.706    0.000 1245.706
270.20  4635.026  324.940  137.184  187.756   287.246 1504.737   60.528 1444.209     0.000 1375.900    0.000 1375.900
270.30  4634.208  309.151  129.433  179.719   274.751 1380.569   13.316 1367.253     0.000 1385.147    0.000 1385.147
270.40  4638.107  337.017  166.844  170.173   280.371 1440.354    5.707 1434.647     0.000 1003.824    0.000 1003.824
270.50  4654.094  335.385  152.514  182.871   273.972 1482.857   17.121 1465.736     0.000 1439.034    0.000 1439.034
270.60  4728.278  294.143  107.410  186.733   281.971 1497.414   28.362 1469.052     0.000 1585.906    0.000 1585.906
270.70  4602.886  295.357  114.312  181.045   333.073 1357.189   22.828 1334.361     0.000 1285.219    0.000 1285.219
270.80  4582.830  320.756  125.489  195.267   377.345 1273.865   28.056 1245.809     0.000 1214.542    0.000 1214.542
270.90  4480.038  281.029   99.839  181.190   383.743 1396.434    0.000 1396.434     0.000 1303.816    0.000 1303.816
271.00  4413.590  298.806  116.034  182.772   366.792 1457.400   15.218 1442.181     0.000 1676.195    0.000 1676.195
271.10  4383.139  321.422  103.845  217.577   299.872 1469.891    7.609 1462.282     0.000 1550.023    0.000 1550.023
271.20  4253.704  341.133  108.087  233.045   299.698 1437.151    3.805 1433.347     0.000 1425.259    0.000 1425.259
271.30  4382.985  398.931  120.373  278.558   275.056 1442.441    5.707 1436.735     0.000 1324.527    0.000 1324.527
271.40  4373.455  403.502  120.965  282.537   254.385 1380.447    7.609 1372.838     0.000 1454.516    0.000 1454.516
271.50  4254.158  399.768  130.816  268.952   178.642 1628.595    5.534 1623.061     0.000 1506.590    0.000 1506.590
271.60  4411.169  379.203  115.217  263.986   256.202 1496.570   13.143 1483.427     0.000 1535.245    0.000 1535.245
271.70  4502.998  426.763  133.210  293.552   253.133 1447.007   15.045 1431.962     0.000 1496.435    0.000 1496.435
271.80  4405.810  438.750  125.771  312.979   280.065 1457.433   15.175 1442.258     0.000 1354.786    0.000 1354.786
271.90  4388.020  383.174   74.407  308.767   271.593 1446.841   11.414 1435.427     0.000 1263.302    0.000 1263.302
272.00  4442.183  375.144   88.683  286.461   310.416 1418.491   20.925 1397.565     0.000 1497.443    0.000 1497.443
272.10  4572.668  344.443  108.549  235.894   273.280 1537.725   19.023 1518.702     0.000 1529.213    0.000 1529.213
272.20  4528.163  288.378   93.176  195.202   292.260 1452.423    9.468 1442.955     0.000 1487.792    0.000 1487.792
272.30  4537.109  302.487  114.329  188.158   315.822 1569.714   45.264 1524.451     0.000 1457.432    0.000 1457.432
272.40  4532.493  291.556  100.701  190.855   250.840 1477.190   39.948 1437.242     0.000 1416.010    0.000 1416.010
272.50  4540.707  325.930   79.959  245.971   315.995 1548.281   20.234 1528.047     0.000 1525.995    0.000 1525.995
272.60  4405.689  390.953  105.409  285.544   326.804 1504.858   20.882 1483.976     0.000 1588.325    0.000 1588.325
272.70  4702.149  324.032   82.537  241.495   321.267 1522.032    7.609 1514.423     0.000 1608.834    0.000 1608.834
272.80  4512.958  352.812   75.377  277.435   346.691 1506.025    7.609 1498.416     0.000 1589.531    0.000 1589.531
272.90  4535.754  358.904   82.507  276.397   388.066 1405.819   11.414 1394.405     0.000 1437.425    0.000 1437.425
273.00  4611.559  378.896   77.588  301.308   311.888 1585.060   54.645 1530.415     0.000 1487.691    0.000 1487.691
273.10  4597.379  291.159   65.417  225.742   385.298 1468.727   45.915 1422.813     0.000 1404.953   10.154 1394.799
273.20  4529.148  341.624  114.396  227.228   370.164 1512.734   59.836 1452.898     0.000 1515.437    0.000 1515.437
273.30  4493.689  361.036   96.786  264.250   430.163 1344.769    5.707 1339.062     0.000 1444.562    0.000 1444.562
273.40  4536.649  385.505  109.269  276.236   385.931 1473.996   77.562 1396.434     0.000 1544.992    0.000 1544.992
273.50  4556.201  310.307   72.887  237.420   330.507 1409.176   89.963 1319.213     0.000 1455.216    0.000 1455.216
273.60  4530.836  310.244   58.736  251.508   341.018 1432.839  109.512 1323.328     0.000 1423.954    0.000 1423.954
273.70  4485.302  291.775    9.089  282.687   313.955 1447.451   72.893 1374.559     0.000 1606.119    0.000 1606.119
273.80  4657.726  305.886   25.719  280.167   426.431 1360.976   28.534 1332.442     0.000 1514.526    0.000 1514.526
273.90  4508.625  327.552   40.995  286.558   371.328 1343.216    7.609 1335.607     0.000 1396.812    0.000 1396.812
274.00  4504.357  367.096   96.144  270.952   325.411 1465.127   34.241 1430.886     0.000 1567.311    0.000 1567.311
274.10  4488.402  342.263   61.169  281.094   324.028 1451.934   32.339 1419.595     0.000 1525.590    0.000 1525.590
274.20  4583.775  250.116    0.000  250.116   327.657 1479.564   41.677 1437.887     0.000 1567.612    0.000 1567.612
274.30  4525.375  295.564   21.137  274.427   331.724 1348.701   79.896 1268.804     0.000 1546.201    0.000 1546.201
274.40  4536.640  257.004    0.000  257.004   318.328 1489.804   70.385 1419.419     0.000 1598.878    0.000 1598.878
274.50  4375.046  284.439   29.609  254.830   339.974 1386.699   70.298 1316.401     0.000 1341.715    0.000 1341.715
274.60  4350.999  306.866   26.861  280.004   261.773 1462.270   53.178 1409.093     0.000 1544.390    0.000 1544.390
274.70  4595.576  351.958   34.949  317.009   270.992 1578.518   56.982 1521.536     0.000 1584.703    0.000 1584.703
274.80  4558.327  238.627   20.336  218.291   258.487 1425.306   36.144 1389.163     0.000 1475.425    0.000 1475.425
274.90  4566.650  180.247   10.752  169.495   262.976 1469.282   64.678 1404.604     0.000 1545.195    0.000 1545.195
275.00  4577.205  253.422    9.202  244.220   230.521 1582.376   58.971 1523.405     0.000 1495.230    0.000 1495.230
275.10  4504.861  224.988    1.283  223.705   292.592 1548.706   62.776 1485.930     0.000 1624.512    0.000 1624.512
275.20  4685.204  243.737   15.940  227.797   305.304 1539.789  104.148 1435.641     0.000 1797.732    0.000 1797.732
275.30  4705.914  228.407    4.947  223.460   352.603 1411.907   72.201 1339.707     0.000 1533.630    0.000 1533.630
275.40  4478.350  219.390    7.188  212.202   286.197 1488.051   79.810 1408.241     0.000 1408.271    0.000 1408.271
275.50  4529.969  228.936   39.610  189.326   266.785 1421.285   81.495 1339.790     0.000 1414.904    0.000 1414.904
275.60  4704.546  269.673   33.104  236.568   236.607 1510.174   76.048 1434.126     0.000 1606.216    0.000 1606.216
275.70  4628.133  239.637   10.810  228.827   315.421 1372.612   49.460 1323.153     0.000 1487.487    0.000 1487.487
275.80  4582.124  233.719    0.000  233.719   322.512 1371.269   43.622 1327.647     0.000 1477.032    0.000 1477.032
275.90  4738.807  284.841   11.202  273.639   341.105 1563.186  100.173 1463.013     0.000 1547.509    0.000 1547.509
276.00  4506.246  249.765   15.543  234.222   245.642 1515.152   98.098 1417.054     0.000 1499.253    0.000 1499.253
276.10  4643.908  294.822   63.852  230.971   242.575 1547.443   74.190 1473.253     0.000 1436.417    0.000 1436.417
276.20  4664.438  323.026   75.053  247.973   247.760 1543.423   53.177 1490.245     0.000 1506.587    0.000 1506.587
276.30  4679.583  282.187   20.238  261.949   232.678 1599.050   60.701 1538.350     0.000 1699.007    0.000 1699.007
276.40  4585.714  283.342   28.069  255.273   222.560 1510.565   39.689 1470.876     0.000 1314.269    0.000 1314.269
276.50  4402.787  242.568   30.949  211.619   251.014 1505.564   26.113 1479.451     0.000 1343.730    0.000 1343.730
276.60  4559.665  325.676   74.753  250.923   304.870 1557.648   51.362 1506.286     0.000 1144.768    0.000 1144.768
276.70  4596.591  276.637   16.698  259.939   201.033 1507.685   63.941 1443.744     0.000 1426.267    0.000 1426.267
276.80  4558.069  286.577   50.786  235.792   295.626 1380.652   39.862 1340.790     0.000 1354.686    0.000 1354.686
276.90  4618.245  248.673    0.000  248.673   263.543 1483.100   38.911 1444.189     0.000 1362.221    0.000 1362.221
277.00  4791.271  277.773   24.466  253.307   288.363 1636.928   86.165 1550.763     0.000 1424.754    0.000 1424.754
277.10  4609.820  273.862    0.000  273.862   286.241 1535.695   43.753 1491.943     0.000 1545.092    0.000 1545.092
277.20  4692.615  221.475   10.810  210.665   231.250 1444.654   72.114 1372.540     0.000 1284.114    0.000 1284.114
277.30  4682.007  307.177   27.043  280.134   297.277 1603.033   70.169 1532.864     0.000 1478.743    0.000 1478.743
277.40  4672.505  274.522   40.370  234.152   282.356 1498.017   53.264 1444.752     0.000 1365.842    0.000 1365.842
277.50  4850.671  265.200    8.625  256.575   288.021 1550.678   93.991 1456.688     0.000 1427.168    0.000 1427.168
277.60  4691.774  383.423   29.157  354.266   324.980 1584.662  138.868 1445.794     0.000 1174.627    0.000 1174.627
277.70  4681.486  367.679   50.619  317.061   257.539 1671.862  130.826 1541.036     0.000 1690.565    0.000 1690.565
277.80  4725.759  308.539   35.116  273.423   380.914 1503.829   87.506 1416.324     0.000 1141.452    0.000 1141.452
277.90  4818.447  249.440    5.566  243.874   272.881 1537.014   66.321 1470.693     0.000 1018.392    0.000 1018.392
278.00  4800.513  206.592    0.000  206.592   261.904 1493.783   79.897 1413.887     0.000  909.921    0.000  909.921
278.10  4712.472  209.383    5.863  203.520   251.531 1462.511   79.248 1383.264     0.000 1600.275    0.000 1600.275
278.20  4816.351  227.389   35.836  191.553   302.414 1499.975   77.216 1422.759     0.000  958.582    0.000  958.582
278.30  4725.974  277.187   56.016  221.171   219.451 1557.455  114.566 1442.889     0.000 1000.501    0.000 1000.501
278.40  4712.707  190.002   19.885  170.118   254.464 1441.080   84.607 1356.473     0.000 1379.008    0.000 1379.008
278.50  4812.909  299.820   32.975  266.846   269.819 1528.798   83.269 1445.530     0.000  780.339    0.000  780.339
278.60  4745.330  300.351   24.734  275.617   240.504 1422.630   78.340 1344.289     0.000  869.513    0.000  869.513
278.70  4669.152  314.642   30.624  284.018   258.055 1454.969   46.866 1408.103     0.000  928.520    0.000  928.520
278.80  4703.558  267.674   49.084  218.590   332.553 1451.877   24.730 1427.147     0.000 1557.657    0.000 1557.657
278.90  4743.043  303.477   80.799  222.677   320.834 1486.993   66.580 1420.413     0.000 1074.598    0.000 1074.598
279.00  4774.415  293.257   69.521  223.736   271.456 1485.077   33.982 1451.095     0.000  991.660    0.000  991.660
279.10  4793.282  250.159   74.099  176.060   303.103 1542.867   89.321 1453.546     0.000 1033.277    0.000 1033.277
279.20  4513.005  285.691   69.489  216.202   244.051 1467.590   69.044 1398.546     0.000  890.122    0.000  890.122
279.30  4587.543  267.101   57.371  209.730   282.267 1515.935   37.354 1478.581     0.000  888.814    0.000  888.814
279.40  4631.872  237.644   74.947  162.697   303.796 1450.900   79.853 1371.047     0.000 1023.728    0.000 1023.728
279.50  4700.271  267.245   69.448  197.796   271.164 1555.190  111.240 1443.950     0.000  913.045    0.000  913.045
279.60  4837.687  322.618   87.758  234.859   312.842 1520.509   90.186 1430.322     0.000 1064.345    0.000 1064.345
279.70  4605.199  292.516   73.044  219.472   297.746 1485.061  128.016 1357.045     0.000 1021.717    0.000 1021.717
279.80  4606.112  277.202   94.038  183.165   288.018 1558.505   60.094 1498.410     0.000 1083.644    0.000 1083.644
279.90  4703.688  336.408  112.480  223.928   241.068 1558.255   81.713 1476.542     0.000  972.257    0.000  972.257
280.00  4763.330  382.986  123.922  259.064   285.462 1580.811   58.971 1521.840     0.000 1083.443    0.000 1083.443
280.10  4601.230  277.489   62.767  214.722   315.035 1483.417   26.459 1456.957     0.000 1396.704    0.000 1396.704
280.20  4752.782  289.925   75.282  214.643   329.046 1433.388   59.490 1373.898     0.000 1184.780    0.000 1184.780
280.30  4821.776  255.865   58.505  197.359   361.124 1494.452   69.953 1424.499     0.000 1135.725    0.000 1135.725
280.40  4797.297  250.541   67.785  182.755   360.163 1505.342   81.799 1423.544     0.000 1084.147    0.000 1084.147
280.50  4787.093  264.319   60.881  203.438   300.513 1497.021   66.494 1430.527     0.000 1215.041    0.000 1215.041
280.60  4595.010  257.263   57.883  199.380   305.359 1465.280   53.047 1412.233     0.000 1606.619    0.000 1606.619
280.70  4675.731  284.048   60.849  223.199   296.453 1508.222  141.371 1366.850     0.000 1285.617    0.000 1285.617
280.80  4773.632  243.548   49.465  194.083   307.215 1501.268  145.655 1355.612     0.000 1265.811    0.000 1265.811
280.90  4746.510  259.404   65.148  194.255   288.578 1515.561   99.178 1416.383     0.000 1049.058    0.000 1049.058
281.00  4665.983  263.445   52.270  211.175   335.881 1520.806  120.277 1400.529     0.000 1020.111    0.000 1020.111
281.10  4453.653  317.061   62.862  254.199   264.029 1638.356  181.324 1457.032     0.000 1168.899    0.000 1168.899
281.20  4431.784  271.181   47.125  224.056   176.520 1561.312   84.652 1476.660     0.000 1099.829    0.000 1099.829
281.30  4472.360  309.870   72.985  236.884   187.852 1682.942  145.782 1537.160     0.000 1174.730    0.000 1174.730
281.40  4640.328  330.876   55.480  275.396   263.036 1633.821   98.485 1535.336     0.000 1166.890    0.000 1166.890
281.50  4764.688  251.649   43.364  208.286   299.698 1548.276  129.097 1419.179     0.000 1137.234    0.000 1137.234
281.60  4708.265  298.199   69.660  228.539   370.646 1484.545  126.413 1358.132     0.000 1065.855    0.000 1065.855
281.70  4712.140  314.727   52.802  261.925   315.337 1598.329  110.245 1488.084     0.000 1226.101    0.000 1226.101
281.80  4689.292  336.731   94.431  242.301   355.228 1412.904   39.688 1373.216     0.000  940.582    0.000  940.582
281.90  4631.326  333.753   71.589  262.164   373.872 1436.297   79.896 1356.401     0.000 1083.044    0.000 1083.044
282.00  4831.634  331.743   52.256  279.486   396.873 1430.676   86.814 1343.862     0.000 1365.745    0.000 1365.745
282.10  4798.708  272.145   14.684  257.461   440.963 1450.727   75.267 1375.459     0.000 1546.698    0.000 1546.698
282.20  4721.361  306.001   44.718  261.283   384.678 1493.271   86.943 1406.328     0.000 1205.289    0.000 1205.289
282.30  4601.243  318.326   43.126  275.199   427.083 1404.814   81.194 1323.620     0.000 1233.231    0.000 1233.231
282.40  4672.476  285.533   75.803  209.729   382.040 1527.598   79.248 1448.350     0.000 1203.476    0.000 1203.476
282.50  4819.168  275.194   70.365  204.830   347.108 1555.968   37.613 1518.356     0.000 1274.855    0.000 1274.855
282.60  4834.747  312.188   77.206  234.983   319.744 1614.889   87.807 1527.082     0.000 1163.867    0.000 1163.867
282.70  4718.719  331.618   68.038  263.580   369.378 1486.357   48.421 1437.935     0.000 1022.925    0.000 1022.925
282.80  4895.413  280.276   52.567  227.708   312.092 1493.631   71.162 1422.468     0.000 1192.120    0.000 1192.120
282.90  4607.949  260.824   43.998  216.826   255.465 1631.649   29.528 1602.121     0.000 1173.720    0.000 1173.720
283.00  4764.623  325.152   82.340  242.812   264.885 1650.902   86.209 1564.694     0.000 1369.262    0.000 1369.262
283.10  4656.104  311.112   51.157  259.955   377.280 1496.819   69.175 1427.644     0.000 1010.350   10.053 1000.297
283.20  4744.978  238.681   38.415  200.266   343.959 1414.492   30.090 1384.402     0.000  962.000    0.000  962.000
283.30  4711.116  272.881   62.810  210.071   327.143 1441.556    7.609 1433.947     0.000 1040.514    0.000 1040.514
283.40  4735.208  264.362   56.627  207.735   223.600 1464.574   75.616 1388.957     0.000 1243.496    0.000 1243.496
283.50  4497.974  329.531   93.745  235.786   348.719 1431.911   44.311 1387.600     0.000  970.945    0.000  970.945
283.60  4664.675  291.375   97.433  193.942   280.796 1447.448   90.315 1357.133     0.000  972.156    0.000  972.156
283.70  4675.518  382.352   93.836  288.516   323.084 1469.136   34.068 1435.068     0.000  992.965    0.000  992.965
283.80  4679.547  375.702   83.991  291.710   316.077 1315.160   28.534 1286.625     0.000  922.796    0.000  922.796
283.90  4526.927  322.392   45.406  276.986   357.444 1316.321   37.915 1278.405     0.000  920.882    0.000  920.882
284.00  4629.810  378.153   74.237  303.916   280.841 1427.073   58.754 1368.318     0.000  932.444    0.000  932.444
284.10  4579.690  322.331   63.073  259.257   345.819 1405.723   84.777 1320.946     0.000 1043.431    0.000 1043.431
284.20  4730.231  303.420   81.120  222.300   307.388 1357.959   46.779 1311.179     0.000  911.133    0.000  911.133
284.30  4692.315  320.508   70.237  250.271   393.071 1402.278   81.626 1320.652     0.000 1082.140    0.000 1082.140
284.40  4580.472  337.815   81.176  256.639   339.204 1399.192   51.145 1348.047     0.000  950.740    0.000  950.740
284.50  4791.771  295.465   41.068  254.397   345.127 1478.870  126.846 1352.024     0.000 1467.378    0.000 1467.378
284.60  4788.158  317.891   42.123  275.769   373.364 1463.434   89.278 1374.156     0.000  941.493    0.000  941.493
284.70  4701.059  318.619   53.082  265.537   370.023 1426.724   56.461 1370.263     0.000 1061.725    0.000 1061.725
284.80  4633.708  330.519   66.512  264.007   352.085 1385.148  130.046 1255.102     0.000 1355.890    0.000 1355.890
284.90  4641.335  302.372   63.910  238.462   384.684 1294.259  105.879 1188.380     0.000 1264.504    0.000 1264.504
285.00  4598.914  381.513   87.382  294.131   409.151 1433.946   92.432 1341.514     0.000 1374.586    0.000 1374.586
285.10  4686.221  325.689   76.473  249.216   327.703 1377.225  127.107 1250.118     0.000 1243.190    0.000 1243.190
285.20  4702.330  334.511   41.334  293.177   361.343 1382.374   95.461 1286.913     0.000 1423.347    0.000 1423.347
285.30  4704.803  397.744  100.561  297.183   290.783 1575.162  152.010 1423.151     0.000  993.570    0.000  993.570
285.40  4646.021  380.670  112.675  267.995   318.501 1522.798  124.124 1398.674     0.000 1275.264    0.000 1275.264
285.50  4943.121  347.108  108.117  238.991   345.776 1545.747  109.598 1436.149     0.000 1520.364    0.000 1520.364
285.60  4738.367  375.162  112.508  262.653   331.944 1541.598  189.536 1352.063     0.000 1477.135    0.000 1477.135
285.70  4609.418  296.371   79.366  217.004   342.830 1408.742  164.152 1244.590     0.000 1458.433    0.000 1458.433
285.80  4780.410  293.146   77.140  216.006   303.234 1469.787   96.626 1373.161     0.000 1295.167    0.000 1295.167
285.90  4686.001  338.744   66.697  272.047   347.760 1431.398  174.272 1257.126     0.000 1498.946    0.000 1498.946
286.00  4565.514  369.331   84.815  284.516   320.226 1440.521  138.305 1302.216     0.000 1399.120    0.000 1399.120
286.10  4686.578  375.425  123.696  251.729   347.720 1423.705  110.333 1313.372     0.000 1296.575    0.000 1296.575
286.20  4645.535  336.229  100.192  236.038   345.166 1488.127  204.883 1283.244     0.000 1478.639    0.000 1478.639
286.30  4585.355  351.307  100.960  250.347   299.386 1468.228  147.252 1320.976     0.000 1496.131    0.000 1496.131
286.40  4837.984  311.747   86.849  224.897   377.064 1568.062  149.501 1418.561     0.000 1631.046    0.000 1631.046
286.50  4683.680  310.749   85.100  225.649   336.395 1415.093   71.898 1343.195     0.000 1496.832    0.000 1496.832
286.60  4738.569  317.022   86.446  230.576   311.364 1469.435  107.518 1361.917     0.000 1426.359    0.000 1426.359
286.70  4604.349  287.116   87.863  199.253   357.964 1309.482  151.229 1158.253     0.000 1275.562    0.000 1275.562
286.80  4601.497  264.318   39.737  224.581   283.005 1401.778  161.391 1240.387     0.000 1647.632    0.000 1647.632
286.90  4720.409  262.305   70.006  192.299   413.258 1348.691  123.649 1225.041     0.000 1487.984    0.000 1487.984
287.00  4620.818  273.388   53.664  219.724   394.074 1311.367   87.245 1224.122     0.000 1144.466    0.000 1144.466
287.10  4622.639  291.910   67.485  224.424   436.440 1265.683   47.298 1218.385     0.000 1242.187    0.000 1242.187
287.20  4655.679  296.293   62.327  233.966   455.278 1363.188  109.252 1253.936     0.000 1224.492    0.000 1224.492
287.30  4804.768  278.953   43.825  235.127   484.466 1413.846   97.017 1316.829     0.000 1407.963    0.000 1407.963
287.40  4925.881  245.533   41.402  204.131   485.326 1360.039   51.362 1308.677     0.000 1365.342    0.000 1365.342
287.50  4927.547  277.178   24.095  253.083   373.604 1559.035  154.385 1404.651     0.000 1436.213    0.000 1436.213
287.60  4716.102  274.922   50.017  224.906   449.129 1341.493   34.241 1307.251     0.000  907.610    0.000  907.610
287.70  4912.087  273.217   46.330  226.887   332.712 1439.196   96.713 1342.483     0.000 1316.583    0.000 1316.583
287.80  4728.596  294.022   41.219  252.803   321.430 1350.523   83.484 1267.040     0.000  911.028    0.000  911.028
287.90  4869.294  259.570   19.589  239.980   417.749 1380.560   39.687 1340.872     0.000 1425.453   20.106 1405.347
288.00  4835.225  313.404   56.053  257.351   406.951 1524.931  121.444 1403.487     0.000 1568.419    0.000 1568.419
288.10  4864.677  301.722   56.629  245.092   438.614 1532.961   88.716 1444.245     0.000 1575.646   20.106 1555.540
288.20  4858.278  255.923   39.938  215.986   331.501 1591.574   98.746 1492.828     0.000 1539.359    0.000 1539.359
288.30  4976.524  234.889   39.300  195.588   371.355 1581.521   40.813 1540.709     0.000 1557.859    0.000 1557.859
288.40  4757.774  162.630   16.910  145.720   334.181 1412.257   97.277 1314.981     0.000 1569.319    0.000 1569.319
288.50  4883.356  237.603   43.671  193.932   399.192 1494.620   90.012 1404.608     0.000 1617.271   10.053 1607.218
288.60  4790.333  227.213   54.310  172.903   330.887 1422.112   66.146 1355.967     0.000 1438.224    0.000 1438.224
288.70  4741.059  241.261   65.625  175.636   378.019 1337.116   39.429 1297.686     0.000 1417.212   20.106 1397.105
288.80  4858.158  197.141   63.330  133.811   383.990 1464.264  118.280 1345.984     0.000 1297.379    0.000 1297.379
288.90  4990.553  261.773   66.570  195.204   519.607 1339.376   62.776 1276.600     0.000 1154.020   10.154 1143.866
289.00  4695.214  272.981   72.221  200.760   453.380 1368.295   49.460 1318.835     0.000 1457.025    0.000 1457.025
289.10  4747.991  253.628   35.439  218.189   355.160 1296.441   43.753 1252.688     0.000 1378.108    0.000 1378.108
289.20  4804.514  256.666   55.116  201.550   335.697 1298.000   67.789 1230.212     0.000 1529.312    0.000 1529.312
289.30  4890.164  246.284   53.311  192.973   505.810 1303.278   45.612 1257.666     0.000 1354.783    0.000 1354.783
289.40  4717.675  261.900   50.072  211.828   413.047 1279.314   45.396 1233.918     0.000  869.713    0.000  869.713
289.50  4827.539  277.266   36.091  241.175   428.262 1386.744   45.655 1341.089     0.000 1023.629    0.000 1023.629
289.60  4829.218  272.539   40.291  232.248   415.896 1363.279   56.550 1306.729     0.000  941.192    0.000  941.192
289.70  5034.414  235.787   34.866  200.921   473.167 1245.112  104.496 1140.616     0.000 1473.107    0.000 1473.107
289.80  4907.868  257.080   39.178  217.902   357.795 1447.886  179.372 1268.514     0.000 1504.983    0.000 1504.983
289.90  5003.444  261.543   24.774  236.769   481.868 1396.297  119.672 1276.625     0.000 1203.175    0.000 1203.175
290.00  4986.154  191.683   25.734  165.949   427.827 1400.921  128.924 1271.997     0.000 1517.142    0.000 1517.142
290.10  4867.461  229.435   26.538  202.897   392.382 1328.293   85.603 1242.690     0.000 1282.601    0.000 1282.601
290.20  4971.087  262.066   35.570  226.496   461.594 1429.718  136.403 1293.315     0.000 1536.046    0.000 1536.046
290.30  4876.718  258.850   41.433  217.417   468.554 1429.758  123.303 1306.454     0.000 1608.930    0.000 1608.930
290.40  4895.939  294.812   34.260  260.552   407.434 1501.089  192.130 1308.959     0.000 1277.175    0.000 1277.175
290.50  4799.468  223.756   51.198  172.559   463.232 1421.760  184.910 1236.850     0.000 1348.250    0.000 1348.250
290.60  5019.491  246.119   41.208  204.911   470.052 1460.503  149.329 1311.174     0.000 1476.627    0.000 1476.627
290.70  4975.510  264.194   41.742  222.452   472.223 1472.908  130.175 1342.733     0.000 1195.337    0.000 1195.337
290.80  4863.806  209.615   41.953  167.663   515.067 1404.140  127.885 1276.255     0.000 1072.081   20.106 1051.975
290.90  4894.379  222.100   32.243  189.856   369.929 1445.683  180.069 1265.614     0.000 1245.603    0.000 1245.603
291.00  4877.647  235.910   41.642  194.268   385.891 1500.404  221.659 1278.744     0.000 1777.625    0.000 1777.625
291.10  5025.340  242.993   35.626  207.367   477.980 1442.348  123.346 1319.001     0.000 1163.571    0.000 1163.571
291.20  4917.532  196.203   24.312  171.892   426.964 1361.680  117.812 1243.868     0.000 1094.106    0.000 1094.106
291.30  4924.155  278.091   17.123  260.968   369.455 1586.969  240.595 1346.374     0.000 1254.250    0.000 1254.250
291.40  4909.096  269.799   29.171  240.627   447.329 1503.224  210.073 1293.151     0.000 1083.443    0.000 1083.443
291.50  4953.501  233.411    6.046  227.364   292.456 1689.928  314.524 1375.404     0.000 1184.980    0.000 1184.980
291.60  5121.694  190.590    0.845  189.745   362.887 1575.103  198.354 1376.749     0.000 1213.025   30.159 1182.865
291.70  5298.542  179.197    3.170  176.027   372.015 1700.339  198.917 1501.422     0.000 1417.815   30.462 1387.354
291.80  5035.171  195.111   12.894  182.218   364.916 1572.564  159.877 1412.687     0.000 1121.945    0.000 1121.945
291.90  5151.598  265.573    0.846  264.728   282.701 1677.054  167.143 1509.911     0.000 1446.668    0.000 1446.668
292.00  5056.608  293.452   11.202  282.250   361.771 1545.757  152.097 1393.659     0.000 1767.772   30.361 1737.411
292.10  4873.880  223.375    2.382  220.993   321.868 1466.001  200.389 1265.612     0.000 1020.811    0.000 1020.811
292.20  4746.315  274.762   10.217  264.545   423.325 1411.485  114.138 1297.347     0.000 1083.242   10.053 1073.189
292.30  4630.385  236.687    4.805  231.882   358.484 1386.919  113.704 1273.214     0.000 1374.793    0.000 1374.793
292.40  4816.422  220.216    5.130  215.086   391.697 1501.305   72.114 1429.191     0.000 1122.852   10.154 1112.698
292.50  4862.839  191.383    0.000  191.383   358.092 1348.793  163.985 1184.808     0.000 1399.825    0.000 1399.825
292.60  4941.008  237.385   21.786  215.599   364.024 1351.765   39.644 1312.121     0.000 1112.596    0.000 1112.596
292.70  4752.268  200.652    0.000  200.652   415.722 1372.988   72.114 1300.874     0.000 1122.046    0.000 1122.046
292.80  4888.137  223.498   12.879  210.618   433.322 1405.976   93.169 1312.807     0.000 1305.317    0.000 1305.317
292.90  4852.710  223.267   29.593  193.674   294.066 1523.192  210.937 1312.256     0.000 1600.989    0.000 1600.989
293.00  4820.550  232.312   20.743  211.569   435.227 1454.095  124.946 1329.149     0.000 1071.882    0.000 1071.882
293.10  4979.292  243.008   52.545  190.462   383.732 1543.939  140.857 1403.082     0.000 1387.052    0.000 1387.052
293.20  4991.615  195.863   19.756  176.107   466.903 1550.696  178.942 1371.754     0.000 1640.297   30.159 1610.138
293.30  5071.336  195.604   34.962  160.641   544.514 1329.727  108.387 1221.340     0.000 1445.265   10.053 1435.212
293.40  5001.289  245.227   32.338  212.889   481.041 1567.257  242.366 1324.891     0.000 1256.865   20.106 1236.759
293.50  4991.447  250.623   20.502  230.121   545.851 1447.669  141.848 1305.821     0.000 1368.256   30.260 1337.996
293.60  4999.723  246.269   12.260  234.009   511.170 1429.279  183.525 1245.754     0.000 1437.217   20.207 1417.010
293.70  5120.301  213.373   21.843  191.530   535.042 1189.420   97.017 1092.403     0.000 1601.889    0.000 1601.889
293.80  5074.740  308.529   44.651  263.878   450.439 1536.226  161.301 1374.925     0.000 1888.509   10.053 1878.456
293.90  5023.877  313.403   84.076  229.327   439.293 1392.736  230.864 1161.872     0.000 1576.358    0.000 1576.358
294.00  5100.071  229.485   26.844  202.641   514.682 1527.497  148.460 1379.036     0.000 1738.817    0.000 1738.817
294.10  4905.415  250.119   19.869  230.250   582.543 1399.448  154.733 1244.716     0.000 1748.867   10.053 1738.814
294.20  4992.590  218.064   42.148  175.917   546.888 1382.367  154.429 1227.938     0.000 1727.661   10.154 1717.507
294.30  4943.005  242.031   25.857  216.173   521.378 1320.414  117.078 1203.336     0.000 1643.712    0.000 1643.712
294.40  4978.367  189.797   32.213  157.584   510.304 1262.656   47.384 1215.272     0.000 1696.692    0.000 1696.692
294.50  4962.228  187.984   21.770  166.214   556.957 1250.206   75.529 1174.677     0.000 1696.192    0.000 1696.192
294.60  5014.107  226.330   36.591  189.739   591.941 1324.899  151.101 1173.798     0.000 1724.047    0.000 1724.047
294.70  4882.612  243.170   13.316  229.854   574.427 1232.955  100.389 1132.566     0.000 1557.654    0.000 1557.654
294.80  4952.204  272.723    8.793  263.930   516.485 1326.651   99.608 1227.043     0.000 1849.705    0.000 1849.705
294.90  5014.521  315.660   59.679  255.980   433.569 1435.467  122.001 1313.466     0.000 1826.383    0.000 1826.383
295.00  4928.450  265.268   20.714  244.554   492.845 1379.745  156.720 1223.025     0.000 1756.514    0.000 1756.514
295.10  5043.891  259.248   21.109  238.138   520.867 1412.642  219.802 1192.840     0.000 1808.995    0.000 1808.995
295.20  5033.763  302.831   37.003  265.827   498.336 1409.007  158.795 1250.211     0.000 1668.853    0.000 1668.853
295.30  4797.474  284.521    6.764  277.757   480.608 1463.345  176.215 1287.130     0.000 1766.869    0.000 1766.869
295.40  4842.141  267.543    9.511  258.032   487.050 1347.879  196.663 1151.216     0.000 1687.245    0.000 1687.245
295.50  4882.377  231.622    0.000  231.622   478.111 1400.666  102.984 1297.682     0.000 1493.015    0.000 1493.015
295.60  4856.062  334.682   12.387  322.295   562.660 1402.740   97.968 1304.772     0.000 1533.930    0.000 1533.930
295.70  4700.001  282.560   30.409  252.151   466.563 1382.606  154.864 1227.741     0.000 1593.148    0.000 1593.148
295.80  4722.576  265.540    0.000  265.540   499.333 1288.344   95.980 1192.364     0.000 1541.774    0.000 1541.774
295.90  4756.262  258.284   35.189  223.095   445.123 1433.101   77.216 1355.885     0.000 1767.976    0.000 1767.976
296.00  4882.138  282.706   30.463  252.243   472.534 1233.179   51.708 1181.471     0.000 1688.052    0.000 1688.052
296.10  4876.429  307.236   14.989  292.248   510.397 1372.439   92.262 1280.177     0.000 1502.565    0.000 1502.565
296.20  4819.228  268.271   21.982  246.290   459.862 1375.375  138.090 1237.285     0.000 1592.947    0.000 1592.947
296.30  4847.047  291.121   23.547  267.574   478.019 1374.112   88.327 1285.785     0.000 1642.408    0.000 1642.408
296.40  4808.125  226.914    4.988  221.925   490.429 1389.339  130.740 1258.599     0.000 1576.960    0.000 1576.960
296.50  4673.207  204.550    0.000  204.550   499.292 1425.145  153.481 1271.663     0.000 1656.384    0.000 1656.384
296.60  4636.013  240.232    2.072  238.160   480.576 1387.382  134.285 1253.097     0.000 1523.978    0.000 1523.978
296.70  4561.678  258.948   11.403  247.545   439.203 1282.554  132.815 1149.739     0.000 1562.384    0.000 1562.384
296.80  4550.678  310.697   21.982  288.714   432.847 1430.016  112.236 1317.780     0.000 1242.988    0.000 1242.988
296.90  4673.336  287.401   32.184  255.218   530.758 1309.500  104.972 1204.527     0.000 1492.011    0.000 1492.011
297.00  4716.929  295.063   21.656  273.407   451.214 1422.494   99.611 1322.882     0.000 1645.926    0.000 1645.926
297.10  4641.644  318.083    7.609  310.474   506.426 1414.743  133.161 1281.582     0.000 1806.171    0.000 1806.171
297.20  4667.185  307.398    4.016  303.382   528.428 1340.696  120.449 1220.247     0.000 1616.065    0.000 1616.065
297.30  4594.708  297.378    0.550  296.828   533.180 1361.918  122.093 1239.825     0.000 1451.792    0.000 1451.792
297.40  4595.572  298.740    0.000  298.740   511.994 1366.636   65.802 1300.834     0.000 1606.517    0.000 1606.517
297.50  4717.994  280.928    7.512  273.417   448.018 1448.558  145.180 1303.378     0.000 1658.091    0.000 1658.091
297.60  4766.141  337.922   63.232  274.690   529.741 1432.912  174.925 1257.987     0.000 1565.604    0.000 1565.604
297.70  4730.425  324.731   47.857  276.874   466.606 1548.911  115.003 1433.908     0.000 1504.678    0.000 1504.678
297.80  4618.378  343.522   53.562  289.959   476.306 1544.272  151.319 1392.953     0.000 1646.228    0.000 1646.228
297.90  4659.538  400.909   67.006  333.903   493.804 1549.163  159.188 1389.976     0.000 1543.988    0.000 1543.988
298.00  4687.908  347.978   30.184  317.794   470.848 1497.688  152.225 1345.462     0.000 1618.987    0.000 1618.987
298.10  4544.059  338.303   13.950  324.353   376.129 1421.582  169.693 1251.889     0.000 1536.247    0.000 1536.247
298.20  4569.143  345.318    4.861  340.457   458.351 1547.258  108.691 1438.567     0.000 1608.025    0.000 1608.025
298.30  4634.835  361.659   60.245  301.414   547.937 1461.322   94.768 1366.554     0.000 1669.153    0.000 1669.153
298.40  4739.140  346.028   20.376  325.651   489.562 1398.121  114.311 1283.810     0.000 1548.012    0.000 1548.012
298.50  4681.854  305.832   27.225  278.607   398.086 1457.954  185.473 1272.481     0.000 1576.360    0.000 1576.360
298.60  4726.161  245.077   20.714  224.363   437.384 1398.894  144.488 1254.406     0.000 1527.805    0.000 1527.805
298.70  4684.725  347.108   48.236  298.873   507.376 1427.462  183.140 1244.322     0.000 1193.225    0.000 1193.225
298.80  4669.685  282.712   17.332  265.380   511.489 1485.830  122.180 1363.651     0.000 1586.510    0.000 1586.510
298.90  4687.985  276.494   18.177  258.316   345.388 1639.062   91.916 1547.147     0.000 1607.727    0.000 1607.727
299.00  4647.117  308.455   20.786  287.669   369.511 1451.547  128.791 1322.756     0.000 1494.424    0.000 1494.424
299.10  4677.795  256.876   17.754  239.122   440.751 1437.112   90.446 1346.666     0.000 1547.307    0.000 1547.307
299.20  4626.593  247.386   60.171  187.215   334.840 1544.656  129.789 1414.868     0.000 1655.277    0.000 1655.277
299.30  4937.898  216.634   28.538  188.097   397.263 1471.040  128.836 1342.205     0.000 1777.423    0.000 1777.423
299.40  4836.277  253.093   42.250  210.843   344.920 1507.183  116.818 1390.364     0.000 1628.538    0.000 1628.538
299.50  4841.928  266.999   39.064  227.934   385.205 1446.012   95.720 1350.292     0.000 1597.573    0.000 1597.573
299.60  4940.805  276.902   43.096  233.806   422.733 1552.794  115.781 1437.013     0.000 1688.454    0.000 1688.454
299.70  4868.370  207.532   19.730  187.801   410.886 1536.902  152.357 1384.545     0.000 1649.150    0.000 1649.150
299.80  4864.893  244.403    6.299  238.104   386.368 1536.367   85.690 1450.677     0.000 1673.171    0.000 1673.171
299.90  5032.882  228.493   25.000  203.493   409.545 1527.940  150.282 1377.658     0.000 1819.048    0.000 1819.048
300.00  4980.349  247.125   26.181  220.945   443.736 1536.506  139.905 1396.600     0.000 1878.965    0.000 1878.965
300.10  4948.193  229.364   18.432  210.932   528.466 1464.630  154.000 1310.630     0.000 1695.685    0.000 1695.685
300.20  4930.712  280.977   25.999  254.978   390.301 1451.741   63.814 1387.927     0.000 1532.520    0.000 1532.520
300.30  4915.712  267.011   26.859  240.152   341.062 1569.723   74.363 1495.360     0.000 1535.842    0.000 1535.842
300.40  4816.099  350.448   67.162  283.287   319.318 1590.312   73.498 1516.814     0.000 1748.972    0.000 1748.972
300.50  4889.431  365.709   56.425  309.285   425.544 1547.054   83.096 1463.958     0.000 1708.962    0.000 1708.962
300.60  4716.466  367.224   93.130  274.094   401.766 1511.169   85.774 1425.395     0.000 1757.621    0.000 1757.621
300.70  4823.505  352.529   73.743  278.786   377.981 1544.803  107.304 1437.499     0.000 1501.963    0.000 1501.963
300.80  4701.670  277.414   27.270  250.145   359.655 1365.298   63.294 1302.004     0.000 1403.041    0.000 1403.041
300.90  4814.815  401.291   78.756  322.534   350.273 1472.380   88.198 1384.182     0.000 1616.874    0.000 1616.874
301.00  4742.086  377.192   85.529  291.663   320.266 1565.887  123.909 1441.978     0.000 1717.604    0.000 1717.604
301.10  4721.625  378.784   51.553  327.231   465.313 1388.479   74.968 1313.511     0.000 1615.869    0.000 1615.869
301.20  4755.449  324.590   49.079  275.512   383.477 1390.298  110.592 1279.706     0.000 1625.322    0.000 1625.322
301.30  4554.531  372.053   76.024  296.029   363.318 1417.659  123.390 1294.269     0.000 1613.958    0.000 1613.958
301.40  4569.779  337.060   71.070  265.990   393.895 1447.685   70.904 1376.781     0.000 1500.452    0.000 1500.452
301.50  4755.228  358.625   90.089  268.536   387.186 1574.632  137.482 1437.150     0.000 1644.616    0.000 1644.616
301.60  4732.713  287.400   62.977  224.423   399.812 1557.483  138.560 1418.923     0.000 1579.968    0.000 1579.968
301.70  4724.702  289.559   70.826  218.733   379.960 1581.541  130.956 1450.585     0.000 1641.901    0.000 1641.901
301.80  4628.235  294.836   54.973  239.864   441.829 1520.247   88.154 1432.093     0.000 1579.570    0.000 1579.570
301.90  4754.010  335.624   86.218  249.406   335.662 1571.746   56.550 1515.196     0.000 1774.609    0.000 1774.609
302.00  4597.823  307.348   73.703  233.645   413.817 1582.587   97.623 1484.964     0.000 1204.082    0.000 1204.082
302.10  4755.221  291.027   60.942  230.085   387.351 1563.333   42.758 1520.575     0.000 1579.867    0.000 1579.867
302.20  4651.919  356.227  107.210  249.017   384.765 1658.747   88.846 1569.902     0.000 1603.094    0.000 1603.094
302.30  4668.281  331.570   61.587  269.982   391.727 1408.488   94.463 1314.025     0.000 1421.027    0.000 1421.027
302.40  4618.735  332.930  114.044  218.886   373.196 1523.788  167.096 1356.692     0.000 1431.690    0.000 1431.690
302.50  4675.600  304.338   81.282  223.056   362.420 1528.064   91.699 1436.365     0.000 1530.912    0.000 1530.912
302.60  4555.108  274.939   42.224  232.715   335.658 1626.451   68.872 1557.579     0.000 1438.722    0.000 1438.722
302.70  4581.146  294.979   39.770  255.209   316.121 1523.215   70.472 1452.744     0.000 1428.070    0.000 1428.070
302.80  4639.050  301.354   41.839  259.516   332.075 1601.006   65.284 1535.722     0.000 1590.533    0.000 1590.533
302.90  4578.600  321.262   41.164  280.098   270.462 1614.230   62.862 1551.368     0.000 1610.533    0.000 1610.533
303.00  4616.630  306.280   35.007  271.273   278.849 1542.368   69.607 1472.761     0.000 1540.362    0.000 1540.362
303.10  4748.058  252.524    2.565  249.959   289.356 1578.166   96.281 1481.885     0.000 1398.311    0.000 1398.311
303.20  4481.416  310.816   48.771  262.045   242.491 1525.207   93.643 1431.565     0.000 1060.018    0.000 1060.018
303.30  4389.250  282.945   50.224  232.721   272.066 1466.536   78.427 1388.109     0.000 1028.949    0.000 1028.949
303.40  4697.056  249.622   20.786  228.836   327.404 1469.512   68.569 1400.943     0.000 1307.827    0.000 1307.827
303.50  4811.890  259.858   25.085  234.773   253.044 1550.620   81.280 1469.340     0.000 1611.339    0.000 1611.339
303.60  4850.732  275.515   17.657  257.857   260.654 1508.045   66.926 1441.119     0.000 1652.459    0.000 1652.459
303.70  4706.562  312.551   31.582  280.969   307.002 1500.782   42.887 1457.894     0.000 1521.965    0.000 1521.965
303.80  4650.469  309.464   33.695  275.769   269.383 1540.514   99.568 1440.946     0.000 1468.889    0.000 1468.889
303.90  4788.792  281.039   25.536  255.502   362.330 1485.487   76.006 1409.482     0.000 1643.615    0.000 1643.615
304.00  4749.684  303.955   20.475  283.480   268.433 1585.188   84.306 1500.881     0.000 1504.078    0.000 1504.078
304.10  4722.168  320.699   31.878  288.821   226.321 1571.222   27.497 1543.725     0.000 1410.380    0.000 1410.380
304.20  4705.777  373.415   50.562  322.853   257.537 1642.450   54.821 1587.629     0.000 1522.068    0.000 1522.068
304.30  4682.215  325.629   35.716  289.913   322.260 1491.324   73.325 1417.999     0.000 1509.402    0.000 1509.402
304.40  4757.144  312.776   25.000  287.776   267.954 1618.655   69.607 1549.048     0.000 1522.576    0.000 1522.576
304.50  4723.823  338.802   33.919  304.882   240.416 1628.280   54.906 1573.374     0.000 1623.406    0.000 1623.406
304.60  4828.710  326.021   36.876  289.145   289.010 1621.239   71.769 1549.470     0.000 1461.143    0.000 1461.143
304.70  4762.054  304.224   38.439  265.785   194.719 1622.753   71.596 1551.158     0.000 1431.792    0.000 1431.792
304.80  4640.675  318.877   37.500  281.377    94.546 1720.071   80.976 1639.095     0.000 1552.730    0.000 1552.730
304.90  4642.252  296.822   38.915  257.907   226.013 1600.225   36.922 1563.303     0.000 1421.132    0.000 1421.132
305.00  4750.835  301.692   53.381  248.311   190.228 1634.781   65.498 1569.283     0.000 1579.771    0.000 1579.771
305.10  4713.088  322.486   48.494  273.992   101.514 1605.269   92.951 1512.318     0.000 1542.678    0.000 1542.678
305.20  4584.594  302.789   50.294  252.495   195.807 1496.072   22.568 1473.504     0.000 1400.227    0.000 1400.227
305.30  4645.557  333.491   48.798  284.693   201.766 1530.574   27.583 1502.990     0.000 1381.724    0.000 1381.724
305.40  4588.056  302.521   56.727  245.793   231.640 1451.078   53.783 1397.295     0.000 1430.080    0.000 1430.080
305.50  4668.078  318.069   68.897  249.172   240.151 1584.825   53.307 1531.519     0.000 1561.775    0.000 1561.775
305.60  4650.405  331.891   60.411  271.480   250.703 1545.881   72.586 1473.295     0.000 1452.300    0.000 1452.300
305.70  4646.500  326.691   59.778  266.913   197.746 1505.422   47.644 1457.778     0.000 1331.664    0.000 1331.664
305.80  4637.417  355.584   71.278  284.307   144.133 1624.525   82.444 1542.081     0.000 1449.186    0.000 1449.186
305.90  4667.593  340.674   55.084  285.590   170.508 1660.948   51.834 1609.114     0.000 1559.867    0.000 1559.867
306.00  4719.399  317.688   30.484  287.204   189.269 1642.240   46.085 1596.155     0.000 1386.753    0.000 1386.753
306.10  4568.944  337.879   54.427  283.452   200.634 1484.389   72.670 1411.718     0.000 1410.476    0.000 1410.476
306.20  4609.556  427.034   92.462  334.572   183.909 1528.841   25.595 1503.246     0.000 1473.511    0.000 1473.511
306.30  4632.669  397.919   87.062  310.857   137.477 1610.723    7.523 1603.200     0.000 1723.738    0.000 1723.738
306.40  4705.525  375.114   91.011  284.103   155.371 1706.238   55.599 1650.639     0.000 1472.913    0.000 1472.913
306.50  4707.577  355.818   84.018  271.800   129.172 1725.204   78.855 1646.349     0.000 1502.465    0.000 1502.465
306.60  4648.308  332.483   59.805  272.678   108.811 1692.347   94.721 1597.626     0.000 1511.713    0.000 1511.713
306.70  4774.191  297.843   45.658  252.186   182.522 1643.243   45.915 1597.328     0.000 1439.732    0.000 1439.732
306.80  4767.471  344.397   60.878  283.519   160.947 1697.666   96.838 1600.828     0.000 1522.170    0.000 1522.170
306.90  4756.374  286.384   27.397  258.987   131.248 1630.145   78.812 1551.333     0.000 1461.549    0.000 1461.549
307.00  4651.966  414.604   81.956  332.648    40.293 1775.171   87.980 1687.191     0.000 1540.362    0.000 1540.362
307.10  4735.294  377.273   75.985  301.289    68.477 1812.299   46.216 1766.083     0.000 1498.639    0.000 1498.639
307.20  4639.610  389.689   34.622  355.068   105.654 1767.651   13.013 1754.638     0.000 1589.323    0.000 1589.323
307.30  4688.980  358.361   21.611  336.750   102.329 1716.767   29.486 1687.281     0.000 1408.260    0.000 1408.260
307.40  4636.897  424.830   68.110  356.720    91.743 1705.959   20.450 1685.510     0.000 1420.225    0.000 1420.225
307.50  4737.782  431.846   58.734  373.111    54.908 1738.898   69.088 1669.809     0.000 1580.172    0.000 1580.172
307.60  4608.181  377.474   64.593  312.881   109.500 1836.958  113.143 1723.814     0.000 1558.960    0.000 1558.960
307.70  4692.120  394.209   55.932  338.277   123.563 1737.989  105.920 1632.070     0.000 1589.723    0.000 1589.723
307.80  4671.198  348.247   45.571  302.675    77.775 1687.284  100.601 1586.683     0.000 1613.753    0.000 1613.753
307.90  4625.919  424.300   59.873  364.428   124.332 1815.039   87.678 1727.361     0.000 1733.387    0.000 1733.387
308.00  4646.768  344.858   28.646  316.212   119.793 1611.103   87.721 1523.382     0.000 1580.977    0.000 1580.977
308.10  4676.442  292.903   33.879  259.024   184.817 1586.394  128.576 1457.818     0.000 1113.204    0.000 1113.204
308.20  4608.830  260.913    0.000  260.913   166.439 1579.470  105.833 1473.637     0.000 1185.987    0.000 1185.987
308.30  4505.667  365.541   38.767  326.774   148.063 1643.830  116.429 1527.401     0.000 1368.146    0.000 1368.146
308.40  4540.016  315.362   34.875  280.487   109.678 1619.161   56.766 1562.395     0.000 1346.336    0.000 1346.336
308.50  4687.070  329.942   40.784  289.158    72.542 1721.411   83.959 1637.452     0.000 1552.431    0.000 1552.431
308.60  4544.055  336.659   33.344  303.315    83.436 1672.339   88.757 1583.582     0.000 1410.579    0.000 1410.579
308.70  4763.287  269.451    0.000  269.451    68.220 1736.274   80.414 1655.860     0.000 1531.922    0.000 1531.922
308.80  4550.574  392.055    4.397  387.658    94.587 1650.327   69.086 1581.241     0.000 1540.464    0.000 1540.464
308.90  4614.641  330.098    2.114  327.984    60.783 1759.140   88.327 1670.813     0.000 1549.615    0.000 1549.615
309.00  4733.339  366.743    0.916  365.827    61.129 1677.852   27.799 1650.053     0.000 1410.773    0.000 1410.773
309.10  4624.107  378.270    3.298  374.972    26.026 1841.693   85.690 1756.003     0.000 1478.341    0.000 1478.341
309.20  4680.365  390.810   12.078  378.732   100.473 1726.500  123.602 1602.898     0.000 1633.058    0.000 1633.058
309.30  4636.412  430.270   15.796  414.474   114.311 1755.723   96.065 1659.658     0.000 1540.263    0.000 1540.263
309.40  4600.544  455.068   36.458  418.611    53.476 1868.906  129.353 1739.552     0.000 1211.918    0.000 1211.918
309.50  4675.233  425.812   45.913  379.899    35.189 1867.271  117.813 1749.458     0.000 1131.294    0.000 1131.294
309.60  4621.802  459.846   31.452  428.394    14.871 1889.388   90.355 1799.033     0.000 1544.381    0.000 1544.381
309.70  4533.571  484.270   22.167  462.103    59.097 1826.220  108.340 1717.880     0.000 1570.316    0.000 1570.316
309.80  4589.087  435.308   17.686  417.622    58.840 1765.637  108.556 1657.081     0.000 1491.710    0.000 1491.710
309.90  4505.291  455.172   10.935  444.237    11.110 1783.081  111.839 1671.242     0.000 1289.534    0.000 1289.534
310.00  4726.330  398.399   36.301  362.098    55.723 1765.704  123.339 1642.365     0.000 1542.375    0.000 1542.375
310.10  4520.594  422.113   36.172  385.941    27.238 1876.306  117.807 1758.499     0.000 1622.099    0.000 1622.099
310.20  4668.147  382.645   42.910  339.735    79.243 1911.462  182.091 1729.371     0.000 1674.882    0.000 1674.882
310.30  4618.878  372.728   27.917  344.810   120.097 1759.524  140.247 1619.277     0.000 1519.651    0.000 1519.651
310.40  4546.824  396.859   28.368  368.492   188.707 1572.247  110.333 1461.914     0.000 1481.251    0.000 1481.251
310.50  4698.627  363.996   30.498  333.499   121.179 1673.281   80.070 1593.212     0.000 1356.994    0.000 1356.994
310.60  4660.231  344.452   24.803  319.649   100.124 1757.541   99.481 1658.061     0.000 1412.083    0.000 1412.083
310.70  4741.132  320.470   25.689  294.780    74.010 1778.424   95.459 1682.965     0.000 1457.526    0.000 1457.526
310.80  4815.553  384.419   32.259  352.160   140.368 1882.771  128.575 1754.196     0.000 1580.975    0.000 1580.975
310.90  4640.506  375.143   27.664  347.479   124.543 1629.216   35.320 1593.896     0.000 1500.148    0.000 1500.148
311.00  4646.544  344.695   28.396  316.298    57.237 1634.449   81.623 1552.827     0.000 1279.278    0.000 1279.278
311.10  4586.970  379.984   17.531  362.453   127.190 1745.646   84.089 1661.557     0.000 1427.763    0.000 1427.763
311.20  4579.016  402.268    4.031  398.236   283.036 1645.816  121.010 1524.806     0.000 1568.004    0.000 1568.004
311.30  4798.602  383.492   39.556  343.936   197.738 1733.419  119.276 1614.142     0.000 1541.169    0.000 1541.169
311.40  4662.446  389.604   53.271  336.333   181.749 1734.274   41.980 1692.294     0.000 1520.051    0.000 1520.051
311.50  4662.933  314.251    3.664  310.587   127.836 1776.295   64.588 1711.707     0.000 1428.168    0.000 1428.168
311.60  4682.075  381.429   42.446  338.983   135.229 1758.394   61.605 1696.789     0.000 1546.799    0.000 1546.799
311.70  4573.631  286.790    3.298  283.492   107.303 1678.130   80.327 1597.803     0.000 1501.158    0.000 1501.158
311.80  4711.983  386.789   13.642  373.147   154.900 1706.986   79.290 1627.696     0.000 1537.448    0.000 1537.448
311.90  4541.326  415.395   41.771  373.624    73.756 1737.696   79.891 1657.805     0.000 1583.894    0.000 1583.894
312.00  4698.425  431.552   54.681  376.871    94.547 1695.502   98.008 1597.494     0.000 1571.428    0.000 1571.428
312.10  4608.293  437.958   58.342  379.616   252.093 1600.205   40.683 1559.522     0.000 1181.458    0.000 1181.458
312.20  4728.106  387.352   35.471  351.881   219.835 1585.608   51.276 1534.332     0.000 1551.420    0.000 1551.420
312.30  4743.466  424.094   39.177  384.917   114.047 1663.556   75.572 1587.984     0.000 1583.291    0.000 1583.291
312.40  4615.792  433.166   63.190  369.976   213.356 1663.568   51.276 1612.293     0.000 1510.007    0.000 1510.007
312.50  4618.195  400.084   58.001  342.083    82.837 1820.423   84.650 1735.773     0.000 1641.698    0.000 1641.698
312.60  4692.236  428.671   57.200  371.472    60.528 1821.950   63.813 1758.137     0.000 1550.414    0.000 1550.414
312.70  4529.103  510.297   84.727  425.571    51.405 1864.102   70.299 1793.804     0.000 1161.250    0.000 1161.250
312.80  4671.473  491.912   82.021  409.890    54.906 2126.685  110.851 2015.834     0.000 1341.804    0.000 1341.804
312.90  4605.546  447.553   72.492  375.061    83.311 1843.513   79.551 1763.962     0.000 1137.628    0.000 1137.628
313.00  4835.269  385.954   30.284  355.670    51.059 1760.736   85.170 1675.566     0.000 1598.273    0.000 1598.273
313.10  4689.669  378.702   38.919  339.783   125.029 1816.269   75.314 1740.956     0.000 1161.563    0.000 1161.563
313.20  4721.723  363.409   19.741  343.667   184.209 1740.118  101.902 1638.216     0.000 1703.022    0.000 1703.022
313.30  4616.224  338.941   27.945  310.996   309.410 1656.639   63.294 1593.345     0.000 1661.907    0.000 1661.907
313.40  4744.771  366.461   26.748  339.713   195.112 1670.220   78.427 1591.793     0.000 1694.483    0.000 1694.483
313.50  4628.890  371.713    3.411  368.302   184.729 1741.760   31.215 1710.545     0.000 1575.254    0.000 1575.254
313.60  4696.366  303.848    9.640  294.208   160.483 1729.289   90.359 1638.930     0.000 1590.227    0.000 1590.227
313.70  4586.220  429.142   57.019  372.123   206.093 1696.630   45.785 1650.845     0.000 1823.569    0.000 1823.569
313.80  4690.742  483.091   47.317  435.773   202.374 1747.983   99.782 1648.201     0.000 1943.200    0.000 1943.200
313.90  4671.625  474.586   64.087  410.499   147.426 1765.312  114.266 1651.046     0.000 1580.676    0.000 1580.676
314.00  4479.688  470.329   78.158  392.171   159.704 1748.042   73.239 1674.804     0.000  991.154    0.000  991.154
314.10  4578.740  429.477   84.208  345.269   247.159 1552.879   86.639 1466.240     0.000 1462.653    0.000 1462.653
314.20  4590.843  426.053   92.601  333.453   341.014 1630.935   72.460 1558.474     0.000 1544.289    0.000 1544.289
314.30  4709.531  415.798   72.530  343.268   250.355 1641.541   69.260 1572.281     0.000 1662.510    0.000 1662.510
314.40  4618.243  487.210   79.281  407.929   164.632 1704.190   85.775 1618.415     0.000 1603.397    0.000 1603.397
314.50  4574.974  491.347  105.946  385.401   125.935 1751.219  125.981 1625.238     0.000 1521.160    0.000 1521.160
314.60  4645.937  442.653   70.530  372.124   202.635 1673.617   91.224 1582.393     0.000 1592.538    0.000 1592.538
314.70  4600.511  474.101   80.696  393.405   190.396 1614.858  155.675 1459.183     0.000 1462.849    0.000 1462.849
314.80  4669.700  441.453   56.390  385.062   186.546 1629.914  246.681 1383.233     0.000 1348.844    0.000 1348.844
314.90  4694.109  313.115   13.212  299.903   151.743 1668.156  183.262 1484.895     0.000 1342.107    0.000 1342.107
315.00  4712.743  336.881   24.375  312.507   242.926 1686.023  233.109 1452.915     0.000 1592.336    0.000 1592.336
315.10  4770.327  372.582   17.959  354.622   260.258 1677.367  193.812 1483.555     0.000 1655.168    0.000 1655.168
315.20  4672.760  354.657    8.338  346.319   227.141 1645.588  223.769 1421.819     0.000 1531.205    0.000 1531.205
315.30  4602.162  399.040   17.424  381.616   223.335 1630.409  162.681 1467.728     0.000 1070.670    0.000 1070.670
315.40  4650.209  351.952   50.362  301.590   345.780 1547.885  124.595 1423.290     0.000 1121.542    0.000 1121.542
315.50  4686.248  289.337   14.430  274.907   252.610 1477.980  159.224 1318.756     0.000 1391.671    0.000 1391.671
315.60  4604.896  334.055    3.969  330.085   167.485 1644.119  173.796 1470.323     0.000  929.422    0.000  929.422
315.70  4517.593  370.814   41.405  329.410   163.376 1642.754  195.715 1447.040     0.000 1653.564    0.000 1653.564
315.80  4530.300  410.892   33.187  377.705   271.681 1545.715  157.414 1388.301     0.000 1562.185    0.000 1562.185
315.90  4613.540  359.279   34.573  324.706   203.718 1637.893  196.924 1440.970     0.000 1492.100    0.000 1492.100
316.00  4632.552  344.047   38.879  305.168   143.319 1643.930  195.671 1448.259     0.000 1551.122    0.000 1551.122
316.10  4631.857  341.768   12.275  329.493   192.121 1584.739  183.523 1401.215     0.000 1340.100    0.000 1340.100
316.20  4587.145  298.639    8.653  289.986   206.692 1623.909  201.336 1422.573     0.000 1346.638    0.000 1346.638
316.30  4604.271  353.860   39.927  313.934   105.832 1623.038  209.335 1413.703     0.000  917.664    0.000  917.664
316.40  4614.233  425.948   31.001  394.946    96.621 1748.534  183.132 1565.401     0.000 1009.849    0.000 1009.849
316.50  4648.498  376.769    0.591  376.178   116.381 1677.190  274.786 1402.404     0.000 1310.441    0.000 1310.441
316.60  4639.854  364.746   30.405  334.340   117.983 1766.023  254.461 1511.561     0.000  998.786    0.000  998.786
316.70  4667.664  308.146   14.779  293.367   138.735 1683.426  213.525 1469.901     0.000 1016.383    0.000 1016.383
316.80  4665.468  373.246   39.562  333.684   159.315 1732.708  166.999 1565.709     0.000 1077.701    0.000 1077.701
316.90  4734.826  291.806   33.084  258.722   190.481 1694.661  296.050 1398.611     0.000 1180.146    0.000 1180.146
317.00  4784.289  313.821   12.117  301.704   157.618 1713.775  199.127 1514.648     0.000 1501.753    0.000 1501.753
317.10  4524.368  366.517   27.853  338.664   295.270 1653.887  178.201 1475.685     0.000 1041.014    0.000 1041.014
317.20  4617.634  385.065   63.132  321.933   258.055 1735.040  134.844 1600.196     0.000 1121.039    0.000 1121.039
317.30  4596.885  317.774   20.462  297.312   207.808 1679.061   82.056 1597.005     0.000 1460.933    0.000 1460.933
317.40  4412.048  346.419   20.420  325.999   131.378 1537.519  104.101 1433.419     0.000  869.204    0.000  869.204
317.50  4736.521  345.277   30.592  314.685   156.458 1666.236  191.564 1474.672     0.000 1399.820    0.000 1399.820
317.60  4783.950  298.654    5.707  292.947   161.383 1646.214  171.718 1474.495     0.000 1081.024    0.000 1081.024
317.70  4729.439  352.042    0.000  352.042   250.963 1565.765  149.887 1415.878     0.000 1579.874    0.000 1579.874
317.80  4673.785  332.337   13.374  318.963   214.687 1612.394  128.918 1483.476     0.000 1522.064    0.000 1522.064
317.90  4632.445  347.075    8.611  338.464   216.249 1565.003   89.668 1475.336     0.000 1480.149    0.000 1480.149
318.00  4502.535  360.243   34.979  325.264   162.337 1595.985  133.112 1462.873     0.000 1426.767    0.000 1426.767
318.10  4611.921  301.493   20.911  280.582   165.452 1598.709  125.941 1472.768     0.000  979.092    0.000  979.092
318.20  4559.340  326.851   14.148  312.702   238.992 1531.262   75.528 1455.734     0.000 1437.925    0.000 1437.925
318.30  4511.516  406.656   43.278  363.378   214.782 1587.896   88.626 1499.270     0.000 1038.706    0.000 1038.706
318.40  4595.939  343.840    3.537  340.303   176.049 1614.367  111.976 1502.391     0.000 1431.391    0.000 1431.391
318.50  4605.668  333.101   28.960  304.140   157.544 1597.372   66.103 1531.269     0.000 1119.838    0.000 1119.838
318.60  4704.591  320.760   25.182  295.578   173.886 1506.034   37.354 1468.679     0.000  968.940    0.000  968.940
318.70  4833.709  288.074   13.063  275.011   185.085 1577.786   54.043 1523.743     0.000 1431.389    0.000 1431.389
318.80  4592.934  302.968   17.292  285.675   132.337 1522.354   49.460 1472.894     0.000  876.545    0.000  876.545
318.90  4703.847  306.303   15.544  290.758   221.305 1573.559   68.006 1505.552     0.000 1538.762    0.000 1538.762
319.00  4811.404  434.284   83.961  350.323   180.846 1743.687  161.779 1581.908     0.000 1109.587    0.000 1109.587
319.10  4707.296  401.593  126.521  275.071   105.878 1794.003  134.110 1659.893     0.000 1212.026    0.000 1212.026
319.20  4557.554  346.628   99.121  247.507   153.607 1765.078  180.761 1584.316     0.000 1109.984    0.000 1109.984
319.30  4792.143  401.906   53.034  348.873   156.936 1716.965  137.571 1579.394     0.000 1139.140    0.000 1139.140
319.40  4679.493  473.872   84.778  389.094    81.838 1883.538  131.775 1751.764     0.000 1100.438    0.000 1100.438
319.50  4513.451  425.082   88.672  336.410    78.686 1817.498  155.117 1662.381     0.000 1231.427    0.000 1231.427
319.60  4470.646  360.407   83.312  277.095    38.607 1726.153  253.433 1472.720     0.000 1047.450    0.000 1047.450
319.70  4631.295  344.999   58.002  286.997    53.479 1777.845  222.208 1555.637     0.000 1009.043    0.000 1009.043
319.80  4594.714  387.042   58.909  328.133    47.643 1889.583  260.389 1629.195     0.000 1119.332    0.000 1119.332
319.90  4462.499  321.498   77.440  244.058    38.476 1852.266  307.128 1545.138     0.000 1219.361    0.000 1219.361
320.00  4444.394  361.264  106.481  254.783   119.405 1694.386  259.003 1435.383     0.000 1067.656    0.000 1067.656
320.10  4573.736  404.042  112.542  291.500    57.022 1765.128  243.491 1521.637     0.000 1077.413    0.000 1077.413
320.20  4559.792  379.435   98.872  280.563    64.930 1765.085  300.471 1464.615     0.000 1490.603    0.000 1490.603
320.30  4720.342  335.938   74.068  261.870    93.510 1726.642  269.562 1457.080     0.000 1190.309    0.000 1190.309
320.40  4528.911  313.667   67.755  245.913    70.990 1701.087  189.666 1511.421     0.000  958.279    0.000  958.279
320.50  4593.489  310.305   58.160  252.145   179.411 1765.690  214.700 1550.990     0.000 1252.038    0.000 1252.038
320.60  4620.077  392.550   86.597  305.953    99.827 1736.747  257.329 1479.418     0.000 1119.030    0.000 1119.030
320.70  4738.385  321.900   69.140  252.760   147.594 1688.707  121.008 1567.699     0.000 1148.785    0.000 1148.785
320.80  4629.142  354.529   77.268  277.261   145.523 1651.503  186.894 1464.609     0.000  988.339    0.000  988.339
320.90  4511.478  412.347  125.952  286.395   162.083 1749.529  226.027 1523.502     0.000 1076.812    0.000 1076.812
321.00  4557.541  428.478  108.760  319.718   209.799 1713.109  148.851 1564.258     0.000 1158.437    0.000 1158.437
321.10  4619.241  429.187  135.308  293.879   189.490 1739.980  221.872 1518.108     0.000 1251.841    0.000 1251.841
321.20  4524.786  346.647   62.853  283.795   224.204 1573.298  148.291 1425.007     0.000 1129.789    0.000 1129.789
321.30  4631.834  368.872   80.287  288.585   177.430 1627.029   96.842 1530.187     0.000 1159.748    0.000 1159.748
321.40  4586.863  416.820   69.488  347.332   211.367 1579.941   99.220 1480.721     0.000 1128.982    0.000 1128.982
321.50  4563.674  339.308   51.085  288.223   106.784 1678.906  127.626 1551.280     0.000 1168.995    0.000 1168.995
321.60  4665.136  447.590   94.006  353.584    67.876 1696.127  127.019 1569.109     0.000 1201.876    0.000 1201.876
321.70  4516.643  429.225   81.824  347.400   107.564 1539.712   60.787 1478.925     0.000  968.635    0.000  968.635
321.80  4431.432  444.959   88.307  356.652   114.740 1559.455  113.402 1446.053     0.000  987.735    0.000  987.735
321.90  4518.077  464.066  100.043  364.023    96.277 1745.254  153.825 1591.429     0.000 1189.007    0.000 1189.007
322.00  4599.521  388.412   87.685  300.727   171.504 1601.528   80.977 1520.551     0.000  967.425    0.000  967.425
322.10  4587.868  396.498   81.312  315.186   166.272 1577.833   69.261 1508.572     0.000 1154.621    0.000 1154.621
322.20  4533.043  431.694   77.538  354.156   195.058 1574.027  102.465 1471.562     0.000 1032.370    0.000 1032.370
322.30  4600.756  471.680   86.123  385.558    97.962 1742.767  121.653 1621.114     0.000 1048.557    0.000 1048.557
322.40  4601.644  371.861   43.631  328.230   174.222 1699.570   97.966 1601.604     0.000  928.818    0.000  928.818
322.50  4560.549  377.065   47.743  329.323    96.751 1681.676  153.255 1528.420     0.000  941.088    0.000  941.088
322.60  4429.785  331.579   56.878  274.701   201.411 1685.823   24.122 1661.701     0.000 1007.734    0.000 1007.734
322.70  4752.781  372.319   58.245  314.075   188.613 1651.229   42.367 1608.862     0.000 1200.455    0.000 1200.455
322.80  4681.690  354.348   54.725  299.623   228.483 1627.243  105.572 1521.671     0.000 1037.899    0.000 1037.899
322.90  4445.197  354.524   58.755  295.769   187.492 1564.385  106.307 1458.078     0.000 1080.325    0.000 1080.325
323.00  4439.781  453.568   82.994  370.574   226.840 1603.255   83.398 1519.857     0.000 1201.465    0.000 1201.465
323.10  4664.410  333.155   71.845  261.310   171.019 1597.308  164.021 1433.286     0.000  939.272    0.000  939.272
323.20  4604.213  299.512   69.745  229.767    44.397 1696.801  167.650 1529.150     0.000  940.182    0.000  940.182
323.30  4698.078  261.138   47.519  213.619   155.684 1652.811  134.026 1518.786     0.000  989.548    0.000  989.548
323.40  4579.998  341.620   71.070  270.550    57.672 1596.678   66.148 1530.530     0.000 1410.876    0.000 1410.876
323.50  4753.258  356.850   69.845  287.005    72.624 1764.199  138.731 1625.467     0.000 1242.983    0.000 1242.983
323.60  4849.170  373.024   63.350  309.674    53.562 1730.686   80.152 1650.534     0.000 1210.608    0.000 1210.608
323.70  4658.362  361.206   69.283  291.923    98.958 1677.566    1.902 1675.664     0.000 1071.475    0.000 1071.475
323.80  4672.975  390.279   59.176  331.103    86.333 1700.732   33.763 1666.969     0.000 1319.996    0.000 1319.996
323.90  4739.018  337.324   66.161  271.163   128.919 1545.965   58.885 1487.080     0.000 1299.487    0.000 1299.487
324.00  4697.540  370.077   74.504  295.573   303.883 1411.771   11.283 1400.488     0.000  969.235    0.000  969.235
324.10  4680.729  305.510   55.920  249.590   307.420 1428.035   92.088 1335.947     0.000 1339.603    0.000 1339.603
324.20  4696.721  358.378   64.371  294.008   254.203 1426.842   41.460 1385.382     0.000 1492.609    0.000 1492.609
324.30  4786.107  318.939   35.046  283.893   220.487 1681.918   76.352 1605.566     0.000 1180.553    0.000 1180.553
324.40  4794.669  363.959   45.870  318.089   179.196 1580.762   79.766 1500.996     0.000 1672.264    0.000 1672.264
324.50  4954.043  302.900   35.035  267.866   185.298 1621.021  146.910 1474.112     0.000 1080.024    0.000 1080.024
324.60  5027.346  279.181   58.430  220.751   207.046 1702.419   67.528 1634.891     0.000 1163.465    0.000 1163.465
324.70  4961.621  323.321   43.728  279.593   222.476 1618.939   48.638 1570.301     0.000 1111.893    0.000 1111.893
324.80  4871.157  349.752   64.474  285.278   378.801 1410.402   15.175 1395.227     0.000  969.942    0.000  969.942
324.90  4923.359  291.971   82.899  209.072   369.720 1425.831   61.738 1364.093     0.000 1050.766    0.000 1050.766
325.00  4812.673  303.815   51.384  252.431   280.227 1524.053   93.985 1430.068     0.000 1549.314    0.000 1549.314
325.10  4753.750  286.867   55.428  231.438   224.333 1533.864  113.832 1420.032     0.000 1552.832    0.000 1552.832
325.20  4732.106  254.979   45.210  209.768   301.373 1387.008   54.691 1332.318     0.000 1229.016    0.000 1229.016
325.30  4777.627  332.227   45.689  286.538   282.046 1451.625  125.634 1325.991     0.000 1392.883    0.000 1392.883
325.40  4661.595  308.472   48.114  260.357   217.632 1453.924  129.304 1324.621     0.000 1009.852    0.000 1009.852
325.50  4638.857  411.354   71.142  340.212   215.040 1470.183   61.086 1409.097     0.000  839.047    0.000  839.047
325.60  4603.888  342.899   74.294  268.605   322.070 1418.909  113.998 1304.911     0.000 1031.164    0.000 1031.164
325.70  4645.480  286.719   70.902  215.817   382.085 1421.726  102.378 1319.348     0.000  888.610    0.000  888.610
325.80  4489.080  357.738   69.634  288.104   361.889 1290.981   66.450 1224.531     0.000 1297.878    0.000 1297.878
325.90  4700.995  331.408   73.511  257.897   382.477 1272.959   88.457 1184.502     0.000 1267.720    0.000 1267.720
326.00  4711.017  342.943   81.233  261.710   327.391 1412.022  130.519 1281.503     0.000 1050.967    0.000 1050.967
326.10  4707.622  299.154   86.981  212.173   379.659 1306.810   87.246 1219.564     0.000  991.351    0.000  991.351
326.20  4695.940  372.714   80.033  292.681   328.211 1419.798   78.424 1341.375     0.000  989.739    0.000  989.739
326.30  4683.371  386.621   78.794  307.827   288.017 1541.020  168.741 1372.279     0.000 1060.829    0.000 1060.829
326.40  4700.384  369.910   78.009  291.901   227.837 1532.436  182.573 1349.863     0.000 1048.456    0.000 1048.456
326.50  4663.213  367.331   82.474  284.857   247.164 1559.942  158.665 1401.277     0.000 1010.058    0.000 1010.058
326.60  4677.232  408.449   83.545  324.904   247.773 1595.992  214.008 1381.984     0.000 1067.156    0.000 1067.156
326.70  4697.570  420.253  119.422  300.831   302.115 1495.867  217.508 1278.359     0.000  969.642    0.000  969.642
326.80  4638.089  353.297  101.989  251.309   258.568 1520.789  136.095 1384.693     0.000  949.025    0.000  949.025
326.90  4652.148  387.717  112.812  274.905   349.839 1347.319  137.484 1209.835     0.000  968.835    0.000  968.835
327.00  4680.725  348.364  101.990  246.374   189.961 1385.933   79.679 1306.254     0.000  960.998    0.000  960.998
327.10  4495.737  462.031   87.004  375.027   199.646 1579.299  132.334 1446.965     0.000  927.217    0.000  927.217
327.20  4635.972  402.146   90.166  311.980   231.861 1500.581  181.842 1318.739     0.000  998.091    0.000  998.091
327.30  4635.860  433.849  107.202  326.646   164.029 1647.925  215.175 1432.751     0.000  970.245    0.000  970.245
327.40  4701.050  416.924  114.064  302.860   217.290 1594.006  196.888 1397.118     0.000 1060.522    0.000 1060.522
327.50  4639.706  365.312   93.446  271.866   260.556 1587.635  186.894 1400.741     0.000 1060.316    0.000 1060.316
327.60  4651.395  300.854   72.324  228.531   329.171 1350.982  103.758 1247.224     0.000  879.256    0.000  879.256
327.70  4688.633  338.049  107.918  230.130   271.367 1484.824  173.666 1311.158     0.000  978.985    0.000  978.985
327.80  4731.000  358.727   92.842  265.885   323.598 1505.372  225.807 1279.565     0.000 1029.859    0.000 1029.859
327.90  4778.371  372.193   92.460  279.733   322.243 1612.287  254.991 1357.296     0.000 1061.421    0.000 1061.421
328.00  4666.346  393.838   83.737  310.102   372.311 1497.284  139.510 1357.775     0.000 1132.197    0.000 1132.197
328.10  4592.473  431.192  150.340  280.853   404.009 1522.404  210.677 1311.727     0.000 1102.141    0.000 1102.141
328.20  4536.955  393.706  101.824  291.882   412.263 1403.032  126.674 1276.358     0.000 1078.912    0.000 1078.912
328.30  4558.936  434.945  123.294  311.651   421.386 1373.936  114.783 1259.153     0.000 1137.225    0.000 1137.225
328.40  4726.358  360.918  116.072  244.846   409.112 1392.738  169.387 1223.352     0.000 1070.470    0.000 1070.470
328.50  4550.123  408.451  119.660  288.791   355.802 1424.986  112.061 1312.925     0.000 1059.007    0.000 1059.007
328.60  4770.042  361.517   66.685  294.832   380.753 1387.171  116.641 1270.530     0.000 1019.704    0.000 1019.704
328.70  4548.504  360.151   64.857  295.294   316.980 1543.194  163.937 1379.257     0.000 1073.691    0.000 1073.691
328.80  4775.245  389.065   66.069  322.996   285.466 1500.161  125.156 1375.006     0.000 1098.115    0.000 1098.115
328.90  4608.577  414.199   87.475  326.724   251.265 1428.675   91.569 1337.105     0.000  937.869    0.000  937.869
329.00  4802.368  345.816   77.639  268.177   285.588 1498.395  147.805 1350.590     0.000  945.602    0.000  945.602
329.10  4685.360  404.551   97.575  306.976   237.042 1540.692  207.992 1332.700     0.000 1011.863    0.000 1011.863
329.20  4617.913  368.859   51.257  317.602   196.275 1588.620  163.551 1425.069     0.000 1041.113    0.000 1041.113
329.30  4576.807  407.817   93.547  314.270   250.783 1627.812  214.298 1413.514     0.000 1173.316    0.000 1173.316
329.40  4790.256  381.715   86.167  295.548   294.455 1571.641  168.476 1403.165     0.000 1152.706    0.000 1152.706
329.50  4615.519  362.013   81.721  280.292   324.367 1513.987  230.212 1283.776     0.000 1033.983    0.000 1033.983
329.60  4536.977  375.439   69.408  306.031   286.670 1518.338  117.855 1400.483     0.000 1110.381    0.000 1110.381
329.70  4697.886  335.463   70.114  265.349   376.285 1346.842  132.420 1214.422     0.000 1109.878    0.000 1109.878
329.80  4700.905  366.525   90.828  275.698   203.571 1713.973  197.966 1516.007     0.000 1182.462    0.000 1182.462
329.90  4694.727  379.062  135.064  243.998   243.997 1550.549  243.753 1306.797     0.000 1110.380    0.000 1110.380
330.00  4643.966  394.245   77.695  316.550   225.234 1642.645  227.150 1415.495     0.000 1094.000    0.000 1094.000
330.10  4580.610  412.117   70.213  341.904   131.552 1607.219  202.155 1405.064     0.000  980.897    0.000  980.897
330.20  4596.947  404.234   79.792  324.442    29.829 1774.256  220.955 1553.300     0.000 1011.055    0.000 1011.055
330.30  4591.946  336.623   77.412  259.211   153.469 1619.721  224.505 1395.216     0.000 1090.578    0.000 1090.578
330.40  4496.200  444.377  110.430  333.947    90.400 1740.146  174.359 1565.787     0.000 1020.001    0.000 1020.001
330.50  4604.773  371.776   93.094  278.683    99.864 1728.151  186.770 1541.381     0.000 1061.624    0.000 1061.624
330.60  4415.415  376.459  114.474  261.985   110.541 1686.513   88.283 1598.229     0.000 1020.204    0.000 1020.204
330.70  4574.746  402.233  123.819  278.414    80.585 1615.846   84.393 1531.453     0.000  879.964    0.000  879.964
330.80  4609.563  401.466  103.722  297.745    88.711 1739.964  121.915 1618.049     0.000 1092.993    0.000 1092.993
330.90  4742.189  347.528  116.362  231.167    98.485 1746.454  158.619 1587.835     0.000 1031.669    0.000 1031.669
331.00  4532.199  321.603  121.349  200.254    70.983 1804.599  151.532 1653.068     0.000  993.568    0.000  993.568
331.10  4641.632  393.197  125.243  267.955    64.715 1833.454  143.445 1690.010     0.000  942.396    0.000  942.396
331.20  4660.371  324.055  108.161  215.895    68.480 1843.712  147.684 1696.029     0.000 1040.919    0.000 1040.919
331.30  4666.428  382.685  121.635  261.049    36.836 1874.240  212.751 1661.489     0.000 1071.479    0.000 1071.479
331.40  4631.636  283.453   84.810  198.644    59.056 1897.546  206.437 1691.109     0.000 1061.327    0.000 1061.327
331.50  4537.459  450.381  127.818  322.563     9.468 1956.815  263.808 1693.007     0.000  992.763    0.000  992.763
331.60  4767.338  450.481  128.484  321.997    80.241 1917.079  254.342 1662.737     0.000 1194.330    0.000 1194.330
331.70  4442.033  472.716  132.162  340.554    73.671 1927.151  209.896 1717.255     0.000 1213.529    0.000 1213.529
331.80  4575.215  468.047  138.771  329.277    33.764 1935.539  286.380 1649.160     0.000 1164.169    0.000 1164.169
331.90  4714.928  393.675  113.343  280.332   127.323 1943.046  287.064 1655.981     0.000 1192.516    0.000 1192.516
332.00  4535.426  384.672  125.069  259.604    88.327 1940.610  363.727 1576.883     0.000 1172.913    0.000 1172.913
332.10  4634.052  354.095  107.621  246.474    78.162 1845.684  200.995 1644.690     0.000 1108.465    0.000 1108.465
332.20  4579.279  410.997   87.866  323.131    89.624 1893.075  212.745 1680.330     0.000 1181.259    0.000 1181.259
332.30  4597.509  411.096  109.259  301.837    20.104 1868.343  160.391 1707.952     0.000  971.850    0.000  971.850
332.40  4698.247  371.594   62.106  309.487    36.834 1818.492  168.045 1650.447     0.000 1112.795    0.000 1112.795
332.50  4748.056  402.592   63.643  338.949     7.349 1868.391  143.922 1724.469     0.000  970.643    0.000  970.643
332.60  4666.140  400.628   71.056  329.572    35.362 1925.237  191.603 1733.635     0.000 1263.998    0.000 1263.998
332.70  4700.577  458.247  119.491  338.755    22.351 1827.187  164.756 1662.430     0.000 1110.282    0.000 1110.282
332.80  4695.468  382.371   91.306  291.065    42.454 1874.183  142.664 1731.519     0.000 1161.653    0.000 1161.653
332.90  4711.961  461.625  127.236  334.389    55.813 1845.658  171.543 1674.116     0.000 1174.021    0.000 1174.021
333.00  4852.755  374.176  120.200  253.976    14.871 1846.341  133.238 1713.103     0.000 1240.369    0.000 1240.369
333.10  4702.446  443.525  103.455  340.070     9.381 1904.973  109.118 1795.855     0.000 1111.488    0.000 1111.488
333.20  4653.602  433.847  101.337  332.509    84.866 1799.485  136.359 1663.126     0.000 1010.860    0.000 1010.860
333.30  4704.813  405.503   68.040  337.463    74.704 1787.587  148.461 1639.126     0.000 1090.977    0.000 1090.977
333.40  4741.706  319.877   84.682  235.195   177.942 1787.515  191.524 1595.991     0.000  900.471    0.000  900.471
333.50  4803.928  330.391  121.704  208.688   148.722 1678.477  173.449 1505.029     0.000 1114.408    0.000 1114.408
333.60  4645.668  413.260  135.061  278.200   290.822 1645.967  206.438 1439.530     0.000 1112.297    0.000 1112.297
333.70  4646.352  415.933  133.287  282.646   187.240 1637.369  184.003 1453.366     0.000 1022.823    0.000 1022.823
333.80  4637.311  368.704   97.347  271.357   117.030 1773.603  263.245 1510.358     0.000 1034.286    0.000 1034.286
333.90  4753.878  386.516  123.913  262.603   153.085 1681.136  222.305 1458.831     0.000 1062.135    0.000 1062.135
334.00  4577.914  460.053  131.851  328.203   230.079 1714.409  186.511 1527.898     0.000 1104.254    0.000 1104.254
334.10  4680.875  444.274  152.623  291.652   166.141 1834.131  250.277 1583.855     0.000 1325.730    0.000 1325.730
334.20  4678.930  390.425  107.190  283.234   233.624 1718.043  138.044 1579.999     0.000 1256.160    0.000 1256.160
334.30  4897.789  388.301   89.744  298.557   149.890 1884.446  174.835 1709.611     0.000 1307.030    0.000 1307.030
334.40  4829.437  455.868  127.228  328.640   136.620 1844.015  217.290 1626.724     0.000 1141.550    0.000 1141.550
334.50  4697.271  461.696  139.908  321.788   224.937 1750.582  187.844 1562.738     0.000 1172.916    0.000 1172.916
334.60  4549.625  446.593  107.975  338.618   293.584 1658.194  166.963 1491.231     0.000 1193.724    0.000 1193.724
334.70  4613.356  418.381  110.768  307.613   268.296 1599.667  139.080 1460.586     0.000 1082.436    0.000 1082.436
334.80  4675.426  426.672  115.781  310.891   308.683 1585.603  187.628 1397.975     0.000 1163.669    0.000 1163.669
334.90  4711.938  423.546  112.754  310.792   313.999 1584.201  156.069 1428.132     0.000 1010.557    0.000 1010.557
335.00  4865.701  392.212   88.430  303.782   226.188 1585.975  177.082 1408.893     0.000 1145.273    0.000 1145.273
335.10  4670.778  375.259   61.951  313.308   212.272 1669.480  213.525 1455.955     0.000 1132.604    0.000 1132.604
335.20  4757.879  359.431   81.977  277.454   137.524 1721.940  185.773 1536.167     0.000 1286.523    0.000 1286.523
335.30  4670.281  370.425   88.332  282.093    53.350 1823.399  184.387 1639.012     0.000 1285.113    0.000 1285.113
335.40  4746.029  391.011  105.962  285.049    59.055 1801.559  150.881 1650.678     0.000 1345.029    0.000 1345.029
335.50  4479.295  430.783  108.014  322.769    90.486 1886.743  160.048 1726.695     0.000 1195.138    0.000 1195.138
335.60  4487.824  431.383  102.582  328.802    86.810 1842.774  166.667 1676.107     0.000 1345.332    0.000 1345.332
335.70  4549.023  412.888   91.742  321.146    33.204 1762.694  144.790 1617.903     0.000 1205.592    0.000 1205.592
335.80  4513.106  407.349   76.002  331.346    51.750 1854.569  214.350 1640.219     0.000 1162.765    0.000 1162.765
335.90  4519.770  443.323   89.627  353.695    42.583 1886.610  195.887 1690.723     0.000 1214.237    0.000 1214.237
336.00  4535.746  430.036  117.195  312.841    43.101 1879.827  211.626 1668.201     0.000 1203.784    0.000 1203.784
336.10  4506.593  431.983   82.820  349.163    53.477 1811.930  222.867 1589.063     0.000 1041.822    0.000 1041.822
336.20  4558.091  465.123  126.367  338.756    83.049 1826.328  173.275 1653.053     0.000 1043.534    0.000 1043.534
336.30  4579.392  480.152  128.825  351.327    51.790 1820.450  159.834 1660.616     0.000 1041.221    0.000 1041.221
336.40  4741.637  455.230  131.227  324.003     5.576 1970.684  202.333 1768.351     0.000 1164.876    0.000 1164.876
336.50  4799.327  406.393  115.994  290.399    16.343 2028.301  182.489 1845.812     0.000 1083.041    0.000 1083.041
336.60  4772.759  414.322  135.852  278.471   112.533 1999.870  186.938 1812.932     0.000 1317.186    0.000 1317.186
336.70  4842.050  421.227  123.320  297.906    18.287 2043.404  221.355 1822.049     0.000 1255.962    0.000 1255.962
336.80  4828.765  387.417   59.267  328.149     1.816 1962.352  127.973 1834.379     0.000 1405.350    0.000 1405.350
336.90  4766.532  335.424   70.677  264.747    29.486 1916.008  162.900 1753.108     0.000 1407.465    0.000 1407.465
337.00  4781.120  409.873  116.781  293.092    11.024 1983.956  139.687 1844.269     0.000 1164.674    0.000 1164.674
337.10  4824.190  324.664  109.542  215.121    40.899 2018.449  123.517 1894.932     0.000 1353.374    0.000 1353.374
337.20  4793.785  326.798   72.291  254.507    99.517 1922.341  143.231 1779.110     0.000 1234.040    0.000 1234.040
337.30  4895.961  303.402   61.375  242.027    37.051 1946.750  173.800 1772.950     0.000 1224.488    0.000 1224.488
337.40  4701.549  323.868   80.456  243.413   142.186 1696.284  142.153 1554.131     0.000 1172.012    0.000 1172.012
337.50  4828.492  251.019   26.268  224.751    51.919 1822.726  151.358 1671.368     0.000 1010.957    0.000 1010.957
337.60  4718.841  290.231   33.260  256.971    37.049 1817.230  167.918 1649.312     0.000 1182.868    0.000 1182.868
337.70  4665.783  323.702   66.304  257.398    78.160 1683.254  118.028 1565.226     0.000 1161.758    0.000 1161.758
337.80  4767.918  318.447   63.062  255.385    64.286 1733.510  153.739 1579.771     0.000 1042.628    0.000 1042.628
337.90  4788.631  311.715   21.492  290.223    53.865 1743.569  109.555 1634.014     0.000 1234.443    0.000 1234.443
338.00  4905.952  343.110   90.751  252.358    88.238 1857.314   50.930 1806.385     0.000 1192.820    0.000 1192.820
338.10  4849.008  399.517   75.708  323.809    52.874 1854.243   34.068 1820.175     0.000 1343.923    0.000 1343.923
338.20  4815.025  336.626   68.491  268.135    83.391 1761.789   53.005 1708.784     0.000 1133.509    0.000 1133.509
338.30  4721.066  414.423   83.963  330.460    49.760 1797.577   80.329 1717.248     0.000 1071.779    0.000 1071.779
338.40  4650.565  386.178   98.648  287.530    74.269 1864.887  120.623 1744.264     0.000  991.353    0.000  991.353
338.50  4569.348  428.775   78.451  350.325    83.432 1817.539  134.456 1683.083     0.000 1093.193    0.000 1093.193
338.60  4403.402  493.029   62.765  430.264    75.746 1824.304  132.036 1692.268     0.000 1001.108    0.000 1001.108
338.70  4632.542  403.567   41.814  361.752    53.739 1819.980  107.739 1712.241     0.000 1215.544    0.000 1215.544
[truncated: 1,085,690 more chars]
