# Supplementary material for: N-Glycans modulate tilting of HIV-1 envelope glycoprotein
Source: Nat Commun. 2026 Apr 15;17:5206. doi: 10.1038/s41467-026-71874-2 (PMC13254402; doi:10.1038/s41467-026-71874-2)
Supplement: Supplementary file 8 — Source Data [file 41467_2026_71874_MOESM8_ESM.zip › source_data/2_Supplementary_Figures/6_FigS11/raw_data/GP120_GP41_INTERFACE/2_WT_gp120_gp41_interface.C.1.txt]

#ASA ANALYSIS
#SIM_TIME  ASA1.4 TotOccl1.4 ShldMem1.4 ShldGly1.4   ASA7.2 TotOccl7.2 ShldMem7.2 ShldGly7.2   ASA18.6 TotOccl18.6 ShldMem18.6 ShldGly18.6

  0.00  5561.199  185.908    0.000  185.908   984.788 1782.860   50.670 1732.190    10.154 2765.547    0.000 2765.547
  0.10  5676.556  285.299    0.000  285.299  1021.659 1715.396    0.000 1715.396     0.000 3178.342    0.000 3178.342
  0.20  5562.356  349.263    0.000  349.263   971.360 1876.367   29.828 1846.539     0.000 3280.970    0.000 3280.970
  0.30  5673.963  362.935    0.000  362.935  1037.976 1951.188   27.882 1923.306     0.000 3394.064    0.000 3394.064
  0.40  5772.555  324.562    0.000  324.562  1081.690 2105.624   43.753 2061.871     0.000 3634.842   10.154 3624.688
  0.50  5617.480  323.407    0.000  323.407   819.250 2197.334    5.620 2191.714     0.000 3603.470   20.106 3583.364
  0.60  5627.735  381.260    0.000  381.260   929.688 1966.351   26.632 1939.719     0.000 3110.578   60.923 3049.655
  0.70  5621.845  331.137    0.000  331.137   859.410 2068.112   29.785 2038.328     0.000 3193.017  100.531 3092.486
  0.80  5567.896  300.969    0.000  300.969   902.514 1834.317    5.576 1828.740     0.000 3061.612   50.265 3011.346
  0.90  5728.002  327.502    0.000  327.502   769.492 2093.138    0.000 2093.138     0.000 3031.336    0.000 3031.336
  1.00  5545.416  339.822    0.000  339.822   677.072 2304.198   42.753 2261.445     0.000 3397.800    0.000 3397.800
  1.10  5574.444  365.179    0.000  365.179   625.904 2323.434   20.751 2302.683     0.000 3309.524    0.000 3309.524
  1.20  5544.690  400.080    0.000  400.080   847.474 2050.443    5.576 2044.867     0.000 3346.211   40.212 3305.999
  1.30  5476.611  310.716    0.000  310.716   761.581 2145.200    7.609 2137.591     0.000 3164.060   10.154 3153.906
  1.40  5507.088  334.262    0.000  334.262   668.205 2317.997  102.724 2215.273     0.000 3557.441   20.308 3537.134
  1.50  5654.701  323.445    0.000  323.445   776.839 2181.828  124.584 2057.244     0.000 3255.730  100.531 3155.199
  1.60  5622.107  325.663    0.000  325.663   734.690 2174.516   57.623 2116.892     0.000 3163.849    0.000 3163.849
  1.70  5573.147  297.541    0.000  297.541   729.067 2131.955   13.055 2118.900     0.000 2983.306    0.000 2983.306
  1.80  5513.252  347.762    0.000  347.762   933.839 1981.517   39.948 1941.569     0.000 3179.844    0.000 3179.844
  1.90  5494.999  384.749    0.000  384.749   926.819 1952.692   18.806 1933.886     0.000 2790.766    0.000 2790.766
  2.00  5279.797  335.483    0.000  335.483  1006.924 1815.964   11.153 1804.811     0.000 3003.185    0.000 3003.185
  2.10  5241.647  346.547    0.000  346.547   857.395 1874.453    9.338 1865.116     0.000 2695.569    0.000 2695.569
  2.20  5434.353  364.951    0.000  364.951   780.130 2013.069    3.718 2009.351     0.000 3080.815    0.000 3080.815
  2.30  5353.437  313.888    0.000  313.888   845.193 1806.361    9.294 1797.067     0.000 2880.347    0.000 2880.347
  2.40  5411.890  320.602    0.000  320.602   844.389 1782.498   15.131 1767.366     0.000 2772.080    0.000 2772.080
  2.50  5304.379  361.235    0.000  361.235   990.466 1808.674   47.514 1761.160     0.000 2915.139    0.000 2915.139
  2.60  5436.463  291.766    0.000  291.766   765.314 2059.658   87.936 1971.722     0.000 3061.708    0.000 3061.708
  2.70  5304.367  377.868    0.000  377.868   815.679 1977.854   52.183 1925.671     0.000 2826.656    0.000 2826.656
  2.80  5402.850  327.431    0.000  327.431   784.073 2062.389   77.994 1984.394     0.000 3011.449    0.000 3011.449
  2.90  5516.023  338.792    0.000  338.792   956.833 2035.628   35.318 2000.310     0.000 3305.507   10.053 3295.454
  3.00  5517.807  357.478    0.000  357.478   853.060 2121.205   61.341 2059.864     0.000 3552.300    0.000 3552.300
  3.10  5520.194  327.770    0.000  327.770   962.367 2016.209   76.211 1939.998     0.000 3708.235  100.531 3607.704
  3.20  5573.492  384.172    0.000  384.172   831.043 2054.904   93.245 1961.659     0.000 3223.564  100.531 3123.033
  3.30  5601.363  384.251    0.000  384.251   688.304 2054.422   75.353 1979.070     0.000 2935.540   40.616 2894.924
  3.40  5439.821  338.501    0.000  338.501   711.302 2002.556    7.435 1995.121     0.000 2739.506    0.000 2739.506
  3.50  5559.949  343.292    0.000  343.292   618.097 2074.385    7.435 2066.950     0.000 2913.620    0.000 2913.620
  3.60  5564.170  316.380    0.000  316.380   729.856 2022.053    9.381 2012.672     0.000 3021.497    0.000 3021.497
  3.70  5572.906  313.958    0.000  313.958   939.650 2021.349    0.000 2021.349     0.000 3276.947    0.000 3276.947
  3.80  5545.897  347.648    0.000  347.648   896.927 2031.494    1.859 2029.635     0.000 3202.949   40.212 3162.737
  3.90  5359.778  400.353    0.000  400.353   775.327 1989.369    1.859 1987.510     0.000 3058.696   10.053 3048.643
  4.00  5456.594  344.010    0.000  344.010   862.210 1906.990   11.153 1895.837    20.106 3244.484   50.669 3193.815
  4.10  5150.016  376.824    0.000  376.824   733.953 2096.531    0.000 2096.531     0.000 3192.192    0.000 3192.192
  4.20  5516.306  288.906    0.000  288.906   913.509 2096.626    5.534 2091.092     0.000 3079.010   50.769 3028.241
  4.30  5344.518  348.344    0.000  348.344   814.771 2127.458    0.000 2127.458     0.000 3028.845   50.769 2978.076
  4.40  5297.188  359.175    0.000  359.175   610.264 2316.503    5.707 2310.796     0.000 2886.881    0.000 2886.881
  4.50  5617.873  318.301    0.000  318.301   793.186 2183.328   73.059 2110.269     0.000 3111.867   30.159 3081.707
  4.60  5387.355  359.746    0.000  359.746   684.499 2165.064   14.871 2150.193     0.000 3134.603    0.000 3134.603
  4.70  5391.694  302.055    0.000  302.055   773.564 1980.766   24.382 1956.384     0.000 3110.374    0.000 3110.374
  4.80  5283.611  356.438    0.000  356.438   651.258 2091.767   22.306 2069.462     0.000 3150.085    0.000 3150.085
  4.90  5306.606  392.610    0.000  392.610   498.813 2182.449   13.012 2169.438     0.000 2714.983    0.000 2714.983
  5.00  5308.970  395.798    0.000  395.798   700.190 2104.759   13.316 2091.443     0.000 3005.318    0.000 3005.318
  5.10  5173.796  449.902    0.000  449.902   673.906 1965.341    0.000 1965.341     0.000 2773.686    0.000 2773.686
  5.20  5476.433  388.256    0.000  388.256   790.633 1984.940   11.153 1973.788     0.000 3031.045    0.000 3031.045
  5.30  5399.973  421.169    0.000  421.169   677.383 2087.672   18.588 2069.084     0.000 3413.880    0.000 3413.880
  5.40  5301.881  452.309    0.000  452.309   758.762 2182.747   59.439 2123.308     0.000 3226.675    0.000 3226.675
  5.50  5372.705  451.910    0.000  451.910   730.504 2060.958    7.349 2053.609     0.000 3083.220    0.000 3083.220
  5.60  5457.233  427.170    0.000  427.170   815.975 2062.316   52.047 2010.270     0.000 3087.329    0.000 3087.329
  5.70  5616.426  425.815    0.000  425.815   859.069 2228.889   35.318 2193.572     0.000 3620.462    0.000 3620.462
  5.80  5509.893  341.277    0.000  341.277   943.871 1991.514   16.860 1974.654     0.000 3238.847   70.372 3168.475
  5.90  5493.375  375.965    0.000  375.965  1097.495 1967.985   65.146 1902.839     0.000 3530.186   80.526 3449.661
  6.00  5482.695  200.465    0.000  200.465  1228.213 1930.946  104.235 1826.711    50.265 3485.934  211.619 3274.315
  6.10  5557.637  198.493    0.000  198.493  1113.675 1856.258   59.482 1796.776    50.265 3437.685   30.159 3407.526
  6.20  5697.910  137.749    0.000  137.749  1249.883 1737.890   32.296 1705.594    60.319 3435.472   90.881 3344.591
  6.30  5621.701  162.270    0.000  162.270  1047.282 1853.657   26.023 1827.634     0.000 3401.402    0.000 3401.402
  6.40  5767.383  113.621    0.000  113.621  1006.258 1833.392    0.000 1833.392     0.000 3265.474  120.637 3144.836
  6.50  5764.546  135.915    0.000  135.915  1009.714 1991.672   93.810 1897.862    20.106 3534.608  150.796 3383.811
  6.60  5796.691   94.223    0.000   94.223  1083.976 2063.813  122.682 1941.132    10.053 3753.767  291.540 3462.227
  6.70  5657.983  104.231    0.000  104.231   906.476 1873.605   66.494 1807.112    20.106 3300.280   50.669 3249.612
  6.80  5718.628  130.941    0.000  130.941  1039.666 1969.338   69.042 1900.296    10.053 3606.200   30.159 3576.041
  6.90  5574.509  105.495    0.000  105.495  1002.202 1934.408   72.287 1862.121     0.000 3260.371  121.847 3138.524
  7.00  5772.224   97.322    0.000   97.322  1052.869 1921.652   67.135 1854.517    70.674 3778.602  100.531 3678.071
  7.10  5555.017  137.222    0.000  137.222  1079.702 1871.212   52.612 1818.600    90.478 3246.891    0.000 3246.891
  7.20  5677.941  144.672    0.000  144.672  1098.555 1875.833   76.342 1799.491    60.419 3445.631    0.000 3445.631
  7.30  5881.278  147.919    0.000  147.919  1098.477 1813.944   28.534 1785.409    70.372 3563.569    0.000 3563.569
  7.40  5892.584  129.475    0.000  129.475  1128.955 1838.634   15.218 1823.416    90.478 3284.594   10.154 3274.440
  7.50  5782.292  194.976    0.000  194.976   886.116 1993.337   80.712 1912.625    20.106 3457.690    0.000 3457.690
  7.60  5656.006  176.584    0.000  176.584   990.314 1838.634   63.765 1774.869     0.000 3221.354    0.000 3221.354
  7.70  5792.410  199.052    0.000  199.052  1325.445 1732.405   35.318 1697.087   130.690 3406.128    0.000 3406.128
  7.80  5696.363  114.537    0.000  114.537  1284.066 1576.091   53.863 1522.228   261.381 3272.332    0.000 3272.332
  7.90  5845.223  117.989    0.000  117.989  1148.739 1654.637   13.055 1641.582    10.053 3056.793    0.000 3056.793
  8.00  5631.854  143.354    0.000  143.354  1125.390 1879.622   38.046 1841.576    80.626 3394.084    0.000 3394.084
  8.10  5591.492  163.025    0.000  163.025  1252.218 1705.912   38.046 1667.866   281.487 3147.876    0.000 3147.876
  8.20  5613.402  170.966    0.000  170.966  1106.062 1700.601   13.316 1687.285    30.159 3177.631    0.000 3177.631
  8.30  5647.626  143.088    0.000  143.088  1051.516 1792.728   28.534 1764.194   180.956 2861.154    0.000 2861.154
  8.40  5662.977  145.467    0.000  145.467  1051.266 1722.150    5.707 1716.443   272.240 2627.921    0.000 2627.921
  8.50  5705.057  136.795    0.000  136.795  1086.623 1630.201   36.144 1594.057    71.077 3041.512    0.000 3041.512
  8.60  5539.524  138.455    0.000  138.455  1281.225 1477.430   22.741 1454.689    50.669 2999.386    0.000 2999.386
  8.70  5612.517  184.173    0.000  184.173   930.436 1940.582    3.805 1936.778     0.000 3254.135    0.000 3254.135
  8.80  5569.496  183.720    0.000  183.720  1016.307 1729.400    0.000 1729.400     0.000 3117.626    0.000 3117.626
  8.90  5605.086  220.768    0.000  220.768   992.832 1819.218    3.718 1815.500    20.308 3294.857    0.000 3294.857
  9.00  5570.201  227.519    0.000  227.519  1222.721 1649.720   13.316 1636.404    30.462 3213.525    0.000 3213.525
  9.10  5380.013  220.974    0.000  220.974   958.961 1790.735   22.654 1768.081    10.053 3204.474    0.000 3204.474
  9.20  5333.924  112.833    0.000  112.833  1190.634 1563.324   11.370 1551.954    30.462 3003.106    0.000 3003.106
  9.30  5551.284  111.813    0.000  111.813   964.288 1849.512   18.675 1830.837     0.000 3105.250    0.000 3105.250
  9.40  5502.134  142.734    0.000  142.734  1008.513 1806.591    0.000 1806.591     0.000 3175.623    0.000 3175.623
  9.50  5796.590  106.459    0.000  106.459  1176.402 1705.136    1.859 1703.277    20.106 3152.697    0.000 3152.697
  9.60  5784.748  117.291    0.000  117.291  1311.077 1691.430    9.511 1681.919    70.674 3283.996    0.000 3283.996
  9.70  5736.053  139.038    0.000  139.038  1308.969 1638.469   69.950 1568.519     0.000 3297.671    0.000 3297.671
  9.80  5637.218  135.486    0.000  135.486  1258.751 1711.246   51.232 1660.014    10.154 3373.976    0.000 3373.976
  9.90  5697.388  118.247    0.000  118.247  1195.026 1638.840   26.502 1612.338     0.000 3348.848    0.000 3348.848
 10.00  5598.538   73.159    0.000   73.159  1278.497 1660.408   56.031 1604.376     0.000 3529.404    0.000 3529.404
 10.10  5835.144   94.710    0.000   94.710  1281.226 1579.821   63.852 1515.969     0.000 3499.646    0.000 3499.646
 10.20  5925.652  128.570    0.000  128.570  1086.418 1766.172  109.116 1657.057     0.000 3292.532    0.000 3292.532
 10.30  5676.259  119.921    0.000  119.921  1106.009 1793.765  122.682 1671.083    10.053 3442.333   20.106 3422.227
 10.40  5506.529   98.728    0.000   98.728   951.069 1720.079   71.896 1648.183     0.000 3186.793    0.000 3186.793
 10.50  5563.073   84.108    0.000   84.108  1028.802 1679.303   32.339 1646.964     0.000 3279.882    0.000 3279.882
 10.60  5435.634  121.248    0.000  121.248   996.122 1691.291   69.385 1621.906     0.000 2946.519   50.467 2896.052
 10.70  5411.732   64.919    0.000   64.919   939.660 1751.273  218.873 1532.400     0.000 3136.119  211.115 2925.004
 10.80  5522.860   76.448    0.000   76.448   957.334 1741.345   70.635 1670.710     0.000 3014.278   50.265 2964.013
 10.90  5434.707  113.031    0.000  113.031   856.635 1806.697    9.294 1797.403     0.000 2841.049    0.000 2841.049
 11.00  5799.499  108.154    0.000  108.154   997.493 1917.330   61.776 1855.554     0.000 3208.304    0.000 3208.304
 11.10  5540.859  113.567    0.000  113.567   939.172 1876.077   45.655 1830.422     0.000 2919.866    0.000 2919.866
 11.20  5515.787  150.818    0.000  150.818  1306.528 1581.157   35.839 1545.318    10.053 3153.610    0.000 3153.610
 11.30  5570.662  167.233    0.000  167.233  1173.442 1757.880   39.948 1717.932    30.159 3175.022    0.000 3175.022
 11.40  5469.835  139.096    0.000  139.096  1172.587 1642.625   22.436 1620.189    20.106 3009.347   20.308 2989.039
 11.50  5622.225  120.456    0.000  120.456  1119.315 1664.594   62.732 1601.863    20.207 3015.885   91.184 2924.701
 11.60  5510.836  126.282    0.000  126.282  1020.362 1997.672  117.942 1879.730    50.769 3392.480  253.847 3138.633
 11.70  5369.081  110.388    0.000  110.388   926.771 1802.165   53.264 1748.901    30.462 2985.420   91.385 2894.036
 11.80  5614.491  136.122    0.000  136.122  1075.059 1751.558   26.502 1725.057     0.000 3197.238   71.077 3126.160
 11.90  5503.230  133.639    0.000  133.639  1065.969 1726.549   95.495 1631.054    10.053 2910.415  131.698 2778.717
 12.00  5640.438  170.901    0.000  170.901   990.863 2082.837  118.330 1964.507    10.053 3303.900  142.154 3161.745
 12.10  5486.777  151.323    0.000  151.323  1111.345 1625.124   89.408 1535.716     0.000 3033.279  121.847 2911.432
 12.20  5630.324  159.565    0.000  159.565  1223.238 1632.851  119.095 1513.756     0.000 3033.479  211.216 2822.263
 12.30  5596.726  169.412    0.000  169.412  1111.685 1803.023  151.260 1651.764     0.000 3397.698  434.904 2962.794
 12.40  5516.516  219.540    0.000  219.540   790.635 2015.111   98.517 1916.593     0.000 3281.280  432.485 2848.795
 12.50  5712.069  177.419    0.000  177.419   992.027 1926.674   43.709 1882.965     0.000 3125.166  202.977 2922.189
 12.60  5551.831  178.402    0.000  178.402  1026.048 1901.632  172.892 1728.740     0.000 3386.243  274.155 3112.088
 12.70  5670.315  145.622    0.000  145.622  1094.028 2086.492  203.502 1882.990   180.956 3558.452  233.539 3324.913
 12.80  5589.175  198.367    0.000  198.367  1070.232 1896.882  105.996 1790.886   140.743 3286.386  231.322 3055.064
 12.90  5658.092  162.191    0.000  162.191  1230.788 1708.369   29.741 1678.628   221.168 3015.564   20.106 2995.458
 13.00  5710.263  124.936    0.000  124.936  1032.217 1743.253   81.788 1661.465    70.372 2835.408  120.637 2714.770
 13.10  5377.229  150.605    0.000  150.605  1000.294 1788.074  165.054 1623.020    10.053 2936.653   70.372 2866.281
 13.20  5600.089  169.428    0.000  169.428   751.624 2070.760  112.399 1958.362    10.053 2822.745   10.053 2812.692
 13.30  5501.501  239.590    0.000  239.590   793.232 1998.540   80.886 1917.654    40.414 2781.432    0.000 2781.432
 13.40  5387.954  254.298    0.000  254.298   681.159 2204.264   52.047 2152.217    20.207 2890.489    0.000 2890.489
 13.50  5447.562  245.304    0.000  245.304   784.917 1992.883   29.741 1963.142    20.106 2964.292    0.000 2964.292
 13.60  5482.705  191.779    0.000  191.779   767.695 2260.918   55.851 2205.067   110.584 3301.960   20.106 3281.854
 13.70  5472.404  281.475    0.000  281.475   859.839 2121.121   20.447 2100.674    70.976 3020.897    0.000 3020.897
 13.80  5486.851  287.334    0.000  287.334   828.806 2163.474   63.548 2099.926     0.000 3285.280  100.531 3184.749
 13.90  5325.882  301.588    0.000  301.588  1008.601 1958.857   75.092 1883.766    60.621 3478.411  110.584 3367.827
 14.00  5582.673  329.634    0.000  329.634   885.166 2151.620   76.385 2075.234    20.308 3370.035  170.903 3199.132
 14.10  5437.589  302.974    0.000  302.974   923.169 2171.426    0.000 2171.426    10.053 3647.203  160.850 3486.354
 14.20  5524.887  279.581    0.000  279.581  1020.011 1963.079   78.070 1885.009     0.000 3146.160   50.265 3095.895
 14.30  5583.875  249.003    0.000  249.003  1079.958 1971.228   11.153 1960.075    20.207 3319.580  180.956 3138.625
 14.40  5621.883  155.237    0.000  155.237  1194.790 1696.378    3.718 1692.661     0.000 3152.705    0.000 3152.705
 14.50  5611.958  130.136    0.000  130.136  1350.030 1741.904    0.000 1741.904     0.000 3339.170   40.212 3298.958
 14.60  5535.086  121.259    0.000  121.259  1082.087 1812.743    0.000 1812.743     0.000 2993.756   20.106 2973.650
 14.70  5327.837  207.741    0.000  207.741   805.153 1954.245    0.000 1954.245     0.000 2809.491   60.520 2748.971
 14.80  5370.244  225.727    0.000  225.727   974.511 2022.339   35.404 1986.935    10.154 3242.687    0.000 3242.687
 14.90  5478.258  196.469    0.000  196.469   945.006 2056.862   58.493 1998.369    10.053 3208.482    0.000 3208.482
 15.00  5398.137  159.236    0.000  159.236   940.374 2144.752   84.386 2060.366     0.000 3425.841   50.265 3375.575
 15.10  5525.838  176.039    0.000  176.039  1025.435 1999.737   13.273 1986.465     0.000 3257.744    0.000 3257.744
 15.20  5514.783  170.164    0.000  170.164  1125.944 1811.818   20.447 1791.371    10.053 3271.726    0.000 3271.726
 15.30  5549.840  164.067    0.000  164.067   906.797 2047.855  106.398 1941.457     0.000 3094.500   20.308 3074.192
 15.40  5740.673  166.220    0.000  166.220  1165.962 1705.054   70.592 1634.462     0.000 3247.597  170.903 3076.694
 15.50  5502.039  184.572    0.000  184.572  1125.233 1661.811   43.188 1618.623     0.000 2947.103    0.000 2947.103
 15.60  5518.229  225.787    0.000  225.787  1048.177 1897.951   96.702 1801.249     0.000 3169.392   50.265 3119.126
 15.70  5536.978  223.789    0.000  223.789   980.943 1854.675  100.594 1754.082    50.367 3239.962   80.425 3159.538
 15.80  5668.511  248.013    0.000  248.013  1304.982 1685.530   83.734 1601.797    10.154 3240.262   10.053 3230.209
 15.90  5716.378  222.843    0.000  222.843  1380.182 1590.248    0.000 1590.248    20.308 3395.783   60.319 3335.464
 16.00  5646.284  178.392    0.000  178.392  1205.113 1663.980    0.000 1663.980     0.000 2805.173    0.000 2805.173
 16.10  5603.705  237.406    0.000  237.406  1182.210 1832.365    0.000 1832.365    70.372 3169.589   40.212 3129.377
 16.20  5436.705  237.826    0.000  237.826  1336.533 1670.234   98.517 1571.717    20.308 3182.361   70.372 3111.989
 16.30  5666.429  208.451    0.000  208.451  1313.085 1741.166   93.074 1648.092    30.462 3168.576  150.796 3017.780
 16.40  5601.200  152.656    0.000  152.656  1364.219 1477.178   42.753 1434.425    40.313 3090.169  140.743 2949.426
 16.50  5608.448  158.679    0.000  158.679  1193.344 1721.857  132.280 1589.577     0.000 3254.639  514.320 2740.319
 16.60  5714.586  132.236    0.000  132.236  1251.237 1643.446   87.321 1556.125    10.154 2916.057  120.940 2795.118
 16.70  5555.254  115.771    0.000  115.771  1105.365 1790.171   91.821 1698.350     0.000 2790.993    0.000 2790.993
 16.80  5651.479  122.213    0.000  122.213  1162.342 1640.626  115.247 1525.380    20.308 2822.759   80.526 2742.234
 16.90  5871.003   94.538    0.000   94.538  1321.812 1709.462  238.211 1471.251    10.154 3245.299  212.324 3032.974
 17.00  5785.076  111.352    0.000  111.352  1237.089 1682.219  157.285 1524.933   111.088 3008.140  111.693 2896.447
 17.10  5840.260  119.270    0.000  119.270  1312.298 1641.456   78.595 1562.860    60.822 2909.415   10.154 2899.261
 17.20  5677.974  104.859    0.000  104.859  1346.555 1488.735  100.691 1388.043    40.515 2928.217   10.154 2918.063
 17.30  5603.319  115.069    0.000  115.069  1237.839 1627.640   72.287 1555.353    50.265 3046.242   10.154 3036.088
 17.40  5603.063  121.172    0.000  121.172  1453.616 1347.606   44.829 1302.777    30.462 2856.241   10.154 2846.087
 17.50  5760.226  105.420    0.000  105.420  1420.805 1429.485   87.364 1342.121    10.154 3035.185  130.892 2904.293
 17.60  5840.242  165.769    0.000  165.769  1508.687 1441.062   94.593 1346.469     0.000 3027.126  100.733 2926.393
 17.70  5735.221  122.341    0.000  122.341  1519.137 1430.876   62.776 1368.101    20.308 2935.060  101.539 2833.521
 17.80  5743.086  163.938    0.000  163.938  1302.889 1474.621    3.718 1470.904    10.154 2761.839    0.000 2761.839
 17.90  5658.299  162.637    0.000  162.637  1111.887 1740.786   96.832 1643.954     0.000 2899.556    0.000 2899.556
 18.00  5696.081  222.687    0.000  222.687  1234.595 1725.798   74.831 1650.967    20.106 3174.016   50.769 3123.247
 18.10  5591.458  259.022    0.000  259.022  1481.584 1573.228   60.395 1512.833    20.106 3361.898   30.462 3331.437
 18.20  5630.339  271.984    0.000  271.984  1399.585 1605.481   86.332 1519.149    10.154 3283.585   10.154 3273.431
 18.30  5676.161  271.894    0.000  271.894  1453.637 1569.659   75.005 1494.654     0.000 3127.971   10.053 3117.918
 18.40  5471.551  249.393    0.000  249.393  1371.311 1567.951   58.276 1509.675    40.212 2964.287   30.159 2934.128
 18.50  5578.098  185.879    0.000  185.879  1264.863 1551.791   39.035 1512.755    50.265 2807.567   40.212 2767.354
 18.60  5668.450  241.550    0.000  241.550  1129.267 1732.543   57.623 1674.920    30.462 3021.609    0.000 3021.609
 18.70  5772.371  152.662    0.000  152.662  1221.649 1570.590   40.894 1529.696    50.669 2944.083   30.159 2913.924
 18.80  5768.539  154.169    0.000  154.169  1281.340 1661.749   65.711 1596.038    20.308 2886.173   70.372 2815.802
 18.90  5647.035  138.479    0.000  138.479  1161.778 1629.104   39.035 1590.069    30.361 3038.092    0.000 3038.092
 19.00  5586.471  195.436    0.000  195.436  1277.177 1681.916   26.023 1655.893     0.000 3096.711    0.000 3096.711
 19.10  5542.459  135.789    0.000  135.789  1065.981 1864.827  178.794 1686.032     0.000 3171.395  130.690 3040.705
 19.20  5534.414  110.251    0.000  110.251  1119.713 1809.843  186.328 1623.515     0.000 3006.430   50.265 2956.165
 19.30  5719.284  121.920    0.000  121.920  1281.545 1737.059  111.529 1625.530     0.000 3066.927  110.584 2956.343
 19.40  5765.478  136.567    0.000  136.567  1207.175 1641.792  152.945 1488.847     0.000 3097.095  100.531 2996.564
 19.50  5534.240  157.742    0.000  157.742  1574.049 1391.818    0.000 1391.818     0.000 3350.932    0.000 3350.932
 19.60  5661.251  159.312    0.000  159.312  1367.980 1670.388    0.000 1670.388     0.000 3153.507    0.000 3153.507
 19.70  5513.406  178.383    0.000  178.383  1300.098 1812.022   96.670 1715.353    20.106 3327.531  223.385 3104.145
 19.80  5402.001  244.409    0.000  244.409  1050.822 2052.616   64.461 1988.155     0.000 3149.569   10.154 3139.415
 19.90  5568.301  158.204    0.000  158.204  1206.552 1808.623   28.100 1780.524    20.308 3408.940  413.185 2995.755
 20.00  5495.125  258.138    0.000  258.138  1035.211 2113.939   47.557 2066.381     0.000 3273.037  172.414 3100.622
 20.10  5589.890  225.906    0.000  225.906   888.894 2249.318  271.061 1978.257    10.154 3524.562  342.511 3182.052
 20.20  5543.071  289.459    0.000  289.459  1119.295 1904.731   41.503 1863.228     0.000 3354.365   70.775 3283.590
 20.30  5547.075  299.584    0.000  299.584  1049.753 1891.854   72.494 1819.360    10.053 3322.402  252.033 3070.370
 20.40  5628.161  275.999    0.000  275.999   953.131 2226.055   79.549 2146.506     0.000 3254.839    0.000 3254.839
 20.50  5555.049  203.083    0.000  203.083  1278.198 1918.213    0.000 1918.213     0.000 3492.994    0.000 3492.994
 20.60  5446.521  207.127    0.000  207.127  1203.863 1996.832   37.481 1959.351    30.159 3740.818   10.154 3730.664
 20.70  5571.795  279.387    0.000  279.387  1238.536 2149.492  116.073 2033.419    20.106 3882.062  121.443 3760.618
 20.80  5490.962  210.675    0.000  210.675  1103.474 2103.634   89.223 2014.411    20.106 3657.278   91.385 3565.893
 20.90  5503.362  221.538    0.000  221.538  1179.942 2129.418   55.167 2074.252    40.414 3590.014   10.154 3579.860
 21.00  5532.531  256.747    0.000  256.747  1165.033 2013.315    7.609 2005.706     0.000 3535.927  152.308 3383.619
 21.10  5555.654  201.458    0.000  201.458  1143.923 1948.782  110.931 1837.851     0.000 3673.260  303.810 3369.450
 21.20  5389.615  163.794    0.000  163.794  1122.698 1886.237    5.707 1880.530     0.000 2949.820   30.462 2919.358
 21.30  5569.779  142.791    0.000  142.791  1067.221 1830.049   15.218 1814.830     0.000 2881.773   50.568 2831.205
 21.40  5637.152  139.262    0.000  139.262   984.478 1941.627    1.902 1939.725     0.000 2811.102    0.000 2811.102
 21.50  5604.736  139.747    0.000  139.747   990.532 1958.706    0.000 1958.706     0.000 2783.556    0.000 2783.556
 21.60  5540.889  226.010    0.000  226.010   820.764 2176.519    0.000 2176.519     0.000 2750.785    0.000 2750.785
 21.70  5399.193  216.797    0.000  216.797   958.337 1916.044    0.000 1916.044     0.000 2901.284    0.000 2901.284
 21.80  5318.336  194.574    0.000  194.574  1019.892 1752.489    0.000 1752.489    40.515 2742.535    0.000 2742.535
 21.90  5347.544  189.683    0.000  189.683  1022.467 1745.576    0.000 1745.576    40.616 2825.681    0.000 2825.681
 22.00  5363.223  199.719    0.000  199.719  1147.813 1856.694    0.000 1856.694    30.159 2991.943    0.000 2991.943
 22.10  5435.944  178.326    0.000  178.326  1185.431 1681.929    0.000 1681.929     0.000 2633.463    0.000 2633.463
 22.20  5439.954  221.995    0.000  221.995  1179.356 1836.167    0.000 1836.167     0.000 3115.706    0.000 3115.706
 22.30  5347.928  179.247    0.000  179.247  1030.207 1949.310    7.609 1941.700    30.159 3023.011    0.000 3023.011
 22.40  5415.607  227.903    0.000  227.903   988.051 1941.724    0.000 1941.724     0.000 2820.033    0.000 2820.033
 22.50  5343.079  216.179    0.000  216.179  1193.114 1705.095    0.000 1705.095     0.000 2849.397    0.000 2849.397
 22.60  5373.313  287.053    0.000  287.053  1101.581 1810.182    0.000 1810.182    10.053 2959.972    0.000 2959.972
 22.70  5281.504  357.607    0.000  357.607  1148.877 1992.535    0.000 1992.535    30.159 3400.903    0.000 3400.903
 22.80  5333.323  299.135    0.000  299.135  1030.582 1964.247    0.000 1964.247     0.000 3203.060    0.000 3203.060
 22.90  5237.836  326.926    0.000  326.926   894.808 2123.372    0.000 2123.372     0.000 3479.114    0.000 3479.114
 23.00  5260.829  375.157    0.000  375.157   844.971 2335.144   26.632 2308.512     0.000 3201.149    0.000 3201.149
 23.10  5431.851  284.907    0.000  284.907   779.141 2228.644    0.000 2228.644     0.000 3121.028    0.000 3121.028
 23.20  5532.190  335.312    0.000  335.312   864.685 2245.212   19.023 2226.189     0.000 3487.369    0.000 3487.369
 23.30  5545.555  387.035    0.000  387.035  1074.109 2265.607    0.000 2265.607    90.478 3677.774    0.000 3677.774
 23.40  5322.194  447.272    0.000  447.272   944.529 2319.028    0.000 2319.028    30.159 3303.902    0.000 3303.902
 23.50  5467.123  499.144    0.000  499.144  1161.629 2373.904    0.000 2373.904   140.743 4213.013    0.000 4213.013
 23.60  5355.991  480.447    0.000  480.447  1152.647 1934.635    0.000 1934.635    10.154 3703.124    0.000 3703.124
 23.70  5614.969  233.946    0.000  233.946  1355.961 1817.726    0.000 1817.726    10.053 3656.260    0.000 3656.260
 23.80  5615.935  346.571    0.000  346.571  1204.751 2110.494    0.000 2110.494    20.106 3637.069    0.000 3637.069
 23.90  5426.552  304.959    0.000  304.959  1089.092 2025.195    0.000 2025.195    40.212 3686.242    0.000 3686.242
 24.00  5471.191  383.706    0.000  383.706   955.717 2201.270    0.000 2201.270    20.106 3470.088    0.000 3470.088
 24.10  5506.917  437.780    0.000  437.780   961.872 2102.552    0.000 2102.552    10.053 3379.720    0.000 3379.720
 24.20  5690.795  333.856    0.000  333.856  1351.618 1878.041    0.000 1878.041    70.573 3708.462    0.000 3708.462
 24.30  5561.255  363.317    0.000  363.317  1177.769 2220.013    0.000 2220.013     0.000 3680.904    0.000 3680.904
 24.40  5510.538  363.227    0.000  363.227  1317.320 1717.955    0.000 1717.955   151.401 3053.785    0.000 3053.785
 24.50  5384.304  347.943    0.000  347.943  1290.937 1771.339    0.000 1771.339   211.821 3038.795    0.000 3038.795
 24.60  5388.506  353.143    0.000  353.143   888.823 2047.037    0.000 2047.037   120.738 2924.697    0.000 2924.697
 24.70  5387.895  376.606    0.000  376.606  1134.241 2079.843    0.000 2079.843   121.746 3566.390    0.000 3566.390
 24.80  5666.044  362.485    0.000  362.485   957.335 2325.491    0.000 2325.491    81.029 3768.869   10.154 3758.715
 24.90  5615.041  267.033    0.000  267.033   962.456 2095.850    0.000 2095.850    30.159 3026.621    0.000 3026.621
 25.00  5581.395  374.159    0.000  374.159   926.802 2245.472    0.000 2245.472    30.159 3184.978    0.000 3184.978
 25.10  5558.125  355.209    0.000  355.209  1220.504 2010.937    0.000 2010.937   120.637 3221.360    0.000 3221.360
 25.20  5435.783  342.779    0.000  342.779  1102.137 1942.192    0.000 1942.192    90.881 3154.916    0.000 3154.916
 25.30  5699.106  345.084    0.000  345.084   990.818 2128.443    0.000 2128.443     0.000 3098.927    0.000 3098.927
 25.40  5543.672  334.670    0.000  334.670   994.720 1857.053    0.000 1857.053     0.000 2904.490    0.000 2904.490
 25.50  5611.416  362.569    0.000  362.569   908.264 2005.595    0.000 2005.595    20.308 3222.690    0.000 3222.690
 25.60  5583.749  251.845    0.000  251.845   863.340 1969.640    0.000 1969.640     0.000 2742.532    0.000 2742.532
 25.70  5504.289  287.851    0.000  287.851   968.801 2008.629    0.000 2008.629    10.053 3024.226    0.000 3024.226
 25.80  5623.226  227.447    0.000  227.447   953.436 2027.199    0.000 2027.199     0.000 2977.181    0.000 2977.181
 25.90  5678.417  193.292    0.000  193.292   760.037 1965.936    0.000 1965.936     0.000 2988.044    0.000 2988.044
 26.00  5583.740  251.428    0.000  251.428   920.350 2099.671    0.000 2099.671    40.212 2991.449    0.000 2991.449
 26.10  5481.601  191.911    0.000  191.911  1035.511 2113.487    0.000 2113.487    60.923 3159.452    0.000 3159.452
 26.20  5523.293  266.688    0.000  266.688  1116.252 2102.505    0.000 2102.505    90.579 3423.950    0.000 3423.950
 26.30  5635.686  309.298    0.000  309.298   750.080 2156.334    0.000 2156.334    60.923 3201.578    0.000 3201.578
 26.40  5587.991  265.477    0.000  265.477   787.513 1954.253    0.000 1954.253     0.000 2986.933    0.000 2986.933
 26.50  5706.145  261.615    0.000  261.615   663.824 2172.310    0.000 2172.310    10.154 2919.574    0.000 2919.574
 26.60  5418.588  152.202    0.000  152.202   494.804 1990.058    0.000 1990.058     0.000 2688.562    0.000 2688.562
 26.70  5500.836  251.362    0.000  251.362   766.466 2226.966    0.000 2226.966     0.000 3184.292    0.000 3184.292
 26.80  5550.711  218.737    0.000  218.737   803.864 2143.807    0.000 2143.807   161.051 3107.568    0.000 3107.568
 26.90  5366.216  244.330    0.000  244.330   812.174 2108.119    0.000 2108.119   101.136 3440.436    0.000 3440.436
 27.00  5548.344  177.248    0.000  177.248   977.277 2045.181    0.000 2045.181    30.462 3512.215    0.000 3512.215
 27.10  5533.577  237.290    0.000  237.290   780.171 2111.760    0.000 2111.760     0.000 3365.249    0.000 3365.249
 27.20  5478.268  165.335    0.000  165.335   695.102 2136.264    0.000 2136.264     0.000 2988.344    0.000 2988.344
 27.30  5557.434  163.641    0.000  163.641   874.115 2088.082    0.000 2088.082     0.000 3024.532    0.000 3024.532
 27.40  5663.473  162.875    0.000  162.875   538.249 2087.431    0.000 2087.431     0.000 2969.350    0.000 2969.350
 27.50  5713.255  180.281    0.000  180.281   587.493 1975.634    0.000 1975.634     0.000 2755.215    0.000 2755.215
 27.60  5615.925  262.164    0.000  262.164   561.913 2283.441    0.000 2283.441    10.053 3008.047    0.000 3008.047
 27.70  5790.111  253.519    0.000  253.519   856.123 2419.349    0.000 2419.349    40.414 3441.942    0.000 3441.942
 27.80  5768.045  198.191    0.000  198.191   916.946 2223.826    0.000 2223.826    10.053 3258.265    0.000 3258.265
 27.90  5628.500  188.484    0.000  188.484  1126.792 1994.277    0.000 1994.277    10.154 3481.150    0.000 3481.150
 28.00  5611.466  237.041    0.000  237.041  1090.782 2097.363    0.000 2097.363    30.361 3347.635    0.000 3347.635
 28.10  5879.828  208.526    0.000  208.526   836.974 2016.542    0.000 2016.542    10.154 3627.127    0.000 3627.127
 28.20  5805.506  180.784    0.000  180.784   847.006 1915.221    0.000 1915.221    20.106 3126.162    0.000 3126.162
 28.30  5821.330  109.192    0.000  109.192   903.984 1663.658    0.000 1663.658    30.159 2923.894    0.000 2923.894
 28.40  5923.843  129.016    0.000  129.016   753.574 1961.255    0.000 1961.255    10.053 2937.169    0.000 2937.169
 28.50  5887.352   93.418    0.000   93.418  1126.440 1655.647    0.000 1655.647   213.231 3019.916    0.000 3019.916
 28.60  6071.293  115.131    0.000  115.131  1453.297 1812.042    0.000 1812.042   517.747 3318.686    0.000 3318.686
 28.70  6093.139   77.896    0.000   77.896  1440.196 1706.028    0.000 1706.028   121.847 3197.958    0.000 3197.958
 28.80  5916.104  108.271    0.000  108.271  1274.583 1815.939    0.000 1815.939   253.746 3175.733    0.000 3175.733
 28.90  6161.208  132.206    0.000  132.206  1314.346 2115.569    0.000 2115.569   294.463 3481.347    0.000 3481.347
 29.00  6042.897  137.584    0.000  137.584  1670.189 1869.802    0.000 1869.802   495.323 3506.773   30.159 3476.614
 29.10  5904.949   97.775    0.000   97.775  1238.933 1944.544    0.000 1944.544   131.497 3217.231    0.000 3217.231
 29.20  5876.132  141.938    0.000  141.938  1296.260 1997.476    0.000 1997.476   121.343 3274.437    0.000 3274.437
 29.30  5910.727  129.235    0.000  129.235  1085.980 1861.082    0.000 1861.082   132.000 3012.971    0.000 3012.971
 29.40  6037.359  154.623    0.000  154.623  1191.220 2153.281    0.000 2153.281   101.539 3281.193    0.000 3281.193
 29.50  5736.713  127.454    0.000  127.454  1029.798 1817.010    0.000 1817.010    10.154 2728.758    0.000 2728.758
 29.60  5697.151  211.667    0.000  211.667   852.155 2066.828    0.000 2066.828    80.425 3091.578    0.000 3091.578
 29.70  5784.235  223.704    0.000  223.704  1205.416 2078.156    0.000 2078.156   422.230 3129.768  202.171 2927.598
 29.80  6128.614  108.959    0.000  108.959  1097.403 2256.290   72.287 2184.003    60.923 3760.928  710.772 3050.156
 29.90  6005.404  201.729    0.000  201.729   932.259 2228.291   87.071 2141.220    30.059 3385.530  424.044 2961.486
 30.00  6007.213  172.717    0.000  172.717   899.104 2097.483  248.755 1848.728    10.053 3329.731  665.419 2664.312
 30.10  5917.501  199.633    0.000  199.633   991.199 2225.859  160.044 2065.815    50.769 3482.433  744.334 2738.099
 30.20  5795.094  229.467    0.000  229.467  1003.015 2231.915  104.626 2127.288    20.106 3668.627  294.160 3374.467
 30.30  5790.741  238.805    0.000  238.805  1051.819 2148.985    0.000 2148.985    40.212 3345.722   10.154 3335.568
 30.40  5630.731  234.380    0.000  234.380   913.007 2117.933    0.000 2117.933    30.159 3391.155  130.993 3260.162
 30.50  5642.488  206.539    0.000  206.539   880.006 2028.540    0.000 2028.540     0.000 3245.104    0.000 3245.104
 30.60  5727.604  201.716    0.000  201.716   974.530 2009.603    3.805 2005.799    50.265 3325.314    0.000 3325.314
 30.70  5613.146  234.158    0.000  234.158   933.839 1930.827    0.000 1930.827     0.000 3049.470   10.154 3039.316
 30.80  5744.688  299.996    0.000  299.996   879.705 2054.199    0.000 2054.199     0.000 3123.953  142.154 2981.799
 30.90  5804.992  233.851    0.000  233.851   876.113 2173.880    0.000 2173.880     0.000 3194.740   60.923 3133.817
 31.00  5864.853  232.839    0.000  232.839   838.331 1949.960    0.000 1949.960     0.000 3011.463    0.000 3011.463
 31.10  5910.292  194.959    0.000  194.959   899.218 1911.136    0.000 1911.136     0.000 3045.644    0.000 3045.644
 31.20  6096.257  145.480    0.000  145.480  1125.566 1931.750   28.534 1903.216     0.000 3539.764  182.770 3356.994
 31.30  6101.575  208.777    0.000  208.777   978.534 2030.205   79.929 1950.276     0.000 3407.946   10.053 3397.893
 31.40  6176.445  180.123    0.000  180.123   895.265 2172.918  119.671 2053.247     0.000 3177.006   40.616 3136.390
 31.50  6105.917  172.139    0.000  172.139  1027.625 1998.965  216.242 1782.723     0.000 3160.035  110.786 3049.250
 31.60  6064.157  135.347    0.000  135.347   998.519 2137.000  231.548 1905.452     0.000 3331.542  262.792 3068.750
 31.70  6006.054  145.686    0.000  145.686  1025.466 2178.007  256.191 1921.816     0.000 3307.932  435.609 2872.323
 31.80  6175.944  201.176    0.000  201.176   878.872 2226.234  209.459 2016.775     0.000 3398.801  536.039 2862.761
 31.90  6116.651  273.675    0.000  273.675   989.995 2105.786   54.645 2051.141     0.000 3655.173  253.847 3401.326
 32.00  6080.152  161.831    0.000  161.831   979.724 2130.369    9.512 2120.858    60.319 3528.580  414.596 3113.984
 32.10  6094.185  205.313    0.000  205.313  1072.003 1942.247    0.000 1942.247    80.425 3522.244  121.746 3400.498
 32.20  6097.464  193.479    0.000  193.479  1244.549 1887.624    0.000 1887.624   120.637 3412.360  313.460 3098.900
 32.30  6121.218  283.278    0.000  283.278  1179.478 1875.259  130.128 1745.131     0.000 3510.168  523.567 2986.601
 32.40  6023.396  252.237    0.000  252.237  1210.093 1759.816   13.316 1746.500    10.053 3394.871  433.795 2961.076
 32.50  6033.416  234.833    0.000  234.833  1348.028 1730.230    0.000 1730.230   191.009 3405.113  222.075 3183.038
 32.60  6022.238  168.181    0.000  168.181  1419.768 1593.748    0.000 1593.748    10.053 3444.824  394.086 3050.738
 32.70  5956.754  232.047    0.000  232.047  1132.471 1629.631    0.000 1629.631    50.769 3033.265   10.154 3023.111
 32.80  6224.941  160.032    0.000  160.032  1203.638 1741.825    0.000 1741.825     0.000 2824.058  345.232 2478.826
 32.90  6094.320  222.314    0.000  222.314  1191.816 1869.888   26.632 1843.256     0.000 3327.516  314.367 3013.149
 33.00  6016.250  237.751    0.000  237.751  1137.938 1713.108    0.000 1713.108     0.000 2984.593  110.886 2873.706
 33.10  5940.759  227.360    0.000  227.360  1216.610 1716.707    0.000 1716.707     0.000 3103.513  120.738 2982.775
 33.20  5941.884  243.548    0.000  243.548  1296.444 1596.150    0.000 1596.150     0.000 3184.944   80.727 3104.216
 33.30  6091.569  238.179    0.000  238.179  1409.148 1506.222    0.000 1506.222     0.000 3346.094   91.385 3254.710
 33.40  6128.322  225.300    0.000  225.300  1362.033 1710.544   79.114 1631.430     0.000 3563.660  100.733 3462.927
 33.50  5983.706  198.573    0.000  198.573  1284.377 1517.704   26.632 1491.072     0.000 3192.890  161.051 3031.839
 33.60  5850.354  219.644    0.000  219.644  1302.527 1577.075    0.000 1577.075     0.000 3092.565   90.478 3002.088
 33.70  5898.180  264.316    0.000  264.316  1259.815 1696.127   38.046 1658.081     0.000 3162.341  232.027 2930.313
 33.80  6187.880  238.158    0.000  238.158  1402.204 1584.381   49.416 1534.964    30.159 3128.450  332.256 2796.193
 33.90  6064.292  196.458    0.000  196.458  1367.154 1521.409    0.000 1521.409   120.637 3245.888  395.598 2850.290
 34.00  5760.521  213.086    0.000  213.086  1459.177 1514.287    0.000 1514.287     0.000 3179.816  312.553 2867.263
 34.10  5922.767  222.159    0.000  222.159  1393.278 1707.708   45.351 1662.358     0.000 3290.118  152.308 3137.810
 34.20  6114.607  202.874    0.000  202.874  1681.786 1378.815    0.000 1378.815     0.000 3241.847  201.062 3040.785
 34.30  5899.261  153.183    0.000  153.183  1759.338 1273.952   18.588 1255.364     0.000 3355.556  352.161 3003.396
 34.40  5945.606  176.039    0.000  176.039  1789.622 1362.553   30.306 1332.247     0.000 3353.959  272.845 3081.114
 34.50  6029.369  198.467    0.000  198.467  1490.031 1527.962   52.221 1475.741     0.000 3304.103  242.181 3061.922
 34.60  5972.505  255.462    0.000  255.462  1732.303 1559.843  164.109 1395.735    40.313 3472.482  695.276 2777.206
 34.70  6078.422  304.349    0.000  304.349  1511.182 1630.072   60.439 1569.633     0.000 3361.092  455.111 2905.981
 34.80  5926.840  302.264    0.000  302.264  1537.336 1737.923  107.779 1630.145    30.159 3432.372  665.318 2767.053
 34.90  5850.876  218.872    0.000  218.872  1495.272 1649.030  141.705 1507.324     0.000 3345.297  513.111 2832.186
 35.00  5939.623  214.420    0.000  214.420  1396.476 1766.676    0.000 1766.676     0.000 3377.375  162.361 3215.014
 35.10  5913.993  251.322    0.000  251.322  1635.860 1419.341   37.394 1381.948     0.000 3384.802  341.906 3042.896
 35.20  5843.763  210.978    0.000  210.978  1514.382 1492.337   59.656 1432.680     0.000 3286.103  301.593 2984.510
 35.30  5747.884  215.516    0.000  215.516  1432.223 1481.752   51.101 1430.651    30.059 2852.198  383.731 2468.467
 35.40  5794.263  225.337    0.000  225.337  1393.942 1441.312   84.777 1356.535    19.906 2876.725  352.463 2524.262
 35.50  5689.004  191.064    0.000  191.064  1335.391 1600.716   24.512 1576.204     0.000 3214.915  373.073 2841.841
 35.60  5582.201  214.502    0.000  214.502  1410.035 1486.986   37.176 1449.810     0.000 2895.035  433.493 2461.542
 35.70  5600.579  251.306    0.000  251.306  1201.411 1526.270    0.000 1526.270     0.000 2959.164  131.597 2827.567
 35.80  5684.182  190.205    0.000  190.205  1190.145 1506.627    0.000 1506.627     0.000 2995.354   40.616 2954.738
 35.90  5641.066  174.061    0.000  174.061  1390.513 1566.607    0.000 1566.607     0.000 3007.725  232.330 2775.396
 36.00  5630.067  234.049    0.000  234.049  1364.296 1558.519    0.000 1558.519    20.106 3083.218  242.383 2840.835
 36.10  5478.284  285.261    0.000  285.261  1245.200 1629.200    0.000 1629.200     0.000 3158.320  141.247 3017.073
 36.20  5737.451  185.385    0.000  185.385  1308.262 1754.823   26.502 1728.322     0.000 2972.438  181.560 2790.877
 36.30  5562.242  207.428    0.000  207.428  1442.391 1599.904   24.686 1575.218     0.000 2827.970  130.690 2697.280
 36.40  5631.313  175.989    0.000  175.989  1096.781 1792.622    0.000 1792.622     0.000 2802.538   30.159 2772.379
 36.50  5607.942  199.448    0.000  199.448  1327.305 1495.802   11.283 1484.518     0.000 2929.306  191.513 2737.793
 36.60  5544.300  170.722    0.000  170.722  1168.552 1740.867    0.000 1740.867     0.000 2985.604   40.313 2945.291
 36.70  5439.655  159.258    0.000  159.258  1238.986 1694.478    0.000 1694.478    10.053 3116.898  232.935 2883.964
 36.80  5559.495  161.150    0.000  161.150  1113.021 1591.779   24.730 1567.049     0.000 2723.031   20.308 2702.723
 36.90  5372.446  191.687    0.000  191.687  1214.151 1519.262    0.000 1519.262     0.000 2647.720   50.367 2597.353
 37.00  5562.070  136.391    0.000  136.391  1049.467 1416.415    0.000 1416.415     0.000 2525.976    0.000 2525.976
 37.10  5538.340  120.578    0.000  120.578  1119.854 1506.814    0.000 1506.814    20.308 2763.538    0.000 2763.538
 37.20  5515.451  142.465    0.000  142.465  1194.905 1443.948    0.000 1443.948    20.308 2760.625    0.000 2760.625
 37.30  5541.082  166.592    0.000  166.592  1101.912 1498.871    0.000 1498.871     0.000 2781.939  121.847 2660.093
 37.40  5497.012  194.408    0.000  194.408  1172.385 1438.024    0.000 1438.024     0.000 2546.390   10.154 2536.236
 37.50  5578.971  189.823    0.000  189.823  1316.329 1438.751    0.000 1438.751    10.053 2824.844   91.083 2733.762
 37.60  5602.127  170.380    0.000  170.380  1474.949 1470.095   17.121 1452.974    20.308 2976.750  476.527 2500.223
 37.70  5597.815  164.618    0.000  164.618  1446.202 1344.030    0.000 1344.030   142.154 2719.998   20.308 2699.691
 37.80  5547.301  198.043    0.000  198.043  1572.513 1338.003    0.000 1338.003   211.921 2716.489  172.616 2543.873
 37.90  5500.747  196.995    0.000  196.995  1233.541 1335.083    0.000 1335.083    81.231 2391.159   10.154 2381.005
 38.00  5721.378  191.945    0.000  191.945  1371.519 1373.360    0.000 1373.360   352.564 2592.624   30.159 2562.465
 38.10  5580.417  195.428    0.000  195.428  1422.885 1205.755    0.000 1205.755   301.694 2575.813    0.000 2575.813
 38.20  5699.879  173.238    0.000  173.238  1444.049 1154.710    0.000 1154.710   132.000 2549.299  182.770 2366.529
 38.30  5496.513  194.457    0.000  194.457  1534.400 1390.691    0.000 1390.691   161.857 2761.523  191.110 2570.414
 38.40  5599.113  172.683    0.000  172.683  1313.655 1355.942    0.000 1355.942    10.053 2828.482  132.000 2696.481
 38.50  5646.512  144.748    0.000  144.748  1449.243 1115.733    0.000 1115.733    10.154 2578.474  142.154 2436.320
 38.60  5596.604  200.406    0.000  200.406  1541.967 1301.363    0.000 1301.363     0.000 2998.990  232.330 2766.660
 38.70  5642.462  195.990    0.000  195.990  1448.192 1523.618  105.311 1418.307     0.000 3065.224  392.575 2672.649
 38.80  5765.529  235.547    0.000  235.547  1389.792 1424.834    0.000 1424.834   121.645 2564.083    0.000 2564.083
 38.90  5573.022  199.015    0.000  199.015  1227.077 1347.028    0.000 1347.028     0.000 2465.161    0.000 2465.161
 39.00  5605.337  173.913    0.000  173.913  1384.785 1298.271    0.000 1298.271    91.385 2621.493  162.462 2459.030
 39.10  5562.811  212.729    0.000  212.729  1660.932 1210.383    0.000 1210.383   365.540 2544.996    0.000 2544.996
 39.20  5561.341  198.634    0.000  198.634  1571.189 1208.703    0.000 1208.703   232.229 2547.187    0.000 2547.187
 39.30  5622.906  194.504    0.000  194.504  1511.440 1357.345    0.000 1357.345     0.000 2705.009   70.674 2634.335
 39.40  5472.886  174.180    0.000  174.180  1254.906 1285.814    0.000 1285.814     0.000 2557.335    0.000 2557.335
 39.50  5445.209  168.310    0.000  168.310  1358.791 1270.311    0.000 1270.311     0.000 2453.294    0.000 2453.294
 39.60  5705.064  143.728    0.000  143.728  1316.042 1277.698    0.000 1277.698     0.000 2503.065    0.000 2503.065
 39.70  5479.341  169.802    0.000  169.802  1363.182 1188.912    0.000 1188.912     0.000 2335.187    0.000 2335.187
 39.80  5576.377  179.283    0.000  179.283  1495.246 1388.538    0.000 1388.538     0.000 2935.754    0.000 2935.754
 39.90  5564.349  184.724    0.000  184.724  1644.919 1202.087    0.000 1202.087     0.000 2690.355   20.308 2670.047
 40.00  5652.890  181.311    0.000  181.311  1348.734 1433.276    0.000 1433.276     0.000 2648.846    0.000 2648.846
 40.10  5865.033  156.504    0.000  156.504  1434.856 1321.510    0.000 1321.510     0.000 2830.301    0.000 2830.301
 40.20  5748.277  177.031    0.000  177.031  1566.061 1319.514    0.000 1319.514    30.159 2872.915   20.308 2852.608
 40.30  5756.784  171.233    0.000  171.233  1683.024 1332.068   13.316 1318.751    20.106 3024.100  191.412 2832.688
 40.40  5750.434  182.166    0.000  182.166  1555.089 1413.726    0.000 1413.726    30.159 2974.546    0.000 2974.546
 40.50  5839.790  232.599    0.000  232.599  1643.357 1330.463    0.000 1330.463    30.159 3022.097    0.000 3022.097
 40.60  5805.146  230.905    0.000  230.905  1742.639 1385.280    0.000 1385.280     0.000 3081.910   30.462 3051.448
 40.70  6039.926  192.040    0.000  192.040  1775.054 1182.078    0.000 1182.078    20.308 2991.931    0.000 2991.931
 40.80  5694.304  220.843    0.000  220.843  1530.044 1376.744    0.000 1376.744    10.154 2952.327   10.154 2942.173
 40.90  5726.231  201.694    0.000  201.694  1520.190 1458.731    0.000 1458.731    10.154 3108.842    0.000 3108.842
 41.00  5811.855  227.178    0.000  227.178  1483.642 1552.322    0.000 1552.322     0.000 3247.167    0.000 3247.167
 41.10  5698.911  238.657    0.000  238.657  1626.000 1475.869    0.000 1475.869     0.000 3276.526    0.000 3276.526
 41.20  5833.851  207.686    0.000  207.686  1538.726 1481.455    0.000 1481.455     0.000 3456.288    0.000 3456.288
 41.30  5723.726  168.328    0.000  168.328  1573.041 1458.849    0.000 1458.849     0.000 3250.480   30.159 3220.321
 41.40  5665.267  198.116    0.000  198.116  1635.355 1422.303    0.000 1422.303     0.000 3175.886    0.000 3175.886
 41.50  5731.960  199.419    0.000  199.419  1390.568 1408.506    0.000 1408.506     0.000 3181.232   20.106 3161.126
 41.60  5838.569  202.600    0.000  202.600  1576.327 1369.468    0.000 1369.468     0.000 3139.609    0.000 3139.609
 41.70  5501.364  220.975    0.000  220.975  1393.605 1533.739    0.000 1533.739     0.000 3186.053    0.000 3186.053
 41.80  5830.926  247.684    0.000  247.684  1509.074 1496.118   16.557 1479.560     0.000 3085.224   10.053 3075.171
 41.90  5687.020  175.984    0.000  175.984  1350.467 1406.909   39.122 1367.786     0.000 2776.484    0.000 2776.484
 42.00  5682.895  187.009    0.000  187.009  1151.726 1610.239    0.000 1610.239     0.000 2840.435    0.000 2840.435
 42.10  5975.525  192.768    0.000  192.768  1566.100 1326.687    0.000 1326.687     0.000 3022.893    0.000 3022.893
 42.20  5579.309  182.712    0.000  182.712  1324.207 1463.898    0.000 1463.898     0.000 3048.540    0.000 3048.540
 42.30  5846.177  191.866    0.000  191.866  1357.223 1438.021    0.000 1438.021     0.000 2985.703    0.000 2985.703
 42.40  5846.311  163.539    0.000  163.539  1575.822 1288.313    0.000 1288.313     0.000 3091.973    9.953 3082.020
 42.50  5903.455  174.568    0.000  174.568  1440.492 1317.048    0.000 1317.048     0.000 2828.868    0.000 2828.868
 42.60  5763.515  197.507    0.000  197.507  1381.322 1385.890    0.000 1385.890     0.000 2812.182    0.000 2812.182
 42.70  5947.174  161.173    0.000  161.173  1669.884 1446.135    0.000 1446.135     0.000 3456.692  162.160 3294.533
 42.80  6016.157  167.579    0.000  167.579  1553.004 1305.736    0.000 1305.736   151.200 2850.779    0.000 2850.779
 42.90  5905.978  164.059    0.000  164.059  1752.494 1174.271    0.000 1174.271   241.274 2994.541   40.313 2954.228
 43.00  5846.466  172.834    0.000  172.834  1756.753 1417.990    0.000 1417.990    30.059 3406.225  179.753 3226.472
 43.10  5897.984  161.685    0.000  161.685  1760.257 1263.137    0.000 1263.137     9.953 3315.451   69.670 3245.782
 43.20  5858.089  174.522    0.000  174.522  1593.422 1294.167    0.000 1294.167   140.744 3096.398   91.385 3005.013
 43.30  5871.228  205.091    0.000  205.091  1486.249 1413.463    0.000 1413.463     0.000 3166.063   59.918 3106.145
 43.40  5805.270  149.145    0.000  149.145  1423.397 1297.093    0.000 1297.093   120.637 2768.140   20.106 2748.034
 43.50  5611.250  164.027    0.000  164.027  1490.811 1190.959    0.000 1190.959   251.127 2720.305  121.746 2598.560
 43.60  5674.706  171.630    0.000  171.630  1671.077 1199.388    0.000 1199.388    90.679 3089.036  502.655 2586.382
 43.70  5727.098  142.482    0.000  142.482  1471.739 1342.258    0.000 1342.258    50.265 2771.753  291.540 2480.213
 43.80  5713.002  129.524    0.000  129.524  1720.961 1105.977    0.000 1105.977   141.449 2743.836  412.479 2331.357
 43.90  5799.373  132.797    0.000  132.797  1827.896 1247.596   85.516 1162.080   131.196 3228.296  588.824 2639.471
 44.00  5781.114  194.048    0.000  194.048  1730.872 1420.248  179.892 1240.356    40.515 3250.815  629.541 2621.274
 44.10  5741.987  193.398    0.000  193.398  1869.622 1118.088   96.887 1021.202   170.704 2904.672  750.077 2154.595
 44.20  5858.515  165.544    0.000  165.544  1997.831 1156.085   66.580 1089.505    80.224 3066.432  506.182 2560.250
 44.30  5718.510  146.271    0.000  146.271  1907.677 1359.684  167.522 1192.162    60.118 3370.651  656.374 2714.277
 44.40  5701.298  139.590    0.000  139.590  1915.515 1158.878   54.427 1104.451   180.956 2958.047  573.833 2384.214
 44.50  5744.751  136.143    0.000  136.143  1753.703 1359.249  107.301 1251.949     9.953 3341.585  302.602 3038.983
 44.60  5816.930  145.607    0.000  145.607  1814.532 1317.038  102.235 1214.803    40.515 3480.305  591.833 2888.472
 44.70  5773.589  149.949    0.000  149.949  1813.637 1193.621    0.000 1193.621   223.083 2770.352  121.443 2648.909
 44.80  5757.838  220.478    0.000  220.478  1950.289 1260.724    0.000 1260.724   342.007 2737.585  232.330 2505.255
 44.90  5513.516  185.049    0.000  185.049  1893.398 1033.345    0.000 1033.345   221.168 2872.302  201.465 2670.837
 45.00  5612.758  209.393    0.000  209.393  1796.148 1253.011   30.437 1222.574    50.769 3076.504  344.728 2731.776
 45.10  5685.069  153.616    0.000  153.616  1669.480 1022.948    0.000 1022.948   211.317 2588.591    0.000 2588.591
 45.20  5631.020  195.208    0.000  195.208  1707.582 1109.837    0.000 1109.837    30.159 2852.592   50.568 2802.024
 45.30  5618.004  180.308    0.000  180.308  1688.696 1180.479    0.000 1180.479     0.000 3039.082   40.515 2998.567
 45.40  5713.052  156.312    0.000  156.312  1746.351 1220.554    0.000 1220.554    30.361 2890.091  181.157 2708.934
 45.50  5738.793  182.421    0.000  182.421  1527.624 1355.667   29.741 1325.926     0.000 3068.339  180.956 2887.383
 45.60  5774.864  167.602    0.000  167.602  1529.626 1614.738  107.811 1506.927     0.000 3080.201  261.381 2818.821
 45.70  5808.903  203.004    0.000  203.004  1679.468 1546.854  149.575 1397.279     0.000 3177.634  211.216 2966.418
 45.80  5769.954  235.087    0.000  235.087  1514.307 1440.092  140.683 1299.409     0.000 3130.974  384.940 2746.033
 45.90  5698.181  234.889    0.000  234.889  1435.967 1370.309    0.000 1370.309    10.053 2784.033  182.770 2601.263
 46.00  5739.571  221.268    0.000  221.268  1512.678 1348.847    0.000 1348.847   101.539 2882.370  396.001 2486.369
 46.10  5588.732  253.373    0.000  253.373  1622.311 1319.457   39.948 1279.509     0.000 2989.134  375.190 2613.944
 46.20  5720.278  227.233    0.000  227.233  1567.642 1238.947   34.241 1204.706     0.000 3045.726  365.540 2680.186
 46.30  5737.111  212.693    0.000  212.693  1476.151 1311.523    0.000 1311.523   150.897 2758.707  152.308 2606.399
 46.40  5821.049  219.588    0.000  219.588  1657.161 1186.750    0.000 1186.750    40.212 2990.718  303.508 2687.211
 46.50  5538.684  188.371    0.000  188.371  1443.800 1353.365   29.741 1323.624     0.000 2872.895  140.743 2732.151
 46.60  5566.267  220.247    0.000  220.247  1240.206 1385.045    0.000 1385.045     0.000 2457.504   10.154 2447.350
 46.70  5712.390  193.837    0.000  193.837  1297.626 1292.280    0.000 1292.280     0.000 2410.356   10.154 2400.202
 46.80  5471.911  238.865    0.000  238.865  1311.309 1401.814    0.000 1401.814     0.000 2650.729    0.000 2650.729
 46.90  5504.824  215.888    0.000  215.888  1362.333 1413.573    0.000 1413.573    10.053 2699.878   30.462 2669.416
 47.00  5717.209  159.056    0.000  159.056  1502.511 1281.659    0.000 1281.659     0.000 2712.964   20.308 2692.657
 47.10  5661.183  207.294    0.000  207.294  1510.789 1207.893    0.000 1207.893     0.000 2611.611   30.260 2581.351
 47.20  5641.557  220.432    0.000  220.432  1505.873 1293.584    0.000 1293.584    40.616 2748.753  192.924 2555.829
 47.30  5728.233  240.671    0.000  240.671  1509.960 1547.642    0.000 1547.642    30.059 3147.636  331.752 2815.884
 47.40  5498.801  235.800    0.000  235.800  1489.994 1370.516    0.000 1370.516   213.231 2630.614    0.000 2630.614
 47.50  5816.886  171.283    0.000  171.283  1513.016 1475.492    0.000 1475.492    20.106 2956.344   30.462 2925.882
 47.60  5615.864  156.083    0.000  156.083  1729.442 1361.420    0.000 1361.420     0.000 2994.355   40.616 2953.739
 47.70  5614.881  178.346    0.000  178.346  1472.032 1478.554    0.000 1478.554     0.000 3024.706    0.000 3024.706
 47.80  5641.550  164.056    0.000  164.056  1481.534 1384.997    0.000 1384.997     0.000 2849.783    0.000 2849.783
 47.90  5740.389  140.348    0.000  140.348  1747.851 1089.822    0.000 1089.822   142.154 2623.685    0.000 2623.685
 48.00  5604.661  151.240    0.000  151.240  1570.930 1190.390    0.000 1190.390     0.000 2842.746    0.000 2842.746
 48.10  5689.662  164.260    0.000  164.260  1893.902 1071.714    0.000 1071.714   110.987 2842.540  142.154 2700.386
 48.20  5732.832  150.846    0.000  150.846  1847.922 1064.803   13.012 1051.791    10.154 3071.843  100.531 2971.312
 48.30  5506.775  206.438    0.000  206.438  1852.865 1214.250    0.000 1214.250    19.906 3197.832   50.769 3147.063
 48.40  5591.747  164.350    0.000  164.350  1656.234 1222.548   15.088 1207.460     0.000 3182.734   50.467 3132.267
 48.50  5679.638  179.904    0.000  179.904  1522.722 1202.134    0.000 1202.134     0.000 2969.199    0.000 2969.199
 48.60  5656.705  189.727    0.000  189.727  1747.797 1208.376    0.000 1208.376    70.372 2911.596  140.743 2770.853
 48.70  5450.383  187.010    0.000  187.010  1733.520 1250.607   18.588 1232.019    10.053 3368.108  221.168 3146.940
 48.80  5659.707  210.688    0.000  210.688  1814.466 1268.742    0.000 1268.742    79.823 3224.757   30.159 3194.598
 48.90  6135.632  180.477    0.000  180.477  1754.109 1283.593    0.000 1283.593    29.858 3356.363  263.799 3092.564
 49.00  5850.794  251.672    0.000  251.672  1780.536 1396.812   28.534 1368.277     0.000 3543.131  283.301 3259.830
 49.10  5712.477  245.660    0.000  245.660  1831.039 1333.045    0.000 1333.045     0.000 3488.353  111.693 3376.660
 49.20  5776.931  183.365    0.000  183.365  1715.523 1261.922    0.000 1261.922    30.159 3201.350    0.000 3201.350
 49.30  5622.777  157.859    0.000  157.859  1771.661 1121.351    0.000 1121.351    71.077 2917.039   10.154 2906.885
 49.40  5866.508  173.908    0.000  173.908  1805.901 1235.224    0.000 1235.224    30.159 3115.495    0.000 3115.495
 49.50  5839.640  198.075    0.000  198.075  1743.642 1214.543    0.000 1214.543    29.858 3043.616    0.000 3043.616
 49.60  5757.648  183.639    0.000  183.639  1928.058 1322.831   20.925 1301.906    29.959 3442.636   60.923 3381.713
 49.70  5949.032  166.331    0.000  166.331  1964.170 1283.607    0.000 1283.607    10.053 3387.932  172.314 3215.618
 49.80  5964.689  176.266    0.000  176.266  1976.879 1204.693    0.000 1204.693    20.308 3120.218  274.155 2846.063
 49.90  5674.971  242.891    0.000  242.891  1701.609 1360.585    0.000 1360.585     0.000 3028.132  233.539 2794.593
 50.00  5915.089  239.896    0.000  239.896  1597.218 1449.170    0.000 1449.170   172.616 3053.878    0.000 3053.878
 50.10  5798.792  181.656    0.000  181.656  1636.583 1272.910    0.000 1272.910     9.953 3084.325  152.207 2932.117
 50.20  5758.874  182.029    0.000  182.029  1523.277 1371.606    0.000 1371.606    80.425 2801.213    0.000 2801.213
 50.30  5565.542  191.166    0.000  191.166  1380.279 1445.708    0.000 1445.708    30.462 2824.852    0.000 2824.852
 50.40  5765.517  181.852    0.000  181.852  1572.658 1381.034    0.000 1381.034     0.000 2961.973   50.366 2911.606
 50.50  5660.501  181.813    0.000  181.813  1608.406 1360.163    0.000 1360.163    40.616 3027.118  121.242 2905.876
 50.60  5571.779  181.973    0.000  181.973  1715.642 1274.127    0.000 1274.127    10.053 3386.123  212.828 3173.294
 50.70  5715.511  156.826    0.000  156.826  1719.881 1448.152   41.459 1406.692    50.467 3388.317  261.381 3126.936
 50.80  5715.696  152.050    0.000  152.050  1342.069 1755.999   17.121 1738.878     0.000 3320.474  131.799 3188.675
 50.90  5818.380  185.198    0.000  185.198  1678.503 1648.767  112.399 1536.369    10.053 3424.027  432.586 2991.442
 51.00  5641.928  238.593    0.000  238.593  1703.462 1666.856   91.310 1575.546     0.000 3429.647  383.529 3046.118
 51.10  5736.138  204.043    0.000  204.043  1716.794 1381.264   34.155 1347.110   120.637 3128.546  412.782 2715.764
 51.20  5689.223  161.249    0.000  161.249  1727.562 1084.278    0.000 1084.278   130.690 3015.746  281.086 2734.660
 51.30  5637.568  164.249    0.000  164.249  1826.558 1096.099    0.000 1096.099    80.425 3087.730  271.434 2816.297
 51.40  5810.748  175.969    0.000  175.969  1797.453 1224.484    0.000 1224.484    60.320 3126.037  140.743 2985.294
 51.50  5702.454  212.633    0.000  212.633  1814.012 1228.596    0.000 1228.596    60.520 3458.793  261.381 3197.412
 51.60  5641.667  188.415    0.000  188.415  1654.872 1319.128    0.000 1319.128   191.009 2998.262    0.000 2998.262
 51.70  5641.184  234.212    0.000  234.212  1515.424 1370.009    0.000 1370.009     9.953 3348.020    0.000 3348.020
 51.80  5583.148  234.196    0.000  234.196  1675.100 1302.624    0.000 1302.624    30.159 3439.481    0.000 3439.481
 51.90  5666.934  212.231    0.000  212.231  1625.378 1313.427    0.000 1313.427     0.000 3372.837  110.584 3262.253
 52.00  5404.539  218.730    0.000  218.730  1697.864 1231.204   26.023 1205.180     0.000 3316.552  100.531 3216.021
 52.10  5584.924  247.333    0.000  247.333  1767.688 1338.129    0.000 1338.129     0.000 3387.827   80.326 3307.501
 52.20  5489.908  266.369    0.000  266.369  1445.887 1522.957    0.000 1522.957     0.000 3431.547    0.000 3431.547
 52.30  5898.845  277.116    0.000  277.116  1581.615 1457.967    0.000 1457.967    40.212 3375.961   20.106 3355.855
 52.40  5909.491  276.001    0.000  276.001  1615.368 1433.979    0.000 1433.979   100.531 3491.766   50.265 3441.501
 52.50  5998.395  198.748    0.000  198.748  1760.569 1347.674    0.000 1347.674    80.526 3262.868    0.000 3262.868
 52.60  5899.234  222.382    0.000  222.382  1667.191 1313.881    0.000 1313.881     0.000 3221.759  140.743 3081.015
 52.70  5724.542  230.289    0.000  230.289  1418.566 1599.464    0.000 1599.464    70.372 3389.117   30.159 3358.957
 52.80  5837.322  192.383    0.000  192.383  1700.069 1464.704    0.000 1464.704   211.216 3453.868    0.000 3453.868
 52.90  5699.576  199.571    0.000  199.571  1339.892 1480.228    0.000 1480.228     0.000 2863.050    0.000 2863.050
 53.00  5935.529  183.335    0.000  183.335  1501.494 1448.452    0.000 1448.452    30.159 3268.278    0.000 3268.278
 53.10  5837.437  152.119    0.000  152.119  1415.745 1317.432    0.000 1317.432    40.212 2958.242    0.000 2958.242
 53.20  5649.047  191.851    0.000  191.851  1534.536 1332.883    0.000 1332.883    19.906 3091.855    0.000 3091.855
 53.30  5589.000  164.855    0.000  164.855  1325.754 1351.815    0.000 1351.815     0.000 2620.467    0.000 2620.467
 53.40  5658.688  165.975    0.000  165.975  1557.293 1207.062    0.000 1207.062     0.000 2962.087    0.000 2962.087
 53.50  5819.772  196.717    0.000  196.717  2106.865 1111.599    0.000 1111.599     0.000 3411.756  374.081 3037.675
 53.60  5820.173  175.191    0.000  175.191  1729.537 1259.686    0.000 1259.686     0.000 3123.720  161.051 2962.669
 53.70  5947.429  191.518    0.000  191.518  1729.528 1391.506    0.000 1391.506    10.154 3435.397  191.815 3243.582
 53.80  5708.786  176.672    0.000  176.672  1839.790 1417.747   41.677 1376.071    50.265 3480.506  422.230 3058.276
 53.90  5733.087  177.900    0.000  177.900  1710.416 1405.857   74.440 1331.417     0.000 3359.297  261.381 3097.916
 54.00  5751.861  179.305    0.000  179.305  1697.549 1445.641   78.896 1366.744     0.000 3342.888  361.911 2980.976
 54.10  5606.940  158.995    0.000  158.995  1787.232 1276.182   72.755 1203.428     0.000 3527.276  371.965 3155.312
 54.20  5637.567  213.126    0.000  213.126  1850.932 1294.214   48.329 1245.885     0.000 3228.599  241.375 2987.224
 54.30  5752.135  175.421    0.000  175.421  1956.537 1263.182   24.165 1239.017    10.053 3385.929  191.110 3194.820
 54.40  5807.684  181.963    0.000  181.963  1591.869 1349.009    0.000 1349.009     0.000 3184.650   60.319 3124.332
 54.50  5897.894  190.253    0.000  190.253  1726.886 1379.740    0.000 1379.740    69.670 3314.338   40.212 3274.126
 54.60  6065.535  174.643    0.000  174.643  1453.952 1671.797    0.000 1671.797     0.000 3442.420   30.159 3412.261
 54.70  5901.320  229.581    0.000  229.581  1707.102 1509.348    0.000 1509.348     0.000 3535.537  222.277 3313.260
 54.80  5947.109  163.376    0.000  163.376  1763.705 1288.795    0.000 1288.795     0.000 3232.410  160.850 3071.560
 54.90  5975.638  166.906    0.000  166.906  1703.919 1406.320    0.000 1406.320     9.953 3379.798  261.381 3118.417
 55.00  6026.548  160.767    0.000  160.767  1887.983 1301.895    0.000 1301.895    20.106 3299.661  180.956 3118.705
 55.10  6174.010  135.240    0.000  135.240  1730.652 1305.979    0.000 1305.979    90.478 3440.910  201.062 3239.848
 55.20  5713.189  250.676    0.000  250.676  1624.903 1312.292    0.000 1312.292    79.623 3115.690  110.584 3005.106
 55.30  6040.677  260.106    0.000  260.106  1551.701 1386.922    0.000 1386.922    40.212 3345.910  120.637 3225.273
 55.40  6096.929  265.337    0.000  265.337  1579.827 1384.812    0.000 1384.812     0.000 3324.217   70.071 3254.146
 55.50  6067.306  198.599    0.000  198.599  1631.639 1376.365    0.000 1376.365   130.289 3083.528    0.000 3083.528
 55.60  5972.185  205.096    0.000  205.096  1742.191 1355.989    0.000 1355.989    10.154 3417.404  110.584 3306.820
 55.70  6104.369  166.929    0.000  166.929  1808.575 1301.345    5.576 1295.769    20.308 3376.976  442.336 2934.640
 55.80  6037.421  181.331    0.000  181.331  1687.406 1193.980    0.000 1193.980    20.308 3249.416  111.290 3138.127
 55.90  6001.167  233.921    0.000  233.921  1773.642 1293.195    0.000 1293.195    40.616 3391.471  150.496 3240.976
 56.00  5849.955  332.179    0.000  332.179  1639.932 1560.980    0.000 1560.980   141.247 3269.103    0.000 3269.103
 56.10  6036.344  200.387    0.000  200.387  1803.866 1382.466    0.000 1382.466   272.341 3145.439    0.000 3145.439
 56.20  6215.010  219.791    0.000  219.791  1951.107 1356.684    0.000 1356.684   272.139 3581.154  341.805 3239.349
 56.30  6015.914  195.726    0.000  195.726  1989.229 1381.059    3.718 1377.342   211.115 3427.543  422.230 3005.313
 56.40  6011.969  196.069    0.000  196.069  1986.065 1158.498    0.000 1158.498   250.726 3266.691  261.381 3005.310
 56.50  6038.470  249.127    0.000  249.127  2096.275 1151.240    0.000 1151.240   301.593 3223.259  311.646 2911.613
 56.60  6216.385  245.427    0.000  245.427  1971.991 1374.140    0.000 1374.140   120.439 3705.627  250.726 3454.901
 56.70  6023.876  238.784    0.000  238.784  1928.807 1172.213    0.000 1172.213   221.874 3305.615  301.593 3004.023
 56.80  5968.629  238.604    0.000  238.604  2029.833 1217.251    0.000 1217.251   502.757 3084.944    0.000 3084.944
 56.90  5828.687  219.214    0.000  219.214  2096.214 1047.050    0.000 1047.050   694.584 2891.130   49.764 2841.366
 57.00  5918.055  186.795    0.000  186.795  1987.785 1176.855    0.000 1176.855   595.455 2730.542    0.000 2730.542
 57.10  5826.319  213.690    0.000  213.690  2119.084 1040.319    0.000 1040.319   635.867 2920.964    0.000 2920.964
 57.20  5799.037  235.358    0.000  235.358  1914.258 1121.528    0.000 1121.528   130.994 3284.275  361.911 2922.364
 57.30  5841.807  210.731    0.000  210.731  2181.421 1001.809    0.000 1001.809   563.981 2881.566    0.000 2881.566
 57.40  6040.302  234.615    0.000  234.615  1813.460 1195.143    0.000 1195.143    80.526 3261.070  362.012 2899.058
 57.50  5791.105  227.098    0.000  227.098  1775.550 1193.639    0.000 1193.639   371.965 2992.738    0.000 2992.738
 57.60  5809.621  202.010    0.000  202.010  1659.367 1317.790    0.000 1317.790   211.016 3062.909    0.000 3062.909
 57.70  5845.105  157.639    0.000  157.639  1709.668 1295.728    0.000 1295.728   169.499 3035.164    0.000 3035.164
 57.80  5901.410  188.736    0.000  188.736  1789.476 1363.682    0.000 1363.682    79.623 3244.558  150.796 3093.761
 57.90  5873.604  196.231    0.000  196.231  1573.913 1421.932    0.000 1421.932   181.157 3154.888    0.000 3154.888
 58.00  5842.376  180.321    0.000  180.321  1621.393 1502.346    0.000 1502.346    70.373 2977.950   30.159 2947.791
 58.10  5923.881  172.088    0.000  172.088  1814.377 1223.789    0.000 1223.789   120.839 3106.558    0.000 3106.558
 58.20  5802.951  156.367    0.000  156.367  1878.870 1173.193    0.000 1173.193   120.638 3016.762    0.000 3016.762
 58.30  6060.993  140.414    0.000  140.414  2034.279 1052.940    0.000 1052.940    70.271 3306.028  334.473 2971.555
 58.40  5932.032  147.816    0.000  147.816  1863.263 1092.241    0.000 1092.241    50.265 3195.319  332.458 2862.861
 58.50  5898.725  159.380    0.000  159.380  1918.545 1429.441   38.046 1391.395     0.000 3620.278  223.184 3397.094
 58.60  5656.098  114.067    0.000  114.067  1802.765 1329.740    0.000 1329.740    20.106 3294.940  253.041 3041.899
 58.70  5868.211  142.597    0.000  142.597  1806.502 1162.806    0.000 1162.806     0.000 2990.649   81.231 2909.418
 58.80  6150.814  148.092    0.000  148.092  1958.425 1134.928    0.000 1134.928    30.361 3193.600  161.253 3032.347
 58.90  5825.146  131.554    0.000  131.554  1941.406 1096.025    0.000 1096.025     0.000 3289.719  361.711 2928.008
 59.00  5852.739  134.858    0.000  134.858  1877.101 1184.722    0.000 1184.722   251.032 3101.020    0.000 3101.020
 59.10  5878.877  122.503    0.000  122.503  1797.078 1086.501    0.000 1086.501   202.273 2917.547    0.000 2917.547
 59.20  5773.770  166.228    0.000  166.228  2056.054 1097.400    0.000 1097.400    70.072 3438.610  422.432 3016.178
 59.30  5580.703  174.600    0.000  174.600  1958.270 1282.989   11.153 1271.836    59.717 3181.134  432.586 2748.548
 59.40  5757.771  186.341    0.000  186.341  1921.706 1192.809    0.000 1192.809    60.018 3167.056  391.873 2775.184
 59.50  5777.316  145.462    0.000  145.462  2063.841 1237.583    0.000 1237.583   219.865 3501.027  483.355 3017.672
 59.60  5638.209  206.084    0.000  206.084  1974.190 1177.441    0.000 1177.441    80.125 3329.536  335.078 2994.458
 59.70  5662.774  188.124    0.000  188.124  1921.182 1237.060   34.241 1202.819    40.012 3416.096  344.728 3071.368
 59.80  5747.037  246.669    0.000  246.669  2025.904 1208.040    0.000 1208.040    90.478 3701.918  192.722 3509.196
 59.90  5804.951  288.328    0.000  288.328  2210.803 1161.109    0.000 1161.109    40.414 3908.403  355.386 3553.018
 60.00  5919.548  283.292    0.000  283.292  1981.578 1256.834    0.000 1256.834    79.623 3593.439  121.847 3471.592
 60.10  5960.586  229.453    0.000  229.453  1985.039 1255.828    0.000 1255.828    99.729 3688.033  152.107 3535.927
 60.20  6054.642  215.667    0.000  215.667  2076.463 1210.389    0.000 1210.389    40.212 3574.825  182.770 3392.056
 60.30  5771.380  279.682    0.000  279.682  1728.492 1377.942    0.000 1377.942    10.053 3596.961  272.643 3324.318
 60.40  5829.303  258.165    0.000  258.165  1557.372 1427.750    0.000 1427.750    10.053 3186.471   80.425 3106.046
 60.50  5795.708  319.288    0.000  319.288  1733.402 1369.945    0.000 1369.945    30.462 3619.271  140.743 3478.528
 60.60  5876.094  255.841    0.000  255.841  2030.688 1253.997    1.902 1252.094    30.159 3560.567   80.929 3479.638
 60.70  5740.578  235.635    0.000  235.635  1866.458 1192.196    0.000 1192.196    30.159 3319.275   60.722 3258.554
 60.80  5759.529  283.415    0.000  283.415  2120.428 1216.355    0.000 1216.355   150.796 3873.508  120.738 3752.770
 60.90  5883.957  265.091    0.000  265.091  2183.211 1081.265    0.000 1081.265    19.906 3768.562  191.815 3576.747
 61.00  6011.187  254.295    0.000  254.295  1980.844 1536.332    0.000 1536.332    40.212 3894.220  283.603 3610.617
 61.10  6063.304  275.618    0.000  275.618  1954.780 1440.046    0.000 1440.046    30.159 4112.276   50.265 4062.011
 61.20  5989.587  202.458    0.000  202.458  2134.912 1273.544    0.000 1273.544   191.211 3738.203  172.616 3565.587
 61.30  5829.667  228.114    0.000  228.114  1730.013 1450.476    0.000 1450.476    20.107 3576.648   10.154 3566.494
 61.40  5898.079  223.715    0.000  223.715  1658.084 1449.741    0.000 1449.741     0.000 3470.198   81.231 3388.967
 61.50  5923.514  202.082    0.000  202.082  1827.643 1507.956    0.000 1507.956    50.165 3344.512    0.000 3344.512
 61.60  5864.667  176.155    0.000  176.155  1761.360 1364.627    0.000 1364.627    49.965 3146.877    0.000 3146.877
 61.70  5822.189  159.066    0.000  159.066  1782.483 1323.793    0.000 1323.793   120.538 3061.620    0.000 3061.620
 61.80  5777.973  170.042    0.000  170.042  1878.473 1395.132    0.000 1395.132   171.006 3133.813    0.000 3133.813
 61.90  5808.896  220.970    0.000  220.970  2017.702 1314.906    0.000 1314.906   385.243 3486.365    0.000 3486.365
 62.00  5920.331  239.602    0.000  239.602  2282.080 1293.605    0.000 1293.605   344.728 3516.234   20.308 3495.926
 62.10  6056.255  172.179    0.000  172.179  2308.849 1176.956    0.000 1176.956   293.355 3533.229  211.924 3321.305
 62.20  5948.559  163.791    0.000  163.791  2465.402 1104.121    0.000 1104.121   894.230 2984.100    0.000 2984.100
 62.30  5984.447  202.515    0.000  202.515  2431.865 1227.223    0.000 1227.223   795.202 3464.754    0.000 3464.754
 62.40  6014.430  200.532    0.000  200.532  2589.939 1146.959    0.000 1146.959  1048.042 3531.002    0.000 3531.002
 62.50  5717.088  193.807    0.000  193.807  2369.474 1386.609    0.000 1386.609   905.990 3312.440    0.000 3312.440
 62.60  5729.589  255.142    0.000  255.142  2501.365 1495.537    0.000 1495.537   652.248 4217.138  241.682 3975.456
 62.70  5727.689  191.321    0.000  191.321  2304.118 1289.619    0.000 1289.619   486.983 3548.699    0.000 3548.699
 62.80  5787.420  221.609    0.000  221.609  1975.363 1529.121    0.000 1529.121   211.419 4021.919    0.000 4021.919
 62.90  5695.498  220.539    0.000  220.539  2039.646 1450.027    0.000 1450.027   110.887 4004.621    0.000 4004.621
 63.00  5915.163  206.325    0.000  206.325  1988.678 1412.888    0.000 1412.888    90.679 3775.608    0.000 3775.608
 63.10  5785.557  183.246    0.000  183.246  2015.232 1583.185    0.000 1583.185   121.042 3757.120    0.000 3757.120
 63.20  5623.286  165.624    0.000  165.624  2025.276 1314.831    0.000 1314.831   222.782 3338.502    0.000 3338.502
 63.30  5738.783  148.663    0.000  148.663  2200.091 1293.307    0.000 1293.307   273.853 3533.229    0.000 3533.229
 63.40  5814.208  159.249    0.000  159.249  2131.500 1139.411    0.000 1139.411   212.427 3200.962  121.847 3079.115
 63.50  5852.559  168.210    0.000  168.210  2158.280 1109.376    0.000 1109.376   435.511 3206.889    0.000 3206.889
 63.60  5832.603  146.930    0.000  146.930  2132.073 1239.525    0.000 1239.525   431.183 3280.259    0.000 3280.259
 63.70  5748.321  164.639    0.000  164.639  2094.749 1200.910    0.000 1200.910   669.754 3011.459    0.000 3011.459
 63.80  5917.876  156.676    0.000  156.676  2007.699 1068.688    0.000 1068.688   556.952 2474.813    0.000 2474.813
 63.90  5760.172  139.188    0.000  139.188  1848.982  953.485    0.000  953.485   638.687 2325.220    0.000 2325.220
 64.00  5970.904  133.726    0.000  133.726  1959.381 1146.557    0.000 1146.557   709.967 2712.879    0.000 2712.879
 64.10  5881.342  146.535    0.000  146.535  2232.726 1130.971    0.000 1130.971   972.661 2844.578    0.000 2844.578
 64.20  5819.254  142.449    0.000  142.449  2157.120  931.745    0.000  931.745   812.310 2743.443    0.000 2743.443
 64.30  5920.419  187.720    0.000  187.720  2114.968 1217.097    0.000 1217.097   609.233 2918.463    0.000 2918.463
 64.40  5935.868  162.382    0.000  162.382  2212.759 1011.275    0.000 1011.275   659.599 2990.842    0.000 2990.842
 64.50  5733.705  164.826    0.000  164.826  2179.740 1111.884    0.000 1111.884   769.175 2986.210    0.000 2986.210
 64.60  5741.130  155.777    0.000  155.777  1947.139 1283.831    0.000 1283.831   597.469 2913.727    0.000 2913.727
 64.70  5873.183  163.357    0.000  163.357  2101.631 1197.475    0.000 1197.475   717.604 2727.543    0.000 2727.543
 64.80  5832.159  149.629    0.000  149.629  1977.796 1400.768    0.000 1400.768   330.954 3148.773  131.095 3017.677
 64.90  5676.853  177.052    0.000  177.052  1751.726 1310.559    0.000 1310.559   232.131 3042.223  284.309 2757.915
 65.00  5729.077  131.875    0.000  131.875  1924.079 1287.042    0.000 1287.042   230.321 3306.504  334.475 2972.030
 65.10  5705.725  133.661    0.000  133.661  1929.036 1183.258    0.000 1183.258   537.853 2887.286    0.000 2887.286
 65.20  5631.284  149.541    0.000  149.541  1770.408 1346.027    0.000 1346.027   314.266 2885.875  111.291 2774.584
 65.30  5596.850  142.951    0.000  142.951  2011.795 1203.716    0.000 1203.716   333.869 2799.128    0.000 2799.128
 65.40  5643.669  177.152    0.000  177.152  1872.298 1180.506    0.000 1180.506   565.291 2596.750    0.000 2596.750
 65.50  5784.071  140.601    0.000  140.601  2099.740 1173.159    0.000 1173.159   424.850 2860.350  223.385 2636.964
 65.60  5905.902  166.950    0.000  166.950  1915.239 1341.392    0.000 1341.392   424.952 2876.829   30.462 2846.368
 65.70  5867.719  163.951    0.000  163.951  2034.357 1392.194    0.000 1392.194   413.993 3235.838   60.923 3174.915
 65.80  5838.132  184.053    0.000  184.053  1872.387 1215.529    0.000 1215.529   482.248 2697.065  100.531 2596.534
 65.90  5745.920  169.474    0.000  169.474  1650.376 1403.565    0.000 1403.565   375.492 2871.608   91.385 2780.223
 66.00  5847.596  146.789    0.000  146.789  1868.082 1392.369    0.000 1392.369   634.151 2688.836    0.000 2688.836
 66.10  5799.770  158.628    0.000  158.628  1747.414 1227.530    0.000 1227.530   314.770 2745.339    0.000 2745.339
 66.20  5838.880  135.296    0.000  135.296  1978.142 1009.095    0.000 1009.095   567.813 2290.644    0.000 2290.644
 66.30  5871.961  164.574    0.000  164.574  2086.520 1264.206    0.000 1264.206   972.557 2438.928    0.000 2438.928
 66.40  5920.253  170.762    0.000  170.762  1962.077 1270.217    0.000 1270.217   719.111 2717.701    0.000 2717.701
 66.50  5779.130  265.223    0.000  265.223  2091.271 1287.101    0.000 1287.101   972.958 2575.944    0.000 2575.944
 66.60  5801.821  279.578    0.000  279.578  2147.379 1123.896    0.000 1123.896   815.410 2307.118    0.000 2307.118
 66.70  6097.727  212.953    0.000  212.953  2133.592 1280.670    0.000 1280.670   890.821 2534.832    0.000 2534.832
 66.80  5923.444  196.438    0.000  196.438  1918.620 1211.938    0.000 1211.938   454.913 2645.917    0.000 2645.917
 66.90  6067.002  212.763    0.000  212.763  1778.753 1397.259    0.000 1397.259   264.001 3116.622   60.923 3055.699
 67.00  5937.492  203.015    0.000  203.015  1752.798 1322.088    0.000 1322.088   169.499 2995.470    0.000 2995.470
 67.10  5942.939  199.361    0.000  199.361  1806.160 1359.244    0.000 1359.244   233.539 2773.201    0.000 2773.201
 67.20  5710.061  165.873    0.000  165.873  1706.803 1363.074    0.000 1363.074    70.472 2860.559    0.000 2860.559
 67.30  6036.894  197.459    0.000  197.459  1703.593 1421.231    0.000 1421.231   434.805 2773.682    0.000 2773.682
 67.40  5960.115  135.591    0.000  135.591  1975.111 1191.902    0.000 1191.902   577.461 2740.516    0.000 2740.516
 67.50  5942.967  162.174    0.000  162.174  1836.339 1380.328    0.000 1380.328   191.916 3144.258    0.000 3144.258
 67.60  6043.272  179.193    0.000  179.193  1560.379 1453.504    0.000 1453.504    80.929 3146.079    0.000 3146.079
 67.70  6060.260  175.584    0.000  175.584  1809.676 1412.127    0.000 1412.127   252.436 3201.562    0.000 3201.562
 67.80  6072.365  155.000    0.000  155.000  1941.923 1445.778    0.000 1445.778   231.221 3585.690    0.000 3585.690
 67.90  6165.615  144.023    0.000  144.023  2218.438 1304.194    0.000 1304.194   291.741 3904.787   50.568 3854.220
 68.00  6217.825  148.109    0.000  148.109  2094.724 1343.615    0.000 1343.615   465.063 3404.637  171.003 3233.633
 68.10  6011.675  158.756    0.000  158.756  1976.415 1251.820   19.023 1232.797   351.859 3455.612  222.579 3233.032
 68.20  5924.684  169.423    0.000  169.423  1767.718 1171.047    0.000 1171.047   111.190 3187.101    0.000 3187.101
 68.30  6078.475  154.688    0.000  154.688  1788.611 1427.530    0.000 1427.530   222.581 3257.267    0.000 3257.267
 68.40  5932.686  175.352    0.000  175.352  1758.319 1440.441    0.000 1440.441   140.042 3465.053    0.000 3465.053
 68.50  6044.229  182.448    0.000  182.448  1628.831 1356.037    0.000 1356.037   140.746 2957.380    0.000 2957.380
 68.60  6258.302  163.920    0.000  163.920  1854.568 1442.679    0.000 1442.679   293.055 3365.445    0.000 3365.445
 68.70  5938.983  271.427    0.000  271.427  1642.585 1607.001    0.000 1607.001   110.788 3656.983    0.000 3656.983
 68.80  5914.760  251.837    0.000  251.837  1535.713 1488.985    0.000 1488.985    60.119 2966.828    0.000 2966.828
 68.90  5657.518  290.402    0.000  290.402  1520.332 1566.823   11.414 1555.409   100.131 3298.076    0.000 3298.076
 69.00  5865.576  212.604    0.000  212.604  1776.717 1380.056    0.000 1380.056     0.000 3423.332    0.000 3423.332
 69.10  5860.245  208.756    0.000  208.756  2069.141 1135.031    0.000 1135.031   212.527 2991.756    0.000 2991.756
 69.20  5753.579  244.500    0.000  244.500  2172.317 1299.471    0.000 1299.471    71.077 3830.706    0.000 3830.706
 69.30  5790.944  209.363    0.000  209.363  2052.478 1121.420    0.000 1121.420   121.243 3349.663    0.000 3349.663
 69.40  5688.993  307.688    0.000  307.688  1853.377 1285.163    0.000 1285.163    90.881 3455.099    0.000 3455.099
 69.50  5548.314  243.050    0.000  243.050  1644.158 1415.468    0.000 1415.468    30.462 3303.205    0.000 3303.205
 69.60  5751.420  283.120    0.000  283.120  1694.536 1421.004    0.000 1421.004    80.425 3475.710    0.000 3475.710
 69.70  5733.650  301.810    0.000  301.810  1464.160 1518.560    0.000 1518.560     0.000 3226.004    0.000 3226.004
 69.80  5538.235  340.302    0.000  340.302  1526.347 1603.979    0.000 1603.979    40.414 3638.775    0.000 3638.775
 69.90  5590.823  367.881    0.000  367.881  1631.168 1646.494    0.000 1646.494     0.000 3577.348    0.000 3577.348
 70.00  5672.297  346.505    0.000  346.505  1648.518 1524.945    0.000 1524.945     0.000 3583.200    0.000 3583.200
 70.10  5889.208  341.433    0.000  341.433  1846.074 1521.259    0.000 1521.259    40.212 3848.286    0.000 3848.286
 70.20  5917.699  367.896    0.000  367.896  1773.384 1545.942    0.000 1545.942    50.366 3826.065    0.000 3826.065
 70.30  5817.321  361.032    0.000  361.032  1661.075 1533.951    0.000 1533.951    20.106 3612.147    0.000 3612.147
 70.40  5728.444  308.508    0.000  308.508  1707.661 1512.548    0.000 1512.548    59.717 3873.423    0.000 3873.423
 70.50  5733.826  269.816    0.000  269.816  1749.188 1373.329    0.000 1373.329   110.584 3694.374    0.000 3694.374
 70.60  5853.504  301.208    0.000  301.208  1635.651 1564.234    0.000 1564.234    90.478 3903.778   10.154 3893.624
 70.70  5865.465  328.662    0.000  328.662  1648.654 1565.899    0.000 1565.899    80.425 3711.367    0.000 3711.367
 70.80  5785.462  393.273    0.000  393.273  1721.618 1473.509    0.000 1473.509   160.752 3497.537    0.000 3497.537
 70.90  5805.271  334.045    0.000  334.045  1827.869 1378.159    0.000 1378.159    10.053 3424.433    0.000 3424.433
 71.00  5801.302  297.021    0.000  297.021  1959.615 1289.342    0.000 1289.342    60.320 3505.462    0.000 3505.462
 71.10  5750.554  352.904    0.000  352.904  1845.607 1252.920    0.000 1252.920    89.876 3829.288    0.000 3829.288
 71.20  5621.815  349.077    0.000  349.077  1649.071 1426.844    0.000 1426.844     9.953 3501.047    0.000 3501.047
 71.30  5783.218  353.182    0.000  353.182  1533.650 1594.350    0.000 1594.350     0.000 3600.292    0.000 3600.292
 71.40  5531.460  359.404    0.000  359.404  1612.891 1500.856    0.000 1500.856     9.953 3388.656    0.000 3388.656
 71.50  5810.076  354.862    0.000  354.862  1552.928 1606.569    0.000 1606.569    70.372 3540.563    0.000 3540.563
 71.60  5813.944  345.210    0.000  345.210  1566.212 1483.263    0.000 1483.263    10.053 3120.232    0.000 3120.232
 71.70  5659.860  330.941    0.000  330.941  1580.860 1523.876    0.000 1523.876    70.372 3369.457    0.000 3369.457
 71.80  5923.738  325.612    0.000  325.612  1640.612 1536.842    0.000 1536.842    40.212 3575.148    0.000 3575.148
 71.90  5698.523  330.326    0.000  330.326  1566.112 1627.352    0.000 1627.352     9.953 3606.600    0.000 3606.600
 72.00  5529.997  298.846    0.000  298.846  1359.183 1616.214    0.000 1616.214     9.953 3569.923    0.000 3569.923
 72.10  5612.161  286.220    0.000  286.220  1309.486 1844.653    0.000 1844.653     9.953 3595.162    0.000 3595.162
 72.20  5601.376  358.153    0.000  358.153  1368.969 1720.695    0.000 1720.695     0.000 3657.385    0.000 3657.385
 72.30  5693.782  255.094    0.000  255.094  1374.933 1672.598    0.000 1672.598     0.000 3396.307    0.000 3396.307
 72.40  5546.991  302.597    0.000  302.597  1497.362 1630.213    0.000 1630.213     0.000 3642.709    0.000 3642.709
 72.50  5593.314  341.397    0.000  341.397  1504.010 1592.847    0.000 1592.847     0.000 3433.885   10.154 3423.731
 72.60  5597.496  358.271    0.000  358.271  1479.239 1653.693    0.000 1653.693     0.000 3630.640    0.000 3630.640
 72.70  5354.326  357.864    0.000  357.864  1650.478 1425.867    0.000 1425.867     0.000 3608.625    0.000 3608.625
 72.80  5391.309  380.958    0.000  380.958  1624.883 1450.540    0.000 1450.540    80.626 3508.590    0.000 3508.590
 72.90  5265.212  309.548    0.000  309.548  1654.756 1268.788    0.000 1268.788    30.159 3326.329  111.693 3214.636
 73.00  5281.520  345.741    0.000  345.741  1685.190 1385.893    0.000 1385.893    10.053 3500.132  132.000 3368.132
 73.10  5388.555  306.581    0.000  306.581  1515.530 1413.015    0.000 1413.015     0.000 3320.203    0.000 3320.203
 73.20  5221.215  335.108    0.000  335.108  1520.337 1585.136    0.000 1585.136     0.000 3520.838    0.000 3520.838
 73.30  5422.553  328.277    0.000  328.277  1412.193 1701.301    0.000 1701.301     0.000 3553.515    0.000 3553.515
 73.40  5395.450  377.028    0.000  377.028  1547.205 1560.105    0.000 1560.105    10.053 3793.084    0.000 3793.084
 73.50  5491.611  375.870    0.000  375.870  1465.628 1712.363    0.000 1712.363     0.000 3848.092    0.000 3848.092
 73.60  5631.574  387.442    0.000  387.442  1631.407 1483.611    0.000 1483.611    10.053 3603.888    0.000 3603.888
 73.70  5465.477  364.413    0.000  364.413  1605.182 1633.025    0.000 1633.025   132.000 3580.376    0.000 3580.376
 73.80  5654.419  332.894    0.000  332.894  1686.354 1572.194    0.000 1572.194    40.012 3806.767    0.000 3806.767
 73.90  5694.562  382.476    0.000  382.476  1559.545 1674.729    0.000 1674.729    30.260 3901.763    0.000 3901.763
 74.00  5686.116  362.692    0.000  362.692  1836.837 1522.264    0.000 1522.264    29.959 3965.410   30.462 3934.949
 74.10  5744.986  324.448    0.000  324.448  1618.333 1567.748    0.000 1567.748     0.000 3931.040   10.154 3920.886
 74.20  5513.793  347.547    0.000  347.547  1526.279 1643.852    0.000 1643.852    29.959 3549.717   30.462 3519.256
 74.30  5744.098  424.729    0.000  424.729  1645.645 1688.679    0.000 1688.679     0.000 3830.197   10.154 3820.043
 74.40  5702.991  368.905    0.000  368.905  1729.486 1468.271    9.511 1458.760    50.265 3513.611   10.154 3503.458
 74.50  5520.903  342.063    0.000  342.063  1830.187 1248.562    0.000 1248.562    30.159 3428.768   81.231 3347.537
 74.60  5635.641  363.485    0.000  363.485  1528.750 1424.401    0.000 1424.401    91.183 3637.187    0.000 3637.187
 74.70  5683.816  319.525    0.000  319.525  1904.571 1355.582    0.000 1355.582   130.591 3608.131   60.923 3547.208
 74.80  5745.399  337.300    0.000  337.300  1911.603 1441.568    0.000 1441.568   160.649 3574.331    0.000 3574.331
 74.90  5716.754  338.131    0.000  338.131  1809.538 1566.102    0.000 1566.102    90.478 3667.132   20.308 3646.824
 75.00  5730.464  320.566    0.000  320.566  1605.468 1525.656    0.000 1525.656   119.735 3554.647   10.154 3544.494
 75.10  5891.452  340.296    0.000  340.296  1681.165 1535.849    0.000 1535.849   100.934 3555.435    0.000 3555.435
 75.20  6030.516  349.081    0.000  349.081  1653.780 1640.193    0.000 1640.193    49.965 3996.770    0.000 3996.770
 75.30  5985.177  347.193    0.000  347.193  1978.741 1284.021    0.000 1284.021   250.625 3523.068    0.000 3523.068
 75.40  5911.867  315.712    0.000  315.712  1852.569 1319.249    0.000 1319.249   140.142 3719.616   40.616 3679.001
 75.50  6140.928  285.423    0.000  285.423  1880.788 1362.260    0.000 1362.260   330.950 3717.400  141.449 3575.951
 75.60  6063.770  333.947    0.000  333.947  1930.642 1372.234    0.000 1372.234   210.414 4017.176    0.000 4017.176
 75.70  5996.152  326.894    0.000  326.894  1937.266 1437.737    0.000 1437.737   229.015 3976.667   10.154 3966.513
 75.80  6173.780  294.691    0.000  294.691  1983.759 1386.399    0.000 1386.399   348.951 3814.915    0.000 3814.915
 75.90  6120.094  264.199    0.000  264.199  2093.013 1364.028    0.000 1364.028   399.718 3607.513   91.385 3516.128
 76.00  5979.884  278.907    0.000  278.907  1927.457 1462.693    0.000 1462.693   160.048 3549.816    0.000 3549.816
 76.10  5957.784  258.370    0.000  258.370  1984.394 1436.942    0.000 1436.942   288.832 3648.745   30.462 3618.283
 76.20  5910.678  225.856    0.000  225.856  2009.368 1406.117    0.000 1406.117   199.659 3716.101   30.462 3685.639
 76.30  5638.013  266.887    0.000  266.887  1858.532 1457.554    0.000 1457.554   209.310 3706.443   10.154 3696.289
 76.40  5896.211  274.752    0.000  274.752  1885.904 1537.590    0.000 1537.590   179.151 3956.372   40.616 3915.757
 76.50  5764.242  250.274    0.000  250.274  1927.568 1413.239    0.000 1413.239    60.621 3627.616    0.000 3627.616
 76.60  5882.156  286.162    0.000  286.162  1845.140 1531.445    0.000 1531.445    49.864 4001.615    0.000 4001.615
 76.70  5890.952  292.842    0.000  292.842  1753.851 1467.794    0.000 1467.794   109.882 3712.980   50.769 3662.211
 76.80  5791.462  264.966    0.000  264.966  1916.523 1428.956    0.000 1428.956   151.705 3784.962   10.154 3774.808
 76.90  6071.074  267.710    0.000  267.710  1969.942 1410.719    0.000 1410.719   110.284 3914.948    0.000 3914.948
 77.00  5972.355  231.808    0.000  231.808  1990.170 1435.962    0.000 1435.962   200.563 3634.452    0.000 3634.452
 77.10  5726.839  281.554    0.000  281.554  1742.460 1445.612    0.000 1445.612   109.883 3425.258    0.000 3425.258
 77.20  5984.068  212.908    0.000  212.908  1923.397 1206.662    0.000 1206.662   100.935 3397.999   10.154 3387.845
 77.30  5770.291  239.245    0.000  239.245  1807.963 1321.707    0.000 1321.707    81.029 3425.641    0.000 3425.641
 77.40  5856.936  290.222    0.000  290.222  2003.516 1419.026    0.000 1419.026   160.650 3931.032    0.000 3931.032
 77.50  5742.021  280.054    0.000  280.054  1908.492 1309.917    0.000 1309.917   110.686 3426.653    0.000 3426.653
 77.60  5821.314  267.137    0.000  267.137  1913.053 1554.385    0.000 1554.385   150.195 3814.408    0.000 3814.408
 77.70  5715.894  327.912    0.000  327.912  1763.012 1440.996    0.000 1440.996    80.024 3525.475    0.000 3525.475
 77.80  5850.080  323.542    0.000  323.542  1624.494 1638.176    0.000 1638.176    39.811 3805.762    0.000 3805.762
 77.90  5685.164  355.260    0.000  355.260  1536.268 1574.223    0.000 1574.223     0.000 3425.453    0.000 3425.453
 78.00  5981.725  303.293    0.000  303.293  1631.504 1594.285    0.000 1594.285    29.959 4005.622    0.000 4005.622
 78.10  5805.232  346.344    0.000  346.344  1466.390 1763.678    0.000 1763.678    29.858 3740.628    0.000 3740.628
 78.20  5565.185  325.612    0.000  325.612  1391.659 1669.617    0.000 1669.617     9.953 3460.827    0.000 3460.827
 78.30  5468.137  328.180    0.000  328.180  1480.801 1553.682    0.000 1553.682    69.971 3554.026    0.000 3554.026
 78.40  5583.533  327.867    0.000  327.867  1414.454 1623.227    0.000 1623.227   129.387 3433.303    0.000 3433.303
 78.50  5579.694  313.417    0.000  313.417  1291.968 1584.362    0.000 1584.362     0.000 3425.362    0.000 3425.362
 78.60  5448.422  250.189    0.000  250.189  1314.844 1476.465    0.000 1476.465    39.811 3105.475   20.308 3085.167
 78.70  5544.420  206.040    0.000  206.040  1247.520 1538.170    0.000 1538.170    10.053 3167.995    0.000 3167.995
 78.80  5666.004  144.991    0.000  144.991  1204.040 1477.745    0.000 1477.745     9.953 3001.513    0.000 3001.513
 78.90  5548.258  218.453    0.000  218.453  1570.857 1467.808    0.000 1467.808    10.053 3535.729    0.000 3535.729
 79.00  5528.485  190.433    0.000  190.433  1656.273 1476.144    0.000 1476.144    49.965 3698.505    0.000 3698.505
 79.10  5451.934  235.012    0.000  235.012  1525.521 1574.130    0.000 1574.130    49.764 3865.677    0.000 3865.677
 79.20  5709.312  246.209    0.000  246.209  1776.358 1562.871    0.000 1562.871    39.912 3803.867   10.154 3793.713
 79.30  5450.881  272.008    0.000  272.008  1689.012 1416.804    0.000 1416.804    49.864 3633.872   50.769 3583.102
 79.40  5605.283  259.784    0.000  259.784  1810.282 1352.818    0.000 1352.818    19.906 3718.925   81.231 3637.694
 79.50  5638.426  306.997    0.000  306.997  1644.006 1684.578    0.000 1684.578    89.776 3982.618    0.000 3982.618
 79.60  5664.499  315.055    0.000  315.055  1264.768 1826.617    0.000 1826.617    49.764 3553.840    0.000 3553.840
 79.70  5643.688  301.231    0.000  301.231  1520.346 1727.131    0.000 1727.131    20.106 3982.706   10.154 3972.552
 79.80  5717.204  216.610    0.000  216.610  1515.619 1624.871    0.000 1624.871     0.000 3488.992   40.616 3448.377
 79.90  5804.287  313.287    0.000  313.287  1474.920 1723.990    0.000 1723.990     0.000 3708.052   20.308 3687.744
 80.00  5663.935  367.162    0.000  367.162  1387.728 1842.337    0.000 1842.337     0.000 3421.648   20.308 3401.340
 80.10  5559.500  300.633    0.000  300.633  1117.175 1936.092    0.000 1936.092     0.000 3270.839    0.000 3270.839
 80.20  5674.566  294.561    0.000  294.561  1534.328 1776.802    0.000 1776.802     0.000 3720.321  152.308 3568.013
 80.30  5536.917  345.187    0.000  345.187  1522.787 1731.635    0.000 1731.635   281.487 3561.172   91.385 3469.787
 80.40  5643.444  338.984    0.000  338.984  1469.841 1765.085    0.000 1765.085   162.462 3713.890  253.847 3460.043
 80.50  5535.969  249.135    0.000  249.135  1453.594 1719.585    0.000 1719.585    60.923 3527.211   91.385 3435.827
 80.60  5487.070  303.104    0.000  303.104  1260.734 1755.963    0.000 1755.963    20.308 3476.930  111.693 3365.237
 80.70  5632.058  299.958    0.000  299.958  1358.872 1734.498    0.000 1734.498    20.107 3669.357    0.000 3669.357
 80.80  5520.809  280.595    0.000  280.595  1414.424 1723.960    0.000 1723.960     0.000 3647.844   81.231 3566.613
 80.90  5364.452  344.495    0.000  344.495  1374.510 1621.313    0.000 1621.313     0.000 3464.670   40.616 3424.055
 81.00  5552.032  329.669    0.000  329.669  1365.914 1645.520    0.000 1645.520    10.154 3552.235    0.000 3552.235
 81.10  5518.812  309.319    0.000  309.319  1488.475 1663.554    0.000 1663.554     0.000 3689.164    0.000 3689.164
 81.20  5451.220  316.081    0.000  316.081  1276.205 1707.924    0.000 1707.924    20.308 3582.702    0.000 3582.702
 81.30  5541.167  269.137    0.000  269.137  1446.761 1651.303    0.000 1651.303    60.521 3607.531   91.385 3516.146
 81.40  5459.537  311.757    0.000  311.757  1506.769 1478.825    0.000 1478.825    30.462 3419.338    0.000 3419.338
 81.50  5462.780  340.671    0.000  340.671  1372.487 1777.524    0.000 1777.524     0.000 3787.185    0.000 3787.185
 81.60  5686.662  295.367    0.000  295.367  1499.265 1812.266    0.000 1812.266    30.361 3932.639    0.000 3932.639
 81.70  5559.546  312.529    0.000  312.529  1566.643 1601.238    0.000 1601.238    10.053 3692.975  101.539 3591.436
 81.80  5685.802  278.499    0.000  278.499  1684.060 1525.797    0.000 1525.797   120.640 3592.233   91.385 3500.848
 81.90  5496.297  275.741    0.000  275.741  1635.246 1346.055    0.000 1346.055    90.479 3819.750    0.000 3819.750
 82.00  5502.362  225.318    0.000  225.318  1789.037 1211.287    0.000 1211.287    60.923 3573.347    0.000 3573.347
 82.10  5749.453  201.276    0.000  201.276  1831.837 1204.936    0.000 1204.936     9.953 3848.403   60.923 3787.479
 82.20  5630.239  303.625    0.000  303.625  1713.461 1358.654    0.000 1358.654    69.870 3791.087  121.847 3669.241
 82.30  5722.436  299.555    0.000  299.555  1750.246 1447.968    0.000 1447.968     0.000 4063.325  132.000 3931.325
 82.40  5518.051  295.793    0.000  295.793  1702.024 1372.124    0.000 1372.124     0.000 3923.388   71.077 3852.311
 82.50  5600.570  274.784    0.000  274.784  1741.198 1525.927    0.000 1525.927     0.000 3745.249  101.539 3643.710
 82.60  5689.165  284.788    0.000  284.788  1574.249 1497.130    0.000 1497.130     0.000 3835.926    0.000 3835.926
 82.70  5327.042  346.596    0.000  346.596  1409.359 1562.612    0.000 1562.612     0.000 3625.626   20.308 3605.318
 82.80  5401.165  378.435    0.000  378.435  1517.874 1691.968    0.000 1691.968     0.000 3959.387   50.769 3908.618
 82.90  5263.201  389.914    0.000  389.914  1306.848 1755.735    0.000 1755.735   109.481 3805.775    0.000 3805.775
 83.00  5218.244  332.310    0.000  332.310  1250.393 1604.426    0.000 1604.426     9.953 3596.370    0.000 3596.370
 83.10  5382.925  329.914    0.000  329.914  1384.867 1603.851    0.000 1603.851    60.923 3538.152    0.000 3538.152
 83.20  5473.040  351.374    0.000  351.374  1232.801 1896.959    0.000 1896.959     0.000 3646.038    0.000 3646.038
 83.30  5596.853  333.710    0.000  333.710  1217.403 1944.608    0.000 1944.608     0.000 3678.403    0.000 3678.403
 83.40  5387.442  346.210    0.000  346.210  1248.649 1879.312    0.000 1879.312     0.000 3719.816    0.000 3719.816
 83.50  5440.381  332.520    0.000  332.520  1286.741 1818.209    0.000 1818.209     0.000 3545.681    0.000 3545.681
 83.60  5377.717  265.278    0.000  265.278  1390.110 1683.250    0.000 1683.250    50.467 3538.947    0.000 3538.947
 83.70  5556.813  280.031    0.000  280.031  1424.562 1748.759    0.000 1748.759    50.166 3382.219    0.000 3382.219
 83.80  5545.061  309.121    0.000  309.121  1251.638 1753.484    0.000 1753.484    10.154 3676.286    0.000 3676.286
 83.90  5387.708  321.418    0.000  321.418  1239.174 1928.131    0.000 1928.131     0.000 3877.140   50.769 3826.370
 84.00  5510.251  380.527    0.000  380.527  1206.131 1946.210    0.000 1946.210     0.000 3418.301   10.154 3408.147
 84.10  5439.343  391.658    0.000  391.658  1345.422 1937.295    0.000 1937.295    39.811 3736.985    0.000 3736.985
 84.20  5550.376  369.638    0.000  369.638  1224.869 1895.543    0.000 1895.543    19.906 3712.479    0.000 3712.479
 84.30  5452.507  341.448    0.000  341.448  1242.899 1963.886    0.000 1963.886    89.575 3634.259    0.000 3634.259
 84.40  5196.438  397.305    0.000  397.305  1072.037 1980.657    0.000 1980.657    20.106 3509.091    0.000 3509.091
 84.50  5356.000  362.722    0.000  362.722  1087.085 1895.407    0.000 1895.407    20.006 3688.343    0.000 3688.343
 84.60  5325.590  311.580    0.000  311.580  1311.902 1759.486    0.000 1759.486    69.670 3422.842    0.000 3422.842
 84.70  5308.310  364.481    0.000  364.481  1197.723 1949.332    0.000 1949.332    89.575 3635.057    0.000 3635.057
 84.80  5279.677  363.625    0.000  363.625  1362.874 1872.195    0.000 1872.195   179.351 3601.292    0.000 3601.292
 84.90  5428.411  317.816    0.000  317.816  1215.562 1863.600    0.000 1863.600   100.531 3584.697    0.000 3584.697
 85.00  5459.809  357.633    0.000  357.633  1233.647 2145.541    0.000 2145.541    20.106 3843.672    0.000 3843.672
 85.10  5572.668  380.060    0.000  380.060  1136.375 2102.125    0.000 2102.125    29.858 3491.204    0.000 3491.204
 85.20  5690.085  295.229    0.000  295.229  1162.789 2034.207    0.000 2034.207    20.107 3374.980    0.000 3374.980
 85.30  5504.442  364.852    0.000  364.852  1079.982 2025.311    0.000 2025.311    60.822 3776.609    0.000 3776.609
 85.40  5569.320  384.305    0.000  384.305  1057.771 1967.165    0.000 1967.165    20.308 3533.327    0.000 3533.327
 85.50  5640.788  338.375    0.000  338.375  1169.471 1907.622    0.000 1907.622    71.077 3729.548    0.000 3729.548
 85.60  5687.167  373.755    0.000  373.755  1297.998 1935.599    0.000 1935.599    10.053 3959.271    0.000 3959.271
 85.70  5468.722  323.744    0.000  323.744  1279.148 1750.745    0.000 1750.745    10.154 3408.579    0.000 3408.579
 85.80  5374.154  361.808    0.000  361.808  1274.936 1748.019    0.000 1748.019   111.693 3531.819    0.000 3531.819
 85.90  5511.266  369.518    0.000  369.518  1128.118 1845.948    0.000 1845.948     0.000 3399.222    0.000 3399.222
 86.00  5349.755  351.907    0.000  351.907  1425.004 1492.925    0.000 1492.925     0.000 3069.961    0.000 3069.961
 86.10  5393.547  351.173    0.000  351.173  1462.397 1621.846    0.000 1621.846     0.000 3606.906    0.000 3606.906
 86.20  5196.146  368.231    0.000  368.231  1369.518 1673.173    0.000 1673.173     0.000 3402.540    0.000 3402.540
 86.30  5330.052  409.305    0.000  409.305  1296.999 1831.146    0.000 1831.146    10.154 3508.797    0.000 3508.797
 86.40  5344.932  430.489    0.000  430.489  1332.084 1832.449    0.000 1832.449    30.462 3446.161    0.000 3446.161
 86.50  5420.410  398.307    0.000  398.307  1148.371 1777.229    0.000 1777.229   151.705 3061.829    0.000 3061.829
 86.60  5410.220  359.138    0.000  359.138  1273.223 1830.777    0.000 1830.777    20.308 3381.010    0.000 3381.010
 86.70  5342.715  411.473    0.000  411.473  1228.730 1831.551    0.000 1831.551     0.000 3318.994    0.000 3318.994
 86.80  5257.592  350.831    0.000  350.831  1059.219 1817.020    0.000 1817.020     0.000 3147.387    0.000 3147.387
 86.90  5289.276  340.912    0.000  340.912  1379.853 1581.656    0.000 1581.656     0.000 3356.486    0.000 3356.486
 87.00  5239.674  345.772    0.000  345.772  1437.467 1528.517    0.000 1528.517    10.053 3359.810    0.000 3359.810
 87.10  5421.404  404.136    0.000  404.136  1596.393 1432.516    0.000 1432.516    90.983 3261.394   10.154 3251.241
 87.20  5391.651  308.458    0.000  308.458  1578.188 1474.314    0.000 1474.314    40.414 3504.473   20.308 3484.165
 87.30  5255.323  345.660    0.000  345.660  1634.376 1427.804    0.000 1427.804     0.000 3515.331   20.308 3495.024
 87.40  5440.698  246.143    0.000  246.143  1688.898 1381.872    0.000 1381.872   162.462 3288.732   91.385 3197.347
 87.50  5394.122  300.339    0.000  300.339  1547.575 1608.155    0.000 1608.155    50.769 3577.661   40.616 3537.046
 87.60  5319.508  341.632    0.000  341.632  1552.670 1282.178    0.000 1282.178     0.000 3131.999    0.000 3131.999
 87.70  5454.607  323.091    0.000  323.091  1649.207 1421.100    0.000 1421.100    10.154 3356.893    0.000 3356.893
 87.80  5364.149  298.707    0.000  298.707  1495.221 1339.463    0.000 1339.463     0.000 3436.815    0.000 3436.815
 87.90  5538.785  320.773    0.000  320.773  1453.114 1408.207    0.000 1408.207    10.053 3564.377    0.000 3564.377
 88.00  5419.847  346.366    0.000  346.366  1161.459 1776.440    0.000 1776.440     0.000 3384.442    0.000 3384.442
 88.10  5360.427  433.504    0.000  433.504  1316.084 1671.837    0.000 1671.837    40.515 3216.442    0.000 3216.442
 88.20  5337.997  349.817    0.000  349.817  1182.590 1623.549    0.000 1623.549     0.000 3419.017    0.000 3419.017
 88.30  5430.044  318.241    0.000  318.241  1139.405 1602.654    0.000 1602.654     0.000 3143.653    0.000 3143.653
 88.40  5715.280  472.729    0.000  472.729  1376.137 1852.162    0.000 1852.162    10.154 3586.994    0.000 3586.994
 88.50  5447.655  302.681    0.000  302.681  1319.137 1679.435    0.000 1679.435   162.462 3197.648    0.000 3197.648
 88.60  5254.721  352.543    0.000  352.543  1204.839 1648.329    0.000 1648.329    40.012 3088.879    0.000 3088.879
 88.70  5249.812  296.768    0.000  296.768  1102.766 1638.476    0.000 1638.476    81.231 2731.385    0.000 2731.385
 88.80  5150.314  386.582    0.000  386.582  1064.479 1721.203    0.000 1721.203    10.154 3023.009    0.000 3023.009
 88.90  5238.527  389.262    0.000  389.262  1174.294 1713.063    0.000 1713.063   192.924 2897.140    0.000 2897.140
 89.00  5320.387  360.075    0.000  360.075  1325.206 1493.394    0.000 1493.394   292.447 3089.053    0.000 3089.053
 89.10  5147.241  367.343    0.000  367.343  1153.709 1673.544    0.000 1673.544    40.616 3121.634    0.000 3121.634
 89.20  5331.821  364.703    0.000  364.703  1186.656 1706.581    0.000 1706.581    50.769 2860.657    0.000 2860.657
 89.30  5502.010  357.067    0.000  357.067  1196.738 1730.277    0.000 1730.277    69.871 3077.905    0.000 3077.905
 89.40  5555.109  285.934    0.000  285.934  1437.902 1447.246    0.000 1447.246    40.616 3135.319    0.000 3135.319
 89.50  5418.576  349.132    0.000  349.132  1115.295 1757.776    0.000 1757.776    71.077 3175.832    0.000 3175.832
 89.60  5592.893  322.953    0.000  322.953  1501.481 1495.600    0.000 1495.600    39.811 3191.111    0.000 3191.111
 89.70  5387.790  309.523    0.000  309.523  1293.234 1463.061    0.000 1463.061    60.923 2840.959    0.000 2840.959
 89.80  5445.677  349.657    0.000  349.657  1306.536 1727.497    0.000 1727.497    10.154 3111.994    0.000 3111.994
 89.90  5535.268  337.346    0.000  337.346  1484.737 1498.614    0.000 1498.614     0.000 3212.937    0.000 3212.937
 90.00  5488.345  342.140    0.000  342.140  1287.896 1591.659    0.000 1591.659    20.308 3101.643    0.000 3101.643
 90.10  5451.442  371.608    0.000  371.608  1293.008 1503.219    0.000 1503.219     0.000 2891.425    0.000 2891.425
 90.20  5530.353  297.020    0.000  297.020  1334.767 1468.861    0.000 1468.861    29.858 3145.663    0.000 3145.663
 90.30  5533.847  364.049    0.000  364.049  1332.234 1508.156    0.000 1508.156    10.053 3003.001    0.000 3003.001
 90.40  5520.839  328.799    0.000  328.799  1367.872 1503.380    0.000 1503.380     0.000 3085.957    0.000 3085.957
 90.50  5509.767  346.389    0.000  346.389  1165.973 1601.197    0.000 1601.197     0.000 3026.323    0.000 3026.323
 90.60  5519.740  377.503    0.000  377.503  1192.642 1638.900    0.000 1638.900    40.012 3146.875    0.000 3146.875
 90.70  5496.382  402.216    0.000  402.216  1179.419 1696.734    0.000 1696.734    39.811 3171.699    0.000 3171.699
 90.80  5382.435  404.144    0.000  404.144  1387.288 1612.092    0.000 1612.092    29.959 3454.303    0.000 3454.303
 90.90  5420.986  369.833    0.000  369.833  1410.170 1333.372    0.000 1333.372   140.546 3127.074    0.000 3127.074
 91.00  5519.156  338.928    0.000  338.928  1410.733 1415.348    0.000 1415.348    70.573 3200.857    0.000 3200.857
 91.10  5499.608  432.729    0.000  432.729  1487.638 1326.100    0.000 1326.100    80.427 3035.885    0.000 3035.885
 91.20  5382.299  422.691    0.000  422.691  1272.326 1482.523    0.000 1482.523   151.705 2870.603    0.000 2870.603
 91.30  5528.717  356.815    0.000  356.815  1251.756 1378.993    0.000 1378.993   232.534 2791.596    0.000 2791.596
 91.40  5291.190  376.144    0.000  376.144  1160.599 1501.728    0.000 1501.728    20.308 3213.420    0.000 3213.420
 91.50  5332.932  444.390    0.000  444.390  1166.414 1571.326    0.000 1571.326     9.953 3060.225    0.000 3060.225
 91.60  5429.446  366.693    0.000  366.693  1150.680 1704.783    0.000 1704.783    80.427 3144.763    0.000 3144.763
 91.70  5333.660  447.798    0.000  447.798  1329.455 1721.510    0.000 1721.510     0.000 3508.692    0.000 3508.692
 91.80  5490.495  380.619    0.000  380.619  1304.438 1547.824    0.000 1547.824    59.717 3058.418    0.000 3058.418
 91.90  5537.398  325.062    0.000  325.062  1349.887 1516.223    0.000 1516.223   141.551 2983.023    0.000 2983.023
 92.00  5466.692  291.664    0.000  291.664  1438.414 1499.213    0.000 1499.213    20.308 3162.564   60.923 3101.641
 92.10  5326.791  288.672    0.000  288.672  1323.313 1549.468    0.000 1549.468    81.231 2961.891    0.000 2961.891
 92.20  5425.902  331.522    0.000  331.522  1152.592 1646.839    0.000 1646.839    19.906 2902.290    0.000 2902.290
 92.30  5487.956  402.891    0.000  402.891  1246.493 1674.409    0.000 1674.409    40.213 3153.017    0.000 3153.017
 92.40  5261.779  403.858    0.000  403.858  1156.373 1543.916    0.000 1543.916    50.265 2839.037    0.000 2839.037
 92.50  5214.494  415.597    0.000  415.597  1299.057 1501.884    0.000 1501.884   110.486 2890.815   30.462 2860.354
 92.60  5186.344  428.819    0.000  428.819  1241.525 1511.580    0.000 1511.580     9.953 2996.390    0.000 2996.390
 92.70  5341.531  337.404    0.000  337.404  1269.273 1379.897    0.000 1379.897     0.000 3060.017    0.000 3060.017
 92.80  5142.243  308.052    0.000  308.052  1310.810 1335.475    0.000 1335.475    30.462 2898.956    0.000 2898.956
 92.90  5136.495  389.149    0.000  389.149  1216.086 1497.181    0.000 1497.181     0.000 3030.458    0.000 3030.458
 93.00  5296.980  404.756    0.000  404.756  1363.846 1519.686    0.000 1519.686     0.000 3388.250    0.000 3388.250
 93.10  5438.342  422.187    0.000  422.187  1287.766 1626.032    0.000 1626.032     0.000 3415.006    0.000 3415.006
 93.20  5618.299  309.272    0.000  309.272  1183.845 1695.702    0.000 1695.702     0.000 3184.484    0.000 3184.484
 93.30  5335.185  420.163    0.000  420.163  1207.711 1699.890    0.000 1699.890     0.000 3202.065    0.000 3202.065
 93.40  5357.940  416.505    0.000  416.505  1196.736 1557.763    0.000 1557.763     0.000 3289.441    0.000 3289.441
 93.50  5479.542  500.987    0.000  500.987  1156.260 1798.176    0.000 1798.176     0.000 3331.350    0.000 3331.350
 93.60  5469.628  361.977    0.000  361.977  1348.169 1687.880    0.000 1687.880     0.000 3376.595    0.000 3376.595
 93.70  5500.348  370.761    0.000  370.761  1121.133 1737.331    0.000 1737.331     0.000 3245.792    0.000 3245.792
 93.80  5423.195  343.893    0.000  343.893  1187.493 1625.130    0.000 1625.130     0.000 3436.307    0.000 3436.307
 93.90  5431.691  369.424    0.000  369.424  1214.502 1766.360    0.000 1766.360     0.000 3445.845    0.000 3445.845
 94.00  5460.995  337.722    0.000  337.722  1525.503 1637.566    0.000 1637.566    30.462 3684.915    0.000 3684.915
 94.10  5337.159  370.385    0.000  370.385  1233.375 1607.197    0.000 1607.197     0.000 3033.067   20.308 3012.759
 94.20  5383.844  416.138    0.000  416.138  1322.104 1598.390    0.000 1598.390    50.769 3282.701   91.385 3191.316
 94.30  5441.018  437.672    0.000  437.672  1369.766 1638.098    0.000 1638.098    60.923 3217.047    0.000 3217.047
 94.40  5532.604  407.788    0.000  407.788  1431.952 1700.940    0.000 1700.940     0.000 3434.599    0.000 3434.599
 94.50  5594.384  425.549    0.000  425.549  1482.925 1770.811    0.000 1770.811    10.154 3617.262   40.616 3576.646
 94.60  5452.937  431.572    0.000  431.572  1389.378 1730.202    0.000 1730.202     0.000 3639.394   81.231 3558.163
 94.70  5590.789  407.616    0.000  407.616  1243.467 1802.852    0.000 1802.852     0.000 3564.183   20.308 3543.875
 94.80  5359.159  390.227    0.000  390.227  1051.948 1790.018    0.000 1790.018     0.000 3350.055    0.000 3350.055
 94.90  5472.589  357.365    0.000  357.365  1008.775 1795.170    0.000 1795.170     0.000 3349.771    0.000 3349.771
 95.00  5445.429  359.182    0.000  359.182  1123.573 1640.127    0.000 1640.127     0.000 3257.564    0.000 3257.564
 95.10  5432.744  391.636    0.000  391.636  1128.648 1786.207    0.000 1786.207    19.906 3335.085    0.000 3335.085
 95.20  5502.286  353.146    0.000  353.146  1310.073 1524.922    0.000 1524.922     0.000 3077.311    0.000 3077.311
 95.30  5520.244  386.493    0.000  386.493  1411.273 1378.711    0.000 1378.711     0.000 2983.810    0.000 2983.810
 95.40  5443.939  380.316    0.000  380.316  1218.519 1512.667    0.000 1512.667     0.000 2995.277    0.000 2995.277
 95.50  5439.100  356.616    0.000  356.616  1333.068 1451.601    0.000 1451.601    19.906 2918.061   10.154 2907.907
 95.60  5638.906  368.119    0.000  368.119  1303.234 1445.797    0.000 1445.797    20.308 2954.260    0.000 2954.260
 95.70  5549.544  367.957    0.000  367.957  1402.282 1537.254    0.000 1537.254    20.308 3306.923    0.000 3306.923
 95.80  5403.987  343.406    0.000  343.406  1233.038 1551.656    0.000 1551.656     0.000 3057.604    0.000 3057.604
 95.90  5490.022  356.065    0.000  356.065  1298.226 1383.886    0.000 1383.886     0.000 2997.388    0.000 2997.388
 96.00  5521.050  337.794    0.000  337.794  1411.194 1534.201    0.000 1534.201    40.616 2993.868    0.000 2993.868
 96.10  5547.324  373.021    0.000  373.021  1347.975 1545.813    0.000 1545.813     0.000 2965.210    0.000 2965.210
 96.20  5443.356  383.321    0.000  383.321  1275.196 1559.981    0.000 1559.981     0.000 3092.685    0.000 3092.685
 96.30  5404.900  331.306    0.000  331.306  1294.269 1371.804    0.000 1371.804     0.000 2790.591    0.000 2790.591
 96.40  5432.369  335.963    0.000  335.963  1252.772 1613.271    0.000 1613.271     0.000 3033.385    0.000 3033.385
 96.50  5424.073  375.762    0.000  375.762  1187.693 1656.839    0.000 1656.839     0.000 3208.102    0.000 3208.102
 96.60  5429.487  339.370    0.000  339.370  1186.521 1630.220    0.000 1630.220    40.616 2903.392    0.000 2903.392
 96.70  5281.351  368.723    0.000  368.723  1043.874 1595.735    0.000 1595.735    20.308 2753.393    0.000 2753.393
 96.80  5374.018  357.343    0.000  357.343  1100.749 1555.433    0.000 1555.433    30.462 2803.765    0.000 2803.765
 96.90  5496.448  335.681    0.000  335.681  1190.145 1351.792    0.000 1351.792    10.154 2661.807    0.000 2661.807
 97.00  5247.187  325.993    0.000  325.993  1389.098 1302.739    0.000 1302.739    40.616 2875.443    0.000 2875.443
 97.10  5348.087  303.881    0.000  303.881  1352.617 1284.912    0.000 1284.912    20.308 2882.979    0.000 2882.979
 97.20  5592.071  281.515    0.000  281.515  1250.065 1351.636    0.000 1351.636     9.953 2751.584    0.000 2751.584
 97.30  5277.030  308.614    0.000  308.614  1257.794 1365.942    0.000 1365.942     0.000 2806.067    0.000 2806.067
 97.40  5424.015  385.325    0.000  385.325  1257.417 1492.044    0.000 1492.044    20.308 3023.224    0.000 3023.224
 97.50  5534.743  350.197    0.000  350.197  1220.847 1366.271    0.000 1366.271     0.000 2770.885    0.000 2770.885
 97.60  5513.803  358.678    0.000  358.678  1293.381 1395.178    0.000 1395.178    20.308 2873.527    0.000 2873.527
 97.70  5531.485  318.009    0.000  318.009  1347.072 1202.037    0.000 1202.037    30.361 2658.691    0.000 2658.691
 97.80  5305.019  325.655    0.000  325.655  1039.767 1376.972    0.000 1376.972     0.000 2679.199    0.000 2679.199
 97.90  5244.107  422.493    0.000  422.493   886.003 1677.086    0.000 1677.086     0.000 3005.933    0.000 3005.933
 98.00  5573.573  397.235    0.000  397.235  1019.323 1621.863    0.000 1621.863     0.000 2792.095    0.000 2792.095
 98.10  5452.429  390.385    0.000  390.385  1235.908 1425.048    0.000 1425.048     0.000 2834.824    0.000 2834.824
 98.20  5596.413  391.593    0.000  391.593  1208.124 1535.893    0.000 1535.893    10.053 2887.008    0.000 2887.008
 98.30  5647.663  348.221    0.000  348.221  1293.458 1559.630    0.000 1559.630     0.000 3067.152    0.000 3067.152
 98.40  5529.554  371.562    0.000  371.562  1246.341 1659.008    0.000 1659.008    10.053 3081.029    0.000 3081.029
 98.50  5533.181  382.127    0.000  382.127  1066.752 1846.850    0.000 1846.850     0.000 2950.535    0.000 2950.535
 98.60  5453.973  306.073    0.000  306.073  1217.592 1507.552    0.000 1507.552     0.000 3061.215    0.000 3061.215
 98.70  5474.242  405.163    0.000  405.163  1100.668 1693.599    0.000 1693.599     0.000 3065.642    0.000 3065.642
 98.80  5573.419  384.192    0.000  384.192  1016.725 1688.474    0.000 1688.474     0.000 3052.089    0.000 3052.089
 98.90  5462.610  324.419    0.000  324.419  1161.534 1682.133    0.000 1682.133     0.000 2974.664    0.000 2974.664
 99.00  5447.632  375.795    0.000  375.795  1046.890 1835.649    0.000 1835.649     0.000 2994.776    0.000 2994.776
 99.10  5419.448  344.195    0.000  344.195   885.187 1752.149    0.000 1752.149     0.000 3051.982    0.000 3051.982
 99.20  5375.165  416.621    0.000  416.621   755.184 1955.722    0.000 1955.722     0.000 2928.923    0.000 2928.923
 99.30  5342.526  387.089    0.000  387.089   938.370 1726.421    0.000 1726.421     0.000 2753.400    0.000 2753.400
 99.40  5180.065  381.153    0.000  381.153   910.354 1722.666    0.000 1722.666     0.000 2742.338    0.000 2742.338
 99.50  5254.929  387.275    0.000  387.275   955.867 1946.224    0.000 1946.224    10.053 3043.834    0.000 3043.834
 99.60  5275.792  400.285    0.000  400.285   967.241 1774.482    0.000 1774.482    10.053 2791.595    0.000 2791.595
 99.70  5301.990  413.691    0.000  413.691   765.880 2006.736    0.000 2006.736     0.000 2903.394    0.000 2903.394
 99.80  5381.383  465.867    0.000  465.867   769.005 1998.883    0.000 1998.883    10.053 2905.601    0.000 2905.601
 99.90  5356.031  388.367    0.000  388.367   905.177 1935.500    0.000 1935.500     0.000 3217.265    0.000 3217.265
100.00  5386.352  469.725    0.000  469.725   889.871 1973.126    0.000 1973.126     0.000 3390.668    0.000 3390.668
100.10  5473.798  452.302    0.000  452.302   909.936 2086.763    0.000 2086.763     0.000 3412.185    0.000 3412.185
100.20  5522.949  443.487    0.000  443.487  1095.989 1929.248    0.000 1929.248     0.000 3545.882    0.000 3545.882
100.30  5380.693  434.914    0.000  434.914   985.406 2003.689    0.000 2003.689     0.000 3431.083    0.000 3431.083
100.40  5347.648  472.674    0.000  472.674   900.998 2143.140    0.000 2143.140    30.159 3478.226    0.000 3478.226
100.50  5336.152  466.695    0.000  466.695   658.040 2430.803    0.000 2430.803    20.308 3891.220    0.000 3891.220
100.60  5449.129  478.299    0.000  478.299   714.341 2308.926    0.000 2308.926     0.000 3508.493    0.000 3508.493
100.70  5453.531  390.480    0.000  390.480   866.261 1862.316    0.000 1862.316     0.000 3156.311    0.000 3156.311
100.80  5379.043  417.203    0.000  417.203   825.445 2116.898    0.000 2116.898     0.000 3569.418    0.000 3569.418
100.90  5143.373  442.377    0.000  442.377   772.827 2155.071    0.000 2155.071     0.000 3382.731    0.000 3382.731
101.00  5603.290  399.042    0.000  399.042   961.859 2212.342    0.000 2212.342     0.000 3509.998    0.000 3509.998
101.10  5402.413  432.452    0.000  432.452   826.741 2295.569    0.000 2295.569     0.000 3441.440    0.000 3441.440
101.20  5475.676  375.422    0.000  375.422   794.274 2337.409    0.000 2337.409     0.000 3388.960    0.000 3388.960
101.30  5325.705  299.542    0.000  299.542   697.866 2200.963    0.000 2200.963     0.000 3116.820    0.000 3116.820
101.40  5446.876  311.118    0.000  311.118   797.898 2145.575    0.000 2145.575     0.000 3287.922    0.000 3287.922
101.50  5466.370  275.464    0.000  275.464   731.858 2121.414    0.000 2121.414     0.000 3171.716    0.000 3171.716
101.60  5478.348  278.064    0.000  278.064   885.955 2070.840    0.000 2070.840     9.953 3266.105    0.000 3266.105
101.70  5277.815  344.542    0.000  344.542   835.566 2155.925    0.000 2155.925     0.000 3481.356    0.000 3481.356
101.80  5268.898  332.796    0.000  332.796   854.670 2152.749    0.000 2152.749     0.000 3236.951    0.000 3236.951
101.90  5295.202  364.447    0.000  364.447   959.906 2163.054    0.000 2163.054     0.000 3445.454    0.000 3445.454
102.00  5275.827  369.126    0.000  369.126   888.886 2000.642    0.000 2000.642     0.000 2899.466    0.000 2899.466
102.10  5504.862  399.769    0.000  399.769   828.525 1980.273    0.000 1980.273     0.000 3063.530    0.000 3063.530
102.20  5300.844  453.756    0.000  453.756   783.970 2036.519    0.000 2036.519     0.000 3017.690    0.000 3017.690
102.30  5360.104  389.479    0.000  389.479   827.763 1987.407    0.000 1987.407     0.000 2927.110    0.000 2927.110
102.40  5520.722  368.508    0.000  368.508   741.570 2210.572    0.000 2210.572     0.000 3129.189    0.000 3129.189
102.50  5293.925  381.806    0.000  381.806   805.802 2137.451    0.000 2137.451     0.000 3304.102    0.000 3304.102
102.60  5196.373  407.475    0.000  407.475   849.071 2008.810    0.000 2008.810     0.000 3032.869    0.000 3032.869
102.70  5364.193  396.730    0.000  396.730   973.066 1859.789    0.000 1859.789    40.212 3078.406    0.000 3078.406
102.80  5160.236  418.112    0.000  418.112   995.203 1688.643    0.000 1688.643    40.515 2987.821    0.000 2987.821
102.90  5212.450  416.230    0.000  416.230  1005.104 1798.378    0.000 1798.378    80.626 3052.164    0.000 3052.164
103.00  5197.076  445.387    0.000  445.387  1100.567 1703.188    0.000 1703.188    30.159 3175.017    0.000 3175.017
103.10  5400.937  391.897    0.000  391.897  1070.442 1937.978    0.000 1937.978     0.000 3366.747    0.000 3366.747
103.20  5345.773  444.525    0.000  444.525  1042.751 1751.507    0.000 1751.507     0.000 3321.486    0.000 3321.486
103.30  5598.672  486.697    0.000  486.697  1092.136 1967.417    0.000 1967.417    50.769 3292.741   30.462 3262.280
103.40  5843.264  499.938    0.000  499.938   925.675 2103.367    0.000 2103.367    30.462 3240.155    0.000 3240.155
103.50  5574.024  491.056    0.000  491.056   962.190 1979.216    0.000 1979.216     0.000 3288.224    0.000 3288.224
103.60  5508.861  511.547    0.000  511.547  1111.295 1816.942    0.000 1816.942     0.000 3261.689    0.000 3261.689
103.70  5513.964  473.554    0.000  473.554   936.124 2064.512    0.000 2064.512     0.000 3553.934    0.000 3553.934
103.80  5384.085  459.252    0.000  459.252   981.932 2025.656    0.000 2025.656     0.000 3526.982    0.000 3526.982
103.90  5368.162  364.129    0.000  364.129   819.014 1860.056    0.000 1860.056     0.000 3225.101    0.000 3225.101
104.00  5292.019  405.562    0.000  405.562   999.772 1812.476    0.000 1812.476     0.000 3400.527    0.000 3400.527
104.10  5449.443  356.133    0.000  356.133   973.997 1941.427    0.000 1941.427     0.000 3167.192    0.000 3167.192
104.20  5625.590  436.804    0.000  436.804   916.100 2084.270    5.707 2078.563     0.000 3478.135   30.462 3447.674
104.30  5661.308  373.192    0.000  373.192  1047.622 1994.617    0.000 1994.617     0.000 3483.265   50.769 3432.495
104.40  5620.346  339.353    0.000  339.353  1197.116 1916.035    9.511 1906.523     0.000 3632.852  132.000 3500.852
104.50  5527.200  407.631    0.000  407.631  1095.121 2043.946    0.000 2043.946     0.000 3470.790   30.462 3440.329
104.60  5573.714  341.099    0.000  341.099  1261.418 1781.518    0.000 1781.518     0.000 3638.170  121.847 3516.324
104.70  5376.693  317.813    0.000  317.813  1392.896 1788.768    0.000 1788.768     0.000 3446.654    0.000 3446.654
104.80  5388.366  330.272    0.000  330.272  1202.089 1815.662    0.000 1815.662     0.000 3546.090   60.923 3485.167
104.90  5470.501  291.066    0.000  291.066  1368.059 1695.681    0.000 1695.681     0.000 3518.240    0.000 3518.240
105.00  5609.769  264.908    0.000  264.908  1513.178 1614.183    9.512 1604.672    20.308 3589.812   71.077 3518.735
105.10  5444.543  274.123    0.000  274.123  1410.577 1609.193    5.707 1603.486    60.923 3379.404   91.385 3288.019
105.20  5494.995  278.502    0.000  278.502  1410.157 1660.146   51.362 1608.784     0.000 3604.787   91.385 3513.402
105.30  5523.381  299.534    0.000  299.534  1653.342 1479.410   45.655 1433.755    10.154 3861.257  314.770 3546.487
105.40  5473.022  240.534    0.000  240.534  1525.763 1560.434    0.000 1560.434     0.000 3580.885  264.001 3316.884
105.50  5565.603  269.688    0.000  269.688  1515.560 1601.033   17.121 1583.912     0.000 3642.098  456.925 3185.173
105.60  5532.074  310.237    0.000  310.237  1372.788 1589.981   22.828 1567.154     0.000 3244.495    0.000 3244.495
105.70  5353.818  303.300    0.000  303.300  1275.012 1513.018   38.046 1474.972    30.159 3338.874   60.722 3278.151
105.80  5454.964  337.003    0.000  337.003  1425.059 1612.058   26.632 1585.426     0.000 3556.731   60.923 3495.808
105.90  5411.636  339.915    0.000  339.915  1598.847 1449.410    0.000 1449.410    70.472 3440.722   30.462 3410.260
106.00  5584.327  370.785    0.000  370.785  1447.388 1584.852   57.069 1527.783    60.420 3639.787  142.154 3497.633
106.10  5435.800  404.473    0.000  404.473  1564.064 1512.528   17.121 1495.407    70.976 3515.323   81.231 3434.092
106.20  5487.408  345.148    0.000  345.148  1483.654 1558.393    9.511 1548.882    20.106 3459.230  243.693 3215.537
106.30  5566.473  317.542    0.000  317.542  1347.198 1635.269    0.000 1635.269    70.472 3327.526   20.308 3307.218
106.40  5705.153  303.569    0.000  303.569  1590.562 1375.977    5.707 1370.270    20.308 3546.177   30.462 3515.715
106.50  5615.867  289.474    0.000  289.474  1924.831 1308.584    0.000 1308.584   142.154 3520.454  192.924 3327.530
106.60  5691.887  344.764    0.000  344.764  1669.542 1458.046    0.000 1458.046    50.769 3579.159  111.693 3467.467
106.70  5680.053  311.658    0.000  311.658  1710.357 1490.969    0.000 1490.969   293.757 3546.580  213.232 3333.348
106.80  5510.095  322.025    0.000  322.025  1625.202 1454.499    0.000 1454.499   171.811 3376.285  243.693 3132.592
106.90  5578.367  321.233    0.000  321.233  1450.702 1721.235    3.805 1717.431    20.308 3416.597  132.000 3284.596
107.00  5506.337  306.210    0.000  306.210  1401.394 1556.654    0.000 1556.654   132.000 2964.913   40.616 2924.297
107.10  5611.764  326.543    0.000  326.543  1378.829 1675.070    0.000 1675.070   223.385 3006.537   40.616 2965.921
107.20  5643.644  302.553    0.000  302.553  1627.487 1545.436    0.000 1545.436   223.385 3400.640   71.077 3329.562
107.30  5416.215  239.208    0.000  239.208  1726.238 1243.635    0.000 1243.635   132.000 3327.643    0.000 3327.643
107.40  5422.344  295.225    0.000  295.225  1653.917 1312.438    0.000 1312.438   284.309 2945.104    0.000 2945.104
107.50  5650.105  287.475    0.000  287.475  1729.753 1409.243    0.000 1409.243   111.693 3494.224  142.154 3352.070
107.60  5691.349  260.445    0.000  260.445  1554.380 1520.702    0.000 1520.702    20.107 3506.997    0.000 3506.997
107.70  5498.087  273.660    0.000  273.660  1567.681 1565.761    0.000 1565.761   101.539 3395.001   40.616 3354.385
107.80  5511.652  258.913    0.000  258.913  1722.299 1365.550    0.000 1365.550   264.001 3141.757    0.000 3141.757
107.90  5640.062  296.195    0.000  296.195  1646.366 1478.078    0.000 1478.078   192.924 3280.593    0.000 3280.593
108.00  5830.491  297.385    0.000  297.385  1495.391 1750.898    0.000 1750.898    50.769 3627.027   50.769 3576.258
108.10  5607.633  305.120    0.000  305.120  1598.310 1520.278    0.000 1520.278    30.462 3507.198  121.847 3385.351
108.20  5897.462  290.821    0.000  290.821  1481.069 1599.718    0.000 1599.718    20.308 3503.669  142.154 3361.515
108.30  5646.157  293.612    0.000  293.612  1026.453 1951.049    0.000 1951.049     0.000 3481.257    0.000 3481.257
108.40  5704.057  302.677    0.000  302.677  1366.783 1634.384    0.000 1634.384     0.000 3583.388    0.000 3583.388
108.50  5424.062  280.590    0.000  280.590  1133.252 1746.906    0.000 1746.906     0.000 3324.728    0.000 3324.728
108.60  5442.676  289.529    0.000  289.529  1244.946 1711.510    0.000 1711.510    81.231 3313.773    0.000 3313.773
108.70  5412.786  287.049    0.000  287.049  1513.476 1530.696    0.000 1530.696   264.001 3150.305    0.000 3150.305
108.80  5484.397  313.998    0.000  313.998  1246.247 1803.547    0.000 1803.547   294.463 2817.742    0.000 2817.742
108.90  5524.653  280.073    0.000  280.073  1000.385 1982.946    0.000 1982.946   101.539 3182.074    0.000 3182.074
109.00  5513.687  293.710    0.000  293.710   952.869 2005.876    0.000 2005.876     0.000 3406.767    0.000 3406.767
109.10  5531.476  273.558    0.000  273.558   796.882 2128.533    0.000 2128.533     0.000 3310.258    0.000 3310.258
109.20  5563.733  271.069    0.000  271.069  1034.404 1919.620    0.000 1919.620     0.000 3212.736    0.000 3212.736
109.30  5312.580  235.453    0.000  235.453   996.358 1912.797    0.000 1912.797     0.000 3304.022    0.000 3304.022
109.40  5647.489  224.662    0.000  224.662  1137.349 2012.893    0.000 2012.893   162.462 3280.391    0.000 3280.391
109.50  5456.253  198.625    0.000  198.625  1024.853 1838.610    0.000 1838.610   274.155 2939.493    0.000 2939.493
109.60  5439.936  218.165    0.000  218.165  1062.688 1750.274    0.000 1750.274   152.308 3032.888    0.000 3032.888
109.70  5432.402  216.164    0.000  216.164   947.413 1861.564    0.000 1861.564    10.154 3080.538    0.000 3080.538
109.80  5355.994  339.411    0.000  339.411  1076.954 1812.170    0.000 1812.170   223.385 2796.729    0.000 2796.729
109.90  5541.168  271.950    0.000  271.950   914.681 1890.442    0.000 1890.442    81.231 2877.454    0.000 2877.454
110.00  5707.771  288.538    0.000  288.538  1067.205 2063.274    0.000 2063.274   223.385 3189.014    0.000 3189.014
110.10  5720.346  244.561    0.000  244.561   903.089 2274.302    0.000 2274.302   121.847 3727.861    0.000 3727.861
110.20  5656.085  238.285    0.000  238.285   941.480 2058.421    0.000 2058.421   162.462 3087.464    0.000 3087.464
110.30  5821.181  213.399    0.000  213.399  1194.395 1987.467    0.000 1987.467   436.315 3311.150    0.000 3311.150
110.40  5782.484  209.106    0.000  209.106  1283.211 1952.969    0.000 1952.969   416.309 3006.445    0.000 3006.445
110.50  5747.571  240.986    0.000  240.986  1142.297 2076.648    0.000 2076.648   670.055 2723.231    0.000 2723.231
110.60  5578.635  275.156    0.000  275.156  1230.791 1881.607    0.000 1881.607   342.814 3189.202    0.000 3189.202
110.70  5764.708  395.081    0.000  395.081  1158.561 2213.510    0.000 2213.510   213.231 3851.724    0.000 3851.724
110.80  5789.944  299.186    0.000  299.186  1331.954 2087.260    0.000 2087.260   476.528 3804.073    0.000 3804.073
110.90  5575.725  346.637    0.000  346.637  1323.894 2107.564    0.000 2107.564   433.795 3905.498    0.000 3905.498
111.00  5637.145  319.112    0.000  319.112  1399.117 1883.207    0.000 1883.207   374.686 3691.453   30.462 3660.992
111.10  5751.750  226.724    0.000  226.724  1726.163 1684.090    0.000 1684.090   820.046 3166.073  111.693 3054.380
111.20  5775.150  262.820    0.000  262.820  1426.120 1710.496    0.000 1710.496   675.775 3184.572    0.000 3184.572
111.30  5458.977  243.477    0.000  243.477  1207.506 1694.472    0.000 1694.472   333.872 3195.436    0.000 3195.436
111.40  5747.073  224.760    0.000  224.760  1414.271 1630.048    0.000 1630.048   304.213 3406.545    0.000 3406.545
111.50  5593.426  317.305    0.000  317.305  1528.471 1329.222    0.000 1329.222   446.369 2801.649    0.000 2801.649
111.60  5432.678  368.482    0.000  368.482  1522.823 1490.301    0.000 1490.301   334.675 3176.327  101.539 3074.788
111.70  5453.516  382.196    0.000  382.196  1521.756 1520.282    0.000 1520.282   253.244 3421.036    0.000 3421.036
111.80  5226.253  400.480    0.000  400.480  1339.879 1553.771    0.000 1553.771   253.244 3263.383    0.000 3263.383
111.90  5445.460  334.139    0.000  334.139  1336.205 1481.578    0.000 1481.578   273.048 3036.795    0.000 3036.795
112.00  5151.127  406.403    0.000  406.403  1510.001 1416.973    0.000 1416.973   588.522 2948.815    0.000 2948.815
112.10  5356.251  397.590    0.000  397.590  1476.511 1636.670    0.000 1636.670   516.237 3070.260    0.000 3070.260
112.20  5340.276  311.424    0.000  311.424  1140.849 1838.290    0.000 1838.290   100.735 3288.343    0.000 3288.343
112.30  5216.830  446.340    0.000  446.340   978.841 2059.627    0.000 2059.627    81.231 3488.288    0.000 3488.288
112.40  5445.788  334.676    0.000  334.676  1239.694 1929.204    0.000 1929.204   109.983 3660.899    0.000 3660.899
112.50  5525.908  314.843    0.000  314.843  1317.889 1835.603    0.000 1835.603   342.914 3235.538    0.000 3235.538
112.60  5444.503  282.535    0.000  282.535   923.020 1927.060    0.000 1927.060    90.380 3189.402    0.000 3189.402
112.70  5467.449  380.923    0.000  380.923  1068.191 2062.922    0.000 2062.922   140.745 3570.318    0.000 3570.318
112.80  5404.719  370.964    0.000  370.964  1255.833 2013.705    0.000 2013.705   456.723 3431.287    0.000 3431.287
112.90  5372.821  341.960    0.000  341.960  1272.522 1944.307    0.000 1944.307   152.308 3525.675    0.000 3525.675
113.00  5432.893  331.420    0.000  331.420  1267.809 1930.106    0.000 1930.106   253.847 3942.691    0.000 3942.691
113.10  5473.934  310.795    0.000  310.795  1384.963 1980.441    0.000 1980.441   334.070 3681.106    0.000 3681.106
113.20  5544.679  321.104    0.000  321.104  1263.703 2019.080    0.000 2019.080   526.389 3508.489    0.000 3508.489
113.30  5603.221  308.115    0.000  308.115  1339.142 2037.999    0.000 2037.999   487.285 3460.937    0.000 3460.937
113.40  5588.215  363.874    0.000  363.874  1569.261 1948.538    0.000 1948.538   709.159 3358.089  121.846 3236.242
113.50  5294.327  411.089    0.000  411.089  1453.133 1738.326    0.000 1738.326   402.325 3589.216  182.669 3406.547
113.60  5540.580  253.065    0.000  253.065  1562.106 1569.856    0.000 1569.856   322.203 3134.907    0.000 3134.907
113.70  5540.618  347.229    0.000  347.229  1562.414 1663.992    0.000 1663.992   273.752 3467.785    0.000 3467.785
113.80  5604.386  301.925    0.000  301.925  1452.462 1667.033    0.000 1667.033   172.616 3538.857    0.000 3538.857
113.90  5498.548  323.201    0.000  323.201  1301.296 2019.102    0.000 2019.102   566.400 3536.946    0.000 3536.946
114.00  5563.166  318.928    0.000  318.928  1344.473 1843.197    0.000 1843.197   444.050 3385.736    0.000 3385.736
114.10  5545.548  366.015    0.000  366.015  1592.809 1721.890    0.000 1721.890   646.624 3454.405    0.000 3454.405
114.20  5412.065  376.912    0.000  376.912  1816.368 1667.963    0.000 1667.963   789.281 3518.240    0.000 3518.240
114.30  5517.278  333.367    0.000  333.367  1870.131 1599.849    0.000 1599.849   893.340 3605.409    0.000 3605.409
114.40  5573.385  317.583    0.000  317.583  1608.862 1648.437    0.000 1648.437   608.527 3449.391    0.000 3449.391
114.50  5548.383  424.599    0.000  424.599  1702.252 1626.032    0.000 1626.032   476.527 3792.287    0.000 3792.287
114.60  5584.624  421.192    0.000  421.192  1573.320 1968.617    0.000 1968.617   212.829 4081.112    0.000 4081.112
114.70  5545.999  381.458    0.000  381.458  1595.732 1727.790    0.000 1727.790   345.030 3618.372    0.000 3618.372
114.80  5481.370  382.296    0.000  382.296  1673.438 1715.042    0.000 1715.042   507.593 3772.487    0.000 3772.487
114.90  5609.437  337.622    0.000  337.622  1798.135 1567.736    0.000 1567.736   324.723 3941.390    0.000 3941.390
115.00  5495.930  324.655    0.000  324.655  1635.451 1696.579    0.000 1696.579   365.540 3559.870    0.000 3559.870
115.10  5585.483  281.042    0.000  281.042  1569.363 1577.700    0.000 1577.700   272.341 3552.935    0.000 3552.935
115.20  5454.709  355.354    0.000  355.354  1702.005 1545.557    0.000 1545.557   465.869 3632.948    0.000 3632.948
115.30  5489.199  364.718    0.000  364.718  1690.241 1690.524    0.000 1690.524   658.591 3739.104    0.000 3739.104
115.40  5561.102  288.699    0.000  288.699  1691.599 1539.632    0.000 1539.632   476.728 3401.524    0.000 3401.524
115.50  5654.611  293.698    0.000  293.698  1613.699 1693.337    0.000 1693.337   456.723 3640.595    0.000 3640.595
115.60  5572.518  259.236    0.000  259.236  1563.673 1660.029    0.000 1660.029   364.935 3722.427    0.000 3722.427
115.70  5567.666  320.731    0.000  320.731  1669.995 1446.047    0.000 1446.047   222.378 3319.905    0.000 3319.905
115.80  5633.301  379.613    0.000  379.613  1488.258 1696.436    0.000 1696.436   121.544 3972.547    0.000 3972.547
115.90  5513.676  340.760    0.000  340.760  1291.578 1711.154    0.000 1711.154     0.000 3553.042    0.000 3553.042
116.00  5546.428  265.422    0.000  265.422  1602.738 1510.991    0.000 1510.991   152.107 3597.983    0.000 3597.983
116.10  5748.378  236.871    0.000  236.871  1702.030 1805.656    0.000 1805.656   342.415 4072.886    0.000 4072.886
116.20  5713.522  254.044    0.000  254.044  1945.562 1699.990    0.000 1699.990   736.195 3497.625    0.000 3497.625
116.30  5689.604  257.571    0.000  257.571  1685.196 1818.110    0.000 1818.110   805.860 3133.905    0.000 3133.905
116.40  5593.821  235.744    0.000  235.744  1383.880 1943.994    0.000 1943.994   395.195 3161.359    0.000 3161.359
116.50  5709.475  249.191    0.000  249.191  1514.477 2134.863    0.000 2134.863   758.215 3258.362    0.000 3258.362
116.60  5731.550  215.441    0.000  215.441  1632.294 1960.760    0.000 1960.760   954.162 3088.267    0.000 3088.267
116.70  5565.876  213.331    0.000  213.331  1500.850 1835.418    0.000 1835.418   466.675 3206.989    0.000 3206.989
116.80  5777.361  244.786    0.000  244.786  1530.577 1971.495    0.000 1971.495   629.440 3393.692    0.000 3393.692
116.90  5724.556  204.506    0.000  204.506  1389.152 1973.979    0.000 1973.979   324.622 3132.914    0.000 3132.914
117.00  5660.445  310.058    0.000  310.058  1410.132 1769.277    0.000 1769.277   345.031 3106.769    0.000 3106.769
117.10  5734.990  273.468    0.000  273.468  1260.503 1866.373    0.000 1866.373   243.693 3227.912    0.000 3227.912
117.20  5754.706  303.134    0.000  303.134  1171.513 1784.591    0.000 1784.591    91.385 3050.178    0.000 3050.178
117.30  5602.455  253.730    0.000  253.730  1093.299 1875.545    0.000 1875.545   161.757 2774.404    0.000 2774.404
117.40  5604.572  258.606    0.000  258.606  1182.580 1620.484    0.000 1620.484   223.184 2640.391    0.000 2640.391
117.50  5744.285  261.343    0.000  261.343  1536.666 1831.838    0.000 1831.838   609.233 2989.852    0.000 2989.852
117.60  5855.669  273.821    0.000  273.821  1621.775 1678.195    0.000 1678.195   547.705 3178.443    0.000 3178.443
117.70  5795.606  259.441    0.000  259.441  1280.414 1583.464    0.000 1583.464    80.526 3056.207    0.000 3056.207
117.80  5827.632  231.735    0.000  231.735  1095.960 1856.422    0.000 1856.422    10.053 3272.250    0.000 3272.250
117.90  5723.545  282.733    0.000  282.733  1092.205 1791.466    0.000 1791.466    10.053 2849.689    0.000 2849.689
118.00  5549.035  302.032    0.000  302.032   894.604 1913.028    0.000 1913.028    40.212 2821.046    0.000 2821.046
118.10  5419.479  343.876    0.000  343.876   844.647 2109.546    0.000 2109.546     0.000 3303.816    0.000 3303.816
118.20  5577.113  358.206    0.000  358.206   748.829 2241.542    0.000 2241.542     0.000 3362.127    0.000 3362.127
118.30  5528.657  251.014    0.000  251.014  1193.287 1950.810    0.000 1950.810     0.000 3543.996    0.000 3543.996
118.40  5782.907  268.894    0.000  268.894  1144.285 2324.059    0.000 2324.059    81.231 3641.695    0.000 3641.695
118.50  5461.507  278.735    0.000  278.735  1028.764 1801.748    0.000 1801.748    20.308 2886.406    0.000 2886.406
118.60  5422.737  301.684    0.000  301.684  1045.902 1799.968    0.000 1799.968   152.308 3058.621    0.000 3058.621
118.70  5528.196  336.289    0.000  336.289  1336.899 1471.855    0.000 1471.855    90.983 2902.992    0.000 2902.992
118.80  5617.025  316.938    0.000  316.938  1138.596 1751.615    0.000 1751.615   172.616 2889.408    0.000 2889.408
118.90  5535.657  310.204    0.000  310.204  1053.579 1717.111    0.000 1717.111    30.462 2911.224    0.000 2911.224
119.00  5670.596  302.057    0.000  302.057  1104.340 1792.887    0.000 1792.887    40.213 3208.904    0.000 3208.904
119.10  5619.514  252.397    0.000  252.397  1136.762 1735.123    0.000 1735.123    30.361 3092.088    0.000 3092.088
119.20  5554.830  235.081    0.000  235.081  1289.257 1510.671    0.000 1510.671     0.000 2903.587    0.000 2903.587
119.30  5373.434  321.066    0.000  321.066  1017.612 1664.115    0.000 1664.115   152.308 2390.663    0.000 2390.663
119.40  5583.006  371.380    0.000  371.380  1209.208 1750.321    0.000 1750.321   172.515 3111.995    0.000 3111.995
119.50  5583.764  365.702    0.000  365.702  1115.314 1765.487    0.000 1765.487    30.462 3113.604    0.000 3113.604
119.60  5438.016  453.679    0.000  453.679  1067.161 1809.152    0.000 1809.152    19.906 2742.133    0.000 2742.133
119.70  5688.943  337.619    0.000  337.619  1187.053 1804.932    0.000 1804.932    60.923 2798.745    0.000 2798.745
119.80  5516.264  358.724    0.000  358.724   866.519 1915.448    0.000 1915.448     0.000 2756.211    0.000 2756.211
119.90  5514.860  288.828    0.000  288.828   803.614 2005.566    0.000 2005.566     0.000 2820.752    0.000 2820.752
120.00  5645.000  255.724    0.000  255.724  1014.724 1707.866    0.000 1707.866     0.000 2820.050    0.000 2820.050
120.10  5627.633  235.922    0.000  235.922  1026.351 1683.188    0.000 1683.188     0.000 2768.673    0.000 2768.673
120.20  5520.743  286.709    0.000  286.709  1047.127 1648.556    0.000 1648.556     0.000 2873.234    0.000 2873.234
120.30  5581.957  317.818    0.000  317.818   967.147 1863.596    0.000 1863.596     0.000 2911.638    0.000 2911.638
120.40  5577.209  249.472    0.000  249.472  1153.680 1533.772    0.000 1533.772    20.308 2696.804    0.000 2696.804
120.50  5483.640  284.630    0.000  284.630  1055.975 1620.189    0.000 1620.189     0.000 2924.502    0.000 2924.502
120.60  5494.985  307.594    0.000  307.594   995.821 1789.240    0.000 1789.240     0.000 2848.299    0.000 2848.299
120.70  5453.935  313.413    0.000  313.413   970.506 1832.411    0.000 1832.411     0.000 2577.971    0.000 2577.971
120.80  5579.946  307.325    0.000  307.325  1097.150 1737.351    0.000 1737.351     0.000 2809.994    0.000 2809.994
120.90  5489.081  283.320    0.000  283.320   976.992 1750.571    0.000 1750.571     0.000 2574.254    0.000 2574.254
121.00  5285.225  232.286    0.000  232.286   909.155 1679.078    0.000 1679.078     0.000 2651.762    0.000 2651.762
121.10  5376.801  282.447    0.000  282.447   921.569 1728.011    0.000 1728.011     0.000 2671.675    0.000 2671.675
121.20  5317.970  301.058    0.000  301.058  1016.461 1689.527    0.000 1689.527     0.000 2772.198    0.000 2772.198
121.30  5506.358  283.285    0.000  283.285   901.750 1978.994    0.000 1978.994     0.000 2973.859    0.000 2973.859
121.40  5592.988  250.854    0.000  250.854   892.159 1875.278    0.000 1875.278    19.906 3005.026    0.000 3005.026
121.50  5287.490  330.979    0.000  330.979   737.126 1907.425    0.000 1907.425     0.000 2934.757    0.000 2934.757
121.60  5350.861  305.776    0.000  305.776   909.286 1808.437    0.000 1808.437     9.953 2772.505    0.000 2772.505
121.70  5548.671  381.003    0.000  381.003   826.238 1998.794    0.000 1998.794    19.906 2828.303    0.000 2828.303
121.80  5491.269  302.828    0.000  302.828   971.508 1879.276    0.000 1879.276    29.858 2841.572    0.000 2841.572
121.90  5355.195  354.920    0.000  354.920   922.745 2009.490    0.000 2009.490     0.000 2922.789    0.000 2922.789
122.00  5431.305  346.521    0.000  346.521  1150.180 1781.066    0.000 1781.066    70.473 2943.307    0.000 2943.307
122.10  5354.324  341.908    0.000  341.908  1275.526 1746.243    0.000 1746.243    50.166 3172.715    0.000 3172.715
122.20  5486.706  371.229    0.000  371.229  1327.659 1736.572    0.000 1736.572   111.693 3203.789    0.000 3203.789
122.30  5554.590  357.572    0.000  357.572  1315.353 1686.859    0.000 1686.859    50.769 3132.009    0.000 3132.009
122.40  5673.205  405.938    0.000  405.938  1423.924 1822.645    0.000 1822.645    10.154 3330.757    0.000 3330.757
122.50  5480.840  348.211    0.000  348.211  1066.593 1970.190    0.000 1970.190     0.000 3260.084    0.000 3260.084
122.60  5554.784  411.753    0.000  411.753  1177.319 1858.246    0.000 1858.246    10.154 3417.614    0.000 3417.614
122.70  5521.469  344.297    0.000  344.297  1049.121 2116.293    0.000 2116.293   101.539 3422.738    0.000 3422.738
122.80  5487.505  352.829    0.000  352.829  1095.557 2039.522    0.000 2039.522    40.616 3115.107    0.000 3115.107
122.90  5453.411  317.377    0.000  317.377  1211.079 1961.749    0.000 1961.749    20.207 3350.148    0.000 3350.148
123.00  5497.909  301.522    0.000  301.522  1204.402 1862.527    0.000 1862.527    20.106 3057.900    0.000 3057.900
123.10  5614.850  279.381    0.000  279.381  1292.696 1973.614    0.000 1973.614    30.462 3459.510    0.000 3459.510
123.20  5401.042  294.895    0.000  294.895  1510.764 1756.171    0.000 1756.171   211.619 3352.850  201.465 3151.385
123.30  5571.389  274.831    0.000  274.831  1477.447 2070.055   87.506 1982.549    71.077 3710.568  223.385 3487.183
123.40  5394.646  269.441    0.000  269.441  1662.133 1624.675   39.818 1584.857    50.769 3799.348  467.078 3332.270
123.50  5308.948  364.793    0.000  364.793  1291.501 1828.611   83.658 1744.954    10.154 3377.011  406.155 2970.855
123.60  5383.790  368.160    0.000  368.160  1399.541 1761.706   15.218 1746.487    81.231 3556.447  243.090 3313.357
123.70  5534.131  304.333    0.000  304.333  1414.868 1837.096   29.486 1807.610    40.616 3675.871  212.326 3463.545
123.80  5405.959  279.060    0.000  279.060  1359.239 1938.613    0.000 1938.613   111.693 3742.738  233.539 3509.199
123.90  5355.398  355.665    0.000  355.665  1357.349 1844.345    0.000 1844.345   111.693 3529.809  497.540 3032.269
124.00  5352.700  319.780    0.000  319.780  1402.041 1739.036   43.753 1695.282    50.769 3356.987  142.154 3214.833
124.10  5350.672  329.632    0.000  329.632  1376.016 1748.690    0.000 1748.690   132.000 3425.754  335.078 3090.676
124.20  5243.967  375.209    0.000  375.209  1032.226 1987.615    0.000 1987.615    30.462 3337.478  213.231 3124.247
124.30  5376.108  368.440    0.000  368.440  1342.254 1980.671    3.805 1976.867    81.130 3386.739  152.308 3234.431
124.40  5303.649  402.901    0.000  402.901  1206.504 1973.735    5.448 1968.287    10.154 3303.411   40.616 3262.796
124.50  5297.024  422.534    0.000  422.534  1182.976 1944.092   61.003 1883.089     0.000 3245.802   10.154 3235.648
124.60  5332.798  382.468    0.000  382.468  1399.621 1701.507    5.707 1695.800     0.000 3312.664   50.769 3261.895
124.70  5384.806  318.736    0.000  318.736  1118.854 1899.727   13.316 1886.411     0.000 2758.720   71.077 2687.643
124.80  5213.847  389.878    0.000  389.878  1132.734 1923.108    0.000 1923.108    10.154 2952.750    0.000 2952.750
124.90  5210.643  362.891    0.000  362.891  1126.763 1975.020   19.023 1955.997     0.000 3020.807   30.462 2990.345
125.00  5303.290  333.378    0.000  333.378  1141.037 2092.995  106.529 1986.466     0.000 3120.339   60.923 3059.416
125.10  5187.178  355.679    0.000  355.679  1237.585 1846.171   53.264 1792.907     0.000 3060.829   40.616 3020.213
125.20  5352.812  351.250    0.000  351.250  1324.888 2079.892  112.235 1967.657    10.154 3510.094   30.462 3479.633
125.30  5372.495  404.610    0.000  404.610  1371.132 1900.656   38.046 1862.610     0.000 3460.039    0.000 3460.039
125.40  5370.922  372.065    0.000  372.065  1370.532 1778.359    0.000 1778.359    30.462 3056.900    0.000 3056.900
125.50  5384.929  405.057    0.000  405.057  1262.657 1938.112    0.000 1938.112     0.000 3527.790    0.000 3527.790
125.60  5221.091  438.727    0.000  438.727  1377.571 1753.109    0.000 1753.109    50.769 3364.229    0.000 3364.229
125.70  5489.229  430.614    0.000  430.614  1346.687 1896.114    0.000 1896.114    60.923 3256.147    0.000 3256.147
125.80  5380.304  356.124    0.000  356.124  1464.289 1854.505    0.000 1854.505    71.077 3125.657    0.000 3125.657
125.90  5429.809  445.143    0.000  445.143  1339.335 2017.280    0.000 2017.280    30.059 3402.729    0.000 3402.729
126.00  5355.081  403.129    0.000  403.129  1393.726 1718.436    0.000 1718.436   233.539 3217.445   30.462 3186.983
126.10  5469.595  381.643    0.000  381.643  1396.184 1759.861    0.000 1759.861    10.154 3281.886    0.000 3281.886
126.20  5329.057  387.395    0.000  387.395  1545.309 1741.754    0.000 1741.754    60.822 3389.461    0.000 3389.461
126.30  5403.728  406.126    0.000  406.126  1351.827 1882.385    0.000 1882.385     0.000 3468.476    0.000 3468.476
126.40  5502.942  379.214    0.000  379.214  1468.943 2011.939    0.000 2011.939    40.616 3398.005   30.462 3367.543
126.50  5410.316  379.315    0.000  379.315  1326.733 2093.826    0.000 2093.826   100.531 3398.403    0.000 3398.403
126.60  5459.620  264.711    0.000  264.711  1405.122 1966.184    0.000 1966.184    30.159 3231.819    0.000 3231.819
126.70  5296.083  390.122    0.000  390.122  1074.764 2071.553    0.000 2071.553    10.154 3024.229    0.000 3024.229
126.80  5327.007  489.442    0.000  489.442  1212.189 1971.700    0.000 1971.700     0.000 3406.157    0.000 3406.157
126.90  5415.898  441.213    0.000  441.213  1220.965 1990.842    0.000 1990.842     0.000 3465.467    0.000 3465.467
127.00  5330.878  387.279    0.000  387.279  1215.681 1801.506    0.000 1801.506     0.000 3170.608    0.000 3170.608
127.10  5448.220  345.905    0.000  345.905   857.474 2109.051    0.000 2109.051     0.000 2992.862    0.000 2992.862
127.20  5498.940  333.799    0.000  333.799   906.848 1995.277    0.000 1995.277     0.000 2903.693    0.000 2903.693
127.30  5499.420  345.803    0.000  345.803  1236.456 2019.255    0.000 2019.255    10.154 3501.461    0.000 3501.461
127.40  5336.406  301.821    0.000  301.821  1013.636 1982.316    0.000 1982.316     0.000 3282.906    0.000 3282.906
127.50  5437.953  403.976    0.000  403.976  1031.678 1911.285    0.000 1911.285    50.769 3200.369    0.000 3200.369
127.60  5445.403  413.211    0.000  413.211   895.572 2074.420    0.000 2074.420    20.308 3109.081    0.000 3109.081
127.70  5411.734  354.507    0.000  354.507   861.935 2219.017    0.000 2219.017     0.000 3132.398    0.000 3132.398
127.80  5539.932  334.368    0.000  334.368  1068.407 2232.186    0.000 2232.186    59.917 3533.023    0.000 3533.023
127.90  5418.916  350.712    0.000  350.712   976.579 1938.984    0.000 1938.984    10.154 3084.546   40.616 3043.930
128.00  5483.514  318.419    0.000  318.419   984.739 2105.586    0.000 2105.586     0.000 3094.292    0.000 3094.292
128.10  5614.231  281.617    0.000  281.617   976.062 2199.355    0.000 2199.355     0.000 3182.360    0.000 3182.360
128.20  5463.393  287.218    0.000  287.218  1129.542 2045.666   11.414 2034.252     0.000 3389.263    0.000 3389.263
128.30  5620.972  300.440    0.000  300.440  1100.628 2109.783   39.948 2069.835     0.000 3463.357    0.000 3463.357
128.40  5548.513  282.162    0.000  282.162  1163.744 2022.634    0.000 2022.634     0.000 3549.521   30.462 3519.059
128.50  5561.756  311.083    0.000  311.083  1218.695 1827.539    0.000 1827.539     0.000 3054.989    0.000 3054.989
128.60  5521.749  303.273    0.000  303.273  1245.492 1840.414   47.557 1792.856     0.000 3428.371    0.000 3428.371
128.70  5617.612  345.292    0.000  345.292  1166.971 2173.311  167.402 2005.909     0.000 3798.734   50.769 3747.964
128.80  5721.847  327.778    0.000  327.778  1050.737 2146.524   45.655 2100.869     0.000 3697.588   40.616 3656.973
128.90  5518.898  386.734    0.000  386.734  1430.468 1979.003   30.437 1948.567   271.434 3643.604  159.646 3483.958
129.00  5666.235  290.422    0.000  290.422  1294.683 1870.993    0.000 1870.993    20.006 3362.324    0.000 3362.324
129.10  5444.585  248.634    0.000  248.634  1318.376 1868.311    0.000 1868.311    50.265 3534.127   30.462 3503.665
129.20  5583.959  198.234    0.000  198.234  1075.457 1772.633    0.000 1772.633     0.000 2912.538    0.000 2912.538
129.30  5584.982  247.854    0.000  247.854  1061.869 1869.061    0.000 1869.061     0.000 3053.473    0.000 3053.473
129.40  5573.787  221.413    0.000  221.413  1009.604 2013.124    0.000 2013.124    10.154 3282.288   10.154 3272.134
129.50  5645.594  278.404    0.000  278.404  1275.117 1888.574    0.000 1888.574    40.616 3074.994    0.000 3074.994
129.60  5567.762  281.969    0.000  281.969  1366.931 1870.513   41.851 1828.662    30.462 3206.095    0.000 3206.095
129.70  5531.273  216.078    0.000  216.078  1406.052 1727.670   98.920 1628.750     0.000 3106.363   71.077 3035.286
129.80  5625.846  248.797    0.000  248.797  1301.939 1933.032  106.529 1826.504     0.000 3441.239  101.539 3339.700
129.90  5660.832  263.816    0.000  263.816  1271.720 1979.376   81.799 1897.577    10.053 3493.117   10.154 3482.963
130.00  5581.686  278.970    0.000  278.970  1108.058 1832.276   26.546 1805.730     0.000 3018.605    0.000 3018.605
130.10  5560.840  265.653    0.000  265.653  1148.608 1850.046  102.724 1747.322     0.000 3204.196    0.000 3204.196
130.20  5563.407  291.507    0.000  291.507   967.716 1972.505    0.000 1972.505     0.000 3088.570    0.000 3088.570
130.30  5377.356  346.117    0.000  346.117   968.065 1984.947    1.902 1983.045     0.000 3054.788    0.000 3054.788
130.40  5452.778  322.564    0.000  322.564  1167.356 1921.473    0.000 1921.473     0.000 3182.765    0.000 3182.765
130.50  5517.693  324.270    0.000  324.270  1078.301 2028.292   70.385 1957.908     0.000 3317.880   71.077 3246.802
130.60  5769.279  290.986    0.000  290.986  1238.377 1814.117    0.000 1814.117     0.000 2958.774    0.000 2958.774
130.70  5490.509  328.035    0.000  328.035  1305.400 1729.073    0.000 1729.073     0.000 3104.658    0.000 3104.658
130.80  5422.890  341.971    0.000  341.971  1215.645 1861.278    0.000 1861.278     0.000 3195.040   30.462 3164.579
130.90  5409.402  368.163    0.000  368.163  1152.384 1953.277    0.000 1953.277     0.000 3275.470   10.154 3265.317
131.00  5492.652  393.855    0.000  393.855  1023.997 2067.307    0.000 2067.307     0.000 3432.493    0.000 3432.493
131.10  5583.870  391.735    0.000  391.735  1034.332 2240.629    3.805 2236.825     0.000 3311.758    0.000 3311.758
131.20  5447.582  358.928    0.000  358.928   904.495 2326.458  104.626 2221.832     0.000 3276.461  324.924 2951.537
131.30  5472.473  390.295    0.000  390.295   942.131 2008.777   20.925 1987.852     0.000 3064.752  111.693 2953.059
131.40  5368.797  356.651    0.000  356.651   848.345 2080.062    0.000 2080.062     0.000 3048.462    0.000 3048.462
131.50  5334.290  364.387    0.000  364.387   725.261 2197.524   19.023 2178.501     0.000 2902.085    0.000 2902.085
131.60  5587.314  291.076    0.000  291.076   783.487 2124.304   68.483 2055.821     0.000 3026.444   20.308 3006.136
131.70  5505.334  295.252    0.000  295.252   776.724 2209.440   26.632 2182.808     0.000 2984.721    0.000 2984.721
131.80  5524.706  339.952    0.000  339.952   836.887 2161.897    0.000 2161.897     0.000 2803.360    0.000 2803.360
131.90  5548.433  305.547    0.000  305.547   917.976 2284.592   38.046 2246.546     0.000 3193.927    0.000 3193.927
132.00  5494.745  444.050    0.000  444.050   703.952 2299.922    0.000 2299.922     0.000 3135.917    0.000 3135.917
132.10  5559.858  402.700    0.000  402.700   745.579 2300.762    0.000 2300.762     0.000 3104.150    0.000 3104.150
132.20  5577.812  429.716    0.000  429.716   852.672 2306.354    0.000 2306.354     0.000 3068.771    0.000 3068.771
132.30  5552.305  343.864    0.000  343.864   847.773 2241.761    0.000 2241.761     0.000 3236.159    0.000 3236.159
132.40  5404.247  423.583    0.000  423.583   856.823 2322.449  119.845 2202.604     0.000 3267.011   30.462 3236.549
132.50  5446.239  409.964    0.000  409.964   998.233 2042.265   24.730 2017.536     9.953 3061.522    0.000 3061.522
132.60  5400.009  363.773    0.000  363.773   929.537 2202.727    3.805 2198.922     0.000 3173.916    0.000 3173.916
132.70  5272.843  320.967    0.000  320.967  1020.199 2007.004    0.000 2007.004     0.000 2991.442    0.000 2991.442
132.80  5431.182  368.878    0.000  368.878   956.868 2156.181   70.298 2085.882     0.000 3073.185   30.462 3042.723
132.90  5321.150  389.956    0.000  389.956  1008.355 2032.399   62.776 1969.623     0.000 3074.189    0.000 3074.189
133.00  5268.846  410.897    0.000  410.897   874.718 2144.145  116.040 2028.104    10.053 3051.964   60.923 2991.041
133.10  5114.246  468.827    0.000  468.827   932.922 2152.170   74.190 2077.981     0.000 3141.350   10.154 3131.196
133.20  5280.870  474.333    0.000  474.333   882.642 2243.571   20.925 2222.646     0.000 3152.310    0.000 3152.310
133.30  5292.595  479.362    0.000  479.362   807.285 2105.287   57.069 2048.218     0.000 3097.326    0.000 3097.326
133.40  5275.080  442.907    0.000  442.907   978.104 1956.496    0.000 1956.496     0.000 2628.629    0.000 2628.629
133.50  5161.143  475.868    0.000  475.868  1019.891 1776.358    0.000 1776.358     0.000 2870.414    0.000 2870.414
133.60  5325.248  488.876    0.000  488.876   833.108 2140.465    0.000 2140.465     0.000 2850.410    0.000 2850.410
133.70  5109.631  433.453    0.000  433.453   859.864 1917.938    0.000 1917.938     0.000 2734.596    0.000 2734.596
133.80  5254.049  398.003    0.000  398.003   814.209 2000.472    0.000 2000.472     0.000 2699.710    0.000 2699.710
133.90  5305.990  390.661    0.000  390.661   588.187 2115.728    0.000 2115.728     0.000 2647.428    0.000 2647.428
134.00  5233.112  368.968    0.000  368.968   799.509 1908.527    0.000 1908.527     0.000 2863.679    0.000 2863.679
134.10  5346.272  381.984    0.000  381.984   746.728 2156.704    0.000 2156.704     0.000 3082.849    0.000 3082.849
134.20  5202.835  394.895    0.000  394.895   811.706 2015.408    0.000 2015.408     0.000 2718.207    0.000 2718.207
134.30  5074.695  451.536    0.000  451.536   718.828 2062.973    0.000 2062.973     0.000 2615.260    0.000 2615.260
134.40  5096.498  454.126    0.000  454.126   849.414 1935.697    0.000 1935.697     0.000 2920.767    0.000 2920.767
134.50  5259.376  503.141    0.000  503.141   841.817 2019.233    0.000 2019.233     0.000 3053.983    0.000 3053.983
134.60  5110.358  440.151    0.000  440.151   962.649 1713.966    0.000 1713.966     0.000 2720.010    0.000 2720.010
134.70  5178.535  443.291    0.000  443.291   859.586 1986.071    0.000 1986.071     0.000 2831.909    0.000 2831.909
134.80  5326.979  476.531    0.000  476.531   791.509 2138.025    0.000 2138.025     0.000 2749.374    0.000 2749.374
134.90  5082.569  462.739    0.000  462.739   891.685 2053.515    0.000 2053.515     0.000 3118.736    0.000 3118.736
135.00  5186.853  499.569    0.000  499.569   888.390 2067.019    0.000 2067.019     0.000 2995.070    0.000 2995.070
135.10  5397.383  451.706    0.000  451.706   943.751 2007.148    0.000 2007.148     0.000 2786.159    0.000 2786.159
135.20  5267.052  501.025    0.000  501.025   833.778 2127.494    0.000 2127.494     0.000 2923.097    0.000 2923.097
135.30  5080.657  467.924    0.000  467.924   909.003 1898.002    0.000 1898.002     0.000 2823.265    0.000 2823.265
135.40  5288.978  545.340    0.000  545.340   950.784 1926.933    0.000 1926.933     0.000 2910.013    0.000 2910.013
135.50  5228.168  476.591    0.000  476.591   867.197 2064.592    0.000 2064.592     0.000 2907.900    0.000 2907.900
135.60  5432.504  431.827    0.000  431.827  1045.174 2190.267    1.902 2188.365     0.000 3001.599    0.000 3001.599
135.70  5459.956  439.125    0.000  439.125   854.667 2168.498   15.218 2153.280     0.000 3049.661    0.000 3049.661
135.80  5335.685  478.229    0.000  478.229  1072.824 2114.599   36.144 2078.456     0.000 3168.698    0.000 3168.698
135.90  5269.294  476.585    0.000  476.585   933.394 2038.740    7.609 2031.130     0.000 2853.227    0.000 2853.227
136.00  5375.595  410.127    0.000  410.127  1010.903 1890.972    0.000 1890.972     0.000 2962.803    0.000 2962.803
136.10  5357.374  375.998    0.000  375.998  1003.077 1900.114   13.316 1886.798     0.000 2933.342    0.000 2933.342
136.20  5384.203  397.902    0.000  397.902  1112.851 1896.140   24.730 1871.410     0.000 3135.313    0.000 3135.313
136.30  5367.004  414.318    0.000  414.318  1028.964 1924.232    0.000 1924.232     0.000 3077.609    0.000 3077.609
136.40  5333.062  489.332    0.000  489.332   914.770 1993.342    0.000 1993.342     0.000 2971.352    0.000 2971.352
136.50  5517.081  436.529    0.000  436.529   964.512 2127.711    0.000 2127.711     0.000 3143.160   30.462 3112.699
136.60  5433.472  405.750    0.000  405.750  1075.356 2059.217    7.609 2051.608    30.361 3366.538    0.000 3366.538
136.70  5343.216  398.921    0.000  398.921   998.154 1924.460    0.000 1924.460     0.000 2928.218    0.000 2928.218
136.80  5287.014  386.893    0.000  386.893   895.568 2148.796    0.000 2148.796     0.000 3107.571   91.385 3016.186
136.90  5276.261  396.785    0.000  396.785   803.359 2024.590    0.000 2024.590     0.000 2836.839   10.154 2826.685
137.00  5484.327  368.116    0.000  368.116   820.003 2004.905    0.000 2004.905     0.000 2771.686    0.000 2771.686
137.10  5338.838  382.144    0.000  382.144   737.027 2092.801   17.121 2075.680     0.000 2791.496   60.923 2730.572
137.20  5202.856  401.526    0.000  401.526   750.473 2065.772    0.000 2065.772     0.000 2943.295   50.769 2892.526
137.30  5360.745  461.373    0.000  461.373   803.299 2334.822    0.000 2334.822     0.000 3145.869   10.154 3135.715
137.40  5384.223  375.366    0.000  375.366   659.375 2384.322    0.000 2384.322     0.000 2986.123    0.000 2986.123
137.50  5199.235  406.684    0.000  406.684   502.455 2403.663    0.000 2403.663     0.000 2861.760    0.000 2861.760
137.60  5307.764  402.711    0.000  402.711   808.768 2017.935    0.000 2017.935     0.000 2828.180    0.000 2828.180
137.70  5184.733  425.924    0.000  425.924   721.888 2182.505    0.000 2182.505     0.000 3057.987    0.000 3057.987
137.80  5122.028  467.802    0.000  467.802   648.929 2152.181    0.000 2152.181     0.000 2894.931    0.000 2894.931
137.90  5114.675  437.813    0.000  437.813   687.659 1939.267    0.000 1939.267     0.000 2510.594    0.000 2510.594
138.00  5155.274  433.721    0.000  433.721   869.496 1900.316    0.000 1900.316    50.769 2386.341    0.000 2386.341
138.10  5394.199  456.973    0.000  456.973   955.706 1980.914    0.000 1980.914    90.982 2517.737    0.000 2517.737
138.20  5250.537  411.841    0.000  411.841   753.768 2051.887    0.000 2051.887     0.000 2601.675    0.000 2601.675
138.30  5446.386  413.682    0.000  413.682   774.250 2043.305    0.000 2043.305     0.000 2639.274    0.000 2639.274
138.40  5396.322  407.088    0.000  407.088   970.346 1878.156    0.000 1878.156     0.000 2784.139    0.000 2784.139
138.50  5370.044  445.370    0.000  445.370  1009.078 1948.167    0.000 1948.167     0.000 2699.897    0.000 2699.897
138.60  5347.881  398.080    0.000  398.080  1019.672 1846.589    0.000 1846.589     0.000 2848.682    0.000 2848.682
138.70  5331.853  422.731    0.000  422.731   874.553 2071.951    0.000 2071.951     0.000 2990.141    0.000 2990.141
138.80  5178.235  429.034    0.000  429.034   726.831 2100.701    0.000 2100.701     0.000 2924.296    0.000 2924.296
138.90  5302.911  414.551    0.000  414.551   901.945 1945.401    0.000 1945.401     0.000 3038.890    0.000 3038.890
139.00  5305.316  392.571    0.000  392.571   882.202 1982.581    0.000 1982.581     0.000 3080.212    0.000 3080.212
139.10  5282.787  366.078    0.000  366.078  1087.341 1820.242    0.000 1820.242     0.000 2984.312    0.000 2984.312
139.20  5349.693  402.382    0.000  402.382  1225.245 1775.165    0.000 1775.165    30.462 3103.421    0.000 3103.421
139.30  5451.582  314.569    0.000  314.569  1128.360 1853.733    0.000 1853.733    40.616 2883.567    0.000 2883.567
139.40  5430.002  421.276    0.000  421.276  1234.841 1805.369    0.000 1805.369     0.000 2890.110    0.000 2890.110
139.50  5233.907  375.676    0.000  375.676  1214.012 1892.050    0.000 1892.050     0.000 2965.199    0.000 2965.199
139.60  5178.776  384.925    0.000  384.925  1088.553 1818.183    0.000 1818.183     0.000 2794.392    0.000 2794.392
139.70  5128.333  392.249    0.000  392.249  1048.104 1699.376    0.000 1699.376     0.000 2571.812    0.000 2571.812
139.80  5286.831  354.768    0.000  354.768  1071.652 1761.364    0.000 1761.364     0.000 2738.001    0.000 2738.001
139.90  5347.405  339.875    0.000  339.875   945.148 1864.315    0.000 1864.315     0.000 3013.646    0.000 3013.646
140.00  5229.356  354.190    0.000  354.190  1062.263 1682.310    0.000 1682.310     0.000 2900.560    0.000 2900.560
140.10  5266.915  355.325    0.000  355.325  1137.020 1717.442    0.000 1717.442     9.953 2944.782    0.000 2944.782
140.20  5271.876  399.838    0.000  399.838  1113.840 1771.170    0.000 1771.170    19.906 3034.657    0.000 3034.657
140.30  5496.485  384.912    0.000  384.912  1200.820 1810.279    0.000 1810.279    10.053 2992.646    0.000 2992.646
140.40  5245.126  426.077    0.000  426.077  1076.439 1869.869    0.000 1869.869    20.106 2879.447    0.000 2879.447
140.50  5266.432  330.351    0.000  330.351  1133.304 1723.086    0.000 1723.086     0.000 2969.120    0.000 2969.120
140.60  5168.977  421.341    0.000  421.341  1115.912 1689.365    0.000 1689.365     0.000 2854.915    0.000 2854.915
140.70  5025.452  436.550    0.000  436.550  1066.371 1646.164    0.000 1646.164     0.000 2478.025    0.000 2478.025
140.80  5136.097  372.859    0.000  372.859  1357.505 1443.459    0.000 1443.459    60.822 2831.494    0.000 2831.494
140.90  5136.728  343.703    0.000  343.703  1188.546 1448.532    0.000 1448.532     0.000 2622.391    0.000 2622.391
141.00  5097.412  333.684    0.000  333.684  1143.781 1591.875    0.000 1591.875     0.000 2854.707    0.000 2854.707
141.10  4986.289  420.333    0.000  420.333   792.747 1796.944    0.000 1796.944     0.000 2630.833    0.000 2630.833
141.20  4929.719  369.670    0.000  369.670  1079.764 1499.306    0.000 1499.306     0.000 2474.209    0.000 2474.209
141.30  4800.764  395.242    0.000  395.242   915.219 1568.458    0.000 1568.458     0.000 2461.437    0.000 2461.437
141.40  5010.720  348.836    0.000  348.836  1024.558 1560.758    0.000 1560.758     0.000 2592.627    0.000 2592.627
141.50  5128.321  358.199    0.000  358.199  1048.212 1636.616    0.000 1636.616     0.000 2672.650    0.000 2672.650
141.60  5143.329  306.641    0.000  306.641  1080.330 1618.614    0.000 1618.614     0.000 2713.877    0.000 2713.877
141.70  5251.396  330.823    0.000  330.823   929.673 1766.737    0.000 1766.737     0.000 2737.607    0.000 2737.607
141.80  5696.899  115.937    0.000  115.937  1185.362 1686.019    0.000 1686.019    91.385 2692.759    0.000 2692.759
141.90  5686.679   63.228    0.000   63.228  1380.050 1512.637    0.000 1512.637   120.940 2780.736    0.000 2780.736
142.00  5602.343   76.774    0.000   76.774  1423.959 1396.808    0.000 1396.808   132.000 2767.463    0.000 2767.463
142.10  5293.965   85.773    0.000   85.773  1607.536  881.456    0.000  881.456    50.568 2236.954    0.000 2236.954
142.20  5325.058  143.225    0.000  143.225  1296.274  899.602    0.000  899.602     9.953 2317.695   39.811 2277.884
142.30  5254.660  196.493    0.000  196.493  1299.289 1302.517    0.000 1302.517   180.558 2821.963   30.462 2791.501
142.40  4982.174   96.904    0.000   96.904  1116.154  971.655    0.000  971.655     0.000 1823.552    0.000 1823.552
142.50  5099.744   76.414    0.000   76.414   881.110 1103.374    0.000 1103.374     0.000 1785.851    0.000 1785.851
142.60  5289.546  153.473    0.000  153.473   711.125 1690.464    0.000 1690.464     0.000 2310.745    0.000 2310.745
142.70  5259.540  123.052    0.000  123.052   797.050 1688.881    0.000 1688.881     0.000 2444.772    0.000 2444.772
142.80  5171.523   88.011    0.000   88.011   679.746 1502.666    0.000 1502.666     0.000 1892.833    0.000 1892.833
142.90  5107.313   58.425    0.000   58.425   653.715 1529.320    0.000 1529.320     0.000 2095.404    0.000 2095.404
143.00  5345.749   91.016    0.000   91.016   724.233 1588.087    0.000 1588.087     0.000 2127.779    0.000 2127.779
143.10  5541.243  113.806    0.000  113.806   775.116 1525.663    1.902 1523.760     0.000 2094.302    0.000 2094.302
143.20  5344.262   78.025    0.000   78.025   673.467 1664.944    0.000 1664.944     0.000 2309.838    0.000 2309.838
143.30  5268.293  115.163    0.000  115.163   827.596 1622.775    0.000 1622.775     0.000 2505.677    0.000 2505.677
143.40  5298.076   72.021    0.000   72.021   934.043 1541.904    0.000 1541.904     0.000 2325.523    0.000 2325.523
143.50  5261.050  112.694    0.000  112.694   897.763 1442.289    0.000 1442.289     0.000 2321.200    0.000 2321.200
143.60  5317.070  107.393    0.000  107.393   869.929 1339.824    0.000 1339.824     0.000 2218.156    0.000 2218.156
143.70  5211.881   94.104    0.000   94.104   940.044 1578.595    0.000 1578.595     0.000 2502.963   10.154 2492.809
143.80  5180.078   94.380    0.000   94.380   762.657 1622.613    0.000 1622.613     0.000 2302.704    0.000 2302.704
143.90  5305.903  106.251    0.000  106.251   654.365 1697.305    0.000 1697.305     0.000 2477.731    0.000 2477.731
144.00  5375.446   75.347    0.000   75.347   674.727 1848.018    0.000 1848.018     0.000 2355.578    0.000 2355.578
144.10  5437.331  101.933    0.000  101.933   776.116 1700.370    0.000 1700.370     0.000 2523.573    0.000 2523.573
144.20  5418.072  129.797    0.000  129.797   775.377 1560.917    0.000 1560.917    20.308 2281.096    0.000 2281.096
144.30  5402.109  123.440    0.000  123.440   826.741 1576.640    7.435 1569.205     0.000 2428.064   60.923 2367.141
144.40  5298.428  131.142    0.000  131.142  1272.150 1226.297    0.000 1226.297     9.953 2544.676  101.539 2443.137
144.50  5413.902  121.145    0.000  121.145  1182.755 1193.957    0.000 1193.957    30.462 2301.801    0.000 2301.801
144.60  5270.370  107.195    0.000  107.195  1216.425 1247.796    0.000 1247.796   211.115 2320.193    0.000 2320.193
144.70  5293.876   73.990    0.000   73.990  1193.437 1272.156    0.000 1272.156   152.308 2352.159   30.462 2321.697
144.80  5049.553   80.869    0.000   80.869  1033.859 1202.749    0.000 1202.749     0.000 2196.546    0.000 2196.546
144.90  5214.364  150.466    0.000  150.466   972.966 1489.448    0.000 1489.448    30.462 2245.406    0.000 2245.406
145.00  5215.045  130.035    0.000  130.035  1142.142 1421.926    0.000 1421.926     0.000 2536.240    0.000 2536.240
145.10  5214.811  155.067    0.000  155.067  1329.082 1512.331    5.707 1506.624     0.000 2769.589   60.923 2708.666
145.20  5402.710  172.833    0.000  172.833  1290.760 1445.696   18.675 1427.021     0.000 2936.052  130.391 2805.660
145.30  5294.688   90.890    0.000   90.890  1068.074 1440.862    0.000 1440.862     0.000 2688.642  182.568 2506.074
145.40  5405.329   83.459    0.000   83.459  1123.110 1479.157    0.000 1479.157     0.000 3015.784   81.231 2934.553
145.50  5423.936  124.661    0.000  124.661   810.151 1625.930    0.000 1625.930    30.462 2539.469  121.847 2417.623
145.60  5389.082   97.334    0.000   97.334   963.355 1478.620    0.000 1478.620     0.000 2371.777   71.077 2300.699
145.70  5219.056  102.763    0.000  102.763   827.868 1393.307    0.000 1393.307    80.929 2166.985    0.000 2166.985
145.80  5245.510  116.990    0.000  116.990   823.112 1539.840    0.000 1539.840     0.000 2328.844   81.130 2247.714
145.90  5305.995  128.514    0.000  128.514  1024.016 1584.093    0.000 1584.093     0.000 2506.487    0.000 2506.487
146.00  5535.257  102.644    0.000  102.644   933.147 1547.736    0.000 1547.736     0.000 2236.561    0.000 2236.561
146.10  5363.266   96.515    0.000   96.515   965.387 1299.061    0.000 1299.061     0.000 1927.512    0.000 1927.512
146.20  5328.091  131.458    0.000  131.458   884.424 1347.268    0.000 1347.268     0.000 2211.026    0.000 2211.026
146.30  5313.127  168.352    0.000  168.352   819.743 1422.623    0.000 1422.623    50.769 1943.507    0.000 1943.507
146.40  5277.283  149.925    0.000  149.925  1007.847 1397.891    0.000 1397.891    19.906 2399.423    0.000 2399.423
146.50  5274.727  216.076    0.000  216.076  1014.079 1433.908    0.000 1433.908     0.000 2474.016   20.308 2453.709
146.60  5304.732  144.075    0.000  144.075  1026.108 1596.353    5.576 1590.777     0.000 2705.441   40.616 2664.825
146.70  5330.591  127.881    0.000  127.881  1017.151 1685.941    0.000 1685.941     0.000 2599.885    0.000 2599.885
146.80  5232.242  150.280    0.000  150.280  1148.185 1531.920    0.000 1531.920     0.000 2669.151    0.000 2669.151
146.90  5251.795  159.138    0.000  159.138   903.662 1507.261    0.000 1507.261    10.154 2613.757   20.308 2593.449
147.00  5366.465  138.660    0.000  138.660   911.711 1533.863    0.000 1533.863     0.000 2219.776    0.000 2219.776
147.10  5265.791  169.879    0.000  169.879   920.402 1499.313    0.000 1499.313     0.000 2342.625    0.000 2342.625
147.20  5115.919  167.618    0.000  167.618  1013.742 1431.103    0.000 1431.103     0.000 2363.135    0.000 2363.135
147.30  5044.670  237.312    0.000  237.312   909.457 1194.955    0.000 1194.955     0.000 2080.129    0.000 2080.129
147.40  5325.609  133.743    0.000  133.743  1041.409 1351.764    0.000 1351.764     0.000 1989.652    0.000 1989.652
147.50  5313.620  112.584    0.000  112.584   851.654 1366.865    0.000 1366.865     0.000 1906.308    0.000 1906.308
147.60  5248.214   50.123    0.000   50.123   710.537 1587.494    0.000 1587.494     0.000 2123.764    0.000 2123.764
147.70  5246.103  124.842    0.000  124.842  1017.808 1321.862    0.000 1321.862     0.000 2089.584    0.000 2089.584
147.80  5462.764  130.278    0.000  130.278  1235.842 1267.367    0.000 1267.367    39.811 2459.545   20.308 2439.237
147.90  5533.279  158.931    0.000  158.931  1154.726 1553.905    0.000 1553.905     9.953 2636.877   10.154 2626.723
148.00  5378.243   79.804    0.000   79.804   826.846 1514.090    0.000 1514.090     0.000 2445.361    0.000 2445.361
148.10  5526.075  104.805    0.000  104.805   886.270 1628.884    0.000 1628.884     0.000 2452.092    0.000 2452.092
148.20  5393.103   86.597    0.000   86.597   814.132 1499.597    0.000 1499.597     0.000 2294.068    0.000 2294.068
148.30  5593.694  143.673    0.000  143.673   919.798 1763.826    0.000 1763.826     0.000 2754.613    0.000 2754.613
148.40  5448.229  186.441    0.000  186.441  1050.087 1382.402    0.000 1382.402     0.000 2427.666    0.000 2427.666
148.50  5672.457  149.578    0.000  149.578   764.804 1720.855    0.000 1720.855     0.000 2531.023    0.000 2531.023
148.60  5376.028  270.168    0.000  270.168   664.936 1827.809    0.000 1827.809     0.000 2664.732    0.000 2664.732
148.70  5418.625  190.767    0.000  190.767   682.531 1697.736    0.000 1697.736     0.000 2486.793    0.000 2486.793
148.80  5301.713  167.901    0.000  167.901   691.345 1642.306    0.000 1642.306     0.000 2458.438    0.000 2458.438
148.90  5437.159  219.486    0.000  219.486   814.377 1660.327    0.000 1660.327     0.000 2537.951    0.000 2537.951
149.00  5463.958  188.952    0.000  188.952   652.862 1696.498    0.000 1696.498     0.000 2359.502   10.053 2349.449
149.10  5252.179  148.055    0.000  148.055   745.559 1769.993    0.000 1769.993     0.000 2591.641    0.000 2591.641
149.20  5367.495  141.901    0.000  141.901   662.765 1759.867    0.000 1759.867     0.000 2394.997    0.000 2394.997
149.30  5259.641  200.389    0.000  200.389   634.574 1746.299    0.000 1746.299     0.000 2531.120    0.000 2531.120
149.40  5314.130  193.487    0.000  193.487   750.533 1737.948    0.000 1737.948     0.000 2523.481    0.000 2523.481
149.50  5331.897  178.947    0.000  178.947   671.454 1558.372    0.000 1558.372     0.000 2254.454    0.000 2254.454
149.60  5408.621  175.109    0.000  175.109   681.663 1678.660    0.000 1678.660     0.000 2427.977    0.000 2427.977
149.70  5401.192  139.143    0.000  139.143   646.985 1734.551    0.000 1734.551     0.000 2384.948    0.000 2384.948
149.80  5309.294  199.520    0.000  199.520   565.793 1744.804    0.000 1744.804     0.000 2324.127    0.000 2324.127
149.90  5168.241  162.993    0.000  162.993   656.708 1496.414    0.000 1496.414     0.000 2147.483    0.000 2147.483
150.00  5086.527  185.294    0.000  185.294   644.261 1465.337    0.000 1465.337     0.000 2068.064    0.000 2068.064
150.10  5164.661  204.287    0.000  204.287   561.598 1614.838    0.000 1614.838     0.000 2206.999    0.000 2206.999
150.20  5173.165  237.720    0.000  237.720   613.824 1624.171    0.000 1624.171     0.000 2194.733    0.000 2194.733
150.30  5187.401  208.137    0.000  208.137   598.649 1601.253    0.000 1601.253     0.000 2084.852    0.000 2084.852
150.40  5036.656  201.686    0.000  201.686   592.770 1472.037    0.000 1472.037     0.000 1915.755    0.000 1915.755
150.50  5253.471  209.137    0.000  209.137   507.210 1619.248    0.000 1619.248     0.000 2034.785    0.000 2034.785
150.60  5297.946  251.652    0.000  251.652   689.230 1720.461    0.000 1720.461     0.000 2317.489    0.000 2317.489
150.70  5099.251  344.329    0.000  344.329   676.732 1526.703    0.000 1526.703     0.000 2299.298    0.000 2299.298
150.80  5196.299  231.554    0.000  231.554   624.201 1536.753    0.000 1536.753     0.000 2168.901    0.000 2168.901
150.90  5265.955  224.978    0.000  224.978   745.300 1380.859    0.000 1380.859     0.000 2151.710    0.000 2151.710
151.00  5484.878  224.569    0.000  224.569   591.394 1719.025    0.000 1719.025     0.000 2179.357    0.000 2179.357
151.10  5366.772  183.047    0.000  183.047   482.138 1558.624    0.000 1558.624     0.000 1750.479    0.000 1750.479
151.20  5206.778  163.004    0.000  163.004   589.392 1540.344    0.000 1540.344     0.000 2099.629    0.000 2099.629
151.30  5166.208  187.769    0.000  187.769   624.552 1612.500    0.000 1612.500     0.000 1992.363    0.000 1992.363
151.40  5365.985  250.620    0.000  250.620   580.285 1623.247    0.000 1623.247     0.000 2116.217    0.000 2116.217
151.50  5503.927  236.967    0.000  236.967   690.742 1584.011    0.000 1584.011     0.000 1998.600    0.000 1998.600
151.60  5273.189  233.439    0.000  233.439   801.165 1597.849    0.000 1597.849     0.000 2294.671    0.000 2294.671
151.70  5527.636  180.635    0.000  180.635   645.654 1744.717    0.000 1744.717     0.000 2245.713    0.000 2245.713
151.80  5357.662  159.530    0.000  159.530   648.972 1661.810    0.000 1661.810     0.000 2478.650    0.000 2478.650
151.90  5435.151  119.976    0.000  119.976   679.760 1526.879    0.000 1526.879     0.000 2089.889    0.000 2089.889
152.00  5551.358  181.889    0.000  181.889   672.021 1639.183    0.000 1639.183     0.000 2034.190    0.000 2034.190
152.10  5375.783  167.095    0.000  167.095   644.616 1630.373    0.000 1630.373     0.000 2027.457    0.000 2027.457
152.20  5361.389  184.337    0.000  184.337   626.440 1601.660    0.000 1601.660     0.000 2125.571    0.000 2125.571
152.30  5530.608  189.897    0.000  189.897   812.181 1611.810    0.000 1611.810     0.000 2248.223    0.000 2248.223
152.40  5366.411  171.629    0.000  171.629   829.564 1641.654    1.902 1639.752     0.000 2149.806    0.000 2149.806
152.50  5481.445  156.624    0.000  156.624   597.140 1686.734    0.000 1686.734     0.000 2275.971    0.000 2275.971
152.60  5451.268  178.741    0.000  178.741   630.090 1656.768    0.000 1656.768     0.000 2091.696    0.000 2091.696
152.70  5572.950  169.980    0.000  169.980   705.744 1601.697    0.000 1601.697     0.000 2300.300    0.000 2300.300
152.80  5500.438  162.021    0.000  162.021   680.877 1704.307    9.294 1695.012     0.000 2140.243    0.000 2140.243
152.90  5404.451  155.718    0.000  155.718   654.809 1579.731    0.000 1579.731     0.000 1957.473    0.000 1957.473
153.00  5411.503  148.293    0.000  148.293   685.077 1527.885    0.000 1527.885     0.000 1971.854    0.000 1971.854
153.10  5491.868  130.087    0.000  130.087   645.007 1659.271    0.000 1659.271     0.000 2060.629    0.000 2060.629
153.20  5459.829  130.282    0.000  130.282   654.948 1822.970    0.000 1822.970     0.000 2059.211    0.000 2059.211
153.30  5437.926  183.889    0.000  183.889   667.873 1570.924    0.000 1570.924     0.000 1997.396    0.000 1997.396
153.40  5317.347  292.352    0.000  292.352   648.622 1544.142    0.000 1544.142     0.000 1825.072    0.000 1825.072
153.50  5070.667  279.582    0.000  279.582   602.793 1530.656    0.000 1530.656     0.000 1889.414    0.000 1889.414
153.60  5113.217  282.327    0.000  282.327   624.107 1501.524    0.000 1501.524     0.000 1820.648    0.000 1820.648
153.70  5143.231  351.868    0.000  351.868   631.545 1507.672    0.000 1507.672     0.000 1960.996    0.000 1960.996
153.80  5078.386  371.971    0.000  371.971   485.039 1753.408    0.000 1753.408     0.000 2142.160    0.000 2142.160
153.90  5186.092  256.264    0.000  256.264   568.260 1787.770    0.000 1787.770    10.154 2222.385    0.000 2222.385
154.00  5364.617  177.243    0.000  177.243   541.096 1838.264    0.000 1838.264     0.000 2089.973    0.000 2089.973
154.10  5362.758  127.650    0.000  127.650   555.240 1573.769    0.000 1573.769     0.000 1983.212    0.000 1983.212
154.20  5286.665  165.730    0.000  165.730   493.322 1629.406    0.000 1629.406     0.000 1924.499    0.000 1924.499
154.30  5143.030  204.408    0.000  204.408   441.236 1705.731    0.000 1705.731     0.000 1944.905    0.000 1944.905
154.40  5135.172  143.611    0.000  143.611   509.402 1550.435    1.816 1548.619     0.000 1909.911    0.000 1909.911
154.50  5303.236  181.977    0.000  181.977   476.804 1722.150    0.000 1722.150     0.000 2002.701    0.000 2002.701
154.60  5232.651  176.972    0.000  176.972   577.101 1495.499    0.000 1495.499     0.000 1812.296    0.000 1812.296
154.70  5311.225  216.557    0.000  216.557   609.838 1560.661    0.000 1560.661     0.000 1944.504    0.000 1944.504
154.80  5283.946  210.121    0.000  210.121   619.224 1644.498    0.000 1644.498     0.000 2179.350    0.000 2179.350
154.90  5202.166  186.515    0.000  186.515   687.739 1535.508    0.000 1535.508     0.000 1794.809    0.000 1794.809
155.00  5186.438  150.508    0.000  150.508   830.605 1530.651    0.000 1530.651    20.107 2020.198    0.000 2020.198
155.10  5173.435  186.004    0.000  186.004   874.519 1434.000   24.252 1409.749     0.000 2069.069    0.000 2069.069
155.20  5137.893  156.826    0.000  156.826   636.037 1526.351    0.000 1526.351     0.000 1705.537    0.000 1705.537
155.30  5058.047  148.067    0.000  148.067   613.986 1500.836   26.110 1474.726     0.000 1843.570    0.000 1843.570
155.40  5203.017  113.679    0.000  113.679   771.649 1385.532    0.000 1385.532     0.000 1725.644    0.000 1725.644
155.50  5216.591   80.434    0.000   80.434   703.082 1542.518   14.871 1527.648     0.000 1964.706    0.000 1964.706
155.60  5043.361   76.240    0.000   76.240   550.164 1439.510   11.153 1428.357     0.000 1792.685    0.000 1792.685
155.70  5083.325  121.355    0.000  121.355   683.408 1394.811    3.718 1391.093     0.000 1652.749    0.000 1652.749
155.80  5102.763   84.413    0.000   84.413   705.332 1606.174    7.609 1598.565     0.000 2012.256    0.000 2012.256
155.90  5230.946   41.690    0.000   41.690   752.032 1353.911    1.859 1352.053     0.000 1825.875    0.000 1825.875
156.00  5262.566   70.864    0.000   70.864   713.837 1219.372    0.000 1219.372     0.000 1824.459    0.000 1824.459
156.10  5426.766   70.115    0.000   70.115   867.200 1463.221    0.000 1463.221     0.000 2288.530    0.000 2288.530
156.20  5296.454  115.304    0.000  115.304   774.254 1437.914    0.000 1437.914     0.000 2137.328    0.000 2137.328
156.30  5192.370  119.824    0.000  119.824   625.668 1540.631    0.000 1540.631     0.000 1875.134    0.000 1875.134
156.40  5213.700  138.770    0.000  138.770   691.940 1501.278    0.000 1501.278     0.000 2066.648    0.000 2066.648
156.50  5160.626  160.443    0.000  160.443   789.355 1645.048    0.000 1645.048     0.000 2347.142    0.000 2347.142
156.60  4880.854  153.625    0.000  153.625   761.381 1542.650    0.000 1542.650     0.000 2038.498    0.000 2038.498
156.70  5117.123  134.853    0.000  134.853   789.435 1406.770    0.000 1406.770     0.000 1869.199    0.000 1869.199
156.80  5449.483   96.597    0.000   96.597   874.347 1430.643    0.000 1430.643     0.000 2068.657    0.000 2068.657
156.90  5118.651  164.359    0.000  164.359   627.531 1536.346    0.000 1536.346     0.000 1934.748    0.000 1934.748
157.00  5171.547  180.393    0.000  180.393   796.227 1575.742    0.000 1575.742     0.000 1974.661    0.000 1974.661
157.10  4915.003  183.577    0.000  183.577   650.273 1453.732    0.000 1453.732    19.906 1902.982    0.000 1902.982
157.20  5146.771  156.030    0.000  156.030   694.844 1483.638    0.000 1483.638     0.000 2076.300    0.000 2076.300
157.30  5275.789   98.833    0.000   98.833   664.012 1501.435    0.000 1501.435     0.000 1819.642    0.000 1819.642
157.40  5124.785  113.742    0.000  113.742   590.520 1572.009    0.000 1572.009     0.000 1861.961    0.000 1861.961
157.50  5259.991  119.675    0.000  119.675   727.092 1566.570    0.000 1566.570     0.000 2098.519    0.000 2098.519
157.60  5192.492   81.162    0.000   81.162   872.311 1534.592    0.000 1534.592     0.000 2402.534    0.000 2402.534
157.70  4930.337  133.076    0.000  133.076   759.601 1513.145    0.000 1513.145     0.000 2099.027    0.000 2099.027
157.80  5179.453   90.497    0.000   90.497   874.735 1458.327    0.000 1458.327    19.906 2153.310    0.000 2153.310
157.90  5504.053   56.450    0.000   56.450  1107.645 1335.201    0.000 1335.201     0.000 2470.905    0.000 2470.905
158.00  5399.328  102.454    0.000  102.454   963.060 1470.277    0.000 1470.277     0.000 2511.718    0.000 2511.718
158.10  5307.294   95.697    0.000   95.697   852.897 1348.729    0.000 1348.729     0.000 1953.547    0.000 1953.547
158.20  5047.638  109.336    0.000  109.336   924.323 1181.714    0.000 1181.714     0.000 2010.553    0.000 2010.553
158.30  5161.842  117.903    0.000  117.903   981.557 1253.174    0.000 1253.174     0.000 2054.780    0.000 2054.780
158.40  5208.810   82.177    0.000   82.177   786.017 1440.468    0.000 1440.468     0.000 2123.249    0.000 2123.249
158.50  5208.535   99.538    0.000   99.538   818.830 1368.085    0.000 1368.085     0.000 2163.465    0.000 2163.465
158.60  5392.291  100.447    0.000  100.447  1009.484 1472.405    0.000 1472.405     0.000 2400.721    0.000 2400.721
158.70  5252.847   90.677    0.000   90.677   893.104 1410.376    0.000 1410.376     0.000 2175.229    0.000 2175.229
158.80  5322.960  124.797    0.000  124.797   864.962 1362.198    0.000 1362.198     0.000 2144.158    0.000 2144.158
158.90  5190.346  106.233    0.000  106.233   765.775 1253.727    0.000 1253.727     0.000 1802.846    0.000 1802.846
159.00  5453.644  112.824    0.000  112.824   746.917 1302.502    0.000 1302.502     9.953 1851.407    0.000 1851.407
159.10  5205.562   88.243    0.000   88.243   910.419 1280.576    0.000 1280.576     0.000 1993.153    0.000 1993.153
159.20  5276.627   78.728    0.000   78.728   852.482 1189.149    0.000 1189.149     0.000 1921.779    0.000 1921.779
159.30  5188.933   86.861    0.000   86.861   880.462 1223.531    0.000 1223.531     0.000 1955.355    0.000 1955.355
159.40  5436.850   66.608    0.000   66.608   962.684 1348.727    0.000 1348.727     0.000 2187.792    0.000 2187.792
159.50  5370.304   64.710    0.000   64.710  1030.654 1331.524    0.000 1331.524    10.154 2027.142    0.000 2027.142
159.60  5357.853   89.242    0.000   89.242   871.168 1366.848    0.000 1366.848     0.000 2074.488    0.000 2074.488
159.70  5396.440   88.113    0.000   88.113  1150.836 1261.007    0.000 1261.007     0.000 2107.059    0.000 2107.059
159.80  5334.075   88.296    0.000   88.296   813.805 1406.818    0.000 1406.818     0.000 2149.088    0.000 2149.088
159.90  5443.052   75.064    0.000   75.064   916.790 1455.210    0.000 1455.210     0.000 2336.987    0.000 2336.987
160.00  5237.628   61.458    0.000   61.458   654.323 1405.310    0.000 1405.310     0.000 2031.561    0.000 2031.561
160.10  5367.888   65.673    0.000   65.673  1068.064 1374.149    0.000 1374.149     0.000 2318.487    0.000 2318.487
160.20  5533.156   75.443    0.000   75.443   969.574 1230.363    0.000 1230.363     0.000 2075.702    0.000 2075.702
160.30  5315.426   62.522    0.000   62.522   946.137 1174.249    0.000 1174.249     0.000 2064.341    0.000 2064.341
160.40  5265.607   60.681    0.000   60.681  1059.301 1133.558    0.000 1133.558     0.000 2213.738    0.000 2213.738
160.50  5152.431  115.936    0.000  115.936  1009.689 1136.974    0.000 1136.974     0.000 2044.334    0.000 2044.334
160.60  5304.234   71.201    0.000   71.201  1118.583 1170.143    0.000 1170.143     0.000 2081.831    0.000 2081.831
160.70  5146.936   93.654    0.000   93.654  1019.848 1064.357    0.000 1064.357     0.000 1767.867    0.000 1767.867
160.80  5086.979   88.129    0.000   88.129   940.782 1285.491    0.000 1285.491     0.000 1910.425    0.000 1910.425
160.90  5124.164   62.239    0.000   62.239   781.009 1433.647    0.000 1433.647     9.953 2150.002    0.000 2150.002
161.00  5079.679   66.204    0.000   66.204   763.148 1331.440    0.000 1331.440     0.000 1904.999    0.000 1904.999
161.10  5020.175   95.261    0.000   95.261   891.407 1167.102    0.000 1167.102     0.000 1759.519    0.000 1759.519
161.20  5150.790   59.002    0.000   59.002   944.048 1234.392    0.000 1234.392     0.000 1952.545    0.000 1952.545
161.30  5077.297   56.716    0.000   56.716  1013.415 1351.454    0.000 1351.454    89.575 2063.134    0.000 2063.134
161.40  5033.831   54.487    0.000   54.487   889.067 1364.169    0.000 1364.169     0.000 2140.844    0.000 2140.844
161.50  5254.047   69.523    0.000   69.523  1012.107 1142.438    0.000 1142.438    20.107 1943.902    0.000 1943.902
161.60  4992.469   55.269    0.000   55.269   917.428 1241.012    0.000 1241.012     0.000 2026.639    0.000 2026.639
161.70  5009.861   58.394    0.000   58.394   882.665 1256.388    0.000 1256.388     0.000 1941.183    0.000 1941.183
161.80  5173.508   89.553    0.000   89.553   773.993 1445.326    0.000 1445.326     0.000 1961.394    0.000 1961.394
161.90  5242.597   76.136    0.000   76.136   964.445 1429.092    0.000 1429.092     0.000 2290.438    0.000 2290.438
162.00  5176.359   49.484    0.000   49.484   688.910 1477.446    0.000 1477.446     0.000 1995.172    0.000 1995.172
162.10  5471.127  148.954    0.000  148.954   694.013 1579.351    0.000 1579.351     0.000 2043.934    0.000 2043.934
162.20  5251.153   93.754    0.000   93.754   723.755 1537.328    0.000 1537.328     0.000 2033.973    0.000 2033.973
162.30  5358.309   86.287    0.000   86.287   467.471 1770.499    0.000 1770.499     0.000 2227.100    0.000 2227.100
162.40  5157.393   70.291    0.000   70.291   547.540 1565.549    0.000 1565.549     0.000 2034.074    0.000 2034.074
162.50  5284.659  109.734    0.000  109.734   608.583 1596.946    0.000 1596.946     9.953 1962.392    0.000 1962.392
162.60  5204.423   98.045    0.000   98.045   676.377 1644.994    0.000 1644.994    10.154 2066.451    0.000 2066.451
162.70  5138.542  105.626    0.000  105.626   595.524 1648.900    0.000 1648.900     0.000 1677.892    0.000 1677.892
162.80  5506.591   95.512    0.000   95.512   651.772 1693.702    0.000 1693.702     0.000 1933.543    0.000 1933.543
162.90  5279.665   65.226    0.000   65.226   907.980 1470.372    0.000 1470.372    29.858 2143.455    0.000 2143.455
163.00  5291.635   72.009    0.000   72.009   643.221 1555.165    0.000 1555.165     0.000 2090.879    0.000 2090.879
163.10  5312.185  128.958    0.000  128.958   621.507 1529.648    0.000 1529.648     0.000 1876.038    0.000 1876.038
163.20  5327.860  106.138    0.000  106.138   666.003 1537.563    0.000 1537.563    10.154 1986.725    0.000 1986.725
163.30  5282.517  180.193    0.000  180.193   714.424 1411.423    0.000 1411.423     0.000 2033.172    0.000 2033.172
163.40  5252.292  144.947    0.000  144.947   718.138 1470.459    0.000 1470.459     0.000 2267.611    0.000 2267.611
163.50  5330.730  118.133    0.000  118.133   678.982 1637.953    0.000 1637.953     0.000 2341.708    0.000 2341.708
163.60  5286.586  110.610    0.000  110.610   605.918 1507.303    0.000 1507.303     0.000 1989.654    0.000 1989.654
163.70  5406.371  118.335    0.000  118.335   508.768 1595.154    0.000 1595.154     0.000 2107.064    0.000 2107.064
163.80  5216.275  137.909    0.000  137.909   527.437 1449.545    0.000 1449.545     0.000 2020.504    0.000 2020.504
163.90  4940.312  183.419    0.000  183.419   574.699 1511.805    0.000 1511.805     0.000 1837.836    0.000 1837.836
164.00  5263.828  169.863    0.000  169.863   709.826 1487.572    0.000 1487.572     0.000 1877.039    0.000 1877.039
164.10  5305.192  129.988    0.000  129.988   759.251 1385.364    0.000 1385.364     0.000 1952.039    0.000 1952.039
164.20  5383.454   85.376    0.000   85.376   626.148 1495.867    0.000 1495.867     0.000 1899.565    0.000 1899.565
164.30  5303.915  145.304    0.000  145.304   551.445 1685.243    0.000 1685.243     0.000 2030.665    0.000 2030.665
164.40  5265.462  134.331    0.000  134.331   548.891 1533.987    0.000 1533.987    20.308 1828.097    0.000 1828.097
164.50  5327.817  140.401    0.000  140.401   620.611 1481.662    0.000 1481.662     0.000 1957.275    0.000 1957.275
164.60  5154.469   87.761    0.000   87.761   534.623 1619.595    0.000 1619.595     0.000 2063.535    0.000 2063.535
164.70  5192.346   96.490    0.000   96.490   488.364 1624.302    0.000 1624.302     0.000 1960.393    0.000 1960.393
164.80  5133.117  149.552    0.000  149.552   452.009 1815.571    0.000 1815.571     0.000 2061.427    0.000 2061.427
164.90  5270.665  131.615    0.000  131.615   737.480 1640.135    0.000 1640.135    10.154 2217.161    0.000 2217.161
165.00  5118.761  102.655    0.000  102.655   546.903 1641.307    0.000 1641.307     0.000 1927.020    0.000 1927.020
165.10  5190.299  118.000    0.000  118.000   590.481 1601.992    0.000 1601.992     0.000 2046.649    0.000 2046.649
165.20  5166.239  137.729    0.000  137.729   718.143 1591.623    0.000 1591.623     0.000 2117.922    0.000 2117.922
165.30  5174.757  152.745    0.000  152.745   580.702 1824.261    0.000 1824.261     0.000 2311.448    0.000 2311.448
165.40  5056.154  160.227    0.000  160.227   452.039 1710.816    0.000 1710.816     0.000 1901.575    0.000 1901.575
165.50  5056.800  135.010    0.000  135.010   513.039 1584.022    0.000 1584.022     0.000 2087.766    0.000 2087.766
165.60  5085.920  139.864    0.000  139.864   552.219 1644.323    0.000 1644.323     0.000 1915.048    0.000 1915.048
165.70  5182.342  202.251    0.000  202.251   514.267 1655.836    0.000 1655.836     0.000 1957.785    0.000 1957.785
165.80  5181.336  207.269    0.000  207.269   470.817 1614.749    0.000 1614.749     0.000 1996.681    0.000 1996.681
165.90  5265.422  187.985    0.000  187.985   448.543 1658.328    0.000 1658.328     0.000 1866.089    0.000 1866.089
166.00  5181.929  156.812    0.000  156.812   566.314 1770.901    0.000 1770.901     0.000 1977.882    0.000 1977.882
166.10  5267.233  155.853    0.000  155.853   633.838 1603.331    0.000 1603.331     0.000 2143.963    0.000 2143.963
166.20  5189.215  148.477    0.000  148.477   657.228 1825.841    0.000 1825.841     0.000 2199.358    0.000 2199.358
166.30  5262.841  127.725    0.000  127.725   608.943 1492.819    0.000 1492.819     0.000 1969.236    0.000 1969.236
166.40  5238.392  157.331    0.000  157.331   674.477 1530.679    0.000 1530.679     0.000 1913.134    0.000 1913.134
166.50  5316.528  116.513    0.000  116.513   679.359 1661.228    0.000 1661.228     0.000 2222.171    0.000 2222.171
166.60  5131.339  138.060    0.000  138.060   631.460 1445.548    0.000 1445.548     0.000 1771.281    0.000 1771.281
166.70  5363.604   86.850    0.000   86.850   801.837 1547.735    0.000 1547.735     0.000 2039.401    0.000 2039.401
166.80  5173.486  104.772    0.000  104.772   782.812 1471.665    0.000 1471.665     0.000 2175.225    0.000 2175.225
166.90  5254.782   61.480    0.000   61.480   789.686 1528.558    0.000 1528.558     0.000 2085.752    0.000 2085.752
167.00  5172.005   64.536    0.000   64.536   863.794 1220.023    0.000 1220.023     0.000 1889.715    0.000 1889.715
167.10  5220.999   88.787    0.000   88.787   811.831 1312.563    0.000 1312.563     0.000 1879.159    0.000 1879.159
167.20  5119.260  119.587    0.000  119.587   902.906 1364.462    0.000 1364.462     0.000 1959.984    0.000 1959.984
167.30  5348.372   95.381    0.000   95.381   818.045 1560.868   13.012 1547.856     0.000 2249.420    0.000 2249.420
167.40  5152.191  133.662    0.000  133.662   797.729 1629.897    0.000 1629.897     0.000 2221.567    0.000 2221.567
167.50  5293.594  154.291    0.000  154.291   602.101 1521.305   14.871 1506.434     0.000 2017.787    0.000 2017.787
167.60  5219.213  157.673    0.000  157.673   935.201 1316.467   11.153 1305.314     0.000 1909.413    0.000 1909.413
167.70  5269.025  103.805    0.000  103.805  1042.386 1374.706    1.859 1372.848     0.000 2286.514    0.000 2286.514
167.80  5475.712  131.484    0.000  131.484  1063.086 1389.825    0.000 1389.825    30.462 2166.676    0.000 2166.676
167.90  5497.419  106.161    0.000  106.161   953.464 1339.550    0.000 1339.550    49.764 2107.060   30.159 2076.900
168.00  5545.295   98.783    0.000   98.783   825.115 1462.779    0.000 1462.779     0.000 2136.227    0.000 2136.227
168.10  5536.714  125.231    0.000  125.231   883.901 1443.255    0.000 1443.255     0.000 2034.578    0.000 2034.578
168.20  5648.258  134.600    0.000  134.600  1119.950 1171.209   20.447 1150.762     0.000 2130.185    0.000 2130.185
168.30  5484.244  172.053    0.000  172.053  1078.842 1156.772    7.435 1149.337     0.000 1971.955    0.000 1971.955
168.40  5519.288  141.441    0.000  141.441   914.798 1284.688   18.588 1266.100     0.000 1831.500    0.000 1831.500
168.50  5359.588  142.454    0.000  142.454   638.723 1493.082    9.294 1483.788     0.000 1883.980    0.000 1883.980
168.60  5416.310  154.538    0.000  154.538   874.634 1300.642    0.000 1300.642     0.000 1980.691    0.000 1980.691
168.70  5477.561   79.250    0.000   79.250   869.832 1510.754    0.000 1510.754     0.000 2149.784    0.000 2149.784
168.80  5379.344   77.194    0.000   77.194   954.827 1479.649    0.000 1479.649     0.000 2182.664    0.000 2182.664
168.90  5456.684   98.174    0.000   98.174   853.526 1383.233    0.000 1383.233     0.000 2016.178    0.000 2016.178
169.00  5511.129   74.108    0.000   74.108   774.470 1534.755    0.000 1534.755     0.000 1779.927    0.000 1779.927
169.10  5616.667   94.427    0.000   94.427   751.786 1710.085    0.000 1710.085     0.000 2169.207    0.000 2169.207
169.20  5519.905   76.443    0.000   76.443   619.134 1671.774   28.056 1643.717     0.000 1922.282    0.000 1922.282
169.30  5378.146   95.699    0.000   95.699   758.003 1377.647    0.000 1377.647     0.000 1800.939    0.000 1800.939
169.40  5480.937  110.714    0.000  110.714   724.631 1551.918    3.718 1548.201     0.000 2057.199    0.000 2057.199
169.50  5297.146   98.639    0.000   98.639   904.693 1242.693    0.000 1242.693     0.000 1934.757    0.000 1934.757
169.60  5288.322   97.766    0.000   97.766   895.164 1129.100   18.588 1110.512     0.000 1772.284    0.000 1772.284
169.70  5447.042   86.814    0.000   86.814  1147.694 1209.698    0.000 1209.698     0.000 1951.748    0.000 1951.748
169.80  5390.968   36.258    0.000   36.258  1004.242 1119.674    3.718 1115.956     0.000 1618.968    0.000 1618.968
169.90  5446.333  103.852    0.000  103.852   988.377 1152.224    0.000 1152.224     0.000 1958.573    0.000 1958.573
170.00  5502.216   70.722    0.000   70.722   854.745 1327.139    0.000 1327.139     0.000 2074.084    0.000 2074.084
170.10  5510.439   76.346    0.000   76.346   913.208 1245.139    0.000 1245.139     0.000 1999.094    0.000 1999.094
170.20  5481.623  108.728    0.000  108.728  1046.852 1219.201    0.000 1219.201     0.000 2247.415    0.000 2247.415
170.30  5343.106  131.250    0.000  131.250  1126.282 1012.863    0.000 1012.863     0.000 1867.087    0.000 1867.087
170.40  5454.044   87.401    0.000   87.401  1062.663 1287.251    0.000 1287.251     0.000 2055.188    0.000 2055.188
170.50  5621.323   46.151    0.000   46.151  1032.176 1340.216    0.000 1340.216     0.000 2359.604    0.000 2359.604
170.60  5549.336   93.878    0.000   93.878  1081.208 1287.608    0.000 1287.608     0.000 1957.778    0.000 1957.778
170.70  5438.823  139.269    0.000  139.269  1038.823 1330.527    0.000 1330.527     0.000 2120.434    0.000 2120.434
170.80  5500.979   95.713    0.000   95.713   859.283 1466.077    0.000 1466.077     0.000 2340.403    0.000 2340.403
170.90  5536.735   36.655    0.000   36.655   963.346 1528.065    0.000 1528.065     0.000 2118.121    0.000 2118.121
171.00  5477.744   27.580    0.000   27.580   805.050 1708.217    0.000 1708.217     0.000 2274.859    0.000 2274.859
171.10  5303.003   29.494    0.000   29.494   817.477 1664.642    0.000 1664.642     0.000 2319.591    0.000 2319.591
171.20  5500.441   40.980    0.000   40.980   903.210 1311.021    0.000 1311.021     0.000 1722.722    0.000 1722.722
171.30  5381.857   82.498    0.000   82.498   660.968 1534.218    0.000 1534.218     0.000 1910.016    0.000 1910.016
171.40  5323.342   55.790    0.000   55.790  1193.453 1038.590    0.000 1038.590    19.906 2061.123    0.000 2061.123
171.50  5545.398   91.816    0.000   91.816   956.568 1545.489    0.000 1545.489     0.000 2631.453    0.000 2631.453
171.60  5636.114   92.690    0.000   92.690  1174.601 1326.208    0.000 1326.208     0.000 2436.217    0.000 2436.217
171.70  5618.218  110.245    0.000  110.245   725.833 1711.423    1.859 1709.564     0.000 2306.831    0.000 2306.831
171.80  5709.547  106.607    0.000  106.607   755.710 1698.222   37.437 1660.784     0.000 2330.654    0.000 2330.654
171.90  5692.084   75.960    0.000   75.960   865.917 1581.994    5.707 1576.287     0.000 2410.683    0.000 2410.683
172.00  5771.754   83.681    0.000   83.681  1139.103 1546.655    5.576 1541.078     0.000 2351.166    0.000 2351.166
172.10  5584.269   89.127    0.000   89.127  1137.632 1468.246    0.000 1468.246     0.000 2644.523    0.000 2644.523
172.20  5574.164   76.654    0.000   76.654  1170.094 1470.883    0.000 1470.883     0.000 2377.200    0.000 2377.200
172.30  5526.617   80.333    0.000   80.333  1090.981 1361.674    0.000 1361.674     9.953 2388.669    0.000 2388.669
172.40  5726.366   49.661    0.000   49.661  1145.903 1464.596    0.000 1464.596     0.000 2421.641    0.000 2421.641
172.50  5573.542  122.295    0.000  122.295  1070.462 1349.080    0.000 1349.080     0.000 2202.781    0.000 2202.781
172.60  5475.772  183.998    0.000  183.998   945.592 1538.041    0.000 1538.041     0.000 2327.035    0.000 2327.035
172.70  5324.343  180.729    0.000  180.729  1073.905 1461.989    0.000 1461.989     0.000 2326.531    0.000 2326.531
172.80  5415.271  183.217    0.000  183.217  1282.804 1442.814    5.576 1437.238     0.000 2491.915    0.000 2491.915
172.90  5183.490  200.591    0.000  200.591  1054.194 1490.687    0.000 1490.687     0.000 2265.713    0.000 2265.713
173.00  5388.682  185.957    0.000  185.957  1178.459 1543.233    9.294 1533.939     0.000 2543.589    0.000 2543.589
173.10  5260.991  207.528    0.000  207.528  1082.215 1540.897    0.000 1540.897     0.000 2348.657    0.000 2348.657
173.20  5457.451  174.262    0.000  174.262   973.672 1463.178    0.000 1463.178     0.000 2304.112    0.000 2304.112
173.30  5454.201  159.933    0.000  159.933   962.240 1389.371    0.000 1389.371     0.000 2304.319    0.000 2304.319
173.40  5409.875  148.976    0.000  148.976   960.730 1245.913    0.000 1245.913     9.953 2084.149    0.000 2084.149
173.50  5439.367  141.857    0.000  141.857  1025.411 1329.493    0.000 1329.493     0.000 2426.168    0.000 2426.168
173.60  5503.264  143.371    0.000  143.371  1091.589 1371.528    0.000 1371.528     0.000 2539.566    0.000 2539.566
173.70  5277.944  157.827    0.000  157.827  1043.668 1269.528    0.000 1269.528     0.000 2385.240    0.000 2385.240
173.80  5432.135  134.565    0.000  134.565  1038.284 1188.810    0.000 1188.810     9.953 2125.368    0.000 2125.368
173.90  5423.436  152.622    0.000  152.622  1148.313 1362.237    0.000 1362.237     0.000 2535.746    0.000 2535.746
174.00  5585.303  145.466    0.000  145.466  1034.008 1375.185    0.000 1375.185     0.000 2385.348    0.000 2385.348
174.10  5381.957  132.127    0.000  132.127   846.673 1488.047    0.000 1488.047     0.000 2268.927    0.000 2268.927
174.20  5652.852  109.688    0.000  109.688  1537.709  914.914    0.000  914.914     0.000 2364.631   10.154 2354.477
174.30  5533.552  115.811    0.000  115.811  1094.626 1148.658    0.000 1148.658    50.769 1816.132    0.000 1816.132
174.40  5647.167   98.737    0.000   98.737  1361.972 1182.283    0.000 1182.283     0.000 2134.817    0.000 2134.817
174.50  5420.282  131.513    0.000  131.513  1318.487 1093.323    0.000 1093.323     0.000 2469.197    0.000 2469.197
174.60  5239.779  135.271    0.000  135.271  1284.335 1177.392    0.000 1177.392     0.000 2418.420    0.000 2418.420
174.70  5210.473  155.246    0.000  155.246  1333.004  944.702    0.000  944.702    20.308 2086.358    0.000 2086.358
174.80  5266.199   58.822    0.000   58.822  1307.888  939.607    0.000  939.607     0.000 2131.100    0.000 2131.100
174.90  5338.304   67.255    0.000   67.255  1263.055 1123.135    0.000 1123.135     0.000 2409.272    0.000 2409.272
175.00  5522.912   78.512    0.000   78.512  1358.689 1032.740    0.000 1032.740     0.000 2359.314    0.000 2359.314
175.10  5326.999  115.812    0.000  115.812  1182.852 1124.128    0.000 1124.128     0.000 2165.585    0.000 2165.585
175.20  5378.735  102.044    0.000  102.044  1081.418 1297.986    0.000 1297.986     0.000 2086.966    0.000 2086.966
175.30  5451.491  142.322    0.000  142.322  1244.604 1051.156    0.000 1051.156     0.000 2286.830    0.000 2286.830
175.40  5222.292  170.045    0.000  170.045  1304.812 1005.591    0.000 1005.591     0.000 2306.835    0.000 2306.835
175.50  5193.389  178.836    0.000  178.836  1330.459 1119.741    0.000 1119.741     0.000 2341.721    0.000 2341.721
175.60  5198.521  119.967    0.000  119.967  1298.272 1058.437    0.000 1058.437     9.953 2395.501    0.000 2395.501
175.70  5291.968  102.221    0.000  102.221  1389.990  865.912    0.000  865.912     0.000 2065.549   30.462 2035.087
175.80  5510.307   67.273    0.000   67.273  1423.290  997.332    0.000  997.332     0.000 2348.356   71.077 2277.279
175.90  5105.429  123.618    0.000  123.618  1463.839  800.622    0.000  800.622     0.000 2217.961    0.000 2217.961
176.00  5223.105   90.860    0.000   90.860  1334.365  811.308    0.000  811.308     0.000 2171.605    0.000 2171.605
176.10  5184.771  148.125    0.000  148.125  1558.680  939.220    0.000  939.220    59.918 2335.384    0.000 2335.384
176.20  5233.244  198.640    0.000  198.640  1665.688  866.672    0.000  866.672   169.599 2145.568    0.000 2145.568
176.30  5296.655  197.574    0.000  197.574  1443.958  986.117   24.730  961.387    39.811 2488.685   10.154 2478.531
176.40  5230.415  180.895    0.000  180.895  1258.649 1025.680    0.000 1025.680     0.000 2286.322    0.000 2286.322
176.50  5117.169  121.247    0.000  121.247  1195.346 1169.830    0.000 1169.830     0.000 2403.746    0.000 2403.746
176.60  5137.205  119.039    0.000  119.039  1273.645 1080.623   39.948 1040.674     9.953 2364.338    0.000 2364.338
176.70  5166.813  162.938    0.000  162.938  1354.115 1082.249   32.339 1049.909     9.953 2608.936    0.000 2608.936
176.80  5030.325  190.513    0.000  190.513  1348.056  988.899   13.012  975.887    39.811 2354.186    0.000 2354.186
176.90  5274.708  150.482    0.000  150.482  1376.120  900.912    0.000  900.912    10.154 2373.788    0.000 2373.788
177.00  5243.060  176.708    0.000  176.708  1488.082  826.689    0.000  826.689     0.000 2196.949    0.000 2196.949
177.10  5335.227  172.319    0.000  172.319  1378.694  926.138    0.000  926.138     0.000 2207.806    0.000 2207.806
177.20  5295.572  122.927    0.000  122.927  1355.286  891.020   28.535  862.486     0.000 2129.384    0.000 2129.384
177.30  5166.076  121.399    0.000  121.399   789.783 1466.710    0.000 1466.710    19.906 2072.086    0.000 2072.086
177.40  5149.900  117.613    0.000  117.613   782.517 1588.250    0.000 1588.250     0.000 2396.306    0.000 2396.306
177.50  5317.706   90.780    0.000   90.780   882.127 1367.377    0.000 1367.377     0.000 2401.936    0.000 2401.936
177.60  5305.024   46.456    0.000   46.456   872.101 1544.337   11.327 1533.009     0.000 2502.472    0.000 2502.472
177.70  5298.560   80.005    0.000   80.005   851.340 1363.541    0.000 1363.541     0.000 2206.692    0.000 2206.692
177.80  5445.590  142.594    0.000  142.594   861.896 1356.677    0.000 1356.677     0.000 2222.681    0.000 2222.681
177.90  5258.983  112.688    0.000  112.688   661.275 1230.018    0.000 1230.018     0.000 1625.210    0.000 1625.210
178.00  4944.442  228.190    0.000  228.190   649.943 1391.627    0.000 1391.627     0.000 1574.847    0.000 1574.847
178.10  5667.040   69.321    0.000   69.321   795.326 1602.560   11.414 1591.146     0.000 2310.743    0.000 2310.743
178.20  5494.115  118.326    0.000  118.326   669.384 1626.267    0.000 1626.267     0.000 2280.089    0.000 2280.089
178.30  5612.060  102.204    0.000  102.204   798.792 1711.022    0.000 1711.022     0.000 2538.754   10.154 2528.600
178.40  5406.429  114.273    0.000  114.273   750.234 1626.075   28.534 1597.541     0.000 2192.013    0.000 2192.013
178.50  5583.825   95.352    0.000   95.352   777.808 1747.854   19.023 1728.831     0.000 2342.305    0.000 2342.305
178.60  5589.619   50.325    0.000   50.325   798.263 1567.109    0.000 1567.109     0.000 2470.580    0.000 2470.580
178.70  5583.817   58.557    0.000   58.557   896.363 1615.047    9.294 1605.753     0.000 2486.665   10.053 2476.612
178.80  5530.277   45.862    0.000   45.862   714.889 1647.401    0.000 1647.401     0.000 2216.424    0.000 2216.424
178.90  5440.318   83.334    0.000   83.334   711.439 1616.518    0.000 1616.518     0.000 2268.809    0.000 2268.809
179.00  5620.964   54.733    0.000   54.733  1015.226 1401.566    0.000 1401.566     0.000 2198.437   30.361 2168.076
179.10  5427.944   46.907    0.000   46.907  1154.792 1113.757    1.902 1111.855     0.000 2084.131    0.000 2084.131
179.20  5413.121   73.250    0.000   73.250  1116.633 1144.289    0.000 1144.289     0.000 2234.752    0.000 2234.752
179.30  5466.151   55.771    0.000   55.771  1123.252 1177.476   49.460 1128.016    69.670 2320.805    0.000 2320.805
179.40  5342.938   66.389    0.000   66.389  1074.297 1228.432    3.805 1224.628    10.053 2290.234    0.000 2290.234
179.50  5359.958   82.032    0.000   82.032  1030.826 1288.410    0.000 1288.410    20.106 2270.624    0.000 2270.624
179.60  5477.166   96.524    0.000   96.524  1172.693 1225.506   15.218 1210.288     0.000 2218.640    0.000 2218.640
179.70  5624.340   70.269    0.000   70.269  1261.138 1005.663    0.000 1005.663    40.212 2225.490    0.000 2225.490
179.80  5379.716   65.671    0.000   65.671  1150.951 1191.149   55.080 1136.069    30.159 2140.840   30.361 2110.479
179.90  5423.219   53.740    0.000   53.740  1308.171 1108.083    0.000 1108.083    30.159 2350.353   70.472 2279.880
180.00  5448.958  137.261    0.000  137.261  1136.833 1285.286    0.000 1285.286   110.886 2259.765   60.722 2199.043
180.10  5419.719   99.000    0.000   99.000  1163.868 1305.245    0.000 1305.245     0.000 2310.743   60.923 2249.820
180.20  5345.177   99.177    0.000   99.177  1018.634 1261.212    0.000 1261.212    40.212 2212.620    0.000 2212.620
180.30  5455.106  104.543    0.000  104.543  1131.352 1292.919    0.000 1292.919    70.472 2229.814    0.000 2229.814
180.40  5394.877   74.606    0.000   74.606   965.956 1422.828    0.000 1422.828    40.414 2313.968    0.000 2313.968
180.50  5212.181   41.169    0.000   41.169   957.306 1500.454    0.000 1500.454     0.000 2384.435    0.000 2384.435
180.60  5107.522   74.761    0.000   74.761   934.512 1527.758    0.000 1527.758     0.000 2454.707    0.000 2454.707
180.70  5261.409   52.127    0.000   52.127  1164.555 1334.912    0.000 1334.912     0.000 2507.687    0.000 2507.687
180.80  5235.955   55.887    0.000   55.887   933.505 1285.401    0.000 1285.401    40.313 2257.846    0.000 2257.846
180.90  5161.383   53.827    0.000   53.827  1058.070 1206.072    0.000 1206.072     0.000 2223.480    0.000 2223.480
181.00  5121.792   51.984    0.000   51.984  1223.341 1178.966    0.000 1178.966    20.106 2414.291    0.000 2414.291
181.10  5189.708   66.215    0.000   66.215  1252.205  929.863    0.000  929.863    70.674 2060.724    0.000 2060.724
181.20  5142.389   40.473    0.000   40.473  1156.459 1085.815    0.000 1085.815    10.053 2252.835    0.000 2252.835
181.30  5296.531   46.958    0.000   46.958  1061.496 1168.896    0.000 1168.896    10.154 2182.365    0.000 2182.365
181.40  5344.322   75.759    0.000   75.759  1115.562 1279.969    0.000 1279.969     0.000 2322.601    0.000 2322.601
181.50  5122.181   85.814    0.000   85.814   894.957 1291.581    0.000 1291.581     0.000 2041.109    0.000 2041.109
181.60  5263.074   81.705    0.000   81.705  1031.813 1169.029    0.000 1169.029    10.154 2172.402    0.000 2172.402
181.70  5113.570   71.661    0.000   71.661   936.892 1295.440    0.000 1295.440     0.000 2323.510    0.000 2323.510
181.80  5134.656   55.881    0.000   55.881  1196.147 1063.661    0.000 1063.661     0.000 2161.747    0.000 2161.747
181.90  5179.931   44.411    0.000   44.411  1168.868  998.689    0.000  998.689    10.154 2304.100   91.385 2212.715
182.00  5088.215   59.281    0.000   59.281  1380.357  942.496    0.000  942.496    10.154 2141.537   40.616 2100.922
182.10  5236.604   83.531    0.000   83.531  1187.688 1043.199    0.000 1043.199     0.000 2171.899    0.000 2171.899
182.20  5275.510   76.143    0.000   76.143  1098.440 1031.638    0.000 1031.638     0.000 2071.871    0.000 2071.871
182.30  5217.951  100.035    0.000  100.035  1223.315 1189.683   11.414 1178.270    10.154 2422.129   10.154 2411.975
182.40  5298.485   81.828    0.000   81.828  1228.675 1058.767    1.902 1056.864     0.000 2364.015    0.000 2364.015
182.50  5303.471   69.562    0.000   69.562  1303.942 1011.104    0.000 1011.104     0.000 2232.832    0.000 2232.832
182.60  5269.788  126.918    0.000  126.918  1103.671 1003.720    0.000 1003.720     0.000 2266.308    0.000 2266.308
182.70  5226.807  119.251    0.000  119.251  1355.431  908.353    0.000  908.353    10.154 2295.869    0.000 2295.869
182.80  4960.785  102.928    0.000  102.928  1197.532  960.020    0.000  960.020    20.308 2041.918    0.000 2041.918
182.90  5139.516  111.061    0.000  111.061  1005.680 1166.352    0.000 1166.352    40.616 2178.035    0.000 2178.035
183.00  5098.688  130.667    0.000  130.667  1112.281 1120.423    0.000 1120.423    20.308 2525.874    0.000 2525.874
183.10  5237.062   93.895    0.000   93.895   991.324 1202.299    0.000 1202.299    40.616 2153.111    0.000 2153.111
183.20  5313.315   99.550    0.000   99.550  1138.814 1148.847    0.000 1148.847    50.769 2205.495    0.000 2205.495
183.30  5359.864  105.398    0.000  105.398  1221.144 1097.181    0.000 1097.181    10.154 2506.781    0.000 2506.781
183.40  5357.234  111.646    0.000  111.646  1286.741 1127.454    0.000 1127.454     0.000 2427.372   20.308 2407.064
183.50  5255.900  112.340    0.000  112.340  1202.491 1220.914    0.000 1220.914    81.231 2528.407    0.000 2528.407
183.60  5069.482  112.552    0.000  112.552  1116.531 1204.471    0.000 1204.471    10.154 2454.217    0.000 2454.217
183.70  5260.378  129.831    0.000  129.831  1128.197 1211.456    0.000 1211.456     0.000 2204.075    0.000 2204.075
183.80  5537.305  130.648    0.000  130.648  1290.673 1268.240    0.000 1268.240    70.474 2513.417    0.000 2513.417
183.90  5415.456  113.163    0.000  113.163  1192.316 1181.926    0.000 1181.926     0.000 2433.797    0.000 2433.797
184.00  5438.118   90.292    0.000   90.292   993.785 1343.816    0.000 1343.816     0.000 2482.549    0.000 2482.549
184.10  5289.646   92.997    0.000   92.997   993.123 1212.674    0.000 1212.674     0.000 2243.278    0.000 2243.278
184.20  5090.793   98.159    0.000   98.159  1090.868 1179.187    0.000 1179.187     0.000 2335.468    0.000 2335.468
184.30  5216.448  144.421    0.000  144.421   968.097 1369.315    0.000 1369.315     0.000 2497.930    0.000 2497.930
184.40  5407.577   89.318    0.000   89.318  1072.933 1222.178    0.000 1222.178     0.000 2342.199    0.000 2342.199
184.50  5191.818   95.450    0.000   95.450  1057.802 1066.065    0.000 1066.065     0.000 2114.501    0.000 2114.501
184.60  5117.273   99.844    0.000   99.844  1040.891 1234.330    0.000 1234.330     0.000 2425.259    0.000 2425.259
184.70  5163.506  124.308    0.000  124.308   980.302 1347.658    0.000 1347.658     0.000 2324.214    0.000 2324.214
184.80  5212.415  105.114    0.000  105.114  1058.854 1150.117    0.000 1150.117     0.000 2401.127    0.000 2401.127
184.90  4998.972   86.335    0.000   86.335  1144.363 1100.357    0.000 1100.357     0.000 2375.586    0.000 2375.586
185.00  4965.657   95.662    0.000   95.662  1060.313 1161.506    0.000 1161.506     0.000 2285.410    0.000 2285.410
185.10  5378.731   94.175    0.000   94.175  1047.186 1411.055    0.000 1411.055     0.000 2521.263    0.000 2521.263
185.20  5300.191  148.489    0.000  148.489   993.476 1274.093    0.000 1274.093     0.000 2265.597    0.000 2265.597
185.30  5259.138  116.862    0.000  116.862   794.232 1330.691    0.000 1330.691     0.000 2003.910    0.000 2003.910
185.40  5392.147  174.748    0.000  174.748  1060.543 1351.396    0.000 1351.396     0.000 2615.876    0.000 2615.876
185.50  5482.992  140.718    0.000  140.718  1055.128 1279.990    0.000 1279.990    10.053 2325.418    0.000 2325.418
185.60  5033.253  236.115    0.000  236.115   795.746 1478.554    0.000 1478.554     9.953 2130.193    0.000 2130.193
185.70  5119.880  262.425    0.000  262.425   844.338 1632.638    0.000 1632.638    10.154 2772.701    0.000 2772.701
185.80  5157.872  207.078    0.000  207.078   846.764 1495.509    0.000 1495.509     0.000 2546.703    0.000 2546.703
185.90  5180.083  238.612    0.000  238.612   771.507 1484.171    0.000 1484.171    30.462 2183.982   60.923 2123.059
186.00  4855.688  201.744    0.000  201.744  1175.990 1113.539    0.000 1113.539    20.308 2158.938   60.722 2098.217
186.10  5112.034  212.088    0.000  212.088  1180.358 1067.970    0.000 1067.970   132.000 1905.588   10.154 1895.434
186.20  4950.581  233.490    0.000  233.490  1172.341 1317.776    0.000 1317.776    50.769 2428.271   30.462 2397.810
186.30  5029.466  219.356    0.000  219.356  1102.129 1108.940    0.000 1108.940    20.308 2048.761    0.000 2048.761
186.40  5190.294  228.031    0.000  228.031  1248.181 1217.503    0.000 1217.503    91.385 2511.015   20.308 2490.707
186.50  5222.936  184.457    0.000  184.457  1037.926 1485.912    0.000 1485.912    20.308 2554.041   50.769 2503.271
186.60  5084.416  211.069    0.000  211.069  1074.158 1439.260    0.000 1439.260    10.154 2595.659    0.000 2595.659
186.70  5039.541  212.598    0.000  212.598   979.149 1387.667    0.000 1387.667    10.154 2383.644   10.154 2373.490
186.80  5148.206  197.851    0.000  197.851   943.860 1386.240    0.000 1386.240    50.769 2281.797   71.077 2210.720
186.90  5082.873  175.147    0.000  175.147  1059.415 1407.664    0.000 1407.664    20.308 2543.181    0.000 2543.181
187.00  4973.106  249.235    0.000  249.235   784.283 1507.471    0.000 1507.471     0.000 2384.742    0.000 2384.742
187.10  5143.566  209.145    0.000  209.145   638.197 1474.960    0.000 1474.960     0.000 2195.132    0.000 2195.132
187.20  4882.884  215.487    0.000  215.487  1047.658 1135.097    0.000 1135.097     0.000 2245.802    0.000 2245.802
187.30  5147.274  164.712    0.000  164.712  1072.445 1267.869    0.000 1267.869     0.000 2325.216    0.000 2325.216
187.40  5101.305  213.477    0.000  213.477  1193.042 1262.153    0.000 1262.153    10.154 2435.200    0.000 2435.200
187.50  5278.687  176.751    0.000  176.751   805.603 1238.552    7.609 1230.943     0.000 1711.377    0.000 1711.377
187.60  5346.751  236.601    0.000  236.601   642.096 2119.135    0.000 2119.135     0.000 2599.166    0.000 2599.166
187.70  5136.323  213.970    0.000  213.970   514.954 1977.488    0.000 1977.488     0.000 2506.469    0.000 2506.469
187.80  5249.695  274.731    0.000  274.731   559.740 1932.007    0.000 1932.007     0.000 2585.499    0.000 2585.499
187.90  5244.165  275.249    0.000  275.249   699.099 1731.452    0.000 1731.452    80.425 2492.301    0.000 2492.301
188.00  5064.767  261.324    0.000  261.324   706.497 1629.058    0.000 1629.058    90.478 2423.048    0.000 2423.048
188.10  5115.375  205.487    0.000  205.487   564.219 1874.607    0.000 1874.607    90.478 2772.698    0.000 2772.698
188.20  5165.359  148.312    0.000  148.312   591.767 1833.118    0.000 1833.118   162.361 2259.480    0.000 2259.480
188.30  5265.554  175.677    0.000  175.677   443.045 1905.985    0.000 1905.985    71.077 2425.749    0.000 2425.749
188.40  5307.306  228.000    0.000  228.000   675.843 2054.801    0.000 2054.801    20.308 3017.782  241.677 2776.105
188.50  5316.672  194.463    0.000  194.463   737.621 1882.766    0.000 1882.766    10.053 2937.564  412.278 2525.286
188.60  5276.648  248.006    0.000  248.006   579.074 1770.102    0.000 1770.102   241.274 2355.072    0.000 2355.072
188.70  5378.903  269.136    0.000  269.136   649.029 2041.687    0.000 2041.687     0.000 2991.034  613.743 2377.291
188.80  5185.282  249.561    0.000  249.561   589.158 1985.796    0.000 1985.796   472.496 2126.364    0.000 2126.364
188.90  5194.259  351.015    0.000  351.015   658.641 1910.076    0.000 1910.076   531.011 2655.871    0.000 2655.871
189.00  5306.903  327.490    0.000  327.490   541.483 2112.467    0.000 2112.467   412.983 2613.537    0.000 2613.537
189.10  5157.021  272.579    0.000  272.579   585.922 1965.279    0.000 1965.279   240.873 2714.865    0.000 2714.865
189.20  5193.775  256.879    0.000  256.879   721.240 1868.514    0.000 1868.514   291.139 2587.384    0.000 2587.384
189.30  5030.495  337.872    0.000  337.872   858.072 1571.975    0.000 1571.975   140.945 2378.103    0.000 2378.103
189.40  5043.654  286.232    0.000  286.232   689.339 1698.675    0.000 1698.675   121.443 2601.775    0.000 2601.775
189.50  5113.721  353.436    0.000  353.436   649.370 1825.451    0.000 1825.451     0.000 2699.393  140.743 2558.650
189.60  5025.615  356.381    0.000  356.381   589.946 1901.969    0.000 1901.969     0.000 2597.973    0.000 2597.973
189.70  5249.458  350.950    0.000  350.950   868.272 1778.201    0.000 1778.201     0.000 2957.866   60.319 2897.548
189.80  5174.203  419.157    0.000  419.157   640.578 1777.389    0.000 1777.389     0.000 2931.129   90.478 2840.651
189.90  5221.675  320.171    0.000  320.171   837.888 1675.148    0.000 1675.148     0.000 2845.680    0.000 2845.680
190.00  5400.422  158.620    0.000  158.620   901.008 1619.118    0.000 1619.118    10.053 2733.292    0.000 2733.292
190.10  5451.826  210.965    0.000  210.965  1042.824 1462.394    0.000 1462.394    30.159 2601.693    0.000 2601.693
190.20  5370.337  176.172    0.000  176.172   875.450 1701.011    0.000 1701.011   100.531 2551.023    0.000 2551.023
190.30  5268.758  285.958    0.000  285.958   573.125 2045.530    0.000 2045.530    90.478 2812.203    0.000 2812.203
190.40  5035.685  286.029    0.000  286.029   595.567 1986.938    0.000 1986.938     0.000 2691.061    0.000 2691.061
190.50  5399.592  330.898    0.000  330.898   757.278 1921.981    0.000 1921.981     0.000 2694.268    0.000 2694.268
190.60  5299.743  280.329    0.000  280.329   467.349 2084.356    0.000 2084.356     0.000 2517.333    0.000 2517.333
190.70  5055.918  313.617    0.000  313.617   582.109 1954.160    0.000 1954.160    80.425 2450.683    0.000 2450.683
190.80  5239.332  178.270    0.000  178.270   461.979 2015.753    0.000 2015.753    10.053 2539.860    0.000 2539.860
190.90  5232.834  275.143    0.000  275.143   643.068 1975.858    0.000 1975.858    10.053 2719.104    0.000 2719.104
191.00  5363.060  234.252    0.000  234.252   658.429 1905.906    0.000 1905.906     0.000 2670.137    0.000 2670.137
191.10  4956.020  299.356    0.000  299.356   743.134 1941.345    0.000 1941.345     0.000 2664.308    0.000 2664.308
191.20  5119.764  337.306    0.000  337.306   438.002 2163.199    0.000 2163.199     0.000 2969.431    0.000 2969.431
191.30  5119.808  364.096    0.000  364.096   449.583 2096.155    0.000 2096.155     0.000 2755.802    0.000 2755.802
191.40  5135.120  333.488    0.000  333.488   528.336 2065.804    0.000 2065.804     0.000 2888.084    0.000 2888.084
191.50  5216.789  276.627    0.000  276.627   747.307 1993.949    0.000 1993.949    20.106 3059.991    0.000 3059.991
191.60  5100.695  359.276    0.000  359.276   503.922 2187.588    0.000 2187.588     0.000 2881.258    0.000 2881.258
191.70  4927.344  371.049    0.000  371.049   663.055 1983.065    0.000 1983.065     0.000 3009.631    0.000 3009.631
191.80  5027.688  310.796    0.000  310.796   755.060 1885.342    0.000 1885.342     0.000 2656.260    0.000 2656.260
191.90  5081.784  316.788    0.000  316.788   697.960 1978.308    0.000 1978.308     0.000 2588.811    0.000 2588.811
192.00  5056.856  299.787    0.000  299.787   576.679 1909.101    0.000 1909.101     0.000 2903.073    0.000 2903.073
192.10  4814.944  372.953    0.000  372.953   604.810 1885.665    0.000 1885.665     0.000 2808.159    0.000 2808.159
192.20  5038.824  373.722    0.000  373.722   716.054 1956.386    0.000 1956.386     0.000 2887.173    0.000 2887.173
192.30  4986.100  319.407    0.000  319.407   753.252 1924.264    0.000 1924.264     0.000 2868.385    0.000 2868.385
192.40  5158.541  334.357    0.000  334.357   800.327 1879.572    0.000 1879.572     0.000 2930.414    0.000 2930.414
192.50  5301.452  284.147    0.000  284.147   835.885 1884.060    0.000 1884.060     0.000 2785.236    0.000 2785.236
192.60  5333.286  258.294    0.000  258.294  1037.518 1639.889    0.000 1639.889    10.053 3094.382    0.000 3094.382
192.70  5425.134  201.474    0.000  201.474   920.488 1813.915    0.000 1813.915     0.000 2499.535    0.000 2499.535
192.80  5413.671  251.158    0.000  251.158   884.907 1698.377    0.000 1698.377    50.265 2525.358    0.000 2525.358
192.90  5333.719  264.056    0.000  264.056   670.611 1888.084    0.000 1888.084    10.053 2621.568    0.000 2621.568
193.00  5265.729  275.517    0.000  275.517   783.131 1948.856    0.000 1948.856    60.319 2949.304    0.000 2949.304
193.10  5173.123  227.637    0.000  227.637   843.923 1743.984    0.000 1743.984    20.106 2634.634    0.000 2634.634
193.20  5268.188  229.786    0.000  229.786   805.052 1736.700    0.000 1736.700     0.000 2684.698    0.000 2684.698
193.30  5120.273  227.903    0.000  227.903   811.638 1859.367    0.000 1859.367     0.000 2768.948    0.000 2768.948
193.40  5131.709  280.052    0.000  280.052   789.731 1986.458    0.000 1986.458     0.000 2614.838    0.000 2614.838
193.50  5197.275  309.647    0.000  309.647   804.386 1743.475    0.000 1743.475     0.000 2363.813    0.000 2363.813
193.60  5154.682  271.962    0.000  271.962  1087.063 1393.290    0.000 1393.290    20.106 2653.843    0.000 2653.843
193.70  5287.746  351.282    0.000  351.282   978.126 1713.793    0.000 1713.793    80.727 2756.279    0.000 2756.279
193.80  5190.441  356.523    0.000  356.523  1003.201 1671.100    0.000 1671.100     0.000 2684.912  273.550 2411.362
193.90  5249.060  328.467    0.000  328.467   817.879 1792.105    0.000 1792.105    20.106 2845.554   70.876 2774.678
194.00  5285.098  301.663    0.000  301.663   947.622 1760.119    0.000 1760.119    30.159 2865.660   60.621 2805.039
194.10  5232.705  328.385    0.000  328.385  1028.363 1585.550    0.000 1585.550    60.923 2760.709    0.000 2760.709
194.20  5403.424  215.899    0.000  215.899   932.481 1795.761    0.000 1795.761    40.212 2996.962    0.000 2996.962
194.30  5278.939  275.325    0.000  275.325   822.225 1748.880    0.000 1748.880   191.111 2351.845    0.000 2351.845
194.40  5204.891  286.333    0.000  286.333   755.050 1888.155    0.000 1888.155   140.945 2515.612    0.000 2515.612
194.50  5137.622  331.602    0.000  331.602   769.057 1782.805    0.000 1782.805     0.000 2568.587    0.000 2568.587
194.60  5198.892  321.323    0.000  321.323   603.658 1986.497    0.000 1986.497     0.000 2489.575    0.000 2489.575
194.70  5282.056  331.244    0.000  331.244   688.255 2050.029    0.000 2050.029     0.000 2989.220    0.000 2989.220
194.80  5256.940  296.078    0.000  296.078   878.413 1752.879    0.000 1752.879     0.000 2638.155    0.000 2638.155
194.90  5191.906  330.437    0.000  330.437   901.392 1805.683    0.000 1805.683    20.106 2969.616    0.000 2969.616
195.00  5151.506  456.232    0.000  456.232   861.591 1909.146    0.000 1909.146    30.159 2854.328    0.000 2854.328
195.10  5294.293  463.472    0.000  463.472   964.908 1845.717    0.000 1845.717    10.053 3052.572    0.000 3052.572
195.20  5080.701  455.164    0.000  455.164  1112.951 1773.725    0.000 1773.725     0.000 2851.999    0.000 2851.999
195.30  5373.812  305.229    0.000  305.229   967.324 1702.606    0.000 1702.606     0.000 2808.356    0.000 2808.356
195.40  5432.929  277.851    0.000  277.851  1023.688 1681.782    0.000 1681.782    70.372 2966.700    0.000 2966.700
195.50  5450.931  346.733    0.000  346.733  1204.198 1830.569    0.000 1830.569    10.053 3437.899   60.621 3377.278
195.60  5493.148  291.068    0.000  291.068  1000.181 1959.901    0.000 1959.901     0.000 3155.206   20.106 3135.099
195.70  5628.133  255.386    0.000  255.386  1082.839 1968.138    0.000 1968.138   151.603 3343.999    0.000 3343.999
195.80  5440.137  319.673    0.000  319.673   894.410 1915.330    0.000 1915.330    40.213 2941.188    0.000 2941.188
195.90  5319.079  411.503    0.000  411.503  1002.198 1935.008    0.000 1935.008     0.000 3180.836   30.462 3150.375
196.00  5319.111  298.152    0.000  298.152  1012.580 1906.117    0.000 1906.117     0.000 3244.880  393.381 2851.499
196.10  5300.920  313.681    0.000  313.681   875.737 2234.648    0.000 2234.648    30.159 3129.162    0.000 3129.162
196.20  5224.642  347.704    0.000  347.704   967.664 1880.160    0.000 1880.160     0.000 2855.012    0.000 2855.012
196.30  5235.503  333.850    0.000  333.850   924.590 1849.177    0.000 1849.177   201.969 2687.126    0.000 2687.126
196.40  5409.602  316.696    0.000  316.696   872.934 2112.551    0.000 2112.551     0.000 2990.642   20.308 2970.334
196.50  5486.964  216.685    0.000  216.685   793.840 1893.905    0.000 1893.905     0.000 2638.769    0.000 2638.769
196.60  5503.045  279.333    0.000  279.333   857.714 1921.691    0.000 1921.691     0.000 2676.059   70.976 2605.083
196.70  5573.110  244.537    0.000  244.537   772.811 1976.965    0.000 1976.965     0.000 2809.273    0.000 2809.273
196.80  5428.382  310.755    0.000  310.755   620.806 2104.520    0.000 2104.520    50.265 2758.005    0.000 2758.005
196.90  5466.958  267.835    0.000  267.835   635.649 2127.361    0.000 2127.361     0.000 2579.759    0.000 2579.759
197.00  5427.198  270.552    0.000  270.552   798.758 2104.011    0.000 2104.011     0.000 2970.420  170.903 2799.517
197.10  5587.278  243.401    0.000  243.401   790.993 2192.004    0.000 2192.004     0.000 2841.060   10.154 2830.906
197.20  5406.279  228.706    0.000  228.706   933.296 1871.987    0.000 1871.987     0.000 2913.240  100.632 2812.608
197.30  5492.639  285.322    0.000  285.322   921.140 2159.650    0.000 2159.650     0.000 2842.450    0.000 2842.450
197.40  5323.772  301.444    0.000  301.444   577.712 2303.311   55.550 2247.761     0.000 2842.944   10.053 2832.891
197.50  5457.502  278.392    0.000  278.392   643.072 2344.738    0.000 2344.738     0.000 2900.265    0.000 2900.265
197.60  5178.568  321.971    0.000  321.971   573.254 2144.287    0.000 2144.287     0.000 2476.728    0.000 2476.728
197.70  5195.881  305.273    0.000  305.273   453.726 2176.143    0.000 2176.143     0.000 2590.530    0.000 2590.530
197.80  5430.500  269.708    0.000  269.708   487.389 2326.611    0.000 2326.611     0.000 2861.145    0.000 2861.145
197.90  5491.724  286.058    0.000  286.058   709.908 2104.715    0.000 2104.715     0.000 2971.534  110.584 2860.950
198.00  5366.000  350.884    0.000  350.884   487.345 2353.335    0.000 2353.335     0.000 2722.215    0.000 2722.215
198.10  5385.353  340.032    0.000  340.032   581.981 2238.201    0.000 2238.201     0.000 2635.264    0.000 2635.264
198.20  5268.074  374.661    0.000  374.661   529.822 2149.245    0.000 2149.245     0.000 2796.717    0.000 2796.717
198.30  5411.097  294.765    0.000  294.765   709.787 2228.844    0.000 2228.844     0.000 2733.190   40.616 2692.574
198.40  5478.415  237.732    0.000  237.732   728.158 2055.282    0.000 2055.282    60.319 2781.235   60.923 2720.311
198.50  5483.944  310.124    0.000  310.124   528.872 2241.400    0.000 2241.400     0.000 2821.156   71.077 2750.079
198.60  5440.257  331.883    0.000  331.883   584.919 2288.103    0.000 2288.103     0.000 2845.071    0.000 2845.071
198.70  5424.953  337.080    0.000  337.080   679.536 2175.100    0.000 2175.100     0.000 2802.448    0.000 2802.448
198.80  5332.327  352.845    0.000  352.845   873.694 2130.431    0.000 2130.431     0.000 2780.841    0.000 2780.841
198.90  5347.888  353.280    0.000  353.280   732.751 2130.243    0.000 2130.243     0.000 2663.416    0.000 2663.416
199.00  5383.769  295.378    0.000  295.378   699.035 1998.160    0.000 1998.160     0.000 2301.900    0.000 2301.900
199.10  5282.793  306.148    0.000  306.148   687.833 1987.953    0.000 1987.953     0.000 2713.376   40.616 2672.761
199.20  5446.699  207.333    0.000  207.333   845.468 1919.294    0.000 1919.294     0.000 2490.093   30.462 2459.631
199.30  5284.940  304.983    0.000  304.983   997.617 1988.944    0.000 1988.944     0.000 3032.159   10.053 3022.106
199.40  5242.281  322.334    0.000  322.334   847.507 1973.941    0.000 1973.941     0.000 2963.595    0.000 2963.595
199.50  5308.288  353.240    0.000  353.240   938.785 2099.353    0.000 2099.353     0.000 2922.080    0.000 2922.080
199.60  5382.658  299.070    0.000  299.070   654.049 2304.441    0.000 2304.441     0.000 2972.734    0.000 2972.734
199.70  5482.466  256.373    0.000  256.373   455.335 2331.738    0.000 2331.738     0.000 2784.457    0.000 2784.457
199.80  5578.143  376.550    0.000  376.550  1406.739 1721.069    0.000 1721.069   250.228 3193.318    0.000 3193.318
199.90  5634.901  298.350    0.000  298.350  1643.370 1483.672    0.000 1483.672   262.191 2897.454    0.000 2897.454
200.00  5571.294  341.657    0.000  341.657  1460.161 1681.105    0.000 1681.105   151.504 3185.377    0.000 3185.377
200.10  5611.188  346.405    0.000  346.405  1342.323 1884.252    0.000 1884.252   120.035 3194.628    0.000 3194.628
200.20  5636.415  329.341    0.000  329.341  1492.202 1758.016    0.000 1758.016   220.165 3030.363    0.000 3030.363
200.30  5573.480  366.218    0.000  366.218  1456.053 1700.365    0.000 1700.365    49.764 3137.934    0.000 3137.934
200.40  5575.554  292.814    0.000  292.814  1549.196 1475.954    0.000 1475.954   241.780 2757.411    0.000 2757.411
200.50  5492.988  357.053    0.000  357.053  1419.052 1638.656    0.000 1638.656    60.722 2938.371    0.000 2938.371
200.60  5602.616  326.017    0.000  326.017  1805.438 1352.908    0.000 1352.908   110.886 3123.246    0.000 3123.246
200.70  5623.226  284.155    0.000  284.155  1563.234 1532.599    7.435 1525.164   191.413 2640.795    0.000 2640.795
200.80  5512.539  320.770    0.000  320.770  1746.366 1413.716    0.000 1413.716   260.378 2728.357    0.000 2728.357
200.90  5594.145  385.341    0.000  385.341  1618.924 1558.392    0.000 1558.392   210.014 3085.866    0.000 3085.866
201.00  5497.324  352.481    0.000  352.481  1620.557 1613.903    0.000 1613.903   149.493 3034.795    0.000 3034.795
201.10  5673.992  330.214    0.000  330.214  1359.329 1720.479    0.000 1720.479    10.154 3075.615    0.000 3075.615
201.20  5555.288  327.518    0.000  327.518  1389.923 1910.430    0.000 1910.430   111.089 3126.173    0.000 3126.173
201.30  5694.103  388.472    0.000  388.472   785.585 2238.065    0.000 2238.065     0.000 2941.302   30.159 2911.143
201.40  5596.705  339.952    0.000  339.952   955.354 1823.366    0.000 1823.366     0.000 2867.099  141.751 2725.348
201.50  5629.262  398.670    0.000  398.670  1030.400 1807.063    0.000 1807.063     0.000 2613.555   50.265 2563.290
201.60  5455.705  490.446    0.000  490.446  1025.088 1925.117    0.000 1925.117     9.953 2778.527   20.106 2758.421
201.70  5434.358  521.109    0.000  521.109   996.953 1845.545    0.000 1845.545     0.000 2568.823   10.053 2558.770
201.80  5586.326  492.225    0.000  492.225  1165.136 1861.629    0.000 1861.629    30.462 2827.298   90.982 2736.316
201.90  5437.954  488.215    0.000  488.215  1100.298 1881.304    0.000 1881.304    20.308 2829.801    0.000 2829.801
202.00  5100.542  778.224    0.000  778.224   550.690 2266.290    0.000 2266.290     0.000 2649.749  130.690 2519.059
202.10  5063.990  755.098    0.000  755.098   685.682 2191.289    0.000 2191.289     0.000 2612.054    0.000 2612.054
202.20  5197.750  735.365    0.000  735.365   591.473 2064.553    0.000 2064.553    10.154 2498.245    0.000 2498.245
202.30  5288.578  633.490    0.000  633.490   815.362 2172.913    0.000 2172.913     0.000 2749.479   80.425 2669.054
202.40  5227.750  686.839    0.000  686.839   890.033 2028.192    0.000 2028.192    81.231 2817.131    0.000 2817.131
202.50  5149.683  625.307    0.000  625.307   856.530 2023.677    0.000 2023.677    20.308 2627.739   10.053 2617.686
202.60  5382.113  551.745    0.000  551.745   868.132 1955.571    0.000 1955.571    30.462 2551.331    0.000 2551.331
202.70  5372.885  604.067    0.000  604.067   919.612 2092.843   59.482 2033.361     0.000 2838.553  120.637 2717.916
202.80  5379.569  551.528    0.000  551.528   834.261 1968.448    0.000 1968.448     0.000 2477.031   10.053 2466.978
202.90  5351.312  600.777    0.000  600.777   741.515 2250.670   37.176 2213.494     0.000 3089.162   80.425 3008.738
203.00  5197.788  678.720    0.000  678.720   606.767 2265.385    0.000 2265.385     0.000 2786.172  111.189 2674.983
203.10  5166.476  760.231    0.000  760.231   580.833 2401.319    0.000 2401.319     0.000 2769.191    0.000 2769.191
203.20  5107.478  789.601    0.000  789.601   404.437 2539.367   74.657 2464.710     0.000 2997.195   30.159 2967.036
203.30  5350.133  721.286    0.000  721.286   477.681 2476.561   70.765 2405.795     0.000 2797.037  100.531 2696.506
203.40  5072.978  726.593    0.000  726.593   471.104 2434.445   29.741 2404.704     0.000 3004.029   70.472 2933.557
203.50  5350.780  611.105    0.000  611.105   432.150 2598.662    0.000 2598.662     0.000 2924.511   20.106 2904.405
203.60  5348.475  626.755    0.000  626.755   553.078 2298.158    0.000 2298.158     0.000 2726.654   60.520 2666.134
203.70  5314.754  568.720    0.000  568.720   563.187 2357.738   20.447 2337.291     0.000 2857.446   50.265 2807.180
203.80  5268.040  467.934    0.000  467.934   635.488 2124.216    0.000 2124.216    30.261 2665.038    0.000 2665.038
203.90  5009.297  600.775    0.000  600.775   572.278 2146.580   20.925 2125.655    29.858 2784.673  111.693 2672.980
204.00  5136.615  583.635    0.000  583.635   629.611 2020.074    0.000 2020.074     9.953 2690.070  101.539 2588.531
204.10  5113.164  619.316    0.000  619.316   625.328 2079.452    0.000 2079.452    10.154 2707.463   71.077 2636.386
204.20  4970.139  624.830    0.000  624.830   503.286 2161.253    0.000 2161.253     0.000 2800.558   10.154 2790.404
204.30  4791.725  630.676    0.000  630.676   494.164 2002.105    0.000 2002.105     0.000 2576.569   10.154 2566.415
204.40  5163.599  583.993    0.000  583.993   576.724 2107.646    0.000 2107.646     0.000 2402.443    0.000 2402.443
204.50  5086.689  647.397    0.000  647.397   462.772 2226.527    0.000 2226.527    20.308 2614.369   10.053 2604.316
204.60  5325.213  535.869    0.000  535.869   522.562 2351.556    0.000 2351.556    30.462 2562.794    0.000 2562.794
204.70  5149.253  540.413    0.000  540.413   530.776 2024.856    0.000 2024.856     0.000 2440.450    0.000 2440.450
204.80  5072.212  553.165    0.000  553.165   572.836 2010.845    0.000 2010.845     0.000 2512.833    0.000 2512.833
204.90  5266.855  444.836    0.000  444.836   704.874 1979.907    0.000 1979.907    50.769 2643.426    0.000 2643.426
205.00  5310.881  467.948    0.000  467.948   586.627 2106.533    0.000 2106.533     0.000 2735.616    0.000 2735.616
205.10  5078.383  462.278    0.000  462.278   625.455 2097.625    0.000 2097.625     0.000 2509.517    0.000 2509.517
205.20  5329.471  444.015    0.000  444.015   599.032 2216.292    0.000 2216.292     0.000 2898.978   30.159 2868.819
205.30  5077.247  475.390    0.000  475.390   644.810 2087.712    0.000 2087.712     0.000 2700.727   10.053 2690.674
205.40  5460.286  423.546    0.000  423.546   779.105 2094.460    0.000 2094.460    81.231 2761.853   10.053 2751.800
205.50  5348.809  420.743    0.000  420.743   821.741 2048.415    0.000 2048.415    20.308 2835.345   71.077 2764.268
205.60  5378.481  445.257    0.000  445.257   895.016 1987.982    0.000 1987.982    20.308 2913.961    0.000 2913.961
205.70  5462.010  464.052    0.000  464.052   773.273 2041.964    0.000 2041.964    60.521 2867.110    0.000 2867.110
205.80  5501.510  456.302    0.000  456.302   715.211 2190.003    0.000 2190.003     0.000 3023.947    0.000 3023.947
205.90  5359.667  510.052    0.000  510.052   815.518 2127.486    0.000 2127.486     0.000 2735.011    0.000 2735.011
206.00  5202.439  519.875    0.000  519.875   782.620 2136.301    0.000 2136.301     0.000 2862.487    0.000 2862.487
206.10  5388.056  588.980    0.000  588.980   679.927 2111.845    0.000 2111.845    40.616 2593.754    0.000 2593.754
206.20  5280.295  644.095    0.000  644.095   928.909 1862.315    0.000 1862.315    29.858 2266.319    0.000 2266.319
206.30  5174.433  580.117    0.000  580.117   812.097 2072.090    0.000 2072.090    40.213 2603.209    0.000 2603.209
206.40  5262.022  601.082    0.000  601.082   805.857 2000.724    7.435 1993.289    60.923 2429.690    0.000 2429.690
206.50  5351.212  520.415    0.000  520.415   889.602 1985.578    0.000 1985.578    70.675 2478.948    0.000 2478.948
206.60  5301.177  580.417    0.000  580.417   822.588 1937.714    0.000 1937.714    60.119 2429.885    0.000 2429.885
206.70  5139.385  610.078    0.000  610.078   778.189 2083.804    0.000 2083.804    90.983 2503.478    0.000 2503.478
206.80  5494.865  514.300    0.000  514.300   956.126 1932.109    0.000 1932.109    20.106 3154.432    0.000 3154.432
206.90  5413.051  485.510    0.000  485.510  1232.830 1677.038    0.000 1677.038    19.906 3196.763    0.000 3196.763
207.00  5245.725  525.063    0.000  525.063  1118.868 1782.357    0.000 1782.357     0.000 3233.552    0.000 3233.552
207.10  5264.518  467.710    0.000  467.710   870.883 1936.746    0.000 1936.746     0.000 3007.554    0.000 3007.554
207.20  5048.730  507.269    0.000  507.269   971.025 1524.068    0.000 1524.068     0.000 2871.336    0.000 2871.336
207.30  5614.469  668.494    0.000  668.494   989.300 2127.573    0.000 2127.573    71.077 3498.964    0.000 3498.964
207.40  5719.686  632.758    0.000  632.758   879.204 2766.038    0.000 2766.038     0.000 4053.198   50.769 4002.429
207.50  5698.310  506.568    0.000  506.568  1162.798 2360.422    0.000 2360.422    60.722 3919.997    0.000 3919.997
207.60  5598.105  535.179    0.000  535.179  1033.592 2255.532    0.000 2255.532   110.285 3656.798    0.000 3656.798
207.70  5743.646  494.681    0.000  494.681   872.481 2439.702    0.000 2439.702     0.000 3697.315    0.000 3697.315
207.80  5903.982  483.312    0.000  483.312   822.035 2517.258    0.000 2517.258    30.462 3894.256    0.000 3894.256
207.90  5921.372  499.747    0.000  499.747   908.150 2558.156    0.000 2558.156    40.616 4039.522    0.000 4039.522
208.00  5751.997  499.686    0.000  499.686   810.672 2481.934    0.000 2481.934    30.462 3806.793    0.000 3806.793
208.10  5865.188  451.016    0.000  451.016   873.394 2310.467    0.000 2310.467    30.060 3775.221    0.000 3775.221
208.20  5769.319  464.033    0.000  464.033   918.118 2315.187    0.000 2315.187    71.077 3507.610    0.000 3507.610
208.30  5744.498  489.449    0.000  489.449   987.333 2206.680    0.000 2206.680    10.154 3648.459   81.231 3567.228
208.40  5716.939  545.134    0.000  545.134   864.633 2334.677    0.000 2334.677   189.908 3520.775    0.000 3520.775
208.50  5838.637  513.022    0.000  513.022   925.760 2390.471    0.000 2390.471    70.072 3876.659    0.000 3876.659
208.60  5811.124  558.588    0.000  558.588   931.895 2381.767    0.000 2381.767    29.858 3651.673    0.000 3651.673
208.70  5631.720  573.432    0.000  573.432  1021.701 2118.469    0.000 2118.469     0.000 3440.853    0.000 3440.853
208.80  5582.389  565.438    0.000  565.438   751.401 2258.990    0.000 2258.990     0.000 3340.825    0.000 3340.825
208.90  5562.041  601.506    0.000  601.506   906.478 2335.118    0.000 2335.118    49.764 3616.785    0.000 3616.785
209.00  5479.172  638.931    0.000  638.931   789.989 2470.958    0.000 2470.958    29.858 4074.209    0.000 4074.209
209.10  5424.656  588.708    0.000  588.708   789.574 2369.569    0.000 2369.569    89.776 3816.548    0.000 3816.548
209.20  5698.623  515.855    0.000  515.855  1103.130 2369.266    0.000 2369.266   210.216 3863.189    0.000 3863.189
209.30  5674.482  524.490    0.000  524.490   985.635 2312.684    1.902 2310.782   199.660 4169.512   10.154 4159.358
209.40  5677.382  452.265    0.000  452.265   867.813 2306.667    7.609 2299.057   130.593 3573.452    0.000 3573.452
209.50  5727.035  485.742    0.000  485.742   934.499 2398.768    0.000 2398.768   210.014 3673.892    0.000 3673.892
209.60  5797.873  547.195    0.000  547.195   947.292 2357.229    0.000 2357.229   229.317 3720.141    0.000 3720.141
209.70  5451.189  530.251    0.000  530.251   822.913 2406.961    0.000 2406.961    30.462 4142.984    0.000 4142.984
209.80  5753.671  579.264    0.000  579.264  1163.019 2256.964    0.000 2256.964   139.541 4189.726    0.000 4189.726
209.90  5488.027  709.672    0.000  709.672  1113.662 2067.733    0.000 2067.733    29.858 3897.280    0.000 3897.280
210.00  5686.933  574.660    0.000  574.660  1014.352 2053.047    0.000 2053.047   149.493 3577.183    0.000 3577.183
210.10  5406.839  664.847    0.000  664.847  1366.398 1868.216    0.000 1868.216   152.107 3698.726    0.000 3698.726
210.20  5398.848  646.270    0.000  646.270  1188.930 1890.231    0.000 1890.231   302.606 3596.083    0.000 3596.083
210.30  5706.278  568.993    0.000  568.993  1386.110 1843.009    0.000 1843.009   249.223 3653.484    0.000 3653.484
210.40  5638.732  622.981    0.000  622.981  1195.014 2067.349    0.000 2067.349   320.903 3686.761    0.000 3686.761
210.50  5828.635  617.104    0.000  617.104  1289.735 2116.591    0.000 2116.591   242.286 3707.266    0.000 3707.266
210.60  5527.792  599.790    0.000  599.790  1124.035 2221.777    0.000 2221.777    60.320 3414.114    0.000 3414.114
210.70  5676.242  592.751    0.000  592.751  1242.713 2401.816    0.000 2401.816    70.474 3862.687    0.000 3862.687
210.80  5675.558  558.849    0.000  558.849  1159.949 2089.138    0.000 2089.138     9.953 3723.960    0.000 3723.960
210.90  5499.317  610.050    0.000  610.050   726.239 2131.071    0.000 2131.071     0.000 3258.286    0.000 3258.286
211.00  5466.383  594.394    0.000  594.394   648.293 2208.629    0.000 2208.629     9.953 3351.781    0.000 3351.781
211.10  5228.423  578.230    0.000  578.230   555.900 2263.238    0.000 2263.238    89.575 3097.635    0.000 3097.635
211.20  5436.473  620.155    0.000  620.155   804.975 2145.721    0.000 2145.721     0.000 3476.241    0.000 3476.241
211.30  5518.516  608.730    0.000  608.730   814.357 2352.084    0.000 2352.084     0.000 3643.935    0.000 3643.935
211.40  5446.917  556.535    0.000  556.535   804.746 2230.264    0.000 2230.264    49.764 3477.950    0.000 3477.950
211.50  5486.307  519.889    0.000  519.889   806.921 2232.498    0.000 2232.498     0.000 3676.104    0.000 3676.104
211.60  5498.644  422.708    0.000  422.708   894.462 2202.635    0.000 2202.635     9.953 3674.096    0.000 3674.096
211.70  5500.264  525.807    0.000  525.807   801.517 2271.543    0.000 2271.543     0.000 3924.826    0.000 3924.826
211.80  5537.951  429.409    0.000  429.409   814.527 2187.667    0.000 2187.667     9.953 3622.319    0.000 3622.319
211.90  5567.629  440.896    0.000  440.896   709.592 2419.015    0.000 2419.015     0.000 3777.641    0.000 3777.641
212.00  5581.505  440.630    0.000  440.630   936.442 2251.540    0.000 2251.540     0.000 4090.506    0.000 4090.506
212.10  5349.752  511.321    0.000  511.321   633.115 2521.485    0.000 2521.485     0.000 3818.462    0.000 3818.462
212.20  5538.079  560.010    0.000  560.010   657.198 2432.990    0.000 2432.990     0.000 3736.728    0.000 3736.728
212.30  5541.689  517.392    0.000  517.392   633.337 2546.441    0.000 2546.441     0.000 3884.111    0.000 3884.111
212.40  5650.606  498.314    0.000  498.314   676.052 2708.373    0.000 2708.373     0.000 3812.329    0.000 3812.329
212.50  5751.303  460.299    0.000  460.299   628.964 2748.575    0.000 2748.575     0.000 3943.828    0.000 3943.828
212.60  5567.346  499.683    0.000  499.683   602.548 2694.886    0.000 2694.886    10.154 3995.600    0.000 3995.600
212.70  5628.658  507.061    0.000  507.061   703.716 2634.271    0.000 2634.271    19.906 3906.123    0.000 3906.123
212.80  5478.975  596.138    0.000  596.138   606.095 2619.866    0.000 2619.866    29.858 3927.940    0.000 3927.940
212.90  5642.487  559.035    0.000  559.035   829.703 2575.713    0.000 2575.713    89.977 3982.922    0.000 3982.922
213.00  5542.275  514.383    0.000  514.383   868.611 2263.540    0.000 2263.540   109.883 3649.667    0.000 3649.667
213.10  5429.966  597.576    0.000  597.576   710.285 2431.636    0.000 2431.636    19.906 3676.206    0.000 3676.206
213.20  5599.551  535.619    0.000  535.619   791.685 2525.274    0.000 2525.274     0.000 4020.330    0.000 4020.330
213.30  5654.278  573.309    0.000  573.309   734.908 2514.937    0.000 2514.937     0.000 3820.670    0.000 3820.670
213.40  5583.916  474.353    0.000  474.353   669.378 2507.202    0.000 2507.202     9.953 3923.212    0.000 3923.212
213.50  5444.328  539.735    0.000  539.735   691.307 2591.090    0.000 2591.090     9.953 3800.968    0.000 3800.968
213.60  5536.468  502.876    0.000  502.876   827.261 2285.298    0.000 2285.298    79.824 3813.028    0.000 3813.028
213.70  5522.488  545.133    0.000  545.133   775.055 2575.384    0.000 2575.384    59.717 4007.364    0.000 4007.364
213.80  5405.094  618.894    0.000  618.894   834.978 2399.848    0.000 2399.848   169.801 3787.895    0.000 3787.895
213.90  5607.934  446.613    0.000  446.613   840.817 2342.786    0.000 2342.786    81.030 3829.521    0.000 3829.521
214.00  5667.087  370.618    0.000  370.618   847.217 2602.496    0.000 2602.496    50.769 4068.087    0.000 4068.087
214.10  5862.537  368.075    0.000  368.075   957.720 2453.719    0.000 2453.719    49.764 3872.143    0.000 3872.143
214.20  5773.606  338.625    0.000  338.625   824.084 2416.761    0.000 2416.761   109.481 3680.228    0.000 3680.228
214.30  5761.156  451.477    0.000  451.477  1008.168 2367.791    0.000 2367.791   159.446 4098.850    0.000 4098.850
214.40  5692.693  379.336    0.000  379.336   958.403 2423.736    0.000 2423.736    19.906 4386.577    0.000 4386.577
214.50  5462.777  496.473    0.000  496.473  1074.726 2344.779    0.000 2344.779    59.717 4083.662    0.000 4083.662
214.60  5712.417  615.800    0.000  615.800  1204.125 2313.393    0.000 2313.393    39.811 4283.727    0.000 4283.727
214.70  5526.358  506.673    0.000  506.673  1127.408 2341.661    0.000 2341.661    40.213 4023.752    0.000 4023.752
214.80  5590.247  480.755    0.000  480.755  1044.009 2495.794    0.000 2495.794    19.906 4064.064    0.000 4064.064
214.90  5552.297  460.652    0.000  460.652  1037.347 2134.926    0.000 2134.926    19.906 3616.188    0.000 3616.188
215.00  5504.323  447.808    0.000  447.808  1088.392 2006.231    0.000 2006.231     9.953 3823.582    0.000 3823.582
215.10  5618.104  467.813    0.000  467.813  1070.779 2166.061    0.000 2166.061     9.953 3852.845    0.000 3852.845
215.20  5588.129  479.809    0.000  479.809   924.905 2272.878    0.000 2272.878    19.906 3924.826    0.000 3924.826
215.30  5416.031  608.481    0.000  608.481  1032.471 2302.588    0.000 2302.588    39.811 4330.881    0.000 4330.881
215.40  5356.235  535.880    0.000  535.880  1204.490 2183.435    0.000 2183.435   169.198 3987.157    0.000 3987.157
215.50  5358.591  486.484    0.000  486.484  1010.628 2458.699    0.000 2458.699     9.953 4176.358    0.000 4176.358
215.60  5409.835  575.241    0.000  575.241   987.322 2306.805    0.000 2306.805    89.575 3723.051    0.000 3723.051
215.70  5426.652  557.043    0.000  557.043  1062.417 2269.842    0.000 2269.842    69.670 3993.086    0.000 3993.086
215.80  5659.521  494.304    0.000  494.304   889.092 2428.353    0.000 2428.353     0.000 3828.214    0.000 3828.214
215.90  5416.987  582.854    0.000  582.854   607.606 2670.376    0.000 2670.376     0.000 4071.904    0.000 4071.904
216.00  5670.580  389.134    0.000  389.134   756.326 2580.459    0.000 2580.459     0.000 4048.079    0.000 4048.079
216.10  5631.914  389.052    0.000  389.052   875.063 2572.681    0.000 2572.681    20.106 3940.299    0.000 3940.299
216.20  5484.852  426.152    0.000  426.152   834.999 2524.338    0.000 2524.338    20.106 3620.001    0.000 3620.001
216.30  5380.091  555.730    0.000  555.730   734.216 2552.651    0.000 2552.651     0.000 3797.846    0.000 3797.846
216.40  5497.091  463.635    0.000  463.635   684.235 2616.621    0.000 2616.621     0.000 3801.263    0.000 3801.263
216.50  5595.390  478.051    0.000  478.051   953.042 2489.651    0.000 2489.651     0.000 4067.583    0.000 4067.583
216.60  5581.848  438.917    0.000  438.917   825.809 2468.716    0.000 2468.716    29.858 3916.172    0.000 3916.172
216.70  5602.738  495.722    0.000  495.722   717.467 2570.505    0.000 2570.505     9.953 3948.149    0.000 3948.149
216.80  5865.085  413.641    0.000  413.641   781.575 2607.699    0.000 2607.699    19.906 3977.998    0.000 3977.998
216.90  5626.414  438.794    0.000  438.794   893.484 2430.188    0.000 2430.188     0.000 3799.951    0.000 3799.951
217.00  5660.027  472.878    0.000  472.878   995.721 2427.961    0.000 2427.961    19.906 3894.667    0.000 3894.667
217.10  5528.480  474.622    0.000  474.622   922.485 2368.984    0.000 2368.984    40.616 3692.291    0.000 3692.291
217.20  5440.237  447.658    0.000  447.658   855.724 2382.572    0.000 2382.572     0.000 3574.668    0.000 3574.668
217.30  5702.848  541.537    0.000  541.537   813.361 2459.257    0.000 2459.257     0.000 3640.414    0.000 3640.414
217.40  5909.593  577.333    0.000  577.333   875.599 2650.652    0.000 2650.652     0.000 4135.542    0.000 4135.542
217.50  5842.072  537.832    0.000  537.832  1019.137 2622.634    0.000 2622.634     0.000 4308.757   10.154 4298.603
217.60  5836.396  542.953    0.000  542.953  1052.399 2505.804    0.000 2505.804     0.000 4361.745    0.000 4361.745
217.70  5856.122  511.970    0.000  511.970  1034.326 2402.937    0.000 2402.937     0.000 4208.734    0.000 4208.734
217.80  5792.793  456.999    0.000  456.999  1200.647 2227.524    0.000 2227.524    19.906 3848.520    0.000 3848.520
217.90  5745.947  505.409    0.000  505.409  1068.658 2441.548    0.000 2441.548     9.953 3958.908    0.000 3958.908
218.00  5749.261  481.139    0.000  481.139  1110.898 2197.887   19.023 2178.864    39.811 3977.607   30.462 3947.145
218.10  5661.067  440.191    0.000  440.191  1299.904 2069.828    0.000 2069.828     0.000 3904.190  162.462 3741.728
218.20  5666.900  537.367    0.000  537.367  1029.411 2399.966    0.000 2399.966     0.000 4153.415    0.000 4153.415
218.30  5638.381  551.470    0.000  551.470   821.936 2516.125    0.000 2516.125     0.000 4053.084    0.000 4053.084
218.40  5468.665  601.958    0.000  601.958   798.556 2611.707    0.000 2611.707     0.000 4059.114   10.154 4048.960
218.50  5843.552  589.596    0.000  589.596   722.254 2627.943    0.000 2627.943     0.000 3799.450    0.000 3799.450
218.60  5874.368  401.069    0.000  401.069   932.752 2440.416    0.000 2440.416     0.000 3726.168    0.000 3726.168
218.70  5711.706  446.834    0.000  446.834  1037.072 2541.752    0.000 2541.752     9.953 3990.669   91.385 3899.284
218.80  5542.045  421.770    0.000  421.770   796.835 2537.404    0.000 2537.404     0.000 3687.769    0.000 3687.769
218.90  5612.791  465.974    0.000  465.974   768.902 2662.067    0.000 2662.067     0.000 3770.104   10.154 3759.950
219.00  5480.768  576.997    0.000  576.997   732.416 2665.171    0.000 2665.171     0.000 3886.723    0.000 3886.723
219.10  5620.797  574.006    0.000  574.006   833.754 2816.658    7.609 2809.049    39.811 4379.835   10.154 4369.681
219.20  5649.134  553.258    0.000  553.258   836.824 2915.324    0.000 2915.324   119.836 4452.017   20.308 4431.709
219.30  5548.197  539.527    0.000  539.527   796.098 2611.299    0.000 2611.299    89.575 3824.987    0.000 3824.987
219.40  5620.701  501.169    0.000  501.169   877.113 2529.424    0.000 2529.424     0.000 3934.172    0.000 3934.172
219.50  5731.135  429.016    0.000  429.016   809.936 2604.119    0.000 2604.119    99.528 3915.364    0.000 3915.364
219.60  5580.123  510.142    0.000  510.142   711.068 2672.435    0.000 2672.435   109.481 3852.437    0.000 3852.437
219.70  5829.032  427.054    0.000  427.054   774.103 2557.479    0.000 2557.479   139.339 3907.318    0.000 3907.318
219.80  5656.288  426.623    0.000  426.623   996.056 2397.081    0.000 2397.081   139.339 3933.367    0.000 3933.367
219.90  5639.645  410.351    0.000  410.351  1019.743 2341.788    0.000 2341.788    69.670 4019.918   20.308 3999.610
220.00  5709.028  423.000    0.000  423.000  1126.664 2129.808    0.000 2129.808    60.320 3803.680    0.000 3803.680
220.10  5813.733  418.116    0.000  418.116  1164.023 2056.738    0.000 2056.738    60.319 3980.490    0.000 3980.490
220.20  5643.853  473.344    0.000  473.344  1022.078 2302.264    0.000 2302.264     0.000 3750.694    0.000 3750.694
220.30  5622.312  453.056    0.000  453.056  1231.103 2211.155    0.000 2211.155    89.575 3672.176    0.000 3672.176
220.40  5686.938  387.900    0.000  387.900  1147.420 1975.345    0.000 1975.345    89.575 3017.503    0.000 3017.503
220.50  5673.381  466.970    0.000  466.970  1441.696 2189.084    0.000 2189.084   230.321 4079.628    0.000 4079.628
220.60  5601.701  472.448    0.000  472.448  1225.935 2106.287    0.000 2106.287   159.245 3724.130    0.000 3724.130
220.70  5853.221  389.188    0.000  389.188  1373.751 2278.665    0.000 2278.665   209.009 3920.180    0.000 3920.180
220.80  5973.540  308.053    0.000  308.053  1145.832 1947.529    0.000 1947.529    40.213 3584.101    0.000 3584.101
220.90  5639.889  412.714    0.000  412.714  1232.318 2105.401    0.000 2105.401   130.593 3696.411    0.000 3696.411
221.00  5710.021  411.698    0.000  411.698  1291.813 2279.938    0.000 2279.938    39.811 3829.923    0.000 3829.923
221.10  5705.662  422.019    0.000  422.019  1133.412 2499.192    0.000 2499.192   129.387 4317.500   10.154 4307.346
221.20  5470.639  435.977    0.000  435.977  1184.906 2117.568    0.000 2117.568   129.588 3460.660    0.000 3460.660
221.30  5553.414  505.479    0.000  505.479  1175.301 2137.979    0.000 2137.979   109.481 3682.230    0.000 3682.230
221.40  5645.561  471.212    0.000  471.212  1034.327 2111.818    0.000 2111.818   159.446 3202.477    0.000 3202.477
221.50  5552.895  501.858    0.000  501.858   938.650 2299.173    0.000 2299.173   110.084 3131.301    0.000 3131.301
221.60  5719.324  508.872    0.000  508.872   812.795 2685.265    0.000 2685.265     9.953 3916.680    0.000 3916.680
221.70  5794.499  582.291    0.000  582.291  1064.038 2813.764    0.000 2813.764    81.231 4548.119    0.000 4548.119
221.80  5629.722  602.749    0.000  602.749   924.173 3012.201    3.805 3008.397     0.000 4841.164  281.587 4559.576
221.90  5483.388  603.335    0.000  603.335   845.414 2590.840    0.000 2590.840     0.000 3973.674    0.000 3973.674
222.00  5421.834  725.615    0.000  725.615   983.458 2555.127    0.000 2555.127   159.245 4245.502    0.000 4245.502
222.10  5456.305  696.730    0.000  696.730   808.191 2620.166    0.000 2620.166    59.717 4398.516   90.579 4307.937
222.20  5591.469  607.110    0.000  607.110   927.690 2608.976    0.000 2608.976    49.764 4415.207  281.890 4133.317
222.30  5384.814  633.249    0.000  633.249   821.852 2632.787    0.000 2632.787     0.000 4068.061   10.053 4058.008
222.40  5478.194  645.034    0.000  645.034   820.244 2489.303    0.000 2489.303    49.764 4161.770  181.863 3979.907
222.50  5405.216  683.409    0.000  683.409   917.190 2563.818    0.000 2563.818    39.811 4310.453  201.868 4108.585
222.60  5429.081  726.928    0.000  726.928   626.521 2691.063  109.507 2581.556    19.906 4069.273  272.542 3796.731
222.70  5477.010  545.042    0.000  545.042   852.724 2349.684    0.000 2349.684   129.387 3546.099    0.000 3546.099
222.80  5531.322  197.887    0.000  197.887  1139.346 1437.855    0.000 1437.855   233.539 2668.844    0.000 2668.844
222.90  5648.170  189.109    0.000  189.109  1113.181 1430.572    0.000 1430.572   211.921 2501.560    0.000 2501.560
223.00  5163.193  222.181    0.000  222.181  1097.611 1401.126    0.000 1401.126    40.212 2759.822    0.000 2759.822
223.10  5270.436  254.192    0.000  254.192  1109.143 1203.642    0.000 1203.642   120.738 2506.775    0.000 2506.775
223.20  5268.565  370.718    0.000  370.718   950.765 1455.389    0.000 1455.389    40.212 2814.618    0.000 2814.618
223.30  5154.619  313.905    0.000  313.905  1007.451 1528.859    0.000 1528.859    50.366 2679.496    0.000 2679.496
223.40  5237.733  333.647    0.000  333.647   823.567 1667.163    0.000 1667.163    40.212 2768.563    0.000 2768.563
223.50  5217.208  390.951    0.000  390.951   802.862 1581.703    0.000 1581.703    70.573 2437.222    0.000 2437.222
223.60  5341.335  386.239    0.000  386.239   836.160 1721.957    0.000 1721.957     0.000 2855.012    0.000 2855.012
223.70  5324.884  317.378    0.000  317.378   777.630 1569.524    0.000 1569.524    10.053 2675.084    0.000 2675.084
223.80  5210.435  386.766    0.000  386.766   911.246 1453.295    0.000 1453.295    10.154 2456.006    0.000 2456.006
223.90  5369.853  405.091    0.000  405.091   876.270 1619.102    0.000 1619.102    30.159 2626.211    0.000 2626.211
224.00  5250.016  403.725    0.000  403.725   878.846 1561.217    0.000 1561.217    60.319 2607.111    0.000 2607.111
224.10  5180.574  361.443    0.000  361.443   815.173 1480.508    0.000 1480.508    20.308 2498.141    0.000 2498.141
224.20  5265.968  259.387    0.000  259.387   909.477 1414.303    0.000 1414.303    40.616 2675.772    0.000 2675.772
224.30  5241.466  303.236    0.000  303.236   692.628 1673.090    0.000 1673.090     0.000 2495.716    0.000 2495.716
224.40  5250.794  303.596    0.000  303.596   970.218 1601.681    0.000 1601.681     0.000 2734.787    0.000 2734.787
224.50  5323.455  313.988    0.000  313.988   883.890 1722.977    0.000 1722.977     0.000 2951.638    0.000 2951.638
224.60  5398.144  293.467    0.000  293.467   877.906 1637.167    0.000 1637.167     0.000 2707.234    0.000 2707.234
224.70  5477.655  267.030    0.000  267.030  1302.172 1396.667    0.000 1396.667     0.000 2753.196    0.000 2753.196
224.80  5340.199  257.788    0.000  257.788  1032.737 1430.637    0.000 1430.637     0.000 2532.115    0.000 2532.115
224.90  5343.954  349.047    0.000  349.047   896.990 1555.360    0.000 1555.360     0.000 2695.064    0.000 2695.064
225.00  5587.015  315.402    0.000  315.402   837.060 1728.121    0.000 1728.121     0.000 2904.981    0.000 2904.981
225.10  5300.700  325.285    0.000  325.285   732.224 1659.916    0.000 1659.916     0.000 2433.891    0.000 2433.891
225.20  5729.696  242.175    0.000  242.175  1009.305 1603.061    0.000 1603.061    50.265 2717.804    0.000 2717.804
225.30  5529.007  283.936    0.000  283.936   994.950 1582.053    0.000 1582.053     0.000 2716.890    0.000 2716.890
225.40  5249.806  298.203    0.000  298.203   730.508 1737.370    0.000 1737.370     0.000 2426.553    0.000 2426.553
225.50  5497.258  239.762    0.000  239.762   644.530 1860.606    0.000 1860.606     0.000 2578.170    0.000 2578.170
225.60  5477.926  267.894    0.000  267.894   761.153 1845.194    0.000 1845.194     0.000 2763.544    0.000 2763.544
225.70  5319.271  243.538    0.000  243.538   780.000 1830.933    0.000 1830.933     0.000 2813.912    0.000 2813.912
225.80  5379.562  287.333    0.000  287.333   717.104 1877.102    0.000 1877.102     0.000 2499.751    0.000 2499.751
225.90  5523.546  268.815    0.000  268.815   892.149 1777.093    0.000 1777.093     0.000 2853.316    0.000 2853.316
226.00  5376.188  290.937    0.000  290.937   732.900 1803.490    0.000 1803.490    10.154 2823.952    0.000 2823.952
226.10  5361.741  297.517    0.000  297.517   553.064 1963.738    0.000 1963.738     0.000 2648.028    0.000 2648.028
226.20  5377.238  219.766    0.000  219.766   858.190 1616.232    0.000 1616.232    10.154 2585.801    0.000 2585.801
226.30  5430.647  330.762    0.000  330.762   983.332 1587.192    0.000 1587.192    10.053 2621.780    0.000 2621.780
226.40  5304.787  252.007    0.000  252.007   802.771 1782.397    0.000 1782.397    40.616 2655.464    0.000 2655.464
226.50  5341.957  325.415    0.000  325.415   936.899 1847.286    0.000 1847.286    20.308 2785.040    0.000 2785.040
226.60  5292.945  327.088    0.000  327.088   947.852 1846.412    0.000 1846.412    60.822 3045.515    0.000 3045.515
226.70  5322.345  384.450    0.000  384.450  1039.739 1583.077    0.000 1583.077     0.000 2843.965    0.000 2843.965
226.80  5367.682  364.350    0.000  364.350   911.541 1636.343    0.000 1636.343    10.154 2717.291    0.000 2717.291
226.90  5505.989  264.867    0.000  264.867  1069.595 1648.456    0.000 1648.456   111.693 2754.487    0.000 2754.487
227.00  5479.941  231.688    0.000  231.688  1292.349 1359.495    0.000 1359.495     0.000 2735.594    0.000 2735.594
227.10  5593.479  217.562    0.000  217.562  1180.977 1479.657    0.000 1479.657    10.154 2831.307    0.000 2831.307
227.20  5430.691  299.125    0.000  299.125  1059.727 1495.115    0.000 1495.115    10.053 2859.241    0.000 2859.241
227.30  5436.034  286.417    0.000  286.417  1116.398 1514.726    0.000 1514.726    60.319 2895.142    0.000 2895.142
227.40  5371.070  289.240    0.000  289.240  1063.631 1521.594    0.000 1521.594     0.000 2742.237    0.000 2742.237
227.50  5245.877  430.297    0.000  430.297  1123.776 1565.238    0.000 1565.238   161.858 2614.547    0.000 2614.547
227.60  5355.836  503.160    0.000  503.160  1117.324 1685.749    0.000 1685.749   111.290 2956.458    0.000 2956.458
227.70  5652.816  509.036    0.000  509.036  1223.524 1639.108    0.000 1639.108   151.504 2795.101    0.000 2795.101
227.80  5480.093  497.188    0.000  497.188  1216.570 1615.538    0.000 1615.538   110.988 2723.411    0.000 2723.411
227.90  5422.879  517.297    0.000  517.297  1277.344 1542.618    0.000 1542.618   212.325 2749.767    0.000 2749.767
228.00  5314.584  476.301    0.000  476.301  1314.518 1486.716    0.000 1486.716   202.473 2625.909    0.000 2625.909
228.10  5356.831  513.576    0.000  513.576  1309.710 1544.571    0.000 1544.571   131.698 2799.431    0.000 2799.431
228.20  5478.232  494.544    0.000  494.544  1180.465 1450.237    0.000 1450.237    50.769 2795.819    0.000 2795.819
228.30  5593.704  392.142    0.000  392.142  1280.546 1384.687    0.000 1384.687    20.006 2942.494    0.000 2942.494
228.40  5690.395  321.001    0.000  321.001  1427.865 1411.874    0.000 1411.874    90.478 2736.998    0.000 2736.998
228.50  5581.264  391.687    0.000  391.687  1337.953 1378.531    0.000 1378.531    60.621 2818.943    0.000 2818.943
228.60  5686.746  346.603    0.000  346.603  1340.159 1396.757    0.000 1396.757   222.680 2799.026    0.000 2799.026
228.70  5733.308  291.938    0.000  291.938  1389.114 1280.288    0.000 1280.288   260.979 2653.558    0.000 2653.558
228.80  5522.581  305.595    0.000  305.595  1110.564 1370.860    0.000 1370.860   140.242 2442.652    0.000 2442.652
228.90  5584.302  288.556    0.000  288.556  1088.121 1462.537    0.000 1462.537    10.154 2496.023    0.000 2496.023
229.00  5747.035  251.025    0.000  251.025  1296.521 1537.948    0.000 1537.948   130.690 2943.785    0.000 2943.785
229.10  5688.221  302.866    0.000  302.866  1390.024 1346.460    0.000 1346.460    80.425 2937.649    0.000 2937.649
229.20  5654.931  337.254    0.000  337.254  1341.130 1540.150    0.000 1540.150    91.184 2859.954    0.000 2859.954
229.30  5331.707  351.859    0.000  351.859  1417.075 1270.559    0.000 1270.559   150.796 2700.509    0.000 2700.509
229.40  5493.808  326.265    0.000  326.265  1338.240 1295.134    0.000 1295.134    50.467 2639.686    0.000 2639.686
229.50  5581.187  345.780    0.000  345.780  1310.367 1331.226    0.000 1331.226    10.053 2562.282    0.000 2562.282
229.60  5413.037  338.852    0.000  338.852  1398.119 1507.303    0.000 1507.303    20.308 2757.116    0.000 2757.116
229.70  5378.184  365.239    0.000  365.239  1319.197 1470.027    0.000 1470.027     9.953 2837.832    0.000 2837.832
229.80  5361.978  288.310    0.000  288.310  1299.616 1331.392    0.000 1331.392    20.308 2647.936    0.000 2647.936
229.90  5400.294  321.349    0.000  321.349  1366.304 1243.931    0.000 1243.931     0.000 2685.932    0.000 2685.932
230.00  5290.259  338.871    0.000  338.871  1114.478 1422.772    0.000 1422.772     0.000 2447.062    0.000 2447.062
230.10  5418.486  320.383    0.000  320.383  1246.059 1438.527    0.000 1438.527    60.319 2757.902    0.000 2757.902
230.20  5127.230  423.141    0.000  423.141  1091.555 1427.268    0.000 1427.268     0.000 2523.357    0.000 2523.357
230.30  5317.837  377.788    0.000  377.788  1133.460 1520.963    0.000 1520.963     0.000 2426.454    0.000 2426.454
230.40  5403.395  329.156    0.000  329.156  1176.083 1617.056    0.000 1617.056    20.106 2729.252    0.000 2729.252
230.50  5472.224  363.619    0.000  363.619  1306.976 1563.367    0.000 1563.367    10.154 2918.755    0.000 2918.755
230.60  5376.895  410.513    0.000  410.513  1267.128 1473.807    0.000 1473.807    30.159 2754.884    0.000 2754.884
230.70  5269.439  354.882    0.000  354.882  1223.796 1455.525    0.000 1455.525    10.154 2866.689    0.000 2866.689
230.80  5433.403  372.724    0.000  372.724  1164.480 1388.383    0.000 1388.383    10.154 2536.638    0.000 2536.638
230.90  5548.932  394.842    0.000  394.842  1045.466 1544.236    0.000 1544.236   121.746 2651.046    0.000 2651.046
231.00  5485.212  326.515    0.000  326.515  1157.717 1602.115    0.000 1602.115     0.000 2693.781    0.000 2693.781
231.10  5348.984  350.812    0.000  350.812   936.506 1578.727    0.000 1578.727     0.000 2675.281    0.000 2675.281
231.20  5672.573  293.110    0.000  293.110  1060.243 1583.108    0.000 1583.108     0.000 2705.748    0.000 2705.748
231.30  5627.905  260.615    0.000  260.615  1224.597 1329.375    0.000 1329.375     0.000 2673.768    0.000 2673.768
231.40  5529.295  318.333    0.000  318.333  1336.241 1394.635    0.000 1394.635   100.934 2702.929    0.000 2702.929
231.50  5776.609  336.556    0.000  336.556  1375.733 1365.113    0.000 1365.113    20.308 2784.862    0.000 2784.862
231.60  5510.549  284.584    0.000  284.584  1484.049 1304.295    0.000 1304.295     0.000 2943.307    0.000 2943.307
231.70  5587.197  281.287    0.000  281.287  1656.697 1096.562    0.000 1096.562    70.372 2929.027    0.000 2929.027
231.80  5740.087  326.302    0.000  326.302  1539.372 1232.097    0.000 1232.097    20.106 2869.615    0.000 2869.615
231.90  5569.778  352.827    0.000  352.827  1510.309 1178.174    0.000 1178.174    50.669 2755.608    0.000 2755.608
232.00  5542.703  297.104    0.000  297.104  1422.149 1148.611    0.000 1148.611    50.769 2679.109    0.000 2679.109
232.10  5851.745  201.343    0.000  201.343  1507.963 1244.262    0.000 1244.262   110.584 2824.875    0.000 2824.875
232.20  5613.247  309.680    0.000  309.680  1294.427 1330.480    0.000 1330.480   121.847 2830.695    0.000 2830.695
232.30  5671.374  294.620    0.000  294.620  1319.293 1287.450    0.000 1287.450   111.391 2469.791    0.000 2469.791
232.40  5537.408  293.879    0.000  293.879  1315.897 1112.243    0.000 1112.243   371.965 2182.060    0.000 2182.060
232.50  5505.771  269.928    0.000  269.928  1276.398 1129.726    0.000 1129.726    70.372 2300.902    0.000 2300.902
232.60  5539.096  269.849    0.000  269.849  1310.379 1023.157    0.000 1023.157   170.903 2382.636    0.000 2382.636
232.70  5362.622  376.872    0.000  376.872  1183.938 1301.955    0.000 1301.955   181.661 2382.437    0.000 2382.437
232.80  5326.036  312.854    0.000  312.854  1216.526 1162.269    0.000 1162.269   211.821 2080.426    0.000 2080.426
232.90  5420.723  318.278    0.000  318.278  1183.937 1137.570    0.000 1137.570    71.077 2358.503    0.000 2358.503
233.00  5450.802  279.376    0.000  279.376  1154.879 1211.383    0.000 1211.383   132.000 2162.668    0.000 2162.668
233.10  5357.189  290.364    0.000  290.364  1110.396 1166.862    0.000 1166.862    70.472 2261.895    0.000 2261.895
233.20  5478.914  275.611    0.000  275.611  1212.474 1188.438    0.000 1188.438   131.194 2223.389    0.000 2223.389
233.30  5600.587  258.875    0.000  258.875  1236.938 1159.156    0.000 1159.156   100.733 2375.594    0.000 2375.594
233.40  5690.535  275.839    0.000  275.839  1400.856 1077.857    0.000 1077.857   170.903 2404.632    0.000 2404.632
233.50  5655.246  251.023    0.000  251.023  1466.955  906.977    0.000  906.977   141.348 2259.868    0.000 2259.868
233.60  5625.965  246.827    0.000  246.827  1339.831 1056.791    0.000 1056.791   263.295 2106.170    0.000 2106.170
233.70  5673.197  216.960    0.000  216.960  1445.869  985.060    0.000  985.060   284.309 2117.523    0.000 2117.523
233.80  5724.154  219.285    0.000  219.285  1506.011 1034.393    0.000 1034.393   151.703 2411.288    0.000 2411.288
233.90  5617.947  134.072    0.000  134.072  1646.852  829.940    0.000  829.940   365.137 2197.440    0.000 2197.440
234.00  5605.445  144.964    0.000  144.964  1644.676  886.706    0.000  886.706   455.715 1951.755    0.000 1951.755
234.10  5569.224  183.592    0.000  183.592  1435.421  952.729    0.000  952.729   252.940 2351.174    0.000 2351.174
234.20  5489.092  255.247    0.000  255.247  1323.334 1085.145    0.000 1085.145   101.136 2339.601    0.000 2339.601
234.30  5478.702  251.354    0.000  251.354  1263.548 1011.083    0.000 1011.083   211.115 2163.555    0.000 2163.555
234.40  5406.124  270.532    0.000  270.532  1327.993 1074.342    0.000 1074.342   111.290 2295.972    0.000 2295.972
234.50  5284.144  254.247    0.000  254.247  1235.496 1082.281    0.000 1082.281   201.767 2140.642    0.000 2140.642
234.60  5333.306  315.310    0.000  315.310  1285.150 1254.355    0.000 1254.355   121.746 2486.367    0.000 2486.367
234.70  5170.963  354.534    0.000  354.534  1237.995 1298.058    0.000 1298.058   121.242 2456.316    0.000 2456.316
234.80  5311.155  300.661    0.000  300.661  1323.673 1002.859    0.000 1002.859    81.231 2221.258    0.000 2221.258
234.90  5444.507  254.054    0.000  254.054  1452.779  974.347    0.000  974.347   172.213 2371.874    0.000 2371.874
235.00  5381.655  313.325    0.000  313.325  1384.104 1143.977    0.000 1143.977   120.637 2606.398    0.000 2606.398
235.10  5338.379  365.748    0.000  365.748  1134.706 1298.469    0.000 1298.469    90.478 2420.931    0.000 2420.931
235.20  5413.305  338.246    0.000  338.246  1125.844 1293.552    0.000 1293.552   100.531 2466.463    0.000 2466.463
235.30  5562.093  259.261    0.000  259.261  1266.489 1278.815    0.000 1278.815    91.284 2609.424    0.000 2609.424
235.40  5462.827  299.435    0.000  299.435  1186.514 1235.078    0.000 1235.078   111.088 2548.613    0.000 2548.613
235.50  5455.436  308.726    0.000  308.726  1322.827 1335.793    0.000 1335.793   111.693 2893.036    0.000 2893.036
235.60  5388.946  325.912    0.000  325.912  1031.504 1305.189    0.000 1305.189    30.159 2540.360    0.000 2540.360
235.70  5565.702  326.403    0.000  326.403  1021.985 1452.671    0.000 1452.671     0.000 2828.296    0.000 2828.296
235.80  5408.591  291.066    0.000  291.066  1258.682 1179.172    0.000 1179.172     0.000 2849.808    0.000 2849.808
235.90  5467.871  319.489    0.000  319.489  1223.835 1333.419    0.000 1333.419    60.621 2904.195    0.000 2904.195
236.00  5447.094  288.833    0.000  288.833  1346.801 1128.758    0.000 1128.758    50.265 2741.424    0.000 2741.424
236.10  5450.583  216.509    0.000  216.509  1403.701 1000.951    0.000 1000.951   130.993 2717.393    0.000 2717.393
236.20  5504.679  247.876    0.000  247.876  1351.463 1186.739    0.000 1186.739    20.308 2877.643    0.000 2877.643
236.30  5405.697  296.407    0.000  296.407  1445.046 1170.471    0.000 1170.471   101.539 2716.295    0.000 2716.295
236.40  5336.358  281.295    0.000  281.295  1271.638 1159.805    0.000 1159.805    10.154 2573.544    0.000 2573.544
236.50  5467.771  258.482    0.000  258.482  1364.809 1059.899    0.000 1059.899     0.000 2533.734    0.000 2533.734
236.60  5340.152  291.199    0.000  291.199  1345.482 1108.231    0.000 1108.231    91.385 2523.277    0.000 2523.277
236.70  5365.704  248.403    0.000  248.403  1268.268 1128.686    0.000 1128.686    71.077 2452.807    0.000 2452.807
236.80  5379.109  279.838    0.000  279.838  1246.744 1125.036    0.000 1125.036    40.212 2429.577    0.000 2429.577
236.90  5339.506  285.683    0.000  285.683  1186.422 1143.602    0.000 1143.602    80.425 2087.469    0.000 2087.469
237.00  5324.712  266.917    0.000  266.917  1295.366 1138.674    0.000 1138.674   162.462 2409.772    0.000 2409.772
237.10  5304.740  257.078    0.000  257.078  1236.633 1139.489    0.000 1139.489    20.308 2390.170    0.000 2390.170
237.20  5349.219  260.900    0.000  260.900  1249.863 1131.877    0.000 1131.877     0.000 2359.609    0.000 2359.609
237.30  5319.476  262.924    0.000  262.924  1236.716 1187.792    0.000 1187.792    10.154 2530.818    0.000 2530.818
237.40  5293.235  293.131    0.000  293.131  1265.464 1098.382    0.000 1098.382    60.419 2026.846    0.000 2026.846
237.50  5371.818  213.912    0.000  213.912  1335.385 1006.521    0.000 1006.521     0.000 2340.717    0.000 2340.717
237.60  5812.035  219.012    0.000  219.012  1443.286 1135.351    0.000 1135.351    60.319 2710.260    0.000 2710.260
237.70  5651.866  224.507    0.000  224.507  1238.685 1275.748    0.000 1275.748    40.414 2435.406    0.000 2435.406
237.80  5465.438  293.104    0.000  293.104  1395.709 1116.384    0.000 1116.384    40.212 2385.132    0.000 2385.132
237.90  5364.889  280.386    0.000  280.386  1167.078 1292.434    0.000 1292.434   274.155 2298.387    0.000 2298.387
238.00  5271.556  215.424    0.000  215.424  1220.387 1064.039    0.000 1064.039   101.236 2066.456    0.000 2066.456
238.10  5191.427  309.467    0.000  309.467  1092.699 1298.020    0.000 1298.020    71.077 2215.041    0.000 2215.041
238.20  5329.531  263.456    0.000  263.456  1293.512 1320.902    0.000 1320.902   101.539 2572.135    0.000 2572.135
238.30  5415.812  333.418    0.000  333.418  1255.337 1309.988    0.000 1309.988    81.029 2440.538    0.000 2440.538
238.40  5384.238  314.154    0.000  314.154  1244.667 1451.253    0.000 1451.253     0.000 2827.779    0.000 2827.779
238.50  5374.474  300.322    0.000  300.322  1209.625 1520.553    0.000 1520.553     0.000 2799.425    0.000 2799.425
238.60  5386.392  305.651    0.000  305.651  1207.744 1367.793    0.000 1367.793     0.000 2690.458    0.000 2690.458
238.70  5616.735  283.927    0.000  283.927  1441.328 1234.161    0.000 1234.161    70.976 2698.704    0.000 2698.704
238.80  5558.799  296.926    0.000  296.926  1284.978 1301.211    0.000 1301.211   222.075 2651.147    0.000 2651.147
238.90  5520.382  322.611    0.000  322.611  1368.818 1215.524    0.000 1215.524   182.669 2406.253    0.000 2406.253
239.00  5411.174  277.640    0.000  277.640  1263.132 1143.605    0.000 1143.605   152.207 2684.534    0.000 2684.534
239.10  5388.377  307.220    0.000  307.220  1283.318 1050.297    0.000 1050.297   141.247 2268.525    0.000 2268.525
239.20  5242.699  311.648    0.000  311.648  1246.836 1030.678    0.000 1030.678   253.242 2270.240    0.000 2270.240
239.30  5226.590  248.198    0.000  248.198  1221.314 1032.147    0.000 1032.147   111.189 2258.673    0.000 2258.673
239.40  5462.477  278.489    0.000  278.489  1109.732 1246.800    0.000 1246.800   140.743 2581.586    0.000 2581.586
239.50  5342.501  347.204    0.000  347.204  1139.271 1222.626    0.000 1222.626   171.608 2389.268    0.000 2389.268
239.60  5398.491  322.741    0.000  322.741  1256.734 1194.178    0.000 1194.178    70.472 2588.928    0.000 2588.928
239.70  5452.690  357.457    0.000  357.457  1238.620 1182.329    0.000 1182.329   273.449 2224.497    0.000 2224.497
239.80  5383.419  377.674    0.000  377.674  1222.409 1180.823    0.000 1180.823   243.592 2013.979    0.000 2013.979
239.90  5490.676  363.924    0.000  363.924  1427.061 1096.674    0.000 1096.674   262.892 2314.161    0.000 2314.161
240.00  5288.698  324.290    0.000  324.290  1367.661 1120.769    0.000 1120.769   343.922 2317.183    0.000 2317.183
240.10  5387.890  331.007    0.000  331.007  1334.019 1025.817    0.000 1025.817   161.656 2368.550    0.000 2368.550
240.20  5405.458  317.073    0.000  317.073  1293.771 1183.107    0.000 1183.107   121.141 2469.287    0.000 2469.287
240.30  5438.917  315.553    0.000  315.553  1198.400 1379.126    0.000 1379.126    60.319 2539.257    0.000 2539.257
240.40  5412.834  287.285    0.000  287.285  1243.979 1245.531    0.000 1245.531   100.733 2458.226    0.000 2458.226
240.50  5477.487  280.032    0.000  280.032  1258.948 1153.228    0.000 1153.228    20.207 2413.391    0.000 2413.391
240.60  5279.598  278.840    0.000  278.840  1285.750 1095.430    0.000 1095.430   121.242 2227.410    0.000 2227.410
240.70  5447.871  313.933    0.000  313.933  1272.961 1305.722    0.000 1305.722   273.550 2281.901    0.000 2281.901
240.80  5233.312  342.011    0.000  342.011  1441.004 1121.659    0.000 1121.659   353.471 2242.087    0.000 2242.087
240.90  5458.332  395.267    0.000  395.267  1459.771 1141.474    0.000 1141.474   243.088 2349.663    0.000 2349.663
241.00  5386.572  379.744    0.000  379.744  1382.245 1120.013    0.000 1120.013   242.484 2177.344    0.000 2177.344
241.10  5352.905  349.015    0.000  349.015  1487.859 1111.375    0.000 1111.375   242.887 2522.474    0.000 2522.474
241.20  5193.323  370.852    0.000  370.852  1476.314 1004.419    0.000 1004.419   394.590 2198.757    0.000 2198.757
241.30  5260.246  333.924    0.000  333.924  1270.952 1249.240    0.000 1249.240   353.773 2450.386    0.000 2450.386
241.40  5273.208  364.031    0.000  364.031  1426.736 1146.534    0.000 1146.534   374.182 2227.303    0.000 2227.303
241.50  5295.243  343.870    0.000  343.870  1267.882 1289.837    0.000 1289.837   141.550 2602.698    0.000 2602.698
241.60  5473.304  350.188    0.000  350.188  1550.189 1093.089    0.000 1093.089   444.654 2520.256    0.000 2520.256
241.70  5331.724  326.915    0.000  326.915  1396.585 1135.285    0.000 1135.285   394.086 2327.439    0.000 2327.439
241.80  5327.386  337.922    0.000  337.922  1385.248 1210.948    0.000 1210.948   313.359 2336.881    0.000 2336.881
241.90  5507.154  280.760    0.000  280.760  1395.299 1089.134    0.000 1089.134   344.526 2382.940    0.000 2382.940
242.00  5471.004  292.024    0.000  292.024  1323.902 1182.453    0.000 1182.453   253.041 2257.868    0.000 2257.868
242.10  5275.326  371.390    0.000  371.390  1260.759 1243.276    0.000 1243.276   263.094 2418.818    0.000 2418.818
242.20  5370.190  328.678    0.000  328.678  1410.391 1312.633    0.000 1312.633   272.945 2593.050    0.000 2593.050
242.30  5459.454  338.749    0.000  338.749  1398.124 1229.526    0.000 1229.526   364.431 2292.451    0.000 2292.451
242.40  5372.984  365.841    0.000  365.841  1284.377 1290.364    0.000 1290.364   141.852 2591.839    0.000 2591.839
242.50  5435.055  344.790    0.000  344.790  1349.999 1262.223    0.000 1262.223   263.396 2665.235    0.000 2665.235
242.60  5398.664  357.792    0.000  357.792  1222.361 1382.361    0.000 1382.361   161.857 2592.138    0.000 2592.138
242.70  5424.262  340.886    0.000  340.886  1329.984 1269.002    0.000 1269.002   334.473 2257.168    0.000 2257.168
242.80  5602.309  300.686    0.000  300.686  1480.900 1204.017    0.000 1204.017   293.253 2468.385    0.000 2468.385
242.90  5661.159  322.031    0.000  322.031  1344.715 1381.495    0.000 1381.495   141.852 2620.491    0.000 2620.491
243.00  5578.425  336.798    0.000  336.798  1382.941 1287.758    0.000 1287.758   202.271 2608.126    0.000 2608.126
243.10  5436.260  356.883    0.000  356.883  1205.252 1297.081    0.000 1297.081   100.531 2576.745    0.000 2576.745
243.20  5350.504  349.133    0.000  349.133  1057.217 1292.751    0.000 1292.751    81.130 2491.914    0.000 2491.914
243.30  5471.767  334.551    0.000  334.551  1299.708 1234.731    0.000 1234.731    81.231 2510.711    0.000 2510.711
243.40  5450.133  356.078    0.000  356.078  1176.050 1261.748    0.000 1261.748    50.769 2358.198    0.000 2358.198
243.50  5547.060  299.807    0.000  299.807  1171.794 1334.215    0.000 1334.215    40.212 2549.725    0.000 2549.725
243.60  5490.530  335.363    0.000  335.363  1196.393 1432.083    0.000 1432.083    40.616 2716.798    0.000 2716.798
243.70  5560.617  326.480    0.000  326.480  1225.666 1354.748    0.000 1354.748    60.923 2471.305    0.000 2471.305
243.80  5457.118  335.681    0.000  335.681  1279.647 1273.327    0.000 1273.327   152.107 2507.181    0.000 2507.181
243.90  5276.169  322.590    0.000  322.590  1225.512 1135.989    0.000 1135.989   111.491 2359.609    0.000 2359.609
244.00  5343.794  358.158    0.000  358.158  1155.623 1225.657    0.000 1225.657    60.923 2381.123    0.000 2381.123
244.10  5468.374  346.263    0.000  346.263  1206.206 1174.932    0.000 1174.932    30.462 2456.622    0.000 2456.622
244.20  5534.486  299.576    0.000  299.576  1126.954 1319.458    0.000 1319.458    71.077 2333.759    0.000 2333.759
244.30  5544.076  329.247    0.000  329.247  1345.548 1083.587    0.000 1083.587    50.266 2496.129    0.000 2496.129
244.40  5743.618  194.322    0.000  194.322  1564.074 1088.390    0.000 1088.390   453.599 2528.907    0.000 2528.907
244.50  5451.539  299.099    0.000  299.099  1372.980 1089.330    0.000 1089.330   242.484 2248.215    0.000 2248.215
244.60  5473.854  278.354    0.000  278.354  1384.479 1141.294    0.000 1141.294   161.757 2347.139    0.000 2347.139
244.70  5478.761  280.949    0.000  280.949  1377.119 1165.388    0.000 1165.388   141.751 2423.554    0.000 2423.554
244.80  5415.070  321.115    0.000  321.115  1445.200 1073.046    0.000 1073.046   344.426 2368.760    0.000 2368.760
244.90  5492.263  332.621    0.000  332.621  1460.384 1079.137    0.000 1079.137     0.000 2604.515    0.000 2604.515
245.00  5633.909  364.640    0.000  364.640  1533.373 1076.142    0.000 1076.142   191.311 2628.829    0.000 2628.829
245.10  5582.022  279.914    0.000  279.914  1626.992  977.105    0.000  977.105   463.853 2411.789    0.000 2411.789
245.20  5579.113  267.801    0.000  267.801  1388.740  975.897    0.000  975.897    10.053 2314.354    0.000 2314.354
245.30  5469.235  328.925    0.000  328.925  1394.504 1079.657    0.000 1079.657   170.903 2445.657    0.000 2445.657
245.40  5549.523  218.901    0.000  218.901  1390.042  952.552    0.000  952.552   191.009 2153.507    0.000 2153.507
245.50  5494.906  241.335    0.000  241.335  1334.159 1113.682    0.000 1113.682   213.131 2338.498    0.000 2338.498
245.60  5684.442  322.057    0.000  322.057  1345.404 1183.596    0.000 1183.596   131.295 2419.233    0.000 2419.233
245.70  5484.075  342.734    0.000  342.734  1359.169 1162.095    0.000 1162.095   162.462 2459.846    0.000 2459.846
245.80  5470.000  330.497    0.000  330.497  1417.827 1070.668    0.000 1070.668   232.834 2075.309    0.000 2075.309
245.90  5596.521  324.185    0.000  324.185  1688.798  979.490    0.000  979.490   382.018 2246.411    0.000 2246.411
246.00  5419.494  358.295    0.000  358.295  1677.176  823.272    0.000  823.272   383.833 2053.987    0.000 2053.987
246.10  5568.457  365.448    0.000  365.448  1560.135  923.569    0.000  923.569   383.934 2285.909    0.000 2285.909
246.20  5500.123  293.975    0.000  293.975  1292.213 1065.812    0.000 1065.812   121.645 2367.449    0.000 2367.449
246.30  5388.646  365.351    0.000  365.351  1502.645  963.557    0.000  963.557   212.828 2255.451    0.000 2255.451
246.40  5566.429  294.029    0.000  294.029  1488.289  986.624    0.000  986.624   212.224 2297.178    0.000 2297.178
246.50  5343.109  319.388    0.000  319.388  1356.301 1091.566    0.000 1091.566     0.000 2444.650    0.000 2444.650
246.60  5419.322  320.579    0.000  320.579  1638.990 1012.843    0.000 1012.843   172.515 2549.815    0.000 2549.815
246.70  5623.081  312.590    0.000  312.590  1489.840  964.637    0.000  964.637   152.107 2541.670    0.000 2541.670
246.80  5442.661  268.217    0.000  268.217  1591.398  939.083    0.000  939.083   213.030 2323.011    0.000 2323.011
246.90  5549.742  289.207    0.000  289.207  1630.826  992.383    0.000  992.383   151.906 2364.928    0.000 2364.928
247.00  5473.494  311.181    0.000  311.181  1516.595  928.981    0.000  928.981   111.592 2465.454    0.000 2465.454
247.10  5480.897  288.010    0.000  288.010  1568.670 1000.529    0.000 1000.529   334.070 2507.384    0.000 2507.384
247.20  5577.163  295.971    0.000  295.971  1365.926 1050.552    0.000 1050.552   272.945 2413.690    0.000 2413.690
247.30  5264.283  221.801    0.000  221.801   540.156 1814.906    0.000 1814.906     0.000 2657.903    0.000 2657.903
247.40  5585.938  209.250    0.000  209.250   569.512 1907.554    0.000 1907.554    60.923 2608.641  203.078 2405.563
247.50  5592.041  229.292    0.000  229.292   755.900 1800.380    0.000 1800.380   152.308 2537.463   81.231 2456.232
247.60  5578.633  202.633    0.000  202.633   698.126 1785.621    0.000 1785.621    50.769 2832.827  324.924 2507.903
247.70  5465.581  214.646    0.000  214.646   734.312 1886.022    0.000 1886.022     0.000 2783.768  213.231 2570.537
247.80  5355.438  170.582    0.000  170.582   748.676 1861.425    9.511 1851.914     0.000 2432.005  233.539 2198.466
247.90  5325.216  199.948    0.000  199.948   729.042 1855.287   19.023 1836.264     0.000 2730.989  132.000 2598.989
248.00  5385.112  203.590    0.000  203.590   498.614 2043.352    0.000 2043.352     0.000 2756.826  101.539 2655.288
248.10  5494.723  188.078    0.000  188.078   515.386 2259.467    0.000 2259.467    40.616 2856.455    0.000 2856.455
248.20  5285.894  320.570    0.000  320.570   637.389 2115.867    0.000 2115.867     0.000 2779.146   10.154 2768.993
248.30  5328.604  237.996    0.000  237.996   498.309 1990.784    0.000 1990.784     0.000 2555.559    0.000 2555.559
248.40  5246.122  251.025    0.000  251.025   542.453 1825.888    0.000 1825.888     0.000 2450.904    0.000 2450.904
248.50  5140.491  310.027    0.000  310.027   582.572 2011.756    0.000 2011.756   111.693 2473.222    0.000 2473.222
248.60  5407.358  264.798    0.000  264.798   692.687 1938.419    0.000 1938.419   203.078 2596.677    0.000 2596.677
248.70  5371.233  275.687    0.000  275.687   623.938 2092.980   22.828 2070.153     0.000 2645.634  233.539 2412.095
248.80  5425.142  345.826    0.000  345.826   761.523 1833.854    0.000 1833.854     0.000 2676.200  304.616 2371.584
248.90  5361.111  307.114    0.000  307.114   655.467 1935.564    7.609 1927.955     0.000 2444.972  121.847 2323.125
249.00  5427.737  358.945    0.000  358.945   851.301 1761.024   10.895 1750.129     0.000 2494.830  120.537 2374.293
249.10  5273.943  393.595    0.000  393.595   782.218 1748.698    0.000 1748.698     0.000 2596.568  252.940 2343.628
249.20  5140.506  399.924    0.000  399.924   634.930 1817.420    0.000 1817.420     0.000 2448.289  101.539 2346.750
249.30  5347.461  412.934    0.000  412.934   811.496 1957.850    0.000 1957.850     0.000 2816.737  213.131 2603.606
249.40  5286.452  398.071    0.000  398.071   901.162 2148.259   87.506 2060.754     0.000 3294.474  670.156 2624.318
249.50  4972.921  417.939    0.000  417.939   694.898 2239.517    0.000 2239.517     0.000 3171.411  679.707 2491.705
249.60  5116.957  386.165    0.000  386.165   687.004 2294.498    0.000 2294.498   492.301 3059.922  352.869 2707.053
249.70  5216.472  436.247    0.000  436.247   947.179 2274.388    0.000 2274.388    50.266 3473.213 1329.243 2143.969
249.80  5166.923  333.102    0.000  333.102   601.285 1994.745    0.000 1994.745     0.000 2646.334  573.943 2072.391
249.90  5046.038  371.193    0.000  371.193   985.187 2031.837    0.000 2031.837   170.802 3027.946  937.569 2090.376
250.00  5139.111  343.626    0.000  343.626   769.682 1997.078    0.000 1997.078     0.000 2936.866  776.316 2160.550
250.10  5159.004  365.801    0.000  365.801   750.652 1951.457   17.121 1934.336     0.000 2814.415  543.981 2270.433
250.20  5192.116  368.463    0.000  368.463   893.889 1901.391    0.000 1901.391     0.000 3100.938  676.485 2424.453
250.30  5234.723  332.990    0.000  332.990  1030.375 1795.909   83.657 1712.252     0.000 2922.898  718.910 2203.989
250.40  5236.214  323.628    0.000  323.628   821.615 1916.251    0.000 1916.251     0.000 3133.318  486.984 2646.334
250.50  5125.072  384.785    0.000  384.785   643.872 1832.066    0.000 1832.066     0.000 2612.863  203.078 2409.785
250.60  5199.867  351.542    0.000  351.542   690.835 1818.261    0.000 1818.261    19.906 2665.442  281.293 2384.149
250.70  5251.930  313.298    0.000  313.298   721.087 1733.964    0.000 1733.964     0.000 2674.586  334.876 2339.709
250.80  5299.093  319.474    0.000  319.474   779.634 1975.713    0.000 1975.713     0.000 2636.588  526.795 2109.792
250.90  5278.182  314.846    0.000  314.846   748.620 1878.747    0.000 1878.747     0.000 2743.345  586.004 2157.341
251.00  5420.716  309.049    0.000  309.049   892.374 2012.133    0.000 2012.133    10.053 3016.896  658.391 2358.505
251.10  5380.424  286.921    0.000  286.921   752.611 2037.121    0.000 2037.121     9.953 2968.147  678.701 2289.445
251.20  5051.181  393.692    0.000  393.692   690.401 1958.745    0.000 1958.745     0.000 2794.127  639.694 2154.432
251.30  4969.943  494.939    0.000  494.939   606.416 2016.176    0.000 2016.176    70.372 2788.574  595.652 2192.922
251.40  5076.030  455.340    0.000  455.340   658.060 1982.265    0.000 1982.265     0.000 2712.084  527.901 2184.183
251.50  5423.972  490.564    0.000  490.564   695.350 2020.176    0.000 2020.176    30.159 2730.469  677.085 2053.384
251.60  5150.845  478.404    0.000  478.404   593.329 1982.467   15.218 1967.248    30.261 2689.151  627.527 2061.624
251.70  5194.691  518.154    0.000  518.154   685.805 1949.680    0.000 1949.680     0.000 2851.814  526.692 2325.122
251.80  5162.848  509.457    0.000  509.457   711.705 1798.199    0.000 1798.199   152.207 2416.301  395.196 2021.105
251.90  5101.320  432.702    0.000  432.702   643.480 1931.400    0.000 1931.400     0.000 2688.437  344.426 2344.012
252.00  5187.690  515.570    0.000  515.570   707.896 2133.177    0.000 2133.177   353.068 2793.905  415.906 2377.999
252.10  5159.268  557.199    0.000  557.199   716.289 1905.045    0.000 1905.045    40.313 2674.976  577.763 2097.213
252.20  5278.335  547.316    0.000  547.316   836.720 1931.773    0.000 1931.773   261.784 2742.933  572.929 2170.003
252.30  5073.806  548.566    0.000  548.566   469.685 2091.059    0.000 2091.059   435.408 2194.026    0.000 2194.026
252.40  5230.563  520.568    0.000  520.568   594.889 2057.374    0.000 2057.374   243.290 2660.694  213.231 2447.462
252.50  5291.089  491.429    0.000  491.429   691.739 2103.165    0.000 2103.165   152.207 3285.018  487.386 2797.632
252.60  5069.624  554.754    0.000  554.754   741.810 1970.152    0.000 1970.152   132.000 2550.833  466.475 2084.358
252.70  5079.846  525.424    0.000  525.424   748.618 1792.455    0.000 1792.455   664.819 2049.657    0.000 2049.657
252.80  5186.886  466.408    0.000  466.408   861.581 1839.459    0.000 1839.459   261.381 2690.357  511.304 2179.053
252.90  5069.614  513.043    0.000  513.043   706.892 1838.536    0.000 1838.536   813.702 1968.935    0.000 1968.935
253.00  5133.414  406.517    0.000  406.517   955.753 1777.313    0.000 1777.313   181.057 3029.956  920.078 2109.879
253.10  5193.655  438.730    0.000  438.730   950.876 1946.447    0.000 1946.447   180.555 3130.298  657.789 2472.509
253.20  5107.649  433.664    0.000  433.664   848.807 2002.831    0.000 2002.831   380.318 2590.336  335.078 2255.258
253.30  5173.194  464.534    0.000  464.534   853.336 1989.293    0.000 1989.293   100.331 2858.761  515.331 2343.430
253.40  5264.218  415.930    0.000  415.930   967.100 1913.335    0.000 1913.335  1257.975 2230.429    0.000 2230.429
253.50  5354.327  370.234    0.000  370.234  1194.517 2006.999    0.000 2006.999   351.761 3106.165  996.275 2109.890
253.60  5315.245  348.302    0.000  348.302  1008.768 2026.379    0.000 2026.379   494.017 3001.216  893.541 2107.674
253.70  5382.597  354.024    0.000  354.024   929.162 2047.799   58.971 1988.828   221.168 3175.533  800.242 2375.291
253.80  5296.981  371.493    0.000  371.493  1030.701 1745.203   17.121 1728.082   223.385 2867.113  984.926 1882.186
253.90  5164.448  504.510    0.000  504.510   916.950 1942.915    0.000 1942.915   426.463 2779.747  568.617 2211.130
254.00  5143.978  494.051    0.000  494.051   865.928 1887.276   28.534 1858.742     0.000 2910.341  680.310 2230.031
254.10  5269.826  471.588    0.000  471.588   851.191 1962.149    0.000 1962.149     0.000 3213.349  792.003 2421.346
254.20  5114.749  572.090    0.000  572.090   648.078 2016.538    0.000 2016.538     0.000 2756.426  689.559 2066.867
254.30  5112.006  583.983    0.000  583.983   619.703 2168.383   74.146 2094.237     0.000 2956.282  760.032 2196.250
254.40  5023.339  484.132    0.000  484.132   646.391 2056.407   17.121 2039.286    50.769 3027.966  660.002 2367.964
254.50  4960.861  528.514    0.000  528.514   596.370 2044.124    0.000 2044.124    10.154 2800.559  558.463 2242.096
254.60  5335.298  347.159    0.000  347.159   835.931 2071.630  157.891 1913.740     0.000 3065.164  812.310 2252.853
254.70  5452.823  377.773    0.000  377.773   863.196 2182.417  155.988 2026.428     0.000 3284.324  700.517 2583.807
254.80  5459.628  418.668    0.000  418.668   891.000 2158.934  197.839 1961.095     0.000 3337.807  862.477 2475.330
254.90  5308.596  444.212    0.000  444.212   660.209 2276.274  320.838 1955.437     0.000 2863.783  727.155 2136.627
255.00  5448.917  387.432    0.000  387.432   479.443 2218.327  267.530 1950.798     0.000 2593.645  501.858 2091.788
255.10  5171.653  388.305    0.000  388.305   383.009 2258.298  272.029 1986.269     0.000 2455.628  456.925 1998.703
255.20  5409.219  401.083    0.000  401.083   446.863 2412.596  317.165 2095.431     0.000 2708.672  487.185 2221.486
255.30  5283.057  405.088    0.000  405.088   434.795 2363.430  197.406 2166.024     0.000 2842.778  462.955 2379.823
255.40  5460.282  461.728    0.000  461.728   453.608 2336.975  326.880 2010.095     0.000 2693.591  404.949 2288.643
255.50  5240.491  511.464    0.000  511.464   448.247 2424.573  363.971 2060.602     0.000 2704.148  344.729 2359.419
255.60  5086.272  538.579    0.000  538.579   463.725 2321.813  310.074 2011.739     0.000 2520.172  314.770 2205.402
255.70  5092.278  567.414    0.000  567.414   511.025 2271.561  235.277 2036.285     0.000 2667.955  477.232 2190.723
255.80  5151.732  539.738    0.000  539.738   398.703 2351.055  321.229 2029.826     0.000 2371.986  446.771 1925.215
255.90  5054.662  545.706    0.000  545.706   484.085 2115.288  230.178 1885.110     0.000 2507.404  568.617 1938.787
256.00  5019.775  540.995    0.000  540.995   450.626 2121.864   83.701 2038.163     0.000 2720.032  467.078 2252.954
256.10  4830.495  607.525    0.000  607.525   583.398 1975.385   85.603 1889.781     0.000 2701.333  761.541 1939.792
256.20  4576.913  715.614    0.000  715.614   708.693 1897.863   26.632 1871.231     0.000 2864.298  741.233 2123.065
256.30  4857.591  663.763    0.000  663.763   518.419 1943.561   36.144 1907.417    10.154 2450.401  568.617 1881.784
256.40  4597.841  639.197    0.000  639.197   397.533 1981.746   20.925 1960.821     0.000 2259.388  294.463 1964.925
256.50  4544.140  626.129    0.000  626.129   406.530 1949.236    0.000 1949.236     0.000 2459.350  274.155 2185.195
256.60  4894.136  621.512    0.000  621.512   301.771 2121.523   77.994 2043.529     0.000 2527.914  253.847 2274.067
256.70  4633.413  613.673    0.000  613.673   390.791 2035.741    0.000 2035.741     0.000 2578.883  456.925 2121.958
256.80  4679.542  586.653    0.000  586.653   452.313 1983.773   11.414 1972.360     0.000 2454.725  324.924 2129.800
256.90  4948.642  580.844    0.000  580.844   439.473 2011.573   60.874 1950.700     0.000 2607.132  436.617 2170.515
257.00  5057.190  544.015    0.000  544.015   435.581 1979.046   39.948 1939.098     0.000 2475.932  294.463 2181.470
257.10  4975.985  502.382    0.000  502.382   370.256 1992.419    0.000 1992.419     0.000 2420.242  233.539 2186.703
257.20  5008.125  556.625    0.000  556.625   380.546 2138.415   57.069 2081.346     0.000 2542.087  132.000 2410.087
257.30  4998.415  454.823    0.000  454.823   335.668 2154.665   93.213 2061.452     0.000 2432.203  121.847 2310.357
257.40  5060.363  475.501    0.000  475.501   434.978 1932.107    0.000 1932.107     0.000 2211.330   60.923 2150.407
257.50  4980.807  536.528    0.000  536.528   547.040 1837.858    0.000 1837.858     0.000 2251.947  253.847 1998.100
257.60  4918.775  536.173    0.000  536.173   515.437 1843.598   26.632 1816.965     0.000 2180.568  172.616 2007.952
257.70  4888.731  443.922    0.000  443.922   573.882 1852.550   24.730 1827.820     0.000 2476.236   60.923 2415.313
257.80  5029.489  386.494    0.000  386.494   452.261 1922.285    0.000 1922.285     0.000 2313.469   30.462 2283.007
257.90  5002.259  359.372    0.000  359.372   567.645 1949.557    0.000 1949.557     0.000 2193.728   81.231 2112.497
258.00  5255.096  358.883    0.000  358.883   521.776 1923.495    0.000 1923.495     0.000 2245.810    0.000 2245.810
258.10  4984.796  327.698    0.000  327.698   621.386 1837.421   87.506 1749.915     0.000 2326.940  111.693 2215.247
258.20  5275.875  331.538    0.000  331.538   539.594 2133.619  302.465 1831.154     0.000 2640.207  233.539 2406.668
258.30  5160.911  315.917    0.000  315.917   469.164 2065.654  193.688 1871.966     0.000 2303.819  121.847 2181.973
258.40  5125.073  316.606    0.000  316.606   314.519 2135.813  135.063 2000.750     0.000 2388.768   71.077 2317.690
258.50  4945.858  416.639    0.000  416.639   414.821 2002.123  143.709 1858.414     0.000 2233.239   40.616 2192.623
258.60  5069.614  406.812    0.000  406.812   444.036 2181.463  249.114 1932.348     0.000 2608.030  343.724 2264.306
258.70  5071.579  433.124    0.000  433.124   260.656 2335.471  216.862 2118.609     0.000 2499.052  314.770 2184.282
258.80  5100.769  507.630    0.000  507.630   304.581 2053.847  150.281 1903.566     0.000 2074.401  142.154 1932.247
258.90  4928.889  549.769    0.000  549.769   401.812 2092.712  216.862 1875.851     0.000 2267.324  274.155 1993.170
259.00  4933.511  531.565    0.000  531.565   377.076 2015.894   96.931 1918.964     0.000 1962.309  162.462 1799.847
259.10  4959.074  472.348    0.000  472.348   355.159 1992.322  161.695 1830.627     0.000 2201.276  203.078 1998.198
259.20  4916.104  481.460    0.000  481.460   353.218 1969.150  256.680 1712.470     0.000 2267.829  314.770 1953.058
259.30  4991.536  509.204    0.000  509.204   550.359 1860.373   17.121 1843.252     0.000 2438.534  426.463 2012.071
259.40  5238.230  448.454    0.000  448.454   639.297 1745.587    7.609 1737.977     0.000 2489.809  406.155 2083.654
259.50  4881.976  471.655    0.000  471.655   670.380 1773.425    0.000 1773.425     0.000 2378.512  355.386 2023.126
259.60  5052.390  522.294    0.000  522.294   547.424 1919.621   13.316 1906.305     0.000 2224.492  170.907 2053.586
259.70  4904.515  509.003    0.000  509.003   339.078 2100.377  171.207 1929.171     0.000 2297.578  213.231 2084.347
259.80  5099.958  561.968    0.000  561.968   522.086 2041.821  125.552 1916.269     0.000 2611.036  304.616 2306.420
259.90  4893.208  571.049    0.000  571.049   436.184 2107.801   81.799 2026.002     0.000 2265.809  223.385 2042.423
260.00  4733.228  594.685    0.000  594.685   355.339 2014.767    0.000 2014.767     0.000 2112.093    0.000 2112.093
260.10  4744.439  626.572    0.000  626.572   380.326 1965.389    0.000 1965.389     0.000 2100.429   81.231 2019.198
260.20  4802.936  571.982    0.000  571.982   468.354 1841.463    0.000 1841.463     0.000 1950.039  192.924 1757.115
260.30  4937.789  532.663    0.000  532.663   369.431 2036.617    0.000 2036.617     0.000 2190.307  121.847 2068.461
260.40  4987.015  620.879    0.000  620.879   419.367 2046.313    0.000 2046.313    50.769 2090.976  132.000 1958.976
260.50  4863.872  525.846    0.000  525.846   351.921 2066.036   79.896 1986.139     0.000 2332.859  223.385 2109.474
260.60  4865.113  449.348    0.000  449.348   429.917 1955.971    0.000 1955.971     0.000 2260.881  243.693 2017.188
260.70  4655.347  546.966    0.000  546.966   454.085 1985.880   20.925 1964.954     0.000 2528.500  324.924 2203.576
260.80  4851.382  512.131    0.000  512.131   510.334 1976.899   64.678 1912.221   142.154 2236.151  456.925 1779.227
260.90  5020.922  579.967    0.000  579.967   193.340 2348.191   91.310 2256.881     0.000 2508.695  101.539 2407.156
261.00  4889.153  625.091    0.000  625.091   307.998 2136.590    7.609 2128.981     0.000 2357.494  284.309 2073.185
261.10  4911.958  566.677    0.000  566.677   196.585 2208.956    0.000 2208.956    10.154 2306.522  284.309 2022.214
261.20  4778.866  613.342    0.000  613.342   366.018 2116.410    0.000 2116.410     0.000 2408.565  385.847 2022.717
261.30  4952.943  602.843    0.000  602.843   437.010 2002.774    7.436 1995.338     0.000 2388.054  284.309 2103.745
261.40  5045.064  528.897    0.000  528.897   539.859 1899.212    0.000 1899.212     0.000 2184.579  203.078 1981.501
261.50  4844.129  515.775    0.000  515.775   308.384 1958.431    0.000 1958.431     0.000 2174.123    0.000 2174.123
261.60  5090.322  447.534    0.000  447.534   544.001 1789.791    0.000 1789.791     0.000 2225.196    0.000 2225.196
261.70  4959.808  429.637    0.000  429.637   628.475 1713.853    0.000 1713.853     0.000 2296.978    0.000 2296.978
261.80  4954.281  423.540    0.000  423.540   509.109 1886.174    0.000 1886.174     0.000 2266.011    0.000 2266.011
261.90  4841.188  548.441    0.000  548.441   385.242 1947.942    0.000 1947.942     0.000 2121.943    0.000 2121.943
262.00  4847.226  505.772    0.000  505.772   327.968 1957.231    0.000 1957.231     0.000 2021.613    0.000 2021.613
262.10  4896.343  506.678    0.000  506.678   451.610 1842.202    0.000 1842.202     0.000 2245.403    0.000 2245.403
262.20  4757.701  599.393    0.000  599.393   283.180 2045.624    0.000 2045.624     0.000 2347.146    0.000 2347.146
262.30  5020.466  509.470    0.000  509.470   312.743 2005.199    0.000 2005.199     0.000 2154.418    0.000 2154.418
262.40  5057.241  487.033    0.000  487.033   283.434 2124.135    0.000 2124.135     0.000 2172.615    0.000 2172.615
262.50  4827.922  571.394    0.000  571.394   369.213 2130.159    0.000 2130.159     0.000 2307.933    0.000 2307.933
262.60  5024.028  530.718    0.000  530.718   156.246 2130.142    0.000 2130.142     0.000 2216.645    0.000 2216.645
262.70  4965.084  535.062    0.000  535.062   159.660 2145.756    0.000 2145.756     0.000 2287.017    0.000 2287.017
262.80  4962.134  488.548    0.000  488.548   284.129 2088.504    0.000 2088.504     0.000 2276.661   81.231 2195.430
262.90  4885.721  512.103    0.000  512.103   369.691 1978.809    0.000 1978.809     0.000 2327.135   91.385 2235.750
263.00  4893.402  506.229    0.000  506.229   370.467 1885.530    0.000 1885.530     0.000 2172.515    0.000 2172.515
263.10  4910.117  511.271    0.000  511.271   321.605 1894.415    0.000 1894.415     0.000 2014.375    0.000 2014.375
263.20  4908.703  512.471    0.000  512.471   316.988 1951.103    0.000 1951.103     0.000 2135.318    0.000 2135.318
263.30  5076.933  423.092    0.000  423.092   326.805 1916.608    0.000 1916.608     0.000 2002.622    0.000 2002.622
263.40  4806.741  340.947    0.000  340.947   312.363 1894.910    0.000 1894.910     0.000 2042.932    0.000 2042.932
263.50  4860.103  332.293    0.000  332.293   476.867 1714.585    0.000 1714.585     0.000 2100.941   30.462 2070.480
263.60  4905.622  368.703    0.000  368.703   485.689 1797.632    0.000 1797.632     0.000 2106.569    0.000 2106.569
263.70  4864.638  285.858    0.000  285.858   571.205 1661.024    0.000 1661.024     0.000 1856.247   20.308 1835.939
263.80  4635.495  394.085    0.000  394.085   375.873 1775.225    0.000 1775.225     0.000 1936.865   20.308 1916.558
263.90  4641.238  350.792    0.000  350.792   462.425 1711.676    0.000 1711.676     0.000 2001.806   10.154 1991.652
264.00  4664.697  316.525    0.000  316.525   428.703 1665.807    3.805 1662.003     0.000 1750.176   30.462 1719.714
264.10  4682.935  372.852    0.000  372.852   488.838 1586.863    0.000 1586.863     0.000 1689.752   30.462 1659.291
264.20  4908.773  390.679    0.000  390.679   242.455 1818.613   85.603 1733.010     0.000 1888.719    0.000 1888.719
264.30  4727.419  363.713    0.000  363.713   290.486 1851.890   26.632 1825.258     0.000 2001.912    0.000 2001.912
264.40  4727.542  445.816    0.000  445.816   266.883 1884.459   49.460 1835.000     0.000 2002.321   10.154 1992.168
264.50  4737.578  414.950    0.000  414.950   285.518 1895.535    5.707 1889.829     0.000 2103.760   60.923 2042.836
264.60  4790.343  290.911    0.000  290.911   319.412 1874.085    7.609 1866.475     0.000 2045.951   20.308 2025.644
264.70  4815.459  239.128    0.000  239.128   392.520 1681.126    0.000 1681.126     0.000 1764.862    0.000 1764.862
264.80  4735.340  259.140    0.000  259.140   289.837 1877.971   36.144 1841.827     0.000 1878.464    0.000 1878.464
264.90  4529.087  313.846    0.000  313.846   287.197 1669.374    9.511 1659.863     0.000 1847.095    0.000 1847.095
265.00  4848.308  298.740    0.000  298.740   252.481 1809.924    0.000 1809.924     0.000 1918.172    0.000 1918.172
265.10  4860.156  330.750    0.000  330.750   279.799 1650.704    0.000 1650.704     0.000 1703.133    0.000 1703.133
265.20  4619.177  295.605    0.000  295.605   320.790 1651.669    0.000 1651.669     0.000 1654.570    0.000 1654.570
265.30  4548.244  361.765    0.000  361.765   213.921 1724.004    0.000 1724.004     0.000 1671.362    0.000 1671.362
265.40  4629.035  379.108    0.000  379.108   267.706 1798.667    0.000 1798.667     0.000 1904.098    0.000 1904.098
265.50  4808.932  351.993    0.000  351.993   205.274 1968.352   11.414 1956.938     0.000 2138.940    0.000 2138.940
265.60  4843.646  337.686    0.000  337.686   233.246 1856.475    0.000 1856.475     0.000 1973.266    0.000 1973.266
265.70  4689.989  339.287    0.000  339.287   204.927 1869.106    0.000 1869.106     0.000 1895.957    0.000 1895.957
265.80  4674.943  245.812    0.000  245.812   307.177 1644.207    0.000 1644.207     0.000 1748.675    0.000 1748.675
265.90  4919.498  306.052    0.000  306.052   220.490 1688.676    0.000 1688.676     0.000 1600.383    0.000 1600.383
266.00  4880.256  300.181    0.000  300.181   277.473 1658.475    0.000 1658.475     0.000 1699.913    0.000 1699.913
266.10  4417.133  357.323    0.000  357.323   235.322 1722.937    0.000 1722.937     0.000 1682.021    0.000 1682.021
266.20  4798.732  270.242    0.000  270.242   261.563 1600.883    0.000 1600.883     0.000 1533.332    0.000 1533.332
266.30  4672.938  313.964    0.000  313.964   167.012 1874.069    0.000 1874.069     0.000 1680.514    0.000 1680.514
266.40  4825.565  239.760    0.000  239.760   329.819 1660.798    0.000 1660.798     0.000 1756.212    0.000 1756.212
266.50  4946.514  262.140    0.000  262.140   230.350 1747.741    0.000 1747.741     0.000 1677.697    0.000 1677.697
266.60  4804.294  302.961    0.000  302.961   333.937 1679.746    0.000 1679.746     0.000 1779.137    0.000 1779.137
266.70  4921.386  277.101    0.000  277.101   142.844 1818.608    0.000 1818.608     0.000 1871.630    0.000 1871.630
266.80  4961.704  283.843    0.000  283.843   333.849 1736.145    0.000 1736.145     0.000 1873.033    0.000 1873.033
266.90  4906.638  292.679    0.000  292.679   267.359 1840.198    0.000 1840.198     0.000 1910.436    0.000 1910.436
267.00  4891.989  326.998    0.000  326.998   293.517 1831.717    0.000 1831.717     0.000 1793.315    0.000 1793.315
267.10  5009.271  287.963    0.000  287.963   330.178 1733.785    0.000 1733.785     0.000 1789.995    0.000 1789.995
267.20  4931.321  279.361    0.000  279.361   455.341 1631.064    0.000 1631.064     0.000 1659.604    0.000 1659.604
267.30  5143.198  238.335    0.000  238.335   345.396 1655.706    0.000 1655.706     0.000 1811.008    0.000 1811.008
267.40  4885.947  273.888    0.000  273.888   226.281 1733.225    0.000 1733.225     0.000 1568.617    0.000 1568.617
267.50  4914.112  222.251    0.000  222.251   242.067 1761.372    0.000 1761.372     0.000 1675.590    0.000 1675.590
267.60  4929.077  236.220    0.000  236.220   291.656 1618.617    0.000 1618.617     0.000 1614.768    0.000 1614.768
267.70  4956.679  232.598    0.000  232.598   424.298 1661.769    0.000 1661.769     0.000 1864.490    0.000 1864.490
267.80  5002.320  239.268    0.000  239.268   500.081 1632.315    0.000 1632.315     0.000 1940.993    0.000 1940.993
267.90  4851.857  280.909    0.000  280.909   352.140 1563.933    0.000 1563.933     0.000 1759.836    0.000 1759.836
268.00  4874.698  286.968    0.000  286.968   448.333 1561.813    0.000 1561.813     0.000 1698.913    0.000 1698.913
268.10  5056.917  262.893    0.000  262.893   402.596 1646.243    0.000 1646.243     0.000 1708.160    0.000 1708.160
268.20  4970.668  279.115    0.000  279.115   444.360 1533.322    0.000 1533.322     0.000 1730.580    0.000 1730.580
268.30  5037.589  305.091    0.000  305.091   434.365 1572.836    0.000 1572.836     0.000 1688.658    0.000 1688.658
268.40  4996.064  322.190    0.000  322.190   401.206 1641.516    0.000 1641.516     0.000 1852.020    0.000 1852.020
268.50  4881.731  295.031    0.000  295.031   441.375 1652.844    0.000 1652.844     0.000 1649.751    0.000 1649.751
268.60  4913.093  327.938    0.000  327.938   308.944 1655.397    0.000 1655.397     0.000 1695.889    0.000 1695.889
268.70  4923.416  288.053    0.000  288.053   501.376 1538.719    0.000 1538.719     0.000 1915.563    0.000 1915.563
268.80  5057.372  302.323    0.000  302.323   467.181 1501.193    0.000 1501.193     0.000 1805.981    0.000 1805.981
268.90  5061.320  308.936    0.000  308.936   530.305 1528.516    0.000 1528.516     0.000 1818.545    0.000 1818.545
269.00  4985.636  261.281    0.000  261.281   403.844 1601.348    0.000 1601.348     0.000 1811.406    0.000 1811.406
269.10  4739.782  283.980    0.000  283.980   322.826 1669.968    0.000 1669.968     0.000 1746.463    0.000 1746.463
269.20  5047.814  204.223    0.000  204.223   448.501 1517.563    0.000 1517.563     0.000 1632.559    0.000 1632.559
269.30  5058.831  278.280    0.000  278.280   478.897 1609.566    0.000 1609.566     0.000 1690.566    0.000 1690.566
269.40  4908.716  336.335    0.000  336.335   315.519 1699.462    0.000 1699.462     0.000 1680.010    0.000 1680.010
269.50  4876.401  386.594    0.000  386.594   338.043 1648.446    0.000 1648.446     0.000 1791.199    0.000 1791.199
269.60  4766.233  371.384    0.000  371.384   320.486 1679.407    0.000 1679.407     0.000 1752.793    0.000 1752.793
269.70  4559.692  410.209    0.000  410.209   320.271 1623.758    0.000 1623.758     0.000 1629.038    0.000 1629.038
269.80  4723.000  375.651    0.000  375.651   317.073 1628.808    0.000 1628.808     0.000 1669.453    0.000 1669.453
269.90  4903.043  376.452    0.000  376.452   182.704 1779.951    0.000 1779.951     0.000 1676.587    0.000 1676.587
270.00  4897.035  421.503    0.000  421.503   302.461 1657.697    0.000 1657.697     0.000 1590.233    0.000 1590.233
270.10  5002.426  346.631    0.000  346.631   204.883 1717.651    0.000 1717.651     0.000 1718.711    0.000 1718.711
270.20  4830.199  387.525    0.000  387.525   198.442 1703.998    0.000 1703.998     0.000 1747.467    0.000 1747.467
270.30  4802.908  385.156    0.000  385.156   225.854 1607.021    0.000 1607.021     0.000 1666.235    0.000 1666.235
270.40  4961.849  408.357    0.000  408.357   175.570 1859.903    0.000 1859.903     0.000 1718.611    0.000 1718.611
270.50  5112.520  380.144    0.000  380.144   283.829 1691.036    0.000 1691.036     0.000 1647.638    0.000 1647.638
270.60  5207.959  423.912    0.000  423.912   210.677 1781.210    0.000 1781.210     0.000 1743.445    0.000 1743.445
270.70  5049.852  346.741    0.000  346.741   226.671 1736.599    0.000 1736.599     0.000 1685.541    0.000 1685.541
270.80  5051.228  361.562    0.000  361.562   255.033 1699.350    0.000 1699.350     0.000 1736.508    0.000 1736.508
270.90  5160.020  361.727    0.000  361.727   273.667 1752.058    0.000 1752.058     0.000 1744.146    0.000 1744.146
271.00  5114.843  338.181    0.000  338.181   172.633 1874.038    0.000 1874.038     0.000 1888.115    0.000 1888.115
271.10  4998.683  351.032    0.000  351.032   245.218 1687.951    0.000 1687.951     0.000 1932.247    0.000 1932.247
271.20  5118.347  434.563    0.000  434.563   189.232 1804.433    0.000 1804.433     0.000 1884.093    0.000 1884.093
271.30  5102.944  376.297    0.000  376.297   238.001 1729.171    0.000 1729.171     0.000 1853.731    0.000 1853.731
271.40  5123.661  395.070    0.000  395.070   303.457 1696.044    0.000 1696.044    10.154 1950.846    0.000 1950.846
271.50  5197.281  341.531    0.000  341.531   366.144 1520.381    0.000 1520.381    20.308 1647.737    0.000 1647.737
271.60  5170.771  390.367    0.000  390.367   309.725 1695.728    0.000 1695.728    10.154 1796.524    0.000 1796.524
271.70  4997.103  280.051    0.000  280.051   281.148 1669.061    0.000 1669.061    20.308 1776.821    0.000 1776.821
271.80  4917.254  397.596    0.000  397.596   319.495 1716.881    0.000 1716.881    19.906 1710.068    0.000 1710.068
271.90  4862.954  370.731    0.000  370.731   284.692 1747.870    0.000 1747.870    10.154 1724.243    0.000 1724.243
272.00  5020.542  273.611    0.000  273.611   312.966 1706.759    0.000 1706.759     0.000 1956.476    0.000 1956.476
272.10  4919.663  297.117    0.000  297.117   263.290 1761.745    0.000 1761.745     0.000 1664.225    0.000 1664.225
272.20  4702.080  341.592    0.000  341.592   257.928 1722.878    0.000 1722.878     0.000 1796.626    0.000 1796.626
272.30  4746.658  327.413    0.000  327.413   181.105 1757.211    0.000 1757.211     0.000 1712.381    0.000 1712.381
272.40  4755.214  243.147    0.000  243.147   204.019 1759.590    0.000 1759.590     0.000 1711.979    0.000 1711.979
272.50  4740.513  300.002    0.000  300.002   291.610 1691.458    0.000 1691.458     0.000 1624.718    0.000 1624.718
272.60  4633.648  344.480    0.000  344.480   335.663 1636.020    0.000 1636.020     0.000 1512.923    0.000 1512.923
272.70  4533.606  355.064    0.000  355.064   354.774 1641.089    0.000 1641.089     0.000 1839.556    0.000 1839.556
272.80  4582.811  333.914    0.000  333.914   387.978 1670.624    0.000 1670.624     0.000 1908.925    0.000 1908.925
272.90  4835.412  373.958    0.000  373.958   550.495 1646.800    0.000 1646.800    10.154 2030.570    0.000 2030.570
273.00  4627.677  292.795    0.000  292.795   581.533 1460.677    0.000 1460.677     0.000 1914.955    0.000 1914.955
273.10  4718.736  327.675    0.000  327.675   412.531 1650.500    0.000 1650.500     0.000 1829.701    0.000 1829.701
273.20  4600.412  350.446    0.000  350.446   411.970 1594.919    0.000 1594.919     9.953 1523.578    0.000 1523.578
273.30  4611.852  354.721    0.000  354.721   518.067 1480.423    0.000 1480.423     0.000 1665.431    0.000 1665.431
273.40  4520.904  353.238    0.000  353.238   390.661 1598.162    0.000 1598.162     0.000 1753.500    0.000 1753.500
273.50  4666.770  466.117    0.000  466.117   469.296 1684.452    0.000 1684.452     0.000 1900.377    0.000 1900.377
273.60  4708.411  357.430    0.000  357.430   378.076 1731.269    0.000 1731.269     0.000 1737.313    0.000 1737.313
273.70  4497.025  394.753    0.000  394.753   208.426 1832.629    0.000 1832.629     0.000 1705.145    0.000 1705.145
273.80  4548.286  443.225    0.000  443.225   215.388 1824.524    0.000 1824.524     0.000 1675.485    0.000 1675.485
273.90  4614.158  411.081    0.000  411.081   427.573 1671.416    0.000 1671.416     9.953 1857.040    0.000 1857.040
274.00  4653.838  396.226    0.000  396.226   395.287 1545.239    0.000 1545.239     0.000 1655.381    0.000 1655.381
274.10  4492.900  410.791    0.000  410.791   435.922 1517.689    0.000 1517.689     0.000 1630.848    0.000 1630.848
274.20  4956.701  343.720    0.000  343.720   354.383 1727.808    0.000 1727.808     0.000 1871.824    0.000 1871.824
274.30  4851.989  383.385    0.000  383.385   229.482 1804.901    0.000 1804.901     0.000 1901.082    0.000 1901.082
274.40  4765.134  353.929    0.000  353.929   285.214 1575.692    0.000 1575.692     0.000 1657.997    0.000 1657.997
274.50  4841.230  431.206    0.000  431.206   227.277 1849.772    0.000 1849.772     0.000 1742.344    0.000 1742.344
274.60  4822.591  410.589    0.000  410.589    99.998 1877.109    0.000 1877.109     0.000 1663.019    0.000 1663.019
274.70  4851.888  335.609    0.000  335.609   156.506 1782.019    0.000 1782.019     0.000 1759.729    0.000 1759.729
274.80  4762.428  353.441    0.000  353.441   243.709 1690.891    0.000 1690.891     0.000 1833.929    0.000 1833.929
274.90  4880.932  396.096    0.000  396.096   368.043 1593.006    0.000 1593.006     0.000 1758.224    0.000 1758.224
275.00  5034.133  356.444    0.000  356.444   260.914 1838.479    0.000 1838.479     0.000 1791.398    0.000 1791.398
275.10  4949.298  380.803    0.000  380.803   490.872 1581.306    0.000 1581.306     0.000 1859.563    0.000 1859.563
275.20  4957.785  298.921    0.000  298.921   318.406 1662.660    0.000 1662.660     0.000 1858.158    0.000 1858.158
275.30  5055.143  163.249    0.000  163.249   348.938 1710.648    0.000 1710.648     0.000 2066.459    0.000 2066.459
275.40  4996.496  139.088    0.000  139.088   446.162 1634.382   15.218 1619.164     0.000 1896.558    0.000 1896.558
275.50  5038.683  128.911    0.000  128.911   491.864 1674.113   47.557 1626.556     0.000 2064.452    0.000 2064.452
275.60  5108.313  147.682    0.000  147.682   532.677 1649.468   24.730 1624.738     0.000 2150.905    0.000 2150.905
275.70  5038.738  171.536    0.000  171.536   568.483 1565.713    0.000 1565.713     0.000 1985.026    0.000 1985.026
275.80  4868.394  189.867    0.000  189.867   536.900 1634.258    0.000 1634.258     0.000 2220.872    0.000 2220.872
275.90  4881.837  166.112    0.000  166.112   316.681 1701.268    5.707 1695.561     0.000 2067.059    0.000 2067.059
276.00  4716.076  291.385    0.000  291.385   414.598 1701.823    0.000 1701.823     0.000 2157.636    0.000 2157.636
276.10  4851.555  298.966    0.000  298.966   678.198 1535.983   11.414 1524.569    10.053 2117.325    0.000 2117.325
276.20  4960.302  285.732    0.000  285.732   565.834 1675.895   28.362 1647.533     0.000 2272.755    0.000 2272.755
276.30  5054.604  294.937    0.000  294.937   508.721 1766.507    0.000 1766.507     0.000 2310.352    0.000 2310.352
276.40  4987.882  321.583    0.000  321.583   659.684 1695.982   15.218 1680.764     0.000 2351.362    0.000 2351.362
276.50  5156.482  172.496    0.000  172.496   581.958 1632.637    7.609 1625.028     0.000 2199.460    0.000 2199.460
276.60  5214.436  172.864    0.000  172.864   588.955 1637.678   58.971 1578.707     0.000 2230.423    0.000 2230.423
276.70  5070.986  197.201    0.000  197.201   599.250 1636.578    7.609 1628.969     0.000 2255.260    0.000 2255.260
276.80  5062.615  239.491    0.000  239.491   556.148 1713.174   13.316 1699.858     0.000 2219.266    0.000 2219.266
276.90  4815.677  337.355    0.000  337.355   503.664 1622.064    0.000 1622.064     0.000 2095.316    0.000 2095.316
277.00  5140.305  183.356    0.000  183.356   464.582 1697.517    0.000 1697.517     0.000 2081.341    0.000 2081.341
277.10  5068.717  169.489    0.000  169.489   500.856 1711.345    0.000 1711.345     0.000 2342.427    0.000 2342.427
277.20  5032.948  160.277    0.000  160.277   425.759 1773.805    0.000 1773.805     0.000 2171.013    0.000 2171.013
277.30  5022.352  196.357    0.000  196.357   601.294 1674.548    0.000 1674.548     0.000 2261.393    0.000 2261.393
277.40  4933.146  248.772    0.000  248.772   575.135 1691.069    0.000 1691.069     0.000 2158.145    0.000 2158.145
277.50  5107.687  188.886    0.000  188.886   714.556 1528.727    0.000 1528.727     0.000 2249.023    0.000 2249.023
277.60  5178.070  266.932    0.000  266.932   538.818 1601.726    0.000 1601.726     0.000 2190.616    0.000 2190.616
277.70  4910.093  291.531    0.000  291.531   378.769 1795.130    0.000 1795.130     0.000 2201.272    0.000 2201.272
277.80  4926.574  318.398    0.000  318.398   613.299 1591.803    0.000 1591.803     0.000 2319.903    0.000 2319.903
277.90  5022.023  248.767    0.000  248.767   445.474 1718.591    0.000 1718.591     0.000 2283.706    0.000 2283.706
278.00  4995.853  320.523    0.000  320.523   534.011 1693.780    0.000 1693.780     0.000 2158.643    0.000 2158.643
278.10  5010.198  278.345    0.000  278.345   282.664 1899.732    0.000 1899.732     0.000 2123.451    0.000 2123.451
278.20  5078.160  312.734    0.000  312.734   400.032 1752.114    0.000 1752.114     0.000 2128.685    0.000 2128.685
278.30  5112.045  300.035    0.000  300.035   458.000 1552.074    0.000 1552.074     0.000 2023.626    0.000 2023.626
278.40  5027.315  341.648    0.000  341.648   464.109 1795.769    0.000 1795.769     0.000 2220.376    0.000 2220.376
278.50  5094.463  258.536    0.000  258.536   579.738 1536.133    0.000 1536.133     0.000 2141.654    0.000 2141.654
278.60  4994.601  273.473    0.000  273.473   465.521 1548.863    0.000 1548.863     0.000 1981.095    0.000 1981.095
278.70  4886.889  341.274    0.000  341.274   400.634 1743.924    0.000 1743.924     0.000 2182.969    0.000 2182.969
278.80  5136.530  256.048    0.000  256.048   565.728 1654.867    0.000 1654.867     0.000 2365.630    0.000 2365.630
278.90  5058.841  188.086    0.000  188.086   606.765 1491.184    0.000 1491.184     0.000 2224.086    0.000 2224.086
279.00  5017.292  174.151    0.000  174.151   570.843 1532.697    0.000 1532.697     0.000 2185.783    0.000 2185.783
279.10  5117.913  174.231    0.000  174.231   558.514 1498.691    0.000 1498.691     0.000 2041.521    0.000 2041.521
279.20  4931.269  164.678    0.000  164.678   483.774 1563.449    0.000 1563.449     0.000 1998.501    0.000 1998.501
279.30  4900.759  201.219    0.000  201.219   565.048 1587.683    0.000 1587.683     0.000 2258.070    0.000 2258.070
279.40  5044.850  168.367    0.000  168.367   576.036 1595.995    0.000 1595.995     0.000 2185.088    0.000 2185.088
279.50  4940.580  188.973    0.000  188.973   633.915 1563.226    0.000 1563.226     0.000 2151.704    0.000 2151.704
279.60  5017.238  158.803    0.000  158.803   613.647 1576.719    0.000 1576.719     0.000 2315.176    0.000 2315.176
279.70  4959.139  149.141    0.000  149.141   424.513 1724.698    0.000 1724.698     0.000 2200.671    0.000 2200.671
279.80  5211.294   98.938    0.000   98.938   497.233 1724.023    0.000 1724.023     0.000 2351.572    0.000 2351.572
279.90  5124.431  171.380    0.000  171.380   499.206 1671.258    0.000 1671.258     0.000 2113.099    0.000 2113.099
280.00  5124.463  164.131    0.000  164.131   455.109 1546.150    0.000 1546.150     0.000 2119.946    0.000 2119.946
280.10  5259.856  175.381    0.000  175.381   544.161 1511.084    0.000 1511.084     0.000 2074.500    0.000 2074.500
280.20  5193.804  141.223    0.000  141.223   666.912 1427.589    1.902 1425.686     0.000 1915.557    0.000 1915.557
280.30  5105.686  203.585    0.000  203.585   650.935 1515.741    1.902 1513.839     0.000 2324.015    0.000 2324.015
280.40  5121.316  237.855    0.000  237.855   511.829 1603.599   26.632 1576.967     0.000 1930.131    0.000 1930.131
280.50  5021.567  297.687    0.000  297.687   653.987 1517.390    0.000 1517.390     0.000 2074.497    0.000 2074.497
280.60  4934.782  240.025    0.000  240.025   765.032 1345.721   11.414 1334.308     0.000 2117.124   10.154 2106.970
280.70  5144.091  211.859    0.000  211.859   826.169 1348.864    0.000 1348.864     0.000 2164.977    0.000 2164.977
280.80  5142.198  149.774    0.000  149.774   761.151 1404.736    0.000 1404.736     0.000 2092.191    0.000 2092.191
280.90  4805.362  162.185    0.000  162.185   691.508 1424.971   43.753 1381.219     0.000 2241.986    0.000 2241.986
281.00  4792.572  175.786    0.000  175.786   529.557 1476.979   45.655 1431.324     0.000 2053.885    0.000 2053.885
281.10  4946.379  161.792    0.000  161.792   647.355 1425.581    0.000 1425.581     0.000 2193.525    0.000 2193.525
281.20  4978.936  181.284    0.000  181.284   521.866 1580.268    0.000 1580.268     0.000 2215.545    0.000 2215.545
281.30  4999.703   99.907    0.000   99.907   522.772 1534.407    0.000 1534.407     0.000 2052.088    0.000 2052.088
281.40  4797.966  182.142    0.000  182.142   519.968 1573.209    0.000 1573.209     0.000 2065.455    0.000 2065.455
281.50  4783.805  189.071    0.000  189.071   500.251 1467.599    0.000 1467.599     0.000 1955.575    0.000 1955.575
281.60  4749.828  232.877    0.000  232.877   380.492 1587.480    3.805 1583.675     0.000 1913.551    0.000 1913.551
281.70  4849.330  230.726    0.000  230.726   466.795 1475.932    0.000 1475.932     0.000 1964.520    0.000 1964.520
281.80  4768.648  168.042    0.000  168.042   367.962 1568.066   15.218 1552.848     0.000 1862.780    0.000 1862.780
281.90  5065.264  149.074    0.000  149.074   551.143 1523.375   53.264 1470.110     0.000 1931.850    0.000 1931.850
282.00  4856.378  137.816    0.000  137.816   538.946 1444.650   74.190 1370.461     0.000 1990.161   10.154 1980.007
282.10  4804.009  162.131    0.000  162.131   689.052 1348.788    0.000 1348.788     0.000 1882.583    0.000 1882.583
282.20  4751.235  190.699    0.000  190.699   688.232 1294.154    0.000 1294.154     0.000 1963.819    0.000 1963.819
282.30  4959.033  177.619    0.000  177.619   609.074 1439.404    0.000 1439.404     0.000 2086.769    0.000 2086.769
282.40  4865.866  196.387    0.000  196.387   463.109 1613.258    0.000 1613.258     0.000 1985.937    0.000 1985.937
282.50  4807.688  223.162    0.000  223.162   409.594 1687.663    0.000 1687.663     0.000 1842.777    0.000 1842.777
282.60  4882.857  156.806    0.000  156.806   479.203 1536.329    3.805 1532.525     0.000 1974.677    0.000 1974.677
282.70  4963.882  151.833    0.000  151.833   576.301 1419.914   19.023 1400.891     0.000 1924.410    0.000 1924.410
282.80  4900.301  165.336    0.000  165.336   651.817 1250.569    0.000 1250.569     0.000 1772.201    0.000 1772.201
282.90  5111.313  117.059    0.000  117.059   646.897 1352.088   57.069 1295.019     0.000 2017.606    0.000 2017.606
283.00  5052.851   88.030    0.000   88.030   711.571 1183.772   55.167 1128.606     0.000 1985.635    0.000 1985.635
283.10  4842.538  131.060    0.000  131.060   594.916 1231.767    0.000 1231.767     0.000 1832.018    0.000 1832.018
283.20  4815.831  165.201    0.000  165.201   522.985 1416.025    0.000 1416.025     0.000 1893.645    0.000 1893.645
283.30  4974.173  179.307    0.000  179.307   504.177 1519.723    0.000 1519.723     0.000 1973.467   20.308 1953.160
283.40  4812.490  183.067    0.000  183.067   455.246 1417.970    0.000 1417.970     0.000 2015.897   30.462 1985.435
283.50  4682.107  249.868    0.000  249.868   412.270 1523.367    0.000 1523.367     0.000 2050.680    0.000 2050.680
283.60  4897.514  226.072    0.000  226.072   502.018 1385.667    0.000 1385.667     0.000 2111.904    0.000 2111.904
283.70  5167.650  192.683    0.000  192.683   467.049 1537.532    0.000 1537.532     0.000 1934.762    0.000 1934.762
283.80  4812.955  326.980    0.000  326.980   385.855 1740.935    0.000 1740.935     0.000 2042.429   10.154 2032.275
283.90  4994.897  251.289    0.000  251.289   369.379 1670.293    0.000 1670.293     0.000 2043.635   10.154 2033.482
284.00  5006.029  209.324    0.000  209.324   324.419 1646.155    1.902 1644.253     0.000 1982.218    0.000 1982.218
284.10  4960.956  215.173    0.000  215.173   325.465 1683.855   32.339 1651.516     0.000 2093.811   20.308 2073.503
284.20  5079.932  215.426    0.000  215.426   302.717 1615.584   24.730 1590.854     0.000 2030.172    0.000 2030.172
284.30  4832.027  186.896    0.000  186.896   360.222 1521.854    0.000 1521.854     0.000 1823.776   10.154 1813.622
284.40  4846.905  159.567    0.000  159.567   369.038 1488.344   77.994 1410.349     0.000 1699.013    0.000 1699.013
284.50  4967.296  220.084    0.000  220.084   464.284 1469.321   11.414 1457.907     0.000 1829.105    0.000 1829.105
284.60  4671.270  238.921    0.000  238.921   474.312 1448.282   30.437 1417.845     0.000 1812.216    0.000 1812.216
284.70  4781.772  243.440    0.000  243.440   454.120 1317.907    0.000 1317.907     0.000 1667.646    0.000 1667.646
284.80  4828.376  298.206    0.000  298.206   407.300 1533.599    0.000 1533.599     0.000 1840.765   20.308 1820.457
284.90  4870.275  181.310    0.000  181.310   429.786 1591.143    0.000 1591.143     0.000 1931.847   10.154 1921.693
285.00  4844.503  206.398    0.000  206.398   474.226 1540.723    0.000 1540.723     0.000 1873.733    0.000 1873.733
285.10  5088.114  121.423    0.000  121.423   371.584 1674.008    0.000 1674.008     0.000 2014.984    0.000 2014.984
285.20  5156.157  134.953    0.000  134.953   492.209 1611.097   34.241 1576.855     0.000 2033.782    0.000 2033.782
285.30  4791.092  170.661    0.000  170.661   380.803 1427.991   15.218 1412.773     0.000 1913.752    0.000 1913.752
285.40  4968.003  225.023    0.000  225.023   504.617 1596.753   20.925 1575.827     0.000 2126.171   10.154 2116.017
285.50  4793.647  222.693    0.000  222.693   389.581 1498.683    0.000 1498.683     0.000 1885.504    0.000 1885.504
285.60  4773.373  277.564    0.000  277.564   264.808 1638.543   76.092 1562.451     0.000 1906.213   10.154 1896.059
285.70  4721.527  292.085    0.000  292.085   410.977 1515.415    9.511 1505.903     0.000 1934.463   10.154 1924.309
285.80  4732.590  226.377    0.000  226.377   254.430 1591.079   26.632 1564.447     0.000 1997.298    0.000 1997.298
285.90  4626.256  238.194    0.000  238.194   196.668 1594.517    5.707 1588.811     0.000 1824.579    0.000 1824.579
286.00  4779.754  165.158    0.000  165.158   307.004 1555.067  125.552 1429.515     0.000 1926.321   50.769 1875.552
286.10  4847.631  138.775    0.000  138.775   403.028 1396.594   49.460 1347.134     0.000 1851.723    0.000 1851.723
286.20  4937.625  142.170    0.000  142.170   270.556 1627.424   95.115 1532.309     0.000 1956.478    0.000 1956.478
286.30  4945.250  156.905    0.000  156.905   393.940 1582.371   72.287 1510.083     0.000 1844.883    0.000 1844.883
286.40  4810.486  241.087    0.000  241.087   563.592 1441.565    9.511 1432.053     0.000 1956.274   60.923 1895.351
286.50  4963.867  185.929    0.000  185.929   507.175 1443.587   43.753 1399.834     0.000 1863.281   81.231 1782.050
286.60  4852.641  184.445    0.000  184.445   528.695 1300.410    3.805 1296.606     0.000 1876.251  142.154 1734.097
286.70  5001.601  182.103    0.000  182.103   361.738 1540.369    0.000 1540.369     0.000 1861.477    0.000 1861.477
286.80  5136.295  191.937    0.000  191.937   590.913 1366.030    0.000 1366.030     0.000 1987.139   40.616 1946.523
286.90  5007.318  243.978    0.000  243.978   543.742 1521.237    0.000 1521.237     0.000 2017.095    0.000 2017.095
287.00  5071.715  203.009    0.000  203.009   478.247 1547.790   20.925 1526.865     0.000 1886.002   10.154 1875.848
287.10  4865.037  180.104    0.000  180.104   482.967 1531.487   30.437 1501.050     0.000 1933.355    0.000 1933.355
287.20  4956.667  187.072    0.000  187.072   482.962 1565.684    0.000 1565.684     0.000 2007.849   91.385 1916.465
287.30  5044.800  184.213    0.000  184.213   394.893 1583.064   51.362 1531.702     0.000 1910.434   50.769 1859.665
287.40  4976.796  119.783    0.000  119.783   418.151 1523.192   20.925 1502.266     0.000 1873.038   20.308 1852.730
287.50  5129.904  155.582    0.000  155.582   460.355 1531.329    1.902 1529.427     0.000 2085.163    0.000 2085.163
287.60  5188.205  165.464    0.000  165.464   551.147 1456.618    0.000 1456.618     0.000 2015.493    0.000 2015.493
287.70  5034.083  155.652    0.000  155.652   451.191 1475.861    3.805 1472.057     0.000 1923.607   30.462 1893.145
287.80  5113.936  155.003    0.000  155.003   404.018 1534.797   26.632 1508.165     0.000 1882.891   60.923 1821.968
287.90  4872.430  179.484    0.000  179.484   392.955 1613.339   49.460 1563.879     0.000 2095.821  132.000 1963.820
288.00  5079.710  167.724    0.000  167.724   406.225 1655.659   76.092 1579.567     0.000 1862.784  121.847 1740.937
288.10  5002.619  170.395    0.000  170.395   355.941 1602.062    1.902 1600.160     0.000 1731.387   10.154 1721.233
288.20  5053.156  156.074    0.000  156.074   344.269 1645.849    0.000 1645.849     0.000 1923.905    0.000 1923.905
288.30  5242.655  205.065    0.000  205.065   509.423 1751.854   38.046 1713.808     0.000 2195.143    0.000 2195.143
288.40  5075.853  176.823    0.000  176.823   353.740 1776.950  102.724 1674.226     0.000 2032.887    0.000 2032.887
288.50  5225.229  154.733    0.000  154.733   456.723 1604.303   53.264 1551.039     0.000 1934.162   30.462 1903.700
288.60  5285.680  133.282    0.000  133.282   457.501 1466.917    0.000 1466.917     0.000 1881.484    0.000 1881.484
288.70  5127.440  181.071    0.000  181.071   469.388 1617.434    0.000 1617.434     0.000 1934.764   60.923 1873.840
288.80  4950.042  210.285    0.000  210.285   557.669 1390.247    0.000 1390.247     0.000 1783.761   91.385 1692.376
288.90  5049.281  202.498    0.000  202.498   695.324 1370.911    0.000 1370.911     0.000 1720.523  121.847 1598.677
289.00  5054.995  234.609    0.000  234.609   564.715 1413.984    0.000 1413.984     0.000 1864.590   81.231 1783.359
289.10  4949.769  212.789    0.000  212.789   549.757 1450.252    0.000 1450.252     0.000 1922.195  101.539 1820.656
289.20  4840.854  211.601    0.000  211.601   568.861 1443.780    0.000 1443.780     0.000 1882.487  101.539 1780.949
289.30  4851.905  203.300    0.000  203.300   611.019 1302.664    0.000 1302.664     0.000 1781.452   20.308 1761.144
289.40  5109.821  165.012    0.000  165.012   492.257 1455.092    0.000 1455.092     0.000 1691.370   10.154 1681.216
289.50  5043.221  237.300    0.000  237.300   464.757 1542.457    0.000 1542.457     0.000 2015.886   30.462 1985.424
289.60  5110.007  217.100    0.000  217.100   471.548 1527.606    0.000 1527.606     0.000 1925.716    0.000 1925.716
289.70  5013.479  259.682    0.000  259.682   468.304 1587.691    3.805 1583.886     0.000 1731.986  162.462 1569.524
289.80  5106.010  175.423    0.000  175.423   489.443 1643.863   30.437 1613.426     0.000 2034.394   40.616 1993.779
289.90  5080.326  197.684    0.000  197.684   536.526 1482.340    0.000 1482.340     0.000 1813.422   71.077 1742.345
290.00  5103.989  253.136    0.000  253.136   626.547 1502.281    0.000 1502.281     0.000 2076.015  213.231 1862.784
290.10  5076.262  228.126    0.000  228.126   548.805 1510.174    0.000 1510.174     0.000 2044.445   30.462 2013.984
290.20  5078.317  251.720    0.000  251.720   553.870 1496.259  112.235 1384.024     0.000 1971.561  162.462 1809.099
290.30  5106.083  248.477    0.000  248.477   364.460 1438.809   39.732 1399.077     0.000 1687.956   40.616 1647.341
290.40  5049.525  238.366    0.000  238.366   534.367 1442.864   98.919 1343.944     0.000 2019.611  121.847 1897.764
290.50  4999.750  350.088    0.000  350.088   533.981 1677.626   70.385 1607.241     0.000 1993.676  162.462 1831.214
290.60  5191.830  313.634    0.000  313.634   572.497 1603.947  106.529 1497.418     0.000 1971.654  121.847 1849.807
290.70  5079.098  304.375    0.000  304.375   458.579 1620.683  135.063 1485.620     0.000 1740.732  101.539 1639.194
290.80  5001.504  261.100    0.000  261.100   414.474 1588.386   26.632 1561.754     0.000 1758.828   20.308 1738.521
290.90  5220.556  283.930    0.000  283.930   666.705 1605.121   49.460 1555.661     0.000 2203.490   71.077 2132.412
291.00  5242.466  186.323    0.000  186.323   489.662 1642.897   24.730 1618.168     0.000 1753.500    0.000 1753.500
291.10  5206.011  248.013    0.000  248.013   614.477 1478.636   19.023 1459.613     0.000 2038.315   30.462 2007.853
291.20  5089.800  239.783    0.000  239.783   563.033 1510.884    3.805 1507.079     0.000 1934.664    0.000 1934.664
291.30  4997.340  270.239    0.000  270.239   559.268 1591.113   19.023 1572.090     0.000 1868.913    0.000 1868.913
291.40  4970.238  239.672    0.000  239.672   507.388 1721.604   11.414 1710.190     0.000 1987.043    0.000 1987.043
291.50  5126.595  278.267    0.000  278.267   464.029 1820.899   26.632 1794.267     0.000 1983.021    0.000 1983.021
291.60  5076.185  242.588    0.000  242.588   474.920 1798.250   28.534 1769.715     0.000 2012.176    0.000 2012.176
291.70  5089.197  272.788    0.000  272.788   293.992 1803.392    0.000 1803.392     0.000 1699.214    0.000 1699.214
291.80  5117.045  334.879    0.000  334.879   397.710 1704.059    0.000 1704.059     0.000 1719.121    0.000 1719.121
291.90  5204.687  289.374    0.000  289.374   320.449 1718.577    0.000 1718.577     0.000 1881.080    0.000 1881.080
292.00  5147.118  291.259    0.000  291.259   359.572 1841.815   26.632 1815.183     0.000 2003.423    0.000 2003.423
292.10  5112.359  353.638    0.000  353.638   254.043 1864.360    3.805 1860.556     0.000 1596.763    0.000 1596.763
292.20  5051.059  283.323    0.000  283.323   245.389 1842.234    0.000 1842.234     0.000 1624.714    0.000 1624.714
292.30  5006.370  287.211    0.000  287.211   231.255 1913.140    0.000 1913.140     0.000 1738.113    0.000 1738.113
292.40  4967.585  288.664    0.000  288.664   309.937 1792.149    9.512 1782.637     0.000 1699.614    0.000 1699.614
292.50  5060.673  243.621    0.000  243.621   431.167 1758.167    0.000 1758.167     0.000 2074.402    0.000 2074.402
292.60  4853.333  296.149    0.000  296.149   503.283 1556.867    0.000 1556.867     0.000 1710.672    0.000 1710.672
292.70  4772.297  250.120    0.000  250.120   425.630 1514.717   47.557 1467.160     0.000 1605.012    0.000 1605.012
292.80  4794.615  310.829    0.000  310.829   508.590 1589.111   32.339 1556.772     0.000 1795.118    0.000 1795.118
292.90  4691.347  339.783    0.000  339.783   560.953 1639.789    1.902 1637.887     0.000 1755.510    0.000 1755.510
293.00  4849.215  318.652    0.000  318.652   648.059 1519.342    9.511 1509.830     0.000 1724.745    0.000 1724.745
293.10  4903.872  355.646    0.000  355.646   537.247 1554.138    9.512 1544.626     0.000 1708.861    0.000 1708.861
293.20  4729.241  341.233    0.000  341.233   669.374 1369.354    9.512 1359.843     0.000 1542.776    0.000 1542.776
293.30  5095.490  393.690    0.000  393.690   672.145 1453.234   41.851 1411.384     0.000 1730.376   10.154 1720.222
293.40  4949.746  315.521    0.000  315.521   665.316 1465.472   13.316 1452.156     0.000 1818.944   10.154 1808.791
293.50  5086.621  288.698    0.000  288.698   766.316 1453.587    5.707 1447.880     0.000 1734.297    0.000 1734.297
293.60  4885.875  345.721    0.000  345.721   684.900 1486.093    7.609 1478.483     0.000 1820.755   30.462 1790.293
293.70  4956.702  303.549    0.000  303.549   931.814 1220.899    1.902 1218.997     0.000 1668.448   40.616 1627.832
293.80  4871.977  326.119    0.000  326.119   791.829 1398.549   15.218 1383.331     0.000 1781.548    0.000 1781.548
293.90  4886.562  271.236    0.000  271.236   704.527 1543.234    0.000 1543.234     0.000 1901.577   30.462 1871.115
294.00  5006.447  324.297    0.000  324.297   532.720 1657.126    5.707 1651.419     0.000 1668.851    0.000 1668.851
294.10  4921.903  260.745    0.000  260.745   627.140 1502.732   13.316 1489.416     0.000 1746.864    0.000 1746.864
294.20  4955.973  268.994    0.000  268.994   600.771 1664.860    0.000 1664.860     0.000 1828.093    0.000 1828.093
294.30  5047.360  227.352    0.000  227.352   954.672 1504.821   39.948 1464.872     0.000 2070.381    0.000 2070.381
294.40  4884.625  320.491    0.000  320.491   548.411 1736.335    7.609 1728.725     0.000 1850.516    0.000 1850.516
294.50  5077.615  298.756    0.000  298.756   680.398 1582.101   81.799 1500.302     0.000 1830.504   50.769 1779.735
294.60  4947.280  273.482    0.000  273.482   611.672 1537.938   15.218 1522.720     0.000 1577.266    0.000 1577.266
294.70  5185.676  193.385    0.000  193.385   672.843 1627.676   57.069 1570.607     0.000 1578.570    0.000 1578.570
294.80  5230.874  161.101    0.000  161.101   778.727 1445.364   38.046 1407.318     0.000 1678.702    0.000 1678.702
294.90  5012.787  158.661    0.000  158.661   689.878 1335.077   28.534 1306.542     0.000 1511.616    0.000 1511.616
295.00  5069.374  167.667    0.000  167.667   695.575 1529.836   22.828 1507.009     0.000 1565.904    0.000 1565.904
295.10  5127.584  226.093    0.000  226.093   383.874 1755.557   58.971 1696.586     0.000 1577.462    0.000 1577.462
295.20  5225.495  162.699    0.000  162.699   541.412 1772.275   34.241 1738.034     0.000 1789.388    0.000 1789.388
295.30  5202.233  139.746    0.000  139.746   474.616 1775.799   72.287 1703.511     0.000 1677.195    0.000 1677.195
295.40  5094.909  117.468    0.000  117.468   464.848 1713.022   81.799 1631.223     0.000 1845.689    0.000 1845.689
295.50  5387.357  125.358    0.000  125.358   419.410 1781.715   15.218 1766.497     0.000 1763.755    0.000 1763.755
295.60  5324.655  234.438    0.000  234.438   487.028 1809.540   55.167 1754.373     0.000 1765.560    0.000 1765.560
295.70  5233.695  216.139    0.000  216.139   331.302 1914.666   28.534 1886.132     0.000 1755.512    0.000 1755.512
295.80  5218.218  174.623    0.000  174.623   617.110 1722.271   43.753 1678.518     0.000 1866.595    0.000 1866.595
295.90  5347.094  179.915    0.000  179.915   659.992 1699.344   85.603 1613.741     0.000 1838.845   30.462 1808.384
296.00  5162.732  237.583    0.000  237.583   660.913 1551.246   55.167 1496.080     0.000 1794.921    0.000 1794.921
296.10  5142.583  236.224    0.000  236.224   542.450 1608.262   38.046 1570.216     0.000 1766.366    0.000 1766.366
296.20  5032.753  212.508    0.000  212.508   520.003 1630.644   20.925 1609.719     0.000 1673.572    0.000 1673.572
296.30  5072.419  281.885    0.000  281.885   422.909 1738.348   28.534 1709.813     0.000 1806.880    0.000 1806.880
296.40  5160.977  305.730    0.000  305.730   449.585 1787.498    5.707 1781.791     0.000 1895.751    0.000 1895.751
296.50  4927.471  355.745    0.000  355.745   495.061 1699.660    5.707 1693.953     0.000 1785.569    0.000 1785.569
296.60  4921.723  398.832    0.000  398.832   449.199 1702.046    0.000 1702.046     0.000 2070.783    0.000 2070.783
296.70  5099.942  307.961    0.000  307.961   374.404 1730.731   57.069 1673.662     0.000 1820.754   10.154 1810.600
296.80  5180.020  285.553    0.000  285.553   575.788 1666.499   22.828 1643.672     0.000 2021.519   60.923 1960.595
296.90  4994.394  258.056    0.000  258.056   416.384 1789.751    0.000 1789.751     0.000 1756.512    0.000 1756.512
297.00  5294.460  318.530    0.000  318.530   568.744 1743.712   11.414 1732.298     0.000 2235.354   81.231 2154.123
297.10  5235.743  269.803    0.000  269.803   500.252 1658.974    0.000 1658.974     0.000 1740.129    0.000 1740.129
297.20  4984.372  388.008    0.000  388.008   384.868 1859.414   60.874 1798.540     0.000 1873.133    0.000 1873.133
297.30  5046.595  375.314    0.000  375.314   446.001 1869.563   34.241 1835.322     0.000 2022.022   10.154 2011.868
297.40  5042.264  382.664    0.000  382.664   478.119 1695.367   28.534 1666.832     0.000 1726.252    0.000 1726.252
297.50  5018.910  355.151    0.000  355.151   458.842 1644.150   41.851 1602.299     0.000 1556.657    0.000 1556.657
297.60  4976.642  373.695    0.000  373.695   500.391 1791.527   72.287 1719.240     0.000 2014.583   50.769 1963.814
297.70  4881.480  361.157    0.000  361.157   358.151 1777.574    0.000 1777.574     0.000 1820.355    0.000 1820.355
297.80  5100.607  298.260    0.000  298.260   559.140 1630.904   28.534 1602.369     0.000 1953.657   30.462 1923.196
297.90  5079.632  339.124    0.000  339.124   690.402 1617.163   30.437 1586.726     0.000 1982.313  111.693 1870.621
298.00  4955.304  320.933    0.000  320.933   470.252 1530.143    0.000 1530.143     0.000 1544.089    0.000 1544.089
298.10  4896.308  323.978    0.000  323.978   402.328 1698.578    0.000 1698.578     0.000 1657.589    0.000 1657.589
298.20  4923.751  286.000    0.000  286.000   452.304 1574.488    0.000 1574.488     0.000 1595.760    0.000 1595.760
298.30  4711.082  390.918    0.000  390.918   404.275 1630.656    0.000 1630.656     0.000 1464.970    0.000 1464.970
298.40  4764.298  374.848    0.000  374.848   426.150 1781.530   20.925 1760.604     0.000 1869.713   10.154 1859.559
298.50  4880.965  371.527    0.000  371.527   526.798 1700.010    7.609 1692.401     0.000 1888.819    0.000 1888.819
298.60  4843.470  309.944    0.000  309.944   322.221 1858.355   34.241 1824.114     0.000 1932.147    0.000 1932.147
298.70  4754.516  286.191    0.000  286.191   299.436 1690.971   24.730 1666.241     0.000 1648.645    0.000 1648.645
298.80  4955.470  195.682    0.000  195.682   514.470 1550.198   26.632 1523.566     0.000 1859.260    0.000 1859.260
298.90  4971.810  297.301    0.000  297.301   402.452 1675.562   19.023 1656.539     0.000 1779.635    0.000 1779.635
299.00  4947.630  245.569    0.000  245.569   463.372 1639.771   41.851 1597.921     0.000 1630.042    0.000 1630.042
299.10  4867.223  298.067    0.000  298.067   579.848 1575.568    0.000 1575.568     0.000 1931.342    0.000 1931.342
299.20  5034.797  279.778    0.000  279.778   548.923 1513.369   49.460 1463.909     0.000 1812.209    0.000 1812.209
299.30  4948.243  278.116    0.000  278.116   635.743 1504.411   57.069 1447.342     0.000 1720.826   50.769 1670.056
299.40  5044.601  270.937    0.000  270.937   471.844 1667.645   17.121 1650.524     0.000 1729.065   10.154 1718.911
299.50  4937.436  317.445    0.000  317.445   372.677 1797.147   22.828 1774.319     0.000 1618.583   40.616 1577.968
299.60  4924.911  293.864    0.000  293.864   478.555 1577.363    1.902 1575.461     0.000 1828.802   30.462 1798.340
299.70  5020.930  281.087    0.000  281.087   519.110 1560.364   26.632 1533.732     0.000 1630.450   30.462 1599.988
299.80  4924.647  238.610    0.000  238.610   614.953 1525.341   32.339 1493.001     0.000 1705.447    0.000 1705.447
299.90  4922.945  249.063    0.000  249.063   544.748 1580.989   38.046 1542.943     0.000 1656.387    0.000 1656.387
300.00  4810.107  349.007    0.000  349.007   500.519 1633.430   55.167 1578.263     0.000 1537.154    0.000 1537.154
300.10  4935.286  276.483    0.000  276.483   736.994 1426.250   57.069 1369.181     0.000 1603.704    0.000 1603.704
300.20  4976.871  254.465    0.000  254.465   675.250 1335.938   79.896 1256.042     0.000 1596.258    0.000 1596.258
300.30  4924.705  252.447    0.000  252.447   676.072 1535.807  102.724 1433.083     0.000 1962.803    0.000 1962.803
300.40  4969.361  248.142    0.000  248.142   729.672 1346.603  131.259 1215.344     0.000 1687.944    0.000 1687.944
300.50  4868.071  237.872    0.000  237.872   634.810 1472.941   70.385 1402.556     0.000 1840.956    0.000 1840.956
300.60  5000.343  163.457    0.000  163.457   753.317 1333.164   12.884 1320.280     0.000 1766.154    0.000 1766.154
300.70  4837.095  207.445    0.000  207.445   919.776 1152.367    0.000 1152.367     0.000 1892.632    0.000 1892.632
300.80  4845.277  217.951    0.000  217.951   805.247 1289.323    3.805 1285.519     0.000 1871.214   10.154 1861.060
300.90  4777.229  169.812    0.000  169.812   903.102 1219.506   26.632 1192.874     0.000 1650.750    0.000 1650.750
301.00  4969.459  108.491    0.000  108.491   892.161 1072.547    0.000 1072.547     0.000 1768.673    0.000 1768.673
301.10  4772.976  214.333    0.000  214.333   904.618 1152.404    0.000 1152.404     0.000 1677.593    0.000 1677.593
301.20  4864.820  215.536    0.000  215.536   784.075 1238.914    0.000 1238.914     0.000 1679.601    0.000 1679.601
301.30  4766.071  207.711    0.000  207.711   821.608 1142.297    7.609 1134.688     0.000 1730.575   91.385 1639.191
301.40  4799.933  160.573    0.000  160.573   736.094 1238.619   34.241 1204.378     0.000 1558.161    0.000 1558.161
301.50  4917.286  251.154    0.000  251.154   672.134 1288.986   79.896 1209.089    10.053 1729.163    0.000 1729.163
301.60  4853.641  193.097    0.000  193.097   692.293 1324.819   74.190 1250.629     0.000 1826.987    0.000 1826.987
301.70  4887.812  268.245    0.000  268.245   789.092 1323.540   93.126 1230.414     0.000 1717.104    0.000 1717.104
301.80  4971.994  212.473    0.000  212.473   684.719 1350.753   49.460 1301.293     0.000 1635.872    0.000 1635.872
301.90  4908.880  207.157    0.000  207.157   778.368 1162.491   85.603 1076.888     0.000 1564.194   40.616 1523.578
302.00  5037.052  213.998    0.000  213.998   882.435 1094.527   91.180 1003.347     0.000 1605.414   30.462 1574.952
302.10  4878.982  228.821    0.000  228.821   757.905 1155.040  150.282 1004.759     0.000 1649.944    0.000 1649.944
302.20  4750.880  253.572    0.000  253.572   827.084 1113.245   76.092 1037.153     0.000 1273.652    0.000 1273.652
302.30  4714.425  231.238    0.000  231.238   765.174 1118.611   93.213 1025.398     0.000 1468.888    0.000 1468.888
302.40  4770.952  194.039    0.000  194.039   699.595  988.864   45.655  943.209     0.000 1367.854    0.000 1367.854
302.50  4500.053  241.493    0.000  241.493   638.987 1159.150   45.655 1113.495     0.000 1510.410    0.000 1510.410
302.60  4834.840  249.115    0.000  249.115   638.686 1372.854   64.548 1308.306     0.000 1581.286    0.000 1581.286
302.70  4830.986  187.222    0.000  187.222   696.916 1253.362   28.534 1224.827     0.000 1314.772    0.000 1314.772
302.80  4656.518  222.418    0.000  222.418   789.705 1301.518   38.046 1263.473     0.000 1559.873    0.000 1559.873
302.90  4600.170  190.309    0.000  190.309   789.646 1143.285   45.655 1097.630     0.000 1284.912    0.000 1284.912
303.00  4736.926  179.741    0.000  179.741   697.087 1211.844   26.546 1185.298     0.000 1283.300    0.000 1283.300
303.10  4663.795  180.054    0.000  180.054   815.200 1165.328   26.632 1138.696     0.000 1426.763    0.000 1426.763
303.20  4755.490  176.258    0.000  176.258   679.748 1175.236   39.905 1135.331     0.000 1376.901    0.000 1376.901
303.30  4809.217  162.818    0.000  162.818   811.828 1143.666   48.076 1095.590     0.000 1454.611    0.000 1454.611
303.40  4797.080  190.587    0.000  190.587   947.995  915.632    1.902  913.730    10.053 1252.940    0.000 1252.940
303.50  4910.083  169.261    0.000  169.261   876.594 1121.369    0.000 1121.369    10.154 1537.450    0.000 1537.450
303.60  4785.636  218.883    0.000  218.883   833.913 1132.471   34.241 1098.229     0.000 1620.491    0.000 1620.491
303.70  4789.888  220.021    0.000  220.021   893.655 1060.272   53.264 1007.008     0.000 1446.969    0.000 1446.969
303.80  4859.335  182.926    0.000  182.926   858.436 1031.054   65.716  965.338     0.000 1192.423    0.000 1192.423
303.90  4737.925  216.642    0.000  216.642   703.492 1093.793   58.452 1035.341     0.000 1364.938    0.000 1364.938
304.00  4843.806  199.128    0.000  199.128   854.932 1062.317   57.069 1005.248     0.000 1529.711    0.000 1529.711
304.10  4723.698  243.000    0.000  243.000   963.969  932.652   68.483  864.169     0.000 1273.450   10.154 1263.296
304.20  4843.913  171.245    0.000  171.245   830.931  899.325    0.000  899.325     0.000 1241.885    0.000 1241.885
304.30  4838.479  195.300    0.000  195.300   955.097  894.043    0.000  894.043     0.000 1425.154    0.000 1425.154
304.40  4831.246  200.581    0.000  200.581   837.606 1073.395   66.580 1006.814     0.000 1455.217    0.000 1455.217
304.50  4781.780  208.209    0.000  208.209   815.388 1073.440   24.730 1048.710     0.000 1524.488    0.000 1524.488
304.60  4798.831  181.823    0.000  181.823   751.055 1243.984   57.069 1186.916     0.000 1712.983    0.000 1712.983
304.70  4690.555  189.813    0.000  189.813   701.423 1234.454    7.609 1226.845     0.000 1347.141    0.000 1347.141
304.80  4632.768  157.125    0.000  157.125   680.714 1088.904   20.925 1067.979     0.000 1354.886    0.000 1354.886
304.90  4662.600  178.713    0.000  178.713   496.323 1310.864    1.902 1308.962     0.000 1345.638    0.000 1345.638
305.00  4687.269  152.865    0.000  152.865   730.563 1103.351   15.218 1088.132     0.000 1497.845    0.000 1497.845
305.10  4616.049  181.524    0.000  181.524   684.175 1300.623   41.851 1258.772     0.000 1526.599    0.000 1526.599
305.20  4658.563  141.566    0.000  141.566   705.833 1288.282   22.741 1265.541     0.000 1468.386    0.000 1468.386
305.30  4739.142  171.039    0.000  171.039   492.858 1461.281   17.121 1444.160     0.000 1482.160    0.000 1482.160
305.40  4600.275  155.292    0.000  155.292   433.112 1370.395   26.632 1343.763     0.000 1089.075    0.000 1089.075
305.50  4680.571  197.292    0.000  197.292   388.279 1523.772   32.339 1491.433     0.000 1375.390    0.000 1375.390
305.60  4637.483  200.586    0.000  200.586   441.247 1445.896   47.557 1398.339     0.000 1511.922   20.308 1491.614
305.70  4756.947  158.143    0.000  158.143   435.494 1272.611   62.776 1209.836     0.000 1317.590    0.000 1317.590
305.80  4635.047  170.263    0.000  170.263   435.573 1452.281   15.218 1437.062     0.000 1263.698    0.000 1263.698
305.90  4480.611  149.870    0.000  149.870   327.149 1481.777    0.000 1481.777     0.000 1286.122    0.000 1286.122
306.00  4646.323  130.043    0.000  130.043   225.941 1507.973   41.851 1466.122     0.000 1174.832    0.000 1174.832
306.10  4676.298  108.132    0.000  108.132   288.196 1662.325   87.506 1574.820     0.000 1439.939    0.000 1439.939
306.20  4748.028  114.476    0.000  114.476   328.319 1589.336   60.441 1528.895     0.000 1261.289    0.000 1261.289
306.30  4714.299  134.346    0.000  134.346   477.168 1433.043   28.534 1404.508     0.000 1285.014    0.000 1285.014
306.40  4708.847   84.123    0.000   84.123   541.850 1359.641   60.787 1298.853     0.000 1275.265    0.000 1275.265
306.50  4832.813   71.703    0.000   71.703   651.793 1359.860   22.828 1337.033     0.000 1265.212    0.000 1265.212
306.60  4892.423  129.859    0.000  129.859   519.408 1473.466   13.316 1460.150     0.000 1500.558    0.000 1500.558
306.70  4758.955  123.913    0.000  123.913   540.503 1350.855    0.000 1350.855     0.000 1520.968    0.000 1520.968
306.80  4778.481  182.756    0.000  182.756   392.601 1558.042    9.339 1548.704     0.000 1589.129    0.000 1589.129
306.90  4835.661  108.032    0.000  108.032   535.270 1552.695    0.000 1552.695     0.000 1730.875    0.000 1730.875
307.00  4696.511  128.854    0.000  128.854   512.739 1452.498   19.023 1433.475     0.000 1280.390    0.000 1280.390
307.10  4795.414  111.890    0.000  111.890   534.232 1507.528   30.437 1477.091     0.000 1466.172    0.000 1466.172
307.20  4788.545  116.503    0.000  116.503   467.443 1589.661    0.000 1589.661     0.000 1343.522    0.000 1343.522
307.30  4787.808  200.629    0.000  200.629   371.891 1802.407    9.511 1792.896     0.000 1696.991    0.000 1696.991
307.40  4727.516  140.961    0.000  140.961   215.517 1723.177   70.385 1652.792     0.000 1497.240    0.000 1497.240
307.50  4632.985  157.916    0.000  157.916   309.248 1784.887   32.339 1752.548     0.000 1456.021    0.000 1456.021
307.60  4531.430  193.657    0.000  193.657   341.838 1636.368   17.121 1619.248     0.000 1498.546    0.000 1498.546
307.70  4521.191  163.583    0.000  163.583   347.210 1586.907    5.707 1581.200     0.000 1467.076    0.000 1467.076
307.80  4656.552  194.988    0.000  194.988   348.378 1446.716    5.707 1441.009     0.000 1502.871    0.000 1502.871
307.90  4630.857  191.250    0.000  191.250   357.892 1588.214   62.776 1525.439     0.000 1607.927    0.000 1607.927
308.00  4933.253  145.009    0.000  145.009   533.544 1590.645   98.876 1491.769     0.000 1647.237    0.000 1647.237
308.10  4792.450  165.103    0.000  165.103   599.901 1436.722   11.414 1425.308     0.000 1503.472    0.000 1503.472
308.20  4826.655  180.099    0.000  180.099   651.534 1323.058    3.805 1319.253     0.000 1436.316    0.000 1436.316
308.30  4722.278  184.389    0.000  184.389   665.578 1307.920    0.000 1307.920     0.000 1527.597    0.000 1527.597
308.40  4806.004  205.065    0.000  205.065   546.863 1534.976   41.851 1493.125     0.000 1679.703    0.000 1679.703
308.50  4727.927  134.277    0.000  134.277   656.894 1397.764   19.023 1378.741     0.000 1536.751    0.000 1536.751
308.60  4719.620  216.365    0.000  216.365   376.089 1631.136   19.023 1612.113     0.000 1832.919    0.000 1832.919
308.70  4930.412  145.208    0.000  145.208   426.798 1644.571   64.678 1579.893     0.000 1701.423    0.000 1701.423
308.80  4814.098  170.896    0.000  170.896   521.872 1565.803   77.994 1487.809     0.000 1580.280   50.769 1529.511
308.90  5011.945  147.580    0.000  147.580   455.198 1862.870   57.069 1805.801     0.000 1708.660    0.000 1708.660
309.00  5018.915  123.584    0.000  123.584   534.659 1500.894   58.971 1441.923     0.000 1578.967   20.308 1558.660
309.10  5014.243   85.817    0.000   85.817   309.246 1792.456  135.063 1657.393     0.000 1568.917   50.769 1518.147
309.20  4963.536   44.492    0.000   44.492   303.491 1688.453  178.384 1510.069     0.000 1599.780   20.308 1579.472
309.30  5103.235   42.244    0.000   42.244   382.791 1663.082  197.839 1465.243     0.000 1580.985   30.462 1550.523
309.40  4938.923   49.294    0.000   49.294   335.444 1544.592  192.132 1352.460     0.000 1478.639   20.308 1458.332
309.50  4987.984   45.333    0.000   45.333   508.513 1402.953  180.718 1222.235     0.000 1651.256    0.000 1651.256
309.60  4941.604   53.439    0.000   53.439   512.668 1469.034  195.937 1273.097     0.000 1599.588   20.308 1579.280
309.70  4976.057   77.249    0.000   77.249   505.917 1388.027   76.092 1311.935     0.000 1447.374   10.154 1437.221
309.80  4996.074   99.617    0.000   99.617   449.197 1470.598  165.500 1305.098     0.000 1609.334   30.462 1578.872
309.90  4966.937   67.215    0.000   67.215   782.966 1156.752  127.454 1029.298     0.000 1559.475    0.000 1559.475
310.00  5152.885   85.822    0.000   85.822   767.731 1275.745  228.276 1047.470     0.000 1580.681   71.077 1509.604
310.10  5072.074   36.845    0.000   36.845   759.076 1238.434  237.787 1000.647     0.000 1611.243   40.616 1570.628
310.20  5044.204   65.385    0.000   65.385   692.507 1231.623  135.063 1096.560     0.000 1587.924   20.308 1567.616
310.30  4968.401   43.776    0.000   43.776   667.214 1243.188  129.356 1113.832     0.000 1458.231   71.077 1387.154
310.40  5168.996   48.485    0.000   48.485   620.526 1495.751  119.845 1375.906     0.000 1905.100    0.000 1905.100
310.50  5082.123   66.577    0.000   66.577   742.999 1287.857  175.011 1112.845     0.000 1793.611   71.077 1722.534
310.60  5023.379   51.670    0.000   51.670   712.218 1279.885  152.184 1127.701     0.000 1700.814   91.385 1609.429
310.70  4980.048   46.472    0.000   46.472   771.139 1289.589  127.454 1162.135     0.000 1619.884   30.462 1589.423
310.80  5000.592   56.217    0.000   56.217   639.899 1274.807   58.971 1215.836     0.000 1508.799    0.000 1508.799
310.90  4895.199   50.893    0.000   50.893   603.412 1532.119  116.040 1416.079     0.000 1545.697    0.000 1545.697
311.00  5044.083   45.978    0.000   45.978   605.103 1493.959  143.926 1350.033     0.000 1538.459    0.000 1538.459
311.10  5188.181   52.215    0.000   52.215   565.326 1559.880  190.230 1369.650     0.000 1784.866   91.385 1693.481
311.20  5331.692   38.479    0.000   38.479   540.940 1561.223   89.408 1471.815     0.000 1976.179   20.308 1955.871
311.30  5139.983   40.820    0.000   40.820   539.342 1453.158   98.920 1354.239     0.000 1680.815    0.000 1680.815
311.40  5116.131    8.426    0.000    8.426   352.050 1596.801  125.552 1471.249     0.000 1814.321   60.923 1753.398
311.50  5099.726   83.718    0.000   83.718   397.269 1670.391  163.598 1506.794     0.000 1945.717   30.462 1915.255
311.60  4993.021   56.389    0.000   56.389   326.546 1444.312  165.500 1278.812     0.000 1672.066   71.077 1600.988
311.70  5134.599   87.840    0.000   87.840   473.403 1462.788   17.121 1445.667     0.000 1732.587   10.154 1722.433
311.80  5091.331   66.475    0.000   66.475   471.242 1451.268  121.747 1329.521     0.000 1841.758  101.539 1740.219
311.90  4988.414   92.626    0.000   92.626   407.687 1511.892  146.045 1365.847     0.000 1787.074   91.385 1695.689
312.00  5123.896   61.328    0.000   61.328   437.522 1535.263   74.190 1461.074     0.000 1659.193   50.769 1608.423
312.10  5030.224  131.073    0.000  131.073   418.934 1661.354  150.281 1511.072     0.000 1882.680  101.539 1781.142
312.20  4999.724  123.781    0.000  123.781   411.716 1665.149  116.040 1549.109     0.000 1745.653  172.616 1573.037
312.30  5049.849  145.784    0.000  145.784   385.902 1575.489  202.681 1372.808     0.000 1879.660  152.308 1727.351
312.40  5133.029  155.730    0.000  155.730   329.397 1750.916  252.875 1498.041     0.000 1771.891  142.154 1629.737
312.50  5124.476  102.867    0.000  102.867   395.803 1592.983  195.937 1397.047     0.000 1790.488   60.923 1729.565
312.60  5256.354  130.428    0.000  130.428   309.852 1869.981  289.149 1580.832     0.000 1834.327  182.770 1651.558
312.70  5266.489  107.838    0.000  107.838   382.394 1754.424  167.402 1587.022     0.000 1650.147    0.000 1650.147
312.80  5345.396  108.300    0.000  108.300   436.739 1730.739  222.569 1508.170     0.000 1843.477  192.924 1650.553
312.90  4959.987  203.454    0.000  203.454   444.392 1633.535  117.424 1516.111     0.000 1726.844    0.000 1726.844
313.00  5136.229  176.881    0.000  176.881   571.713 1542.918  149.503 1393.414     0.000 1757.509   30.462 1727.047
313.10  5226.438  127.794    0.000  127.794   603.446 1531.839  233.723 1298.115     0.000 1711.475   50.769 1660.706
313.20  5275.532   78.854    0.000   78.854   328.879 1792.993  220.666 1572.327     0.000 1850.413   91.385 1759.028
313.30  5248.069  101.601    0.000  101.601   423.824 1779.504  209.253 1570.251     0.000 1975.778   71.077 1904.701
313.40  5215.659   81.779    0.000   81.779   402.975 1621.085  169.304 1451.781     0.000 1570.123   30.462 1539.661
313.50  5307.097   55.660    0.000   55.660   546.425 1390.322  148.379 1241.943     0.000 1416.003    0.000 1416.003
313.60  5235.587   35.663    0.000   35.663   480.580 1632.769  199.309 1433.461     0.000 1992.659   40.616 1952.043
313.70  5235.434   40.135    0.000   40.135   408.509 1653.083  180.199 1472.884     0.000 1702.529   30.462 1672.067
313.80  5208.784  117.387    0.000  117.387   425.371 1673.675  185.215 1488.461     0.000 1851.824    0.000 1851.824
313.90  5057.041   78.325    0.000   78.325   396.141 1491.628  258.626 1233.002     0.000 1822.764   81.231 1741.533
314.00  5183.794   70.912    0.000   70.912   507.942 1369.466  264.506 1104.960     0.000 1690.067   60.923 1629.143
314.10  5128.837   57.363    0.000   57.363   460.521 1463.896  246.044 1217.852     0.000 1617.182   10.154 1607.028
314.20  4971.200   10.146    0.000   10.146   473.322 1376.395  254.130 1122.266     0.000 1428.279   10.154 1418.125
314.30  5136.885   52.331    0.000   52.331   622.206 1470.920  356.248 1114.672     0.000 1782.954  121.847 1661.108
314.40  5198.243   21.602    0.000   21.602   375.953 1699.884  309.815 1390.069     0.000 1669.052   60.923 1608.129
314.50  5075.284   44.783    0.000   44.783   355.111 1719.841  260.009 1459.831     0.000 1711.067   91.385 1619.682
314.60  5348.427   48.278    0.000   48.278   530.843 1649.271  273.931 1375.341     0.000 1720.516  101.539 1618.977
314.70  5448.424    3.805    0.000    3.805   809.753 1312.678  235.972 1076.707     0.000 1766.766  162.462 1604.303
314.80  5299.543   26.924    0.000   26.924   667.032 1389.727  219.283 1170.443     0.000 1433.801   91.385 1342.416
314.90  5303.792   26.674    0.000   26.674   685.771 1353.775  212.020 1141.755     0.000 1445.863  152.308 1293.555
315.00  5223.968   50.598    0.000   50.598   767.296 1455.062  253.005 1202.057     0.000 1852.415  142.154 1710.261
315.10  5420.137   44.979    0.000   44.979   755.185 1277.110  273.758 1003.352     0.000 1627.430  172.616 1454.814
315.20  5397.132   59.965    0.000   59.965   934.822 1140.665  286.901  853.764     0.000 1558.869  294.463 1264.406
315.30  5402.142   70.595    0.000   70.595   960.903 1101.112  311.631  789.481     0.000 1579.178  294.463 1284.715
315.40  5530.629  114.571    0.000  114.571  1062.141 1124.489  268.224  856.265     0.000 1608.935  203.078 1405.857
315.50  5448.447   51.152    0.000   51.152   886.831 1145.095  188.154  956.942     0.000 1679.001  274.155 1404.847
315.60  5431.679   80.070    0.000   80.070   942.730 1114.031  183.226  930.805     0.000 1656.985  294.463 1362.522
315.70  5404.634   89.381    0.000   89.381   871.057 1198.253  257.371  940.882     0.000 1752.093  324.924 1427.169
315.80  5490.763    6.130    0.000    6.130   936.734 1112.338  187.895  924.443     0.000 1646.032  416.309 1229.723
315.90  5633.779   19.270    0.000   19.270   934.654 1090.130  248.423  841.707     0.000 1769.989  619.387 1150.602
316.00  5454.300    9.047    0.000    9.047   988.304 1162.361  251.017  911.344     0.000 1750.575  548.310 1202.266
316.10  5365.948   22.717    0.000   22.717  1008.282 1021.359  200.216  821.143     0.000 1678.294  568.617 1109.677
316.20  5395.434   17.562    0.000   17.562   919.832 1141.773  217.510  924.263     0.000 1703.435  446.771 1256.664
316.30  5389.968   35.456    0.000   35.456   862.423 1295.943  236.231 1059.712     0.000 1857.947  467.078 1390.869
316.40  5293.119   24.308    0.000   24.308   921.911 1075.603  201.384  874.219     0.000 1724.350  538.156 1186.194
316.50  5349.512   50.557    0.000   50.557  1053.156 1032.234  162.387  869.846     0.000 1910.633  487.386 1423.247
316.60  5266.943   23.125    0.000   23.125  1030.599 1040.620  155.988  884.632     0.000 1719.020  477.232 1241.787
316.70  5403.387   18.276    0.000   18.276  1214.855  999.399  117.770  881.630     0.000 1796.929  365.540 1431.389
316.80  5304.495   24.229    0.000   24.229   998.905 1093.340   77.994 1015.346     0.000 1494.617  213.231 1281.385
316.90  5204.485   25.998    0.000   25.998  1084.000 1029.497  129.356  900.141     0.000 1813.017  314.770 1498.247
317.00  5335.144   23.440    0.000   23.440   943.351 1115.817  180.199  935.617     0.000 1686.641  324.924 1361.716
317.10  5349.023   56.153    0.000   56.153   991.123 1171.344  165.500 1005.844     0.000 1675.888  548.310 1127.579
317.20  5293.398   43.178    0.000   43.178   906.946 1154.621  174.794  979.826     0.000 1608.531  396.001 1212.530
317.30  5301.627    5.496    0.000    5.496   934.615 1019.872   74.968  944.904     0.000 1382.031  314.669 1067.362
317.40  5273.762   20.079    0.000   20.079   978.684 1162.578  142.370 1020.208     0.000 1652.465  446.771 1205.694
317.50  5182.153    2.128    0.000    2.128  1080.621 1094.443  157.630  936.813     0.000 1570.531  294.362 1276.169
317.60  5244.995   27.920    0.000   27.920   974.134 1138.312  152.271  986.042     0.000 1656.583  436.617 1219.966
317.70  5161.645   20.600    0.000   20.600   926.803 1245.813  159.058 1086.755     0.000 1720.932  314.770 1406.161
317.80  5156.955   44.936    0.000   44.936  1138.167 1043.096  147.515  895.581     0.000 1648.142  284.309 1363.834
317.90  5207.259   36.447    0.000   36.447  1126.606  985.860  193.862  791.998     0.000 1677.897  385.847 1292.049
318.00  5297.130   29.530    0.000   29.530  1061.890 1090.517  193.083  897.434     0.000 1838.950  487.386 1351.563
318.10  5273.834   29.885    0.000   29.885   868.988 1168.216  152.703 1015.513     0.000 1692.780  233.539 1459.241
318.20  5173.359   25.077    0.000   25.077   865.106 1329.709  179.854 1149.855     0.000 1655.881  243.693 1412.188
318.30  5197.262   36.567    0.000   36.567   828.607 1287.999  212.539 1075.460     0.000 1806.280  314.770 1491.510
318.40  5231.827   12.182    0.000   12.182   962.036 1135.693  203.805  931.888     0.000 1602.401  284.309 1318.092
318.50  5243.994   13.341    0.000   13.341   839.942 1274.290  219.844 1054.446     0.000 1495.835   80.829 1415.006
318.60  5234.594   16.698    0.000   16.698   798.085 1283.740   96.108 1187.632     0.000 1533.926   50.769 1483.157
318.70  5026.975   14.373    0.000   14.373   849.229 1165.864  132.772 1033.092     0.000 1287.931  100.936 1186.995
318.80  5132.148   16.486    0.000   16.486   816.034 1222.736  192.911 1029.826     0.000 1439.538  182.770 1256.768
318.90  5380.543   14.964    0.000   14.964   992.849 1200.139  206.918  993.221     0.000 1779.737  406.155 1373.582
319.00  5363.712   12.048    0.000   12.048   897.649 1260.491  310.334  950.157     0.000 1780.439  487.386 1293.053
319.10  5127.221    7.187    0.000    7.187   841.583 1288.161  269.521 1018.640     0.000 1677.797  426.463 1251.334
319.20  5256.411   14.726    0.000   14.726  1059.077 1001.833  274.579  727.255     0.000 1688.548  436.617 1251.932
319.30  5315.983   12.259    0.000   12.259  1023.031 1002.459  157.718  844.741     0.000 1659.493  517.848 1141.645
319.40  5017.357    9.723    0.000    9.723   788.109 1181.524  142.586 1038.939     0.000 1426.559  396.001 1030.558
319.50  5177.155    0.000    0.000    0.000   865.234 1080.625  117.424  963.202     0.000 1422.435  264.001 1158.434
319.60  5270.144   27.055    0.000   27.055   932.283 1254.125  150.238 1103.887     0.000 1635.162  355.386 1279.776
319.70  5223.334   24.307    0.000   24.307   967.905 1044.138   79.378  964.761     0.000 1524.878  294.463 1230.416
319.80  5298.178   27.901    0.000   27.901   813.348 1261.869  238.911 1022.958     0.000 1811.297  477.232 1334.064
319.90  5086.388   25.333    0.000   25.333   639.556 1430.583  239.344 1191.239     0.000 1659.403  497.540 1161.863
320.00  5015.751   20.291    0.000   20.291   828.185 1294.122  261.479 1032.642     0.000 1627.930  446.771 1181.159
320.10  4962.945   35.932    0.000   35.932   936.258 1100.794  180.329  920.465     0.000 1627.730  375.694 1252.037
320.20  4969.002   15.853    0.000   15.853   796.917 1337.286  246.607 1090.679     0.000 1625.520  335.078 1290.442
320.30  4996.960    2.536    0.000    2.536   856.778 1159.206  159.836  999.370     0.000 1603.501  182.770 1420.732
320.40  5027.273   10.794    0.000   10.794   823.444 1239.455  165.759 1073.696     0.000 1563.889  304.616 1259.272
320.50  5073.471   22.504    0.000   22.504   869.367 1092.354  139.646  952.708     0.000 1598.573  121.847 1476.726
320.60  5053.608   16.275    0.000   16.275   760.072 1386.172  199.654 1186.517     0.000 1503.569  203.078 1300.492
320.70  5006.970   33.522    0.000   33.522   817.053 1199.925  140.467 1059.457     0.000 1443.551  253.847 1189.704
320.80  4833.120   82.071    0.000   82.071   627.948 1363.130  213.144 1149.986     0.000 1382.730  335.078 1047.652
320.90  4985.820   62.109    0.000   62.109   771.915 1384.514  191.181 1193.333     0.000 1686.131  385.847 1300.284
321.00  5089.955   17.397    0.000   17.397   783.498 1390.739  203.589 1187.150     0.000 1596.355  264.001 1332.354
321.10  5000.620    5.496    0.000    5.496  1000.610 1016.389  162.214  854.175     0.000 1434.299  182.770 1251.529
321.20  5161.488   24.736    0.000   24.736  1013.625  979.146  176.482  802.665     0.000 1380.422  162.462 1217.960
321.30  5158.912    7.820    0.000    7.820  1198.093 1037.366  168.959  868.407     0.000 1666.732  375.694 1291.039
321.40  5106.733    7.398    0.000    7.398  1135.618  878.999  145.872  733.127     0.000 1605.003  294.463 1310.540
321.50  5020.295   28.422    0.000   28.422  1160.411  989.500  130.740  858.760     0.000 1788.483  192.321 1596.163
321.60  5097.654   46.197    0.000   46.197  1083.226  872.795  179.593  693.202     0.000 1636.980  233.539 1403.440
321.70  5020.272   17.840    0.000   17.840  1139.389  818.218  150.455  667.763     0.000 1403.640  264.001 1139.639
321.80  4859.831   13.993    0.000   13.993  1138.141  844.472   88.630  755.842     0.000 1463.360  264.001 1199.359
321.90  4845.003   12.313    0.000   12.313  1239.795  674.517   90.100  584.417     0.000 1696.296  182.770 1513.526
322.00  5017.871   14.795    0.000   14.795  1336.834  732.315   49.460  682.855     0.000 1788.682  284.309 1504.373
322.10  5206.918   11.625    0.000   11.625  1308.097  809.831  140.770  669.061     0.000 1503.371  314.770 1188.601
322.20  5096.706   18.861    0.000   18.861  1344.309  684.550  141.981  542.569     0.000 1670.455  538.156 1132.299
322.30  5201.245   34.700    0.000   34.700  1169.866  998.668  175.529  823.138    10.154 1536.342  385.847 1150.495
322.40  5030.908   41.346    0.000   41.346  1146.969  979.623  165.587  814.036     0.000 1632.257  476.830 1155.427
322.50  5206.715   44.753    0.000   44.753  1224.678 1067.095  209.426  857.669     0.000 1724.536  385.847 1338.688
322.60  5154.602   48.034    0.000   48.034  1244.326 1018.989  208.345  810.644     0.000 1664.525  467.078 1197.446
322.70  5103.187   55.568    0.000   55.568  1121.100 1025.091  169.045  856.046     0.000 1372.477  456.120  916.356
322.80  4994.274   41.622    0.000   41.622  1062.778  957.161  140.813  816.348     0.000 1493.610  456.724 1036.887
322.90  5201.817   80.450    0.000   80.450  1036.498 1165.134  275.314  889.820     0.000 1730.671  578.771 1151.900
323.00  4930.684   45.208    0.000   45.208  1085.870 1016.516  242.154  774.362    10.154 1557.349  538.156 1019.193
323.10  5050.966   22.495    0.000   22.495  1137.105  969.005  151.060  817.945     0.000 1480.645  416.108 1064.537
323.20  5118.780   54.812    0.000   54.812   976.934 1132.153  157.891  974.262    20.308 1638.076  426.463 1211.613
323.30  5031.028   26.564    0.000   26.564  1130.605 1058.583  147.731  910.852     0.000 1461.240  314.368 1146.872
323.40  5183.752   36.194    0.000   36.194  1004.893 1042.928  149.763  893.165     0.000 1511.507  314.770 1196.736
323.50  5071.310    7.172    0.000    7.172  1209.644 1022.109  104.454  917.655     0.000 1552.026  222.782 1329.244
323.60  4986.705   12.779    0.000   12.779  1090.761 1054.083  122.958  931.125     0.000 1676.381  121.847 1554.534
323.70  4919.475   26.604    0.000   26.604  1179.982 1100.950  219.456  881.494     0.000 1685.127  233.539 1451.588
323.80  5017.136    8.412    0.000    8.412  1175.750 1023.981  122.785  901.196     0.000 1570.814  142.154 1428.660
323.90  5100.951   13.105    0.000   13.105  1216.220 1045.620  246.910  798.711     0.000 1544.483  192.924 1351.559
324.00  5111.290   14.796    0.000   14.796  1263.934  922.360  170.341  752.020     0.000 1813.103  162.462 1650.640
324.10  5170.755    8.877    0.000    8.877  1204.910  983.298  150.109  833.189     0.000 1742.646  294.463 1448.183
324.20  5118.054   39.314    0.000   39.314  1211.148  983.145  195.851  787.294     0.000 1451.288  385.847 1065.441
324.30  5180.373   18.625    0.000   18.625  1099.935 1020.212  228.881  791.331     0.000 1646.029  477.232 1168.797
324.40  5405.027    7.410    0.000    7.410  1088.474 1105.230  218.332  886.898     0.000 1767.867  355.386 1412.481
324.50  5330.424    2.168    0.000    2.168  1183.840  966.413  131.605  834.808     0.000 1474.012  304.616 1169.396
324.60  5428.809    9.451    0.000    9.451  1305.672  858.372  194.726  663.646     0.000 1786.265  294.463 1491.802
324.70  5288.867   38.974    0.000   38.974  1229.850  834.547  133.853  700.695     0.000 1616.266  192.924 1423.342
324.80  5352.468   40.934    0.000   40.934  1240.214 1033.320  128.578  904.742     0.000 1798.126  253.847 1544.279
324.90  5356.971   54.753    0.000   54.753   977.671 1200.440  270.991  929.448     0.000 1501.662  182.770 1318.892
325.00  5391.768   64.704    0.000   64.704   883.932 1334.013  196.369 1137.644     0.000 1502.055  192.723 1309.332
325.10  5291.152   82.236    0.000   82.236  1082.847 1250.657  186.338 1064.319     0.000 1889.411  213.231 1676.179
325.20  5300.853   60.041    0.000   60.041  1044.679 1136.157  181.929  954.228     0.000 1678.497  182.770 1495.727
325.30  5242.157   55.364    0.000   55.364  1030.720 1033.061   88.198  944.864     0.000 1350.356  101.338 1249.018
325.40  5154.767   90.845    0.000   90.845  1035.470 1141.627  132.901 1008.726     0.000 1522.670  111.693 1410.977
325.50  5212.369   81.647    0.000   81.647  1006.993 1146.121  170.688  975.433     0.000 1719.512  162.462 1557.050
325.60  5373.014  129.947    0.000  129.947  1173.044 1176.128  215.651  960.476     0.000 1786.166  324.924 1461.241
325.70  5140.380  134.130    0.000  134.130  1053.587 1083.025  232.555  850.469     0.000 1525.589  264.001 1261.588
325.80  5351.409  110.425    0.000  110.425   961.198 1272.417  250.671 1021.747     0.000 1893.337  274.155 1619.182
325.90  5252.674   60.090    0.000   60.090  1011.952 1091.351  240.900  850.451     0.000 1404.945  192.924 1212.021
326.00  5196.146   82.258    0.000   82.258  1095.393 1107.667  167.056  940.611     0.000 1544.792  132.000 1412.791
326.10  5260.758   90.482    0.000   90.482  1025.656 1128.149  184.392  943.757     0.000 1665.231  324.924 1340.307
326.20  5160.716   90.208    0.000   90.208  1127.344 1027.649  146.043  881.606     0.000 1564.697  111.693 1453.004
326.30  5025.633   78.986    0.000   78.986  1036.262 1071.868  141.808  930.061     0.000 1616.069  142.154 1473.915
326.40  5151.667   57.105    0.000   57.105  1110.097 1085.727  163.511  922.216     0.000 1503.568  274.155 1229.414
326.50  5130.920   44.674    0.000   44.674  1106.511 1055.299  237.787  817.512     0.000 1859.454  335.078 1524.376
326.60  5037.925   45.176    0.000   45.176  1105.604  984.316  199.741  784.574     0.000 1590.837  304.616 1286.221
326.70  5309.298   36.866    0.000   36.866  1124.928 1101.603  204.927  896.676     0.000 1770.285  253.847 1516.438
326.80  5265.650   27.743    0.000   27.743   959.338 1247.270  243.321 1003.949     0.000 1777.526  264.001 1513.525
326.90  5035.894   40.522    0.000   40.522   708.164 1478.694  250.757 1227.936     0.000 1797.233  172.616 1624.617
327.00  4913.682   42.488    0.000   42.488   796.263 1257.190  238.911 1018.279     0.000 1488.690  162.462 1326.228
327.10  4982.525   35.438    0.000   35.438   948.104 1104.678  119.758  984.920     0.000 1691.368  121.847 1569.521
327.20  4931.003   67.408    0.000   67.408   974.033 1143.180  159.793  983.387     0.000 1495.224  121.847 1373.378
327.30  4871.409   78.938    0.000   78.938  1067.282 1120.532  203.546  916.986     0.000 1739.313  274.155 1465.159
327.40  5083.209   97.752    0.000   97.752   945.968 1295.923  169.218 1126.705     0.000 1768.669  203.078 1565.591
327.50  5004.958   39.982    0.000   39.982   988.174 1208.676  175.486 1033.190     0.000 1554.340  203.078 1351.262
327.60  5064.885   67.332    0.000   67.332  1019.588 1081.936  222.224  859.713     0.000 1565.092  152.308 1412.784
327.70  5105.562   91.549    0.000   91.549   961.111 1124.739  210.809  913.930     0.000 1676.290   81.231 1595.059
327.80  4859.408   90.424    0.000   90.424   957.133 1022.009  187.290  834.719     0.000 1545.698  182.770 1362.928
327.90  4984.470  123.024    0.000  123.024   972.611 1217.387  246.520  970.867     0.000 1897.063  284.309 1612.755
328.00  5112.125  116.125    0.000  116.125  1098.415 1072.998  172.936  900.062     0.000 1777.926  182.770 1595.156
328.10  4990.588  107.942    0.000  107.942  1096.376 1020.748  207.220  813.528     0.000 1768.974  203.078 1565.896
328.20  5077.312  103.330    0.000  103.330  1084.339 1060.581  226.373  834.208     0.000 1696.188  203.078 1493.110
328.30  5117.269   74.256    0.000   74.256   924.577 1221.962  153.308 1068.655     0.000 1488.993   91.385 1397.608
328.40  5037.870   73.921    0.000   73.921   877.335 1184.414  216.213  968.201     0.000 1576.862  243.693 1333.169
328.50  5257.186   23.122    0.000   23.122   923.401 1226.328  200.995 1025.333     0.000 1567.506  142.154 1425.352
328.60  5112.356   39.257    0.000   39.257   918.749 1233.607  148.898 1084.709     0.000 1403.235   81.231 1322.004
328.70  5069.078   54.164    0.000   54.164   780.013 1374.959  249.115 1125.844     0.000 1618.883  243.693 1375.190
328.80  5175.189   78.107    0.000   78.107   696.310 1422.331  292.262 1130.068     0.000 1689.350  132.000 1557.349
328.90  5121.372   43.217    0.000   43.217   981.730 1077.930   24.730 1053.200     0.000 1260.576   50.769 1209.806
329.00  5194.483   53.591    0.000   53.591   810.427 1390.968  142.154 1248.815     0.000 1776.105   81.231 1694.874
329.10  5239.190   58.715    0.000   58.715   901.435 1400.413  186.425 1213.988     0.000 1737.703   81.231 1656.472
329.20  5219.993   53.571    0.000   53.571   850.093 1306.248  181.929 1124.319     0.000 1434.602  101.539 1333.063
329.30  5068.987   46.940    0.000   46.940   830.942 1250.792  152.184 1098.608     0.000 1364.533   40.616 1323.918
329.40  5255.837   47.188    0.000   47.188  1017.869 1161.903  167.921  993.982     0.000 1405.344   71.077 1334.267
329.50  5212.168   21.693    0.000   21.693  1025.226 1195.510  169.218 1026.292     0.000 1626.827   60.923 1565.903
329.60  5129.374   15.177    0.000   15.177  1016.238 1130.921  172.763  958.157     0.000 1607.523  243.693 1363.830
329.70  5159.047   38.732    0.000   38.732  1031.065 1184.248  163.598 1020.650     0.000 1507.386  162.462 1344.924
329.80  5380.335    1.691    0.000    1.691  1038.508 1136.849  175.011  961.837     0.000 1650.051  223.385 1426.666
329.90  5257.700   49.939    0.000   49.939   794.012 1417.254  212.884 1204.369     0.000 1704.231  213.231 1491.000
330.00  5120.649   61.093    0.000   61.093   907.506 1221.477  146.477 1075.000     0.000 1584.597  142.154 1442.443
330.10  5087.271   59.897    0.000   59.897   820.872 1224.726  159.793 1064.933     0.000 1679.705  162.462 1517.243
330.20  5000.202   41.599    0.000   41.599   822.335 1232.877  182.621 1050.257     0.000 1372.681  132.000 1240.681
330.30  4855.683   77.083    0.000   77.083   465.888 1491.952  199.438 1292.515     0.000 1322.113  101.539 1220.574
330.40  4912.618   43.836    0.000   43.836   762.414 1197.406  133.161 1064.246     0.000 1335.883  121.847 1214.036
330.50  4996.290   48.811    0.000   48.811   923.248 1202.341  167.402 1034.939     0.000 1447.778   71.077 1376.701
330.60  5108.841   78.448    0.000   78.448   910.969 1111.080  142.672  968.407     0.000 1772.601  101.539 1671.062
330.70  5109.985   76.119    0.000   76.119   899.432 1084.616  140.770  943.846     0.000 1660.404  203.078 1457.326
330.80  5051.897   70.531    0.000   70.531  1017.505 1100.612  160.917  939.695     0.000 1399.523  365.540 1033.983
330.90  5083.333   53.774    0.000   53.774   869.805 1134.013  152.184  981.829     0.000 1517.952  162.462 1355.490
331.00  5027.193   32.086    0.000   32.086   827.537 1152.580  211.155  941.425     0.000 1723.539  152.308 1571.231
331.10  5193.040   41.859    0.000   41.859   894.634 1249.037  260.615  988.422     0.000 1630.245  162.462 1467.782
331.20  5170.369   51.598    0.000   51.598  1102.446 1105.073  144.142  960.931     0.000 1576.958   50.769 1526.188
331.30  5007.884   56.347    0.000   56.347  1093.325 1080.617   98.660  981.958     0.000 1485.780  111.693 1374.087
331.40  5130.360   56.432    0.000   56.432   990.027 1063.717   55.167 1008.550     0.000 1384.032   81.231 1302.801
331.50  5270.727   50.150    0.000   50.150   940.963 1293.252  157.199 1136.053     0.000 1646.426  101.539 1544.887
331.60  5083.075   20.264    0.000   20.264   764.013 1158.371  109.728 1048.643     0.000 1493.115  121.847 1371.268
331.70  4983.704   67.760    0.000   67.760   646.761 1337.568  123.649 1213.919     0.000 1435.107  132.000 1303.106
331.80  5027.312   69.539    0.000   69.539   671.617 1437.448  178.816 1258.633     0.000 1465.767  121.847 1343.921
331.90  4936.935   68.754    0.000   68.754   599.391 1363.626  170.688 1192.938     0.000 1558.061  111.693 1446.368
332.00  4918.221   66.016    0.000   66.016   674.788 1418.995  186.339 1232.657     0.000 1558.969  142.154 1416.815
332.10  4862.878  123.102    0.000  123.102   768.261 1215.800  201.471 1014.329     0.000 1700.923   91.385 1609.538
332.20  5121.568  131.721    0.000  131.721   774.182 1394.898  302.465 1092.433     0.000 1762.445  233.539 1528.906
332.30  4930.592  160.641    0.000  160.641   806.713 1307.557  178.296 1129.261     0.000 1536.543  142.154 1394.389
332.40  4981.252  227.157    0.000  227.157   675.043 1522.085  207.177 1314.908     0.000 1814.222  203.078 1611.144
332.50  4864.313  209.728    0.000  209.728   703.625 1495.015  186.425 1308.590     0.000 1708.258  182.770 1525.488
332.60  4891.572  185.225    0.000  185.225   763.848 1388.881  178.816 1210.065     0.000 1660.104  274.155 1385.949
332.70  4787.949  160.097    0.000  160.097   891.858 1191.101  112.236 1078.866     0.000 1658.698  284.309 1374.389
332.80  4815.151  184.324    0.000  184.324   942.569 1222.194   70.385 1151.809     0.000 1792.097  213.231 1578.866
332.90  4948.484  191.248    0.000  191.248   764.271 1265.147   76.092 1189.055     0.000 1326.026  152.308 1173.718
333.00  4957.969  161.584    0.000  161.584   839.847 1269.502   68.483 1201.019     0.000 1498.038  172.616 1325.422
333.10  4930.325  133.025    0.000  133.025   830.640 1359.156  146.390 1212.766     0.000 1537.746  264.001 1273.745
333.20  4810.916  107.497    0.000  107.497   722.297 1413.426  167.402 1246.024     0.000 1547.499  192.924 1354.575
333.30  4856.737  109.565    0.000  109.565   889.781 1218.070  161.695 1056.374     0.000 1588.318  284.309 1304.010
333.40  4939.043  106.611    0.000  106.611   761.286 1410.501  252.573 1157.927     0.000 1639.491  294.463 1345.028
333.50  5050.972   87.317    0.000   87.317   698.599 1397.390  233.637 1163.753     0.000 1637.076  233.539 1403.537
333.60  4953.463   82.437    0.000   82.437   622.207 1361.381  269.348 1092.032     0.000 1558.155  152.308 1405.847
333.70  5007.178   52.372    0.000   52.372   597.656 1519.838  245.742 1274.096     0.000 1538.053  243.693 1294.360
333.80  4952.976   56.808    0.000   56.808   792.944 1200.908  194.596 1006.312     0.000 1343.522  213.231 1130.291
333.90  4865.210   63.823    0.000   63.823   791.552 1283.437  235.020 1048.417     0.000 1425.756  253.847 1171.909
334.00  4991.947   34.010    0.000   34.010   800.747 1322.351  255.643 1066.708     0.000 1466.370  182.770 1283.600
334.10  5017.258   52.413    0.000   52.413   792.440 1172.686  211.415  961.272     0.000 1415.597  233.539 1182.058
334.20  5200.049   46.886    0.000   46.886   707.000 1189.250  244.359  944.891     0.000 1425.262  203.078 1222.184
334.30  5127.744   36.800    0.000   36.800   845.684 1154.085  193.515  960.570     0.000 1282.096  162.462 1119.634
334.40  5077.825   49.782    0.000   49.782   715.341 1159.406  153.308 1006.097     0.000 1313.866  121.847 1192.019
334.50  4974.574   38.782    0.000   38.782   634.186 1331.820  329.357 1002.463     0.000 1324.718  213.231 1111.487
334.60  4973.455   45.456    0.000   45.456   724.983 1200.996  164.808 1036.187     0.000 1395.298  233.539 1161.759
334.70  5018.355   54.804    0.000   54.804   980.782 1084.226  264.548  819.678     0.000 1484.467  182.770 1301.697
334.80  5081.200   79.946    0.000   79.946   960.570 1204.465  246.520  957.945     0.000 1596.369  304.616 1291.753
334.90  4973.359   90.890    0.000   90.890   786.975 1233.734  164.895 1068.839     0.000 1340.912  182.770 1158.142
335.00  5100.020   54.304    0.000   54.304   847.629 1157.472  236.965  920.507     0.000 1292.049  182.770 1109.279
335.10  4976.757   33.805    0.000   33.805   887.313 1243.249  299.698  943.551     0.000 1423.350  162.462 1260.888
335.20  5020.562   39.631    0.000   39.631   824.849 1260.704  231.994 1028.711     0.000 1555.447   50.769 1504.678
335.30  5028.822   68.169    0.000   68.169   804.270 1311.934  286.901 1025.033     0.000 1811.301  233.539 1577.762
335.40  5079.635   51.364    0.000   51.364   808.378 1304.058  232.469 1071.589     0.000 1606.008  172.616 1433.392
335.50  5138.831   19.822    0.000   19.822   912.212 1100.696  232.513  868.183     0.000 1241.176   91.385 1149.791
335.60  5173.233   13.655    0.000   13.655   871.222 1152.710  241.592  911.118     0.000 1300.392  111.693 1188.699
335.70  5192.440   36.717    0.000   36.717   840.067 1155.047  263.901  891.146     0.000 1445.964   40.616 1405.349
335.80  5181.673   67.955    0.000   67.955   703.267 1424.116  245.266 1178.850     0.000 1476.122   30.462 1445.660
335.90  5245.758   50.094    0.000   50.094   785.188 1193.084  216.862  976.222     0.000 1597.264   81.231 1516.033
336.00  4983.489   69.368    0.000   69.368   636.523 1353.304  245.396 1107.908     0.000 1535.138   71.077 1464.061
336.10  5147.935   58.585    0.000   58.585   537.572 1366.658  199.309 1167.349     0.000 1466.369   40.616 1425.754
336.20  5112.646   72.989    0.000   72.989   535.313 1405.563  247.126 1158.437     0.000 1525.985  132.000 1393.985
336.30  5100.229  100.033    0.000  100.033   479.378 1551.167  192.132 1359.035     0.000 1527.393  132.000 1395.393
336.40  5313.138   46.057    0.000   46.057   424.205 1713.301  205.751 1507.551     0.000 1593.043   60.923 1532.120
336.50  5274.828   64.656    0.000   64.656   664.925 1340.062  174.320 1165.743     0.000 1414.189   40.616 1373.574
336.60  5137.960   53.031    0.000   53.031   737.968 1269.070  141.418 1127.652     0.000 1474.808   81.231 1393.577
336.70  5330.652   74.269    0.000   74.269   856.231 1077.255  142.672  934.583     0.000 1433.094  101.539 1331.556
336.80  5338.375   84.844    0.000   84.844   899.598  923.313  119.845  803.469     0.000 1168.194   50.769 1117.425
336.90  5324.041  122.127    0.000  122.127   850.689 1213.695  123.649 1090.046     0.000 1412.083  101.539 1310.544
337.00  5255.713  139.594    0.000  139.594   806.609 1067.791   96.931  970.860     0.000 1522.673   40.616 1482.057
337.10  5224.052   99.642    0.000   99.642   881.137 1110.156   66.235 1043.921     0.000 1359.606   30.462 1329.144
337.20  5265.818  153.346    0.000  153.346   840.869 1253.386  128.924 1124.463     0.000 1450.385   50.769 1399.616
337.30  5224.982  134.312    0.000  134.312   732.750 1535.337  209.080 1326.257     0.000 1828.687  162.462 1666.225
337.40  5187.552  131.119    0.000  131.119   555.852 1641.256  130.826 1510.430     0.000 1622.694   60.923 1561.771
337.50  5194.222  106.799    0.000  106.799   526.876 1586.662  155.297 1431.366     0.000 1598.264    0.000 1598.264
337.60  5262.025   86.176    0.000   86.176   730.630 1340.884   87.506 1253.379     0.000 1635.261    0.000 1635.261
337.70  5332.651   63.280    0.000   63.280   658.869 1521.845   96.843 1425.002     0.000 1813.905    0.000 1813.905
337.80  5325.676   85.880    0.000   85.880   783.473 1429.020  174.579 1254.441     0.000 1661.809   50.769 1611.040
337.90  5077.291   69.443    0.000   69.443   734.785 1260.779  124.946 1135.833     0.000 1474.009   20.308 1453.702
338.00  5319.142   77.822    0.000   77.822   725.572 1393.130  149.849 1243.281     0.000 1471.192  101.539 1369.653
338.10  5297.695  101.831    0.000  101.831   644.383 1412.675  172.936 1239.739     0.000 1469.994  121.847 1348.147
338.20  5204.159   96.349    0.000   96.349   673.599 1525.598  113.360 1412.238     0.000 1541.256    0.000 1541.256
338.30  5147.971   98.428    0.000   98.428   828.724 1369.639  188.241 1181.398     0.000 1626.313   10.154 1616.159
338.40  5214.248  103.575    0.000  103.575   794.884 1296.848  147.644 1149.204     0.000 1520.865   50.769 1470.095
338.50  5339.546   77.954    0.000   77.954   638.938 1501.918  161.349 1340.569     0.000 1725.136   81.231 1643.905
338.60  5198.072  103.328    0.000  103.328   655.922 1424.803  114.138 1310.665     0.000 1432.986   30.462 1402.525
338.70  5164.670   76.646    0.000   76.646   678.488 1396.558  124.600 1271.958     0.000 1593.335   40.616 1552.720
[truncated: 318,247 more chars]
