# Supplementary material for: N-Glycans modulate tilting of HIV-1 envelope glycoprotein
Source: Nat Commun. 2026 Apr 15;17:5206. doi: 10.1038/s41467-026-71874-2 (PMC13254402; doi:10.1038/s41467-026-71874-2)
Supplement: Supplementary file 8 — Source Data [file 41467_2026_71874_MOESM8_ESM.zip › source_data/2_Supplementary_Figures/6_FigS11/raw_data/GP120_GP41_INTERFACE/2_WT_gp120_gp41_interface.A.3.txt]

#ASA ANALYSIS
#SIM_TIME  ASA1.4 TotOccl1.4 ShldMem1.4 ShldGly1.4   ASA7.2 TotOccl7.2 ShldMem7.2 ShldGly7.2   ASA18.6 TotOccl18.6 ShldMem18.6 ShldGly18.6

  0.00  4882.619  207.443    0.000  207.443  1242.862 1103.892    0.000 1103.892     0.000 2235.334    0.000 2235.334
  0.10  5265.325  336.967    0.000  336.967  1655.210 1338.340    0.000 1338.340     0.000 2850.415    0.000 2850.415
  0.20  5206.286  313.708    0.000  313.708  1479.575 1289.706    0.000 1289.706     0.000 2409.884    0.000 2409.884
  0.30  5296.519  312.141    0.000  312.141  1619.859 1400.931    0.000 1400.931    10.154 2485.070    0.000 2485.070
  0.40  5297.483  320.943    0.000  320.943  1386.766 1636.878    0.000 1636.878     9.953 2686.858    0.000 2686.858
  0.50  5183.276  273.764    0.000  273.764  1526.436 1487.016    0.000 1487.016    10.154 2536.046    0.000 2536.046
  0.60  5336.151  237.791    0.000  237.791  1431.280 1424.676    0.000 1424.676     0.000 2331.060    0.000 2331.060
  0.70  5284.944  231.204    0.000  231.204  1444.043 1228.355    0.000 1228.355    80.427 2243.904    0.000 2243.904
  0.80  5532.974  234.767    0.000  234.767  1654.759 1351.140    0.000 1351.140    79.824 2535.245    0.000 2535.245
  0.90  5618.680  200.525    0.000  200.525  1484.672 1271.198    0.000 1271.198     0.000 2483.368    0.000 2483.368
  1.00  5704.637  183.288    0.000  183.288  1460.153 1571.575    0.000 1571.575    10.154 2856.749    0.000 2856.749
  1.10  5458.345  258.313    0.000  258.313  1346.640 1495.755    0.000 1495.755    40.012 2784.171    0.000 2784.171
  1.20  5588.989  207.623    0.000  207.623  1368.004 1473.008    0.000 1473.008    70.675 2568.929    0.000 2568.929
  1.30  5544.467  193.711    0.000  193.711  1560.134 1513.292    0.000 1513.292     0.000 2845.298    0.000 2845.298
  1.40  5485.603  229.462    0.000  229.462  1130.825 1712.642    0.000 1712.642     0.000 2431.803    0.000 2431.803
  1.50  5379.379  214.468    0.000  214.468  1366.919 1503.313    0.000 1503.313     0.000 2646.543    0.000 2646.543
  1.60  5566.814  159.168    0.000  159.168  1398.401 1452.601    0.000 1452.601     0.000 2445.875    0.000 2445.875
  1.70  5520.561  125.782    0.000  125.782  1483.995 1440.411    0.000 1440.411     0.000 2484.275    0.000 2484.275
  1.80  5584.323  142.138    0.000  142.138  1546.689 1428.858    0.000 1428.858     0.000 2777.639    0.000 2777.639
  1.90  5401.493  302.387    0.000  302.387  1309.638 1513.315    0.000 1513.315     0.000 2557.671    0.000 2557.671
  2.00  5528.470  237.128    0.000  237.128  1389.142 1422.392    0.000 1422.392     0.000 2513.739    0.000 2513.739
  2.10  5485.243  219.250    0.000  219.250  1474.210 1438.480    0.000 1438.480     0.000 2593.861    0.000 2593.861
  2.20  5367.000  175.625    0.000  175.625  1446.826 1424.339    0.000 1424.339     0.000 2582.605    0.000 2582.605
  2.30  5247.628  189.703    0.000  189.703  1486.580 1268.956    0.000 1268.956     0.000 2431.701    0.000 2431.701
  2.40  5395.855  152.463    0.000  152.463  1321.911 1352.008    0.000 1352.008     0.000 2575.567    0.000 2575.567
  2.50  5355.170  196.407    0.000  196.407  1556.271 1380.682    0.000 1380.682     0.000 2825.288    0.000 2825.288
  2.60  5403.421  217.961    0.000  217.961  1605.649 1395.422    0.000 1395.422     0.000 2905.215    0.000 2905.215
  2.70  5180.494  216.544    0.000  216.544  1529.307 1326.713    0.000 1326.713     9.953 2637.993    0.000 2637.993
  2.80  5231.620  228.560    0.000  228.560  1767.338 1308.085    0.000 1308.085     0.000 2728.271    0.000 2728.271
  2.90  5197.825  249.435    0.000  249.435  1702.709 1268.136    0.000 1268.136     0.000 2917.676    0.000 2917.676
  3.00  5060.617  211.066    0.000  211.066  1806.344 1228.101    0.000 1228.101     0.000 2808.194    0.000 2808.194
  3.10  5317.814  189.273    0.000  189.273  1528.071 1233.415    0.000 1233.415    20.308 2540.068    0.000 2540.068
  3.20  5211.564  207.190    0.000  207.190  1552.177 1303.413    0.000 1303.413     0.000 2528.316    0.000 2528.316
  3.30  5284.722  205.938    0.000  205.938  1419.010 1431.291    0.000 1431.291     0.000 2556.159    0.000 2556.159
  3.40  5243.438  195.014    0.000  195.014  1543.776 1320.229    0.000 1320.229     0.000 2578.580    0.000 2578.580
  3.50  5199.584  174.547    0.000  174.547  1465.887 1416.039    0.000 1416.039     0.000 2679.116    0.000 2679.116
  3.60  5080.939  170.179    0.000  170.179  1461.260 1330.780    0.000 1330.780    10.154 2378.321    0.000 2378.321
  3.70  5098.829  182.425    0.000  182.425  1581.955 1365.838    0.000 1365.838     0.000 2613.766    0.000 2613.766
  3.80  5174.400  173.786    0.000  173.786  1351.338 1565.968    0.000 1565.968     0.000 2589.235    0.000 2589.235
  3.90  5041.114  251.141    0.000  251.141  1467.822 1534.976    0.000 1534.976     0.000 2607.932    0.000 2607.932
  4.00  4957.173  301.203    0.000  301.203  1418.435 1356.029    0.000 1356.029     0.000 2588.931    0.000 2588.931
  4.10  5060.356  277.824    0.000  277.824  1482.513 1501.896    0.000 1501.896     0.000 2707.259    0.000 2707.259
  4.20  4929.334  239.498    0.000  239.498  1342.455 1445.217    0.000 1445.217     0.000 2632.268    0.000 2632.268
  4.30  5027.173  351.611    0.000  351.611  1374.093 1471.338    0.000 1471.338     0.000 2495.843    0.000 2495.843
  4.40  5116.311  276.419    0.000  276.419  1279.303 1526.750    0.000 1526.750     0.000 2440.948    0.000 2440.948
  4.50  5046.077  218.185    0.000  218.185  1301.750 1612.174    0.000 1612.174     0.000 2497.547    0.000 2497.547
  4.60  5000.195  246.873    0.000  246.873  1297.045 1481.915    0.000 1481.915     0.000 2617.784    0.000 2617.784
  4.70  5092.534  271.513    0.000  271.513  1270.191 1507.088    0.000 1507.088    10.154 2351.575    0.000 2351.575
  4.80  5190.290  231.200    0.000  231.200  1254.981 1417.292    0.000 1417.292     0.000 2352.884    0.000 2352.884
  4.90  5228.583  208.183    0.000  208.183  1410.019 1373.107    0.000 1373.107     0.000 2435.122    0.000 2435.122
  5.00  5174.840  181.593    0.000  181.593  1539.229 1079.121    0.000 1079.121    10.154 2343.032    0.000 2343.032
  5.10  5294.939  193.661    0.000  193.661  1378.144 1286.466    0.000 1286.466     0.000 2414.208    0.000 2414.208
  5.20  5213.973  227.812    0.000  227.812  1423.510 1392.685    0.000 1392.685     0.000 2470.907    0.000 2470.907
  5.30  5233.904  183.460    0.000  183.460  1322.500 1464.058    0.000 1464.058     0.000 2481.257    0.000 2481.257
  5.40  5170.848  204.711    0.000  204.711  1338.892 1524.595    0.000 1524.595     0.000 2643.019    0.000 2643.019
  5.50  5033.571  289.972    0.000  289.972  1373.323 1353.423    0.000 1353.423    30.159 2647.537    0.000 2647.537
  5.60  4974.140  217.625    0.000  217.625  1244.761 1557.803    0.000 1557.803     0.000 2545.901    0.000 2545.901
  5.70  5122.978  229.566    0.000  229.566  1165.393 1524.941    0.000 1524.941     0.000 2334.884    0.000 2334.884
  5.80  5261.292  297.537    0.000  297.537  1118.734 1648.716    0.000 1648.716     0.000 2719.418    0.000 2719.418
  5.90  5243.177  245.285    0.000  245.285  1226.859 1673.010    0.000 1673.010     0.000 2740.332    0.000 2740.332
  6.00  5290.992  222.728    0.000  222.728  1070.299 1631.381    0.000 1631.381     0.000 2449.591    0.000 2449.591
  6.10  5444.664  173.696    0.000  173.696   997.909 1666.755    0.000 1666.755     0.000 2233.952    0.000 2233.952
  6.20  5457.057  236.731    0.000  236.731   968.039 1751.146    0.000 1751.146     0.000 2361.530    0.000 2361.530
  6.30  5495.860  225.828    0.000  225.828   916.747 1832.316    0.000 1832.316     0.000 2500.862    0.000 2500.862
  6.40  5427.639  200.477    0.000  200.477  1237.310 1507.484    0.000 1507.484     0.000 2569.535    0.000 2569.535
  6.50  5361.982  189.610    0.000  189.610  1215.363 1472.012    0.000 1472.012     0.000 2410.186    0.000 2410.186
  6.60  5291.420  203.653    0.000  203.653  1368.929 1391.952    0.000 1391.952    10.053 2656.991    0.000 2656.991
  6.70  5328.507  197.696    0.000  197.696  1362.343 1388.749    0.000 1388.749     0.000 2673.376    0.000 2673.376
  6.80  5126.233  230.120    0.000  230.120  1275.977 1467.036    0.000 1467.036    70.271 2483.971    0.000 2483.971
  6.90  5432.456  248.653    0.000  248.653  1180.035 1563.656    0.000 1563.656     0.000 2187.500    0.000 2187.500
  7.00  5340.356  211.755    0.000  211.755  1160.495 1620.009    0.000 1620.009    20.106 2552.431    0.000 2552.431
  7.10  5237.993  249.679    0.000  249.679  1101.359 1446.496    0.000 1446.496     0.000 2275.363    0.000 2275.363
  7.20  5186.766  276.193    0.000  276.193  1060.579 1549.878    0.000 1549.878    10.053 2316.483    0.000 2316.483
  7.30  5252.450  345.905    0.000  345.905  1088.078 1614.284    0.000 1614.284    10.053 2275.463    0.000 2275.463
  7.40  5271.283  319.206    0.000  319.206   946.539 1681.562    0.000 1681.562     0.000 2437.520    0.000 2437.520
  7.50  5235.689  322.005    0.000  322.005   914.473 1715.334    0.000 1715.334     0.000 2218.365    0.000 2218.365
  7.60  5168.998  317.939    0.000  317.939  1147.837 1555.325    0.000 1555.325     0.000 2410.688    0.000 2410.688
  7.70  5186.672  379.122    0.000  379.122  1083.896 1631.147    0.000 1631.147     0.000 2455.018    0.000 2455.018
  7.80  5192.374  365.341    0.000  365.341  1165.344 1420.320    0.000 1420.320     0.000 2220.679    0.000 2220.679
  7.90  5251.071  358.343    0.000  358.343  1286.669 1427.794    0.000 1427.794     0.000 2199.769    0.000 2199.769
  8.00  5298.950  352.983    0.000  352.983  1432.660 1455.204    0.000 1455.204     0.000 2590.638    0.000 2590.638
  8.10  5254.719  326.214    0.000  326.214  1363.926 1418.708    0.000 1418.708     0.000 2237.971    0.000 2237.971
  8.20  5186.231  335.756    0.000  335.756  1219.570 1492.683    0.000 1492.683     0.000 2523.989    0.000 2523.989
  8.30  5111.102  338.150    0.000  338.150  1210.407 1483.423    0.000 1483.423     0.000 2085.560    0.000 2085.560
  8.40  5372.390  317.574    0.000  317.574  1402.970 1322.951    0.000 1322.951     0.000 2440.346    0.000 2440.346
  8.50  5210.451  337.976    0.000  337.976  1143.743 1701.844    0.000 1701.844     0.000 2565.410    0.000 2565.410
  8.60  5351.493  348.292    0.000  348.292  1142.716 1604.447    0.000 1604.447     0.000 2508.209    0.000 2508.209
  8.70  5358.919  383.547    0.000  383.547  1317.614 1641.583    0.000 1641.583     0.000 2643.421    0.000 2643.421
  8.80  5471.562  309.644    0.000  309.644  1313.851 1665.096    0.000 1665.096     0.000 2474.427    0.000 2474.427
  8.90  5316.910  367.624    0.000  367.624  1238.667 1620.276    0.000 1620.276     0.000 2514.133    0.000 2514.133
  9.00  5470.695  343.060    0.000  343.060  1313.184 1617.375    0.000 1617.375     0.000 2644.127    0.000 2644.127
  9.10  5302.864  324.810    0.000  324.810  1200.580 1610.705    0.000 1610.705     0.000 2194.241    0.000 2194.241
  9.20  5476.018  256.163    0.000  256.163  1395.111 1369.117    0.000 1369.117     0.000 2420.441    0.000 2420.441
  9.30  5438.767  329.305    0.000  329.305  1223.662 1652.204    0.000 1652.204     0.000 2676.294    0.000 2676.294
  9.40  5480.454  299.542    0.000  299.542  1201.330 1468.047    0.000 1468.047     0.000 2407.369    0.000 2407.369
  9.50  5565.985  263.722    0.000  263.722  1180.747 1626.606    0.000 1626.606     0.000 2510.816    0.000 2510.816
  9.60  5516.022  214.327    0.000  214.327  1239.670 1579.413    0.000 1579.413     0.000 2526.000    0.000 2526.000
  9.70  5782.859  244.629    0.000  244.629  1434.724 1451.827    0.000 1451.827     0.000 2556.456    0.000 2556.456
  9.80  5713.720  246.778    0.000  246.778  1229.595 1520.795    0.000 1520.795    20.207 2570.434    0.000 2570.434
  9.90  5768.474  244.905    0.000  244.905  1257.397 1472.274    0.000 1472.274     9.953 2318.091    0.000 2318.091
 10.00  5679.428  244.618    0.000  244.618  1113.531 1764.393    0.000 1764.393     0.000 2718.418    0.000 2718.418
 10.10  5504.421  245.109    0.000  245.109  1216.538 1596.943    0.000 1596.943     0.000 2403.745    0.000 2403.745
 10.20  5493.771  310.469    0.000  310.469  1091.120 1759.812    0.000 1759.812     0.000 2425.658    0.000 2425.658
 10.30  5278.345  383.786    0.000  383.786  1134.437 1624.894    0.000 1624.894     0.000 2687.349    0.000 2687.349
 10.40  5314.292  282.732    0.000  282.732  1108.912 1647.247    0.000 1647.247     0.000 2480.553    0.000 2480.553
 10.50  5390.005  277.452    0.000  277.452   996.750 1767.529    0.000 1767.529     0.000 2500.166    0.000 2500.166
 10.60  5446.341  237.611    0.000  237.611  1126.310 1651.223    0.000 1651.223     0.000 2542.280    0.000 2542.280
 10.70  5266.211  251.602    0.000  251.602  1213.404 1411.149    0.000 1411.149     0.000 2266.927    0.000 2266.927
 10.80  5539.135  280.544    0.000  280.544  1248.579 1711.623    0.000 1711.623     0.000 2614.566    0.000 2614.566
 10.90  5349.316  306.339    0.000  306.339  1245.890 1673.874    0.000 1673.874     0.000 2746.763    0.000 2746.763
 11.00  5268.256  261.220    0.000  261.220  1026.620 1709.690    0.000 1709.690     0.000 2375.404    0.000 2375.404
 11.10  5430.842  339.474    0.000  339.474   899.475 1893.892    0.000 1893.892     0.000 2484.479    0.000 2484.479
 11.20  5307.285  368.065    0.000  368.065  1133.179 1730.725    0.000 1730.725     0.000 2691.873    0.000 2691.873
 11.30  5255.091  307.101    0.000  307.101  1048.326 1541.201    0.000 1541.201     0.000 2419.936    0.000 2419.936
 11.40  5235.254  260.121    0.000  260.121  1211.074 1599.310    0.000 1599.310     0.000 2368.357    0.000 2368.357
 11.50  5348.149  262.259    0.000  262.259  1139.159 1527.848    0.000 1527.848     0.000 2327.851    0.000 2327.851
 11.60  5407.113  279.980    0.000  279.980  1091.123 1761.160    0.000 1761.160     0.000 2378.011    0.000 2378.011
 11.70  5417.976  319.189    0.000  319.189  1174.347 1680.980    0.000 1680.980     0.000 2708.068    0.000 2708.068
 11.80  5387.864  238.940    0.000  238.940  1219.059 1507.696    0.000 1507.696     0.000 2448.594    0.000 2448.594
 11.90  5506.836  209.114    0.000  209.114   997.174 1736.710    0.000 1736.710     0.000 2412.901    0.000 2412.901
 12.00  5413.049  248.489    0.000  248.489  1169.035 1422.464    0.000 1422.464    19.906 2477.840    0.000 2477.840
 12.10  5381.986  261.553    0.000  261.553   935.526 1668.480    0.000 1668.480     0.000 2396.214    0.000 2396.214
 12.20  5445.470  270.282    0.000  270.282  1090.669 1687.977    0.000 1687.977     0.000 2437.826    0.000 2437.826
 12.30  5412.945  272.877    0.000  272.877  1157.933 1649.872    0.000 1649.872     0.000 2521.661    0.000 2521.661
 12.40  5304.869  260.389    0.000  260.389  1183.226 1628.307    0.000 1628.307     0.000 2394.794    0.000 2394.794
 12.50  5366.294  270.740    0.000  270.740  1378.577 1544.082    0.000 1544.082     0.000 2628.937    0.000 2628.937
 12.60  5451.186  221.777    0.000  221.777  1283.161 1540.890    0.000 1540.890     0.000 2634.874    0.000 2634.874
 12.70  5360.733  280.429    0.000  280.429  1344.333 1467.348    0.000 1467.348     0.000 2507.093    0.000 2507.093
 12.80  5419.570  235.203    0.000  235.203  1141.390 1638.110    0.000 1638.110     0.000 2514.833    0.000 2514.833
 12.90  5378.758  240.852    0.000  240.852   999.718 1741.720    0.000 1741.720    10.053 2264.613    0.000 2264.613
 13.00  5480.090  195.531    0.000  195.531  1127.861 1719.878    0.000 1719.878    20.207 2420.738    0.000 2420.738
 13.10  5422.529  234.712    0.000  234.712  1139.999 1624.192    0.000 1624.192   100.531 2165.887    0.000 2165.887
 13.20  5194.267  293.850    0.000  293.850  1019.328 1746.995    0.000 1746.995   140.443 2091.088    0.000 2091.088
 13.30  5300.554  267.706    0.000  267.706  1012.612 1743.570    0.000 1743.570    20.107 2155.737    0.000 2155.737
 13.40  5443.428  275.141    0.000  275.141  1182.202 1637.604    0.000 1637.604     0.000 2216.652    0.000 2216.652
 13.50  5516.733  267.651    0.000  267.651  1356.266 1475.911    0.000 1475.911    30.059 2366.750    0.000 2366.750
 13.60  5432.231  273.539    0.000  273.539  1241.798 1528.397    0.000 1528.397    10.154 2247.823    0.000 2247.823
 13.70  5505.408  313.654    0.000  313.654   924.501 1717.407    0.000 1717.407    20.006 2059.116    0.000 2059.116
 13.80  5609.822  284.070    0.000  284.070  1042.409 1585.818    0.000 1585.818    39.811 2178.560    0.000 2178.560
 13.90  5610.044  309.614    0.000  309.614  1102.964 1576.098    0.000 1576.098    29.858 2268.033    0.000 2268.033
 14.00  5533.751  296.887    0.000  296.887  1215.215 1502.511    0.000 1502.511   119.434 2062.947    0.000 2062.947
 14.10  5436.164  323.439    0.000  323.439  1169.086 1563.948    0.000 1563.948     0.000 2161.269    0.000 2161.269
 14.20  5396.462  307.837    0.000  307.837  1206.820 1522.512    0.000 1522.512    10.053 2097.417    0.000 2097.417
 14.30  5517.649  300.321    0.000  300.321  1273.846 1427.543    0.000 1427.543    30.261 2138.247    0.000 2138.247
 14.40  5504.839  317.644    0.000  317.644  1201.851 1534.969    0.000 1534.969     9.953 1991.265    0.000 1991.265
 14.50  5375.829  315.643    0.000  315.643  1042.763 1650.059    0.000 1650.059    30.462 2055.306    0.000 2055.306
 14.60  5487.848  243.647    0.000  243.647   962.910 1715.303    0.000 1715.303     0.000 2028.163    0.000 2028.163
 14.70  5205.160  308.377    0.000  308.377  1052.474 1718.203    0.000 1718.203     0.000 2137.436    0.000 2137.436
 14.80  5433.176  246.442    0.000  246.442  1276.585 1566.622    0.000 1566.622    50.265 2289.842    0.000 2289.842
 14.90  5510.364  276.022    0.000  276.022  1110.087 1626.277    0.000 1626.277   100.130 2119.836    0.000 2119.836
 15.00  5443.711  276.812    0.000  276.812  1147.286 1433.980    0.000 1433.980    99.930 2040.226    0.000 2040.226
 15.10  5422.645  277.054    0.000  277.054  1195.043 1429.737    0.000 1429.737    30.462 2080.731    0.000 2080.731
 15.20  5423.960  301.895    0.000  301.895  1279.652 1475.474    0.000 1475.474    39.912 2164.976    0.000 2164.976
 15.30  5318.878  313.702    0.000  313.702  1185.631 1515.599    0.000 1515.599   101.438 2208.114    0.000 2208.114
 15.40  5244.418  384.688    0.000  384.688  1081.212 1536.696    0.000 1536.696     9.953 2371.275    0.000 2371.275
 15.50  5346.433  336.172    0.000  336.172  1154.895 1551.743    0.000 1551.743     0.000 2232.041    0.000 2232.041
 15.60  5286.354  243.440    0.000  243.440  1202.055 1443.099    0.000 1443.099    60.722 2524.487    0.000 2524.487
 15.70  5311.276  276.579    0.000  276.579  1232.229 1390.488    0.000 1390.488     0.000 2035.493    0.000 2035.493
 15.80  5368.440  230.689    0.000  230.689  1243.976 1337.655    0.000 1337.655     0.000 2060.227    0.000 2060.227
 15.90  5333.731  329.822    0.000  329.822  1245.993 1505.004    0.000 1505.004     0.000 2275.863    0.000 2275.863
 16.00  5464.742  313.205    0.000  313.205  1112.478 1601.106    0.000 1601.106     0.000 2415.612    0.000 2415.612
 16.10  5572.762  298.398    0.000  298.398  1179.973 1622.937    0.000 1622.937     0.000 2286.426    0.000 2286.426
 16.20  5300.566  358.993    0.000  358.993  1179.297 1641.247    0.000 1641.247     0.000 2400.229    0.000 2400.229
 16.30  5410.688  281.237    0.000  281.237  1150.862 1505.006    0.000 1505.006     0.000 2066.858    0.000 2066.858
 16.40  5413.906  291.841    0.000  291.841  1128.141 1415.429    0.000 1415.429    19.906 2142.469    0.000 2142.469
 16.50  5095.472  361.115    0.000  361.115  1164.269 1574.009    0.000 1574.009    30.159 2481.766    0.000 2481.766
 16.60  5132.090  298.869    0.000  298.869  1140.227 1431.635    0.000 1431.635     0.000 2280.895    0.000 2280.895
 16.70  5253.996  269.993    0.000  269.993  1217.173 1505.529    0.000 1505.529    49.864 2317.697    0.000 2317.697
 16.80  5258.700  314.512    0.000  314.512  1138.982 1444.915    0.000 1444.915     0.000 2168.498    0.000 2168.498
 16.90  5287.483  300.525    0.000  300.525  1315.132 1284.865    0.000 1284.865    50.165 2017.293    0.000 2017.293
 17.00  5275.647  276.260    0.000  276.260  1105.721 1504.884    0.000 1504.884   110.685 2187.800    0.000 2187.800
 17.10  5240.370  280.800    0.000  280.800  1179.703 1360.009    0.000 1360.009    90.279 2123.766    0.000 2123.766
 17.20  5158.121  270.458    0.000  270.458  1431.655 1236.664    0.000 1236.664    90.478 2055.498    0.000 2055.498
 17.30  5319.627  302.935    0.000  302.935  1619.835 1198.659    0.000 1198.659    50.769 2315.275    0.000 2315.275
 17.40  5277.501  288.524    0.000  288.524  1320.603 1377.083    0.000 1377.083     0.000 2179.863    0.000 2179.863
 17.50  5374.084  312.002    0.000  312.002  1349.409 1556.489    0.000 1556.489     0.000 2515.645    0.000 2515.645
 17.60  5206.804  320.753    0.000  320.753  1310.484 1578.408    0.000 1578.408     0.000 2505.989    0.000 2505.989
 17.70  5277.851  315.379    0.000  315.379  1292.316 1461.211    0.000 1461.211    79.823 2157.537    0.000 2157.537
 17.80  5412.175  310.689    0.000  310.689  1334.417 1479.891    0.000 1479.891    40.012 2347.142    0.000 2347.142
 17.90  5385.645  299.875    0.000  299.875  1399.988 1436.388    0.000 1436.388     0.000 2379.219    0.000 2379.219
 18.00  5318.677  333.190    0.000  333.190  1226.769 1444.954    0.000 1444.954    10.053 2030.369    0.000 2030.369
 18.10  5535.303  327.653    0.000  327.653  1344.578 1401.417    0.000 1401.417    89.976 2235.855    0.000 2235.855
 18.20  5393.645  310.978    0.000  310.978  1267.320 1402.332    0.000 1402.332    49.965 2136.730    0.000 2136.730
 18.30  5618.256  315.273    0.000  315.273  1414.917 1381.998    0.000 1381.998    99.929 2075.895    0.000 2075.895
 18.40  5370.038  331.582    0.000  331.582  1451.315 1332.712    0.000 1332.712   192.924 2324.411    0.000 2324.411
 18.50  5542.288  301.998    0.000  301.998  1483.996 1431.125    0.000 1431.125    90.479 2455.619    0.000 2455.619
 18.60  5432.432  310.861    0.000  310.861  1605.483 1357.315    0.000 1357.315   120.238 2625.111    0.000 2625.111
 18.70  5531.238  306.387    0.000  306.387  1628.165 1242.863    0.000 1242.863   140.948 2562.284    0.000 2562.284
 18.80  5392.744  236.845    0.000  236.845  1633.612 1033.500    0.000 1033.500    69.871 2011.662    0.000 2011.662
 18.90  5411.037  175.569    0.000  175.569  1618.046 1092.036    0.000 1092.036    90.781 2265.901    0.000 2265.901
 19.00  5313.878  224.219    0.000  224.219  1529.033 1143.872    0.000 1143.872    50.366 2170.193    0.000 2170.193
 19.10  5301.359  324.189    0.000  324.189  1518.974 1429.420    0.000 1429.420    90.077 2688.648    0.000 2688.648
 19.20  5400.003  305.035    0.000  305.035  1396.722 1349.360    0.000 1349.360    20.308 2460.838    0.000 2460.838
 19.30  5339.065  258.497    0.000  258.497  1363.537 1333.762    0.000 1333.762   110.584 2161.957    0.000 2161.957
 19.40  5494.423  320.696    0.000  320.696  1296.835 1522.210    0.000 1522.210   240.572 2235.446    0.000 2235.446
 19.50  5300.471  308.418    0.000  308.418  1478.449 1272.453    0.000 1272.453   251.329 2189.103    0.000 2189.103
 19.60  5273.848  246.498    0.000  246.498  1427.950 1316.512    0.000 1316.512   180.855 2204.783    0.000 2204.783
 19.70  5397.217  248.065    0.000  248.065  1563.528 1249.806    0.000 1249.806    70.775 2535.640    0.000 2535.640
 19.80  5340.394  303.549    0.000  303.549  1587.246 1263.677    0.000 1263.677   109.983 2355.284    0.000 2355.284
 19.90  5486.855  254.696    0.000  254.696  1439.687 1436.952    0.000 1436.952    20.106 2419.118    0.000 2419.118
 20.00  5449.511  233.294    0.000  233.294  1490.927 1337.596    0.000 1337.596     9.953 2405.041    0.000 2405.041
 20.10  5407.067  203.698    0.000  203.698  1507.006 1344.873    0.000 1344.873    50.265 2320.396    0.000 2320.396
 20.20  5531.643  222.343    0.000  222.343  1287.908 1464.628    0.000 1464.628    89.876 2152.610    0.000 2152.610
 20.30  5357.864  236.225    0.000  236.225  1234.379 1494.116    0.000 1494.116    69.871 2231.229    0.000 2231.229
 20.40  5506.659  190.834    0.000  190.834  1380.294 1206.439    0.000 1206.439    29.959 2120.645    0.000 2120.645
 20.50  5656.367  171.100    0.000  171.100  1393.126 1266.088    0.000 1266.088    40.213 2010.852    0.000 2010.852
 20.60  5591.314  208.418    0.000  208.418  1584.385 1173.098    0.000 1173.098    60.219 2354.280    0.000 2354.280
 20.70  5639.109  182.433    0.000  182.433  1378.540 1402.112    0.000 1402.112   119.434 2255.461    0.000 2255.461
 20.80  5434.031  196.481    0.000  196.481  1462.580 1223.897    0.000 1223.897     9.953 2225.599    0.000 2225.599
 20.90  5689.769  222.691    0.000  222.691  1580.338 1313.773    0.000 1313.773    20.006 2551.021    0.000 2551.021
 21.00  5505.299  172.216    0.000  172.216  1561.785 1219.151    0.000 1219.151    30.462 2268.126    0.000 2268.126
 21.10  5531.307  200.907    0.000  200.907  1609.712 1274.349    0.000 1274.349     9.953 2345.235    0.000 2345.235
 21.20  5575.724  161.509    0.000  161.509  1634.412 1199.851    0.000 1199.851    40.212 2365.841    0.000 2365.841
 21.30  5726.113  197.806    0.000  197.806  1522.218 1260.901    0.000 1260.901   241.377 2163.972    0.000 2163.972
 21.40  5679.218  207.165    0.000  207.165  1657.884 1288.781    0.000 1288.781    50.165 2407.156    0.000 2407.156
 21.50  5678.308  184.950    0.000  184.950  1653.760 1383.938    0.000 1383.938    50.568 2556.842    0.000 2556.842
 21.60  5685.902  213.452    0.000  213.452  1382.105 1584.462    0.000 1584.462    79.723 2547.002    0.000 2547.002
 21.70  5598.632  171.583    0.000  171.583  1387.845 1401.874    0.000 1401.874     9.953 2530.708    0.000 2530.708
 21.80  5525.916  173.788    0.000  173.788  1490.614 1497.549    0.000 1497.549    30.060 2399.007    0.000 2399.007
 21.90  5710.951  166.391    0.000  166.391  1570.551 1384.837    0.000 1384.837   110.786 2665.018    0.000 2665.018
 22.00  5695.485  153.325    0.000  153.325  1538.538 1513.157    0.000 1513.157   111.492 2502.861    0.000 2502.861
 22.10  5693.725  169.701    0.000  169.701  1805.816 1236.204    0.000 1236.204    70.976 2438.928    0.000 2438.928
 22.20  5680.928  182.756    0.000  182.756  1716.625 1358.093    0.000 1358.093   100.330 2549.712    0.000 2549.712
 22.30  5744.418  111.788    0.000  111.788  1590.883 1387.110    0.000 1387.110     9.953 2479.045    0.000 2479.045
 22.40  5614.534  148.242    0.000  148.242  1620.195 1262.214    0.000 1262.214     0.000 2437.222    0.000 2437.222
 22.50  5756.609  147.272    0.000  147.272  1439.914 1517.577    0.000 1517.577     0.000 2572.739    0.000 2572.739
 22.60  5734.726  161.386    0.000  161.386  1757.409 1219.493    0.000 1219.493     9.953 2382.531    0.000 2382.531
 22.70  5761.917  196.484    0.000  196.484  1687.742 1311.844    0.000 1311.844     0.000 2509.102    0.000 2509.102
 22.80  5596.918  217.829    0.000  217.829  1514.188 1328.142    0.000 1328.142     0.000 2439.024    0.000 2439.024
 22.90  5688.428  201.603    0.000  201.603  1757.559 1277.071    0.000 1277.071     0.000 2609.434    0.000 2609.434
 23.00  5787.233  186.695    0.000  186.695  1705.120 1197.926    0.000 1197.926     0.000 2570.632    0.000 2570.632
 23.10  5696.509  191.031    0.000  191.031  1520.721 1286.111    0.000 1286.111     0.000 2178.749    0.000 2178.749
 23.20  5565.921  220.198    0.000  220.198  1544.358 1370.284    0.000 1370.284     0.000 2447.971    0.000 2447.971
 23.30  5505.698  195.409    0.000  195.409  1344.192 1410.108    0.000 1410.108    59.918 2340.718    0.000 2340.718
 23.40  5462.472  202.291    0.000  202.291  1106.524 1621.918    0.000 1621.918     0.000 2302.015    0.000 2302.015
 23.50  5388.675  213.948    0.000  213.948  1463.873 1394.940    0.000 1394.940     0.000 2383.142    0.000 2383.142
 23.60  5591.577  172.919    0.000  172.919  1433.685 1385.769    0.000 1385.769    20.107 2308.636    0.000 2308.636
 23.70  5608.635  203.747    0.000  203.747  1381.249 1529.734    0.000 1529.734    39.811 2280.288    0.000 2280.288
 23.80  5559.887  173.560    0.000  173.560  1239.708 1673.100    0.000 1673.100     0.000 2257.670    0.000 2257.670
 23.90  5759.811  207.236    0.000  207.236  1691.340 1246.983    0.000 1246.983    89.575 2326.136    0.000 2326.136
 24.00  5697.227  124.201    0.000  124.201  1549.431 1389.439    0.000 1389.439    59.817 2393.490    0.000 2393.490
 24.10  5660.512  153.368    0.000  153.368  1588.256 1294.492    0.000 1294.492    19.906 2192.420    0.000 2192.420
 24.20  5702.221  163.676    0.000  163.676  1584.223 1416.077    0.000 1416.077    39.811 2368.355    0.000 2368.355
 24.30  5626.903  145.019    0.000  145.019  1560.196 1353.211    0.000 1353.211     0.000 2295.565    0.000 2295.565
 24.40  5505.950  175.292    0.000  175.292  1431.053 1392.432    0.000 1392.432    60.218 2315.277    0.000 2315.277
 24.50  5574.480  219.232    0.000  219.232  1471.594 1519.782    0.000 1519.782     0.000 2485.166    0.000 2485.166
 24.60  5555.417  227.821    0.000  227.821  1031.182 1906.196    0.000 1906.196     0.000 2416.101    0.000 2416.101
 24.70  5476.977  300.502    0.000  300.502   905.144 1889.587    0.000 1889.587     0.000 2421.343    0.000 2421.343
 24.80  5332.522  244.555    0.000  244.555   729.482 1965.869    0.000 1965.869     0.000 2292.763    0.000 2292.763
 24.90  5535.686  246.873    0.000  246.873   761.685 1966.831    0.000 1966.831     0.000 2294.363    0.000 2294.363
 25.00  5459.749  254.059    0.000  254.059   856.026 1875.650    0.000 1875.650     0.000 2464.377    0.000 2464.377
 25.10  5498.529  274.352    0.000  274.352  1029.945 1924.375    0.000 1924.375     0.000 2504.679    0.000 2504.679
 25.20  5310.554  308.776    0.000  308.776  1076.012 1841.566    0.000 1841.566     0.000 2354.175    0.000 2354.175
 25.30  5518.645  287.774    0.000  287.774  1089.652 1846.408    0.000 1846.408     0.000 2712.075    0.000 2712.075
 25.40  5540.009  235.355    0.000  235.355  1172.522 1667.983    0.000 1667.983     0.000 2443.048    0.000 2443.048
 25.50  5425.542  270.218    0.000  270.218  1245.978 1667.659    0.000 1667.659     0.000 2457.126    0.000 2457.126
 25.60  5267.322  282.175    0.000  282.175  1318.205 1567.795    0.000 1567.795     0.000 2447.071    0.000 2447.071
 25.70  5314.748  288.330    0.000  288.330  1152.169 1721.989    0.000 1721.989     0.000 2396.296    0.000 2396.296
 25.80  5390.208  270.687    0.000  270.687  1341.851 1578.708    0.000 1578.708     0.000 2593.648    0.000 2593.648
 25.90  5472.494  279.690    0.000  279.690  1370.234 1748.306    0.000 1748.306     0.000 3091.987    0.000 3091.987
 26.00  5544.463  263.937    0.000  263.937  1311.163 1715.036    0.000 1715.036     0.000 2832.020    0.000 2832.020
 26.10  5584.228  245.176    0.000  245.176  1455.241 1597.025    0.000 1597.025     0.000 2767.771    0.000 2767.771
 26.20  5359.759  290.862    0.000  290.862  1226.383 1670.701    0.000 1670.701     0.000 2600.081    0.000 2600.081
 26.30  5503.650  298.307    0.000  298.307  1052.371 1728.120    0.000 1728.120     0.000 2476.525    0.000 2476.525
 26.40  5382.894  334.356    0.000  334.356  1178.355 1731.454    0.000 1731.454     0.000 2572.841    0.000 2572.841
 26.50  5439.369  344.793    0.000  344.793  1159.441 1702.667    0.000 1702.667     0.000 2558.461    0.000 2558.461
 26.60  5522.236  321.119    0.000  321.119  1074.367 1663.737    0.000 1663.737     0.000 2524.481    0.000 2524.481
 26.70  5407.225  265.683    0.000  265.683  1036.465 1500.410    0.000 1500.410     0.000 2259.982    0.000 2259.982
 26.80  5568.963  278.071    0.000  278.071  1133.644 1626.927    0.000 1626.927     0.000 2312.757    0.000 2312.757
 26.90  5404.241  292.301    0.000  292.301  1086.038 1539.456    0.000 1539.456     0.000 2298.180    0.000 2298.180
 27.00  5211.199  366.640    0.000  366.640  1162.268 1697.528    0.000 1697.528     0.000 2426.755    0.000 2426.755
 27.10  5507.212  415.544    0.000  415.544   873.737 2035.383    0.000 2035.383     0.000 2558.158    0.000 2558.158
 27.20  5461.769  421.775    0.000  421.775  1009.611 1856.093    0.000 1856.093     0.000 2494.826    0.000 2494.826
 27.30  5276.874  471.598    0.000  471.598  1014.383 1803.624    0.000 1803.624     0.000 2605.926    0.000 2605.926
 27.40  5372.318  306.053    0.000  306.053  1107.370 1602.290    0.000 1602.290     0.000 2297.388    0.000 2297.388
 27.50  5650.181  343.125    0.000  343.125   920.858 1820.402    0.000 1820.402     0.000 2438.331    0.000 2438.331
 27.60  5409.597  321.509    0.000  321.509  1076.436 1615.729    0.000 1615.729     0.000 2192.326    0.000 2192.326
 27.70  5438.508  366.817    0.000  366.817   779.197 2150.740    0.000 2150.740     0.000 2490.813    0.000 2490.813
 27.80  5427.966  389.780    0.000  389.780   960.950 1844.140    0.000 1844.140    20.107 2336.598    0.000 2336.598
 27.90  5570.729  380.811    0.000  380.811  1011.091 1753.614    0.000 1753.614     0.000 2341.726    0.000 2341.726
 28.00  5368.847  348.259    0.000  348.259   972.672 1791.944    0.000 1791.944     0.000 2327.249    0.000 2327.249
 28.10  5462.439  437.896    0.000  437.896  1137.994 1754.172    0.000 1754.172     9.953 2517.054    0.000 2517.054
 28.20  5482.938  210.754    0.000  210.754  1764.142 1335.350    0.000 1335.350    90.277 2772.692    0.000 2772.692
 28.30  5141.865  268.415    0.000  268.415  1160.204 1760.510    0.000 1760.510    30.159 2775.017    0.000 2775.017
 28.40  5047.739  225.570    0.000  225.570  1336.536 1621.045    0.000 1621.045    50.467 2454.116    0.000 2454.116
 28.50  5002.161  310.821    0.000  310.821  1289.308 1726.252    0.000 1726.252    40.616 2613.054    0.000 2613.054
 28.60  5019.820  287.901    0.000  287.901  1270.411 1748.767    0.000 1748.767     0.000 2823.181    0.000 2823.181
 28.70  5209.967  266.781    0.000  266.781  1394.439 1613.949    0.000 1613.949    20.106 2732.893    0.000 2732.893
 28.80  5202.884  255.407    0.000  255.407  1250.289 1846.770    0.000 1846.770     0.000 2693.684    0.000 2693.684
 28.90  4933.011  324.832    0.000  324.832  1165.860 1783.083    0.000 1783.083     0.000 2784.967    0.000 2784.967
 29.00  5234.740  246.131    0.000  246.131  1434.869 1675.944    0.000 1675.944    10.053 2799.037    0.000 2799.037
 29.10  5192.708  234.362    0.000  234.362  1181.737 1847.552    0.000 1847.552   119.534 2776.830    0.000 2776.830
 29.20  5315.878  248.933    0.000  248.933  1336.323 1633.152    0.000 1633.152    50.366 2662.414    0.000 2662.414
 29.30  5171.204  217.844    0.000  217.844  1616.933 1350.781    0.000 1350.781    40.212 2581.182    0.000 2581.182
 29.40  5285.670  263.580    0.000  263.580  1569.923 1336.816    0.000 1336.816    60.319 2635.569    0.000 2635.569
 29.50  5443.395  146.772    0.000  146.772  1431.446 1374.702    0.000 1374.702    50.265 2156.427    0.000 2156.427
 29.60  5327.078  158.147    0.000  158.147  1533.083 1223.643    0.000 1223.643    10.053 2364.338    0.000 2364.338
 29.70  5367.367  196.817    0.000  196.817  1359.146 1655.773    0.000 1655.773    40.212 2420.032    0.000 2420.032
 29.80  5241.133  115.507    0.000  115.507  1301.360 1379.333    0.000 1379.333    39.811 2237.973    0.000 2237.973
 29.90  5256.477  136.275    0.000  136.275  1594.190 1175.791    0.000 1175.791    60.319 2190.320    0.000 2190.320
 30.00  5451.354  122.584    0.000  122.584  1597.186 1258.708    0.000 1258.708   100.531 2493.922    0.000 2493.922
 30.10  5288.946  257.813    0.000  257.813  1518.294 1322.476    0.000 1322.476   171.003 2362.320    0.000 2362.320
 30.20  5160.066  285.265    0.000  285.265   865.655 1868.425    0.000 1868.425     0.000 2255.764    0.000 2255.764
 30.30  5141.119  233.404    0.000  233.404  1222.729 1440.074    0.000 1440.074   180.960 1870.221    0.000 1870.221
 30.40  5028.924  287.162    0.000  287.162  1260.985 1408.342    0.000 1408.342    60.923 2183.181    0.000 2183.181
 30.50  4979.872  307.979    0.000  307.979  1244.376 1409.033    0.000 1409.033    40.414 1843.878    0.000 1843.878
 30.60  5002.837  325.518    0.000  325.518  1259.937 1382.145    0.000 1382.145     0.000 2122.859    0.000 2122.859
 30.70  5017.524  292.971    0.000  292.971  1406.987 1421.915    0.000 1421.915    29.858 2263.008    0.000 2263.008
 30.80  5088.208  249.824    0.000  249.824  1389.176 1504.104    0.000 1504.104    70.473 2455.224    0.000 2455.224
 30.90  5047.856  293.482    0.000  293.482  1426.509 1412.754    0.000 1412.754   101.136 2646.236    0.000 2646.236
 31.00  4915.369  238.412    0.000  238.412  1288.688 1540.730    0.000 1540.730    50.265 2382.538    0.000 2382.538
 31.10  4861.983  218.607    0.000  218.607  1353.715 1326.291    0.000 1326.291    20.308 2493.730    0.000 2493.730
 31.20  4937.460  291.271    0.000  291.271  1182.668 1483.012    0.000 1483.012   120.637 2399.224    0.000 2399.224
 31.30  5183.144  284.148    0.000  284.148  1543.726 1263.277    0.000 1263.277    50.568 2649.353    0.000 2649.353
 31.40  5210.998  212.427    0.000  212.427  1239.155 1494.926    0.000 1494.926    60.320 2581.295    0.000 2581.295
 31.50  5244.896  234.673    0.000  234.673  1501.222 1393.131    0.000 1393.131   110.485 2593.157    0.000 2593.157
 31.60  5277.681  175.847    0.000  175.847  1604.662 1273.354    0.000 1273.354    30.159 2569.419    0.000 2569.419
 31.70  5334.588  164.854    0.000  164.854  1580.461 1288.180    0.000 1288.180    30.260 2653.971    0.000 2653.971
 31.80  5175.847  297.935    0.000  297.935  1415.373 1562.504    0.000 1562.504    30.159 2584.502    0.000 2584.502
 31.90  4986.879  311.429    0.000  311.429  1000.077 1803.664    0.000 1803.664    39.811 2484.280    0.000 2484.280
 32.00  5174.230  244.749    0.000  244.749  1109.159 1755.889    0.000 1755.889    30.261 2303.122    0.000 2303.122
 32.10  5082.850  204.248    0.000  204.248   833.572 1969.457    0.000 1969.457    90.781 2410.582    0.000 2410.582
 32.20  4977.707  300.531    0.000  300.531  1000.054 1774.035    0.000 1774.035   121.141 2318.794    0.000 2318.794
 32.30  5519.600  300.326    0.000  300.326  1830.300 1163.877    0.000 1163.877   371.264 2274.564    0.000 2274.564
 32.40  4868.226  279.814    0.000  279.814  1670.211 1244.163    0.000 1244.163   539.358 1911.326    0.000 1911.326
 32.50  4976.132  283.055    0.000  283.055  1601.981 1252.195    0.000 1252.195   560.067 1982.206    0.000 1982.206
 32.60  5031.887  359.818    0.000  359.818  1540.630 1292.543    0.000 1292.543   529.408 1970.248    0.000 1970.248
 32.70  5148.595  389.798    0.000  389.798  1622.172 1320.042    0.000 1320.042   630.237 2123.958    0.000 2123.958
 32.80  5240.569  335.189    0.000  335.189  1637.225 1319.251    0.000 1319.251   592.238 2235.045    0.000 2235.045
 32.90  4954.359  406.695    0.000  406.695  1484.998 1404.079    0.000 1404.079   469.688 2273.350    0.000 2273.350
 33.00  5204.387  328.694    0.000  328.694  1503.668 1435.806    0.000 1435.806   581.779 2122.645    0.000 2122.645
 33.10  5073.516  363.831    0.000  363.831  1672.154 1283.460    0.000 1283.460   411.076 2191.209    0.000 2191.209
 33.20  4987.719  379.908    0.000  379.908  1605.988 1295.749    0.000 1295.749   361.214 2412.494    0.000 2412.494
 33.30  4930.396  375.953    0.000  375.953  1444.995 1345.419    0.000 1345.419   362.114 2139.944    0.000 2139.944
 33.40  4965.288  355.183    0.000  355.183  1615.096 1337.258    0.000 1337.258   501.656 2006.337    0.000 2006.337
 33.50  4983.574  352.056    0.000  352.056  1493.357 1332.669    0.000 1332.669   331.051 2194.336    0.000 2194.336
 33.60  5103.147  294.295    0.000  294.295  1415.194 1454.841    0.000 1454.841   410.777 2174.627    0.000 2174.627
 33.70  4845.028  355.593    0.000  355.593  1641.480 1225.273    0.000 1225.273   361.314 2173.222    0.000 2173.222
 33.80  5118.035  286.522    0.000  286.522  1616.005 1307.770    0.000 1307.770   371.365 2253.548    0.000 2253.548
 33.90  5066.680  284.062    0.000  284.062  1623.067 1276.636    0.000 1276.636   210.817 2382.031    0.000 2382.031
 34.00  5096.363  288.349    0.000  288.349  1714.538 1278.720    0.000 1278.720   361.312 2412.295    0.000 2412.295
 34.10  5176.520  248.492    0.000  248.492  1684.313 1286.580    0.000 1286.580   349.853 2181.065    0.000 2181.065
 34.20  5040.108  199.180    0.000  199.180  1789.579 1081.304    0.000 1081.304   512.512 1841.664    0.000 1841.664
 34.30  5150.450  241.590    0.000  241.590  1734.813 1088.781    0.000 1088.781   674.172 1838.346    0.000 1838.346
 34.40  5175.230  274.758    0.000  274.758  1838.941 1148.489    0.000 1148.489   483.759 2012.673    0.000 2012.673
 34.50  5102.776  293.407    0.000  293.407  1595.547 1253.980    0.000 1253.980   301.092 2164.676    0.000 2164.676
 34.60  5078.001  283.046    0.000  283.046  1742.372 1162.115    0.000 1162.115   511.709 2070.777    0.000 2070.777
 34.70  5206.661  307.399    0.000  307.399  1786.436 1199.820    0.000 1199.820   381.820 2118.231    0.000 2118.231
 34.80  5171.373  326.427    0.000  326.427  1747.221 1196.906    0.000 1196.906   512.014 2084.250    0.000 2084.250
 34.90  5131.592  351.359    0.000  351.359  1801.027 1144.378    0.000 1144.378   420.727 2321.702    0.000 2321.702
 35.00  5118.801  328.861    0.000  328.861  1637.180 1238.421    0.000 1238.421   484.566 2055.795    0.000 2055.795
 35.10  5217.479  368.131    0.000  368.131  1884.474 1191.154    0.000 1191.154   692.467 2143.361    0.000 2143.361
 35.20  5400.393  276.677    0.000  276.677  1972.754 1104.963    0.000 1104.963   854.626 1993.370    0.000 1993.370
 35.30  5229.437  291.201    0.000  291.201  1685.342 1335.580    0.000 1335.580   280.886 2602.903    0.000 2602.903
 35.40  5471.051  254.234    0.000  254.234  1716.909 1340.628    0.000 1340.628   350.254 2691.273    0.000 2691.273
 35.50  5303.585  286.161    0.000  286.161  1689.448 1129.047    0.000 1129.047   300.891 2486.387    0.000 2486.387
 35.60  5671.273  229.246    0.000  229.246  1798.602 1236.122    0.000 1236.122   331.552 2592.944    0.000 2592.944
 35.70  5447.167  194.538    0.000  194.538  1779.154 1216.185    0.000 1216.185   361.812 2285.922    0.000 2285.922
 35.80  5389.489  226.312    0.000  226.312  1985.500 1200.450    0.000 1200.450   401.623 2518.848    0.000 2518.848
 35.90  5145.288  249.111    0.000  249.111  1818.373 1215.578    0.000 1215.578   301.694 2572.129    0.000 2572.129
 36.00  5533.728  227.522    0.000  227.522  1682.711 1243.026    0.000 1243.026   352.267 2472.702    0.000 2472.702
 36.10  5420.633  269.738    0.000  269.738  1712.574 1281.381    0.000 1281.381   453.197 2581.078    0.000 2581.078
 36.20  5555.346  394.732    0.000  394.732  1841.332 1426.740    0.000 1426.740   432.587 2803.463    0.000 2803.463
 36.30  5623.726  379.932    0.000  379.932  1829.488 1301.147    0.000 1301.147   361.516 2852.828    0.000 2852.828
 36.40  5636.091  387.914    0.000  387.914  1724.486 1462.521    0.000 1462.521   270.032 2894.746    0.000 2894.746
 36.50  5575.825  340.109    0.000  340.109  1774.430 1339.711    0.000 1339.711   400.123 2724.553    0.000 2724.553
 36.60  5528.590  414.303    0.000  414.303  1709.225 1468.582    0.000 1468.582   249.222 2867.707    0.000 2867.707
 36.70  5492.025  413.671    0.000  413.671  1783.283 1350.046    0.000 1350.046   360.714 2894.850    0.000 2894.850
 36.80  5736.137  356.986    0.000  356.986  1546.922 1674.658    0.000 1674.658   280.885 3002.211    0.000 3002.211
 36.90  5666.736  323.217    0.000  323.217  1707.631 1449.566    0.000 1449.566   372.576 2783.461    0.000 2783.461
 37.00  5510.184  342.168    0.000  342.168  1837.107 1318.706    0.000 1318.706   343.623 2856.952    0.000 2856.952
 37.10  5394.309  371.026    0.000  371.026  1758.209 1326.875    0.000 1326.875   430.481 2701.627    0.000 2701.627
 37.20  5636.729  329.295    0.000  329.295  1890.917 1323.506    0.000 1323.506   461.040 2773.601    0.000 2773.601
 37.30  5546.787  326.374    0.000  326.374  1853.746 1372.146    0.000 1372.146   472.901 2723.943    0.000 2723.943
 37.40  5549.046  326.176    0.000  326.176  1784.921 1463.833    0.000 1463.833   229.517 2865.092    0.000 2865.092
 37.50  5455.373  307.472    0.000  307.472  1743.931 1368.339    0.000 1368.339   312.353 2909.224    0.000 2909.224
 37.60  5426.096  392.210    0.000  392.210  1628.155 1358.590    0.000 1358.590   380.315 2848.095    0.000 2848.095
 37.70  5484.347  421.333    0.000  421.333  1839.729 1456.617    0.000 1456.617   521.865 2710.064    0.000 2710.064
 37.80  5673.027  443.367    0.000  443.367  1928.628 1482.120    0.000 1482.120   491.204 2634.665    0.000 2634.665
 37.90  5559.830  438.059    0.000  438.059  1672.691 1622.673    0.000 1622.673   291.343 2842.065    0.000 2842.065
 38.00  5478.327  436.108    0.000  436.108  1639.883 1713.896    0.000 1713.896   211.115 2806.070    0.000 2806.070
 38.10  5699.961  430.571    0.000  430.571  1747.266 1513.589    0.000 1513.589   241.079 2981.096    0.000 2981.096
 38.20  5700.082  408.484    0.000  408.484  1796.927 1399.455    0.000 1399.455   230.419 2828.790    0.000 2828.790
 38.30  5748.851  376.934    0.000  376.934  1702.988 1565.251    0.000 1565.251   200.963 2876.746    0.000 2876.746
 38.40  5359.993  363.710    0.000  363.710  1609.426 1560.761    0.000 1560.761   271.838 2824.272    0.000 2824.272
 38.50  5402.319  367.354    0.000  367.354  1733.297 1411.946    0.000 1411.946   400.519 2788.079    0.000 2788.079
 38.60  5516.889  381.080    0.000  381.080  1381.335 1643.358    0.000 1643.358   269.328 2643.708    0.000 2643.708
 38.70  5446.780  390.293    0.000  390.293  1583.005 1701.389    0.000 1701.389   290.236 2646.328    0.000 2646.328
 38.80  5376.500  410.873    0.000  410.873  1466.121 1620.141    0.000 1620.141   341.409 2708.258    0.000 2708.258
 38.90  5528.729  403.984    0.000  403.984  1505.367 1535.040    0.000 1535.040   271.235 2719.409    0.000 2719.409
 39.00  5682.012  341.658    0.000  341.658  1528.164 1617.516    0.000 1617.516   259.074 2814.313    0.000 2814.313
 39.10  5789.909  367.407    0.000  367.407  1895.301 1495.876    0.000 1495.876   220.769 3047.157    0.000 3047.157
 39.20  5652.915  457.264    0.000  457.264  1657.352 1678.116    0.000 1678.116   350.657 3092.505    0.000 3092.505
 39.30  5661.312  448.353    0.000  448.353  1711.025 1487.624    0.000 1487.624   331.456 2864.389    0.000 2864.389
 39.40  5615.076  477.021    0.000  477.021  1593.876 1824.365    0.000 1824.365   260.985 3230.640    0.000 3230.640
 39.50  5725.480  387.666    0.000  387.666  1594.595 1474.545    0.000 1474.545   129.587 2863.074    0.000 2863.074
 39.60  5663.078  451.302    0.000  451.302  1683.390 1544.798    0.000 1544.798   250.926 2948.730    0.000 2948.730
 39.70  5645.414  440.768    0.000  440.768  1679.329 1457.008    0.000 1457.008   241.276 2916.865    0.000 2916.865
 39.80  5771.312  377.947    0.000  377.947  1746.496 1416.021    0.000 1416.021   313.259 2868.608    0.000 2868.608
 39.90  5582.891  420.102    0.000  420.102  1758.946 1569.189    0.000 1569.189   371.869 2904.402    0.000 2904.402
 40.00  5825.064  402.484    0.000  402.484  1783.451 1407.287    0.000 1407.287   222.379 3118.538    0.000 3118.538
 40.10  5801.971  425.271    0.000  425.271  1607.147 1603.636    0.000 1603.636   121.141 3220.068    0.000 3220.068
 40.20  5732.987  394.556    0.000  394.556  1597.321 1570.715    0.000 1570.715   210.816 3281.700    0.000 3281.700
 40.30  5896.377  396.314    0.000  396.314  1963.942 1421.629    0.000 1421.629   442.844 2898.162    0.000 2898.162
 40.40  5875.814  307.839    0.000  307.839  1758.519 1520.040    0.000 1520.040   293.053 3134.712    0.000 3134.712
 40.50  5814.784  341.139    0.000  341.139  1764.104 1373.993    0.000 1373.993   272.341 2998.990    0.000 2998.990
 40.60  5615.739  375.046    0.000  375.046  1603.813 1619.771    0.000 1619.771   101.438 3162.061    0.000 3162.061
 40.70  5593.403  439.228    0.000  439.228  1577.178 1763.105    0.000 1763.105    90.679 3240.482    0.000 3240.482
 40.80  5593.677  396.321    0.000  396.321  1535.917 1750.433    0.000 1750.433   121.243 3289.751    0.000 3289.751
 40.90  5781.358  411.456    0.000  411.456  1701.570 1586.805    0.000 1586.805   171.104 3124.174    0.000 3124.174
 41.00  5675.346  467.358    0.000  467.358  1725.714 1597.249    0.000 1597.249   160.850 3315.978    0.000 3315.978
 41.10  5861.081  305.724    0.000  305.724  1883.055 1462.406    0.000 1462.406   332.663 3063.040    0.000 3063.040
 41.20  6005.609  299.806    0.000  299.806  1932.684 1377.013    0.000 1377.013   343.521 2814.113    0.000 2814.113
 41.30  5886.917  364.946    0.000  364.946  1878.431 1451.044    0.000 1451.044   461.342 2586.608    0.000 2586.608
 41.40  5789.792  361.021    0.000  361.021  1887.217 1475.073    0.000 1475.073   463.359 2813.410    0.000 2813.410
 41.50  5644.742  465.000    0.000  465.000  1844.014 1417.751    0.000 1417.751   290.238 2764.552    0.000 2764.552
 41.60  5673.571  459.618    0.000  459.618  1848.941 1439.633    0.000 1439.633   302.298 3037.812    0.000 3037.812
 41.70  5773.527  435.002    0.000  435.002  1997.139 1499.425    0.000 1499.425   523.873 2944.913    0.000 2944.913
 41.80  5602.529  435.765    0.000  435.765  1938.777 1381.261    0.000 1381.261   494.316 2793.412    0.000 2793.412
 41.90  5772.173  365.924    0.000  365.924  1903.330 1304.237    0.000 1304.237   664.815 2781.342    0.000 2781.342
 42.00  5860.996  245.386    0.000  245.386  2050.278 1047.901    0.000 1047.901   583.586 2470.193    0.000 2470.193
 42.10  5700.712  232.735    0.000  232.735  1986.894 1083.177    0.000 1083.177   514.726 2406.164    0.000 2406.164
 42.20  5647.160  238.516    0.000  238.516  2068.760 1042.920    0.000 1042.920   563.381 2348.549    0.000 2348.549
 42.30  5760.123  249.657    0.000  249.657  2021.649 1179.115    0.000 1179.115   713.979 2195.339    0.000 2195.339
 42.40  5666.416  321.469    0.000  321.469  1844.955 1349.375    0.000 1349.375   655.066 2701.829    0.000 2701.829
 42.50  5745.980  251.729    0.000  251.729  1998.036 1204.625    0.000 1204.625   846.075 2717.207    0.000 2717.207
 42.60  5516.069  306.970    0.000  306.970  1880.355 1308.336    0.000 1308.336   666.537 2693.188    0.000 2693.188
 42.70  5593.033  284.395    0.000  284.395  2180.855 1056.592    0.000 1056.592  1071.583 2409.982    0.000 2409.982
 42.80  5539.440  236.081    0.000  236.081  2106.740 1003.108    0.000 1003.108  1048.966 2250.539    0.000 2250.539
 42.90  5567.834  296.839    0.000  296.839  2064.911 1062.991    0.000 1062.991   631.548 2215.050    0.000 2215.050
 43.00  5483.020  268.948    0.000  268.948  2109.484 1087.335    0.000 1087.335   611.746 2340.214    0.000 2340.214
 43.10  5511.201  235.764    0.000  235.764  1930.117 1016.042    0.000 1016.042   717.303 2412.299    0.000 2412.299
 43.20  5616.875  281.520    0.000  281.520  2034.849 1015.477    0.000 1015.477   880.767 2097.628    0.000 2097.628
 43.30  5903.571  188.391    0.000  188.391  2209.458 1053.996    0.000 1053.996  1012.969 2194.136    0.000 2194.136
 43.40  5831.094  265.202    0.000  265.202  2109.736 1198.387    0.000 1198.387   868.101 2883.696    0.000 2883.696
 43.50  5667.283  307.712    0.000  307.712  2054.764 1170.548    0.000 1170.548   778.129 2588.435    0.000 2588.435
 43.60  5672.165  314.646    0.000  314.646  1980.807 1318.677    0.000 1318.677   806.975 2677.402    0.000 2677.402
 43.70  5811.157  317.880    0.000  317.880  1891.915 1290.228    0.000 1290.228   645.218 2494.634    0.000 2494.634
 43.80  5803.198  285.327    0.000  285.327  2043.292 1218.805    0.000 1218.805   804.165 2635.683    0.000 2635.683
 43.90  5691.886  276.868    0.000  276.868  1957.210 1277.729    0.000 1277.729   827.184 2669.867    0.000 2669.867
 44.00  5790.517  277.136    0.000  277.136  2176.720 1125.467    0.000 1125.467   938.978 2474.833    0.000 2474.833
 44.10  5750.125  245.414    0.000  245.414  2233.770 1137.439    0.000 1137.439  1190.714 2303.221    0.000 2303.221
 44.20  5568.274  280.035    0.000  280.035  2100.634 1083.574    0.000 1083.574  1006.138 2372.691    0.000 2372.691
 44.30  5596.416  280.546    0.000  280.546  2104.278 1194.459    0.000 1194.459   888.911 2744.862    0.000 2744.862
 44.40  5640.988  291.939    0.000  291.939  2014.431 1154.278    0.000 1154.278   821.258 2411.190    0.000 2411.190
 44.50  5650.759  272.542    0.000  272.542  1992.766 1067.568    0.000 1067.568   919.571 2472.114    0.000 2472.114
 44.60  5582.551  223.149    0.000  223.149  2128.856 1131.244    0.000 1131.244   969.242 2614.874    0.000 2614.874
 44.70  5775.364  218.283    0.000  218.283  1967.493 1110.936    0.000 1110.936   779.935 2457.537    0.000 2457.537
 44.80  5796.670  251.638    0.000  251.638  1952.067 1199.171    0.000 1199.171   880.163 2365.451    0.000 2365.451
 44.90  5805.021  251.237    0.000  251.237  2103.780 1103.495    0.000 1103.495   971.853 2443.862    0.000 2443.862
 45.00  5423.205  256.303    0.000  256.303  1985.881 1099.787    0.000 1099.787   665.527 2415.208    0.000 2415.208
 45.10  5690.218  269.016    0.000  269.016  2045.996 1103.750    0.000 1103.750  1002.419 2615.073    0.000 2615.073
 45.20  5820.959  247.312    0.000  247.312  2035.950 1194.893    0.000 1194.893   726.052 2813.217    0.000 2813.217
 45.30  5601.836  356.452    0.000  356.452  1796.472 1247.987    0.000 1247.987   502.159 2698.916    0.000 2698.916
 45.40  5553.974  381.058    0.000  381.058  1603.076 1378.208    0.000 1378.208   341.509 2444.266    0.000 2444.266
 45.50  5680.351  305.565    0.000  305.565  1835.893 1214.689    0.000 1214.689   642.503 2724.950    0.000 2724.950
 45.60  5743.712  339.166    0.000  339.166  1933.266 1286.684    0.000 1286.684   583.692 2622.514    0.000 2622.514
 45.70  5579.251  338.848    0.000  338.848  1756.928 1302.166    0.000 1302.166   661.108 2365.150    0.000 2365.150
 45.80  5616.781  290.229    0.000  290.229  1727.210 1209.813    0.000 1209.813   735.197 2486.896    0.000 2486.896
 45.90  5690.736  280.912    0.000  280.912  1940.541 1230.692    0.000 1230.692   953.560 2259.990    0.000 2259.990
 46.00  5755.147  281.825    0.000  281.825  2157.895 1135.796    0.000 1135.796  1056.498 2383.643    0.000 2383.643
 46.10  5720.480  286.377    0.000  286.377  2045.853 1061.821    0.000 1061.821   996.487 1897.769    0.000 1897.769
 46.20  5765.590  268.798    0.000  268.798  2084.381 1069.775    0.000 1069.775   960.597 2264.011    0.000 2264.011
 46.30  5659.244  255.529    0.000  255.529  1977.402  990.572    0.000  990.572   805.671 2042.335    0.000 2042.335
 46.40  5584.959  248.067    0.000  248.067  1944.246 1033.327    0.000 1033.327   966.726 1855.238    0.000 1855.238
 46.50  5864.380  253.459    0.000  253.459  2046.548 1184.262    0.000 1184.262   897.762 2313.577    0.000 2313.577
 46.60  5899.855  255.289    0.000  255.289  2104.130 1204.534    0.000 1204.534   868.095 2279.290    0.000 2279.290
 46.70  5652.943  285.031    0.000  285.031  1814.907 1250.261    0.000 1250.261   826.985 2500.162    0.000 2500.162
 46.80  5696.523  218.466    0.000  218.466  1897.167 1120.135    0.000 1120.135   816.531 2239.985    0.000 2239.985
 46.90  5699.421  273.482    0.000  273.482  2003.171 1286.543    0.000 1286.543  1143.765 2361.621    0.000 2361.621
 47.00  5693.964  276.617    0.000  276.617  2038.836 1013.304    0.000 1013.304   759.326 1975.178    0.000 1975.178
 47.10  5536.277  276.071    0.000  276.071  1865.563 1014.960    0.000 1014.960   698.502 1852.126    0.000 1852.126
 47.20  5745.516  249.367    0.000  249.367  1943.336 1148.417    0.000 1148.417   850.810 2237.262    0.000 2237.262
 47.30  5777.592  252.181    0.000  252.181  1860.750 1203.587    0.000 1203.587   706.443 2386.154    0.000 2386.154
 47.40  5715.636  308.839    0.000  308.839  1924.953 1254.824    0.000 1254.824   545.388 2531.423    0.000 2531.423
 47.50  5767.853  402.394    0.000  402.394  1885.615 1376.783    0.000 1376.783   484.869 2702.030    0.000 2702.030
 47.60  5751.247  388.382    0.000  388.382  2066.450 1360.574    0.000 1360.574   756.707 2733.902    0.000 2733.902
 47.70  5702.635  369.411    0.000  369.411  1891.795 1416.383    0.000 1416.383   516.337 3088.081    0.000 3088.081
 47.80  5730.428  379.196    0.000  379.196  1806.280 1319.280    0.000 1319.280   546.195 2632.364    0.000 2632.364
 47.90  5772.172  403.100    0.000  403.100  1865.239 1370.290    0.000 1370.290   475.317 2608.430    0.000 2608.430
 48.00  5911.734  379.555    0.000  379.555  1785.653 1241.152    0.000 1241.152   343.219 2537.464    0.000 2537.464
 48.10  5797.090  358.575    0.000  358.575  1639.679 1327.133    0.000 1327.133   375.290 2366.351    0.000 2366.351
 48.20  5628.588  338.745    0.000  338.745  1727.765 1277.166    0.000 1277.166   364.633 2238.168    0.000 2238.168
 48.30  5777.253  311.351    0.000  311.351  1953.793 1094.676    0.000 1094.676   657.086 2385.747    0.000 2385.747
 48.40  5670.045  349.667    0.000  349.667  1812.820 1155.893    0.000 1155.893   626.520 2334.478    0.000 2334.478
 48.50  5329.788  355.863    0.000  355.863  1782.294 1060.431    0.000 1060.431   556.248 2146.780    0.000 2146.780
 48.60  5542.568  327.603    0.000  327.603  2005.129 1019.104    0.000 1019.104   806.477 1978.698    0.000 1978.698
 48.70  5632.186  340.441    0.000  340.441  1987.269 1045.260    0.000 1045.260   932.546 1991.768    0.000 1991.768
 48.80  5728.346  276.440    0.000  276.440  1966.597 1021.006    0.000 1021.006   731.980 2093.002    0.000 2093.002
 48.90  5645.298  306.313    0.000  306.313  1752.497 1238.596    0.000 1238.596   494.720 2285.012    0.000 2285.012
 49.00  5478.146  268.403    0.000  268.403  1817.126  932.211    0.000  932.211   640.800 1961.806    0.000 1961.806
 49.10  5533.699  319.734    0.000  319.734  1795.981 1007.554    0.000 1007.554   624.206 1934.256    0.000 1934.256
 49.20  5544.949  328.305    0.000  328.305  1880.324 1055.333    0.000 1055.333   664.415 1863.680    0.000 1863.680
 49.30  5387.839  297.245    0.000  297.245  1772.380 1065.754    0.000 1065.754   791.697 1958.891    0.000 1958.891
 49.40  5497.546  301.556    0.000  301.556  1825.816 1050.102    0.000 1050.102   603.694 2193.032    0.000 2193.032
 49.50  5331.330  321.970    0.000  321.970  1842.611 1013.523    0.000 1013.523   499.450 1924.511    0.000 1924.511
 49.60  5351.256  310.548    0.000  310.548  1780.587 1016.815    0.000 1016.815   438.929 2140.558    0.000 2140.558
 49.70  5683.909  267.365    0.000  267.365  1866.827 1023.168    0.000 1023.168   511.715 2132.916    0.000 2132.916
 49.80  5649.299  267.832    0.000  267.832  1771.523 1213.270    0.000 1213.270   540.970 2201.376    0.000 2201.376
 49.90  5736.727  323.405    0.000  323.405  1773.425 1248.675    0.000 1248.675   521.566 2478.950    0.000 2478.950
 50.00  5787.881  278.497    0.000  278.497  1607.481 1391.333    0.000 1391.333   452.796 2232.434    0.000 2232.434
 50.10  5832.655  288.924    0.000  288.924  1737.402 1415.471    0.000 1415.471   443.247 2318.491    0.000 2318.491
 50.20  5680.545  228.570    0.000  228.570  1884.095 1081.405    0.000 1081.405   492.711 2303.920    0.000 2303.920
 50.30  5747.665  224.333    0.000  224.333  2054.252 1142.974    0.000 1142.974   675.980 2204.488    0.000 2204.488
 50.40  5671.752  222.485    0.000  222.485  1879.811 1083.224    0.000 1083.224   392.677 2485.781    0.000 2485.781
 50.50  5718.980  319.559    0.000  319.559  1875.309 1151.840    0.000 1151.840   323.312 2493.218    0.000 2493.218
 50.60  5795.945  297.709    0.000  297.709  1756.392 1131.986    0.000 1131.986   222.075 2381.934    0.000 2381.934
 50.70  5720.909  265.269    0.000  265.269  1832.916 1074.703    0.000 1074.703   462.955 2352.177    0.000 2352.177
 50.80  5690.055  333.990    0.000  333.990  1823.024 1100.476    0.000 1100.476   393.789 2149.505    0.000 2149.505
 50.90  5591.226  304.028    0.000  304.028  1951.095 1053.561    0.000 1053.561   534.127 2211.827    0.000 2211.827
 51.00  5585.416  269.795    0.000  269.795  2018.730  971.242    0.000  971.242   392.582 2294.976    0.000 2294.976
 51.10  5643.004  330.052    0.000  330.052  1998.997 1037.395    0.000 1037.395   502.261 2286.826    0.000 2286.826
 51.20  5493.427  333.352    0.000  333.352  1810.420 1131.334    0.000 1131.334   373.481 2418.119    0.000 2418.119
 51.30  5356.013  386.829    0.000  386.829  1795.250 1115.766    0.000 1115.766   394.490 2375.393    0.000 2375.393
 51.40  5585.979  344.870    0.000  344.870  1888.787 1210.581    0.000 1210.581   352.163 2642.612    0.000 2642.612
 51.50  5545.811  395.750    0.000  395.750  1851.052 1115.260    0.000 1115.260   504.570 2386.257    0.000 2386.257
 51.60  5641.812  308.445    0.000  308.445  1781.528 1246.371    0.000 1246.371   586.103 2224.595    0.000 2224.595
 51.70  5645.375  379.973    0.000  379.973  1888.967 1071.151    0.000 1071.151   525.281 2308.145    0.000 2308.145
 51.80  5540.390  376.972    0.000  376.972  1790.292 1095.149    0.000 1095.149   574.749 2220.482    0.000 2220.482
 51.90  5727.307  309.397    0.000  309.397  1893.746 1008.385    0.000 1008.385   543.781 2267.127    0.000 2267.127
 52.00  5492.833  324.859    0.000  324.859  1815.773 1177.902    0.000 1177.902   627.530 2114.822    0.000 2114.822
 52.10  5688.072  200.102    0.000  200.102  1926.415 1069.865    0.000 1069.865   576.252 2454.620    0.000 2454.620
 52.20  5654.736  310.798    0.000  310.798  1902.850 1232.626    0.000 1232.626   534.831 2397.210    0.000 2397.210
 52.30  5547.345  277.375    0.000  277.375  1997.374 1153.507    0.000 1153.507   826.578 2030.968    0.000 2030.968
 52.40  5616.542  257.210    0.000  257.210  1690.198 1307.167    0.000 1307.167   728.160 2460.047    0.000 2460.047
 52.50  5703.523  342.576    0.000  342.576  1802.957 1203.733    0.000 1203.733   595.154 2293.363    0.000 2293.363
 52.60  5766.150  294.767    0.000  294.767  1803.639 1354.698    0.000 1354.698   576.152 2618.884    0.000 2618.884
 52.70  5699.388  306.566    0.000  306.566  1625.504 1491.846    0.000 1491.846   574.242 2269.222    0.000 2269.222
 52.80  5707.258  306.221    0.000  306.221  1727.090 1291.847    0.000 1291.847   625.509 2066.653    0.000 2066.653
 52.90  5487.989  323.124    0.000  323.124  1562.279 1483.608    0.000 1483.608   393.784 2399.720    0.000 2399.720
 53.00  5412.282  294.384    0.000  294.384  1562.777 1310.806    0.000 1310.806   505.074 2244.305    0.000 2244.305
 53.10  5376.005  234.415    0.000  234.415  1538.617 1399.977    0.000 1399.977   474.410 2209.908    0.000 2209.908
 53.20  5366.776  301.080    0.000  301.080  1607.854 1345.777    0.000 1345.777   262.187 2379.715    0.000 2379.715
 53.30  5604.194  269.169    0.000  269.169  1796.333 1294.881    0.000 1294.881   454.103 2336.581    0.000 2336.581
 53.40  5579.208  290.140    0.000  290.140  1772.867 1261.848    0.000 1261.848   252.537 2524.982    0.000 2524.982
 53.50  5654.415  214.292    0.000  214.292  1723.913 1320.684    0.000 1320.684   242.887 2211.019    0.000 2211.019
 53.60  5597.605  250.573    0.000  250.573  1651.505 1314.953    0.000 1314.953   121.645 2815.624    0.000 2815.624
 53.70  5595.077  296.751    0.000  296.751  1703.066 1362.465    0.000 1362.465   272.543 2643.605    0.000 2643.605
 53.80  5618.445  315.262    0.000  315.262  1709.719 1304.790    0.000 1304.790   260.479 2458.724    0.000 2458.724
 53.90  5773.652  289.270    0.000  289.270  2036.217 1039.365    0.000 1039.365   768.070 2109.687    0.000 2109.687
 54.00  5902.088  229.343    0.000  229.343  1828.346 1285.319    0.000 1285.319   605.309 2122.148    0.000 2122.148
 54.10  5855.393  196.771    0.000  196.771  1992.754 1123.186    0.000 1123.186   869.205 2040.913    0.000 2040.913
 54.20  6074.184  254.423    0.000  254.423  1768.007 1272.989    0.000 1272.989   907.710 2120.134    0.000 2120.134
 54.30  6048.545  244.125    0.000  244.125  1868.911 1190.935    0.000 1190.935   714.586 2110.088    0.000 2110.088
 54.40  5987.186  245.263    0.000  245.263  1886.683 1230.609    0.000 1230.609   625.315 2342.819    0.000 2342.819
 54.50  6069.885  182.935    0.000  182.935  1944.264 1309.038    0.000 1309.038   695.487 2545.889    0.000 2545.889
 54.60  5912.549  226.007    0.000  226.007  1983.753 1188.530    0.000 1188.530   551.424 2300.703    0.000 2300.703
 54.70  5904.440  271.050    0.000  271.050  1738.959 1368.708    0.000 1368.708   553.633 2431.489    0.000 2431.489
 54.80  5843.001  268.712    0.000  268.712  1938.695 1392.472    0.000 1392.472   742.938 2160.755    0.000 2160.755
 54.90  5905.528  203.742    0.000  203.742  1828.936 1317.922    0.000 1317.922   936.061 1857.957    0.000 1857.957
 55.00  5888.739  208.469    0.000  208.469  1908.422 1294.867    0.000 1294.867   603.497 2417.914    0.000 2417.914
 55.10  5992.026  163.390    0.000  163.390  2040.654 1175.302    0.000 1175.302   895.134 2088.976    0.000 2088.976
 55.20  5799.312  335.208    0.000  335.208  1960.060 1056.839    0.000 1056.839   593.046 2415.411    0.000 2415.411
 55.30  5717.151  284.478    0.000  284.478  1890.062 1133.452    0.000 1133.452   442.443 2445.766    0.000 2445.766
 55.40  5885.786  287.012    0.000  287.012  1922.817 1145.991    0.000 1145.991   555.043 2392.786    0.000 2392.786
 55.50  5832.593  218.841    0.000  218.841  1779.191 1262.294    0.000 1262.294   767.068 2242.898    0.000 2242.898
 55.60  5992.234  150.176    0.000  150.176  1706.314 1265.702    0.000 1265.702   530.713 2252.242    0.000 2252.242
 55.70  5830.665  182.302    0.000  182.302  1792.611 1179.066    0.000 1179.066   553.733 2345.637    0.000 2345.637
 55.80  5792.705  194.808    0.000  194.808  1868.303 1176.698    0.000 1176.698   712.576 2195.343    0.000 2195.343
 55.90  5686.528  217.461    0.000  217.461  1880.430 1076.999    0.000 1076.999   499.849 2298.089    0.000 2298.089
 56.00  5738.263  215.880    0.000  215.880  1777.270 1279.806    0.000 1279.806   532.619 2502.370    0.000 2502.370
 56.10  5816.892  195.167    0.000  195.167  1841.390 1189.665    0.000 1189.665   611.944 2170.010    0.000 2170.010
 56.20  5731.148  192.507    0.000  192.507  1802.852 1301.632    0.000 1301.632   542.670 2270.036    0.000 2270.036
 56.30  5743.573  224.113    0.000  224.113  1872.862 1177.679    0.000 1177.679   563.787 2318.900    0.000 2318.900
 56.40  5789.874  268.958    0.000  268.958  1918.918 1122.386    0.000 1122.386   654.270 2351.978    0.000 2351.978
 56.50  5583.821  209.104    0.000  209.104  1864.179 1294.720    0.000 1294.720   700.717 2313.771    0.000 2313.771
 56.60  5679.863  193.840    0.000  193.840  1847.689 1162.859    0.000 1162.859   764.152 2229.021    0.000 2229.021
 56.70  5647.118  221.751    0.000  221.751  1883.940 1200.249    0.000 1200.249   674.677 2262.599    0.000 2262.599
 56.80  5624.935  191.580    0.000  191.580  1955.909 1159.785    0.000 1159.785   724.541 2120.850    0.000 2120.850
 56.90  5638.074  255.901    0.000  255.901  2129.836 1077.029    0.000 1077.029   811.903 2175.030    0.000 2175.030
 57.00  5481.708  257.872    0.000  257.872  1907.451 1160.941    0.000 1160.941   540.466 2218.261    0.000 2218.261
 57.10  5599.816  239.911    0.000  239.911  1814.854 1152.567    0.000 1152.567   725.638 2186.792    0.000 2186.792
 57.20  5615.138  286.548    0.000  286.548  1951.270 1145.514    0.000 1145.514   803.454 2074.392    0.000 2074.392
 57.30  5605.047  252.756    0.000  252.756  1843.975 1145.691    0.000 1145.691   603.292 2057.913    0.000 2057.913
 57.40  5661.293  266.009    0.000  266.009  1819.763 1206.916    0.000 1206.916   664.117 2140.452    0.000 2140.452
 57.50  5650.252  261.508    0.000  261.508  1981.819 1303.532    0.000 1303.532   825.174 2394.700    0.000 2394.700
 57.60  5498.556  273.271    0.000  273.271  1796.124 1193.555    0.000 1193.555   562.078 2143.468    0.000 2143.468
 57.70  5592.217  305.482    0.000  305.482  1865.197 1199.352    0.000 1199.352   856.136 2149.598    0.000 2149.598
 57.80  5649.732  284.821    0.000  284.821  1900.344 1171.030    0.000 1171.030   593.342 2352.478    0.000 2352.478
 57.90  5617.292  301.639    0.000  301.639  1901.250 1289.970    0.000 1289.970   863.271 2332.067    0.000 2332.067
 58.00  5576.350  225.012    0.000  225.012  1849.249 1159.355    0.000 1159.355   610.633 2165.282    0.000 2165.282
 58.10  5539.576  261.532    0.000  261.532  1975.476 1063.635    0.000 1063.635   702.217 2089.278    0.000 2089.278
 58.20  5398.366  238.061    0.000  238.061  1777.356 1075.313    0.000 1075.313   612.947 2155.132    0.000 2155.132
 58.30  5327.279  249.350    0.000  249.350  1658.379 1165.329    0.000 1165.329   430.681 2147.189    0.000 2147.189
 58.40  5263.463  248.558    0.000  248.558  1778.980 1230.312    0.000 1230.312   621.488 2037.304    0.000 2037.304
 58.50  5361.659  224.635    0.000  224.635  1709.943 1212.963    0.000 1212.963   501.254 2067.062    0.000 2067.062
 58.60  5709.541  166.073    0.000  166.073  1832.150 1196.226    0.000 1196.226   835.120 1910.625    0.000 1910.625
 58.70  5553.106  231.983    0.000  231.983  1755.237 1187.736    0.000 1187.736   766.963 1899.765    0.000 1899.765
 58.80  5752.271  216.085    0.000  216.085  1825.635 1252.509    0.000 1252.509   732.378 2307.435    0.000 2307.435
 58.90  5714.500  225.787    0.000  225.787  1796.316 1170.409    0.000 1170.409   636.169 1909.923    0.000 1909.923
 59.00  5474.111  212.041    0.000  212.041  1788.911 1099.764    0.000 1099.764   574.744 1980.092    0.000 1980.092
 59.10  5747.363  236.403    0.000  236.403  1969.676 1107.669    0.000 1107.669   715.388 2090.576    0.000 2090.576
 59.20  5366.001  228.887    0.000  228.887  1881.177  968.121    0.000  968.121   725.440 1737.409    0.000 1737.409
 59.30  5484.720  274.478    0.000  274.478  1789.314 1110.965    0.000 1110.965   684.423 1739.420    0.000 1739.420
 59.40  5514.719  254.951    0.000  254.951  2002.589 1035.659    0.000 1035.659   855.631 1880.471    0.000 1880.471
 59.50  5506.460  261.149    0.000  261.149  1770.625 1226.227    0.000 1226.227   641.605 2215.151    0.000 2215.151
 59.60  5345.258  236.644    0.000  236.644  1965.291  864.415    0.000  864.415   892.821 1719.214    0.000 1719.214
 59.70  5477.106  213.435    0.000  213.435  1735.269 1082.078    0.000 1082.078   791.793 1800.139    0.000 1800.139
 59.80  5401.420  219.409    0.000  219.409  1749.948 1008.028    0.000 1008.028   787.270 1821.559    0.000 1821.559
 59.90  5509.081  232.686    0.000  232.686  1818.647 1122.983    0.000 1122.983   775.713 2008.651    0.000 2008.651
 60.00  5510.846  221.624    0.000  221.624  1874.293 1046.339    0.000 1046.339   575.352 2158.550    0.000 2158.550
 60.10  5591.136  217.968    0.000  217.968  1784.688 1190.522    0.000 1190.522   643.106 1942.599    0.000 1942.599
 60.20  5311.514  246.634    0.000  246.634  1688.497 1192.437    0.000 1192.437   563.079 2182.577    0.000 2182.577
 60.30  5240.765  242.659    0.000  242.659  1725.705 1089.744    0.000 1089.744   835.530 1894.250    0.000 1894.250
 60.40  5327.913  232.335    0.000  232.335  1692.580 1168.644    0.000 1168.644   709.562 2021.020    0.000 2021.020
 60.50  5343.022  229.610    0.000  229.610  1721.310 1117.977    0.000 1117.977   744.741 1935.362    0.000 1935.362
 60.60  5218.565  274.130    0.000  274.130  1742.849  887.973    0.000  887.973   806.070 1764.154    0.000 1764.154
 60.70  5292.882  242.986    0.000  242.986  1880.163  858.750    0.000  858.750   888.105 1602.298    0.000 1602.298
 60.80  5430.167  233.999    0.000  233.999  1757.802 1030.088    0.000 1030.088   725.443 1914.453    0.000 1914.453
 60.90  5551.292  287.162    0.000  287.162  1948.101 1011.369    0.000 1011.369   703.220 1971.355    0.000 1971.355
 61.00  5318.819  277.873    0.000  277.873  1799.916  995.354    0.000  995.354   816.223 1741.531    0.000 1741.531
 61.10  5370.560  240.013    0.000  240.013  1707.951 1061.502    0.000 1061.502   693.671 2007.945    0.000 2007.945
 61.20  5605.198  252.197    0.000  252.197  1755.810 1132.856    0.000 1132.856   776.413 1871.427    0.000 1871.427
 61.30  5492.854  242.478    0.000  242.478  1765.443 1092.343    0.000 1092.343   776.206 1723.540    0.000 1723.540
 61.40  5393.057  233.925    0.000  233.925  1712.390 1110.542    0.000 1110.542   771.593 1920.692    0.000 1920.692
 61.50  5406.627  335.272    0.000  335.272  1743.458 1056.239    0.000 1056.239   845.681 1892.337    0.000 1892.337
 61.60  5475.230  300.196    0.000  300.196  1759.441 1089.747    0.000 1089.747   763.239 1888.721    0.000 1888.721
 61.70  5549.847  330.565    0.000  330.565  1733.482 1076.735    0.000 1076.735   747.060 2001.818    0.000 2001.818
 61.80  5590.536  351.736    0.000  351.736  1691.838 1128.256    0.000 1128.256   959.688 1780.339    0.000 1780.339
 61.90  5487.042  296.842    0.000  296.842  1643.294 1220.525    0.000 1220.525   766.462 1654.075    0.000 1654.075
 62.00  5496.727  302.719    0.000  302.719  1744.227 1139.446    0.000 1139.446   942.996 1849.412    0.000 1849.412
 62.10  5413.605  260.358    0.000  260.358  1687.231 1201.121    0.000 1201.121   846.079 1872.736    0.000 1872.736
 62.20  5543.742  295.018    0.000  295.018  1493.997 1411.594    0.000 1411.594   595.354 2138.638    0.000 2138.638
 62.30  5697.043  225.377    0.000  225.377  1854.115 1115.703    0.000 1115.703   593.641 2088.470    0.000 2088.470
 62.40  5559.094  271.092    0.000  271.092  1779.238 1062.317    0.000 1062.317   543.378 2059.814    0.000 2059.814
 62.50  5512.530  234.191    0.000  234.191  1804.313 1162.458    0.000 1162.458   553.130 1949.239    0.000 1949.239
 62.60  5528.025  227.019    0.000  227.019  1933.921 1005.639    0.000 1005.639   605.607 1982.812    0.000 1982.812
 62.70  5704.013  241.173    0.000  241.173  1812.796 1139.935    0.000 1139.935   573.128 2032.476    0.000 2032.476
 62.80  5644.818  249.821    0.000  249.821  1669.328 1267.504    0.000 1267.504   552.124 2199.462    0.000 2199.462
 62.90  5561.190  259.765    0.000  259.765  1516.220 1375.943    0.000 1375.943   510.405 2170.815    0.000 2170.815
 63.00  5589.097  289.392    0.000  289.392  1551.321 1386.195    0.000 1386.195   450.089 2322.826    0.000 2322.826
 63.10  5669.520  287.484    0.000  287.484  1798.410 1180.279    0.000 1180.279   618.279 1853.634    0.000 1853.634
 63.20  5546.818  287.373    0.000  287.373  1765.963 1300.177    0.000 1300.177   511.309 2295.470    0.000 2295.470
 63.30  5488.618  318.845    0.000  318.845  1817.467 1201.797    0.000 1201.797   593.843 2204.091    0.000 2204.091
 63.40  5655.482  245.498    0.000  245.498  1832.395 1179.016    0.000 1179.016   642.406 2425.062    0.000 2425.062
 63.50  5529.840  237.917    0.000  237.917  1724.655 1027.066    0.000 1027.066   463.760 2233.349    0.000 2233.349
 63.60  5567.540  264.584    0.000  264.584  1890.049 1011.225    0.000 1011.225   584.597 2171.516    0.000 2171.516
 63.70  5622.890  267.235    0.000  267.235  1789.749 1025.519    0.000 1025.519   555.142 2146.071    0.000 2146.071
 63.80  5382.365  281.735    0.000  281.735  1658.076 1105.975    0.000 1105.975   432.394 2129.491    0.000 2129.491
 63.90  5580.340  268.613    0.000  268.613  1737.481 1141.828    0.000 1141.828   622.398 1987.338    0.000 1987.338
 64.00  5516.278  265.351    0.000  265.351  1724.068 1160.941    0.000 1160.941   606.411 2200.867    0.000 2200.867
 64.10  5835.671  251.227    0.000  251.227  1820.182 1170.049    0.000 1170.049   503.967 2203.778    0.000 2203.778
 64.20  5545.397  261.423    0.000  261.423  1677.819 1319.359    0.000 1319.359   484.769 2365.943    0.000 2365.943
 64.30  5788.428  285.181    0.000  285.181  1538.242 1582.509    0.000 1582.509   373.478 2534.837    0.000 2534.837
 64.40  5716.417  234.912    0.000  234.912  1895.694 1224.214    0.000 1224.214   512.417 2287.025    0.000 2287.025
 64.50  5813.025  285.350    0.000  285.350  1556.776 1515.734    0.000 1515.734   403.639 2403.641    0.000 2403.641
 64.60  5737.456  288.587    0.000  288.587  1731.637 1401.360    0.000 1401.360   483.759 2428.069    0.000 2428.069
 64.70  5546.038  268.256    0.000  268.256  1358.806 1424.369    0.000 1424.369   504.973 2123.966    0.000 2123.966
 64.80  5536.221  294.314    0.000  294.314  1428.468 1426.478    0.000 1426.478   434.702 2294.665    0.000 2294.665
 64.90  5604.374  279.825    0.000  279.825  1698.628 1359.987    0.000 1359.987   533.929 2234.045    0.000 2234.045
 65.00  5776.827  259.028    0.000  259.028  1591.715 1197.912    0.000 1197.912   505.781 2093.303    0.000 2093.303
 65.10  5657.771  245.666    0.000  245.666  1653.131 1205.293    0.000 1205.293   433.695 2483.670    0.000 2483.670
 65.20  5561.079  263.655    0.000  263.655  1574.983 1358.923    0.000 1358.923   435.611 2249.232    0.000 2249.232
 65.30  5499.049  279.192    0.000  279.192  1670.909 1244.167    0.000 1244.167   434.602 2363.532    0.000 2363.532
 65.40  5485.077  247.637    0.000  247.637  1668.043 1250.250    0.000 1250.250   393.587 2489.097    0.000 2489.097
 65.50  5670.979  221.337    0.000  221.337  1765.291 1163.918    0.000 1163.918   487.285 2255.255    0.000 2255.255
 65.60  5674.000  275.324    0.000  275.324  1529.153 1431.011    0.000 1431.011   545.190 2183.173    0.000 2183.173
 65.70  5461.019  266.274    0.000  266.274  1585.436 1267.699    0.000 1267.699   412.282 2428.581    0.000 2428.581
 65.80  5568.070  263.439    0.000  263.439  1663.303 1196.490    0.000 1196.490   525.283 2100.542    0.000 2100.542
 65.90  5649.477  189.498    0.000  189.498  1572.373 1231.413    0.000 1231.413   384.134 2473.315    0.000 2473.315
 66.00  5498.395  259.092    0.000  259.092  1680.010 1258.593    0.000 1258.593   401.126 2463.161    0.000 2463.161
 66.10  5547.975  248.140    0.000  248.140  1496.069 1389.051    0.000 1389.051   394.792 2528.196    0.000 2528.196
 66.20  5546.165  303.758    0.000  303.758  1588.886 1339.187    0.000 1339.187   302.903 2343.125    0.000 2343.125
 66.30  5741.799  267.278    0.000  267.278  1476.670 1488.999    0.000 1488.999   222.076 2558.666    0.000 2558.666
 66.40  5657.845  232.019    0.000  232.019  1476.051 1461.752    0.000 1461.752   250.527 2364.635    0.000 2364.635
 66.50  5596.024  320.671    0.000  320.671  1592.945 1426.508    0.000 1426.508   391.472 2302.303    0.000 2302.303
 66.60  5817.826  222.877    0.000  222.877  1634.193 1336.892    0.000 1336.892   282.094 2543.686    0.000 2543.686
 66.70  5545.425  305.607    0.000  305.607  1586.215 1451.232    0.000 1451.232   232.733 2735.294    0.000 2735.294
 66.80  5561.907  209.400    0.000  209.400  1348.672 1384.490    0.000 1384.490   181.762 2348.750    0.000 2348.750
 66.90  5658.150  197.810    0.000  197.810  1450.065 1412.685    0.000 1412.685   324.017 2390.166    0.000 2390.166
 67.00  5709.002  226.496    0.000  226.496  1607.213 1419.805    0.000 1419.805   432.891 2373.074    0.000 2373.074
 67.10  5565.562  305.947    0.000  305.947  1686.026 1417.233    0.000 1417.233   382.624 2532.426    0.000 2532.426
 67.20  5887.079  181.399    0.000  181.399  1877.191 1180.091    0.000 1180.091   553.530 2115.511    0.000 2115.511
 67.30  5659.150  191.155    0.000  191.155  1588.929 1380.550    0.000 1380.550   454.607 2378.002    0.000 2378.002
 67.40  5672.975  231.484    0.000  231.484  1631.889 1449.443    0.000 1449.443   392.677 2264.106    0.000 2264.106
 67.50  5668.376  215.242    0.000  215.242  1414.823 1453.265    0.000 1453.265   383.026 2446.866    0.000 2446.866
 67.60  5618.139  264.670    0.000  264.670  1478.627 1494.682    0.000 1494.682   342.914 2634.164    0.000 2634.164
 67.70  5543.118  224.210    0.000  224.210  1748.672 1310.168    0.000 1310.168   180.959 2680.208    0.000 2680.208
 67.80  5606.623  240.803    0.000  240.803  1683.293 1339.183    0.000 1339.183   232.128 2729.364    0.000 2729.364
 67.90  5478.820  291.542    0.000  291.542  1546.075 1346.665    0.000 1346.665   261.990 2618.282    0.000 2618.282
 68.00  5525.146  226.464    0.000  226.464  1604.161 1282.892    0.000 1282.892   322.913 2375.895    0.000 2375.895
 68.10  5738.904  200.534    0.000  200.534  1745.955 1262.066    0.000 1262.066   283.200 2565.497    0.000 2565.497
 68.20  5635.977  184.015    0.000  184.015  1807.943 1147.181    0.000 1147.181   363.423 2374.388    0.000 2374.388
 68.30  5518.405  192.229    0.000  192.229  1597.644 1235.191    0.000 1235.191   352.168 2511.521    0.000 2511.521
 68.40  5551.444  199.263    0.000  199.263  1614.719 1240.152    0.000 1240.152   273.350 2190.214    0.000 2190.214
 68.50  5641.289  194.839    0.000  194.839  1749.260 1175.650    0.000 1175.650   482.355 2472.012    0.000 2472.012
 68.60  5590.174  204.772    0.000  204.772  1684.172 1297.609    0.000 1297.609   512.514 2310.552    0.000 2310.552
 68.70  5460.678  255.076    0.000  255.076  1562.174 1539.078    0.000 1539.078   433.095 2583.401    0.000 2583.401
 68.80  5421.376  228.631    0.000  228.631  1713.966 1340.885    0.000 1340.885   484.870 2466.782    0.000 2466.782
 68.90  5512.166  205.568    0.000  205.568  1683.371 1322.297    0.000 1322.297   301.395 2594.856    0.000 2594.856
 69.00  5563.576  213.179    0.000  213.179  1680.478 1251.314    0.000 1251.314   301.795 2490.402    0.000 2490.402
 69.10  5728.651  122.100    0.000  122.100  1641.469 1277.550    0.000 1277.550   392.880 2554.846    0.000 2554.846
 69.20  5723.782  179.442    0.000  179.442  1787.064 1303.746    0.000 1303.746   550.717 2651.962    0.000 2651.962
 69.30  5807.042  195.351    0.000  195.351  1841.442 1205.288    0.000 1205.288   521.164 2552.130    0.000 2552.130
 69.40  5580.193  214.416    0.000  214.416  1494.622 1346.172    0.000 1346.172   329.850 2404.455    0.000 2404.455
 69.50  5501.021  223.982    0.000  223.982  1619.671 1385.023    0.000 1385.023   393.987 2587.119    0.000 2587.119
 69.60  5527.636  221.568    0.000  221.568  1636.275 1389.360    0.000 1389.360   381.120 2502.671    0.000 2502.671
 69.70  5499.738  241.398    0.000  241.398  1612.067 1428.743    0.000 1428.743   473.711 2435.116    0.000 2435.116
 69.80  5511.103  203.935    0.000  203.935  1798.268 1190.824    0.000 1190.824   512.917 2543.583    0.000 2543.583
 69.90  5586.759  197.958    0.000  197.958  1539.146 1390.952    0.000 1390.952   302.202 2652.974    0.000 2652.974
 70.00  5516.294  231.847    0.000  231.847  1590.897 1334.318    0.000 1334.318   349.653 2627.940    0.000 2627.940
 70.10  5541.284  212.723    0.000  212.723  1734.938 1177.854    0.000 1177.854   309.742 2590.541    0.000 2590.541
 70.20  5627.886  214.007    0.000  214.007  1810.053 1346.812    0.000 1346.812   391.370 2690.268    0.000 2690.268
 70.30  5586.181  202.358    0.000  202.358  1781.562 1213.737    0.000 1213.737   288.833 2358.410    0.000 2358.410
 70.40  5348.883  288.810    0.000  288.810  1493.637 1394.709    0.000 1394.709   161.055 2372.685    0.000 2372.685
 70.50  5461.216  231.895    0.000  231.895  1536.592 1371.151    0.000 1371.151   209.712 2677.601    0.000 2677.601
 70.60  5477.661  278.650    0.000  278.650  1470.528 1579.061    0.000 1579.061   231.526 2908.825    0.000 2908.825
 70.70  5547.796  205.694    0.000  205.694  1618.876 1395.013    0.000 1395.013   382.824 2618.073    0.000 2618.073
 70.80  5539.156  210.730    0.000  210.730  1671.123 1371.534    0.000 1371.534   503.266 2494.523    0.000 2494.523
 70.90  5442.583  268.963    0.000  268.963  1818.020 1151.251    0.000 1151.251   493.613 2421.531    0.000 2421.531
 71.00  5528.377  249.033    0.000  249.033  1828.266 1306.855    0.000 1306.855   462.748 2462.954    0.000 2462.954
 71.10  5558.434  260.072    0.000  260.072  1713.555 1322.292    0.000 1322.292   411.081 2397.818    0.000 2397.818
 71.20  5644.085  221.514    0.000  221.514  1579.009 1414.297    0.000 1414.297   403.541 2508.505    0.000 2508.505
 71.30  5536.699  234.753    0.000  234.753  1546.068 1395.189    0.000 1395.189   433.399 2326.444    0.000 2326.444
 71.40  5665.824  207.555    0.000  207.555  1595.430 1423.807    0.000 1423.807   461.644 2283.913    0.000 2283.913
 71.50  5650.416  225.578    0.000  225.578  1588.720 1506.354    0.000 1506.354   301.898 2560.884    0.000 2560.884
 71.60  5450.395  179.525    0.000  179.525  1655.763 1405.692    0.000 1405.692   441.235 2282.802    0.000 2282.802
 71.70  5521.402  231.272    0.000  231.272  1490.964 1488.057    0.000 1488.057   280.684 2425.465    0.000 2425.465
 71.80  5578.357  237.826    0.000  237.826  1546.941 1547.022    0.000 1547.022   278.880 2681.323    0.000 2681.323
 71.90  5614.075  220.285    0.000  220.285  1572.352 1377.720    0.000 1377.720   320.899 2432.305    0.000 2432.305
 72.00  5465.985  254.605    0.000  254.605  1318.522 1574.909    0.000 1574.909   199.860 2681.324    0.000 2681.324
 72.10  5563.260  224.428    0.000  224.428  1406.995 1514.704    0.000 1514.704   230.322 2587.020    0.000 2587.020
 72.20  5529.280  195.672    0.000  195.672  1537.497 1349.837    0.000 1349.837   313.964 2445.774    0.000 2445.774
 72.30  5627.615  171.686    0.000  171.686  1513.794 1442.515    0.000 1442.515   444.050 2364.236    0.000 2364.236
 72.40  5557.531  195.109    0.000  195.109  1683.020 1215.892    0.000 1215.892   512.815 2141.756    0.000 2141.756
 72.50  5579.941  217.884    0.000  217.884  1636.777 1312.047    0.000 1312.047   471.702 2301.306    0.000 2301.306
 72.60  5463.117  159.826    0.000  159.826  1689.294 1184.549    0.000 1184.549   352.671 2307.435    0.000 2307.435
 72.70  5595.835  182.475    0.000  182.475  1724.336 1184.903    0.000 1184.903   602.798 2220.580    0.000 2220.580
 72.80  5609.192  177.813    0.000  177.813  1917.452 1164.657    0.000 1164.657   574.346 2218.865    0.000 2218.865
 72.90  5602.084  207.439    0.000  207.439  1838.062 1127.197    0.000 1127.197   776.518 1900.172    0.000 1900.172
 73.00  5345.999  309.944    0.000  309.944  1861.708  987.136    0.000  987.136   764.553 2104.057    0.000 2104.057
 73.10  5464.244  357.942    0.000  357.942  1804.822 1191.682    0.000 1191.682   925.807 2028.057    0.000 2028.057
 73.20  5361.295  417.669    0.000  417.669  1672.458 1355.144    0.000 1355.144   797.927 2248.625    0.000 2248.625
 73.30  5281.692  427.378    0.000  427.378  1666.014 1212.524    0.000 1212.524   686.838 2261.188    0.000 2261.188
 73.40  5396.463  344.008    0.000  344.008  1617.587 1351.775    0.000 1351.775   612.147 2272.253    0.000 2272.253
 73.50  5255.811  317.303    0.000  317.303  1476.371 1329.899    0.000 1329.899   573.941 2048.963    0.000 2048.963
 73.60  5358.197  344.509    0.000  344.509  1557.605 1414.760    0.000 1414.760   502.965 2311.255    0.000 2311.255
 73.70  5206.237  402.105    0.000  402.105  1401.324 1405.295    0.000 1405.295   541.572 2196.854    0.000 2196.854
 73.80  5230.601  402.604    0.000  402.604  1380.012 1428.942    0.000 1428.942   460.240 2231.131    0.000 2231.131
 73.90  5295.152  471.041    0.000  471.041  1663.554 1345.155    0.000 1345.155   721.923 2029.965    0.000 2029.965
 74.00  5411.787  396.150    0.000  396.150  1463.360 1338.971    0.000 1338.971   673.069 2060.020    0.000 2060.020
 74.10  5402.954  385.813    0.000  385.813  1514.252 1401.525    0.000 1401.525   411.081 2372.778    0.000 2372.778
 74.20  5334.129  423.449    0.000  423.449  1529.123 1337.458    0.000 1337.458   563.086 2110.291    0.000 2110.291
 74.30  5384.510  373.762    0.000  373.762  1658.884 1168.638    0.000 1168.638   462.052 2299.900    0.000 2299.900
 74.40  5335.185  381.092    0.000  381.092  1509.365 1288.081    0.000 1288.081   503.772 2070.579    0.000 2070.579
 74.50  5430.383  389.021    0.000  389.021  1609.470 1274.987    0.000 1274.987   590.232 2195.044    0.000 2195.044
 74.60  5507.762  315.909    0.000  315.909  1670.357 1196.135    0.000 1196.135   593.347 2168.994    0.000 2168.994
 74.70  5489.032  348.478    0.000  348.478  1725.608 1171.147    0.000 1171.147   755.806 2029.259    0.000 2029.259
 74.80  5561.463  329.974    0.000  329.974  1803.338 1338.474    0.000 1338.474   953.954 2028.961    0.000 2028.961
 74.90  5510.242  351.503    0.000  351.503  1561.099 1232.160    0.000 1232.160   795.514 2101.042    0.000 2101.042
 75.00  5590.190  356.979    0.000  356.979  1732.999 1291.598    0.000 1291.598   703.427 2233.244    0.000 2233.244
 75.10  5680.989  250.586    0.000  250.586  1646.077 1100.331    0.000 1100.331   653.767 2071.388    0.000 2071.388
 75.20  5572.344  243.795    0.000  243.795  1866.084 1125.237    0.000 1125.237   502.866 2242.092    0.000 2242.092
 75.30  5718.050  231.552    0.000  231.552  1968.242 1017.674    0.000 1017.674   543.080 2129.396    0.000 2129.396
 75.40  5599.466  257.034    0.000  257.034  1787.042 1127.738    0.000 1127.738   603.097 2088.579    0.000 2088.579
 75.50  5599.541  248.355    0.000  248.355  1686.740 1067.257    0.000 1067.257   542.979 2063.745    0.000 2063.745
 75.60  5499.021  284.316    0.000  284.316  1761.572 1075.822    0.000 1075.822   716.296 2180.565    0.000 2180.565
 75.70  5480.104  256.122    0.000  256.122  1882.819 1016.553    0.000 1016.553   674.077 2055.909    0.000 2055.909
 75.80  5346.433  293.863    0.000  293.863  1706.699 1203.043    0.000 1203.043   685.236 2102.051    0.000 2102.051
 75.90  5781.508  252.422    0.000  252.422  1760.590 1279.055    0.000 1279.055   802.960 2316.990    0.000 2316.990
 76.00  5618.875  217.054    0.000  217.054  1881.726  979.235    0.000  979.235   620.091 2151.712    0.000 2151.712
 76.10  5770.557  216.322    0.000  216.322  1820.589 1063.375    0.000 1063.375   485.677 2365.742    0.000 2365.742
 76.20  5768.419  230.966    0.000  230.966  1740.138 1126.182    0.000 1126.182   464.967 2495.129    0.000 2495.129
 76.30  5573.794  241.943    0.000  241.943  1669.794 1206.420    0.000 1206.420   302.604 2424.057    0.000 2424.057
 76.40  5602.093  237.198    0.000  237.198  1742.864 1141.953    0.000 1141.953   640.996 2209.315    0.000 2209.315
 76.50  5626.535  306.680    0.000  306.680  1721.055 1235.654    0.000 1235.654   423.848 2494.731    0.000 2494.731
 76.60  5594.001  315.214    0.000  315.214  1682.999 1190.686    0.000 1190.686   373.075 2313.871    0.000 2313.871
 76.70  5608.895  338.195    0.000  338.195  1704.382 1141.746    0.000 1141.746   573.843 2193.935    0.000 2193.935
 76.80  5568.305  268.045    0.000  268.045  1878.684 1033.538    0.000 1033.538   572.639 2086.873    0.000 2086.873
 76.90  5552.751  265.574    0.000  265.574  1991.049 1124.120    0.000 1124.120   403.437 2341.818    0.000 2341.818
 77.00  5645.521  253.161    0.000  253.161  1628.523 1259.527    0.000 1259.527   390.975 2367.765    0.000 2367.765
 77.10  5538.892  303.682    0.000  303.682  1684.010 1277.556    0.000 1277.556   523.173 2413.808    0.000 2413.808
 77.20  5674.720  246.669    0.000  246.669  1697.708 1201.026    0.000 1201.026   535.035 2029.364    0.000 2029.364
 77.30  5599.656  336.063    0.000  336.063  1712.631 1323.111    0.000 1323.111   463.256 2468.187    0.000 2468.187
 77.40  5510.488  306.651    0.000  306.651  1820.808 1244.737    0.000 1244.737   414.295 2205.197    0.000 2205.197
 77.50  5695.295  270.574    0.000  270.574  1757.012 1271.870    0.000 1271.870   383.334 2501.967    0.000 2501.967
 77.60  5516.515  318.069    0.000  318.069  1713.348 1284.446    0.000 1284.446   554.844 2343.322    0.000 2343.322
 77.70  5577.514  267.503    0.000  267.503  1610.351 1312.516    0.000 1312.516   394.995 2181.370    0.000 2181.370
 77.80  5838.617  249.926    0.000  249.926  1495.542 1309.649    0.000 1309.649   523.779 2134.019    0.000 2134.019
 77.90  5647.063  301.371    0.000  301.371  1614.778 1249.497    0.000 1249.497   605.713 2153.225    0.000 2153.225
 78.00  5319.298  293.690    0.000  293.690  1530.831 1258.830    0.000 1258.830   527.600 2081.544    0.000 2081.544
 78.10  5461.067  296.523    0.000  296.523  1616.195 1201.850    0.000 1201.850   506.182 2057.316    0.000 2057.316
 78.20  5529.969  294.411    0.000  294.411  1579.462 1311.138    0.000 1311.138   392.985 2330.361    0.000 2330.361
 78.30  5686.300  242.487    0.000  242.487  1889.537 1166.693    0.000 1166.693   695.390 2083.656    0.000 2083.656
 78.40  5820.213  273.305    0.000  273.305  1882.976 1200.003    0.000 1200.003   513.219 2322.519    0.000 2322.519
 78.50  5688.978  260.437    0.000  260.437  1892.189 1152.002    0.000 1152.002   513.821 2275.874    0.000 2275.874
 78.60  5811.154  241.150    0.000  241.150  1820.727 1353.669    0.000 1353.669   542.979 2524.085    0.000 2524.085
 78.70  5520.345  264.614    0.000  264.614  1903.204 1122.646    0.000 1122.646   545.290 2358.408    0.000 2358.408
 78.80  5655.766  276.400    0.000  276.400  1941.252 1244.568    0.000 1244.568   535.738 2305.231    0.000 2305.231
 78.90  5591.559  246.359    0.000  246.359  1863.231  988.963    0.000  988.963   567.510 2275.570    0.000 2275.570
 79.00  5529.450  244.000    0.000  244.000  1740.355 1140.587    0.000 1140.587   551.323 2234.650    0.000 2234.650
 79.10  5602.641  239.158    0.000  239.158  1726.483 1169.332    0.000 1169.332   623.707 2199.362    0.000 2199.362
 79.20  5612.529  200.905    0.000  200.905  1762.782 1171.672    0.000 1171.672   575.247 2335.389    0.000 2335.389
 79.30  5783.547  204.071    0.000  204.071  1865.028 1296.897    0.000 1296.897   543.981 2389.365    0.000 2389.365
 79.40  5721.017  165.412    0.000  165.412  1818.438 1128.345    0.000 1128.345   414.296 2481.665    0.000 2481.665
 79.50  5776.090  249.024    0.000  249.024  1703.763 1255.199    0.000 1255.199   491.709 2287.337    0.000 2287.337
 79.60  5695.182  163.744    0.000  163.744  1824.073 1165.735    0.000 1165.735   515.636 2322.721    0.000 2322.721
 79.70  5672.927  206.986    0.000  206.986  1796.788 1175.209    0.000 1175.209   554.442 2296.084    0.000 2296.084
 79.80  5614.835  274.017    0.000  274.017  1681.031 1351.437    0.000 1351.437   534.128 2581.090    0.000 2581.090
 79.90  5655.381  236.794    0.000  236.794  1912.474 1014.991    0.000 1014.991   485.070 2426.172    0.000 2426.172
 80.00  5591.060  245.020    0.000  245.020  1933.647 1202.220    0.000 1202.220   745.553 2428.375    0.000 2428.375
 80.10  5574.537  245.572    0.000  245.572  1752.260 1360.920    0.000 1360.920   602.295 2531.624    0.000 2531.624
 80.20  5495.831  204.604    0.000  204.604  1716.944 1183.559    0.000 1183.559   562.384 2333.076    0.000 2333.076
 80.30  5599.219  223.843    0.000  223.843  1786.744 1141.341    0.000 1141.341   675.885 2302.606    0.000 2302.606
 80.40  5665.712  218.597    0.000  218.597  1670.529 1207.638    0.000 1207.638   455.413 2456.221    0.000 2456.221
 80.50  5654.883  182.150    0.000  182.150  1868.288 1141.534    0.000 1141.534   522.170 2517.648    0.000 2517.648
 80.60  5515.475  220.507    0.000  220.507  1542.089 1249.438    0.000 1249.438   443.348 2299.694    0.000 2299.694
 80.70  5431.861  222.602    0.000  222.602  1553.121 1235.237    0.000 1235.237   290.039 2174.538    0.000 2174.538
 80.80  5520.189  199.227    0.000  199.227  1688.645 1197.640    0.000 1197.640   381.423 2529.614    0.000 2529.614
 80.90  5688.497  169.684    0.000  169.684  1690.899 1133.290    0.000 1133.290   403.940 2417.727    0.000 2417.727
 81.00  5493.715  214.185    0.000  214.185  1792.732 1113.218    0.000 1113.218   535.938 2226.202    0.000 2226.202
 81.10  5499.970  196.856    0.000  196.856  1724.429 1106.441    0.000 1106.441   452.897 2268.031    0.000 2268.031
 81.20  5517.958  250.335    0.000  250.335  1842.793 1001.601    0.000 1001.601   484.766 2338.402    0.000 2338.402
 81.30  5364.062  219.354    0.000  219.354  1688.647 1156.029    0.000 1156.029   403.538 2255.870    0.000 2255.870
 81.40  5545.846  194.343    0.000  194.343  1773.985 1066.097    0.000 1066.097   372.274 2252.241    0.000 2252.241
 81.50  5402.531  209.936    0.000  209.936  1689.722 1059.486    0.000 1059.486   381.821 2342.225    0.000 2342.225
 81.60  5585.902  206.364    0.000  206.364  1773.794 1080.420    0.000 1080.420   473.203 2167.696    0.000 2167.696
 81.70  5697.066  244.712    0.000  244.712  1729.586 1158.010    0.000 1158.010   550.621 2335.893    0.000 2335.893
 81.80  5600.549  232.161    0.000  232.161  1470.287 1321.859    0.000 1321.859   292.250 2584.708    0.000 2584.708
 81.90  5582.567  243.310    0.000  243.310  1698.086 1143.787    0.000 1143.787   460.644 2182.781    0.000 2182.781
 82.00  5490.393  274.242    0.000  274.242  1743.240 1193.603    0.000 1193.603   460.240 2167.600    0.000 2167.600
 82.10  5469.530  246.534    0.000  246.534  1751.928 1088.968    0.000 1088.968   530.113 2068.668    0.000 2068.668
 82.20  5565.132  281.399    0.000  281.399  1773.074 1194.890    0.000 1194.890   421.532 2293.060    0.000 2293.060
 82.30  5471.380  273.909    0.000  273.909  1714.788 1089.749    0.000 1089.749   361.416 2301.906    0.000 2301.906
 82.40  5519.791  300.776    0.000  300.776  1744.063 1220.182    0.000 1220.182   483.361 2233.345    0.000 2233.345
 82.50  5532.622  262.406    0.000  262.406  1754.411 1263.459    0.000 1263.459   341.814 2696.498    0.000 2696.498
 82.60  5434.126  250.525    0.000  250.525  1726.464 1128.962    0.000 1128.962   312.858 2354.685    0.000 2354.685
 82.70  5256.328  310.642    0.000  310.642  1627.119 1133.630    0.000 1133.630   280.386 2264.510    0.000 2264.510
 82.80  5240.255  358.000    0.000  358.000  1607.565 1048.799    0.000 1048.799   351.365 2092.604    0.000 2092.604
 82.90  5340.077  320.256    0.000  320.256  1703.615 1050.062    0.000 1050.062   403.038 2057.014    0.000 2057.014
 83.00  5348.017  303.591    0.000  303.591  1610.970 1135.481    0.000 1135.481   504.074 2001.115    0.000 2001.115
 83.10  5407.911  313.086    0.000  313.086  1776.944 1065.840    0.000 1065.840   503.470 2164.483    0.000 2164.483
 83.20  5372.488  290.562    0.000  290.562  1882.624 1089.224    0.000 1089.224   633.760 2120.445    0.000 2120.445
 83.30  5441.856  316.688    0.000  316.688  1849.197 1124.292    0.000 1124.292   604.802 2113.912    0.000 2113.912
 83.40  5615.596  295.843    0.000  295.843  1847.474  984.219    0.000  984.219   664.217 2069.579    0.000 2069.579
 83.50  5640.284  331.983    0.000  331.983  1859.041 1105.742    0.000 1105.742   634.961 2233.948    0.000 2233.948
 83.60  5416.882  299.105    0.000  299.105  1922.498 1112.709    0.000 1112.709   723.133 2189.512    0.000 2189.512
 83.70  5547.235  266.658    0.000  266.658  1825.828 1060.306    0.000 1060.306   646.832 2218.970    0.000 2218.970
 83.80  5543.899  290.186    0.000  290.186  2011.932 1035.361    0.000 1035.361   784.455 2100.035    0.000 2100.035
 83.90  5608.058  259.593    0.000  259.593  2026.992 1047.164    0.000 1047.164   733.290 2161.365    0.000 2161.365
 84.00  5735.494  249.355    0.000  249.355  2107.934 1013.486    0.000 1013.486   832.609 2193.632    0.000 2193.632
 84.10  5603.812  293.620    0.000  293.620  1893.212 1122.860    0.000 1122.860   753.395 2150.810    0.000 2150.810
 84.20  5658.593  285.604    0.000  285.604  1816.056 1160.950    0.000 1160.950   625.014 2219.374    0.000 2219.374
 84.30  5637.969  275.917    0.000  275.917  1815.086 1263.460    0.000 1263.460   443.447 2283.905    0.000 2283.905
 84.40  5716.989  278.960    0.000  278.960  1685.381 1208.800    0.000 1208.800   475.217 2315.778    0.000 2315.778
 84.50  5485.069  323.858    0.000  323.858  1711.602 1186.978    0.000 1186.978   566.301 2343.828    0.000 2343.828
 84.60  5596.380  288.504    0.000  288.504  1768.443 1173.349    0.000 1173.349   514.324 2312.969    0.000 2312.969
 84.70  5443.254  305.261    0.000  305.261  1696.656 1211.575    0.000 1211.575   441.241 2551.739    0.000 2551.739
 84.80  5720.465  301.392    0.000  301.392  1821.868 1140.404    0.000 1140.404   475.116 2403.137    0.000 2403.137
 84.90  5834.618  309.370    0.000  309.370  1804.334 1191.690    0.000 1191.690   554.238 2172.820    0.000 2172.820
 85.00  5718.542  324.335    0.000  324.335  2093.327 1177.105    0.000 1177.105   644.810 2613.855    0.000 2613.855
 85.10  5662.893  318.833    0.000  318.833  1966.605 1102.064    0.000 1102.064   806.971 2210.921    0.000 2210.921
 85.20  5552.813  272.665    0.000  272.665  2087.076  915.609    0.000  915.609   819.038 2267.626    0.000 2267.626
 85.30  5786.690  328.825    0.000  328.825  2028.243 1085.383    0.000 1085.383   725.135 2256.462    0.000 2256.462
 85.40  5766.945  306.325    0.000  306.325  1941.567 1075.355    0.000 1075.355   440.337 2648.145    0.000 2648.145
 85.50  5969.674  286.149    0.000  286.149  2080.335 1024.679    0.000 1024.679   606.612 2361.021    0.000 2361.021
 85.60  5992.295  273.275    0.000  273.275  1933.589 1045.823    0.000 1045.823   758.216 2407.770    0.000 2407.770
 85.70  5922.104  320.390    0.000  320.390  1959.133 1138.901    0.000 1138.901   585.599 2435.812    0.000 2435.812
 85.80  6172.348  298.689    0.000  298.689  2047.066 1091.948    0.000 1091.948   534.931 2645.628    0.000 2645.628
 85.90  5951.403  302.783    0.000  302.783  1857.053 1093.894    0.000 1093.894   563.188 2367.861    0.000 2367.861
 86.00  5991.307  276.631    0.000  276.631  1757.959 1135.138    0.000 1135.138   532.622 2296.082    0.000 2296.082
 86.10  5782.297  289.189    0.000  289.189  1575.627 1288.485    0.000 1288.485   463.353 2429.181    0.000 2429.181
 86.20  5947.842  302.629    0.000  302.629  1748.598 1145.949    0.000 1145.949   663.917 2177.347    0.000 2177.347
 86.30  5957.506  311.490    0.000  311.490  1826.372 1298.168    0.000 1298.168   581.879 2334.276    0.000 2334.276
 86.40  5828.099  261.757    0.000  261.757  1766.668 1300.157    0.000 1300.157   573.434 2475.722    0.000 2475.722
 86.50  5884.244  314.035    0.000  314.035  1706.544 1336.733    0.000 1336.733   441.037 2498.749    0.000 2498.749
 86.60  5799.858  331.361    0.000  331.361  1683.820 1332.583    0.000 1332.583   340.603 2694.680    0.000 2694.680
 86.70  5868.388  294.342    0.000  294.342  1839.170 1152.866    0.000 1152.866   332.056 2233.544    0.000 2233.544
 86.80  5680.928  373.557    0.000  373.557  1681.295 1254.471    0.000 1254.471   534.934 2296.586    0.000 2296.586
 86.90  5563.170  323.417    0.000  323.417  1683.086 1128.098    0.000 1128.098   605.403 2169.504    0.000 2169.504
 87.00  5851.531  335.202    0.000  335.202  1877.470 1062.941    0.000 1062.941   814.107 2037.708    0.000 2037.708
 87.10  5670.329  332.327    0.000  332.327  1814.724 1041.937    0.000 1041.937   675.378 1995.587    0.000 1995.587
 87.20  5628.391  324.711    0.000  324.711  1690.698 1131.684    0.000 1131.684   478.338 2215.254    0.000 2215.254
 87.30  5714.602  332.484    0.000  332.484  1582.196 1259.954    0.000 1259.954   230.621 2312.864    0.000 2312.864
 87.40  5529.497  389.616    0.000  389.616  1551.054 1261.682    0.000 1261.682   211.922 2549.618    0.000 2549.618
 87.50  5505.618  363.537    0.000  363.537  1569.076 1333.522    0.000 1333.522   340.205 2329.551    0.000 2329.551
 87.60  5719.666  297.875    0.000  297.875  1439.757 1358.640    0.000 1358.640   180.655 2480.855    0.000 2480.855
 87.70  5598.029  332.486    0.000  332.486  1429.209 1371.457    0.000 1371.457    80.025 2487.697    0.000 2487.697
 87.80  5541.062  322.384    0.000  322.384  1240.150 1388.052    0.000 1388.052    60.923 2270.743    0.000 2270.743
 87.90  5494.913  379.033    0.000  379.033  1353.385 1491.021    0.000 1491.021    59.918 2422.039    0.000 2422.039
 88.00  5494.376  360.852    0.000  360.852  1294.367 1536.987    0.000 1536.987   110.888 2511.313    0.000 2511.313
 88.10  5460.844  330.551    0.000  330.551  1387.218 1436.307    0.000 1436.307   282.297 2312.266    0.000 2312.266
 88.20  5471.556  323.225    0.000  323.225  1347.446 1387.362    0.000 1387.362   180.054 2410.176    0.000 2410.176
 88.30  5508.396  317.526    0.000  317.526  1390.688 1375.932    0.000 1375.932   271.942 2288.635    0.000 2288.635
 88.40  5405.790  397.868    0.000  397.868  1361.727 1435.227    0.000 1435.227   231.126 2212.036    0.000 2212.036
 88.50  5618.479  353.258    0.000  353.258  1506.632 1432.288    0.000 1432.288   231.624 2398.526    0.000 2398.526
 88.60  5706.553  274.640    0.000  274.640  1615.971 1177.074    0.000 1177.074   263.095 2145.172    0.000 2145.172
 88.70  5578.055  329.663    0.000  329.663  1557.591 1328.316    0.000 1328.316   261.985 2337.699    0.000 2337.699
 88.80  5656.647  281.042    0.000  281.042  1733.531 1132.146    0.000 1132.146   381.923 2036.697    0.000 2036.697
 88.90  5741.900  316.653    0.000  316.653  1814.522 1187.077    0.000 1187.077   304.013 2287.729    0.000 2287.729
 89.00  6036.257  336.878    0.000  336.878  1815.985 1173.837    0.000 1173.837   400.422 2337.804    0.000 2337.804
 89.10  5756.257  291.058    0.000  291.058  1638.002 1216.878    0.000 1216.878   278.880 2192.626    0.000 2192.626
 89.20  5767.019  276.729    0.000  276.729  1503.682 1237.899    0.000 1237.899   461.139 2199.158    0.000 2199.158
 89.30  5690.673  233.911    0.000  233.911  1733.316 1127.699    0.000 1127.699   270.230 2363.036    0.000 2363.036
 89.40  5766.282  231.474    0.000  231.474  1633.053 1169.460    0.000 1169.460   439.531 2034.593    0.000 2034.593
 89.50  5764.896  230.645    0.000  230.645  1708.126 1103.431    0.000 1103.431   362.014 2197.244    0.000 2197.244
 89.60  5916.264  215.640    0.000  215.640  1612.204 1168.082    0.000 1168.082   421.230 1933.050    0.000 1933.050
 89.70  5770.352  202.799    0.000  202.799  1914.152 1028.953    0.000 1028.953   423.944 2162.166    0.000 2162.166
 89.80  5714.106  188.716    0.000  188.716  1866.959 1013.698    0.000 1013.698   483.365 2055.707    0.000 2055.707
 89.90  5627.046  183.793    0.000  183.793  1818.905  953.863    0.000  953.863   513.618 1925.616    0.000 1925.616
 90.00  5709.819  182.227    0.000  182.227  1808.746 1014.169    0.000 1014.169   632.850 1998.503    0.000 1998.503
 90.10  5716.411  189.552    0.000  189.552  1732.155 1201.934    0.000 1201.934   409.572 2215.254    0.000 2215.254
 90.20  5647.125  216.588    0.000  216.588  1683.113 1072.195    0.000 1072.195   222.580 2287.230    0.000 2287.230
 90.30  5604.626  178.556    0.000  178.556  1708.439 1095.578    0.000 1095.578   352.565 2108.586    0.000 2108.586
 90.40  5561.099  254.373    0.000  254.373  1612.334 1189.418    0.000 1189.418   261.886 2315.876    0.000 2315.876
 90.50  5636.261  327.922    0.000  327.922  1633.098 1229.847    0.000 1229.847   313.162 2184.281    0.000 2184.281
 90.60  5670.139  322.329    0.000  322.329  1574.329 1316.531    0.000 1316.531   242.989 2285.213    0.000 2285.213
 90.70  5816.356  299.618    0.000  299.618  1475.727 1341.749    0.000 1341.749    50.166 2433.805    0.000 2433.805
 90.80  5782.295  251.024    0.000  251.024  1494.403 1290.780    0.000 1290.780   263.196 2292.362    0.000 2292.362
 90.90  5687.657  259.957    0.000  259.957  1678.134 1191.988    0.000 1191.988   303.711 2270.243    0.000 2270.243
 91.00  5651.374  245.636    0.000  245.636  1589.690 1207.900    0.000 1207.900   181.765 2269.641    0.000 2269.641
 91.10  5720.367  314.485    0.000  314.485  1595.162 1333.435    0.000 1333.435   161.254 2445.065    0.000 2445.065
 91.20  5667.425  279.812    0.000  279.812  1372.963 1355.710    0.000 1355.710   221.073 2232.944    0.000 2232.944
 91.30  5612.869  299.305    0.000  299.305  1546.027 1274.820    0.000 1274.820   252.338 2319.000    0.000 2319.000
 91.40  5802.708  269.882    0.000  269.882  1654.929 1242.944    0.000 1242.944   262.191 2188.503    0.000 2188.503
 91.50  5766.777  244.931    0.000  244.931  1643.051 1247.903    0.000 1247.903   181.966 2296.976    0.000 2296.976
 91.60  5748.079  226.445    0.000  226.445  1653.588 1052.499    0.000 1052.499   314.669 2256.763    0.000 2256.763
 91.70  5713.253  279.135    0.000  279.135  1585.936 1165.514    0.000 1165.514   282.700 2146.282    0.000 2146.282
 91.80  5787.792  259.875    0.000  259.875  1612.775 1239.747    0.000 1239.747   352.369 2406.059    0.000 2406.059
 91.90  5634.800  304.539    0.000  304.539  1465.018 1352.579    0.000 1352.579   201.871 2247.013    0.000 2247.013
 92.00  5772.681  348.064    0.000  348.064  1510.321 1351.599    0.000 1351.599   341.510 2288.139    0.000 2288.139
 92.10  5720.299  341.917    0.000  341.917  1652.167 1157.968    0.000 1157.968   617.878 2141.259    0.000 2141.259
 92.20  5548.868  309.389    0.000  309.389  1697.954 1150.201    0.000 1150.201   514.329 2224.391    0.000 2224.391
 92.30  5688.093  245.396    0.000  245.396  1594.880 1223.280    0.000 1223.280   482.760 2217.863    0.000 2217.863
 92.40  5577.967  332.048    0.000  332.048  1690.314 1196.872    0.000 1196.872   493.921 2316.591    0.000 2316.591
 92.50  5587.841  238.492    0.000  238.492  1409.886 1317.147    0.000 1317.147   616.265 1952.963    0.000 1952.963
 92.60  5522.107  344.028    0.000  344.028  1344.164 1451.926    0.000 1451.926   300.995 2439.236    0.000 2439.236
 92.70  5587.646  231.510    0.000  231.510  1647.762 1309.791    0.000 1309.791   430.181 2269.637    0.000 2269.637
 92.80  5637.612  271.699    0.000  271.699  1650.399 1275.039    0.000 1275.039   583.393 2330.962    0.000 2330.962
 92.90  5921.977  317.775    0.000  317.775  1656.206 1262.368    0.000 1262.368   565.293 2150.503    0.000 2150.503
 93.00  5810.948  216.958    0.000  216.958  1514.516 1214.513    0.000 1214.513   435.008 2155.738    0.000 2155.738
 93.10  5715.634  247.265    0.000  247.265  1681.076 1132.286    0.000 1132.286   473.207 2061.531    0.000 2061.531
 93.20  5857.924  248.512    0.000  248.512  1769.416 1104.663    0.000 1104.663   642.304 2197.559    0.000 2197.559
 93.30  5741.806  245.267    0.000  245.267  1877.066  919.818    0.000  919.818   740.123 1923.198    0.000 1923.198
 93.40  5739.590  282.058    0.000  282.058  1650.179 1086.199    0.000 1086.199   474.615 2286.328    0.000 2286.328
 93.50  5615.937  334.547    0.000  334.547  1728.614  994.595    0.000  994.595   652.362 1964.123    0.000 1964.123
 93.60  5747.992  342.440    0.000  342.440  1771.486 1177.684    0.000 1177.684   540.061 2208.721    0.000 2208.721
 93.70  5818.827  338.440    0.000  338.440  1700.802 1185.331    0.000 1185.331   531.511 2050.878    0.000 2050.878
 93.80  5643.897  355.526    0.000  355.526  1886.138  939.502    0.000  939.502   692.173 2160.361    0.000 2160.361
 93.90  5675.882  335.229    0.000  335.229  1751.042  983.695    0.000  983.695   689.556 1919.382    0.000 1919.382
 94.00  5659.524  362.884    0.000  362.884  1500.864 1226.098    0.000 1226.098   470.798 2119.647    0.000 2119.647
 94.10  5711.865  361.269    0.000  361.269  1775.200 1016.112    0.000 1016.112   853.721 2129.598    0.000 2129.598
 94.20  5436.109  338.030    0.000  338.030  1823.450  966.875    0.000  966.875   761.741 1963.117    0.000 1963.117
 94.30  5710.413  302.860    0.000  302.860  1934.407  932.363    0.000  932.363   732.982 2165.582    0.000 2165.582
 94.40  5530.646  363.016    0.000  363.016  1739.412  913.964    0.000  913.964   625.417 1926.622    0.000 1926.622
 94.50  5566.522  323.885    0.000  323.885  1844.107 1032.675    0.000 1032.675   662.810 2323.527    0.000 2323.527
 94.60  5706.345  331.620    0.000  331.620  1891.261 1014.393    0.000 1014.393   654.768 2111.196    0.000 2111.196
 94.70  5599.584  364.358    0.000  364.358  1658.689 1251.762    0.000 1251.762   483.666 2539.266    0.000 2539.266
 94.80  5533.407  294.206    0.000  294.206  1837.853 1132.873    0.000 1132.873   586.006 2200.466    0.000 2200.466
 94.90  5757.046  322.896    0.000  322.896  1676.003 1209.146    0.000 1209.146   607.120 2442.258    0.000 2442.258
 95.00  5590.400  326.213    0.000  326.213  1712.657 1099.983    0.000 1099.983   572.133 2182.179    0.000 2182.179
 95.10  5570.436  354.330    0.000  354.330  1642.732 1247.614    0.000 1247.614   553.633 2270.641    0.000 2270.641
 95.20  5540.042  326.128    0.000  326.128  1710.963 1154.211    0.000 1154.211   670.557 2173.731    0.000 2173.731
 95.30  5399.114  393.453    0.000  393.453  1562.249 1293.093    0.000 1293.093   582.691 2133.510    0.000 2133.510
 95.40  5553.300  381.690    0.000  381.690  1585.892 1205.327    0.000 1205.327   603.200 2105.566    0.000 2105.566
 95.50  5666.408  322.925    0.000  322.925  1713.026 1188.052    0.000 1188.052   595.352 2394.798    0.000 2394.798
 95.60  5702.107  283.834    0.000  283.834  1798.372 1063.584    0.000 1063.584   563.888 2160.862    0.000 2160.862
 95.70  5647.293  268.471    0.000  268.471  1537.433 1185.163    0.000 1185.163   583.995 1963.017    0.000 1963.017
 95.80  5669.481  260.027    0.000  260.027  1441.665 1302.451    0.000 1302.451   521.766 2126.983    0.000 2126.983
 95.90  5725.618  236.469    0.000  236.469  1499.898 1131.845    0.000 1131.845   432.091 2065.250    0.000 2065.250
 96.00  5619.371  283.312    0.000  283.312  1431.523 1441.924    0.000 1441.924   563.784 2425.770    0.000 2425.770
 96.10  5510.114  265.331    0.000  265.331  1691.710 1140.541    0.000 1140.541   746.657 1911.937    0.000 1911.937
 96.20  5573.880  291.926    0.000  291.926  1456.434 1263.413    0.000 1263.413   573.940 2100.942    0.000 2100.942
 96.30  5606.320  297.970    0.000  297.970  1576.593 1186.071    0.000 1186.071   686.944 1938.184    0.000 1938.184
 96.40  5402.311  382.822    0.000  382.822  1685.438 1055.466    0.000 1055.466   645.116 2034.192    0.000 2034.192
 96.50  5600.114  357.085    0.000  357.085  1696.423 1104.928    0.000 1104.928   632.450 2060.834    0.000 2060.834
 96.60  5715.500  306.915    0.000  306.915  1787.098  989.359    0.000  989.359   806.069 1860.165    0.000 1860.165
 96.70  5588.855  301.087    0.000  301.087  1748.149 1067.476    0.000 1067.476   704.426 2082.846    0.000 2082.846
 96.80  5540.064  257.469    0.000  257.469  1524.094 1332.969    0.000 1332.969   614.554 2246.716    0.000 2246.716
 96.90  5431.393  254.685    0.000  254.685  1766.421 1014.284    0.000 1014.284   685.330 2011.464    0.000 2011.464
 97.00  5577.579  247.597    0.000  247.597  1790.571 1053.422    0.000 1053.422   746.956 2133.312    0.000 2133.312
 97.10  5502.478  270.514    0.000  270.514  1664.524 1246.595    0.000 1246.595   583.089 2295.579    0.000 2295.579
 97.20  5620.604  256.692    0.000  256.692  1755.083 1138.898    0.000 1138.898   624.405 2374.494    0.000 2374.494
 97.30  5499.562  229.413    0.000  229.413  1595.031 1143.481    0.000 1143.481   575.849 2039.517    0.000 2039.517
 97.40  5303.065  353.540    0.000  353.540  1618.508 1154.765    0.000 1154.765   565.192 2122.555    0.000 2122.555
 97.50  5439.177  386.349    0.000  386.349  1320.215 1325.318    0.000 1325.318   454.708 2222.185    0.000 2222.185
 97.60  5487.736  304.292    0.000  304.292  1476.466 1333.280    0.000 1333.280   587.112 2129.398    0.000 2129.398
 97.70  5513.876  267.256    0.000  267.256  1562.543 1243.868    0.000 1243.868   562.381 2299.899    0.000 2299.899
 97.80  5503.562  233.323    0.000  233.323  1570.182 1171.406    0.000 1171.406   614.755 2292.661    0.000 2292.661
 97.90  5584.558  256.146    0.000  256.146  1722.679 1082.697    0.000 1082.697   595.455 2375.203    0.000 2375.203
 98.00  5554.811  301.711    0.000  301.711  1578.572 1066.956    0.000 1066.956   575.549 2092.797    0.000 2092.797
 98.10  5280.161  281.291    0.000  281.291  1612.208 1166.764    0.000 1166.764   667.033 1964.413    0.000 1964.413
 98.20  5494.866  266.358    0.000  266.358  1568.253 1260.948    0.000 1260.948   553.533 2346.446    0.000 2346.446
 98.30  5497.800  285.345    0.000  285.345  1622.880 1107.734    0.000 1107.734   494.517 2077.018    0.000 2077.018
 98.40  5496.611  308.733    0.000  308.733  1519.777 1171.586    0.000 1171.586   605.910 2145.783    0.000 2145.783
 98.50  5465.766  304.751    0.000  304.751  1630.000 1175.266    0.000 1175.266   585.909 2111.504    0.000 2111.504
 98.60  5417.480  238.879    0.000  238.879  1677.618 1108.721    0.000 1108.721   666.431 2187.299    0.000 2187.299
 98.70  5450.906  276.884    0.000  276.884  1594.205 1241.841    0.000 1241.841   615.567 2215.353    0.000 2215.353
 98.80  5607.459  261.059    0.000  261.059  1686.132 1120.005    0.000 1120.005   608.023 2445.172    0.000 2445.172
 98.90  5525.701  286.515    0.000  286.515  1654.294 1073.544    0.000 1073.544   505.281 2196.657    0.000 2196.657
 99.00  5476.650  362.515    0.000  362.515  1601.508 1251.482    0.000 1251.482   731.280 2157.649    0.000 2157.649
 99.10  5457.577  407.302    0.000  407.302  1347.633 1361.821    0.000 1361.821   505.281 2174.539    0.000 2174.539
 99.20  5497.268  368.983    0.000  368.983  1491.566 1345.415    0.000 1345.415   553.436 2282.609    0.000 2282.609
 99.30  5523.954  300.148    0.000  300.148  1606.034 1214.134    0.000 1214.134   628.331 2243.906    0.000 2243.906
 99.40  5542.415  445.467    0.000  445.467  1369.394 1438.083    0.000 1438.083   462.747 2330.966    0.000 2330.966
 99.50  5331.710  552.051    0.000  552.051  1456.613 1292.303    0.000 1292.303   713.280 2170.517    0.000 2170.517
 99.60  5383.438  530.632    0.000  530.632  1437.184 1431.286    0.000 1431.286   554.433 2312.764    0.000 2312.764
 99.70  5426.017  501.553    0.000  501.553  1486.300 1379.807    0.000 1379.807   594.044 2340.917    0.000 2340.917
 99.80  5450.925  479.974    0.000  479.974  1609.948 1318.155    0.000 1318.155   515.933 2418.329    0.000 2418.329
 99.90  5602.329  530.909    0.000  530.909  1635.050 1323.033    0.000 1323.033   571.030 2399.432    0.000 2399.432
100.00  5599.042  386.267    0.000  386.267  1591.943 1259.997    0.000 1259.997   697.094 2206.002    0.000 2206.002
100.10  5618.072  345.936    0.000  345.936  1640.373 1246.977    0.000 1246.977   473.806 2290.446    0.000 2290.446
100.20  5395.024  436.250    0.000  436.250  1534.450 1255.757    0.000 1255.757   675.071 2085.865    0.000 2085.865
100.30  5489.214  463.638    0.000  463.638  1587.724 1280.492    0.000 1280.492   615.760 2141.156    0.000 2141.156
100.40  5370.234  453.551    0.000  453.551  1534.637 1311.791    0.000 1311.791   654.262 2079.929    0.000 2079.929
100.50  5344.400  467.944    0.000  467.944  1538.357 1322.812    0.000 1322.812   574.040 2171.717    0.000 2171.717
100.60  5253.105  469.865    0.000  469.865  1492.927 1264.044    0.000 1264.044   475.522 2323.819    0.000 2323.819
100.70  5275.516  426.035    0.000  426.035  1489.270 1203.702    0.000 1203.702   554.634 1748.871    0.000 1748.871
100.80  5193.965  471.506    0.000  471.506  1516.499 1245.632    0.000 1245.632   563.386 2180.860    0.000 2180.860
100.90  5298.591  459.407    0.000  459.407  1466.504 1321.086    0.000 1321.086   505.779 2264.311    0.000 2264.311
101.00  5275.714  475.858    0.000  475.858  1511.223 1431.719    0.000 1431.719   505.174 2202.286    0.000 2202.286
101.10  5189.813  470.027    0.000  470.027  1260.943 1339.726    0.000 1339.726   311.550 2258.283    0.000 2258.283
101.20  5338.821  393.459    0.000  393.459  1400.502 1335.873    0.000 1335.873   403.337 2207.908    0.000 2207.908
101.30  5167.250  430.102    0.000  430.102  1325.875 1304.090    0.000 1304.090   371.869 2171.417    0.000 2171.417
101.40  5198.778  442.774    0.000  442.774  1499.672 1194.023    0.000 1194.023   575.143 1970.650    0.000 1970.650
101.50  5230.825  417.194    0.000  417.194  1443.005 1179.147    0.000 1179.147   513.921 2051.480    0.000 2051.480
101.60  5370.821  476.380    0.000  476.380  1648.069 1139.897    0.000 1139.897   592.745 2064.154    0.000 2064.154
101.70  5387.316  439.637    0.000  439.637  1331.804 1351.114    0.000 1351.114   312.858 2322.613    0.000 2322.613
101.80  5378.714  478.390    0.000  478.390  1509.179 1270.278    0.000 1270.278   563.784 1936.469    0.000 1936.469
101.90  5525.882  440.157    0.000  440.157  1461.941 1293.069    0.000 1293.069   601.388 2065.656    0.000 2065.656
102.00  5412.974  392.148    0.000  392.148  1487.579 1319.962    0.000 1319.962   719.313 1902.295    0.000 1902.295
102.10  5617.493  450.282    0.000  450.282  1612.028 1348.193    0.000 1348.193   735.395 2036.102    0.000 2036.102
102.20  5408.198  443.850    0.000  443.850  1493.229 1484.981    0.000 1484.981   694.778 2019.206    0.000 2019.206
102.30  5525.571  449.078    0.000  449.078  1652.318 1278.240    0.000 1278.240   795.311 1770.790    0.000 1770.790
102.40  5441.127  442.329    0.000  442.329  1686.638 1180.828    0.000 1180.828   744.845 2109.085    0.000 2109.085
102.50  5506.540  351.882    0.000  351.882  1674.339 1208.058    0.000 1208.058   565.095 2089.782    0.000 2089.782
102.60  5337.566  296.525    0.000  296.525  1666.250 1119.688    0.000 1119.688   696.694 1880.571    0.000 1880.571
102.70  5469.230  317.131    0.000  317.131  1747.409 1111.105    0.000 1111.105   764.451 2035.301    0.000 2035.301
102.80  5530.213  311.132    0.000  311.132  1767.225 1190.548    0.000 1190.548   536.846 2311.253    0.000 2311.253
102.90  5434.977  309.372    0.000  309.372  1699.094 1131.680    0.000 1131.680   687.448 2146.590    0.000 2146.590
103.00  5464.374  314.229    0.000  314.229  1611.658 1225.799    0.000 1225.799   491.406 2399.932    0.000 2399.932
103.10  5369.330  304.611    0.000  304.611  1606.565 1131.015    0.000 1131.015   731.675 2079.827    0.000 2079.827
103.20  5427.305  398.856    0.000  398.856  1749.693 1120.821    0.000 1120.821   752.688 1945.724    0.000 1945.724
103.30  5463.917  376.020    0.000  376.020  1641.469 1251.328    0.000 1251.328   532.621 2104.557    0.000 2104.557
103.40  5431.800  362.916    0.000  362.916  1564.559 1188.344    0.000 1188.344   481.749 2203.682    0.000 2203.682
103.50  5390.606  331.111    0.000  331.111  1603.745 1150.570    0.000 1150.570   439.733 2109.394    0.000 2109.394
103.60  5250.924  404.439    0.000  404.439  1486.091 1306.467    0.000 1306.467   533.723 2041.529    0.000 2041.529
103.70  5211.797  389.896    0.000  389.896  1675.300 1271.893    0.000 1271.893   524.575 2108.277    0.000 2108.277
103.80  5311.334  359.218    0.000  359.218  1453.419 1311.343    0.000 1311.343   300.997 2367.250    0.000 2367.250
103.90  5317.733  495.301    0.000  495.301  1578.397 1465.404    0.000 1465.404   635.663 2051.784    0.000 2051.784
104.00  5440.671  368.390    0.000  368.390  1467.715 1348.314    0.000 1348.314   571.827 1946.725    0.000 1946.725
104.10  5469.609  414.634    0.000  414.634  1326.436 1506.295    0.000 1506.295   616.868 2164.276    0.000 2164.276
104.20  5329.372  370.375    0.000  370.375  1462.527 1258.790    0.000 1258.790   673.361 1858.658    0.000 1858.658
104.30  5240.922  406.563    0.000  406.563  1544.304 1193.059    0.000 1193.059   623.910 2001.111    0.000 2001.111
104.40  5414.885  363.677    0.000  363.677  1594.261 1165.831    0.000 1165.831   794.912 1927.427    0.000 1927.427
104.50  5301.351  455.047    0.000  455.047  1577.013 1184.379    0.000 1184.379   736.399 1941.196    0.000 1941.196
104.60  5344.813  407.177    0.000  407.177  1586.784 1259.730    0.000 1259.730   494.113 2203.183    0.000 2203.183
104.70  5214.741  366.396    0.000  366.396  1458.248 1289.648    0.000 1289.648   574.538 2301.705    0.000 2301.705
104.80  5384.048  420.597    0.000  420.597  1560.718 1262.112    0.000 1262.112   605.707 2113.006    0.000 2113.006
104.90  5304.536  413.141    0.000  413.141  1454.153 1263.934    0.000 1263.934   613.450 2212.635    0.000 2212.635
105.00  5208.050  459.820    0.000  459.820  1339.272 1368.584    0.000 1368.584   362.217 2360.315    0.000 2360.315
105.10  5219.470  438.192    0.000  438.192  1452.469 1301.404    0.000 1301.404   432.793 2166.391    0.000 2166.391
105.20  5060.052  434.837    0.000  434.837  1564.272 1236.986    0.000 1236.986   555.343 2198.760    0.000 2198.760
105.30  5271.702  401.275    0.000  401.275  1504.902 1240.262    0.000 1240.262   564.490 2012.370    0.000 2012.370
105.40  5116.620  387.283    0.000  387.283  1542.687 1115.337    0.000 1115.337   474.815 1930.237    0.000 1930.237
105.50  5277.419  441.703    0.000  441.703  1679.494 1175.996    0.000 1175.996   635.773 2062.846    0.000 2062.846
105.60  5175.511  461.494    0.000  461.494  1473.134 1232.068    0.000 1232.068   594.049 1913.453    0.000 1913.453
105.70  5157.823  392.057    0.000  392.057  1471.385 1070.547    0.000 1070.547   572.538 1821.062    0.000 1821.062
105.80  5287.042  396.189    0.000  396.189  1523.447 1172.923    0.000 1172.923   614.651 2062.036    0.000 2062.036
105.90  5414.911  313.979    0.000  313.979  1630.718 1094.445    0.000 1094.445   642.507 1847.799    0.000 1847.799
106.00  5345.779  341.310    0.000  341.310  1542.105 1184.721    0.000 1184.721   593.649 1895.960    0.000 1895.960
106.10  5449.999  374.392    0.000  374.392  1725.603 1144.225    0.000 1144.225   684.423 1813.722    0.000 1813.722
106.20  5605.754  278.466    0.000  278.466  1684.331 1163.568    0.000 1163.568   625.014 2040.118    0.000 2040.118
106.30  5416.220  283.248    0.000  283.248  1817.652 1034.950    0.000 1034.950   723.435 1996.887    0.000 1996.887
106.40  5595.804  273.830    0.000  273.830  1703.815  966.302    0.000  966.302   664.317 1750.581    0.000 1750.581
106.50  5582.669  203.791    0.000  203.791  1650.470 1042.543    0.000 1042.543   555.644 2166.093    0.000 2166.093
106.60  5652.201  234.856    0.000  234.856  1680.550 1144.245    0.000 1144.245   663.409 2029.159    0.000 2029.159
106.70  5595.872  212.558    0.000  212.558  1587.030 1240.274    0.000 1240.274   574.035 2228.617    0.000 2228.617
106.80  5545.921  240.522    0.000  240.522  1625.518 1087.923    0.000 1087.923   632.347 2025.742    0.000 2025.742
106.90  5750.735  198.349    0.000  198.349  1578.677 1223.454    0.000 1223.454   451.689 2255.256    0.000 2255.256
107.00  5559.468  191.222    0.000  191.222  1657.718 1195.194    0.000 1195.194   677.797 2068.074    0.000 2068.074
107.10  5464.212  234.326    0.000  234.326  1545.287 1262.411    0.000 1262.411   586.508 2416.318    0.000 2416.318
107.20  5369.906  262.251    0.000  262.251  1493.615 1251.566    0.000 1251.566   525.180 2182.977    0.000 2182.977
107.30  5281.050  208.250    0.000  208.250  1579.918 1090.313    0.000 1090.313   564.791 1960.301    0.000 1960.301
107.40  5288.443  341.777    0.000  341.777  1528.629 1196.520    0.000 1196.520   605.708 2101.944    0.000 2101.944
107.50  5222.152  375.883    0.000  375.883  1547.402 1337.380    0.000 1337.380   374.383 2381.931    0.000 2381.931
107.60  4984.889  387.308    0.000  387.308  1453.923 1336.035    0.000 1336.035   575.046 2119.940    0.000 2119.940
107.70  5002.027  343.856    0.000  343.856  1330.392 1305.870    0.000 1305.870   333.872 2224.303    0.000 2224.303
107.80  5283.946  357.545    0.000  357.545  1439.229 1218.754    0.000 1218.754   364.029 2077.620    0.000 2077.620
107.90  5136.252  326.138    0.000  326.138  1483.612 1207.198    0.000 1207.198   464.264 1953.966    0.000 1953.966
108.00  5088.923  365.889    0.000  365.889  1441.537 1182.205    0.000 1182.205   672.766 1838.848    0.000 1838.848
108.10  5187.768  363.722    0.000  363.722  1388.916 1282.962    0.000 1282.962   414.596 2035.498    0.000 2035.498
108.20  5194.010  319.807    0.000  319.807  1586.145 1258.340    0.000 1258.340   825.474 1768.076    0.000 1768.076
108.30  5206.950  347.007    0.000  347.007  1422.073 1261.798    0.000 1261.798   632.754 2031.271    0.000 2031.271
108.40  5261.417  325.120    0.000  325.120  1385.290 1275.590    0.000 1275.590   533.327 2045.652    0.000 2045.652
108.50  5275.984  370.496    0.000  370.496  1395.966 1260.237    0.000 1260.237   716.798 1853.127    0.000 1853.127
108.60  5016.504  390.088    0.000  390.088  1384.933 1245.501    0.000 1245.501   553.934 1854.134    0.000 1854.134
108.70  5365.309  329.750    0.000  329.750  1717.370 1054.367    0.000 1054.367   943.907 1781.953    0.000 1781.953
108.80  5314.528  357.385    0.000  357.385  1623.151 1288.432    0.000 1288.432   868.101 1827.995    0.000 1827.995
108.90  5028.499  416.917    0.000  416.917  1595.701 1055.929    0.000 1055.929   907.309 1589.535    0.000 1589.535
109.00  5157.440  304.540    0.000  304.540  1838.891 1074.551    0.000 1074.551   855.633 1990.957    0.000 1990.957
109.10  5301.516  274.928    0.000  274.928  1664.782 1209.141    0.000 1209.141   583.790 1894.147    0.000 1894.147
109.20  5202.514  407.550    0.000  407.550  1536.858 1360.039    0.000 1360.039   601.286 2133.417    0.000 2133.417
109.30  5244.404  383.007    0.000  383.007  1357.874 1533.577    0.000 1533.577   522.371 2081.943    0.000 2081.943
109.40  5242.399  352.095    0.000  352.095  1279.676 1391.475    0.000 1391.475   333.067 2126.182    0.000 2126.182
109.50  5157.906  352.046    0.000  352.046  1373.492 1390.867    0.000 1390.867   241.079 2470.208    0.000 2470.208
109.60  5291.606  366.791    0.000  366.791  1242.783 1590.527    0.000 1590.527   181.259 2493.127    0.000 2493.127
109.70  5227.259  382.806    0.000  382.806  1405.345 1361.594    0.000 1361.594   392.984 2361.830    0.000 2361.830
109.80  5480.454  361.278    0.000  361.278  1574.581 1313.502    0.000 1313.502   663.013 1878.663    0.000 1878.663
109.90  5478.081  320.024    0.000  320.024  1710.946 1035.254    0.000 1035.254   650.747 2068.370    0.000 2068.370
110.00  5327.640  310.912    0.000  310.912  1615.411 1074.262    0.000 1074.262   510.906 2028.260    0.000 2028.260
110.10  5469.092  291.338    0.000  291.338  1687.047  982.826    0.000  982.826   562.278 1929.137    0.000 1929.137
110.20  5357.252  336.971    0.000  336.971  1540.093 1332.139    0.000 1332.139   512.617 2305.225    0.000 2305.225
110.30  5465.576  299.170    0.000  299.170  1747.113 1095.924    0.000 1095.924   431.688 2219.374    0.000 2219.374
110.40  5493.076  334.601    0.000  334.601  1626.651 1213.031    0.000 1213.031   423.143 2225.305    0.000 2225.305
110.50  5431.772  344.839    0.000  344.839  1596.857 1238.066    0.000 1238.066   554.939 2086.259    0.000 2086.259
110.60  5495.542  345.702    0.000  345.702  1731.146 1231.708    0.000 1231.708   321.305 2314.977    0.000 2314.977
110.70  5399.265  305.474    0.000  305.474  1765.687 1226.955    0.000 1226.955   342.212 2314.273    0.000 2314.273
110.80  5614.637  249.541    0.000  249.541  1608.378 1104.304    0.000 1104.304   656.080 1905.708    0.000 1905.708
110.90  5522.253  370.539    0.000  370.539  1851.713 1263.672    0.000 1263.672   625.308 2264.910    0.000 2264.910
111.00  5501.355  345.454    0.000  345.454  1848.470 1147.241    0.000 1147.241   585.801 2333.879    0.000 2333.879
111.10  5495.066  350.008    0.000  350.008  1826.062 1268.371    0.000 1268.371   444.050 2280.087    0.000 2280.087
111.20  5523.950  299.042    0.000  299.042  1787.974 1221.649    0.000 1221.649   342.108 2464.971    0.000 2464.971
111.30  5399.158  309.914    0.000  309.914  1663.875 1214.299    0.000 1214.299   420.328 2236.969    0.000 2236.969
111.40  5616.047  289.502    0.000  289.502  1821.523 1254.022    0.000 1254.022   302.098 2527.401    0.000 2527.401
111.50  5743.645  305.395    0.000  305.395  1832.403 1166.298    0.000 1166.298   331.456 2402.138    0.000 2402.138
111.60  5642.846  337.096    0.000  337.096  1816.446 1231.321    0.000 1231.321   433.095 2272.950    0.000 2272.950
111.70  5515.265  323.696    0.000  323.696  1727.386 1176.809    0.000 1176.809   311.850 2096.017    0.000 2096.017
111.80  5633.353  276.432    0.000  276.432  1875.419  996.858    0.000  996.858   796.221 1817.133    0.000 1817.133
111.90  5514.215  353.838    0.000  353.838  1835.995 1116.461    0.000 1116.461   422.538 2220.180    0.000 2220.180
112.00  5621.179  358.353    0.000  358.353  1653.033 1307.022    0.000 1307.022   541.268 2142.160    0.000 2142.160
112.10  5537.607  375.860    0.000  375.860  1525.217 1369.964    0.000 1369.964   252.638 2317.689    0.000 2317.689
112.20  5606.540  319.403    0.000  319.403  1571.612 1250.381    0.000 1250.381   291.747 2379.517    0.000 2379.517
112.30  5501.280  338.320    0.000  338.320  1573.270 1149.955    0.000 1149.955   311.553 2106.369    0.000 2106.369
112.40  5502.558  350.383    0.000  350.383  1830.039 1197.224    0.000 1197.224   494.013 2158.347    0.000 2158.347
112.50  5645.010  307.223    0.000  307.223  1782.505 1211.951    0.000 1211.951   514.528 2306.432    0.000 2306.432
112.60  5357.154  331.019    0.000  331.019  1719.651 1063.579    0.000 1063.579   617.371 1686.950    0.000 1686.950
112.70  5613.074  401.161    0.000  401.161  1736.818 1237.675    0.000 1237.675   535.440 2162.576    0.000 2162.576
112.80  5581.130  341.270    0.000  341.270  1567.710 1224.273    0.000 1224.273   504.370 1992.868    0.000 1992.868
112.90  5393.364  321.474    0.000  321.474  1716.966 1166.649    0.000 1166.649   713.989 1866.605    0.000 1866.605
113.00  5408.844  398.234    0.000  398.234  1592.734 1202.020    0.000 1202.020   504.678 1887.314    0.000 1887.314
113.10  5326.393  314.949    0.000  314.949  1549.418 1196.222    0.000 1196.222   600.386 1770.494    0.000 1770.494
113.20  5357.285  344.794    0.000  344.794  1573.684 1242.904    0.000 1242.904   614.453 2074.701    0.000 2074.701
113.30  5344.969  335.253    0.000  335.253  1330.142 1297.957    0.000 1297.957   484.062 1890.227    0.000 1890.227
113.40  5308.832  348.231    0.000  348.231  1547.967 1160.946    0.000 1160.946   501.256 1788.791    0.000 1788.791
113.50  5202.874  323.087    0.000  323.087  1588.412 1151.343    0.000 1151.343   613.243 1852.925    0.000 1852.925
113.60  5338.216  371.996    0.000  371.996  1610.657 1157.139    0.000 1157.139   602.194 2019.811    0.000 2019.811
113.70  5327.050  337.763    0.000  337.763  1584.763 1257.750    0.000 1257.750   410.473 2151.717    0.000 2151.717
113.80  5476.820  352.188    0.000  352.188  1443.444 1354.033    0.000 1354.033   428.373 2289.952    0.000 2289.952
113.90  5198.592  376.087    0.000  376.087  1344.184 1287.959    0.000 1287.959   339.401 1930.442    0.000 1930.442
114.00  5207.885  409.091    0.000  409.091  1514.007 1177.230    0.000 1177.230   452.293 1829.297    0.000 1829.297
114.10  5405.897  308.935    0.000  308.935  1421.812 1238.858    0.000 1238.858   313.460 1996.891    0.000 1996.891
114.20  5424.109  364.773    0.000  364.773  1553.852 1176.856    0.000 1176.856   340.505 2016.198    0.000 2016.198
114.30  5273.009  418.982    0.000  418.982  1334.911 1356.304    0.000 1356.304   291.342 2060.422    0.000 2060.422
114.40  5317.655  429.307    0.000  429.307  1415.882 1323.282    0.000 1323.282   323.412 2098.727    0.000 2098.727
114.50  5325.200  409.988    0.000  409.988  1314.765 1299.949    0.000 1299.949   141.650 2206.501    0.000 2206.501
114.60  5403.988  421.273    0.000  421.273  1516.349 1323.714    0.000 1323.714   423.440 2129.687    0.000 2129.687
114.70  5442.537  391.578    0.000  391.578  1460.734 1327.012    0.000 1327.012   161.256 2356.302    0.000 2356.302
114.80  5338.371  352.887    0.000  352.887  1380.542 1318.829    0.000 1318.829   231.931 2116.526    0.000 2116.526
114.90  5368.897  364.960    0.000  364.960  1595.876 1195.841    0.000 1195.841   570.224 1990.058    0.000 1990.058
115.00  5258.276  362.532    0.000  362.532  1346.844 1318.624    0.000 1318.624   364.935 2191.123    0.000 2191.123
115.10  5574.161  355.152    0.000  355.152  1591.794 1219.091    0.000 1219.091   484.772 2207.210    0.000 2207.210
115.20  5318.298  424.883    0.000  424.883  1279.411 1363.656    0.000 1363.656   301.498 2096.721    0.000 2096.721
115.30  5347.404  395.526    0.000  395.526  1459.976 1253.170    0.000 1253.170   362.718 1888.314    0.000 1888.314
115.40  5282.178  396.037    0.000  396.037  1355.800 1273.915    0.000 1273.915   380.720 1896.563    0.000 1896.563
115.50  5251.088  332.690    0.000  332.690  1426.924 1215.676    0.000 1215.676   420.129 2019.713    0.000 2019.713
115.60  5284.532  353.842    0.000  353.842  1452.812 1304.917    0.000 1304.917   463.957 1827.694    0.000 1827.694
115.70  5232.917  369.316    0.000  369.316  1407.758 1263.486    0.000 1263.486   411.378 2087.062    0.000 2087.062
115.80  5188.996  337.305    0.000  337.305  1394.148 1377.891    0.000 1377.891   341.912 2006.241    0.000 2006.241
115.90  5205.829  418.536    0.000  418.536  1277.675 1419.747    0.000 1419.747   351.364 2209.323    0.000 2209.323
116.00  5239.571  384.275    0.000  384.275  1447.984 1225.132    0.000 1225.132   342.713 1988.638    0.000 1988.638
116.10  5175.609  428.636    0.000  428.636  1185.962 1448.483    0.000 1448.483   171.206 1940.182    0.000 1940.182
116.20  5300.903  388.572    0.000  388.572  1237.327 1292.750    0.000 1292.750   222.075 2141.749    0.000 2141.749
116.30  5287.379  434.292    0.000  434.292  1334.039 1332.665    0.000 1332.665   342.512 2193.830    0.000 2193.830
116.40  5243.453  398.885    0.000  398.885  1074.387 1476.939    0.000 1476.939   202.272 1972.562    0.000 1972.562
116.50  5273.214  393.717    0.000  393.717  1241.215 1460.071    0.000 1460.071   343.216 2062.435    0.000 2062.435
116.60  5244.861  372.043    0.000  372.043  1163.657 1391.121    0.000 1391.121   291.542 1992.871    0.000 1992.871
116.70  5457.092  325.496    0.000  325.496  1224.791 1475.602    0.000 1475.602   371.267 1839.358    0.000 1839.358
116.80  5434.222  349.768    0.000  349.768  1402.662 1259.896    0.000 1259.896   533.226 1829.703    0.000 1829.703
116.90  5322.534  352.472    0.000  352.472  1315.073 1401.628    0.000 1401.628   281.292 2137.944    0.000 2137.944
117.00  5354.613  331.014    0.000  331.014  1444.811 1328.176    0.000 1328.176   299.388 1963.719    0.000 1963.719
117.10  5368.688  270.420    0.000  270.420  1517.425 1158.922    0.000 1158.922   342.512 2080.234    0.000 2080.234
117.20  5517.102  296.027    0.000  296.027  1568.987 1218.096    0.000 1218.096   510.005 1976.085    0.000 1976.085
117.30  5507.101  299.684    0.000  299.684  1452.723 1308.883    0.000 1308.883   321.305 2287.935    0.000 2287.935
117.40  5305.225  335.682    0.000  335.682  1434.733 1251.031    0.000 1251.031   301.296 1981.606    0.000 1981.606
117.50  5283.399  321.168    0.000  321.168  1399.357 1268.982    0.000 1268.982   361.715 2082.639    0.000 2082.639
117.60  5260.199  274.784    0.000  274.784  1435.454 1250.558    0.000 1250.558   290.437 2057.305    0.000 2057.305
117.70  5214.459  294.974    0.000  294.974  1213.311 1370.589    0.000 1370.589   201.871 1981.616    0.000 1981.616
117.80  5418.697  175.849    0.000  175.849  1415.629 1299.379    0.000 1299.379   200.663 2129.700    0.000 2129.700
117.90  5231.698  246.895    0.000  246.895  1288.449 1217.721    0.000 1217.721   189.506 1919.285    0.000 1919.285
118.00  5319.048  240.926    0.000  240.926  1430.500 1288.831    0.000 1288.831   221.774 1906.313    0.000 1906.313
118.10  5340.149  240.312    0.000  240.312  1467.986 1273.707    0.000 1273.707   261.184 2232.546    0.000 2232.546
118.20  5372.421  226.391    0.000  226.391  1356.927 1128.905    0.000 1128.905   199.861 1974.871    0.000 1974.871
118.30  5307.168  264.460    0.000  264.460  1346.817 1343.333    0.000 1343.333   232.634 2298.282    0.000 2298.282
118.40  5316.993  327.439    0.000  327.439  1401.750 1355.962    0.000 1355.962   331.457 2187.499    0.000 2187.499
118.50  5293.382  352.485    0.000  352.485  1277.756 1461.261    0.000 1461.261   231.626 2337.491    0.000 2337.491
118.60  5287.542  393.879    0.000  393.879  1208.016 1624.103    0.000 1624.103   273.148 2220.171    0.000 2220.171
118.70  5438.024  347.337    0.000  347.337  1406.757 1300.378    0.000 1300.378   302.803 1997.499    0.000 1997.499
118.80  5265.717  384.956    0.000  384.956  1339.658 1269.516    0.000 1269.516   232.834 2118.837    0.000 2118.837
118.90  5287.981  340.436    0.000  340.436  1302.405 1278.074    0.000 1278.074   252.840 2055.003    0.000 2055.003
119.00  5257.089  363.426    0.000  363.426  1311.917 1325.886    0.000 1325.886   321.604 2009.861    0.000 2009.861
119.10  5393.154  354.213    0.000  354.213  1293.810 1205.913    0.000 1205.913   279.985 2003.834    0.000 2003.834
119.20  5193.020  404.627    0.000  404.627  1397.990 1293.729    0.000 1293.729   382.126 2006.245    0.000 2006.245
119.30  5504.385  310.134    0.000  310.134  1410.012 1311.345    0.000 1311.345   303.107 2100.134    0.000 2100.134
119.40  5307.097  306.736    0.000  306.736  1482.175 1251.646    0.000 1251.646   321.104 2097.320    0.000 2097.320
119.50  5459.783  266.932    0.000  266.932  1510.903 1330.021    0.000 1330.021   393.381 2067.160    0.000 2067.160
119.60  5278.043  397.890    0.000  397.890  1374.229 1372.258    0.000 1372.258   449.686 2044.950    0.000 2044.950
119.70  5297.102  398.223    0.000  398.223  1531.698 1229.992    0.000 1229.992   482.459 2083.351    0.000 2083.351
119.80  5256.966  374.468    0.000  374.468  1463.493 1317.926    0.000 1317.926   482.057 1919.686    0.000 1919.686
119.90  5406.937  392.346    0.000  392.346  1472.131 1278.833    0.000 1278.833   472.402 2168.594    0.000 2168.594
120.00  5384.691  338.638    0.000  338.638  1556.169 1389.676    0.000 1389.676   261.686 2292.148    0.000 2292.148
120.10  5338.877  331.715    0.000  331.715  1410.826 1247.807    0.000 1247.807   202.372 2150.706    0.000 2150.706
120.20  5224.358  334.046    0.000  334.046  1414.921 1379.842    0.000 1379.842   212.627 2208.011    0.000 2208.011
120.30  5211.757  292.565    0.000  292.565  1369.663 1379.407    0.000 1379.407   201.366 2303.421    0.000 2303.421
120.40  5201.000  274.801    0.000  274.801  1528.798 1193.882    0.000 1193.882   293.455 2016.288    0.000 2016.288
120.50  5181.846  289.486    0.000  289.486  1481.512 1264.035    0.000 1264.035   434.102 2106.767    0.000 2106.767
120.60  5121.448  323.053    0.000  323.053  1459.862 1362.658    0.000 1362.658   403.139 2180.663    0.000 2180.663
120.70  5183.826  325.881    0.000  325.881  1443.726 1323.233    0.000 1323.233   383.633 2206.100    0.000 2206.100
120.80  5350.013  295.875    0.000  295.875  1507.370 1380.437    0.000 1380.437   269.228 2623.014    0.000 2623.014
120.90  5177.694  230.528    0.000  230.528  1395.428 1373.106    0.000 1373.106   322.909 2383.645    0.000 2383.645
121.00  5335.810  288.792    0.000  288.792  1507.280 1316.977    0.000 1316.977   381.823 2337.695    0.000 2337.695
121.10  5478.578  320.956    0.000  320.956  1416.319 1193.796    0.000 1193.796   311.553 2141.456    0.000 2141.456
121.20  5550.422  318.661    0.000  318.661  1381.239 1469.678    0.000 1469.678   189.906 2446.881    0.000 2446.881
121.30  5496.354  316.234    0.000  316.234  1534.629 1362.719    0.000 1362.719   311.749 2341.721    0.000 2341.721
121.40  5290.763  358.215    0.000  358.215  1241.571 1484.592    0.000 1484.592   101.136 2369.673    0.000 2369.673
121.50  5385.526  286.259    0.000  286.259  1433.112 1316.541    0.000 1316.541   331.653 2080.429    0.000 2080.429
121.60  5498.436  316.018    0.000  316.018  1500.935 1247.628    0.000 1247.628   330.554 2003.128    0.000 2003.128
121.70  5486.217  351.309    0.000  351.309  1551.829 1160.266    0.000 1160.266   460.443 2253.859    0.000 2253.859
121.80  5557.149  253.921    0.000  253.921  1779.001 1129.766    0.000 1129.766   501.861 2159.953    0.000 2159.953
121.90  5276.218  345.859    0.000  345.859  1589.341 1189.999    0.000 1189.999   322.006 2211.932    0.000 2211.932
122.00  5240.428  362.165    0.000  362.165  1308.667 1289.175    0.000 1289.175   261.685 2120.041    0.000 2120.041
122.10  5353.751  353.245    0.000  353.245  1396.393 1359.298    0.000 1359.298   351.864 2127.783    0.000 2127.783
122.20  5423.430  358.712    0.000  358.712  1350.219 1331.669    0.000 1331.669   259.878 2271.142    0.000 2271.142
122.30  5440.660  296.439    0.000  296.439  1486.603 1313.078    0.000 1313.078   240.974 2404.849    0.000 2404.849
122.40  5615.583  304.061    0.000  304.061  1520.338 1395.146    0.000 1395.146   190.407 2351.269    0.000 2351.269
122.50  5380.083  289.834    0.000  289.834  1185.285 1346.958    0.000 1346.958   202.473 2011.362    0.000 2011.362
122.60  5329.180  232.116    0.000  232.116  1446.154 1178.236    0.000 1178.236   310.544 1978.394    0.000 1978.394
122.70  5260.672  295.590    0.000  295.590  1365.830 1286.793    0.000 1286.793   130.592 2282.203    0.000 2282.203
122.80  5378.304  265.977    0.000  265.977  1321.555 1303.404    0.000 1303.404   139.640 2267.934    0.000 2267.934
122.90  5422.726  282.342    0.000  282.342  1442.595 1411.946    0.000 1411.946   240.974 2230.629    0.000 2230.629
123.00  5423.804  277.850    0.000  277.850  1402.106 1189.744    0.000 1189.744   291.245 2150.913    0.000 2150.913
123.10  5453.802  274.676    0.000  274.676  1362.271 1380.397    0.000 1380.397   401.125 2138.639    0.000 2138.639
123.20  5376.818  329.722    0.000  329.722  1507.572 1268.900    0.000 1268.900   392.277 2103.756    0.000 2103.756
123.30  5447.085  252.853    0.000  252.853  1477.003 1195.356    0.000 1195.356   331.153 2162.265    0.000 2162.265
123.40  5455.897  285.122    0.000  285.122  1485.486 1284.669    0.000 1284.669   513.819 2053.892    0.000 2053.892
123.50  5375.377  317.146    0.000  317.146  1430.634 1338.597    0.000 1338.597   421.234 2369.573    0.000 2369.573
123.60  5619.817  312.570    0.000  312.570  1650.957 1344.381    0.000 1344.381   522.060 2416.211    0.000 2416.211
123.70  5652.629  182.332    0.000  182.332  1602.398 1300.984    0.000 1300.984   501.954 2242.288    0.000 2242.288
123.80  5586.981  265.132    0.000  265.132  1776.559 1245.649    0.000 1245.649   732.479 2193.837    0.000 2193.837
123.90  5491.425  251.007    0.000  251.007  1550.823 1141.097    0.000 1141.097   540.667 1776.522    0.000 1776.522
124.00  5523.912  251.015    0.000  251.015  1617.358 1090.124    0.000 1090.124   531.917 1918.977    0.000 1918.977
124.10  5483.878  305.512    0.000  305.512  1625.609 1162.550    0.000 1162.550   574.039 1969.249    0.000 1969.249
124.20  5449.743  362.146    0.000  362.146  1480.945 1193.767    0.000 1193.767   431.486 1992.874    0.000 1992.874
124.30  5362.197  308.483    0.000  308.483  1555.186 1183.170    0.000 1183.170   533.028 1929.337    0.000 1929.337
124.40  5450.772  296.239    0.000  296.239  1719.177 1067.007    0.000 1067.007   573.845 1919.686    0.000 1919.686
124.50  5430.966  252.518    0.000  252.518  1703.993 1200.677    0.000 1200.677   549.918 1867.204    0.000 1867.204
124.60  5435.913  287.471    0.000  287.471  1535.495 1164.969    0.000 1164.969   484.264 1927.722    0.000 1927.722
124.70  5440.691  268.994    0.000  268.994  1603.547 1161.467    0.000 1161.467   432.891 1910.933    0.000 1910.933
124.80  5458.417  264.792    0.000  264.792  1536.133 1149.832    0.000 1149.832   464.460 1887.309    0.000 1887.309
124.90  5464.170  255.467    0.000  255.467  1496.158 1200.542    0.000 1200.542   463.954 1850.613    0.000 1850.613
125.00  5365.625  327.121    0.000  327.121  1518.837 1143.796    0.000 1143.796   382.629 1965.128    0.000 1965.128
125.10  5383.295  335.882    0.000  335.882  1531.959 1206.954    0.000 1206.954   523.469 1958.888    0.000 1958.888
125.20  5395.528  325.434    0.000  325.434  1560.223 1186.160    0.000 1186.160   482.351 1845.688    0.000 1845.688
125.30  5644.944  387.921    0.000  387.921  1593.373 1158.102    0.000 1158.102   470.294 1928.031    0.000 1928.031
125.40  5491.042  390.960    0.000  390.960  1538.399 1162.251    0.000 1162.251   423.139 2060.124    0.000 2060.124
125.50  5538.053  330.089    0.000  330.089  1544.620 1094.507    0.000 1094.507   464.560 2059.120    0.000 2059.120
125.60  5494.384  295.481    0.000  295.481  1705.763  985.081    0.000  985.081   535.938 2023.534    0.000 2023.534
125.70  5405.485  313.516    0.000  313.516  1537.352 1175.258    0.000 1175.258   453.801 1901.280    0.000 1901.280
125.80  5540.432  383.657    0.000  383.657  1685.912 1257.278    0.000 1257.278   584.091 1927.422    0.000 1927.422
125.90  5573.367  306.604    0.000  306.604  1581.716 1204.060    0.000 1204.060   513.416 2010.162    0.000 2010.162
126.00  5464.042  326.154    0.000  326.154  1547.377 1244.907    0.000 1244.907   493.008 2220.472    0.000 2220.472
126.10  5540.930  302.169    0.000  302.169  1575.875 1118.965    0.000 1118.965   573.635 1768.779    0.000 1768.779
126.20  5499.667  315.432    0.000  315.432  1586.829 1096.670    0.000 1096.670   574.848 2105.472    0.000 2105.472
126.30  5500.519  312.972    0.000  312.972  1654.312 1213.223    0.000 1213.223   552.226 1844.990    0.000 1844.990
126.40  5460.260  364.211    0.000  364.211  1643.346  999.818    0.000  999.818   393.485 1928.529    0.000 1928.529
126.50  5419.134  313.474    0.000  313.474  1625.658 1177.115    0.000 1177.115   462.252 2101.643    0.000 2101.643
126.60  5463.434  308.753    0.000  308.753  1554.066 1126.629    0.000 1126.629   552.022 1728.772    0.000 1728.772
126.70  5266.325  375.877    0.000  375.877  1578.882 1114.385    0.000 1114.385   470.392 2000.809    0.000 2000.809
126.80  5225.350  369.001    0.000  369.001  1561.021 1120.912    0.000 1120.912   382.827 2104.761    0.000 2104.761
126.90  5127.167  420.032    0.000  420.032  1531.409 1169.419    0.000 1169.419   483.761 1930.334    0.000 1930.334
127.00  5136.253  423.482    0.000  423.482  1650.569 1132.492    0.000 1132.492   358.704 2168.801    0.000 2168.801
127.10  5042.352  434.025    0.000  434.025  1510.136 1157.182    0.000 1157.182   410.976 2061.130    0.000 2061.130
127.20  5358.111  446.598    0.000  446.598  1549.856 1255.625    0.000 1255.625   600.580 2013.877    0.000 2013.877
127.30  5320.705  394.050    0.000  394.050  1657.490 1019.278    0.000 1019.278   590.431 1790.198    0.000 1790.198
127.40  5315.090  410.328    0.000  410.328  1514.774 1135.579    0.000 1135.579   472.407 1960.604    0.000 1960.604
127.50  5452.621  372.830    0.000  372.830  1691.720 1176.986    0.000 1176.986   649.443 2094.406    0.000 2094.406
127.60  5445.059  360.464    0.000  360.464  1843.715 1060.128    0.000 1060.128   652.257 1972.758    0.000 1972.758
127.70  5434.338  400.772    0.000  400.772  1770.039 1249.704    0.000 1249.704   503.666 2300.598    0.000 2300.598
127.80  5356.930  438.895    0.000  438.895  1583.110 1108.984    0.000 1108.984   481.549 2079.731    0.000 2079.731
127.90  5445.816  405.422    0.000  405.422  1624.566 1221.000    0.000 1221.000   593.039 2121.556    0.000 2121.556
128.00  5546.956  369.536    0.000  369.536  1718.918 1123.029    0.000 1123.029   682.419 1941.099    0.000 1941.099
128.10  5406.818  395.355    0.000  395.355  1655.799 1108.599    0.000 1108.599   514.025 1988.651    0.000 1988.651
128.20  5477.255  358.168    0.000  358.168  1816.140 1142.922    0.000 1142.922   673.065 1907.622    0.000 1907.622
128.30  5348.628  362.376    0.000  362.376  1648.317 1135.704    0.000 1135.704   451.392 1999.410    0.000 1999.410
128.40  5569.666  371.391    0.000  371.391  1686.774 1368.082    0.000 1368.082   572.732 2191.220    0.000 2191.220
128.50  5510.423  398.284    0.000  398.284  1625.659 1216.336    0.000 1216.336   523.169 2030.675    0.000 2030.675
128.60  5627.704  376.858    0.000  376.858  1727.544 1115.454    0.000 1115.454   584.896 2090.986    0.000 2090.986
128.70  5441.322  354.812    0.000  354.812  1674.117 1113.854    0.000 1113.854   755.302 1899.269    0.000 1899.269
128.80  5556.767  374.076    0.000  374.076  1569.582 1106.639    0.000 1106.639   664.017 2120.242    0.000 2120.242
128.90  5490.120  354.946    0.000  354.946  1607.760 1145.325    0.000 1145.325   694.680 1939.184    0.000 1939.184
129.00  5511.975  335.565    0.000  335.565  1602.388 1191.580    0.000 1191.580   492.608 2150.502    0.000 2150.502
129.10  5562.750  283.357    0.000  283.357  1549.561 1148.581    0.000 1148.581   343.620 2221.487    0.000 2221.487
129.20  5464.932  345.494    0.000  345.494  1385.113 1123.693    0.000 1123.693   391.879 1913.441    0.000 1913.441
129.30  5562.968  306.271    0.000  306.271  1346.277 1341.938    0.000 1341.938   231.426 2112.898    0.000 2112.898
129.40  5409.120  335.986    0.000  335.986  1307.772 1169.753    0.000 1169.753   282.096 2076.417    0.000 2076.417
129.50  5404.163  308.410    0.000  308.410  1464.062 1038.800    0.000 1038.800   283.102 1963.115    0.000 1963.115
129.60  5545.880  297.555    0.000  297.555  1487.059 1139.270    0.000 1139.270   301.096 2121.053    0.000 2121.053
129.70  5415.911  323.648    0.000  323.648  1373.988 1252.620    0.000 1252.620   441.036 1979.089    0.000 1979.089
129.80  5471.231  366.176    0.000  366.176  1365.423 1224.227    0.000 1224.227   190.708 2210.618    0.000 2210.618
129.90  5560.429  369.467    0.000  369.467  1301.283 1378.904    0.000 1378.904   241.381 2238.869    0.000 2238.869
130.00  5294.753  340.428    0.000  340.428  1474.704 1151.864    0.000 1151.864   191.717 2038.114    0.000 2038.114
130.10  5430.028  290.811    0.000  290.811  1541.021 1122.205    0.000 1122.205   222.479 2102.858    0.000 2102.858
130.20  5640.245  285.353    0.000  285.353  1668.647 1245.926    0.000 1245.926   330.856 2414.701    0.000 2414.701
130.30  5580.996  312.130    0.000  312.130  1651.698 1195.269    0.000 1195.269   433.299 2136.735    0.000 2136.735
130.40  5399.580  283.302    0.000  283.302  1632.059 1051.931    0.000 1051.931   363.123 2169.800    0.000 2169.800
130.50  5452.321  298.302    0.000  298.302  1540.356 1158.475    0.000 1158.475   161.757 2311.051    0.000 2311.051
130.60  5512.467  310.289    0.000  310.289  1668.896 1217.303    0.000 1217.303   399.821 2329.653    0.000 2329.653
130.70  5660.595  294.686    0.000  294.686  1558.863 1212.111    0.000 1212.111   250.830 2288.431    0.000 2288.431
130.80  5592.097  307.419    0.000  307.419  1512.321 1245.598    0.000 1245.598   181.362 2340.319    0.000 2340.319
130.90  5741.335  252.029    0.000  252.029  1335.003 1391.556    0.000 1391.556   109.882 2384.047    0.000 2384.047
131.00  5485.678  283.175    0.000  283.175  1318.218 1298.595    0.000 1298.595   180.655 2294.164    0.000 2294.164
131.10  5554.559  295.335    0.000  295.335  1469.884 1321.669    0.000 1321.669   311.351 2277.775    0.000 2277.775
131.20  5508.153  345.721    0.000  345.721  1539.281 1190.115    0.000 1190.115   161.859 2305.934    0.000 2305.934
131.30  5461.067  323.448    0.000  323.448  1434.882 1247.879    0.000 1247.879   161.256 2297.994    0.000 2297.994
131.40  5526.863  349.388    0.000  349.388  1508.420 1258.000    0.000 1258.000   181.262 2401.845    0.000 2401.845
131.50  5585.225  296.536    0.000  296.536  1598.601 1091.066    0.000 1091.066   211.721 2119.237    0.000 2119.237
131.60  5402.662  284.438    0.000  284.438  1375.898 1213.983    0.000 1213.983   141.147 2261.593    0.000 2261.593
131.70  5443.952  286.916    0.000  286.916  1362.718 1267.187    0.000 1267.187   200.865 2213.636    0.000 2213.636
131.80  5539.708  261.646    0.000  261.646  1586.148 1301.702    0.000 1301.702   300.090 2251.836    0.000 2251.836
131.90  5395.018  299.206    0.000  299.206  1442.130 1251.860    0.000 1251.860   341.508 2135.320    0.000 2135.320
132.00  5466.559  294.305    0.000  294.305  1479.297 1206.029    0.000 1206.029   430.779 2029.161    0.000 2029.161
132.10  5249.818  344.947    0.000  344.947  1348.498 1261.314    0.000 1261.314   211.218 2289.538    0.000 2289.538
132.20  5478.487  347.693    0.000  347.693  1565.126 1262.362    0.000 1262.362   260.881 2214.343    0.000 2214.343
132.30  5447.466  329.138    0.000  329.138  1505.002 1167.818    0.000 1167.818   300.893 2238.377    0.000 2238.377
132.40  5324.610  313.981    0.000  313.981  1552.686 1185.628    0.000 1185.628   301.398 2236.266    0.000 2236.266
132.50  5413.247  353.327    0.000  353.327  1611.177 1020.092    0.000 1020.092   442.643 2085.768    0.000 2085.768
132.60  5326.224  383.259    0.000  383.259  1460.485 1106.420    0.000 1106.420   328.644 1813.322    0.000 1813.322
132.70  5318.652  387.178    0.000  387.178  1604.041 1120.612    0.000 1120.612   411.781 1953.361    0.000 1953.361
132.80  5397.739  409.158    0.000  409.158  1493.586 1175.417    0.000 1175.417   269.228 2019.411    0.000 2019.411
132.90  5293.949  366.767    0.000  366.767  1510.474 1178.314    0.000 1178.314   332.560 2059.621    0.000 2059.621
133.00  5314.579  345.226    0.000  345.226  1573.492 1269.234    0.000 1269.234   360.915 2189.820    0.000 2189.820
133.10  5388.154  392.836    0.000  392.836  1275.047 1443.950    0.000 1443.950   200.866 2100.747    0.000 2100.747
133.20  5421.188  360.987    0.000  360.987  1397.121 1341.751    0.000 1341.751   331.254 2176.950    0.000 2176.950
133.30  5453.392  342.521    0.000  342.521  1505.682 1348.006    0.000 1348.006   321.804 2151.204    0.000 2151.204
133.40  5318.793  336.514    0.000  336.514  1360.716 1339.347    0.000 1339.347   190.610 2097.425    0.000 2097.425
133.50  5510.451  354.382    0.000  354.382  1473.982 1302.483    0.000 1302.483   301.195 1972.261    0.000 1972.261
133.60  5548.701  333.595    0.000  333.595  1568.786 1331.880    0.000 1331.880   361.214 2155.233    0.000 2155.233
133.70  5402.504  340.271    0.000  340.271  1348.964 1431.354    0.000 1431.354   272.038 2145.171    0.000 2145.171
133.80  5386.093  340.666    0.000  340.666  1321.762 1546.283    0.000 1546.283   291.143 2288.943    0.000 2288.943
133.90  5283.912  365.868    0.000  365.868  1438.358 1344.989    0.000 1344.989   280.688 2273.962    0.000 2273.962
134.00  5431.688  404.533    0.000  404.533  1504.721 1305.718    0.000 1305.718   491.803 2147.084    0.000 2147.084
134.10  5447.660  408.442    0.000  408.442  1478.854 1281.374    0.000 1281.374   510.804 1833.014    0.000 1833.014
134.20  5457.832  466.276    0.000  466.276  1420.249 1406.621    0.000 1406.621   511.008 1786.774    0.000 1786.774
134.30  5383.731  406.674    0.000  406.674  1540.407 1386.524    0.000 1386.524   622.996 1766.760    0.000 1766.760
134.40  5332.671  383.854    0.000  383.854  1367.660 1440.007    0.000 1440.007   640.994 1924.607    0.000 1924.607
134.50  5308.370  375.679    0.000  375.679  1347.125 1472.203    0.000 1472.203   411.981 2157.231    0.000 2157.231
134.60  5435.407  369.501    0.000  369.501  1566.817 1174.560    0.000 1174.560   450.286 2067.671    0.000 2067.671
134.70  5377.583  376.124    0.000  376.124  1367.158 1259.673    0.000 1259.673   591.333 1643.612    0.000 1643.612
134.80  5421.135  345.627    0.000  345.627  1461.804 1290.168    0.000 1290.168   519.253 2067.569    0.000 2067.569
134.90  5463.724  386.247    0.000  386.247  1505.333 1341.218    0.000 1341.218   598.875 1863.989    0.000 1863.989
135.00  5332.673  404.898    0.000  404.898  1351.791 1385.128    0.000 1385.128   430.781 1986.931    0.000 1986.931
135.10  5431.843  342.638    0.000  342.638  1580.504 1245.894    0.000 1245.894   531.213 1824.876    0.000 1824.876
135.20  5513.289  294.988    0.000  294.988  1375.068 1252.686    0.000 1252.686   420.224 1872.535    0.000 1872.535
135.30  5355.379  412.511    0.000  412.511  1382.920 1375.580    0.000 1375.580   522.261 1848.197    0.000 1848.197
135.40  5301.857  342.719    0.000  342.719  1407.370 1347.656    0.000 1347.656   611.334 1766.765    0.000 1766.765
135.50  5475.317  366.853    0.000  366.853  1534.651 1265.568    0.000 1265.568   421.629 1943.301    0.000 1943.301
135.60  5384.541  309.623    0.000  309.623  1572.742 1310.607    0.000 1310.607   671.154 1684.828    0.000 1684.828
135.70  5362.809  314.528    0.000  314.528  1366.362 1294.797    0.000 1294.797   490.499 1996.078    0.000 1996.078
135.80  5548.222  289.525    0.000  289.525  1413.100 1290.434    0.000 1290.434   530.207 1921.290    0.000 1921.290
135.90  5372.172  317.845    0.000  317.845  1483.641 1301.279    0.000 1301.279   371.764 2105.765    0.000 2105.765
136.00  5432.447  341.222    0.000  341.222  1567.433 1298.370    0.000 1298.370   531.913 1909.220    0.000 1909.220
136.10  5612.950  328.623    0.000  328.623  1630.697 1138.972    0.000 1138.972   639.888 1867.499    0.000 1867.499
136.20  5595.753  369.503    0.000  369.503  1521.958 1061.274    0.000 1061.274   521.157 1947.718    0.000 1947.718
136.30  5684.344  321.471    0.000  321.471  1561.978 1214.542    0.000 1214.542   431.381 2117.622    0.000 2117.622
136.40  5681.446  354.645    0.000  354.645  1705.498  977.891    0.000  977.891   551.517 1886.106    0.000 1886.106
136.50  5698.676  330.678    0.000  330.678  1666.361 1201.593    0.000 1201.593   432.688 2041.717    0.000 2041.717
136.60  5661.579  240.550    0.000  240.550  1664.343 1093.399    0.000 1093.399   500.148 1815.027    0.000 1815.027
136.70  5887.776  269.468    0.000  269.468  1658.130 1069.916    0.000 1069.916   499.249 1851.716    0.000 1851.716
136.80  5610.692  293.029    0.000  293.029  1766.827 1008.284    0.000 1008.284   551.124 1966.837    0.000 1966.837
136.90  5674.696  303.824    0.000  303.824  1702.098 1121.039    0.000 1121.039   535.841 1891.939    0.000 1891.939
137.00  5703.621  361.697    0.000  361.697  1593.048 1116.358    0.000 1116.358   494.420 1860.967    0.000 1860.967
137.10  5463.978  368.868    0.000  368.868  1648.391 1170.844    0.000 1170.844   469.888 1973.569    0.000 1973.569
137.20  5585.246  428.776    0.000  428.776  1638.657 1174.353    0.000 1174.353   512.312 2218.363    0.000 2218.363
137.30  5575.078  459.972    0.000  459.972  1651.148 1162.736    0.000 1162.736   493.007 2079.123    0.000 2079.123
137.40  5382.497  367.401    0.000  367.401  1570.167 1135.082    0.000 1135.082   433.291 1848.802    0.000 1848.802
137.50  5393.521  378.382    0.000  378.382  1465.255 1330.490    0.000 1330.490   381.420 2217.556    0.000 2217.556
137.60  5477.499  347.858    0.000  347.858  1423.126 1198.634    0.000 1198.634   522.763 1990.049    0.000 1990.049
137.70  5510.945  329.087    0.000  329.087  1551.362 1154.964    0.000 1154.964   381.824 1999.497    0.000 1999.497
137.80  5534.954  408.101    0.000  408.101  1673.380 1086.630    0.000 1086.630   531.112 1868.714    0.000 1868.714
137.90  5575.084  347.527    0.000  347.527  1510.828 1206.845    0.000 1206.845   370.966 2021.317    0.000 2021.317
138.00  5570.593  351.668    0.000  351.668  1566.683 1084.021    0.000 1084.021   391.675 1977.988    0.000 1977.988
138.10  5553.952  333.688    0.000  333.688  1583.626 1031.539    0.000 1031.539   443.148 1990.250    0.000 1990.250
138.20  5617.817  351.089    0.000  351.089  1567.322 1220.581    0.000 1220.581   460.740 1983.915    0.000 1983.915
138.30  5775.484  358.957    0.000  358.957  1592.356 1263.794    0.000 1263.794   411.077 2061.833    0.000 2061.833
138.40  5519.587  344.655    0.000  344.655  1440.011 1287.541    0.000 1287.541   230.319 2083.553    0.000 2083.553
138.50  5471.176  354.868    0.000  354.868  1493.055 1192.978    0.000 1192.978   462.249 1919.177    0.000 1919.177
138.60  5502.974  339.058    0.000  339.058  1432.696 1288.803    0.000 1288.803   262.086 2070.070    0.000 2070.070
138.70  5662.918  330.938    0.000  330.938  1489.635 1283.272    0.000 1283.272   380.616 2059.512    0.000 2059.512
138.80  5636.133  361.364    0.000  361.364  1484.930 1120.378    0.000 1120.378   402.330 2059.826    0.000 2059.826
138.90  5556.349  406.686    0.000  406.686  1570.998 1317.931    0.000 1317.931   360.911 2224.802    0.000 2224.802
139.00  5629.473  402.887    0.000  402.887  1650.544 1177.852    0.000 1177.852   501.154 2021.724    0.000 2021.724
139.10  5595.041  352.773    0.000  352.773  1595.512 1084.619    0.000 1084.619   532.621 2010.659    0.000 2010.659
139.20  5685.571  333.016    0.000  333.016  1575.364 1154.495    0.000 1154.495   382.828 2110.185    0.000 2110.185
139.30  5581.180  300.774    0.000  300.774  1635.936 1070.866    0.000 1070.866   422.134 2017.799    0.000 2017.799
139.40  5628.769  319.986    0.000  319.986  1555.124 1125.385    0.000 1125.385   372.973 2070.271    0.000 2070.271
139.50  5715.491  331.043    0.000  331.043  1535.118 1169.185    0.000 1169.185   444.457 2156.836    0.000 2156.836
139.60  5508.585  354.134    0.000  354.134  1631.366 1127.603    0.000 1127.603   422.337 2033.287    0.000 2033.287
139.70  5618.587  341.852    0.000  341.852  1489.727 1181.121    0.000 1181.121   481.753 1907.010    0.000 1907.010
139.80  5568.130  330.884    0.000  330.884  1361.196 1243.759    0.000 1243.759   340.103 1934.556    0.000 1934.556
139.90  5390.924  368.639    0.000  368.639  1525.206 1267.988    0.000 1267.988   512.010 1974.568    0.000 1974.568
140.00  5660.579  356.682    0.000  356.682  1643.665 1187.058    0.000 1187.058   560.569 1952.258    0.000 1952.258
140.10  5537.641  341.603    0.000  341.603  1627.799 1165.249    0.000 1165.249   472.900 1924.500    0.000 1924.500
140.20  5583.340  250.106    0.000  250.106  1723.427 1200.923    0.000 1200.923   411.981 2266.313    0.000 2266.313
140.30  5503.985  293.500    0.000  293.500  1556.763 1278.581    0.000 1278.581   482.454 2274.057    0.000 2274.057
140.40  5658.610  237.246    0.000  237.246  1811.406 1156.682    0.000 1156.682   483.862 2245.802    0.000 2245.802
140.50  5559.799  293.830    0.000  293.830  1631.295 1179.908    0.000 1179.908   402.129 2195.940    0.000 2195.940
140.60  5519.831  259.696    0.000  259.696  1750.721 1217.578    0.000 1217.578   511.511 2311.865    0.000 2311.865
140.70  5441.059  317.733    0.000  317.733  1795.316 1189.981    0.000 1189.981   554.034 2389.465    0.000 2389.465
140.80  5445.870  256.529    0.000  256.529  1623.965 1128.078    0.000 1128.078   472.302 2016.293    0.000 2016.293
140.90  5663.773  285.023    0.000  285.023  1669.323 1181.419    0.000 1181.419   523.069 2224.093    0.000 2224.093
141.00  5506.992  344.918    0.000  344.918  1653.952 1236.158    0.000 1236.158   451.892 2220.775    0.000 2220.775
141.10  5408.225  398.886    0.000  398.886  1596.714 1279.866    0.000 1279.866   361.513 2348.655    0.000 2348.655
141.20  5523.986  338.543    0.000  338.543  1671.348 1343.969    0.000 1343.969   271.236 2490.405    0.000 2490.405
141.30  5505.634  381.223    0.000  381.223  1732.428 1224.263    0.000 1224.263   542.272 2199.964    0.000 2199.964
141.40  5482.002  379.409    0.000  379.409  1750.895 1162.244    0.000 1162.244   512.213 1815.733    0.000 1815.733
141.50  5458.877  379.806    0.000  379.806  1746.990 1227.304    0.000 1227.304   402.732 2309.742    0.000 2309.742
141.60  5419.583  345.960    0.000  345.960  1704.672 1254.016    0.000 1254.016   341.909 2350.667    0.000 2350.667
141.70  5516.904  362.106    0.000  362.106  1704.212 1121.817    0.000 1121.817   371.868 2284.719    0.000 2284.719
141.80  5448.123  397.397    0.000  397.397  1646.653 1203.263    0.000 1203.263   171.407 2418.022    0.000 2418.022
141.90  5666.327  348.058    0.000  348.058  1562.278 1199.292    0.000 1199.292   212.929 2344.637    0.000 2344.637
142.00  5690.564  444.235    0.000  444.235  1724.720 1300.117    0.000 1300.117   292.247 2473.418    0.000 2473.418
142.10  5540.315  426.826    0.000  426.826  1662.303 1216.711    0.000 1216.711   161.152 2634.674    0.000 2634.674
142.20  5459.139  422.023    0.000  422.023  1485.264 1326.088    0.000 1326.088   252.033 2514.233    0.000 2514.233
142.30  5445.251  441.629    0.000  441.629  1501.699 1345.930    0.000 1345.930   151.201 2508.701    0.000 2508.701
142.40  5548.369  400.785    0.000  400.785  1732.812 1279.056    0.000 1279.056   343.117 2503.974    0.000 2503.974
142.50  5477.859  438.424    0.000  438.424  1604.083 1260.122    0.000 1260.122   262.994 2467.191    0.000 2467.191
142.60  5427.160  478.796    0.000  478.796  1501.358 1392.025    0.000 1392.025   241.078 2534.949    0.000 2534.949
142.70  5370.897  522.023    0.000  522.023  1564.093 1392.589    0.000 1392.589   231.826 2518.650    0.000 2518.650
142.80  5406.478  514.105    0.000  514.105  1559.232 1336.823    0.000 1336.823   323.513 2596.774    0.000 2596.774
142.90  5435.396  470.227    0.000  470.227  1649.692 1328.900    0.000 1328.900   483.863 2426.470    0.000 2426.470
143.00  5374.173  435.292    0.000  435.292  1459.242 1407.367    0.000 1407.367   271.739 2440.041    0.000 2440.041
143.10  5417.706  426.479    0.000  426.479  1585.036 1337.892    0.000 1337.892   211.116 2508.096    0.000 2508.096
143.20  5589.058  420.813    0.000  420.813  1507.834 1430.093    0.000 1430.093   319.796 2409.674    0.000 2409.674
143.30  5516.031  352.987    0.000  352.987  1589.232 1255.914    0.000 1255.914   382.121 2462.152    0.000 2462.152
143.40  5461.631  354.943    0.000  354.943  1471.176 1268.468    0.000 1268.468   530.912 2257.877    0.000 2257.877
143.50  5421.885  356.134    0.000  356.134  1573.350 1386.785    0.000 1386.785   290.641 2660.916    0.000 2660.916
143.60  5482.772  380.130    0.000  380.130  1463.909 1361.370    0.000 1361.370   331.554 2483.672    0.000 2483.672
143.70  5513.024  389.736    0.000  389.736  1411.758 1517.785    0.000 1517.785   391.370 2300.398    0.000 2300.398
143.80  5585.899  371.104    0.000  371.104  1469.948 1491.549    0.000 1491.549   472.398 2346.347    0.000 2346.347
143.90  5564.735  387.813    0.000  387.813  1364.430 1552.340    0.000 1552.340   401.224 2487.697    0.000 2487.697
144.00  5513.347  359.519    0.000  359.519  1497.319 1384.924    0.000 1384.924   353.069 2443.352    0.000 2443.352
144.10  5549.114  362.668    0.000  362.668  1724.778 1242.209    0.000 1242.209   512.311 2194.031    0.000 2194.031
144.20  5486.038  332.297    0.000  332.297  1606.894 1344.851    0.000 1344.851   331.154 2455.022    0.000 2455.022
144.30  5496.974  326.094    0.000  326.094  1510.741 1363.866    0.000 1363.866   342.411 2410.072    0.000 2410.072
144.40  5546.826  311.810    0.000  311.810  1636.162 1118.179    0.000 1118.179   331.958 2232.741    0.000 2232.741
144.50  5548.463  291.553    0.000  291.553  1688.082 1271.475    0.000 1271.475   360.810 2352.268    0.000 2352.268
144.60  5555.601  334.727    0.000  334.727  1562.130 1264.210    0.000 1264.210   362.217 2423.040    0.000 2423.040
144.70  5538.347  315.246    0.000  315.246  1727.179 1191.113    0.000 1191.113   542.369 2139.442    0.000 2139.442
144.80  5728.647  279.850    0.000  279.850  1563.673 1217.085    0.000 1217.085   230.925 2251.335    0.000 2251.335
144.90  5543.858  396.021    0.000  396.021  1681.722 1160.764    0.000 1160.764   332.458 2256.266    0.000 2256.266
145.00  5428.569  409.637    0.000  409.637  1588.667 1466.428    0.000 1466.428   364.434 2528.516    0.000 2528.516
145.10  5396.396  333.148    0.000  333.148  1759.039 1211.478    0.000 1211.478   441.035 2356.896    0.000 2356.896
145.20  5437.374  356.215    0.000  356.215  1687.022 1129.495    0.000 1129.495   201.868 2298.683    0.000 2298.683
145.30  5631.062  350.951    0.000  350.951  1646.568 1410.853    0.000 1410.853   312.655 2668.343    0.000 2668.343
145.40  5745.913  321.410    0.000  321.410  1875.060 1208.912    0.000 1208.912   469.788 2370.868    0.000 2370.868
145.50  5737.643  272.499    0.000  272.499  1906.734 1181.593    0.000 1181.593   531.713 2267.316    0.000 2267.316
145.60  5740.104  282.773    0.000  282.773  1668.498 1322.022    0.000 1322.022   439.631 2364.843    0.000 2364.843
145.70  5698.367  306.683    0.000  306.683  1766.260 1245.088    0.000 1245.088   490.696 2269.822    0.000 2269.822
145.80  5609.015  367.541    0.000  367.541  1843.988 1315.098    0.000 1315.098   660.496 2431.984    0.000 2431.984
145.90  5907.767  328.692    0.000  328.692  1802.184 1315.571    0.000 1315.571   600.879 2181.758    0.000 2181.758
146.00  5610.944  348.285    0.000  348.285  1881.444 1251.289    0.000 1251.289   690.658 2264.505    0.000 2264.505
146.10  5728.824  345.402    0.000  345.402  1812.350 1227.027    0.000 1227.027   761.530 2352.463    0.000 2352.463
146.20  5609.428  354.865    0.000  354.865  1727.544 1382.023    0.000 1382.023   551.921 2421.538    0.000 2421.538
146.30  5600.551  366.236    0.000  366.236  1482.265 1358.871    0.000 1358.871   231.524 2529.009    0.000 2529.009
146.40  5565.721  322.868    0.000  322.868  1558.589 1369.783    0.000 1369.783   311.346 2321.900    0.000 2321.900
146.50  5421.339  407.517    0.000  407.517  1648.230 1432.957    0.000 1432.957   281.589 2649.335    0.000 2649.335
146.60  5651.896  341.670    0.000  341.670  1633.453 1470.040    0.000 1470.040   370.963 2427.870    0.000 2427.870
146.70  5447.544  280.396    0.000  280.396  1591.973 1368.590    0.000 1368.590   391.576 2349.361    0.000 2349.361
146.80  5539.969  339.925    0.000  339.925  1525.283 1482.703    0.000 1482.703   251.029 2603.302    0.000 2603.302
146.90  5576.723  319.701    0.000  319.701  1482.889 1326.648    0.000 1326.648   292.449 2212.231    0.000 2212.231
147.00  5502.812  356.591    0.000  356.591  1517.730 1305.196    0.000 1305.196   281.592 2490.405    0.000 2490.405
147.10  5475.136  350.289    0.000  350.289  1621.850 1271.607    0.000 1271.607   292.749 2491.716    0.000 2491.716
147.20  5591.928  372.114    0.000  372.114  1753.172 1164.785    0.000 1164.785   321.301 2328.246    0.000 2328.246
147.30  5506.882  368.877    0.000  368.877  1740.089 1143.662    0.000 1143.662   291.042 2492.211    0.000 2492.211
147.40  5566.873  359.961    0.000  359.961  1683.234 1129.744    0.000 1129.744   474.311 2332.467    0.000 2332.467
147.50  5479.796  355.580    0.000  355.580  1552.295 1180.079    0.000 1180.079   169.700 2672.064    0.000 2672.064
147.60  5685.700  366.156    0.000  366.156  1634.507 1323.745    0.000 1323.745   269.629 2561.483    0.000 2561.483
147.70  5619.814  373.948    0.000  373.948  1629.184 1212.938    0.000 1212.938   200.561 2490.398    0.000 2490.398
147.80  5651.943  379.234    0.000  379.234  1408.622 1562.863    0.000 1562.863   149.994 2530.111    0.000 2530.111
147.90  5658.856  381.906    0.000  381.906  1516.686 1255.064    0.000 1255.064   120.940 2485.883    0.000 2485.883
148.00  5510.525  413.592    0.000  413.592  1586.216 1304.782    0.000 1304.782   161.456 2608.230    0.000 2608.230
148.10  5404.449  383.909    0.000  383.909  1515.353 1373.734    0.000 1373.734   170.403 2568.317    0.000 2568.317
148.20  5396.931  375.513    0.000  375.513  1390.371 1322.414    0.000 1322.414    60.320 2331.464    0.000 2331.464
148.30  5313.513  377.012    0.000  377.012  1356.287 1385.776    0.000 1385.776    70.373 2559.763    0.000 2559.763
148.40  5397.513  463.694    0.000  463.694  1491.159 1532.288    0.000 1532.288   221.071 2517.043    0.000 2517.043
148.50  5467.181  433.086    0.000  433.086  1339.013 1423.756    0.000 1423.756   271.036 2662.115    0.000 2662.115
148.60  5341.268  464.515    0.000  464.515  1345.796 1332.923    0.000 1332.923   232.431 2550.723    0.000 2550.723
148.70  5486.636  440.747    0.000  440.747  1348.127 1400.817    0.000 1400.817   252.537 2404.443    0.000 2404.443
148.80  5492.096  430.754    0.000  430.754  1444.609 1409.156    0.000 1409.156    90.579 2753.284    0.000 2753.284
148.90  5485.105  449.723    0.000  449.723  1436.054 1447.926    0.000 1447.926   120.537 2703.420    0.000 2703.420
149.00  5445.376  443.524    0.000  443.524  1622.696 1351.652    0.000 1351.652   291.540 2780.436    0.000 2780.436
149.10  5497.375  461.107    0.000  461.107  1494.599 1337.934    0.000 1337.934   291.742 2343.324    0.000 2343.324
149.20  5437.072  440.812    0.000  440.812  1404.135 1507.805    0.000 1507.805   252.336 2520.461    0.000 2520.461
149.30  5504.065  418.985    0.000  418.985  1403.307 1335.402    0.000 1335.402   210.818 2317.476    0.000 2317.476
149.40  5548.775  413.879    0.000  413.879  1486.436 1374.117    0.000 1374.117   252.336 2140.852    0.000 2140.852
149.50  5620.727  398.121    0.000  398.121  1595.865 1362.399    0.000 1362.399   340.605 2538.159    0.000 2538.159
149.60  5489.240  387.190    0.000  387.190  1366.089 1358.622    0.000 1358.622   151.402 2320.602    0.000 2320.602
149.70  5510.671  418.971    0.000  418.971  1345.808 1395.328    0.000 1395.328   313.662 2364.433    0.000 2364.433
149.80  5611.986  363.388    0.000  363.388  1558.499 1387.914    0.000 1387.914   310.746 2332.071    0.000 2332.071
149.90  5464.011  428.889    0.000  428.889  1438.318 1456.146    0.000 1456.146   160.047 2503.470    0.000 2503.470
150.00  5372.993  359.672    0.000  359.672  1490.118 1372.234    0.000 1372.234   272.039 2462.145    0.000 2462.145
150.10  5560.465  374.933    0.000  374.933  1671.309 1050.047    0.000 1050.047   313.057 2271.551    0.000 2271.551
150.20  5556.467  327.794    0.000  327.794  1486.737 1434.096    0.000 1434.096   261.284 2527.603    0.000 2527.603
150.30  5573.284  285.106    0.000  285.106  1611.840 1280.570    0.000 1280.570   372.068 2206.000    0.000 2206.000
150.40  5534.052  296.750    0.000  296.750  1461.739 1506.630    0.000 1506.630   331.454 2148.592    0.000 2148.592
150.50  5537.820  277.691    0.000  277.691  1538.920 1211.145    0.000 1211.145   522.969 2060.419    0.000 2060.419
150.60  5616.493  290.041    0.000  290.041  1511.427 1373.207    0.000 1373.207   443.144 2337.894    0.000 2337.894
150.70  5513.240  259.243    0.000  259.243  1442.971 1297.738    0.000 1297.738   289.838 2111.300    0.000 2111.300
150.80  5270.043  330.563    0.000  330.563  1271.379 1396.116    0.000 1396.116   180.956 2252.135    0.000 2252.135
150.90  5565.020  269.716    0.000  269.716  1350.485 1326.789    0.000 1326.789    70.171 2551.827    0.000 2551.827
151.00  5463.070  251.989    0.000  251.989  1205.541 1562.084    0.000 1562.084    10.053 2566.100    0.000 2566.100
151.10  5492.310  256.902    0.000  256.902  1292.209 1450.693    0.000 1450.693   191.009 2477.435    0.000 2477.435
151.20  5520.011  264.161    0.000  264.161  1397.746 1524.397    0.000 1524.397   171.205 2582.485    0.000 2582.485
151.30  5436.351  317.164    0.000  317.164  1304.164 1515.534    0.000 1515.534   370.563 2410.182    0.000 2410.182
151.40  5476.647  307.294    0.000  307.294  1452.025 1408.972    0.000 1408.972   523.169 2402.643    0.000 2402.643
151.50  5337.590  284.181    0.000  284.181  1467.231 1417.878    0.000 1417.878   472.802 2380.523    0.000 2380.523
151.60  5425.371  278.723    0.000  278.723  1480.925 1247.281    0.000 1247.281   412.382 2477.841    0.000 2477.841
151.70  5358.474  244.428    0.000  244.428  1498.415 1354.340    0.000 1354.340   422.135 2281.396    0.000 2281.396
151.80  5447.188  250.693    0.000  250.693  1558.861 1303.844    0.000 1303.844   440.636 2319.595    0.000 2319.595
151.90  5351.725  349.460    0.000  349.460  1406.811 1378.210    0.000 1378.210   201.365 2559.569    0.000 2559.569
152.00  5383.367  285.761    0.000  285.761  1375.453 1407.326    0.000 1407.326   221.171 2312.466    0.000 2312.466
152.10  5358.978  327.010    0.000  327.010  1280.170 1612.142    0.000 1612.142   140.142 2487.684    0.000 2487.684
152.20  5223.830  335.089    0.000  335.089  1320.589 1493.841    0.000 1493.841   320.798 2278.887    0.000 2278.887
152.30  5517.025  343.411    0.000  343.411  1342.190 1636.548    0.000 1636.548   210.814 2539.463    0.000 2539.463
152.40  5407.558  304.980    0.000  304.980  1455.542 1379.365    0.000 1379.365   312.152 2369.770    0.000 2369.770
152.50  5516.343  273.038    0.000  273.038  1406.813 1382.033    0.000 1382.033   401.624 2401.126    0.000 2401.126
152.60  5437.295  212.156    0.000  212.156  1531.927 1232.537    0.000 1232.537   290.639 2236.362    0.000 2236.362
152.70  5582.494  212.048    0.000  212.048  1557.809 1244.655    0.000 1244.655   251.531 2453.303    0.000 2453.303
152.80  5422.912  244.413    0.000  244.413  1599.017 1234.986    0.000 1234.986   372.672 2279.892    0.000 2279.892
152.90  5390.595  238.689    0.000  238.689  1702.549 1279.767    0.000 1279.767   581.881 2343.822    0.000 2343.822
153.00  5463.708  243.335    0.000  243.335  1612.655 1295.869    0.000 1295.869   541.874 2279.282    0.000 2279.282
153.10  5366.809  302.198    0.000  302.198  1544.623 1214.967    0.000 1214.967   392.280 2323.616    0.000 2323.616
153.20  5401.598  228.999    0.000  228.999  1484.925 1239.648    0.000 1239.648   292.247 2280.082    0.000 2280.082
153.30  5413.556  255.391    0.000  255.391  1445.264 1333.484    0.000 1333.484   322.002 2242.285    0.000 2242.285
153.40  5355.996  205.556    0.000  205.556  1476.036 1386.704    0.000 1386.704   230.019 2323.926    0.000 2323.926
153.50  5246.162  286.978    0.000  286.978  1405.535 1446.185    0.000 1446.185   191.112 2389.466    0.000 2389.466
153.60  5221.162  274.099    0.000  274.099  1318.300 1476.705    0.000 1476.705   110.083 2357.999    0.000 2357.999
153.70  5415.414  283.649    0.000  283.649  1370.229 1500.051    0.000 1500.051   229.717 2589.225    0.000 2589.225
153.80  5277.351  323.046    0.000  323.046  1398.671 1342.507    0.000 1342.507   302.202 2174.935    0.000 2174.935
153.90  5460.302  282.878    0.000  282.878  1321.118 1313.415    0.000 1313.415   371.869 2105.964    0.000 2105.964
154.00  5262.199  316.344    0.000  316.344  1320.090 1191.141    0.000 1191.141   462.248 2011.162    0.000 2011.162
154.10  5396.151  268.419    0.000  268.419  1590.674 1192.783    0.000 1192.783   413.892 2090.585    0.000 2090.585
154.20  5375.386  306.318    0.000  306.318  1552.584 1194.472    0.000 1194.472   541.266 2128.480    0.000 2128.480
154.30  5424.856  301.896    0.000  301.896  1514.749 1139.422    0.000 1139.422   563.082 2269.536    0.000 2269.536
154.40  5344.833  284.989    0.000  284.989  1725.128 1108.805    0.000 1108.805   644.514 1981.411    0.000 1981.411
154.50  5368.014  278.230    0.000  278.230  1651.938 1061.297    0.000 1061.297   493.816 1866.902    0.000 1866.902
154.60  5427.446  256.801    0.000  256.801  1654.928 1122.408    0.000 1122.408   673.068 2199.662    0.000 2199.662
154.70  5551.295  243.779    0.000  243.779  1848.679 1025.603    0.000 1025.603   614.757 1967.729    0.000 1967.729
154.80  5482.167  204.472    0.000  204.472  1611.466 1177.685    0.000 1177.685   493.113 2236.957    0.000 2236.957
154.90  5259.114  289.686    0.000  289.686  1699.579 1087.986    0.000 1087.986   413.289 2350.051    0.000 2350.051
155.00  5304.398  280.910    0.000  280.910  1609.784 1134.983    0.000 1134.983   472.705 2157.936    0.000 2157.936
155.10  5386.131  264.816    0.000  264.816  1368.404 1299.080    0.000 1299.080   422.937 2224.395    0.000 2224.395
155.20  5393.708  299.889    0.000  299.889  1432.689 1363.713    0.000 1363.713   483.057 2065.657    0.000 2065.657
155.30  5243.869  294.079    0.000  294.079  1634.182 1304.689    0.000 1304.689   621.094 2196.048    0.000 2196.048
155.40  5295.441  310.181    0.000  310.181  1533.176 1310.533    0.000 1310.533   601.084 2154.730    0.000 2154.730
155.50  5392.196  321.759    0.000  321.759  1298.713 1557.402    0.000 1557.402   361.516 2291.356    0.000 2291.356
155.60  5340.143  309.818    0.000  309.818  1464.723 1232.672    0.000 1232.672   550.722 2078.019    0.000 2078.019
155.70  5302.519  290.704    0.000  290.704  1489.618 1339.616    0.000 1339.616   841.958 1928.624    0.000 1928.624
155.80  5176.035  295.705    0.000  295.705  1468.568 1209.639    0.000 1209.639   710.564 1857.143    0.000 1857.143
155.90  5252.595  334.498    0.000  334.498  1494.720 1327.163    0.000 1327.163   614.051 2180.857    0.000 2180.857
156.00  5402.206  321.083    0.000  321.083  1470.354 1521.760    0.000 1521.760   370.361 2435.712    0.000 2435.712
156.10  5340.005  347.215    0.000  347.215  1656.896 1226.304    0.000 1226.304   502.159 2185.690    0.000 2185.690
156.20  5198.743  335.506    0.000  335.506  1731.316 1210.472    0.000 1210.472   732.281 2069.271    0.000 2069.271
156.30  5290.443  322.419    0.000  322.419  1622.703 1224.049    0.000 1224.049   579.675 2166.083    0.000 2166.083
156.40  5285.192  337.023    0.000  337.023  1578.281 1127.428    0.000 1127.428   651.155 2004.132    0.000 2004.132
156.50  5193.999  326.577    0.000  326.577  1636.321 1165.831    0.000 1165.831   541.470 2104.361    0.000 2104.361
156.60  5253.223  349.643    0.000  349.643  1499.700 1237.563    0.000 1237.563   450.486 2082.847    0.000 2082.847
156.70  5249.090  358.182    0.000  358.182  1542.778 1182.676    0.000 1182.676   613.353 1836.635    0.000 1836.635
156.80  5503.125  309.073    0.000  309.073  1676.092 1019.906    0.000 1019.906   613.251 1969.544    0.000 1969.544
156.90  5310.479  334.779    0.000  334.779  1475.175 1144.119    0.000 1144.119   443.353 1814.024    0.000 1814.024
157.00  5453.521  305.731    0.000  305.731  1434.083 1250.636    0.000 1250.636   371.166 2020.504    0.000 2020.504
157.10  5420.588  357.059    0.000  357.059  1446.828 1304.445    0.000 1304.445   342.914 2208.613    0.000 2208.613
157.20  5438.608  399.402    0.000  399.402  1464.770 1241.384    0.000 1241.384   443.246 2060.112    0.000 2060.112
157.30  5363.325  350.628    0.000  350.628  1488.305 1325.603    0.000 1325.603   541.969 2078.009    0.000 2078.009
157.40  5302.590  437.208    0.000  437.208  1472.810 1271.119    0.000 1271.119   642.402 1949.529    0.000 1949.529
157.50  5295.029  402.934    0.000  402.934  1482.277 1309.487    0.000 1309.487   501.958 2090.985    0.000 2090.985
157.60  5310.861  434.310    0.000  434.310  1428.590 1446.230    0.000 1446.230   460.540 1879.065    0.000 1879.065
157.70  5264.663  441.999    0.000  441.999  1340.418 1309.872    0.000 1309.872   351.960 2109.986    0.000 2109.986
157.80  5296.325  436.182    0.000  436.182  1395.114 1380.074    0.000 1380.074   371.866 2228.511    0.000 2228.511
157.90  5409.892  423.856    0.000  423.856  1167.455 1468.027    0.000 1468.027   322.001 2148.193    0.000 2148.193
158.00  5388.570  470.936    0.000  470.936  1127.384 1593.858    0.000 1593.858   161.958 2461.846    0.000 2461.846
158.10  5401.807  432.344    0.000  432.344  1458.893 1334.896    0.000 1334.896   361.011 2218.864    0.000 2218.864
158.20  5383.503  508.333    0.000  508.333  1380.076 1276.652    0.000 1276.652   241.478 2232.329    0.000 2232.329
158.30  5399.333  461.628    0.000  461.628  1585.777 1412.065    0.000 1412.065   401.825 2161.655    0.000 2161.655
158.40  5466.815  453.560    0.000  453.560  1725.066 1213.654    0.000 1213.654   673.564 1960.185    0.000 1960.185
158.50  5307.590  461.344    0.000  461.344  1454.870 1379.043    0.000 1379.043   564.688 1932.041    0.000 1932.041
158.60  5372.994  470.356    0.000  470.356  1552.700 1256.653    0.000 1256.653   592.636 2076.213    0.000 2076.213
158.70  5484.792  442.492    0.000  442.492  1381.280 1447.620    0.000 1447.620   409.671 2089.280    0.000 2089.280
158.80  5604.370  360.643    0.000  360.643  1510.031 1402.729    0.000 1402.729   392.279 2300.595    0.000 2300.595
158.90  5585.975  421.611    0.000  421.611  1401.348 1410.778    0.000 1410.778   522.164 2160.653    0.000 2160.653
159.00  5567.682  427.955    0.000  427.955  1367.106 1499.778    0.000 1499.778   439.629 2162.457    0.000 2162.457
159.10  5394.358  451.750    0.000  451.750  1290.524 1587.842    0.000 1587.842   250.024 2310.440    0.000 2310.440
159.20  5498.832  462.271    0.000  462.271  1477.690 1407.565    0.000 1407.565   599.175 2110.385    0.000 2110.385
159.30  5542.421  427.858    0.000  427.858  1436.719 1431.608    0.000 1431.608   379.310 2221.772    0.000 2221.772
159.40  5578.933  430.396    0.000  430.396  1262.410 1609.389    0.000 1609.389   389.767 2240.776    0.000 2240.776
159.50  5487.143  424.576    0.000  424.576  1324.216 1549.638    0.000 1549.638   350.254 2098.824    0.000 2098.824
159.60  5589.042  368.214    0.000  368.214  1444.287 1446.949    0.000 1446.949   290.640 2264.193    0.000 2264.193
159.70  5550.216  359.681    0.000  359.681  1471.845 1537.432    0.000 1537.432   160.549 2465.561    0.000 2465.561
159.80  5710.876  374.134    0.000  374.134  1571.107 1360.924    0.000 1360.924   451.088 2002.315    0.000 2002.315
159.90  5751.300  376.639    0.000  376.639  1605.401 1422.181    0.000 1422.181   350.757 2368.548    0.000 2368.548
160.00  5734.132  358.613    0.000  358.613  1609.595 1345.829    0.000 1345.829   272.644 2330.547    0.000 2330.547
160.10  5864.335  350.536    0.000  350.536  1615.814 1377.108    0.000 1377.108   160.549 2412.186    0.000 2412.186
160.20  5768.743  341.282    0.000  341.282  1581.590 1343.744    0.000 1343.744   239.871 2692.266    0.000 2692.266
160.30  5750.592  407.684    0.000  407.684  1607.545 1486.171    0.000 1486.171   130.690 2469.382    0.000 2469.382
160.40  5634.267  349.873    0.000  349.873  1788.220 1152.286    0.000 1152.286   291.644 2361.812    0.000 2361.812
160.50  5770.386  339.385    0.000  339.385  1654.754 1267.318    0.000 1267.318   230.420 2517.136    0.000 2517.136
160.60  5558.492  366.554    0.000  366.554  1562.592 1277.038    0.000 1277.038   190.408 2667.432    0.000 2667.432
160.70  5645.956  335.293    0.000  335.293  1505.086 1432.936    0.000 1432.936   171.306 2553.525    0.000 2553.525
160.80  5710.331  327.851    0.000  327.851  1477.300 1445.560    0.000 1445.560    49.764 2448.068    0.000 2448.068
160.90  5685.561  269.616    0.000  269.616  1517.133 1230.631    0.000 1230.631   199.959 2422.435    0.000 2422.435
161.00  5714.473  255.395    0.000  255.395  1501.193 1346.674    0.000 1346.674   160.448 2631.753    0.000 2631.753
161.10  5862.212  341.569    0.000  341.569  1836.866 1290.364    0.000 1290.364   331.555 2484.564    0.000 2484.564
161.20  5597.161  400.125    0.000  400.125  1827.422 1040.053    0.000 1040.053   332.155 2231.624    0.000 2231.624
161.30  5582.485  334.595    0.000  334.595  1742.125 1173.910    0.000 1173.910   470.896 2380.117    0.000 2380.117
161.40  5795.453  343.647    0.000  343.647  1594.196 1434.564    0.000 1434.564   241.476 2524.486    0.000 2524.486
161.50  5641.803  337.376    0.000  337.376  1668.781 1322.414    0.000 1322.414   402.127 2362.228    0.000 2362.228
161.60  5579.962  338.789    0.000  338.789  1687.197 1180.437    0.000 1180.437   312.354 2038.707    0.000 2038.707
161.70  5777.103  405.735    0.000  405.735  1996.643 1099.663    0.000 1099.663   480.745 2240.773    0.000 2240.773
161.80  5791.341  342.118    0.000  342.118  1899.791 1168.358    0.000 1168.358   580.577 2188.203    0.000 2188.203
161.90  5888.416  383.570    0.000  383.570  1841.445 1262.355    0.000 1262.355   600.283 2301.404    0.000 2301.404
162.00  5649.050  363.969    0.000  363.969  1826.563 1245.623    0.000 1245.623   300.390 2600.178    0.000 2600.178
162.10  5728.433  398.541    0.000  398.541  1824.612 1234.168    0.000 1234.168   200.962 2543.686    0.000 2543.686
162.20  5727.848  359.691    0.000  359.691  1873.844 1219.903    0.000 1219.903   630.642 2147.785    0.000 2147.785
162.30  5923.675  357.660    0.000  357.660  1940.651 1205.707    0.000 1205.707   521.959 2438.418    0.000 2438.418
162.40  5677.341  398.806    0.000  398.806  1699.769 1386.567    0.000 1386.567   451.589 2310.148    0.000 2310.148
162.50  5594.223  359.916    0.000  359.916  1702.160 1345.065    0.000 1345.065   291.847 2422.950    0.000 2422.950
162.60  5759.326  355.462    0.000  355.462  1766.399 1292.699    0.000 1292.699   321.602 2527.996    0.000 2527.996
162.70  5717.476  318.173    0.000  318.173  1687.191 1386.613    0.000 1386.613   321.499 2447.270    0.000 2447.270
162.80  5872.657  273.991    0.000  273.991  1920.386 1175.638    0.000 1175.638   332.055 2441.039    0.000 2441.039
162.90  5855.309  265.834    0.000  265.834  1966.090 1184.941    0.000 1184.941   651.850 2328.547    0.000 2328.547
163.00  5614.361  303.488    0.000  303.488  1834.258 1240.957    0.000 1240.957   552.523 2078.019    0.000 2078.019
163.10  5682.407  288.693    0.000  288.693  1916.873 1167.076    0.000 1167.076   581.578 2155.625    0.000 2155.625
163.20  5769.601  283.593    0.000  283.593  1869.694 1140.098    0.000 1140.098   611.234 1899.070    0.000 1899.070
163.30  5759.087  285.555    0.000  285.555  1943.989 1122.200    0.000 1122.200   720.214 2046.751    0.000 2046.751
163.40  5808.250  315.545    0.000  315.545  2076.715  997.902    0.000  997.902   862.263 1972.862    0.000 1972.862
163.50  5793.335  271.246    0.000  271.246  2123.513  981.605    0.000  981.605   851.608 2066.657    0.000 2066.657
163.60  5778.257  253.587    0.000  253.587  2067.156  979.656    0.000  979.656   799.638 1924.903    0.000 1924.903
163.70  5768.868  287.973    0.000  287.973  2012.119  981.573    0.000  981.573   680.403 2159.752    0.000 2159.752
163.80  5776.426  236.237    0.000  236.237  2033.520  919.486    0.000  919.486   891.923 1883.279    0.000 1883.279
163.90  5783.930  285.952    0.000  285.952  2022.140  998.134    0.000  998.134   978.389 1763.950    0.000 1763.950
164.00  5685.653  217.465    0.000  217.465  1953.327 1154.416    0.000 1154.416   742.633 2187.193    0.000 2187.193
164.10  5733.879  271.002    0.000  271.002  1789.997 1137.035    0.000 1137.035   752.686 2186.389    0.000 2186.389
164.20  5778.739  267.579    0.000  267.579  1743.752 1185.199    0.000 1185.199   638.687 1938.479    0.000 1938.479
164.30  5850.547  253.212    0.000  253.212  1839.820 1165.312    0.000 1165.312   708.055 2107.079    0.000 2107.079
164.40  5868.893  251.817    0.000  251.817  1831.059 1190.176    0.000 1190.176   820.544 2051.377    0.000 2051.377
164.50  5963.791  183.578    0.000  183.578  1893.312 1059.219    0.000 1059.219   741.823 1845.483    0.000 1845.483
164.60  5749.301  234.777    0.000  234.777  1997.972 1055.191    0.000 1055.191   688.148 1995.682    0.000 1995.682
164.70  5828.299  200.708    0.000  200.708  1951.925 1029.285    0.000 1029.285   861.057 2007.234    0.000 2007.234
164.80  5790.637  217.228    0.000  217.228  2035.159  959.998    0.000  959.998  1021.108 1950.845    0.000 1950.845
164.90  5746.159  185.097    0.000  185.097  1907.640  978.968    0.000  978.968   740.319 2016.587    0.000 2016.587
165.00  5907.947  212.370    0.000  212.370  2059.517  937.463    0.000  937.463   910.824 1746.563    0.000 1746.563
165.10  5943.663  177.113    0.000  177.113  2072.881  909.480    0.000  909.480   890.916 1988.542    0.000 1988.542
165.20  5996.144  256.994    0.000  256.994  2038.581 1002.479    0.000 1002.479  1029.856 2041.413    0.000 2041.413
165.30  5629.408  197.027    0.000  197.027  1872.424  907.511    0.000  907.511   879.464 1805.273    0.000 1805.273
165.40  5768.080  171.753    0.000  171.753  2063.148  882.738    0.000  882.738   842.564 1893.233    0.000 1893.233
165.50  5890.155  222.528    0.000  222.528  1995.874  966.991    0.000  966.991   910.021 1888.809    0.000 1888.809
165.60  5936.978  195.407    0.000  195.407  2105.253  922.844    0.000  922.844   969.942 2020.397    0.000 2020.397
165.70  5866.904  241.504    0.000  241.504  2013.135 1005.985    0.000 1005.985   391.073 2376.797    0.000 2376.797
165.80  5803.001  144.051    0.000  144.051  2075.110  885.120    0.000  885.120   783.344 2139.542    0.000 2139.542
165.90  5825.437  210.962    0.000  210.962  2081.053  934.795    0.000  934.795   750.878 1951.944    0.000 1951.944
166.00  5932.055  251.263    0.000  251.263  2069.757  973.874    0.000  973.874   803.759 2019.103    0.000 2019.103
166.10  5850.620  245.269    0.000  245.269  1998.425  965.144    0.000  965.144   737.308 2177.332    0.000 2177.332
166.20  5922.934  208.847    0.000  208.847  2021.455 1002.749    0.000 1002.749   782.238 2047.545    0.000 2047.545
166.30  6012.732  259.909    0.000  259.909  2047.704 1139.785    0.000 1139.785   880.966 2300.590    0.000 2300.590
166.40  5870.946  250.963    0.000  250.963  1841.814 1061.285    0.000 1061.285   501.257 2158.837    0.000 2158.837
166.50  5925.632  284.566    0.000  284.566  1869.057 1060.567    0.000 1060.567   541.266 1985.835    0.000 1985.835
166.60  6016.420  232.147    0.000  232.147  1840.490 1076.516    0.000 1076.516   481.649 2136.233    0.000 2136.233
166.70  5841.544  237.765    0.000  237.765  1858.010 1095.540    0.000 1095.540   594.043 2118.942    0.000 2118.942
166.80  5921.670  277.126    0.000  277.126  1796.027 1270.984    0.000 1270.984   461.343 2344.428    0.000 2344.428
166.90  5831.312  277.706    0.000  277.706  1696.261 1216.322    0.000 1216.322   251.933 2413.891    0.000 2413.891
167.00  5935.551  228.292    0.000  228.292  1722.492 1232.789    0.000 1232.789   302.703 2492.098    0.000 2492.098
167.10  5793.191  300.160    0.000  300.160  1789.719 1285.876    0.000 1285.876   292.147 2673.461    0.000 2673.461
167.20  5901.116  297.224    0.000  297.224  1853.662 1130.770    0.000 1130.770   310.744 2498.744    0.000 2498.744
167.30  5777.841  280.961    0.000  280.961  1787.241 1204.825    0.000 1204.825   373.178 2459.233    0.000 2459.233
167.40  5989.112  217.577    0.000  217.577  2011.080 1050.823    0.000 1050.823   711.870 2369.446    0.000 2369.446
167.50  5874.948  274.531    0.000  274.531  1827.743 1126.738    0.000 1126.738   352.263 2586.506    0.000 2586.506
167.60  5834.710  263.280    0.000  263.280  1837.419 1113.598    0.000 1113.598   382.825 2396.397    0.000 2396.397
167.70  5795.073  287.425    0.000  287.425  1823.993 1271.712    0.000 1271.712   553.126 2542.583    0.000 2542.583
167.80  5932.726  268.896    0.000  268.896  2004.914 1166.526    0.000 1166.526   763.942 2408.271    0.000 2408.271
167.90  5764.884  301.191    0.000  301.191  1816.071 1097.303    0.000 1097.303   483.357 2343.219    0.000 2343.219
168.00  5627.532  301.643    0.000  301.643  1879.304 1132.614    0.000 1132.614   631.742 2315.872    0.000 2315.872
168.10  5530.463  292.170    0.000  292.170  1837.213 1193.627    0.000 1193.627   831.099 2172.017    0.000 2172.017
168.20  5686.773  271.016    0.000  271.016  1703.015 1123.172    0.000 1123.172   718.408 1979.595    0.000 1979.595
168.30  5667.520  265.384    0.000  265.384  1878.535 1114.957    0.000 1114.957   700.308 2247.318    0.000 2247.318
168.40  5848.249  235.668    0.000  235.668  1675.137 1233.001    0.000 1233.001   483.057 2471.495    0.000 2471.495
168.50  5622.109  297.586    0.000  297.586  1877.682 1264.224    0.000 1264.224   422.739 2417.012    0.000 2417.012
168.60  5781.672  238.875    0.000  238.875  2034.838 1044.438    0.000 1044.438   910.026 2014.279    0.000 2014.279
168.70  5800.109  293.826    0.000  293.826  1904.130 1182.868    0.000 1182.868   541.063 2286.721    0.000 2286.721
168.80  5616.174  242.337    0.000  242.337  1860.560 1098.817    0.000 1098.817   591.832 2297.879    0.000 2297.879
168.90  5666.062  281.068    0.000  281.068  1840.257 1119.014    0.000 1119.014   473.910 2261.899    0.000 2261.899
169.00  5653.853  263.165    0.000  263.165  1805.232 1110.752    0.000 1110.752   463.251 2242.696    0.000 2242.696
169.10  5754.125  259.381    0.000  259.381  2016.809  983.900    0.000  983.900   812.005 1831.203    0.000 1831.203
169.20  5897.776  190.571    0.000  190.571  2091.326  780.573    0.000  780.573  1066.850 1635.062    0.000 1635.062
169.30  6110.308  203.318    0.000  203.318  2253.765  891.890    0.000  891.890   898.558 2087.661    0.000 2087.661
169.40  5739.229  189.126    0.000  189.126  2045.002  928.427    0.000  928.427   573.734 2069.066    0.000 2069.066
169.50  5618.561  150.830    0.000  150.830  2034.917  953.068    0.000  953.068   591.332 1980.893    0.000 1980.893
169.60  5642.730  156.382    0.000  156.382  1995.079 1063.485    0.000 1063.485   571.723 2247.405    0.000 2247.405
169.70  5445.559  249.543    0.000  249.543  1955.394 1113.349    0.000 1113.349   482.349 2493.018    0.000 2493.018
169.80  5680.326  208.716    0.000  208.716  1991.449 1120.603    0.000 1120.603   711.164 2174.428    0.000 2174.428
169.90  5481.834  223.924    0.000  223.924  1925.559 1026.041    0.000 1026.041   761.633 2077.418    0.000 2077.418
170.00  5530.040  229.549    0.000  229.549  1797.645 1117.913    0.000 1117.913   563.077 2335.580    0.000 2335.580
170.10  5766.843  233.995    0.000  233.995  1896.026 1232.420    0.000 1232.420   512.308 2497.624    0.000 2497.624
170.20  5551.667  243.298    0.000  243.298  1742.581 1004.786    0.000 1004.786   494.317 1985.427    0.000 1985.427
170.30  5477.163  239.972    0.000  239.972  1708.045  990.177    0.000  990.177   543.274 1836.439    0.000 1836.439
170.40  5808.308  220.620    0.000  220.620  1827.397 1045.342    0.000 1045.342   664.014 2125.570    0.000 2125.570
170.50  5640.031  278.364    0.000  278.364  1805.295 1221.244    0.000 1221.244   492.202 2393.785    0.000 2393.785
170.60  5670.534  208.091    0.000  208.091  1835.742 1181.288    0.000 1181.288   534.129 2367.440    0.000 2367.440
170.70  5590.809  177.166    0.000  177.166  1866.657 1149.377    0.000 1149.377   531.310 2453.101    0.000 2453.101
170.80  5575.370  211.023    0.000  211.023  1891.237 1039.890    0.000 1039.890   702.821 2068.157    0.000 2068.157
170.90  5631.753  250.907    0.000  250.907  1924.381 1067.805    0.000 1067.805   591.635 2267.820    0.000 2267.820
171.00  5500.747  258.457    0.000  258.457  1860.452 1175.828    0.000 1175.828   402.431 2362.015    0.000 2362.015
171.10  5668.849  260.553    0.000  260.553  1906.790 1026.748    0.000 1026.748   642.807 2453.504    0.000 2453.504
171.20  5645.980  234.828    0.000  234.828  1947.978 1119.127    0.000 1119.127   641.596 2376.292    0.000 2376.292
171.30  5561.560  206.688    0.000  206.688  1988.950  921.649    0.000  921.649   711.869 2147.180    0.000 2147.180
171.40  5603.338  192.721    0.000  192.721  1994.410  948.025    0.000  948.025   630.740 2275.968    0.000 2275.968
171.50  5613.934  191.642    0.000  191.642  2043.237  922.043    0.000  922.043   571.024 2175.132    0.000 2175.132
171.60  5693.246  200.467    0.000  200.467  1716.161 1167.287    0.000 1167.287   453.599 2451.500    0.000 2451.500
171.70  5780.677  221.100    0.000  221.100  1891.157 1076.885    0.000 1076.885   581.277 2349.653    0.000 2349.653
171.80  5646.574  153.559    0.000  153.559  1958.692  930.341    0.000  930.341   781.134 2004.125    0.000 2004.125
171.90  5891.448  201.748    0.000  201.748  1878.107 1059.165    0.000 1059.165   691.562 2339.301    0.000 2339.301
172.00  5764.576  193.766    0.000  193.766  1944.821 1001.951    0.000 1001.951   843.869 2110.079    0.000 2110.079
172.10  5592.972  228.554    0.000  228.554  1950.564 1005.876    0.000 1005.876   762.739 1940.391    0.000 1940.391
172.20  5610.700  196.775    0.000  196.775  1941.368  909.200    0.000  909.200   812.401 2016.294    0.000 2016.294
172.30  5640.232  198.417    0.000  198.417  1859.889  949.956    0.000  949.956   462.846 2199.754    0.000 2199.754
172.40  5703.319  190.386    0.000  190.386  1751.799  996.998    0.000  996.998   442.041 2248.919    0.000 2248.919
172.50  5658.204  175.962    0.000  175.962  1823.571 1198.809    0.000 1198.809   180.957 2621.286    0.000 2621.286
172.60  5665.067  158.394    0.000  158.394  1547.947 1246.379    0.000 1246.379   110.887 2499.451    0.000 2499.451
172.70  5685.562  198.091    0.000  198.091  1611.369 1294.563    0.000 1294.563   119.936 2636.974    0.000 2636.974
172.80  5712.684  147.814    0.000  147.814  1547.957 1388.940    0.000 1388.940   162.462 2618.273    0.000 2618.273
172.90  5748.574  189.456    0.000  189.456  1431.014 1435.460    0.000 1435.460    80.426 2585.900    0.000 2585.900
173.00  5521.281  214.680    0.000  214.680  1261.494 1495.889    0.000 1495.889    70.876 2519.946    0.000 2519.946
173.10  5533.924  149.615    0.000  149.615  1364.517 1358.301    0.000 1358.301   101.136 2501.962    0.000 2501.962
173.20  5711.742  114.829    0.000  114.829  1440.484 1388.143    0.000 1388.143   131.698 2756.522    0.000 2756.522
173.30  5819.614  111.252    0.000  111.252  1701.426 1199.455    0.000 1199.455    90.178 2696.794    0.000 2696.794
173.40  5832.995  125.333    0.000  125.333  1719.441 1315.319    0.000 1315.319   170.905 2498.642    0.000 2498.642
173.50  5669.822  192.436    0.000  192.436  1755.479 1113.787    0.000 1113.787    90.378 2420.338    0.000 2420.338
173.60  5523.447  164.713    0.000  164.713  1694.900 1247.796    0.000 1247.796    30.361 2844.575    0.000 2844.575
173.70  5648.246  148.564    0.000  148.564  1739.727 1236.436    0.000 1236.436   201.667 2640.996    0.000 2640.996
173.80  5717.622  186.932    0.000  186.932  1840.094 1150.448    0.000 1150.448   260.881 2673.274    0.000 2673.274
173.90  5613.568  187.415    0.000  187.415  1621.998 1428.463    0.000 1428.463   100.733 2982.508    0.000 2982.508
174.00  5632.852  239.578    0.000  239.578  1452.631 1347.175    0.000 1347.175   120.738 2535.627    0.000 2535.627
174.10  5772.613  161.063    0.000  161.063  1705.686 1149.860    0.000 1149.860   283.099 2400.415    0.000 2400.415
174.20  5844.875  229.493    0.000  229.493  1751.805 1218.734    0.000 1218.734   211.721 2393.682    0.000 2393.682
174.30  5981.160  206.297    0.000  206.297  1626.478 1327.775    0.000 1327.775   140.644 2539.863    0.000 2539.863
174.40  5931.498  127.059    0.000  127.059  1488.860 1255.698    0.000 1255.698   120.738 2351.863    0.000 2351.863
174.50  5767.555  181.746    0.000  181.746  1456.047 1449.262    0.000 1449.262    60.923 2501.356    0.000 2501.356
174.60  5862.800  190.546    0.000  190.546  1415.932 1418.725    0.000 1418.725    10.154 2523.272    0.000 2523.272
174.70  5809.676  285.324    0.000  285.324  1331.100 1555.154    0.000 1555.154    20.308 2512.223    0.000 2512.223
174.80  5921.328  264.902    0.000  264.902  1342.171 1410.540    0.000 1410.540    50.367 2472.113    0.000 2472.113
174.90  5648.537  257.769    0.000  257.769  1419.557 1416.271    0.000 1416.271    30.260 2646.125    0.000 2646.125
175.00  5501.612  229.065    0.000  229.065  1321.380 1356.106    0.000 1356.106    60.722 2673.565    0.000 2673.565
175.10  5690.404  221.163    0.000  221.163  1467.970 1265.088    0.000 1265.088    70.372 2478.637    0.000 2478.637
175.20  5765.172  309.346    0.000  309.346  1476.942 1482.724    0.000 1482.724   110.083 2678.297    0.000 2678.297
175.30  5864.365  263.147    0.000  263.147  1396.524 1506.835    0.000 1506.835    70.775 2592.531    0.000 2592.531
175.40  5711.745  285.686    0.000  285.686  1370.612 1455.126    0.000 1455.126    70.071 2632.848    0.000 2632.848
175.50  5718.354  225.542    0.000  225.542  1438.818 1315.034    0.000 1315.034    80.626 2444.559    0.000 2444.559
175.60  5804.357  165.908    0.000  165.908  1474.809 1306.394    0.000 1306.394   131.093 2494.526    0.000 2494.526
175.70  5528.777  176.829    0.000  176.829  1450.242 1253.980    0.000 1253.980   131.396 2307.932    0.000 2307.932
175.80  5636.772  230.211    0.000  230.211  1613.272 1435.946    0.000 1435.946    50.669 2706.344    0.000 2706.344
175.90  5559.025  249.246    0.000  249.246  1349.865 1392.626    0.000 1392.626   141.348 2373.282    0.000 2373.282
176.00  5528.066  290.202    0.000  290.202  1200.788 1547.053    0.000 1547.053    50.265 2394.589    0.000 2394.589
176.10  5587.464  230.508    0.000  230.508  1335.646 1462.270    0.000 1462.270   110.584 2383.340    0.000 2383.340
176.20  5617.175  270.029    0.000  270.029  1135.603 1452.970    0.000 1452.970    20.308 2270.027    0.000 2270.027
176.30  5741.049  259.839    0.000  259.839  1327.724 1353.637    0.000 1353.637    20.308 2306.228    0.000 2306.228
176.40  5576.581  318.341    0.000  318.341  1410.874 1363.963    0.000 1363.963   160.953 2289.340    0.000 2289.340
176.50  5675.083  315.660    0.000  315.660  1479.995 1441.652    0.000 1441.652   363.627 2323.515    0.000 2323.515
176.60  5703.525  316.029    0.000  316.029  1334.003 1446.267    0.000 1446.267   181.161 2264.901    0.000 2264.901
176.70  5564.461  325.401    0.000  325.401  1373.513 1309.102    0.000 1309.102   220.870 2234.147    0.000 2234.147
176.80  5445.530  369.641    0.000  369.641  1259.814 1418.230    0.000 1418.230   273.753 2100.240    0.000 2100.240
176.90  5503.325  267.166    0.000  267.166  1314.426 1376.616    0.000 1376.616   121.444 2200.667    0.000 2200.667
177.00  5463.998  237.393    0.000  237.393  1246.423 1448.804    0.000 1448.804   111.492 2333.980    0.000 2333.980
177.10  5546.784  220.570    0.000  220.570  1333.136 1409.572    0.000 1409.572   100.533 2331.464    0.000 2331.464
177.20  5359.800  276.797    0.000  276.797  1186.850 1420.107    0.000 1420.107   101.539 2514.832    0.000 2514.832
177.30  5463.628  247.272    0.000  247.272  1335.343 1353.968    0.000 1353.968    30.361 2441.039    0.000 2441.039
177.40  5739.495  276.326    0.000  276.326  1302.181 1558.295    0.000 1558.295   131.095 2605.411    0.000 2605.411
177.50  5602.128  348.618    0.000  348.618  1401.051 1533.544    0.000 1533.544   241.579 2434.514    0.000 2434.514
177.60  5779.550  240.288    0.000  240.288  1513.627 1365.357    0.000 1365.357   190.810 2281.200    0.000 2281.200
177.70  5715.376  296.077    0.000  296.077  1407.623 1458.399    0.000 1458.399   130.993 2461.857    0.000 2461.857
177.80  5606.561  302.473    0.000  302.473  1299.754 1481.623    0.000 1481.623   111.189 2424.260    0.000 2424.260
177.90  5536.074  319.713    0.000  319.713  1371.351 1356.573    0.000 1356.573   110.384 2399.524    0.000 2399.524
178.00  5526.227  307.864    0.000  307.864  1382.819 1417.799    0.000 1417.799   100.934 2456.832    0.000 2456.832
178.10  5596.583  334.222    0.000  334.222  1508.953 1415.411    0.000 1415.411    40.112 2502.971    0.000 2502.971
178.20  5535.649  377.418    0.000  377.418  1541.558 1430.763    0.000 1430.763   210.114 2432.097    0.000 2432.097
178.30  5597.705  333.397    0.000  333.397  1287.878 1340.507    0.000 1340.507   221.674 2144.875    0.000 2144.875
178.40  5497.634  355.490    0.000  355.490  1468.492 1295.107    0.000 1295.107   363.224 2286.323    0.000 2286.323
178.50  5604.434  287.568    0.000  287.568  1554.042 1273.833    0.000 1273.833   182.368 2590.534    0.000 2590.534
178.60  5457.864  312.778    0.000  312.778  1604.484 1125.373    0.000 1125.373    60.722 2603.602    0.000 2603.602
178.70  5565.942  273.931    0.000  273.931  1596.880 1233.579    0.000 1233.579   211.218 2538.554    0.000 2538.554
178.80  5692.273  276.356    0.000  276.356  1330.264 1470.734    0.000 1470.734    10.154 2439.737    0.000 2439.737
178.90  5509.882  325.438    0.000  325.438  1243.977 1578.417    0.000 1578.417    10.154 2761.041    0.000 2761.041
179.00  5600.236  335.285    0.000  335.285  1456.172 1533.326    0.000 1533.326    60.520 2646.533    0.000 2646.533
179.10  5564.603  339.703    0.000  339.703  1481.126 1411.187    0.000 1411.187    70.472 2699.817    0.000 2699.817
179.20  5744.145  311.533    0.000  311.533  1290.376 1472.010    0.000 1472.010    70.472 2491.713    0.000 2491.713
179.30  5813.361  305.569    0.000  305.569  1269.316 1540.805    0.000 1540.805    10.053 2554.448    0.000 2554.448
179.40  5671.947  264.601    0.000  264.601  1432.263 1343.817    0.000 1343.817    30.260 2426.563    0.000 2426.563
179.50  5557.828  308.058    0.000  308.058  1540.652 1419.907    0.000 1419.907    90.579 2500.053    0.000 2500.053
179.60  5573.693  301.903    0.000  301.903  1413.722 1476.032    0.000 1476.032    80.324 2373.487    0.000 2373.487
179.70  5555.701  273.935    0.000  273.935  1205.976 1772.743    0.000 1772.743   150.797 2475.023    0.000 2475.023
179.80  5419.340  370.163    0.000  370.163  1048.922 1766.058    0.000 1766.058   130.290 2496.242    0.000 2496.242
179.90  5474.894  348.534    0.000  348.534  1070.958 1638.039    0.000 1638.039   110.685 2383.745    0.000 2383.745
180.00  5447.686  377.570    0.000  377.570  1060.849 1732.442    0.000 1732.442    80.526 2651.561    0.000 2651.561
180.10  5517.958  297.354    0.000  297.354  1343.596 1294.792    0.000 1294.792    20.006 2602.596    0.000 2602.596
180.20  5308.265  381.482    0.000  381.482  1170.194 1472.537    0.000 1472.537    20.107 2274.966    0.000 2274.966
180.30  5422.665  411.458    0.000  411.458  1290.273 1438.946    0.000 1438.946   100.834 2535.949    0.000 2535.949
180.40  5329.985  405.143    0.000  405.143  1432.213 1245.375    0.000 1245.375    90.782 2585.906    0.000 2585.906
180.50  5318.704  361.492    0.000  361.492  1528.075 1369.783    0.000 1369.783    80.427 2534.741    0.000 2534.741
180.60  5514.239  400.172    0.000  400.172  1627.682 1490.340    0.000 1490.340   241.076 2749.877    0.000 2749.877
180.70  5545.957  345.489    0.000  345.489  1375.442 1528.940    0.000 1528.940   251.832 2402.732    0.000 2402.732
180.80  5259.086  467.628    0.000  467.628  1348.664 1483.654    0.000 1483.654   290.741 2356.399    0.000 2356.399
180.90  5128.937  407.280    0.000  407.280  1321.681 1539.967    0.000 1539.967   301.900 2346.541    0.000 2346.541
181.00  5191.862  416.812    0.000  416.812  1347.909 1434.907    0.000 1434.907   241.176 2402.436    0.000 2402.436
181.10  5250.119  462.922    0.000  462.922  1255.626 1567.661    0.000 1567.661   394.390 2451.584    0.000 2451.584
181.20  5295.357  464.517    0.000  464.517  1202.576 1709.908    0.000 1709.908   392.379 2422.237    0.000 2422.237
181.30  5164.672  559.095    0.000  559.095  1276.677 1760.177    0.000 1760.177   212.025 3059.909    0.000 3059.909
181.40  5284.250  464.234    0.000  464.234  1181.126 1753.429    0.000 1753.429   331.757 2560.057    0.000 2560.057
181.50  5424.856  466.513    0.000  466.513  1190.541 1749.154    0.000 1749.154   171.410 2710.549    0.000 2710.549
181.60  5290.326  502.108    0.000  502.108  1319.508 1708.805    0.000 1708.805   131.397 3012.045    0.000 3012.045
181.70  5544.378  397.323    0.000  397.323  1332.789 1559.449    0.000 1559.449   241.180 2803.243    0.000 2803.243
181.80  5406.050  439.979    0.000  439.979  1188.423 1731.459    0.000 1731.459   362.922 2686.237    0.000 2686.237
181.90  5591.019  461.789    0.000  461.789  1069.627 1756.488    0.000 1756.488   323.412 2779.429    0.000 2779.429
182.00  5542.813  494.574    0.000  494.574  1166.680 1759.813    0.000 1759.813   141.149 2718.007    0.000 2718.007
182.10  5395.637  564.242    0.000  564.242  1155.236 1677.317    0.000 1677.317   181.764 2490.498    0.000 2490.498
182.20  5517.979  431.404    0.000  431.404  1233.670 1625.689    0.000 1625.689   172.214 2559.468    0.000 2559.468
182.30  5501.851  414.394    0.000  414.394  1059.722 1595.595    0.000 1595.595   161.758 2261.891    0.000 2261.891
182.40  5460.033  446.584    0.000  446.584  1246.845 1514.846    0.000 1514.846   403.338 2369.758    0.000 2369.758
182.50  5556.672  361.492    0.000  361.492  1171.395 1537.619    0.000 1537.619   191.415 2487.975    0.000 2487.975
182.60  5554.964  373.986    0.000  373.986  1318.655 1542.982    0.000 1542.982   363.928 2391.568    0.000 2391.568
182.70  5573.969  360.110    0.000  360.110  1409.434 1321.028    0.000 1321.028   141.551 2339.589    0.000 2339.589
182.80  5414.698  516.603    0.000  516.603  1434.376 1664.255    0.000 1664.255   342.816 2582.785    0.000 2582.785
182.90  5438.380  487.861    0.000  487.861  1366.817 1581.656    0.000 1581.656   353.875 2544.671    0.000 2544.671
183.00  5407.555  586.015    0.000  586.015  1301.728 1687.166    0.000 1687.166   342.917 2519.543    0.000 2519.543
183.10  5530.552  497.359    0.000  497.359  1231.718 1679.412    0.000 1679.412   251.936 2721.614    0.000 2721.614
183.20  5230.152  522.391    0.000  522.391  1176.271 1635.534    0.000 1635.534   250.828 2369.559    0.000 2369.559
183.30  5270.004  468.666    0.000  468.666  1212.305 1539.125    0.000 1539.125   321.705 2400.822    0.000 2400.822
183.40  5401.683  529.961    0.000  529.961  1168.557 1850.661    0.000 1850.661   271.439 2542.266    0.000 2542.266
183.50  5456.080  441.963    0.000  441.963  1394.753 1468.628    0.000 1468.628    90.782 2910.427    0.000 2910.427
183.60  5398.566  456.869    0.000  456.869  1381.424 1523.309    0.000 1523.309   251.230 2560.971    0.000 2560.971
183.70  5255.758  560.601    0.000  560.601  1086.127 1718.957    0.000 1718.957   120.336 2696.075    0.000 2696.075
183.80  5168.193  596.819    0.000  596.819   955.007 1810.659    0.000 1810.659    70.071 2881.660    0.000 2881.660
183.90  5263.256  501.035    0.000  501.035   991.876 1678.485    0.000 1678.485    10.154 2529.401    0.000 2529.401
184.00  5310.988  493.478    0.000  493.478   991.144 1827.742    0.000 1827.742     0.000 2557.258    0.000 2557.258
184.10  5214.235  497.806    0.000  497.806  1055.605 1733.520    0.000 1733.520   190.909 2743.434    0.000 2743.434
184.20  5302.655  443.243    0.000  443.243  1088.202 1695.574    0.000 1695.574   161.454 2528.804    0.000 2528.804
184.30  5327.846  481.865    0.000  481.865  1117.894 1734.006    0.000 1734.006   160.950 2538.256    0.000 2538.256
184.40  5215.888  430.951    0.000  430.951  1159.163 1631.298    0.000 1631.298   120.940 2643.015    0.000 2643.015
184.50  5198.533  472.061    0.000  472.061  1015.279 1743.950    0.000 1743.950   120.637 2350.262    0.000 2350.262
184.60  5185.902  461.284    0.000  461.284   972.443 1739.251    0.000 1739.251    90.780 2308.646    0.000 2308.646
184.70  5237.763  456.808    0.000  456.808  1185.323 1580.618    0.000 1580.618    80.828 2569.324    0.000 2569.324
184.80  5168.445  494.237    0.000  494.237  1287.178 1627.573    0.000 1627.573   180.756 2604.413    0.000 2604.413
184.90  5311.004  510.804    0.000  510.804  1257.134 1610.054    0.000 1610.054   190.709 2550.628    0.000 2550.628
185.00  5193.839  547.438    0.000  547.438  1233.216 1636.987    0.000 1636.987   250.727 2524.482    0.000 2524.482
185.10  5333.031  451.046    0.000  451.046  1268.050 1512.208    0.000 1512.208   402.429 2351.359    0.000 2351.359
185.20  5285.695  497.682    0.000  497.682  1107.219 1689.254    0.000 1689.254   241.375 2416.601    0.000 2416.601
185.30  5070.095  494.882    0.000  494.882  1115.729 1642.223    0.000 1642.223   251.327 2351.361    0.000 2351.361
185.40  5456.393  354.982    0.000  354.982  1124.555 1587.595    0.000 1587.595   181.057 2407.448    0.000 2407.448
185.50  5502.493  416.786    0.000  416.786  1138.879 1749.898    0.000 1749.898   290.137 2565.392    0.000 2565.392
185.60  5586.430  378.109    0.000  378.109  1250.177 1551.170    0.000 1551.170   220.770 2272.953    0.000 2272.953
185.70  5492.608  466.425    0.000  466.425  1171.741 1680.981    0.000 1680.981   191.413 2483.857    0.000 2483.857
185.80  5470.752  470.221    0.000  470.221  1337.672 1570.223    0.000 1570.223   332.965 2302.001    0.000 2302.001
185.90  5442.665  469.446    0.000  469.446  1221.285 1771.469    0.000 1771.469   292.648 2479.335    0.000 2479.335
186.00  5371.734  479.086    0.000  479.086  1326.968 1549.342    0.000 1549.342   493.116 2396.502    0.000 2396.502
186.10  5433.456  536.103    0.000  536.103  1349.494 1509.373    0.000 1509.373   501.258 2185.996    0.000 2185.996
186.20  5227.371  536.029    0.000  536.029  1266.329 1490.212    0.000 1490.212   421.833 2221.684    0.000 2221.684
186.30  5341.672  585.824    0.000  585.824  1130.492 1635.121    0.000 1635.121   231.423 2508.188    0.000 2508.188
186.40  5325.015  535.521    0.000  535.521  1069.162 1676.006    0.000 1676.006   282.597 2286.210    0.000 2286.210
186.50  5407.936  494.430    0.000  494.430  1234.995 1647.038    0.000 1647.038   243.088 2520.754    0.000 2520.754
186.60  5434.591  492.561    0.000  492.561  1054.072 1579.728    0.000 1579.728   161.255 2285.505    0.000 2285.505
186.70  5536.832  449.190    0.000  449.190  1178.758 1631.402    0.000 1631.402   362.922 2293.962    0.000 2293.962
186.80  5407.383  461.305    0.000  461.305  1064.394 1646.340    0.000 1646.340   120.940 2320.202    0.000 2320.202
186.90  5351.528  492.216    0.000  492.216   998.812 1612.801    0.000 1612.801   160.348 2396.998    0.000 2396.998
187.00  5288.844  473.691    0.000  473.691  1193.754 1569.377    0.000 1569.377   252.033 2231.330    0.000 2231.330
187.10  5326.945  379.233    0.000  379.233  1201.993 1454.828    0.000 1454.828   130.993 2536.438    0.000 2536.438
187.20  5419.708  349.803    0.000  349.803  1216.489 1559.941    0.000 1559.941   141.852 2461.753    0.000 2461.753
187.30  5331.296  331.641    0.000  331.641  1087.538 1592.766    0.000 1592.766     0.000 2651.647    0.000 2651.647
187.40  5438.840  299.093    0.000  299.093  1139.672 1538.047    0.000 1538.047    71.077 2581.174    0.000 2581.174
187.50  5294.207  336.738    0.000  336.738  1228.638 1509.340    0.000 1509.340   171.608 2516.031    0.000 2516.031
187.60  5588.007  379.401    0.000  379.401  1204.263 1614.517    0.000 1614.517   152.006 2632.864    0.000 2632.864
187.70  5456.581  363.908    0.000  363.908  1194.454 1483.964    0.000 1483.964   171.209 2507.990    0.000 2507.990
187.80  5360.444  438.644    0.000  438.644  1109.596 1524.499    0.000 1524.499    89.977 2574.256    0.000 2574.256
187.90  5205.118  478.444    0.000  478.444  1064.715 1436.480    0.000 1436.480    40.314 2620.806    0.000 2620.806
188.00  5467.710  366.536    0.000  366.536  1123.666 1612.944    0.000 1612.944   151.502 2352.473    0.000 2352.473
188.10  5262.831  442.134    0.000  442.134  1135.946 1543.725    0.000 1543.725    20.207 2651.656    0.000 2651.656
188.20  5204.065  455.395    0.000  455.395  1016.365 1593.182    0.000 1593.182   111.189 2583.594    0.000 2583.594
188.30  5243.409  358.611    0.000  358.611  1096.962 1644.816    0.000 1644.816   120.037 2522.779    0.000 2522.779
188.40  5287.786  353.463    0.000  353.463  1049.931 1500.678    0.000 1500.678   160.451 2403.044    0.000 2403.044
188.50  5292.950  371.263    0.000  371.263  1137.457 1571.943    0.000 1571.943   181.661 2593.339    0.000 2593.339
188.60  5239.146  385.676    0.000  385.676  1198.534 1436.704    0.000 1436.704   101.539 2430.799    0.000 2430.799
188.70  5322.981  356.948    0.000  356.948  1099.336 1535.532    0.000 1535.532    40.212 2644.433    0.000 2644.433
188.80  5249.778  342.684    0.000  342.684  1174.083 1467.408    0.000 1467.408    40.212 2640.591    0.000 2640.591
188.90  5421.821  289.608    0.000  289.608   925.966 1674.570    0.000 1674.570    30.159 2338.487    0.000 2338.487
189.00  5486.521  334.988    0.000  334.988  1240.849 1483.212    0.000 1483.212    69.670 2649.456    0.000 2649.456
189.10  5194.187  351.003    0.000  351.003  1166.755 1411.402    0.000 1411.402    40.213 2544.502    0.000 2544.502
189.20  5355.413  329.189    0.000  329.189  1190.763 1579.015    0.000 1579.015    70.473 2727.666    0.000 2727.666
189.30  5315.714  291.529    0.000  291.529  1271.455 1520.024    0.000 1520.024    50.769 2656.578    0.000 2656.578
189.40  5399.283  387.989    0.000  387.989  1223.203 1564.480    0.000 1564.480    40.616 2837.233    0.000 2837.233
189.50  5304.354  422.539    0.000  422.539  1118.435 1700.335    0.000 1700.335    90.279 2968.025    0.000 2968.025
189.60  5260.921  479.655    0.000  479.655  1116.763 1650.416    0.000 1650.416   169.800 2535.737    0.000 2535.737
189.70  5279.758  382.270    0.000  382.270  1278.370 1708.561    0.000 1708.561    90.479 2767.059    0.000 2767.059
189.80  5119.354  384.581    0.000  384.581  1105.294 1688.201    0.000 1688.201    69.670 2555.040    0.000 2555.040
189.90  5221.493  313.435    0.000  313.435  1204.822 1641.778    0.000 1641.778   410.577 2533.136    0.000 2533.136
190.00  5214.149  427.453    0.000  427.453  1375.983 1627.427    0.000 1627.427   260.179 2640.805    0.000 2640.805
190.10  5267.127  367.271    0.000  367.271  1347.856 1582.339    0.000 1582.339   100.735 2819.160    0.000 2819.160
190.20  5283.272  457.339    0.000  457.339  1219.351 1821.775    0.000 1821.775    80.427 3020.997    0.000 3020.997
190.30  5163.011  363.413    0.000  363.413  1251.084 1715.453    0.000 1715.453   200.263 2958.890    0.000 2958.890
190.40  5194.624  486.251    0.000  486.251  1360.776 1529.317    0.000 1529.317   130.592 2837.036    0.000 2837.036
190.50  5253.582  476.638    0.000  476.638  1140.406 1790.192    0.000 1790.192   170.503 2877.352    0.000 2877.352
190.60  5288.642  418.193    0.000  418.193  1243.635 1645.057    0.000 1645.057   351.867 2485.263    0.000 2485.263
190.70  5045.395  371.809    0.000  371.809  1190.681 1622.301    0.000 1622.301   101.036 2628.024    0.000 2628.024
190.80  5133.257  361.449    0.000  361.449  1182.413 1612.835    0.000 1612.835   161.555 2550.719    0.000 2550.719
190.90  5132.187  401.582    0.000  401.582  1292.534 1638.339    0.000 1638.339   229.719 2766.158    0.000 2766.158
191.00  5555.453  383.066    0.000  383.066  1463.202 1566.671    0.000 1566.671   322.708 3011.555    0.000 3011.555
191.10  5556.829  332.153    0.000  332.153  1545.251 1429.195    0.000 1429.195   400.219 2651.955    0.000 2651.955
191.20  5419.459  345.388    0.000  345.388  1354.953 1411.863    0.000 1411.863   270.332 2491.005    0.000 2491.005
191.30  5295.696  429.790    0.000  429.790  1260.761 1529.976    0.000 1529.976   390.668 2279.488    0.000 2279.488
191.40  5418.618  468.803    0.000  468.803  1514.848 1455.039    0.000 1455.039   390.369 2726.653    0.000 2726.653
191.50  5491.049  339.376    0.000  339.376  1366.610 1550.194    0.000 1550.194   220.368 2661.906    0.000 2661.906
191.60  5559.025  356.558    0.000  356.558  1470.774 1336.704    0.000 1336.704   269.731 2874.050    0.000 2874.050
191.70  5421.795  361.008    0.000  361.008  1470.796 1422.782    0.000 1422.782   191.515 2650.358    0.000 2650.358
191.80  5629.699  357.055    0.000  357.055  1394.231 1486.635    0.000 1486.635    90.882 2677.688    0.000 2677.688
191.90  5578.833  371.464    0.000  371.464  1420.486 1436.469    0.000 1436.469   271.340 2614.865    0.000 2614.865
192.00  5610.190  357.310    0.000  357.310  1422.255 1392.667    0.000 1392.667   180.155 2570.227    0.000 2570.227
192.10  5435.208  379.900    0.000  379.900  1446.919 1306.483    0.000 1306.483   159.546 2482.266    0.000 2482.266
192.20  5357.540  380.831    0.000  380.831  1488.520 1336.135    0.000 1336.135   110.787 2601.598    0.000 2601.598
192.30  5300.066  383.645    0.000  383.645  1435.087 1231.161    0.000 1231.161   120.439 2573.353    0.000 2573.353
192.40  5528.199  367.875    0.000  367.875  1461.895 1325.604    0.000 1325.604   180.558 2291.750    0.000 2291.750
192.50  5401.684  293.782    0.000  293.782  1450.988 1302.977    0.000 1302.977   190.710 2611.752    0.000 2611.752
192.60  5293.302  325.019    0.000  325.019  1386.793 1268.913    0.000 1268.913   281.794 2521.475    0.000 2521.475
192.70  5325.235  311.355    0.000  311.355  1511.222 1134.404    0.000 1134.404   151.001 2574.956    0.000 2574.956
192.80  5245.319  375.644    0.000  375.644  1599.161 1121.232    0.000 1121.232   261.888 2332.272    0.000 2332.272
192.90  5355.816  347.788    0.000  347.788  1490.691 1184.085    0.000 1184.085   456.120 2162.374    0.000 2162.374
193.00  5217.524  320.279    0.000  320.279  1545.695 1186.467    0.000 1186.467   202.474 2584.716    0.000 2584.716
193.10  5157.706  341.415    0.000  341.415  1329.785 1273.006    0.000 1273.006   403.139 2338.508    0.000 2338.508
193.20  5308.523  363.978    0.000  363.978  1312.190 1220.182    0.000 1220.182   343.623 1981.514    0.000 1981.514
193.30  5125.081  379.999    0.000  379.999  1616.225 1299.685    0.000 1299.685   412.086 2317.891    0.000 2317.891
193.40  5250.711  413.685    0.000  413.685  1616.400 1211.829    0.000 1211.829   501.859 2037.398    0.000 2037.398
193.50  5340.491  424.884    0.000  424.884  1528.990 1327.962    0.000 1327.962   412.287 2177.547    0.000 2177.547
193.60  5244.146  395.452    0.000  395.452  1479.268 1291.901    0.000 1291.901   362.523 2212.524    0.000 2212.524
193.70  5322.018  408.038    0.000  408.038  1462.586 1404.110    0.000 1404.110   351.563 2173.830    0.000 2173.830
193.80  5250.177  372.130    0.000  372.130  1623.424 1129.856    0.000 1129.856   280.287 2193.439    0.000 2193.439
193.90  5339.520  399.039    0.000  399.039  1692.395 1072.655    0.000 1072.655   443.048 2335.171    0.000 2335.171
194.00  5290.170  345.788    0.000  345.788  1768.345 1092.447    0.000 1092.447   420.833 2234.643    0.000 2234.643
194.10  5174.219  358.760    0.000  358.760  1746.043 1149.615    0.000 1149.615   431.482 2297.984    0.000 2297.984
194.20  5421.320  292.749    0.000  292.749  1657.480 1226.512    0.000 1226.512   460.339 2156.123    0.000 2156.123
194.30  5145.865  347.967    0.000  347.967  1644.899 1122.136    0.000 1122.136   329.749 2177.740    0.000 2177.740
194.40  5329.881  345.673    0.000  345.673  1707.524 1108.895    0.000 1108.895   500.048 2263.201    0.000 2263.201
194.50  5110.804  369.397    0.000  369.397  1469.803 1116.110    0.000 1116.110   271.840 2009.053    0.000 2009.053
194.60  5301.697  334.255    0.000  334.255  1533.754 1174.518    0.000 1174.518   191.112 2297.891    0.000 2297.891
194.70  5286.972  339.684    0.000  339.684  1448.828 1354.498    0.000 1354.498   139.742 2275.666    0.000 2275.666
194.80  5305.812  371.976    0.000  371.976  1588.181 1273.317    0.000 1273.317   129.487 2534.227    0.000 2534.227
194.90  5007.368  369.845    0.000  369.845  1477.267 1275.411    0.000 1275.411   282.696 2451.893    0.000 2451.893
195.00  5356.646  302.288    0.000  302.288  1479.297 1301.579    0.000 1301.579   352.969 2259.885    0.000 2259.885
195.10  5190.181  293.496    0.000  293.496  1539.875 1302.267    0.000 1302.267   401.925 2253.755    0.000 2253.755
195.20  5339.251  243.406    0.000  243.406  1586.390 1107.245    0.000 1107.245   360.408 2300.289    0.000 2300.289
195.30  5365.193  248.038    0.000  248.038  1471.683 1237.492    0.000 1237.492   321.103 2199.760    0.000 2199.760
195.40  5091.749  272.189    0.000  272.189  1615.547 1148.270    0.000 1148.270   340.101 2185.787    0.000 2185.787
195.50  5250.466  294.771    0.000  294.771  1511.089 1246.848    0.000 1246.848   401.324 2431.388    0.000 2431.388
195.60  5129.467  345.528    0.000  345.528  1511.523 1212.395    0.000 1212.395   531.517 1940.883    0.000 1940.883
195.70  5142.212  347.831    0.000  347.831  1667.360 1173.742    0.000 1173.742   402.430 1886.402    0.000 1886.402
195.80  5099.274  309.297    0.000  309.297  1735.619 1166.433    0.000 1166.433   712.475 1961.697    0.000 1961.697
195.90  4991.955  277.465    0.000  277.465  1565.247 1074.567    0.000 1074.567   661.500 1758.519    0.000 1758.519
196.00  5010.582  304.146    0.000  304.146  1696.206 1087.188    0.000 1087.188   460.740 2057.211    0.000 2057.211
196.10  5200.119  263.672    0.000  263.672  1645.922 1215.989    0.000 1215.989   362.018 2160.759    0.000 2160.759
196.20  5288.523  226.628    0.000  226.628  1499.739 1288.769    0.000 1288.769   351.259 2083.135    0.000 2083.135
196.30  5212.178  257.514    0.000  257.514  1462.486 1448.359    0.000 1448.359   290.742 2222.573    0.000 2222.573
196.40  5339.307  281.595    0.000  281.595  1715.221 1196.621    0.000 1196.621   521.962 2148.082    0.000 2148.082
196.50  5285.022  291.322    0.000  291.322  1709.028 1077.208    0.000 1077.208   341.712 2061.826    0.000 2061.826
196.60  5221.545  253.157    0.000  253.157  1520.044 1211.671    0.000 1211.671   181.059 2441.857    0.000 2441.857
196.70  5272.181  267.517    0.000  267.517  1368.778 1357.728    0.000 1357.728   250.228 2258.378    0.000 2258.378
196.80  5093.921  311.899    0.000  311.899  1450.362 1410.560    0.000 1410.560   190.712 2217.555    0.000 2217.555
196.90  5416.496  292.213    0.000  292.213  1730.754 1309.949    0.000 1309.949   249.522 2388.258    0.000 2388.258
197.00  5201.965  277.745    0.000  277.745  1233.350 1408.438    0.000 1408.438   231.427 2277.168    0.000 2277.168
197.10  5112.403  290.097    0.000  290.097  1134.697 1543.937    0.000 1543.937    40.515 2134.312    0.000 2134.312
197.20  5198.418  274.497    0.000  274.497  1010.040 1769.638    0.000 1769.638    40.212 2332.656    0.000 2332.656
197.30  5182.254  291.333    0.000  291.333  1227.137 1687.696    0.000 1687.696    91.184 2605.614    0.000 2605.614
197.40  5239.280  269.762    0.000  269.762  1215.044 1559.842    0.000 1559.842    80.628 2293.648    0.000 2293.648
197.50  5305.867  239.174    0.000  239.174  1230.936 1547.552    0.000 1547.552   240.476 2060.919    0.000 2060.919
197.60  5311.310  200.735    0.000  200.735  1380.639 1472.594    0.000 1472.594   323.212 2267.512    0.000 2267.512
197.70  5398.013  169.948    0.000  169.948  1506.110 1411.595    0.000 1411.595   391.071 2106.359    0.000 2106.359
197.80  5401.636  240.268    0.000  240.268  1309.227 1496.489    0.000 1496.489   391.175 2153.198    0.000 2153.198
197.90  5428.096  218.001    0.000  218.001  1631.185 1214.870    0.000 1214.870   511.412 2312.251    0.000 2312.251
198.00  5524.436  182.295    0.000  182.295  1426.349 1359.491    0.000 1359.491   575.554 2349.751    0.000 2349.751
198.10  5540.201  137.000    0.000  137.000  1620.304 1253.269    0.000 1253.269   613.748 2119.334    0.000 2119.334
198.20  5549.193  170.945    0.000  170.945  1452.121 1450.895    0.000 1450.895   646.522 1914.646    0.000 1914.646
198.30  5342.467  192.448    0.000  192.448  1513.236 1383.407    0.000 1383.407   583.996 2103.046    0.000 2103.046
198.40  5361.639  161.858    0.000  161.858  1499.013 1409.100    0.000 1409.100   562.180 2159.758    0.000 2159.758
198.50  5070.900  244.747    0.000  244.747  1386.227 1484.886    0.000 1484.886   483.063 2040.919    0.000 2040.919
198.60  5267.417  232.393    0.000  232.393  1297.948 1671.200    0.000 1671.200   493.318 2054.186    0.000 2054.186
198.70  5149.703  248.418    0.000  248.418  1362.820 1529.453    0.000 1529.453   413.090 2315.366    0.000 2315.366
198.80  5201.816  238.400    0.000  238.400  1383.414 1537.408    0.000 1537.408   434.002 2373.875    0.000 2373.875
198.90  5097.843  267.049    0.000  267.049  1543.928 1366.429    0.000 1366.429   524.181 2160.342    0.000 2160.342
199.00  4959.517  276.046    0.000  276.046  1508.875 1192.660    0.000 1192.660   493.415 1890.008    0.000 1890.008
199.10  5276.211  224.303    0.000  224.303  1650.199 1272.210    0.000 1272.210   522.873 2398.301    0.000 2398.301
199.20  5209.640  244.685    0.000  244.685  1442.634 1391.992    0.000 1391.992   522.569 2056.701    0.000 2056.701
199.30  5114.429  257.918    0.000  257.918  1448.081 1383.507    0.000 1383.507   613.951 2091.685    0.000 2091.685
199.40  5148.137  320.016    0.000  320.016  1376.358 1359.038    0.000 1359.038   603.196 1889.823    0.000 1889.823
199.50  5151.615  338.088    0.000  338.088  1344.709 1457.126    0.000 1457.126   661.000 1802.050    0.000 1802.050
199.60  5179.567  372.236    0.000  372.236  1441.857 1452.197    0.000 1452.197   690.056 1910.425    0.000 1910.425
199.70  5122.633  350.314    0.000  350.314  1487.420 1459.804    0.000 1459.804   601.284 1949.334    0.000 1949.334
199.80  5098.468  285.585    0.000  285.585  1539.523 1363.344    0.000 1363.344   612.542 2191.614    0.000 2191.614
199.90  5056.843  263.964    0.000  263.964  1664.124 1365.947    0.000 1365.947   757.515 2221.581    0.000 2221.581
200.00  5186.128  276.750    0.000  276.750  1539.733 1314.679    0.000 1314.679   653.763 2077.620    0.000 2077.620
200.10  5253.636  375.586    0.000  375.586  1424.157 1444.802    0.000 1444.802   471.897 2162.461    0.000 2162.461
200.20  5208.918  384.280    0.000  384.280  1536.910 1469.148    0.000 1469.148   431.081 2381.321    0.000 2381.321
200.30  5240.547  383.886    0.000  383.886  1582.664 1285.706    0.000 1285.706   393.183 2483.462    0.000 2483.462
200.40  5066.956  396.205    0.000  396.205  1655.200 1225.096    0.000 1225.096   493.006 2177.341    0.000 2177.341
200.50  5279.599  388.698    0.000  388.698  1711.420 1362.927    0.000 1362.927   671.857 2232.642    0.000 2232.642
200.60  5202.973  380.228    0.000  380.228  1684.548 1163.099    0.000 1163.099   591.729 1989.646    0.000 1989.646
200.70  5111.354  360.341    0.000  360.341  1652.038 1272.057    0.000 1272.057   756.503 2048.360    0.000 2048.360
200.80  5049.495  360.414    0.000  360.414  1359.557 1339.636    0.000 1339.636   413.592 2000.213    0.000 2000.213
200.90  5233.062  327.448    0.000  327.448  1398.824 1420.425    0.000 1420.425   676.380 1819.549    0.000 1819.549
201.00  5233.738  326.789    0.000  326.789  1449.802 1418.527    0.000 1418.527   474.412 2129.596    0.000 2129.596
201.10  5252.684  343.945    0.000  343.945  1417.469 1394.699    0.000 1394.699   401.725 2245.803    0.000 2245.803
201.20  5305.197  320.990    0.000  320.990  1293.089 1376.111    0.000 1376.111   423.039 2132.704    0.000 2132.704
201.30  4893.932  357.249    0.000  357.249  1107.321 1477.936    0.000 1477.936   514.222 1783.558    0.000 1783.558
201.40  5086.400  347.917    0.000  347.917  1228.691 1495.157    0.000 1495.157   562.984 1952.048    0.000 1952.048
201.50  4813.877  365.581    0.000  365.581  1126.133 1570.473    0.000 1570.473   333.568 2193.519    0.000 2193.519
201.60  5033.591  444.272    0.000  444.272  1167.378 1546.017    0.000 1546.017   301.395 2165.782    0.000 2165.782
201.70  4847.610  447.983    0.000  447.983  1158.663 1554.621    0.000 1554.621   249.625 2225.607    0.000 2225.607
201.80  4823.559  442.018    0.000  442.018  1048.729 1655.949    0.000 1655.949    80.829 2306.131    0.000 2306.131
201.90  5032.932  427.980    0.000  427.980  1165.874 1621.959    0.000 1621.959   151.906 2311.342    0.000 2311.342
202.00  5336.747  492.944    0.000  492.944  1446.754 1592.718    0.000 1592.718   433.296 2353.279    0.000 2353.279
202.10  5214.683  415.189    0.000  415.189  1305.025 1504.391    0.000 1504.391   453.301 2102.146    0.000 2102.146
202.20  5283.961  399.935    0.000  399.935  1196.794 1489.744    0.000 1489.744   352.262 2187.198    0.000 2187.198
202.30  5147.157  448.135    0.000  448.135  1148.228 1669.280    0.000 1669.280   311.750 2269.537    0.000 2269.537
202.40  5420.714  417.873    0.000  417.873  1170.060 1649.401    0.000 1649.401   531.118 2250.131    0.000 2250.131
202.50  5295.934  388.622    0.000  388.622  1251.361 1429.640    0.000 1429.640   201.062 2627.226    0.000 2627.226
202.60  5185.780  313.364    0.000  313.364  1195.838 1458.566    0.000 1458.566   261.080 2453.811    0.000 2453.811
202.70  5107.655  369.676    0.000  369.676  1119.087 1566.122    0.000 1566.122   252.033 2332.258    0.000 2332.258
202.80  5143.396  419.816    0.000  419.816  1348.515 1427.964    0.000 1427.964   302.300 2301.594    0.000 2301.594
202.90  5006.767  373.063    0.000  373.063  1520.066 1134.388    0.000 1134.388   331.754 2131.197    0.000 2131.197
203.00  5292.207  370.297    0.000  370.297  1541.978 1257.942    0.000 1257.942   411.678 2337.997    0.000 2337.997
203.10  5163.475  358.636    0.000  358.636  1375.883 1254.920    0.000 1254.920   372.976 2192.620    0.000 2192.620
203.20  5043.640  368.310    0.000  368.310  1529.411 1153.076    0.000 1153.076   443.347 2117.831    0.000 2117.831
203.30  5032.540  439.104    0.000  439.104  1532.353 1145.724    0.000 1145.724    91.284 2508.098    0.000 2508.098
203.40  4899.234  406.592    0.000  406.592  1478.321 1225.754    0.000 1225.754   272.847 2079.523    0.000 2079.523
203.50  4934.525  400.452    0.000  400.452  1624.085 1109.750    0.000 1109.750   423.540 2022.818    0.000 2022.818
203.60  4843.420  423.023    0.000  423.023  1530.188 1191.121    0.000 1191.121   302.299 2305.321    0.000 2305.321
203.70  5057.437  347.069    0.000  347.069  1568.532 1108.587    0.000 1108.587   342.108 2230.326    0.000 2230.326
203.80  5125.007  271.430    0.000  271.430  1755.520 1062.232    0.000 1062.232   382.824 2233.737    0.000 2233.737
203.90  5002.291  230.819    0.000  230.819  1679.300 1043.351    0.000 1043.351   503.060 2232.838    0.000 2232.838
204.00  5099.320  290.935    0.000  290.935  1693.052 1091.198    0.000 1091.198   321.903 2263.895    0.000 2263.895
204.10  5135.147  281.833    0.000  281.833  1782.711 1053.503    0.000 1053.503   293.152 2254.045    0.000 2254.045
204.20  5226.708  306.318    0.000  306.318  1720.130 1037.811    0.000 1037.811   534.432 1870.214    0.000 1870.214
204.30  5367.990  295.400    0.000  295.400  1835.024 1058.994    0.000 1058.994   331.954 2308.638    0.000 2308.638
204.40  5205.991  245.750    0.000  245.750  1565.707 1088.881    0.000 1088.881   341.805 2215.140    0.000 2215.140
204.50  5327.086  284.565    0.000  284.565  1495.185 1266.564    0.000 1266.564   309.340 2153.419    0.000 2153.419
204.60  5335.304  275.965    0.000  275.965  1523.853 1227.614    0.000 1227.614   299.888 2411.674    0.000 2411.674
204.70  5427.873  273.133    0.000  273.133  1608.480 1157.788    0.000 1157.788   331.954 2202.475    0.000 2202.475
204.80  5419.862  266.198    0.000  266.198  1693.793 1060.638    0.000 1060.638   520.656 2038.510    0.000 2038.510
204.90  5378.650  268.061    0.000  268.061  1690.489 1044.171    0.000 1044.171   703.918 2025.137    0.000 2025.137
205.00  5443.075  269.677    0.000  269.677  1698.677 1070.850    0.000 1070.850   651.448 1892.335    0.000 1892.335
205.10  5398.298  279.077    0.000  279.077  1626.034 1049.708    0.000 1049.708   584.797 2016.594    0.000 2016.594
205.20  5290.155  278.659    0.000  278.659  1634.398 1131.587    0.000 1131.587   574.744 2212.935    0.000 2212.935
205.30  5266.321  241.556    0.000  241.556  1693.094 1167.468    0.000 1167.468   381.419 2452.206    0.000 2452.206
205.40  5195.843  182.646    0.000  182.646  1700.228  989.603    0.000  989.603   611.437 1978.488    0.000 1978.488
205.50  5254.340  238.475    0.000  238.475  1751.137 1063.530    0.000 1063.530   661.604 1850.513    0.000 1850.513
205.60  5350.713  220.442    0.000  220.442  1737.589 1029.819    0.000 1029.819   671.555 2161.664    0.000 2161.664
205.70  5566.912  178.983    0.000  178.983  1849.828 1048.997    0.000 1048.997   610.231 2007.240    0.000 2007.240
205.80  5489.557  184.096    0.000  184.096  1901.013 1043.285    0.000 1043.285   812.703 2083.244    0.000 2083.244
205.90  5412.303  231.308    0.000  231.308  1877.369 1193.296    0.000 1193.296   793.198 2294.960    0.000 2294.960
206.00  5390.469  209.271    0.000  209.271  1752.261 1203.499    0.000 1203.499   711.666 2112.696    0.000 2112.696
206.10  5411.500  221.208    0.000  221.208  1796.922 1078.563    0.000 1078.563   731.770 1967.835    0.000 1967.835
206.20  5407.627  265.279    0.000  265.279  1693.923 1116.731    0.000 1116.731   904.679 1950.836    0.000 1950.836
206.30  5154.185  254.029    0.000  254.029  1643.219 1182.295    0.000 1182.295   571.325 2076.215    0.000 2076.215
206.40  5373.334  267.375    0.000  267.375  1666.968 1123.441    0.000 1123.441   672.661 1837.641    0.000 1837.641
206.50  5260.665  292.644    0.000  292.644  1623.781 1079.250    0.000 1079.250   493.410 2121.344    0.000 2121.344
206.60  5326.417  264.856    0.000  264.856  1750.535 1049.765    0.000 1049.765   592.439 2099.119    0.000 2099.119
206.70  5407.313  249.904    0.000  249.904  1852.309 1002.053    0.000 1002.053   654.259 1846.996    0.000 1846.996
206.80  5332.001  208.284    0.000  208.284  1758.027 1071.953    0.000 1071.953   622.797 2178.048    0.000 2178.048
206.90  5440.548  197.870    0.000  197.870  1673.019 1094.582    0.000 1094.582   702.817 1857.953    0.000 1857.953
207.00  5364.248  229.131    0.000  229.131  1717.424 1027.693    0.000 1027.693   531.311 2081.935    0.000 2081.935
207.10  5381.245  253.363    0.000  253.363  1670.268 1112.731    0.000 1112.731   523.471 1997.090    0.000 1997.090
207.20  5490.670  209.660    0.000  209.660  1788.726 1168.255    0.000 1168.255   592.133 2190.115    0.000 2190.115
207.30  5289.712  230.000    0.000  230.000  1708.004 1010.537    0.000 1010.537   542.169 1957.580    0.000 1957.580
207.40  5272.286  256.145    0.000  256.145  1653.650  934.799    0.000  934.799   563.277 2084.655    0.000 2084.655
207.50  5359.166  287.923    0.000  287.923  1732.024  940.759    0.000  940.759   691.758 1931.639    0.000 1931.639
207.60  5478.796  232.053    0.000  232.053  1795.264  926.620    0.000  926.620   704.223 1960.792    0.000 1960.792
207.70  5399.913  269.560    0.000  269.560  1866.935  949.797    0.000  949.797   704.531 1941.090    0.000 1941.090
207.80  5182.007  275.385    0.000  275.385  1760.450  903.918    0.000  903.918   703.720 1627.927    0.000 1627.927
207.90  5361.642  248.772    0.000  248.772  1735.482  903.665    0.000  903.665   610.336 1840.057    0.000 1840.057
208.00  5390.238  205.900    0.000  205.900  1671.566 1045.992    0.000 1045.992   571.126 1944.211    0.000 1944.211
208.10  5440.525  220.302    0.000  220.302  1738.043  943.226    0.000  943.226   898.165 2083.958    0.000 2083.958
208.20  5525.835  231.634    0.000  231.634  1744.462  999.557    0.000  999.557   501.053 2173.431    0.000 2173.431
208.30  5570.498  224.400    0.000  224.400  1714.037 1045.379    0.000 1045.379   690.560 1991.065    0.000 1991.065
208.40  5579.822  199.174    0.000  199.174  1636.434 1035.092    0.000 1035.092   419.223 2193.035    0.000 2193.035
208.50  5724.241  190.835    0.000  190.835  1732.470  947.764    0.000  947.764   699.914 2160.766    0.000 2160.766
208.60  5533.328  202.433    0.000  202.433  1699.519 1017.796    0.000 1017.796   747.466 2078.027    0.000 2078.027
208.70  5693.783  180.131    0.000  180.131  1726.875 1075.519    0.000 1075.519   539.661 2129.599    0.000 2129.599
208.80  5743.243  245.545    0.000  245.545  1770.535 1051.264    0.000 1051.264   410.773 2308.648    0.000 2308.648
208.90  5724.848  174.873    0.000  174.873  1759.502 1007.257    0.000 1007.257   481.145 2366.652    0.000 2366.652
209.00  5779.731  224.979    0.000  224.979  1951.183  946.295    0.000  946.295   607.323 2245.214    0.000 2245.214
209.10  5785.994  220.804    0.000  220.804  1791.212  927.438    0.000  927.438   478.036 2252.946    0.000 2252.946
209.20  5559.191  182.741    0.000  182.741  1833.231  898.475    0.000  898.475   477.936 2244.804    0.000 2244.804
209.30  5657.916  227.706    0.000  227.706  1847.760  945.477    0.000  945.477   513.022 2219.979    0.000 2219.979
209.40  5460.845  184.423    0.000  184.423  1765.265  955.114    0.000  955.114   443.654 2031.176    0.000 2031.176
209.50  5501.179  217.572    0.000  217.572  1936.113  983.516    0.000  983.516   672.055 2323.925    0.000 2323.925
209.60  5611.904  273.076    0.000  273.076  1854.930 1046.891    0.000 1046.891   669.951 2267.426    0.000 2267.426
209.70  5611.416  169.432    0.000  169.432  1987.551  958.487    0.000  958.487   681.105 2087.878    0.000 2087.878
209.80  5631.765  219.129    0.000  219.129  1901.461  931.507    0.000  931.507   660.806 2208.619    0.000 2208.619
209.90  5608.012  223.534    0.000  223.534  1914.702  795.058    0.000  795.058   841.761 2045.751    0.000 2045.751
210.00  5478.363  305.676    0.000  305.676  1679.899 1084.509    0.000 1084.509   600.279 2306.438    0.000 2306.438
210.10  5369.579  296.467    0.000  296.467  1711.304  957.411    0.000  957.411   642.204 2208.117    0.000 2208.117
210.20  5547.203  294.555    0.000  294.555  1684.156 1093.767    0.000 1093.767   610.838 2537.059    0.000 2537.059
210.30  5567.042  334.755    0.000  334.755  1775.921 1015.251    0.000 1015.251   661.502 2297.389    0.000 2297.389
210.40  5494.725  348.374    0.000  348.374  1494.807 1280.100    0.000 1280.100   852.608 2182.173    0.000 2182.173
210.50  5535.805  288.551    0.000  288.551  1660.781 1084.818    0.000 1084.818   601.582 2345.244    0.000 2345.244
210.60  5560.678  277.223    0.000  277.223  1725.074  988.271    0.000  988.271   642.999 2320.302    0.000 2320.302
210.70  5307.969  274.358    0.000  274.358  1764.353  847.844    0.000  847.844   652.348 1940.080    0.000 1940.080
210.80  5416.363  323.296    0.000  323.296  1835.796  967.003    0.000  967.003   617.276 2255.067    0.000 2255.067
210.90  5288.909  261.617    0.000  261.617  1771.232  885.465    0.000  885.465   630.042 2155.333    0.000 2155.333
211.00  5318.978  319.607    0.000  319.607  1823.932  850.431    0.000  850.431   618.481 2063.440    0.000 2063.440
211.10  5267.996  317.465    0.000  317.465  1688.062  807.246    0.000  807.246   671.954 1946.018    0.000 1946.018
211.20  5317.948  346.046    0.000  346.046  1737.853  921.213    0.000  921.213   638.084 2246.310    0.000 2246.310
211.30  5292.133  323.792    0.000  323.792  1731.976  890.609    0.000  890.609   458.130 2178.352    0.000 2178.352
211.40  5261.175  327.846    0.000  327.846  1683.232 1034.604    0.000 1034.604   350.154 2318.587    0.000 2318.587
211.50  5265.842  318.721    0.000  318.721  1706.847  867.437    0.000  867.437   390.167 2348.059    0.000 2348.059
211.60  5294.700  312.141    0.000  312.141  1767.070  836.737    0.000  836.737   560.571 2015.988    0.000 2015.988
211.70  5343.796  330.877    0.000  330.877  1791.125  895.799    0.000  895.799   399.115 2163.479    0.000 2163.479
211.80  5315.825  339.112    0.000  339.112  1841.613  847.898    0.000  847.898   570.925 2364.145    0.000 2364.145
211.90  5283.489  360.296    0.000  360.296  1753.856  918.869    0.000  918.869   470.998 2210.822    0.000 2210.822
212.00  5270.767  322.234    0.000  322.234  1819.082  878.723    0.000  878.723   570.018 2474.629    0.000 2474.629
212.10  5284.295  303.645    0.000  303.645  1821.772  843.949    0.000  843.949   429.074 2325.438    0.000 2325.438
212.20  5184.924  340.637    0.000  340.637  1783.080  952.903    0.000  952.903   419.925 2205.300    0.000 2205.300
212.30  5121.293  349.041    0.000  349.041  1610.738 1027.915    0.000 1027.915   513.216 1960.602    0.000 1960.602
212.40  5105.681  313.431    0.000  313.431  1687.620 1042.953    0.000 1042.953   391.375 2028.861    0.000 2028.861
212.50  5148.729  302.660    0.000  302.660  1733.011  872.094    0.000  872.094   199.659 2330.052    0.000 2330.052
212.60  5298.437  319.736    0.000  319.736  1703.998  951.294    0.000  951.294   120.236 2512.924    0.000 2512.924
212.70  5136.099  372.023    0.000  372.023  1705.611  876.886    0.000  876.886   359.808 2099.437    0.000 2099.437
212.80  5328.680  302.426    0.000  302.426  1871.208  962.391    0.000  962.391   400.624 2403.138    0.000 2403.138
212.90  5176.893  314.757    0.000  314.757  1829.107  839.021    0.000  839.021   568.313 2097.925    0.000 2097.925
213.00  5256.581  317.541    0.000  317.541  1739.966  922.662    0.000  922.662   628.232 2069.775    0.000 2069.775
213.10  5050.132  290.394    0.000  290.394  1668.139  870.536    0.000  870.536   332.159 1992.056    0.000 1992.056
213.20  5128.373  326.280    0.000  326.280  1641.179  995.401    0.000  995.401   332.058 1850.215    0.000 1850.215
213.30  5165.861  404.417    0.000  404.417  1707.194 1012.125    0.000 1012.125   210.815 2269.033    0.000 2269.033
213.40  5157.649  378.035    0.000  378.035  1590.760 1023.713    0.000 1023.713   433.090 2022.323    0.000 2022.323
213.50  5190.486  361.866    0.000  361.866  1678.507  942.217    0.000  942.217   422.333 1789.988    0.000 1789.988
213.60  5249.519  339.280    0.000  339.280  1717.223  850.749    0.000  850.749   402.529 1950.847    0.000 1950.847
213.70  5329.394  343.289    0.000  343.289  1554.407  988.991    0.000  988.991   463.552 1948.535    0.000 1948.535
213.80  5285.764  412.202    0.000  412.202  1656.737 1004.351    0.000 1004.351   513.721 2019.413    0.000 2019.413
213.90  5161.086  362.253    0.000  362.253  1567.061  963.015    0.000  963.015   411.779 1757.020    0.000 1757.020
214.00  5197.546  393.632    0.000  393.632  1607.302 1033.048    0.000 1033.048   484.973 2123.266    0.000 2123.266
214.10  5140.890  364.315    0.000  364.315  1615.463 1129.098    0.000 1129.098   352.169 2123.156    0.000 2123.156
214.20  5316.559  365.433    0.000  365.433  1402.697 1204.090    0.000 1204.090   291.944 2314.973    0.000 2314.973
214.30  5337.627  326.266    0.000  326.266  1634.562 1135.266    0.000 1135.266   259.777 2351.565    0.000 2351.565
214.40  5283.196  321.289    0.000  321.289  1655.206 1074.737    0.000 1074.737   592.737 2274.456    0.000 2274.456
214.50  5502.881  322.500    0.000  322.500  1761.252  983.856    0.000  983.856   391.170 2322.109    0.000 2322.109
214.60  5435.347  311.528    0.000  311.528  1825.238 1026.746    0.000 1026.746   631.542 2080.033    0.000 2080.033
214.70  5270.965  354.904    0.000  354.904  1846.661 1036.199    0.000 1036.199   703.425 2031.966    0.000 2031.966
214.80  5458.727  327.609    0.000  327.609  1780.150 1036.978    0.000 1036.978   570.520 2305.415    0.000 2305.415
214.90  5139.770  327.638    0.000  327.638  1915.432  859.218    0.000  859.218   791.289 2022.830    0.000 2022.830
215.00  5191.837  360.547    0.000  360.547  1814.167  895.182    0.000  895.182   612.036 2103.953    0.000 2103.953
215.10  5028.527  388.977    0.000  388.977  1743.483  919.184    0.000  919.184   381.021 2090.188    0.000 2090.188
215.20  5096.379  397.483    0.000  397.483  1617.971  948.314    0.000  948.314   344.628 2114.315    0.000 2114.315
215.30  5188.846  393.151    0.000  393.151  1693.262  886.840    0.000  886.840   385.142 1769.680    0.000 1769.680
215.40  5283.558  399.674    0.000  399.674  1846.453  914.211    0.000  914.211   629.840 2038.812    0.000 2038.812
215.50  5474.694  328.598    0.000  328.598  2000.735  947.757    0.000  947.757   593.042 2135.521    0.000 2135.521
215.60  5249.725  341.396    0.000  341.396  1679.481  947.196    0.000  947.196   324.219 2010.967    0.000 2010.967
215.70  5535.436  314.564    0.000  314.564  1749.719  886.238    0.000  886.238   421.535 2106.076    0.000 2106.076
215.80  5359.299  284.424    0.000  284.424  1728.617  980.612    0.000  980.612   512.617 2162.576    0.000 2162.576
215.90  5299.443  273.446    0.000  273.446  1604.673 1038.533    0.000 1038.533   321.501 1980.298    0.000 1980.298
216.00  5240.320  311.843    0.000  311.843  1644.599 1064.150    0.000 1064.150   572.936 1873.641    0.000 1873.641
216.10  5252.108  277.498    0.000  277.498  1559.986  985.643    0.000  985.643   391.978 2083.656    0.000 2083.656
216.20  5360.475  302.602    0.000  302.602  1652.605 1098.366    0.000 1098.366   291.943 2092.789    0.000 2092.789
216.30  5453.885  241.740    0.000  241.740  1549.999 1047.395    0.000 1047.395   309.944 1943.301    0.000 1943.301
216.40  5429.543  273.462    0.000  273.462  1566.595 1039.191    0.000 1039.191   140.644 2254.357    0.000 2254.357
216.50  5580.701  273.734    0.000  273.734  1607.865 1010.542    0.000 1010.542   562.779 1914.053    0.000 1914.053
216.60  5223.841  299.701    0.000  299.701  1613.461 1043.779    0.000 1043.779   424.045 2006.541    0.000 2006.541
216.70  5337.557  320.606    0.000  320.606  1595.914 1060.730    0.000 1060.730   411.881 2101.853    0.000 2101.853
216.80  5292.627  268.348    0.000  268.348  1554.094 1000.106    0.000 1000.106   241.074 2235.652    0.000 2235.652
216.90  5158.808  305.476    0.000  305.476  1555.396  977.070    0.000  977.070   332.762 2006.037    0.000 2006.037
217.00  5154.443  344.603    0.000  344.603  1448.283 1156.604    0.000 1156.604   381.623 1921.092    0.000 1921.092
217.10  5282.527  392.993    0.000  392.993  1572.154 1086.489    0.000 1086.489   568.817 2131.913    0.000 2131.913
217.20  5399.650  346.097    0.000  346.097  1573.734 1117.049    0.000 1117.049   248.820 2158.442    0.000 2158.442
217.30  5347.243  342.308    0.000  342.308  1568.628 1030.508    0.000 1030.508   191.513 2359.612    0.000 2359.612
217.40  5464.101  323.055    0.000  323.055  1647.378  994.484    0.000  994.484   451.387 2240.277    0.000 2240.277
217.50  5486.004  310.703    0.000  310.703  1560.415 1113.679    0.000 1113.679   310.646 2205.093    0.000 2205.093
217.60  5316.960  303.918    0.000  303.918  1469.490 1133.819    0.000 1133.819   281.991 2313.771    0.000 2313.771
217.70  5233.142  349.467    0.000  349.467  1441.138 1030.248    0.000 1030.248   360.809 2027.960    0.000 2027.960
217.80  5264.366  311.326    0.000  311.326  1579.864 1056.483    0.000 1056.483   322.105 2101.548    0.000 2101.548
217.90  5195.003  404.725    0.000  404.725  1435.948 1049.395    0.000 1049.395   279.282 2138.239    0.000 2138.239
218.00  5260.018  372.614    0.000  372.614  1402.923 1160.243    0.000 1160.243   111.693 2393.790    0.000 2393.790
218.10  5457.980  296.683    0.000  296.683  1489.847 1056.825    0.000 1056.825   100.833 2275.162    0.000 2275.162
218.20  5492.852  337.669    0.000  337.669  1535.129 1119.940    0.000 1119.940   140.243 2332.768    0.000 2332.768
218.30  5420.519  262.108    0.000  262.108  1507.635  997.300    0.000  997.300   189.605 2367.358    0.000 2367.358
218.40  5420.961  309.368    0.000  309.368  1614.681 1101.361    0.000 1101.361   240.475 2439.534    0.000 2439.534
218.50  5362.084  347.338    0.000  347.338  1599.925 1175.427    0.000 1175.427   191.009 2549.519    0.000 2549.519
218.60  5326.186  276.288    0.000  276.288  1522.552 1013.134    0.000 1013.134   329.947 1955.273    0.000 1955.273
218.70  5579.583  347.424    0.000  347.424  1625.296 1136.177    0.000 1136.177   320.999 2387.765    0.000 2387.765
218.80  5466.874  351.533    0.000  351.533  1548.701 1117.444    0.000 1117.444   331.152 2427.780    0.000 2427.780
218.90  5339.002  250.087    0.000  250.087  1532.909 1182.565    0.000 1182.565   241.677 2221.783    0.000 2221.783
219.00  5385.187  272.632    0.000  272.632  1499.099 1078.102    0.000 1078.102   231.524 2279.688    0.000 2279.688
219.10  5281.216  328.188    0.000  328.188  1543.879 1164.485    0.000 1164.485   280.886 2214.840    0.000 2214.840
219.20  5322.761  326.166    0.000  326.166  1388.120 1199.248    0.000 1199.248   110.484 2270.235    0.000 2270.235
219.30  5493.589  258.588    0.000  258.588  1489.730 1130.850    0.000 1130.850   341.505 2147.693    0.000 2147.693
219.40  5309.533  378.891    0.000  378.891  1458.327 1201.832    0.000 1201.832   380.916 2189.509    0.000 2189.509
219.50  5368.505  300.515    0.000  300.515  1535.154 1140.138    0.000 1140.138   331.556 2156.031    0.000 2156.031
219.60  5306.880  274.339    0.000  274.339  1491.106 1281.679    0.000 1281.679   270.232 2302.905    0.000 2302.905
219.70  5452.226  260.116    0.000  260.116  1547.732 1271.090    0.000 1271.090   211.417 2358.706    0.000 2358.706
219.80  5376.087  227.243    0.000  227.243  1581.925 1147.647    0.000 1147.647   251.028 2335.981    0.000 2335.981
219.90  5377.496  306.543    0.000  306.543  1502.381 1086.356    0.000 1086.356   190.507 2099.930    0.000 2099.930
220.00  5232.987  300.642    0.000  300.642  1550.035 1094.084    0.000 1094.084   260.679 2237.757    0.000 2237.757
220.10  5270.541  322.981    0.000  322.981  1587.459 1173.636    0.000 1173.636   181.561 2435.305    0.000 2435.305
220.20  5194.024  339.919    0.000  339.919  1329.638 1156.684    0.000 1156.684    60.218 2249.523    0.000 2249.523
220.30  5237.965  390.269    0.000  390.269  1267.920 1364.884    0.000 1364.884   149.292 2189.202    0.000 2189.202
220.40  5160.263  361.654    0.000  361.654  1363.715 1132.744    0.000 1132.744   160.749 2282.705    0.000 2282.705
220.50  5362.494  308.151    0.000  308.151  1507.607 1130.973    0.000 1130.973   260.578 2244.798    0.000 2244.798
220.60  5205.944  331.809    0.000  331.809  1540.046 1250.160    0.000 1250.160   140.743 2534.029    0.000 2534.029
220.70  5065.690  325.614    0.000  325.614  1387.259 1205.165    0.000 1205.165   190.608 2151.307    0.000 2151.307
220.80  5064.400  343.496    0.000  343.496  1123.966 1381.483    0.000 1381.483    60.319 2353.382    0.000 2353.382
220.90  5258.462  362.132    0.000  362.132  1396.651 1295.319    0.000 1295.319   121.243 2471.106    0.000 2471.106
221.00  5005.229  360.294    0.000  360.294  1332.616 1221.416    0.000 1221.416    50.065 2510.006    0.000 2510.006
221.10  5095.270  346.248    0.000  346.248  1303.305 1359.358    0.000 1359.358   110.283 2432.287    0.000 2432.287
221.20  5279.745  328.023    0.000  328.023  1383.890 1291.522    0.000 1291.522   160.047 2578.776    0.000 2578.776
221.30  5068.085  400.245    0.000  400.245  1521.798 1179.920    0.000 1179.920   171.004 2439.431    0.000 2439.431
221.40  5288.323  317.900    0.000  317.900  1576.491 1160.695    0.000 1160.695   451.491 2290.453    0.000 2290.453
221.50  5272.768  280.128    0.000  280.128  1705.194 1060.349    0.000 1060.349   440.834 2438.739    0.000 2438.739
221.60  5397.344  254.382    0.000  254.382  1640.786  981.355    0.000  981.355   560.466 1989.050    0.000 1989.050
221.70  5423.521  196.611    0.000  196.611  1777.885 1006.954    0.000 1006.954   400.321 2417.629    0.000 2417.629
221.80  5447.938  279.890    0.000  279.890  1772.174 1033.735    0.000 1033.735   432.392 2433.399    0.000 2433.399
221.90  5451.552  315.967    0.000  315.967  1668.544 1231.406    0.000 1231.406   290.338 2773.909    0.000 2773.909
222.00  5422.000  263.628    0.000  263.628  1619.838 1100.028    0.000 1100.028   269.530 2365.854    0.000 2365.854
222.10  5337.433  338.902    0.000  338.902  1455.211 1249.370    0.000 1249.370    89.575 2667.354    0.000 2667.354
222.20  5307.348  369.848    0.000  369.848  1471.120 1272.713    0.000 1272.713     0.000 2737.828    0.000 2737.828
222.30  5463.538  336.906    0.000  336.906  1529.674 1379.130    0.000 1379.130    89.877 2862.067    0.000 2862.067
222.40  5525.392  324.563    0.000  324.563  1483.071 1371.468    0.000 1371.468    99.528 2790.786    0.000 2790.786
222.50  5320.526  344.017    0.000  344.017  1332.573 1458.550    0.000 1458.550    70.573 2724.141    0.000 2724.141
222.60  5350.847  355.850    0.000  355.850  1290.685 1481.908    0.000 1481.908    59.717 2764.355    0.000 2764.355
222.70  5640.199  304.719    0.000  304.719  1192.993 1421.072    0.000 1421.072    40.414 2579.270    0.000 2579.270
222.80  5535.655  273.406    0.000  273.406  1347.475 1309.896    0.000 1309.896    40.213 2573.657    0.000 2573.657
222.90  5597.418  240.177    0.000  240.177  1600.935 1000.586    0.000 1000.586   321.200 2444.063    0.000 2444.063
223.00  5669.102  190.622    0.000  190.622  1558.796 1142.019    0.000 1142.019   220.369 2458.747    0.000 2458.747
223.10  5537.436  199.741    0.000  199.741  1280.743 1260.464    0.000 1260.464   260.881 2452.106    0.000 2452.106
223.20  5384.577  298.220    0.000  298.220  1429.823 1240.142    0.000 1240.142   180.759 2585.313    0.000 2585.313
223.30  5347.670  255.333    0.000  255.333  1356.658 1211.712    0.000 1211.712   322.505 2339.514    0.000 2339.514
223.40  5459.847  192.747    0.000  192.747  1508.173 1081.949    0.000 1081.949   292.653 2092.294    0.000 2092.294
223.50  5369.859  237.250    0.000  237.250  1435.567 1180.995    0.000 1180.995   301.394 2331.663    0.000 2331.663
223.60  5502.773  212.484    0.000  212.484  1259.717 1352.727    0.000 1352.727   412.683 2049.873    0.000 2049.873
223.70  5480.804  165.897    0.000  165.897  1263.232 1388.383    0.000 1388.383   411.478 2415.704    0.000 2415.704
223.80  5528.455  190.042    0.000  190.042  1385.877 1223.764    0.000 1223.764   342.414 2092.497    0.000 2092.497
223.90  5517.875  173.167    0.000  173.167  1611.287 1013.953    0.000 1013.953   603.402 2139.954    0.000 2139.954
224.00  5339.918  202.054    0.000  202.054  1623.906 1094.745    0.000 1094.745   391.879 2563.394    0.000 2563.394
224.10  5455.896  243.070    0.000  243.070  1317.557 1265.053    0.000 1265.053   288.833 2322.019    0.000 2322.019
224.20  5354.525  242.818    0.000  242.818  1320.654 1336.856    0.000 1336.856   309.240 2513.624    0.000 2513.624
224.30  5522.629  221.927    0.000  221.927  1493.834 1165.276    0.000 1165.276   521.663 2398.119    0.000 2398.119
224.40  5469.806  203.172    0.000  203.172  1601.884 1036.306    0.000 1036.306   412.082 2344.435    0.000 2344.435
224.50  5477.871  193.568    0.000  193.568  1562.848 1062.239    0.000 1062.239   343.120 2317.389    0.000 2317.389
224.60  5393.616  212.734    0.000  212.734  1575.141 1096.496    0.000 1096.496   328.443 2231.240    0.000 2231.240
224.70  5347.399  226.542    0.000  226.542  1608.862 1020.356    0.000 1020.356   448.982 2267.935    0.000 2267.935
224.80  5481.990  210.562    0.000  210.562  1657.306 1018.530    0.000 1018.530   291.747 2405.054    0.000 2405.054
224.90  5307.471  224.305    0.000  224.305  1656.010 1051.612    0.000 1051.612   351.261 2387.258    0.000 2387.258
225.00  5532.317  198.946    0.000  198.946  1586.235 1077.338    0.000 1077.338   410.977 2325.436    0.000 2325.436
225.10  5555.524  228.705    0.000  228.705  1626.017 1175.010    0.000 1175.010   338.396 2456.737    0.000 2456.737
225.20  5523.067  207.881    0.000  207.881  1569.948 1118.194    0.000 1118.194   350.055 2303.321    0.000 2303.321
225.30  5492.591  222.697    0.000  222.697  1663.716 1099.825    0.000 1099.825   321.200 2481.164    0.000 2481.164
225.40  5381.196  247.100    0.000  247.100  1556.022 1106.658    0.000 1106.658   240.875 2448.993    0.000 2448.993
225.50  5350.639  222.151    0.000  222.151  1551.497 1075.133    0.000 1075.133   240.074 2728.076    0.000 2728.076
225.60  5365.097  192.350    0.000  192.350  1570.097 1084.812    0.000 1084.812   279.581 2296.879    0.000 2296.879
225.70  5267.991  218.016    0.000  218.016  1494.841 1050.616    0.000 1050.616   229.518 2409.077    0.000 2409.077
225.80  5334.378  263.485    0.000  263.485  1562.873 1180.787    0.000 1180.787   260.779 2501.765    0.000 2501.765
225.90  5214.164  268.300    0.000  268.300  1499.853 1163.883    0.000 1163.883   241.678 2400.835    0.000 2400.835
226.00  5152.176  329.406    0.000  329.406  1410.359 1082.869    0.000 1082.869   251.231 2178.753    0.000 2178.753
226.10  5109.694  366.213    0.000  366.213  1401.798 1211.140    0.000 1211.140   181.059 2099.336    0.000 2099.336
226.20  5223.611  346.163    0.000  346.163  1276.470 1303.832    0.000 1303.832   100.332 2398.018    0.000 2398.018
226.30  5100.348  385.387    0.000  385.387  1511.225 1282.266    0.000 1282.266   311.653 2416.520    0.000 2416.520
226.40  4881.811  348.540    0.000  348.540  1526.059 1071.719    0.000 1071.719   313.863 2000.113    0.000 2000.113
226.50  5105.208  335.609    0.000  335.609  1454.628 1301.892    0.000 1301.892   272.040 2464.267    0.000 2464.267
226.60  5366.274  301.447    0.000  301.447  1362.846 1171.748    0.000 1171.748    89.977 2388.261    0.000 2388.261
226.70  5225.636  325.189    0.000  325.189  1380.919 1158.573    0.000 1158.573   151.300 2271.854    0.000 2271.854
226.80  5223.487  310.781    0.000  310.781  1498.173 1042.523    0.000 1042.523   151.403 2198.552    0.000 2198.552
226.90  5244.008  234.763    0.000  234.763  1493.594 1146.419    0.000 1146.419   191.414 2217.360    0.000 2217.360
227.00  5212.219  266.695    0.000  266.695  1465.364 1113.736    0.000 1113.736   221.877 2208.518    0.000 2208.518
227.10  5085.536  296.696    0.000  296.696  1500.339 1163.190    0.000 1163.190   231.930 2260.588    0.000 2260.588
227.20  5160.879  307.904    0.000  307.904  1578.513 1087.184    0.000 1087.184   231.126 2316.179    0.000 2316.179
227.30  5147.023  374.629    0.000  374.629  1609.124 1131.684    0.000 1131.684   303.410 2210.329    0.000 2210.329
227.40  5167.011  297.322    0.000  297.322  1455.856 1162.714    0.000 1162.714   241.078 2204.698    0.000 2204.698
227.50  5103.213  310.981    0.000  310.981  1521.081 1054.682    0.000 1054.682   402.533 2178.358    0.000 2178.358
227.60  5178.988  346.743    0.000  346.743  1567.902 1115.776    0.000 1115.776   442.445 2338.307    0.000 2338.307
227.70  5288.125  344.524    0.000  344.524  1659.526 1071.162    0.000 1071.162   310.948 2479.154    0.000 2479.154
227.80  5277.176  274.237    0.000  274.237  1474.827 1258.095    0.000 1258.095   250.628 2476.639    0.000 2476.639
227.90  5347.300  315.280    0.000  315.280  1627.033 1132.888    0.000 1132.888   302.905 2321.006    0.000 2321.006
228.00  5381.922  246.746    0.000  246.746  1451.433 1188.741    0.000 1188.741   291.747 2175.840    0.000 2175.840
228.10  5311.185  231.537    0.000  231.537  1430.711 1189.910    0.000 1189.910   362.017 2017.099    0.000 2017.099
228.20  5338.106  291.513    0.000  291.513  1516.406 1240.152    0.000 1240.152   351.862 2226.816    0.000 2226.816
228.30  5404.643  248.125    0.000  248.125  1396.430 1184.682    0.000 1184.682   401.828 2174.335    0.000 2174.335
228.40  5090.125  269.007    0.000  269.007  1421.116 1174.823    0.000 1174.823   341.910 2413.404    0.000 2413.404
228.50  5012.739  274.650    0.000  274.650  1528.808 1088.529    0.000 1088.529   350.958 2206.700    0.000 2206.700
228.60  5262.007  265.299    0.000  265.299  1297.031 1332.934    0.000 1332.934   361.916 2271.648    0.000 2271.648
228.70  5313.525  273.576    0.000  273.576  1294.220 1380.063    0.000 1380.063   231.021 2418.529    0.000 2418.529
228.80  5464.768  292.905    0.000  292.905  1193.375 1504.912    0.000 1504.912   289.637 2369.265    0.000 2369.265
228.90  5165.995  309.617    0.000  309.617  1108.820 1523.327    0.000 1523.327   402.931 2336.182    0.000 2336.182
229.00  5085.209  318.275    0.000  318.275  1103.857 1464.972    0.000 1464.972   411.478 2370.066    0.000 2370.066
229.10  5138.739  315.699    0.000  315.699  1137.191 1483.952    0.000 1483.952   432.187 2265.813    0.000 2265.813
229.20  5287.283  360.656    0.000  360.656  1403.514 1296.058    0.000 1296.058   513.820 2318.896    0.000 2318.896
229.30  5277.489  320.137    0.000  320.137  1284.177 1357.803    0.000 1357.803   471.996 2406.762    0.000 2406.762
229.40  5338.389  242.606    0.000  242.606  1390.138 1391.213    0.000 1391.213   371.672 2361.728    0.000 2361.728
229.50  5438.704  260.534    0.000  260.534  1541.346 1187.152    0.000 1187.152   322.408 2470.901    0.000 2470.901
229.60  5136.083  370.558    0.000  370.558  1354.344 1317.027    0.000 1317.027   231.024 2376.310    0.000 2376.310
229.70  5111.716  394.009    0.000  394.009  1201.656 1409.449    0.000 1409.449   230.520 2404.243    0.000 2404.243
229.80  5190.429  353.143    0.000  353.143  1483.898 1229.856    0.000 1229.856   199.859 2368.460    0.000 2368.460
229.90  5250.993  269.833    0.000  269.833  1389.029 1295.097    0.000 1295.097   211.115 2364.833    0.000 2364.833
230.00  5331.128  250.800    0.000  250.800  1223.938 1259.122    0.000 1259.122   220.566 2050.970    0.000 2050.970
230.10  5465.509  284.372    0.000  284.372  1389.220 1282.697    0.000 1282.697   249.423 2228.422    0.000 2228.422
230.20  5230.319  283.706    0.000  283.706  1352.246 1427.137    0.000 1427.137   389.464 2304.522    0.000 2304.522
230.30  5275.118  275.424    0.000  275.424  1380.001 1324.082    0.000 1324.082   459.334 2106.477    0.000 2106.477
230.40  5232.885  265.122    0.000  265.122  1391.494 1214.990    0.000 1214.990   441.137 2182.570    0.000 2182.570
230.50  5471.353  225.583    0.000  225.583  1440.979 1454.474    0.000 1454.474   501.953 2255.359    0.000 2255.359
230.60  5298.329  286.192    0.000  286.192  1271.966 1518.414    0.000 1518.414   371.166 2019.012    0.000 2019.012
230.70  5307.891  340.336    0.000  340.336  1569.161 1333.359    0.000 1333.359   623.797 2079.323    0.000 2079.323
230.80  5200.922  352.294    0.000  352.294  1269.052 1454.590    0.000 1454.590   311.146 2330.864    0.000 2330.864
230.90  5226.858  303.701    0.000  303.701  1588.018 1284.038    0.000 1284.038   812.903 1950.040    0.000 1950.040
231.00  5131.338  250.835    0.000  250.835  1292.144 1477.516    0.000 1477.516   539.159 2076.612    0.000 2076.612
231.10  4983.122  271.372    0.000  271.372  1218.471 1516.011    0.000 1516.011   301.997 2464.053    0.000 2464.053
231.20  5222.355  277.298    0.000  277.298  1264.212 1553.524    0.000 1553.524   482.552 2302.793    0.000 2302.793
231.30  5156.811  301.136    0.000  301.136  1424.369 1456.785    0.000 1456.785   613.743 2132.296    0.000 2132.296
231.40  5208.254  339.757    0.000  339.757  1485.346 1264.239    0.000 1264.239   539.960 2204.688    0.000 2204.688
231.50  5320.687  318.011    0.000  318.011  1479.532 1258.434    0.000 1258.434   440.933 2359.099    0.000 2359.099
231.60  5404.445  309.938    0.000  309.938  1412.239 1376.467    0.000 1376.467   668.945 2019.913    0.000 2019.913
231.70  5301.777  287.768    0.000  287.768  1361.517 1482.384    0.000 1482.384   563.783 2147.479    0.000 2147.479
231.80  5219.956  305.728    0.000  305.728  1370.198 1465.493    0.000 1465.493   683.014 2254.551    0.000 2254.551
231.90  5382.468  303.532    0.000  303.532  1343.901 1557.201    0.000 1557.201   692.865 2200.451    0.000 2200.451
232.00  5369.682  277.776    0.000  277.776  1194.320 1491.964    0.000 1491.964   599.880 2125.567    0.000 2125.567
232.10  5513.064  297.246    0.000  297.246  1282.310 1687.607    0.000 1687.607   673.562 2060.011    0.000 2060.011
232.20  5363.459  279.730    0.000  279.730  1388.922 1408.576    0.000 1408.576   644.009 2316.370    0.000 2316.370
232.30  5461.691  264.650    0.000  264.650  1219.079 1496.638    0.000 1496.638   460.540 2343.924    0.000 2343.924
232.40  5509.485  225.638    0.000  225.638  1190.137 1539.065    0.000 1539.065   341.204 2369.955    0.000 2369.955
232.50  5550.358  267.687    0.000  267.687  1411.204 1381.952    0.000 1381.952   320.799 2187.494    0.000 2187.494
232.60  5639.009  298.388    0.000  298.388  1157.156 1626.965    0.000 1626.965   392.979 2165.876    0.000 2165.876
232.70  5688.437  255.192    0.000  255.192  1349.483 1490.939    0.000 1490.939   348.851 2259.374    0.000 2259.374
232.80  5633.464  209.484    0.000  209.484  1233.550 1522.351    0.000 1522.351   412.281 2370.356    0.000 2370.356
232.90  5708.569  295.732    0.000  295.732  1400.044 1447.270    0.000 1447.270   430.879 2255.358    0.000 2255.358
233.00  5608.647  305.968    0.000  305.968  1217.385 1538.793    0.000 1538.793   351.659 2174.727    0.000 2174.727
233.10  5413.441  349.916    0.000  349.916  1343.333 1458.518    0.000 1458.518   501.456 2440.036    0.000 2440.036
233.20  5604.411  390.652    0.000  390.652  1256.295 1529.196    0.000 1529.196   261.583 2577.455    0.000 2577.455
233.30  5611.305  323.628    0.000  323.628  1248.861 1606.516    0.000 1606.516   301.797 2699.711    0.000 2699.711
233.40  5378.075  316.611    0.000  316.611  1197.848 1490.997    0.000 1490.997   301.292 2439.743    0.000 2439.743
233.50  5390.931  328.679    0.000  328.679  1236.198 1649.581    0.000 1649.581   261.281 2487.695    0.000 2487.695
233.60  5488.021  276.805    0.000  276.805  1243.030 1553.022    0.000 1553.022   332.057 2508.193    0.000 2508.193
233.70  5613.858  359.062    0.000  359.062  1484.929 1361.433    0.000 1361.433   480.947 2328.050    0.000 2328.050
233.80  5478.868  369.872    0.000  369.872  1684.397 1268.514    0.000 1268.514   432.490 2190.407    0.000 2190.407
233.90  5631.625  358.424    0.000  358.424  1479.819 1252.428    0.000 1252.428   472.600 2210.915    0.000 2210.915
234.00  5550.095  386.748    0.000  386.748  1542.138 1308.671    0.000 1308.671   470.596 2204.585    0.000 2204.585
234.10  5427.969  292.733    0.000  292.733  1706.624 1119.135    0.000 1119.135   480.648 2156.532    0.000 2156.532
234.20  5579.612  236.287    0.000  236.287  1533.635 1246.119    0.000 1246.119   440.835 2337.692    0.000 2337.692
234.30  5403.014  305.045    0.000  305.045  1616.123 1110.105    0.000 1110.105   681.607 2167.590    0.000 2167.590
234.40  5374.956  373.878    0.000  373.878  1471.332 1228.736    0.000 1228.736   592.937 1766.960    0.000 1766.960
234.50  5358.865  342.559    0.000  342.559  1551.117 1239.279    0.000 1239.279   669.549 1982.404    0.000 1982.404
234.60  5359.159  339.930    0.000  339.930  1385.510 1368.895    0.000 1368.895   491.300 2128.484    0.000 2128.484
234.70  5348.745  323.806    0.000  323.806  1443.093 1342.786    0.000 1342.786   590.627 1975.868    0.000 1975.868
234.80  5439.218  338.272    0.000  338.272  1558.749 1197.529    0.000 1197.529   531.912 2083.250    0.000 2083.250
234.90  5368.231  322.153    0.000  322.153  1604.466 1240.109    0.000 1240.109   529.706 2178.955    0.000 2178.955
235.00  5580.996  262.822    0.000  262.822  1711.934 1055.842    0.000 1055.842   640.391 1914.246    0.000 1914.246
235.10  5553.204  267.308    0.000  267.308  1736.314 1043.774    0.000 1043.774   642.401 1958.576    0.000 1958.576
235.20  5439.133  306.805    0.000  306.805  1625.379 1115.884    0.000 1115.884   772.491 1828.486    0.000 1828.486
235.30  5342.257  410.090    0.000  410.090  1525.681 1214.647    0.000 1214.647   594.144 1965.419    0.000 1965.419
235.40  5312.543  407.425    0.000  407.425  1520.152 1105.738    0.000 1105.738   602.987 1798.936    0.000 1798.936
235.50  5524.670  359.855    0.000  359.855  1592.385 1181.048    0.000 1181.048   611.838 2005.927    0.000 2005.927
235.60  5466.267  300.151    0.000  300.151  1417.012 1257.096    0.000 1257.096   484.970 2209.623    0.000 2209.623
235.70  5531.708  306.443    0.000  306.443  1616.532 1186.031    0.000 1186.031   662.913 2063.544    0.000 2063.544
235.80  5318.654  343.271    0.000  343.271  1478.550 1309.745    0.000 1309.745   562.173 2007.334    0.000 2007.334
235.90  5453.778  274.597    0.000  274.597  1466.263 1246.391    0.000 1246.391   572.930 2000.809    0.000 2000.809
236.00  5276.665  344.021    0.000  344.021  1430.830 1340.562    0.000 1340.562   552.627 1817.226    0.000 1817.226
236.10  5231.208  383.036    0.000  383.036  1456.968 1243.354    0.000 1243.354   695.079 2090.174    0.000 2090.174
236.20  5163.106  375.834    0.000  375.834  1366.925 1179.416    0.000 1179.416   571.124 1815.821    0.000 1815.821
236.30  5273.493  368.223    0.000  368.223  1461.078 1198.733    0.000 1198.733   581.380 1939.879    0.000 1939.879
236.40  5317.208  347.445    0.000  347.445  1598.283 1212.689    0.000 1212.689   694.482 2012.762    0.000 2012.762
236.50  5070.519  305.278    0.000  305.278  1216.063 1197.420    0.000 1197.420   551.825 1936.561    0.000 1936.561
236.60  5212.598  338.131    0.000  338.131  1419.719 1358.860    0.000 1358.860   540.362 1932.948    0.000 1932.948
236.70  5247.658  337.480    0.000  337.480  1634.336 1132.584    0.000 1132.584   572.129 2084.450    0.000 2084.450
236.80  5314.263  262.333    0.000  262.333  1652.985  959.904    0.000  959.904   673.863 1876.744    0.000 1876.744
236.90  5215.849  374.334    0.000  374.334  1662.579 1031.724    0.000 1031.724   690.256 1839.053    0.000 1839.053
237.00  5237.015  354.397    0.000  354.397  1803.457 1027.442    0.000 1027.442   790.287 2049.063    0.000 2049.063
237.10  5242.880  356.283    0.000  356.283  1907.433  920.786    0.000  920.786  1052.976 1794.416    0.000 1794.416
237.20  5263.628  379.493    0.000  379.493  1648.455 1057.748    0.000 1057.748   862.565 1901.077    0.000 1901.077
237.30  5309.484  353.873    0.000  353.873  1586.626 1160.349    0.000 1160.349   624.103 2079.226    0.000 2079.226
237.40  5214.163  375.877    0.000  375.877  1616.242 1201.760    0.000 1201.760   632.346 2072.279    0.000 2072.279
237.50  5382.979  355.276    0.000  355.276  1704.926 1131.164    0.000 1131.164   632.750 1931.339    0.000 1931.339
237.60  5490.923  361.074    0.000  361.074  1576.812 1207.649    0.000 1207.649   794.504 2146.684    0.000 2146.684
237.70  5519.601  324.872    0.000  324.872  1557.853 1178.590    0.000 1178.590   625.311 1903.797    0.000 1903.797
237.80  5445.236  312.940    0.000  312.940  1445.517 1102.366    0.000 1102.366   553.227 2010.554    0.000 2010.554
237.90  5121.501  288.347    0.000  288.347  1425.268 1162.152    0.000 1162.152   553.828 1831.200    0.000 1831.200
238.00  5179.190  336.609    0.000  336.609  1477.724 1142.448    0.000 1142.448   644.811 1991.860    0.000 1991.860
238.10  5234.977  325.841    0.000  325.841  1629.375 1109.628    0.000 1109.628   694.674 1938.573    0.000 1938.573
238.20  5047.717  320.213    0.000  320.213  1535.600 1133.762    0.000 1133.762   618.078 1929.235    0.000 1929.235
238.30  5049.224  326.375    0.000  326.375  1591.789 1122.166    0.000 1122.166   680.003 1810.194    0.000 1810.194
238.40  5323.409  359.149    0.000  359.149  1620.005 1192.726    0.000 1192.726   765.754 2124.666    0.000 2124.666
238.50  5372.983  361.164    0.000  361.164  1576.790 1176.900    0.000 1176.900   611.543 2142.257    0.000 2142.257
238.60  5122.760  381.579    0.000  381.579  1617.352 1168.988    0.000 1168.988   796.622 2065.650    0.000 2065.650
238.70  5163.277  378.169    0.000  378.169  1699.480 1179.020    0.000 1179.020   713.075 2233.543    0.000 2233.543
238.80  5310.708  383.456    0.000  383.456  1616.881 1179.759    0.000 1179.759   730.071 2017.699    0.000 2017.699
238.90  5562.277  369.832    0.000  369.832  1570.576 1302.205    0.000 1302.205   751.785 2222.387    0.000 2222.387
239.00  5258.416  340.357    0.000  340.357  1621.929 1198.616    0.000 1198.616   776.311 1989.757    0.000 1989.757
239.10  5495.873  331.613    0.000  331.613  1681.287 1241.284    0.000 1241.284   724.035 1984.623    0.000 1984.623
239.20  5524.416  340.174    0.000  340.174  1834.012 1047.945    0.000 1047.945   782.349 1925.317    0.000 1925.317
239.30  5694.499  362.194    0.000  362.194  1877.656 1192.900    0.000 1192.900   795.715 2019.816    0.000 2019.816
239.40  5286.185  308.330    0.000  308.330  1599.361 1132.507    0.000 1132.507   696.385 1960.500    0.000 1960.500
239.50  5294.950  360.943    0.000  360.943  1560.934 1186.543    0.000 1186.543   669.954 2039.514    0.000 2039.514
239.60  5484.583  355.888    0.000  355.888  1601.483 1302.199    0.000 1302.199   713.880 1851.823    0.000 1851.823
239.70  5505.653  340.692    0.000  340.692  1754.076 1215.815    0.000 1215.815   868.598 2191.519    0.000 2191.519
239.80  5281.308  375.411    0.000  375.411  1572.724 1244.265    0.000 1244.265   702.217 2180.668    0.000 2180.668
239.90  5445.647  361.451    0.000  361.451  1592.445 1283.643    0.000 1283.643   621.798 2180.559    0.000 2180.559
240.00  5425.544  367.446    0.000  367.446  1685.267 1279.232    0.000 1279.232   660.703 2061.228    0.000 2061.228
240.10  5183.169  386.584    0.000  386.584  1665.631 1243.229    0.000 1243.229   750.478 2186.195    0.000 2186.195
240.20  5102.309  397.058    0.000  397.058  1630.221 1074.446    0.000 1074.446   745.144 1902.284    0.000 1902.284
240.30  5243.220  369.778    0.000  369.778  1710.385 1118.838    0.000 1118.838   697.096 2152.110    0.000 2152.110
240.40  5272.985  345.990    0.000  345.990  1495.693 1213.657    0.000 1213.657   644.918 2162.266    0.000 2162.266
240.50  5238.554  350.065    0.000  350.065  1428.948 1281.434    0.000 1281.434   516.037 2358.705    0.000 2358.705
240.60  5168.401  393.859    0.000  393.859  1461.586 1231.373    0.000 1231.373   576.252 1962.508    0.000 1962.508
240.70  5381.858  383.273    0.000  383.273  1590.640 1097.606    0.000 1097.606   623.908 2000.000    0.000 2000.000
240.80  5199.426  396.627    0.000  396.627  1580.176 1221.948    0.000 1221.948   700.315 2193.531    0.000 2193.531
240.90  5164.349  359.226    0.000  359.226  1308.283 1349.956    0.000 1349.956   525.187 2076.106    0.000 2076.106
241.00  5260.558  391.354    0.000  391.354  1627.376 1179.026    0.000 1179.026   524.580 2261.902    0.000 2261.902
241.10  5265.239  393.508    0.000  393.508  1575.615 1219.235    0.000 1219.235   795.009 1910.033    0.000 1910.033
241.20  5303.516  364.031    0.000  364.031  1537.283 1142.012    0.000 1142.012   566.904 2094.906    0.000 2094.906
241.30  5266.694  392.745    0.000  392.745  1635.520 1220.658    0.000 1220.658   583.696 1936.770    0.000 1936.770
241.40  5115.473  401.714    0.000  401.714  1617.087 1181.873    0.000 1181.873   563.279 2017.798    0.000 2017.798
241.50  5138.098  434.497    0.000  434.497  1359.591 1444.077    0.000 1444.077   624.910 1941.292    0.000 1941.292
241.60  5260.319  389.308    0.000  389.308  1623.775 1205.306    0.000 1205.306   785.256 1929.227    0.000 1929.227
241.70  5132.298  389.674    0.000  389.674  1609.670 1134.796    0.000 1134.796   671.863 1970.452    0.000 1970.452
241.80  5277.818  341.992    0.000  341.992  1687.374 1151.481    0.000 1151.481   665.823 1904.095    0.000 1904.095
241.90  5333.996  386.124    0.000  386.124  1580.348 1199.213    0.000 1199.213   652.660 1950.144    0.000 1950.144
242.00  5311.534  369.734    0.000  369.734  1638.400 1157.872    0.000 1157.872   632.750 1910.727    0.000 1910.727
242.10  5383.865  345.528    0.000  345.528  1720.529 1092.502    0.000 1092.502   824.963 1943.500    0.000 1943.500
242.20  5277.654  378.798    0.000  378.798  1732.701 1078.892    0.000 1078.892   764.956 2070.581    0.000 2070.581
242.30  5173.000  379.280    0.000  379.280  1557.547 1124.378    0.000 1124.378   704.527 1926.017    0.000 1926.017
242.40  5439.276  330.452    0.000  330.452  1682.352 1146.376    0.000 1146.376   715.990 2129.381    0.000 2129.381
242.50  5306.178  383.231    0.000  383.231  1665.518 1047.892    0.000 1047.892   668.544 1944.814    0.000 1944.814
242.60  5344.442  331.333    0.000  331.333  1775.183 1014.477    0.000 1014.477   744.636 2138.241    0.000 2138.241
242.70  5235.339  337.597    0.000  337.597  1590.781 1087.571    0.000 1087.571   522.966 1830.497    0.000 1830.497
242.80  5236.667  276.947    0.000  276.947  1649.285 1055.453    0.000 1055.453   595.451 2041.722    0.000 2041.722
242.90  5264.713  230.381    0.000  230.381  1627.698 1016.466    0.000 1016.466   653.355 1888.211    0.000 1888.211
243.00  5268.652  206.257    0.000  206.257  1517.680 1015.144    0.000 1015.144   412.986 2089.566    0.000 2089.566
243.10  5392.474  223.966    0.000  223.966  1437.115 1147.796    0.000 1147.796   471.599 1980.800    0.000 1980.800
243.20  5233.542  297.055    0.000  297.055  1589.871 1149.772    0.000 1149.772   684.720 1906.199    0.000 1906.199
243.30  5222.036  317.225    0.000  317.225  1612.232 1195.082    0.000 1195.082   644.109 1978.381    0.000 1978.381
243.40  5479.719  242.105    0.000  242.105  1512.786 1188.923    0.000 1188.923   542.167 2238.364    0.000 2238.364
243.50  5459.420  222.312    0.000  222.312  1391.167 1232.208    0.000 1232.208   522.460 1931.429    0.000 1931.429
243.60  5241.008  306.977    0.000  306.977  1380.969 1274.557    0.000 1274.557   399.817 2140.244    0.000 2140.244
243.70  5395.085  285.998    0.000  285.998  1365.637 1227.997    0.000 1227.997   371.463 2217.152    0.000 2217.152
243.80  5146.601  308.714    0.000  308.714  1393.721 1159.935    0.000 1159.935   481.247 2002.504    0.000 2002.504
243.90  5379.732  345.420    0.000  345.420  1257.794 1473.100    0.000 1473.100   321.501 2398.416    0.000 2398.416
244.00  5522.334  293.961    0.000  293.961  1307.576 1270.328    0.000 1270.328   441.739 1909.319    0.000 1909.319
244.10  5291.931  262.934    0.000  262.934  1478.624 1209.764    0.000 1209.764   331.653 2078.211    0.000 2078.211
244.20  5244.621  285.099    0.000  285.099  1475.282 1088.751    0.000 1088.751   441.138 2090.087    0.000 2090.087
244.30  5300.053  278.568    0.000  278.568  1419.814 1217.847    0.000 1217.847   531.011 2096.924    0.000 2096.924
244.40  5287.417  261.670    0.000  261.670  1470.649 1188.323    0.000 1188.323   501.655 1915.662    0.000 1915.662
244.50  5394.569  251.517    0.000  251.517  1572.510 1088.105    0.000 1088.105   570.221 1975.682    0.000 1975.682
244.60  5532.387  235.533    0.000  235.533  1457.886 1281.268    0.000 1281.268   591.029 1912.941    0.000 1912.941
244.70  5395.108  219.682    0.000  219.682  1693.899 1212.256    0.000 1212.256   670.352 2047.451    0.000 2047.451
244.80  5320.898  188.635    0.000  188.635  1510.711 1269.714    0.000 1269.714   600.378 2136.824    0.000 2136.824
244.90  5334.980  304.331    0.000  304.331  1425.169 1322.661    0.000 1322.661   361.514 2226.900    0.000 2226.900
245.00  5310.165  311.013    0.000  311.013  1562.187 1320.025    0.000 1320.025   502.055 2227.294    0.000 2227.294
245.10  5285.322  254.893    0.000  254.893  1396.354 1322.858    0.000 1322.858   621.389 2127.781    0.000 2127.781
245.20  5118.794  267.154    0.000  267.154  1326.786 1325.536    0.000 1325.536   573.130 2082.335    0.000 2082.335
245.30  5147.391  287.636    0.000  287.636  1328.753 1423.709    0.000 1423.709   553.430 2033.370    0.000 2033.370
245.40  5272.614  288.755    0.000  288.755  1627.543 1125.113    0.000 1125.113   632.747 2073.197    0.000 2073.197
245.50  5327.005  298.018    0.000  298.018  1518.363 1298.160    0.000 1298.160   784.045 2032.271    0.000 2032.271
245.60  5281.382  250.961    0.000  250.961  1462.270 1266.135    0.000 1266.135   609.332 2104.150    0.000 2104.150
245.70  5163.364  258.530    0.000  258.530  1353.656 1249.845    0.000 1249.845   463.250 2072.090    0.000 2072.090
245.80  5246.256  300.194    0.000  300.194  1450.571 1332.671    0.000 1332.671   323.919 2510.321    0.000 2510.321
245.90  5350.940  233.836    0.000  233.836  1527.298 1392.631    0.000 1392.631   400.324 2358.396    0.000 2358.396
246.00  5362.106  244.490    0.000  244.490  1384.677 1371.366    0.000 1371.366   421.134 2279.081    0.000 2279.081
246.10  5326.417  225.802    0.000  225.802  1354.057 1419.620    0.000 1419.620   494.020 2260.282    0.000 2260.282
246.20  5375.615  196.461    0.000  196.461  1260.393 1547.530    0.000 1547.530   502.559 2289.932    0.000 2289.932
246.30  5423.556  187.461    0.000  187.461  1413.798 1356.922    0.000 1356.922   664.720 2191.118    0.000 2191.118
246.40  5444.880  214.720    0.000  214.720  1309.653 1332.506    0.000 1332.506   452.595 2069.270    0.000 2069.270
246.50  5295.550  293.643    0.000  293.643  1329.295 1356.542    0.000 1356.542   453.397 2104.048    0.000 2104.048
246.60  5386.904  310.979    0.000  310.979  1443.416 1300.079    0.000 1300.079   561.077 2226.105    0.000 2226.105
246.70  5404.060  250.314    0.000  250.314  1348.092 1408.506    0.000 1408.506   438.024 2089.174    0.000 2089.174
246.80  5577.289  236.938    0.000  236.938  1372.588 1391.741    0.000 1391.741   461.540 2258.174    0.000 2258.174
246.90  5489.116  252.499    0.000  252.499  1467.630 1322.205    0.000 1322.205   439.730 2371.672    0.000 2371.672
247.00  5488.088  201.058    0.000  201.058  1472.848 1291.739    0.000 1291.739   512.312 2244.808    0.000 2244.808
247.10  5393.561  223.861    0.000  223.861  1375.146 1360.308    0.000 1360.308   422.434 2342.321    0.000 2342.321
247.20  5564.701  173.019    0.000  173.019  1304.392 1331.161    0.000 1331.161   400.123 1857.755    0.000 1857.755
247.30  5439.088  234.978    0.000  234.978  1593.834 1328.177    0.000 1328.177   552.622 2298.678    0.000 2298.678
247.40  5421.701  205.120    0.000  205.120  1519.578 1259.559    0.000 1259.559   640.791 2210.217    0.000 2210.217
247.50  5493.587  156.722    0.000  156.722  1470.173 1206.479    0.000 1206.479   482.656 2123.059    0.000 2123.059
247.60  5579.645  180.144    0.000  180.144  1598.678 1328.035    0.000 1328.035   481.948 2432.588    0.000 2432.588
247.70  5671.343  170.635    0.000  170.635  1407.376 1240.756    0.000 1240.756   612.839 1890.921    0.000 1890.921
247.80  5378.186  229.226    0.000  229.226  1469.279 1243.919    0.000 1243.919   604.496 1891.319    0.000 1891.319
247.90  5594.549  197.764    0.000  197.764  1493.299 1285.707    0.000 1285.707   523.670 2088.665    0.000 2088.665
248.00  5357.533  196.706    0.000  196.706  1652.507 1158.415    0.000 1158.415   513.022 2039.302    0.000 2039.302
248.10  5365.671  145.734    0.000  145.734  1513.431 1396.255    0.000 1396.255   451.596 2107.475    0.000 2107.475
248.20  5415.318  186.706    0.000  186.706  1520.704 1214.838    0.000 1214.838   513.113 2322.804    0.000 2322.804
248.30  5445.427  200.238    0.000  200.238  1551.875 1309.867    0.000 1309.867   471.695 2215.135    0.000 2215.135
248.40  5248.494  182.158    0.000  182.158  1546.459 1213.907    0.000 1213.907   492.602 2135.011    0.000 2135.011
248.50  5487.591  181.755    0.000  181.755  1582.163 1223.385    0.000 1223.385   563.075 2211.420    0.000 2211.420
248.60  5362.334  172.242    0.000  172.242  1514.054 1253.162    0.000 1253.162   582.380 2155.021    0.000 2155.021
248.70  5562.040  187.281    0.000  187.281  1508.900 1308.585    0.000 1308.585   663.409 2211.323    0.000 2211.323
248.80  5402.708  191.141    0.000  191.141  1478.080 1220.522    0.000 1220.522   681.003 1870.010    0.000 1870.010
248.90  5512.923  196.091    0.000  196.091  1468.922 1290.701    0.000 1290.701   602.187 1978.992    0.000 1978.992
249.00  5560.855  200.421    0.000  200.421  1541.314 1364.744    0.000 1364.744   521.058 2100.523    0.000 2100.523
249.10  5199.640  148.096    0.000  148.096  1511.215 1167.428    0.000 1167.428   402.026 1992.649    0.000 1992.649
249.20  5187.937  197.367    0.000  197.367  1513.915 1082.531    0.000 1082.531   380.013 1849.302    0.000 1849.302
249.30  5349.967  214.447    0.000  214.447  1501.293 1128.404    0.000 1128.404   450.986 2065.953    0.000 2065.953
249.40  5133.250  200.178    0.000  200.178  1433.163 1098.262    0.000 1098.262   330.549 1987.434    0.000 1987.434
249.50  5316.612  199.882    0.000  199.882  1408.853 1261.908    0.000 1261.908   473.503 2240.178    0.000 2240.178
249.60  5231.379  205.341    0.000  205.341  1551.632 1104.148    0.000 1104.148   520.155 1953.758    0.000 1953.758
249.70  5397.136  232.965    0.000  232.965  1520.600 1272.065    0.000 1272.065   480.543 2358.110    0.000 2358.110
249.80  5159.857  239.521    0.000  239.521  1365.782 1265.585    0.000 1265.585   479.741 1971.055    0.000 1971.055
249.90  5321.035  214.471    0.000  214.471  1545.144 1345.394    0.000 1345.394   590.024 2186.295    0.000 2186.295
250.00  5120.428  153.040    0.000  153.040  1389.089 1242.370    0.000 1242.370   490.897 2204.388    0.000 2204.388
250.10  5216.938  202.373    0.000  202.373  1478.719 1160.307    0.000 1160.307   370.862 2246.007    0.000 2246.007
250.20  5211.887  162.453    0.000  162.453  1501.753 1134.702    0.000 1134.702   462.242 2081.630    0.000 2081.630
250.30  5263.011  150.292    0.000  150.292  1430.026 1293.803    0.000 1293.803   472.195 1999.292    0.000 1999.292
250.40  5327.681  179.378    0.000  179.378  1452.022 1118.971    0.000 1118.971   392.173 1887.410    0.000 1887.410
250.50  5348.968  184.006    0.000  184.006  1506.963 1119.232    0.000 1119.232   532.513 1685.430    0.000 1685.430
250.60  5188.486  165.923    0.000  165.923  1407.816 1104.916    0.000 1104.916   522.360 1772.988    0.000 1772.988
250.70  5408.298  182.094    0.000  182.094  1584.831 1206.256    0.000 1206.256   720.615 1844.679    0.000 1844.679
250.80  5324.402  135.132    0.000  135.132  1731.416 1056.403    0.000 1056.403   702.315 1748.664    0.000 1748.664
250.90  5258.323  150.317    0.000  150.317  1433.451 1339.270    0.000 1339.270   461.741 2042.013    0.000 2042.013
251.00  5169.855  176.381    0.000  176.381  1387.634 1275.279    0.000 1275.279   521.059 2006.023    0.000 2006.023
251.10  5204.450  168.085    0.000  168.085  1525.800 1069.240    0.000 1069.240   551.018 1868.999    0.000 1868.999
251.20  5337.508  172.426    0.000  172.426  1611.317 1161.070    0.000 1161.070   423.742 2181.660    0.000 2181.660
251.30  5489.995  178.109    0.000  178.109  1253.083 1505.469    0.000 1505.469   251.932 2202.166    0.000 2202.166
251.40  5320.578  198.450    0.000  198.450  1439.767 1337.621    0.000 1337.621   322.103 2333.866    0.000 2333.866
251.50  5546.302  198.403    0.000  198.403  1633.671 1228.422    0.000 1228.422   470.091 2175.933    0.000 2175.933
251.60  5386.352  203.145    0.000  203.145  1454.845 1352.821    0.000 1352.821   311.445 2218.357    0.000 2218.357
251.70  5484.940  220.297    0.000  220.297  1494.620 1362.496    0.000 1362.496   271.333 2289.122    0.000 2289.122
251.80  5466.386  267.512    0.000  267.512  1424.723 1272.575    0.000 1272.575   423.743 1976.264    0.000 1976.264
251.90  5396.741  255.738    0.000  255.738  1515.644 1145.937    0.000 1145.937   441.639 2151.692    0.000 2151.692
252.00  5309.316  303.103    0.000  303.103  1554.251 1092.989    0.000 1092.989   584.494 1837.638    0.000 1837.638
252.10  5256.285  249.983    0.000  249.983  1535.909 1015.948    0.000 1015.948   621.988 1851.712    0.000 1851.712
252.20  5444.331  272.735    0.000  272.735  1570.710 1081.052    0.000 1081.052   545.291 1903.087    0.000 1903.087
252.30  5510.154  288.519    0.000  288.519  1612.809 1079.108    0.000 1079.108   645.315 1754.300    0.000 1754.300
252.40  5251.251  233.276    0.000  233.276  1490.622 1100.156    0.000 1100.156   512.616 1679.898    0.000 1679.898
252.50  5402.500  239.145    0.000  239.145  1480.509 1103.366    0.000 1103.366   461.648 1806.372    0.000 1806.372
252.60  5339.381  250.954    0.000  250.954  1442.780 1144.644    0.000 1144.644   553.031 1862.873    0.000 1862.873
252.70  5444.275  231.882    0.000  231.882  1510.789 1094.020    0.000 1094.020   643.411 1620.787    0.000 1620.787
252.80  5380.103  257.191    0.000  257.191  1566.768 1099.387    0.000 1099.387   590.628 1896.852    0.000 1896.852
252.90  5366.908  244.404    0.000  244.404  1636.412 1122.424    0.000 1122.424   444.253 2168.894    0.000 2168.894
253.00  5324.864  275.542    0.000  275.542  1677.794 1020.270    0.000 1020.270   583.390 1856.237    0.000 1856.237
253.10  5287.981  211.597    0.000  211.597  1530.465 1076.980    0.000 1076.980   372.476 2104.353    0.000 2104.353
253.20  5249.189  265.692    0.000  265.692  1362.185 1229.820    0.000 1229.820   439.631 2082.143    0.000 2082.143
253.30  5204.022  258.861    0.000  258.861  1346.491 1238.791    0.000 1238.791   480.449 1890.615    0.000 1890.615
253.40  5245.077  259.047    0.000  259.047  1296.310 1404.298    0.000 1404.298   540.862 2012.456    0.000 2012.456
253.50  5165.436  273.754    0.000  273.754  1458.846 1321.562    0.000 1321.562   490.298 2137.728    0.000 2137.728
253.60  5248.652  302.760    0.000  302.760  1253.133 1370.593    0.000 1370.593   471.596 1971.551    0.000 1971.551
253.70  5200.088  259.016    0.000  259.016  1281.318 1303.786    0.000 1303.786   493.107 1853.323    0.000 1853.323
253.80  5075.644  284.225    0.000  284.225  1221.792 1401.004    0.000 1401.004   382.925 2055.889    0.000 2055.889
253.90  5355.540  288.784    0.000  288.784  1229.459 1403.865    0.000 1403.865   474.411 1981.902    0.000 1981.902
254.00  5131.704  269.223    0.000  269.223  1305.709 1320.987    0.000 1320.987   511.915 1900.565    0.000 1900.565
254.10  5165.390  241.812    0.000  241.812  1511.277 1088.219    0.000 1088.219   603.093 2045.742    0.000 2045.742
254.20  5334.637  320.788    0.000  320.788  1507.474 1200.121    0.000 1200.121   562.074 1974.770    0.000 1974.770
254.30  5274.962  303.039    0.000  303.039  1536.140 1135.830    0.000 1135.830   602.992 1859.249    0.000 1859.249
254.40  5311.473  243.062    0.000  243.062  1646.383 1048.402    0.000 1048.402   554.836 1870.508    0.000 1870.508
254.50  5320.239  269.262    0.000  269.262  1528.484 1251.719    0.000 1251.719   493.812 2122.346    0.000 2122.346
254.60  5222.405  311.268    0.000  311.268  1460.788 1258.298    0.000 1258.298   433.091 2050.159    0.000 2050.159
254.70  5371.378  253.913    0.000  253.913  1379.520 1455.345    0.000 1455.345   419.723 2244.086    0.000 2244.086
254.80  5312.980  293.946    0.000  293.946  1466.383 1443.915    0.000 1443.915   379.112 2502.668    0.000 2502.668
254.90  5397.051  282.518    0.000  282.518  1461.427 1325.977    0.000 1325.977   441.936 2149.594    0.000 2149.594
255.00  5321.228  256.986    0.000  256.986  1551.497 1194.328    0.000 1194.328   480.545 2058.517    0.000 2058.517
255.10  5356.249  279.600    0.000  279.600  1440.914 1291.780    0.000 1291.780   461.343 1934.150    0.000 1934.150
255.20  5367.965  329.845    0.000  329.845  1342.411 1484.898    0.000 1484.898   422.131 2121.346    0.000 2121.346
255.30  5165.188  332.999    0.000  332.999  1361.357 1426.604    0.000 1426.604   539.561 2161.854    0.000 2161.854
255.40  5181.395  300.762    0.000  300.762  1304.344 1429.429    0.000 1429.429   519.857 2108.978    0.000 2108.978
255.50  5060.813  316.365    0.000  316.365  1290.187 1486.447    0.000 1486.447   330.048 2221.667    0.000 2221.667
255.60  5140.480  281.505    0.000  281.505  1320.582 1437.077    0.000 1437.077   391.670 2228.304    0.000 2228.304
255.70  5094.872  307.380    0.000  307.380  1279.895 1420.525    0.000 1420.525   312.452 2140.639    0.000 2140.639
255.80  5085.093  292.971    0.000  292.971  1167.027 1437.467    0.000 1437.467   322.909 2011.861    0.000 2011.861
255.90  5224.445  254.203    0.000  254.203  1406.879 1231.596    0.000 1231.596   470.392 1899.666    0.000 1899.666
256.00  5301.713  299.540    0.000  299.540  1508.942 1273.000    0.000 1273.000   643.505 1886.897    0.000 1886.897
256.10  5140.993  313.816    0.000  313.816  1473.705 1400.641    0.000 1400.641   563.077 2141.959    0.000 2141.959
256.20  5154.941  300.191    0.000  300.191  1468.511 1498.615    0.000 1498.615   504.368 2235.052    0.000 2235.052
256.30  5457.668  278.067    0.000  278.067  1542.669 1331.239    0.000 1331.239   654.166 2182.067    0.000 2182.067
256.40  5597.157  248.123    0.000  248.123  1716.641 1233.063    0.000 1233.063   712.376 2140.149    0.000 2140.149
256.50  5558.045  254.325    0.000  254.325  1650.956 1172.098    0.000 1172.098   632.049 1967.036    0.000 1967.036
256.60  5475.984  237.646    0.000  237.646  1795.823 1102.574    0.000 1102.574   722.729 2005.832    0.000 2005.832
256.70  5603.470  232.512    0.000  232.512  1663.196 1093.029    0.000 1093.029   683.917 1921.190    0.000 1921.190
256.80  5276.460  315.318    0.000  315.318  1623.250 1103.131    0.000 1103.131   654.863 1928.224    0.000 1928.224
256.90  5463.992  271.949    0.000  271.949  1704.478 1044.428    0.000 1044.428   605.000 2009.150    0.000 2009.150
257.00  5356.633  261.372    0.000  261.372  1661.779  998.343    0.000  998.343   613.150 2108.474    0.000 2108.474
257.10  5510.476  206.560    0.000  206.560  1638.361 1162.536    0.000 1162.536   480.649 2187.794    0.000 2187.794
257.20  5609.428  200.217    0.000  200.217  1847.517  878.934    0.000  878.934   754.399 1943.101    0.000 1943.101
257.30  5467.568  203.728    0.000  203.728  1715.584 1023.551    0.000 1023.551   632.755 1983.622    0.000 1983.622
257.40  5491.405  160.289    0.000  160.289  1700.636 1089.427    0.000 1089.427   634.862 2247.405    0.000 2247.405
257.50  5630.542  226.208    0.000  226.208  1874.397 1122.505    0.000 1122.505   623.192 2446.163    0.000 2446.163
257.60  5540.793  199.868    0.000  199.868  1808.231 1024.414    0.000 1024.414   734.080 1978.484    0.000 1978.484
257.70  5608.264  221.090    0.000  221.090  1903.258 1067.786    0.000 1067.786   713.569 2098.326    0.000 2098.326
257.80  5423.854  138.885    0.000  138.885  1854.345  964.071    0.000  964.071   664.117 1761.336    0.000 1761.336
257.90  5308.435  223.187    0.000  223.187  1843.195 1017.570    0.000 1017.570   696.291 1877.843    0.000 1877.843
258.00  5428.837  267.442    0.000  267.442  1877.269 1017.310    0.000 1017.310   663.406 2288.219    0.000 2288.219
258.10  5656.898  207.711    0.000  207.711  1858.046 1033.955    0.000 1033.955   683.714 2072.876    0.000 2072.876
258.20  5434.370  233.305    0.000  233.305  1944.558  919.623    0.000  919.623   723.427 1888.603    0.000 1888.603
258.30  5283.480  234.873    0.000  234.873  1982.383  872.838    0.000  872.838   764.742 1619.379    0.000 1619.379
258.40  5465.581  249.558    0.000  249.558  1972.253  928.909    0.000  928.909   992.756 1827.484    0.000 1827.484
258.50  5212.560  254.444    0.000  254.444  1827.299  839.298    0.000  839.298   683.422 1720.527    0.000 1720.527
258.60  5408.554  197.115    0.000  197.115  1857.772  931.505    0.000  931.505   835.432 1940.286    0.000 1940.286
258.70  5418.242  276.881    0.000  276.881  1855.076  934.754    0.000  934.754   633.655 1824.172    0.000 1824.172
258.80  5463.392  291.078    0.000  291.078  1833.681 1028.439    0.000 1028.439   714.788 1915.561    0.000 1915.561
258.90  5394.575  271.129    0.000  271.129  1934.744 1021.347    0.000 1021.347   553.429 2166.281    0.000 2166.281
259.00  5457.925  258.974    0.000  258.974  1943.491  872.085    0.000  872.085   624.602 1999.786    0.000 1999.786
259.10  5548.750  227.822    0.000  227.822  1833.606  942.769    0.000  942.769   573.029 2130.277    0.000 2130.277
259.20  5446.895  211.950    0.000  211.950  1892.537  908.413    0.000  908.413   613.547 1870.908    0.000 1870.908
259.30  5603.376  166.385    0.000  166.385  1801.257  998.379    0.000  998.379   587.012 2013.460    0.000 2013.460
259.40  5478.948  215.212    0.000  215.212  1743.258  995.443    0.000  995.443   613.549 1958.470    0.000 1958.470
259.50  5431.504  229.052    0.000  229.052  1743.408 1025.779    0.000 1025.779   577.361 2300.379    0.000 2300.379
259.60  5606.084  235.601    0.000  235.601  1778.218 1154.804    0.000 1154.804   606.515 2202.375    0.000 2202.375
259.70  5413.250  156.454    0.000  156.454  1782.452 1040.062    0.000 1040.062   876.643 1951.235    0.000 1951.235
259.80  5493.689  176.143    0.000  176.143  1711.939  971.574    0.000  971.574   653.763 1817.928    0.000 1817.928
259.90  5627.152   71.877    0.000   71.877  1734.796 1008.933    0.000 1008.933   594.546 1890.116    0.000 1890.116
260.00  5541.749  148.034    0.000  148.034  1746.333 1029.124    0.000 1029.124   595.653 1892.725    0.000 1892.725
260.10  5460.845  228.959    0.000  228.959  1762.515 1040.327    0.000 1040.327   492.204 2070.063    0.000 2070.063
260.20  5399.921  215.351    0.000  215.351  1852.789  986.457    0.000  986.457   683.617 1927.317    0.000 1927.317
260.30  5449.893  262.744    0.000  262.744  1883.740 1115.549    0.000 1115.549   603.287 2151.094    0.000 2151.094
260.40  5429.001  133.680    0.000  133.680  1857.736  977.933    0.000  977.933   784.546 1948.222    0.000 1948.222
260.50  5519.617  104.983    0.000  104.983  1849.406  954.766    0.000  954.766   854.821 2042.927    0.000 2042.927
260.60  5427.893  168.406    0.000  168.406  1756.824  877.559    0.000  877.559   815.421 1677.193    0.000 1677.193
260.70  5452.875  201.864    0.000  201.864  1768.794  852.390    0.000  852.390   908.010 1778.225    0.000 1778.225
260.80  5319.098  178.569    0.000  178.569  1708.009  868.344    0.000  868.344   697.093 1678.596    0.000 1678.596
260.90  5536.839  225.389    0.000  225.389  1920.696  907.375    0.000  907.375   784.348 1800.738    0.000 1800.738
261.00  5381.560  225.419    0.000  225.419  1855.118  969.119    0.000  969.119   773.996 1928.623    0.000 1928.623
261.10  5315.403  216.312    0.000  216.312  1825.734  957.872    0.000  957.872   821.754 1938.778    0.000 1938.778
261.20  5591.633  239.852    0.000  239.852  1888.058  999.938    0.000  999.938   813.506 1970.241    0.000 1970.241
261.30  5386.102  205.715    0.000  205.715  1816.987  926.971    0.000  926.971   794.703 1758.320    0.000 1758.320
261.40  5365.356  241.602    0.000  241.602  1634.504  986.329    0.000  986.329   663.312 1817.940    0.000 1817.940
261.50  5502.993  221.207    0.000  221.207  1592.871 1034.792    0.000 1034.792   553.024 1911.130    0.000 1911.130
261.60  5484.884  241.380    0.000  241.380  1763.426  842.698    0.000  842.698   706.842 1643.002    0.000 1643.002
261.70  5370.566  203.540    0.000  203.540  1709.541  928.315    0.000  928.315   503.360 1921.889    0.000 1921.889
261.80  5336.197  239.313    0.000  239.313  1596.288 1022.165    0.000 1022.165   272.545 1978.585    0.000 1978.585
261.90  5390.057  255.675    0.000  255.675  1586.460 1103.531    0.000 1103.531   412.985 2154.624    0.000 2154.624
262.00  5419.206  198.716    0.000  198.716  1409.488 1351.350    0.000 1351.350   458.934 1994.274    0.000 1994.274
262.10  5505.078  220.955    0.000  220.955  1389.617 1351.938    0.000 1351.938   333.067 2100.037    0.000 2100.037
262.20  5427.711  181.080    0.000  181.080  1513.702 1242.685    0.000 1242.685   511.610 2086.452    0.000 2086.452
262.30  5342.989  238.267    0.000  238.267  1564.620 1148.879    0.000 1148.879   511.615 2050.775    0.000 2050.775
262.40  5221.187  296.387    0.000  296.387  1463.779 1210.742    0.000 1210.742   539.360 1912.434    0.000 1912.434
262.50  5267.719  328.448    0.000  328.448  1525.142 1334.886    0.000 1334.886   540.265 2062.532    0.000 2062.532
262.60  5547.176  277.620    0.000  277.620  1432.981 1315.620    0.000 1315.620   582.785 1960.085    0.000 1960.085
262.70  5435.769  308.068    0.000  308.068  1365.998 1413.157    0.000 1413.157   632.345 2039.703    0.000 2039.703
262.80  5343.678  298.158    0.000  298.158  1431.052 1296.829    0.000 1296.829   589.324 1930.837    0.000 1930.837
262.90  5535.131  163.218    0.000  163.218  1364.458 1312.217    0.000 1312.217   574.239 1905.296    0.000 1905.296
263.00  5575.013  201.432    0.000  201.432  1513.878 1344.025    0.000 1344.025   653.666 1911.831    0.000 1911.831
263.10  5463.447  192.629    0.000  192.629  1495.888 1222.248    0.000 1222.248   703.120 1893.537    0.000 1893.537
263.20  5374.836  182.419    0.000  182.419  1751.309  934.138    0.000  934.138   745.245 1748.358    0.000 1748.358
263.30  5511.893  220.625    0.000  220.625  1719.508  989.005    0.000  989.005   713.574 1801.843    0.000 1801.843
263.40  5406.267  245.030    0.000  245.030  1734.961 1033.576    0.000 1033.576   702.118 1678.992    0.000 1678.992
263.50  5630.610  228.104    0.000  228.104  1695.160 1041.785    0.000 1041.785   773.095 1828.084    0.000 1828.084
263.60  5360.488  214.708    0.000  214.708  1590.319 1009.491    0.000 1009.491   544.382 1750.876    0.000 1750.876
263.70  5421.258  201.714    0.000  201.714  1567.693 1164.143    0.000 1164.143   754.387 1827.886    0.000 1827.886
263.80  5377.821  231.243    0.000  231.243  1394.027 1282.259    0.000 1282.259   641.895 1912.935    0.000 1912.935
263.90  5468.700  206.438    0.000  206.438  1482.522 1257.173    0.000 1257.173   642.801 1782.744    0.000 1782.744
264.00  5381.661  191.654    0.000  191.654  1565.576 1102.886    0.000 1102.886   603.591 1790.090    0.000 1790.090
264.10  5454.862  182.485    0.000  182.485  1494.816 1202.400    0.000 1202.400   454.204 2062.630    0.000 2062.630
264.20  5531.423  214.856    0.000  214.856  1713.929 1106.082    0.000 1106.082   553.025 2083.552    0.000 2083.552
264.30  5365.837  253.086    0.000  253.086  1592.685 1025.758    0.000 1025.758   462.248 2011.161    0.000 2011.161
264.40  5447.921  186.075    0.000  186.075  1596.962 1106.254    0.000 1106.254   492.504 2051.971    0.000 2051.971
264.50  5373.485  181.220    0.000  181.220  1410.153 1204.057    0.000 1204.057   422.432 1969.040    0.000 1969.040
264.60  5319.674  191.033    0.000  191.033  1608.511 1022.426    0.000 1022.426   692.569 1898.370    0.000 1898.370
264.70  5450.963  238.556    0.000  238.556  1588.237 1096.431    0.000 1096.431   608.527 1843.275    0.000 1843.275
264.80  5535.373  193.024    0.000  193.024  1567.234 1101.799    0.000 1101.799   790.590 1658.094    0.000 1658.094
264.90  5651.567  153.369    0.000  153.369  1625.483 1062.673    0.000 1062.673   654.268 1913.845    0.000 1913.845
265.00  5539.655  219.199    0.000  219.199  1726.166 1051.394    0.000 1051.394   674.369 1893.036    0.000 1893.036
265.10  5448.854  215.792    0.000  215.792  1461.037 1054.209    0.000 1054.209   473.007 1983.624    0.000 1983.624
265.20  5419.490  167.270    0.000  167.270  1564.025 1059.509    0.000 1059.509   634.365 2021.424    0.000 2021.424
265.30  5438.901  266.602    0.000  266.602  1483.154 1247.769    0.000 1247.769   784.860 1772.393    0.000 1772.393
265.40  5348.942  252.308    0.000  252.308  1411.772 1183.206    0.000 1183.206   682.019 1762.243    0.000 1762.243
265.50  5549.002  290.185    0.000  290.185  1520.650 1185.331    0.000 1185.331   675.473 1922.892    0.000 1922.892
265.60  5463.991  265.775    0.000  265.775  1690.859 1066.658    0.000 1066.658   723.127 1715.298    0.000 1715.298
265.70  5379.520  225.830    0.000  225.830  1573.048 1036.393    0.000 1036.393   699.009 1677.998    0.000 1677.998
265.80  5393.619  250.265    0.000  250.265  1476.528 1147.432    0.000 1147.432   632.548 1781.342    0.000 1781.342
265.90  5216.326  271.108    0.000  271.108  1569.406 1084.337    0.000 1084.337   539.965 1913.547    0.000 1913.547
266.00  5478.751  263.905    0.000  263.905  1630.137 1115.294    0.000 1115.294   604.703 2004.833    0.000 2004.833
266.10  5568.629  196.421    0.000  196.421  1632.035  959.951    0.000  959.951   481.747 1956.164    0.000 1956.164
266.20  5393.995  231.349    0.000  231.349  1581.500 1059.576    0.000 1059.576   493.109 1911.237    0.000 1911.237
266.30  5276.842  248.891    0.000  248.891  1369.386 1113.700    0.000 1113.700   439.930 1835.329    0.000 1835.329
266.40  5441.125  249.323    0.000  249.323  1446.034 1167.651    0.000 1167.651   611.738 1918.770    0.000 1918.770
266.50  5536.461  203.520    0.000  203.520  1510.208 1128.481    0.000 1128.481   450.084 2002.416    0.000 2002.416
266.60  5529.558  249.789    0.000  249.789  1561.429 1091.167    0.000 1091.167   504.368 2137.027    0.000 2137.027
266.70  5402.132  301.987    0.000  301.987  1461.900 1257.620    0.000 1257.620   580.974 2228.007    0.000 2228.007
266.80  5431.341  251.354    0.000  251.354  1544.883 1103.106    0.000 1103.106   499.048 1950.840    0.000 1950.840
266.90  5418.410  288.399    0.000  288.399  1719.191 1054.371    0.000 1054.371   629.437 2129.380    0.000 2129.380
267.00  5580.844  267.764    0.000  267.764  1613.326 1105.403    0.000 1105.403   623.302 2172.926    0.000 2172.926
267.10  5397.455  290.617    0.000  290.617  1812.806  927.491    0.000  927.491   704.831 1851.220    0.000 1851.220
267.20  5320.399  280.803    0.000  280.803  1809.237  985.556    0.000  985.556   744.336 1861.976    0.000 1861.976
267.30  5484.788  257.681    0.000  257.681  1641.080 1043.577    0.000 1043.577   541.069 2057.611    0.000 2057.611
267.40  5400.779  284.270    0.000  284.270  1760.858  949.927    0.000  949.927   644.006 1882.985    0.000 1882.985
267.50  5433.775  265.319    0.000  265.319  1825.857 1092.725    0.000 1092.725   663.607 2060.721    0.000 2060.721
267.60  5392.195  283.951    0.000  283.951  1698.438 1150.299    0.000 1150.299   724.025 1901.572    0.000 1901.572
267.70  5204.787  274.438    0.000  274.438  1580.280 1124.492    0.000 1124.492   592.035 1863.271    0.000 1863.271
267.80  5409.480  234.677    0.000  234.677  1686.891 1102.867    0.000 1102.867   672.359 1855.936    0.000 1855.936
267.90  5398.250  272.319    0.000  272.319  1705.298 1189.388    0.000 1189.388   570.019 1939.985    0.000 1939.985
268.00  5554.435  279.621    0.000  279.621  1722.242 1103.778    0.000 1103.778   602.787 1915.047    0.000 1915.047
268.10  5512.776  245.770    0.000  245.770  1766.437 1053.438    0.000 1053.438   823.957 1839.055    0.000 1839.055
268.20  5350.126  253.921    0.000  253.921  1677.740 1060.651    0.000 1060.651   591.234 1984.531    0.000 1984.531
268.30  5609.555  258.097    0.000  258.097  1691.615 1068.958    0.000 1068.958   512.109 2113.511    0.000 2113.511
268.40  5690.167  223.081    0.000  223.081  1816.872 1024.721    0.000 1024.721   732.279 1949.542    0.000 1949.542
268.50  5526.983  222.798    0.000  222.798  1712.670 1010.105    0.000 1010.105   642.005 1770.085    0.000 1770.085
268.60  5591.853  221.304    0.000  221.304  1641.238 1088.485    0.000 1088.485   608.125 2039.916    0.000 2039.916
268.70  5678.180  169.613    0.000  169.613  1568.765 1016.248    0.000 1016.248   592.339 1957.585    0.000 1957.585
268.80  5486.330  233.711    0.000  233.711  1683.140 1007.688    0.000 1007.688   810.091 1950.445    0.000 1950.445
268.90  5521.183  232.377    0.000  232.377  1815.034 1135.539    0.000 1135.539   712.669 1910.936    0.000 1910.936
269.00  5625.094  196.443    0.000  196.443  1753.010  960.175    0.000  960.175   700.107 1942.000    0.000 1942.000
269.10  5458.214  214.214    0.000  214.214  1788.581 1076.474    0.000 1076.474   762.736 1856.848    0.000 1856.848
269.20  5440.296  216.417    0.000  216.417  1908.043 1032.843    0.000 1032.843   770.980 2274.462    0.000 2274.462
269.30  5305.381  196.000    0.000  196.000  1679.133  965.798    0.000  965.798   639.288 1939.490    0.000 1939.490
269.40  5459.912  131.842    0.000  131.842  1702.557  994.245    0.000  994.245   730.169 1787.984    0.000 1787.984
269.50  5483.150  248.876    0.000  248.876  1861.718 1038.684    0.000 1038.684   761.129 1845.086    0.000 1845.086
269.60  5563.543  292.866    0.000  292.866  1653.167 1099.682    0.000 1099.682   744.738 1998.194    0.000 1998.194
269.70  5278.001  350.454    0.000  350.454  1552.639 1209.607    0.000 1209.607   452.598 2244.603    0.000 2244.603
269.80  5344.155  326.815    0.000  326.815  1531.850 1114.319    0.000 1114.319   641.699 1904.197    0.000 1904.197
269.90  5543.454  305.157    0.000  305.157  1783.916 1047.454    0.000 1047.454   641.595 1916.863    0.000 1916.863
270.00  5490.207  333.559    0.000  333.559  1564.006 1096.212    0.000 1096.212   534.126 1909.322    0.000 1909.322
270.10  5509.316  287.750    0.000  287.750  1761.733 1033.921    0.000 1033.921   785.158 2147.782    0.000 2147.782
270.20  5622.790  283.289    0.000  283.289  1764.979 1009.146    0.000 1009.146   644.012 2147.484    0.000 2147.484
270.30  5262.946  266.554    0.000  266.554  1883.445 1035.736    0.000 1035.736   583.791 2369.766    0.000 2369.766
270.40  5354.047  294.691    0.000  294.691  1573.188 1302.182    0.000 1302.182   626.220 2192.324    0.000 2192.324
270.50  5273.983  269.834    0.000  269.834  1633.960 1142.784    0.000 1142.784   644.317 2280.293    0.000 2280.293
270.60  5347.244  299.914    0.000  299.914  1619.433 1181.435    0.000 1181.435   603.499 2133.915    0.000 2133.915
270.70  5626.875  287.847    0.000  287.847  1651.267 1197.172    0.000 1197.172   608.226 2039.917    0.000 2039.917
270.80  5463.376  298.963    0.000  298.963  1737.644 1068.691    0.000 1068.691   803.159 2292.556    0.000 2292.556
270.90  5473.697  310.581    0.000  310.581  1643.863 1085.737    0.000 1085.737   495.628 2140.245    0.000 2140.245
271.00  5430.676  263.178    0.000  263.178  1679.296 1147.407    0.000 1147.407   623.195 2197.355    0.000 2197.355
271.10  5717.946  277.905    0.000  277.905  1694.870 1244.259    0.000 1244.259   569.015 2604.210    0.000 2604.210
271.20  5585.748  223.943    0.000  223.943  1717.424 1082.693    0.000 1082.693   689.051 2173.927    0.000 2173.927
271.30  5714.912  299.883    0.000  299.883  1859.120 1128.309    0.000 1128.309   593.138 2164.175    0.000 2164.175
271.40  5627.512  308.498    0.000  308.498  1823.143  987.323    0.000  987.323   572.928 2189.509    0.000 2189.509
271.50  5538.683  266.157    0.000  266.157  1678.080 1057.225    0.000 1057.225   321.501 2197.251    0.000 2197.251
271.60  5558.433  284.199    0.000  284.199  1571.758 1022.985    0.000 1022.985   591.830 2256.868    0.000 2256.868
271.70  5323.085  292.761    0.000  292.761  1744.918  980.545    0.000  980.545   611.936 1991.760    0.000 1991.760
271.80  5273.349  294.473    0.000  294.473  1503.146  939.431    0.000  939.431   578.870 1844.586    0.000 1844.586
271.90  5541.624  286.885    0.000  286.885  1693.833 1061.782    0.000 1061.782   692.069 2073.000    0.000 2073.000
272.00  5486.514  283.961    0.000  283.961  1722.013 1020.189    0.000 1020.189   644.219 2190.223    0.000 2190.223
272.10  5472.864  289.892    0.000  289.892  1641.756 1173.977    0.000 1173.977   540.267 1766.775    0.000 1766.775
272.20  5558.162  323.419    0.000  323.419  1655.368  999.226    0.000  999.226   600.583 1915.964    0.000 1915.964
272.30  5383.076  263.957    0.000  263.957  1717.913  959.227    0.000  959.227   491.804 1838.651    0.000 1838.651
272.40  5401.125  298.544    0.000  298.544  1644.024 1154.085    0.000 1154.085   483.762 1991.564    0.000 1991.564
272.50  5390.632  312.539    0.000  312.539  1564.085 1140.424    0.000 1140.424   462.045 2098.027    0.000 2098.027
272.60  5647.517  255.675    0.000  255.675  1731.088 1038.870    0.000 1038.870   613.649 1971.757    0.000 1971.757
272.70  5660.109  281.776    0.000  281.776  1622.939 1077.953    0.000 1077.953   461.443 2081.240    0.000 2081.240
272.80  5483.087  286.490    0.000  286.490  1642.025  982.577    0.000  982.577   362.517 2121.852    0.000 2121.852
272.90  5486.350  278.840    0.000  278.840  1860.405  974.063    0.000  974.063   720.719 1957.386    0.000 1957.386
273.00  5466.042  252.693    0.000  252.693  1656.731 1057.806    0.000 1057.806   370.362 1998.604    0.000 1998.604
273.10  5576.805  264.922    0.000  264.922  1490.721 1260.140    0.000 1260.140   340.302 2203.989    0.000 2203.989
273.20  5347.265  253.214    0.000  253.214  1637.189 1242.006    0.000 1242.006   241.880 2141.252    0.000 2141.252
273.30  5535.912  270.622    0.000  270.622  1699.618 1145.612    0.000 1145.612   300.190 2291.956    0.000 2291.956
273.40  5623.315  274.287    0.000  274.287  1638.924 1228.873    0.000 1228.873   300.192 2568.322    0.000 2568.322
273.50  5274.785  297.228    0.000  297.228  1682.782 1089.540    0.000 1089.540   559.263 1904.505    0.000 1904.505
273.60  5400.019  276.524    0.000  276.524  1722.347 1076.087    0.000 1076.087   531.412 2012.671    0.000 2012.671
273.70  5444.449  277.001    0.000  277.001  1770.181 1077.727    0.000 1077.727   623.504 1956.574    0.000 1956.574
273.80  5373.997  273.962    0.000  273.962  1558.400 1000.172    0.000 1000.172   410.478 1944.921    0.000 1944.921
273.90  5423.807  286.321    0.000  286.321  1667.872 1003.160    0.000 1003.160   522.975 2006.648    0.000 2006.648
274.00  5511.504  292.239    0.000  292.239  1744.253 1010.374    0.000 1010.374   778.026 1900.983    0.000 1900.983
274.10  5524.979  238.630    0.000  238.630  1686.003 1077.816    0.000 1077.816   692.071 1994.681    0.000 1994.681
274.20  5393.547  238.744    0.000  238.744  1455.625 1017.805    0.000 1017.805   533.026 1955.573    0.000 1955.573
274.30  5516.315  264.189    0.000  264.189  1608.845 1018.967    0.000 1018.967   514.124 1858.454    0.000 1858.454
274.40  5399.373  264.275    0.000  264.275  1707.883 1116.625    0.000 1116.625   463.657 2127.380    0.000 2127.380
274.50  5626.066  277.202    0.000  277.202  1714.714 1128.600    0.000 1128.600   574.744 1989.749    0.000 1989.749
274.60  5483.595  301.985    0.000  301.985  1773.046 1001.426    0.000 1001.426   453.003 1977.489    0.000 1977.489
274.70  5558.730  246.438    0.000  246.438  1610.046 1132.597    0.000 1132.597   469.689 2016.902    0.000 2016.902
274.80  5447.373  264.547    0.000  264.547  1720.976 1031.479    0.000 1031.479   472.601 1934.564    0.000 1934.564
274.90  5499.700  269.495    0.000  269.495  1761.173 1112.406    0.000 1112.406   381.516 2293.062    0.000 2293.062
275.00  5410.973  249.241    0.000  249.241  1711.319 1016.765    0.000 1016.765   431.885 2179.458    0.000 2179.458
275.10  5489.355  330.928    0.000  330.928  1679.634 1104.524    0.000 1104.524   480.844 1978.694    0.000 1978.694
275.20  5441.880  300.293    0.000  300.293  1823.379  973.930    0.000  973.930   371.865 2048.662    0.000 2048.662
275.30  5313.779  278.102    0.000  278.102  1780.020 1071.887    0.000 1071.887   391.570 2011.766    0.000 2011.766
275.40  5337.238  209.196    0.000  209.196  1841.090 1135.876    0.000 1135.876   502.455 2121.349    0.000 2121.349
275.50  5339.438  253.768    0.000  253.768  1855.309 1032.500    0.000 1032.500   439.931 2239.580    0.000 2239.580
275.60  5580.487  302.647    0.000  302.647  1708.207 1128.742    0.000 1128.742   410.874 2108.581    0.000 2108.581
275.70  5395.978  271.901    0.000  271.901  1601.460 1102.508    0.000 1102.508   471.192 1929.531    0.000 1929.531
275.80  5360.896  234.901    0.000  234.901  1698.149 1080.328    0.000 1080.328   322.810 2198.559    0.000 2198.559
275.90  5431.771  244.358    0.000  244.358  1704.416  990.177    0.000  990.177   514.122 1838.652    0.000 1838.652
276.00  5351.970  241.427    0.000  241.427  1652.393 1153.738    0.000 1153.738   421.435 1981.313    0.000 1981.313
276.10  5367.110  227.961    0.000  227.961  1534.143  986.943    0.000  986.943   282.899 2101.450    0.000 2101.450
276.20  5295.160  276.874    0.000  276.874  1610.821 1034.198    0.000 1034.198   441.536 2080.031    0.000 2080.031
276.30  5440.026  273.083    0.000  273.083  1607.204 1117.335    0.000 1117.335   301.799 2120.147    0.000 2120.147
276.40  5375.136  227.675    0.000  227.675  1710.368  942.197    0.000  942.197   439.330 1900.183    0.000 1900.183
276.50  5399.737  183.210    0.000  183.210  1655.205  929.011    0.000  929.011   442.950 1873.943    0.000 1873.943
276.60  5325.923  264.411    0.000  264.411  1671.807  956.106    0.000  956.106   383.131 1833.729    0.000 1833.729
276.70  5177.913  307.920    0.000  307.920  1469.545  927.149    0.000  927.149   322.606 1879.971    0.000 1879.971
276.80  5367.576  293.682    0.000  293.682  1806.278  974.145    0.000  974.145   443.747 2126.276    0.000 2126.276
276.90  5263.422  287.067    0.000  287.067  1753.065  931.685    0.000  931.685   392.880 1986.133    0.000 1986.133
277.00  5384.931  228.006    0.000  228.006  1507.021 1113.225    0.000 1113.225   302.199 2022.023    0.000 2022.023
277.10  5365.841  290.636    0.000  290.636  1545.610 1073.063    0.000 1073.063   392.583 1991.770    0.000 1991.770
277.20  5284.983  210.425    0.000  210.425  1669.385  944.879    0.000  944.879   492.612 1918.581    0.000 1918.581
277.30  5368.541  185.360    0.000  185.360  1742.789  901.728    0.000  901.728   471.802 1989.256    0.000 1989.256
277.40  5354.999  298.737    0.000  298.737  1730.759  948.800    0.000  948.800   473.410 1774.510    0.000 1774.510
277.50  5446.061  241.373    0.000  241.373  1763.857  984.811    0.000  984.811   561.580 1756.319    0.000 1756.319
277.60  5485.161  229.565    0.000  229.565  1792.836  939.600    0.000  939.600   553.531 1790.295    0.000 1790.295
277.70  5397.614  220.836    0.000  220.836  1559.788 1007.730    0.000 1007.730   309.743 2019.515    0.000 2019.515
277.80  5523.092  210.969    0.000  210.969  1621.706 1035.919    0.000 1035.919   372.066 2028.859    0.000 2028.859
277.90  5501.591  268.237    0.000  268.237  1633.839 1072.368    0.000 1072.368   422.238 2190.522    0.000 2190.522
278.00  5496.978  179.797    0.000  179.797  1841.484  882.828    0.000  882.828   402.325 1980.803    0.000 1980.803
278.10  5437.872  258.757    0.000  258.757  1665.684 1006.569    0.000 1006.569   392.177 2173.430    0.000 2173.430
278.20  5269.648  204.004    0.000  204.004  1718.058  898.747    0.000  898.747   382.627 2053.896    0.000 2053.896
278.30  5352.115  192.992    0.000  192.992  1676.600 1005.443    0.000 1005.443   300.089 2220.174    0.000 2220.174
278.40  5300.209  260.866    0.000  260.866  1644.916  983.740    0.000  983.740   370.263 2008.458    0.000 2008.458
278.50  5176.016  268.677    0.000  268.677  1630.851  938.077    0.000  938.077   410.677 1828.398    0.000 1828.398
278.60  5219.302  278.485    0.000  278.485  1719.525  959.265    0.000  959.265   332.059 2000.815    0.000 2000.815
278.70  5205.165  221.252    0.000  221.252  1697.903 1028.917    0.000 1028.917   492.201 2190.718    0.000 2190.718
278.80  5487.366  143.799    0.000  143.799  1463.161 1074.519    0.000 1074.519   251.731 2030.768    0.000 2030.768
278.90  5249.649  196.338    0.000  196.338  1345.385 1096.888    0.000 1096.888   289.436 1800.454    0.000 1800.454
279.00  5241.230  195.145    0.000  195.145  1600.230 1046.044    0.000 1046.044   452.093 1847.403    0.000 1847.403
279.10  5394.599  270.755    0.000  270.755  1564.929 1149.890    0.000 1149.890   403.031 2069.173    0.000 2069.173
279.20  5307.029  226.239    0.000  226.239  1360.736 1222.611    0.000 1222.611   261.683 2102.752    0.000 2102.752
279.30  5365.590  191.754    0.000  191.754  1572.679 1070.388    0.000 1070.388   302.500 1962.208    0.000 1962.208
279.40  5370.501  214.139    0.000  214.139  1730.740  958.830    0.000  958.830   462.949 1800.049    0.000 1800.049
279.50  5463.323  166.857    0.000  166.857  1602.261 1015.820    0.000 1015.820   462.951 1739.729    0.000 1739.729
279.60  5419.673  181.977    0.000  181.977  1559.683 1039.255    0.000 1039.255   519.856 1629.243    0.000 1629.243
279.70  5349.919  196.322    0.000  196.322  1376.671 1255.992    0.000 1255.992   539.562 1848.406    0.000 1848.406
279.80  5311.637  156.727    0.000  156.727  1596.247 1140.036    0.000 1140.036   582.184 1969.345    0.000 1969.345
279.90  5244.997  190.363    0.000  190.363  1754.734  909.900    0.000  909.900   533.724 1827.492    0.000 1827.492
280.00  5208.581  234.554    0.000  234.554  1559.103 1043.140    0.000 1043.140   473.406 1796.227    0.000 1796.227
280.10  5211.323  267.919    0.000  267.919  1664.277 1084.046    0.000 1084.046   462.445 2069.174    0.000 2069.174
280.20  5173.844  258.724    0.000  258.724  1385.226 1270.645    0.000 1270.645   551.923 1845.791    0.000 1845.791
280.30  5101.238  271.250    0.000  271.250  1493.151 1217.555    0.000 1217.555   450.286 1797.637    0.000 1797.637
280.40  5330.692  243.878    0.000  243.878  1795.638 1095.760    0.000 1095.760   621.991 1934.059    0.000 1934.059
280.50  5190.954  255.056    0.000  255.056  1783.071 1070.124    0.000 1070.124   712.066 1813.316    0.000 1813.316
280.60  5204.621  234.379    0.000  234.379  1691.958 1130.393    0.000 1130.393   723.127 1956.277    0.000 1956.277
280.70  5220.479  222.016    0.000  222.016  1620.463 1144.666    0.000 1144.666   652.657 1787.985    0.000 1787.985
280.80  5115.926  191.598    0.000  191.598  1726.620 1076.182    0.000 1076.182   683.515 1896.762    0.000 1896.762
280.90  5296.663  196.470    0.000  196.470  1824.751 1075.134    0.000 1075.134   633.148 1910.028    0.000 1910.028
281.00  5332.267  248.237    0.000  248.237  1827.883 1026.548    0.000 1026.548   652.554 1983.424    0.000 1983.424
281.10  5345.826  202.438    0.000  202.438  1794.516 1036.839    0.000 1036.839   511.309 1994.984    0.000 1994.984
281.20  5611.420  271.008    0.000  271.008  1718.588 1101.070    0.000 1101.070   531.815 2153.924    0.000 2153.924
281.30  5531.754  236.296    0.000  236.296  1563.723 1118.958    0.000 1118.958   572.928 1838.952    0.000 1838.952
281.40  5344.397  306.704    0.000  306.704  1571.876 1184.335    0.000 1184.335   653.352 1778.733    0.000 1778.733
281.50  5498.784  257.741    0.000  257.741  1680.882 1128.437    0.000 1128.437   662.503 1891.633    0.000 1891.633
281.60  5540.371  240.479    0.000  240.479  1555.135 1150.533    0.000 1150.533   623.802 1957.884    0.000 1957.884
281.70  5388.681  273.709    0.000  273.709  1468.130 1337.648    0.000 1337.648   638.689 1799.749    0.000 1799.749
281.80  5372.304  246.377    0.000  246.377  1547.692 1153.429    0.000 1153.429   693.472 1646.633    0.000 1646.633
281.90  5343.740  242.145    0.000  242.145  1584.751 1164.543    0.000 1164.543   602.488 1776.525    0.000 1776.525
282.00  5442.263  271.792    0.000  271.792  1570.166 1160.210    0.000 1160.210   542.671 1916.060    0.000 1916.060
282.10  5659.149  269.526    0.000  269.526  1658.672 1132.930    0.000 1132.930   621.094 1874.943    0.000 1874.943
282.20  5433.569  284.051    0.000  284.051  1713.733 1162.763    0.000 1162.763   554.439 1877.460    0.000 1877.460
282.30  5415.713  275.244    0.000  275.244  1733.831  966.095    0.000  966.095   583.697 1655.380    0.000 1655.380
282.40  5489.856  247.489    0.000  247.489  1873.818  890.701    0.000  890.701   611.945 1852.826    0.000 1852.826
282.50  5315.151  267.592    0.000  267.592  1673.150 1120.526    0.000 1120.526   815.216 1755.008    0.000 1755.008
282.60  5344.688  291.117    0.000  291.117  1403.238 1233.014    0.000 1233.014   695.182 1728.670    0.000 1728.670
282.70  5235.010  284.913    0.000  284.913  1641.093 1029.644    0.000 1029.644   676.784 1910.129    0.000 1910.129
282.80  5420.692  253.954    0.000  253.954  1952.736  849.155    0.000  849.155   782.648 1877.158    0.000 1877.158
282.90  5357.306  251.916    0.000  251.916  1815.896  968.742    0.000  968.742   642.099 1878.664    0.000 1878.664
283.00  5204.681  234.531    0.000  234.531  1731.286  954.863    0.000  954.863   462.148 2069.875    0.000 2069.875
283.10  5259.673  251.224    0.000  251.224  1739.094  954.737    0.000  954.737   371.467 2058.108    0.000 2058.108
283.20  5371.316  257.090    0.000  257.090  1706.580 1111.888    0.000 1111.888   590.733 1760.942    0.000 1760.942
283.30  5204.701  223.528    0.000  223.528  1525.328 1197.058    0.000 1197.058   401.330 1997.499    0.000 1997.499
283.40  5363.876  267.708    0.000  267.708  1546.712 1122.309    0.000 1122.309   412.690 1953.767    0.000 1953.767
283.50  5102.664  267.898    0.000  267.898  1479.329 1260.573    0.000 1260.573   563.984 1667.546    0.000 1667.546
283.60  5358.490  266.854    0.000  266.854  1566.887 1180.764    0.000 1180.764   643.211 1806.583    0.000 1806.583
283.70  5343.564  259.331    0.000  259.331  1602.516 1206.184    0.000 1206.184   595.655 1976.184    0.000 1976.184
283.80  5352.385  275.233    0.000  275.233  1630.828 1133.851    0.000 1133.851   525.885 2017.604    0.000 2017.604
283.90  5318.482  292.324    0.000  292.324  1595.888 1134.538    0.000 1134.538   352.968 1909.025    0.000 1909.025
284.00  5287.476  256.038    0.000  256.038  1400.897 1119.323    0.000 1119.323   464.358 1930.034    0.000 1930.034
284.10  5259.130  244.275    0.000  244.275  1686.129 1223.029    0.000 1223.029   653.565 2197.958    0.000 2197.958
284.20  5417.924  253.273    0.000  253.273  1571.961 1217.684    0.000 1217.684   483.867 2007.753    0.000 2007.753
284.30  5152.758  242.021    0.000  242.021  1575.856  999.609    0.000  999.609   671.261 1549.018    0.000 1549.018
284.40  5136.832  256.205    0.000  256.205  1628.182 1050.279    0.000 1050.279   713.476 1726.659    0.000 1726.659
284.50  5292.289  231.167    0.000  231.167  1545.878 1239.342    0.000 1239.342   654.669 1957.884    0.000 1957.884
284.60  5317.647  235.908    0.000  235.908  1716.945 1116.344    0.000 1116.344   683.316 2021.725    0.000 2021.725
284.70  5432.631  206.122    0.000  206.122  1619.024 1051.840    0.000 1051.840   666.131 1825.079    0.000 1825.079
284.80  5397.992  242.123    0.000  242.123  1561.777 1024.464    0.000 1024.464   581.380 1608.832    0.000 1608.832
284.90  5491.489  228.366    0.000  228.366  1725.078  940.726    0.000  940.726   612.745 1659.304    0.000 1659.304
285.00  5336.732  259.121    0.000  259.121  1637.991  984.223    0.000  984.223   660.402 1651.563    0.000 1651.563
285.10  5294.114  220.353    0.000  220.353  1620.145  917.896    0.000  917.896   542.874 1749.781    0.000 1749.781
285.20  5435.858  268.010    0.000  268.010  1629.948  960.091    0.000  960.091   610.336 1975.783    0.000 1975.783
285.30  5504.233  288.535    0.000  288.535  1522.717 1043.279    0.000 1043.279   489.997 1877.661    0.000 1877.661
285.40  5534.313  255.794    0.000  255.794  1612.907 1145.269    0.000 1145.269   351.563 2471.011    0.000 2471.011
285.50  5340.140  264.610    0.000  264.610  1478.244 1055.078    0.000 1055.078   453.104 1845.996    0.000 1845.996
285.60  5301.843  233.355    0.000  233.355  1520.520 1037.181    0.000 1037.181   500.354 1829.609    0.000 1829.609
285.70  5485.850  241.689    0.000  241.689  1702.425  896.321    0.000  896.321   663.816 1587.117    0.000 1587.117
285.80  5349.333  228.548    0.000  228.548  1552.309  995.593    0.000  995.593   635.060 1788.489    0.000 1788.489
285.90  5301.570  269.999    0.000  269.999  1754.291  926.718    0.000  926.718   665.020 1664.125    0.000 1664.125
286.00  5453.989  241.146    0.000  241.146  1676.004  938.506    0.000  938.506   544.887 1923.702    0.000 1923.702
286.10  5355.616  265.656    0.000  265.656  1519.501 1075.988    0.000 1075.988   577.665 1719.012    0.000 1719.012
286.20  5407.769  273.791    0.000  273.791  1539.664 1046.162    0.000 1046.162   585.003 1702.835    0.000 1702.835
286.30  5268.875  268.321    0.000  268.321  1541.178  972.142    0.000  972.142   473.712 1778.733    0.000 1778.733
286.40  5365.225  236.882    0.000  236.882  1546.372 1088.244    0.000 1088.244   495.124 1948.237    0.000 1948.237
286.50  5265.591  231.643    0.000  231.643  1444.806 1207.567    0.000 1207.567   360.612 2170.312    0.000 2170.312
286.60  5145.900  288.434    0.000  288.434  1418.444 1080.503    0.000 1080.503   462.653 1666.642    0.000 1666.642
286.70  5158.373  234.071    0.000  234.071  1325.262 1231.989    0.000 1231.989   591.336 1806.581    0.000 1806.581
286.80  5094.658  233.888    0.000  233.888  1424.960 1169.989    0.000 1169.989   514.526 1723.339    0.000 1723.339
286.90  5217.128  207.747    0.000  207.747  1471.177 1147.345    0.000 1147.345   490.099 1819.050    0.000 1819.050
287.00  5138.162  306.645    0.000  306.645  1443.910 1119.021    0.000 1119.021   381.424 1928.329    0.000 1928.329
287.10  5215.756  261.460    0.000  261.460  1566.954  887.663    0.000  887.663   504.075 1947.725    0.000 1947.725
287.20  5124.727  249.931    0.000  249.931  1666.214  963.023    0.000  963.023   540.366 1908.922    0.000 1908.922
287.30  5180.764  242.152    0.000  242.152  1572.436  876.566    0.000  876.566   371.569 1748.574    0.000 1748.574
287.40  5227.103  242.740    0.000  242.740  1460.050 1077.561    0.000 1077.561   410.679 1976.790    0.000 1976.790
287.50  5330.565  237.006    0.000  237.006  1578.864  981.622    0.000  981.622   360.513 1997.701    0.000 1997.701
287.60  5186.624  216.621    0.000  216.621  1649.245  964.670    0.000  964.670   413.494 1800.353    0.000 1800.353
287.70  5351.133  187.995    0.000  187.995  1531.494 1029.649    0.000 1029.649   472.807 1750.082    0.000 1750.082
287.80  5381.452  224.022    0.000  224.022  1715.296 1038.133    0.000 1038.133   635.371 1966.032    0.000 1966.032
287.90  5043.372  264.647    0.000  264.647  1544.169  972.156    0.000  972.156   434.203 1887.914    0.000 1887.914
288.00  5434.194  202.716    0.000  202.716  1506.461 1027.021    0.000 1027.021   493.918 1928.127    0.000 1928.127
288.10  5453.646  205.845    0.000  205.845  1692.532  892.305    0.000  892.305   584.092 2153.825    0.000 2153.825
288.20  5313.332  247.247    0.000  247.247  1550.658 1011.799    0.000 1011.799   411.382 1810.104    0.000 1810.104
288.30  5370.098  221.276    0.000  221.276  1535.127 1027.842    0.000 1027.842   570.926 1627.834    0.000 1627.834
288.40  5377.554  241.701    0.000  241.701  1427.651 1196.847    0.000 1196.847   571.127 1861.676    0.000 1861.676
288.50  5290.461  251.220    0.000  251.220  1645.123 1045.479    0.000 1045.479   604.003 2049.877    0.000 2049.877
288.60  5295.985  260.494    0.000  260.494  1339.505 1078.418    0.000 1078.418   481.653 1985.935    0.000 1985.935
288.70  5182.153  274.529    0.000  274.529  1400.636 1125.812    0.000 1125.812   570.725 1737.315    0.000 1737.315
288.80  5343.953  305.197    0.000  305.197  1658.179 1012.455    0.000 1012.455   821.858 1812.920    0.000 1812.920
288.90  5219.793  308.085    0.000  308.085  1699.608  928.277    0.000  928.277   769.383 2031.078    0.000 2031.078
289.00  5159.596  300.666    0.000  300.666  1385.540 1231.347    0.000 1231.347   684.129 2032.483    0.000 2032.483
289.10  5132.656  298.451    0.000  298.451  1516.290 1136.104    0.000 1136.104   633.159 2117.333    0.000 2117.333
289.20  5075.249  298.330    0.000  298.330  1457.926 1103.937    0.000 1103.937   433.900 2021.224    0.000 2021.224
289.30  5237.993  327.560    0.000  327.560  1756.826 1086.162    0.000 1086.162   673.066 2228.218    0.000 2228.218
289.40  5157.874  274.361    0.000  274.361  1295.338 1382.491    0.000 1382.491   592.537 2195.852    0.000 2195.852
289.50  5331.846  296.604    0.000  296.604  1373.354 1339.474    0.000 1339.474   429.880 2029.267    0.000 2029.267
289.60  5282.293  280.109    0.000  280.109  1306.306 1367.139    0.000 1367.139   614.963 1974.474    0.000 1974.474
289.70  5156.823  335.572    0.000  335.572  1464.650 1297.274    0.000 1297.274   542.574 1943.508    0.000 1943.508
289.80  5246.324  332.073    0.000  332.073  1322.652 1452.358    0.000 1452.358   440.739 2387.268    0.000 2387.268
289.90  5165.955  329.648    0.000  329.648  1368.600 1384.572    0.000 1384.572   575.653 2276.681    0.000 2276.681
290.00  5326.818  311.515    0.000  311.515  1485.493 1248.334    0.000 1248.334   753.796 1985.834    0.000 1985.834
290.10  5245.645  266.306    0.000  266.306  1442.279 1180.807    0.000 1180.807   699.713 1758.934    0.000 1758.934
290.20  5279.632  290.818    0.000  290.818  1515.247 1290.407    0.000 1290.407   745.351 2001.419    0.000 2001.419
290.30  5356.042  257.668    0.000  257.668  1378.795 1375.961    0.000 1375.961   474.615 2156.139    0.000 2156.139
290.40  5272.838  278.877    0.000  278.877  1246.890 1394.885    0.000 1394.885   473.007 2008.149    0.000 2008.149
290.50  5215.644  288.530    0.000  288.530  1342.228 1436.755    0.000 1436.755   523.576 1845.996    0.000 1845.996
290.60  5373.575  298.780    0.000  298.780  1448.950 1479.644    0.000 1479.644   454.608 2099.739    0.000 2099.739
290.70  5287.200  300.918    0.000  300.918  1422.624 1462.037    0.000 1462.037   562.783 2276.575    0.000 2276.575
290.80  5250.364  340.021    0.000  340.021  1533.871 1293.422    0.000 1293.422   737.209 1897.764    0.000 1897.764
290.90  5070.950  299.903    0.000  299.903  1478.116 1175.403    0.000 1175.403   768.073 1758.230    0.000 1758.230
291.00  5153.203  281.841    0.000  281.841  1476.809 1218.938    0.000 1218.938   503.169 1752.092    0.000 1752.092
291.10  5278.005  274.100    0.000  274.100  1436.269 1208.294    0.000 1208.294   634.668 1701.328    0.000 1701.328
291.20  5306.040  279.691    0.000  279.691  1470.061 1266.360    0.000 1266.360   849.101 1719.621    0.000 1719.621
291.30  5224.576  239.584    0.000  239.584  1549.696 1186.816    0.000 1186.816   825.475 1619.292    0.000 1619.292
291.40  5283.407  257.673    0.000  257.673  1424.647 1271.292    0.000 1271.292   646.827 1733.094    0.000 1733.094
291.50  5194.778  311.998    0.000  311.998  1417.266 1279.811    0.000 1279.811   544.586 1629.847    0.000 1629.847
291.60  5182.892  263.684    0.000  263.684  1285.724 1227.109    0.000 1227.109   576.962 1635.378    0.000 1635.378
291.70  5193.535  274.996    0.000  274.996  1455.793 1400.655    0.000 1400.655   493.817 2047.260    0.000 2047.260
291.80  5060.376  303.824    0.000  303.824  1401.208 1296.630    0.000 1296.630   643.605 1820.457    0.000 1820.457
291.90  5121.938  258.185    0.000  258.185  1430.866 1196.673    0.000 1196.673   511.414 1948.138    0.000 1948.138
292.00  5341.950  251.557    0.000  251.557  1571.748 1218.633    0.000 1218.633   584.492 1906.913    0.000 1906.913
292.10  5313.620  272.672    0.000  272.672  1564.473 1176.097    0.000 1176.097   556.448 2166.491    0.000 2166.491
292.20  5392.104  256.218    0.000  256.218  1523.709 1238.263    0.000 1238.263   615.458 1930.242    0.000 1930.242
292.30  5385.680  251.844    0.000  251.844  1653.020 1203.502    0.000 1203.502   612.949 2259.585    0.000 2259.585
292.40  5512.497  268.093    0.000  268.093  1719.094 1180.072    0.000 1180.072   664.827 2023.940    0.000 2023.940
292.50  5374.438  294.037    0.000  294.037  1718.292 1148.373    0.000 1148.373   675.176 2137.843    0.000 2137.843
292.60  5379.258  227.709    0.000  227.709  1701.259 1160.489    0.000 1160.489   623.701 1919.485    0.000 1919.485
292.70  5392.261  316.995    0.000  316.995  1800.288 1196.195    0.000 1196.195   765.352 2146.786    0.000 2146.786
292.80  5297.451  276.479    0.000  276.479  1511.355 1228.882    0.000 1228.882   670.755 1874.547    0.000 1874.547
292.90  5377.402  249.404    0.000  249.404  1526.092 1185.779    0.000 1185.779   644.415 2081.646    0.000 2081.646
293.00  5518.787  235.777    0.000  235.777  1723.881 1063.029    0.000 1063.029   744.142 1906.314    0.000 1906.314
293.10  5332.109  231.655    0.000  231.655  1665.135 1140.685    0.000 1140.685   601.387 2206.610    0.000 2206.610
293.20  5462.052  208.549    0.000  208.549  1573.133 1182.788    0.000 1182.788   522.468 2226.009    0.000 2226.009
293.30  5411.901  219.543    0.000  219.543  1717.358 1153.177    0.000 1153.177   493.816 1952.260    0.000 1952.260
293.40  5293.359  270.908    0.000  270.908  1611.406 1092.909    0.000 1092.909   491.003 1946.026    0.000 1946.026
293.50  5448.805  278.636    0.000  278.636  1594.089 1190.750    0.000 1190.750   474.411 2078.925    0.000 2078.925
293.60  5493.275  237.936    0.000  237.936  1655.046 1209.501    0.000 1209.501   524.375 1979.094    0.000 1979.094
293.70  5396.115  212.598    0.000  212.598  1601.993 1176.568    0.000 1176.568   685.732 1957.984    0.000 1957.984
293.80  5214.699  292.101    0.000  292.101  1691.736 1202.426    0.000 1202.426   632.958 1990.261    0.000 1990.261
293.90  5337.812  243.405    0.000  243.405  1457.588 1212.886    0.000 1212.886   505.174 1933.756    0.000 1933.756
294.00  5389.999  215.493    0.000  215.493  1471.249 1246.953    0.000 1246.953   599.381 2081.645    0.000 2081.645
294.10  5279.341  236.420    0.000  236.420  1704.793 1066.062    0.000 1066.062   423.648 2062.443    0.000 2062.443
294.20  5319.641  221.253    0.000  221.253  1773.255 1068.781    0.000 1068.781   534.630 2011.468    0.000 2011.468
294.30  5562.636  208.394    0.000  208.394  1701.006 1139.081    0.000 1139.081   514.523 2111.804    0.000 2111.804
294.40  5505.006  283.369    0.000  283.369  1815.668 1023.087    0.000 1023.087   534.834 2140.755    0.000 2140.755
294.50  5587.757  259.772    0.000  259.772  1676.164 1196.414    0.000 1196.414   455.114 2220.985    0.000 2220.985
294.60  5434.591  245.369    0.000  245.369  1798.614 1080.807    0.000 1080.807   383.434 2362.436    0.000 2362.436
294.70  5389.306  271.572    0.000  271.572  1807.911  983.351    0.000  983.351   555.039 1939.385    0.000 1939.385
294.80  5340.760  248.502    0.000  248.502  1715.575 1045.740    0.000 1045.740   394.088 2172.723    0.000 2172.723
294.90  5265.229  261.927    0.000  261.927  1704.869  995.720    0.000  995.720   353.675 2056.814    0.000 2056.814
295.00  5404.787  210.817    0.000  210.817  1918.268  916.301    0.000  916.301   682.520 1796.835    0.000 1796.835
295.10  5338.558  236.930    0.000  236.930  1762.879 1035.498    0.000 1035.498   472.202 1939.688    0.000 1939.688
295.20  5525.104  222.925    0.000  222.925  1810.434  986.724    0.000  986.724   525.888 1879.668    0.000 1879.668
295.30  5443.529  277.038    0.000  277.038  1755.135 1154.427    0.000 1154.427   615.963 2036.800    0.000 2036.800
295.40  5703.609  295.058    0.000  295.058  1458.641 1244.489    0.000 1244.489   342.714 2058.816    0.000 2058.816
295.50  5362.256  251.665    0.000  251.665  1625.494 1066.539    0.000 1066.539   452.802 1969.245    0.000 1969.245
295.60  5455.581  255.167    0.000  255.167  1603.610 1043.664    0.000 1043.664   495.728 1898.071    0.000 1898.071
295.70  5446.566  247.176    0.000  247.176  1552.322 1141.765    0.000 1141.765   463.252 1989.754    0.000 1989.754
295.80  5537.602  278.050    0.000  278.050  1580.052 1219.282    0.000 1219.282   503.166 2041.734    0.000 2041.734
295.90  5516.842  265.109    0.000  265.109  1700.333 1091.271    0.000 1091.271   545.595 2122.561    0.000 2122.561
296.00  5405.744  292.178    0.000  292.178  1657.013 1163.689    0.000 1163.689   744.740 1827.090    0.000 1827.090
296.10  5356.087  310.483    0.000  310.483  1684.694 1030.183    0.000 1030.183   580.883 2096.224    0.000 2096.224
296.20  5533.682  271.542    0.000  271.542  1716.605 1026.506    0.000 1026.506   500.249 1840.962    0.000 1840.962
296.30  5506.388  297.720    0.000  297.720  1639.533 1174.231    0.000 1174.231   520.958 2188.409    0.000 2188.409
296.40  5383.623  285.193    0.000  285.193  1829.882 1126.232    0.000 1126.232   734.893 1996.386    0.000 1996.386
296.50  5613.288  281.477    0.000  281.477  1771.305 1070.907    0.000 1070.907   713.879 1732.192    0.000 1732.192
296.60  5509.662  250.330    0.000  250.330  1703.063 1106.662    0.000 1106.662   735.592 1847.902    0.000 1847.902
296.70  5492.227  275.607    0.000  275.607  1734.011 1020.712    0.000 1020.712   714.590 1819.153    0.000 1819.153
296.80  5425.828  274.702    0.000  274.702  1610.966 1044.662    0.000 1044.662   483.865 1771.299    0.000 1771.299
296.90  5466.891  269.312    0.000  269.312  1699.149 1009.287    0.000 1009.287   714.280 1852.221    0.000 1852.221
297.00  5643.217  240.566    0.000  240.566  1732.910 1164.767    0.000 1164.767   653.561 2083.451    0.000 2083.451
297.10  5622.708  208.906    0.000  208.906  1638.992 1124.945    0.000 1124.945   875.931 1805.271    0.000 1805.271
297.20  5453.132  224.301    0.000  224.301  1546.074 1105.569    0.000 1105.569   954.550 1487.489    0.000 1487.489
297.30  5464.956  222.056    0.000  222.056  1645.374 1127.711    0.000 1127.711   933.337 1495.835    0.000 1495.835
297.40  5605.111  207.136    0.000  207.136  1493.832 1154.041    0.000 1154.041   913.837 1557.264    0.000 1557.264
297.50  5471.393  208.762    0.000  208.762  1589.777 1094.848    0.000 1094.848   673.661 1627.129    0.000 1627.129
297.60  5279.898  212.575    0.000  212.575  1693.254  882.492    0.000  882.492   713.170 1740.732    0.000 1740.732
297.70  5166.241  222.837    0.000  222.837  1824.643  893.557    0.000  893.557   845.474 1657.795    0.000 1657.795
297.80  5366.042  224.426    0.000  224.426  1846.218  878.036    0.000  878.036  1063.424 1746.466    0.000 1746.466
297.90  5324.770  223.985    0.000  223.985  1739.045 1084.782    0.000 1084.782   772.387 2089.185    0.000 2089.185
298.00  5579.002  213.389    0.000  213.389  1709.117 1111.282    0.000 1111.282   873.722 1750.186    0.000 1750.186
298.10  5659.113  223.276    0.000  223.276  1893.518 1081.496    0.000 1081.496   679.099 1977.090    0.000 1977.090
298.20  5581.174  222.922    0.000  222.922  1942.476  888.676    0.000  888.676   733.487 1872.234    0.000 1872.234
298.30  5584.846  213.792    0.000  213.792  1708.157 1070.809    0.000 1070.809   683.712 1780.340    0.000 1780.340
298.40  5437.600  232.496    0.000  232.496  1556.517 1191.653    0.000 1191.653   593.542 1887.508    0.000 1887.508
298.50  5546.858  286.484    0.000  286.484  1913.042 1016.043    0.000 1016.043   644.811 2282.604    0.000 2282.604
298.60  5693.275  239.368    0.000  239.368  1766.101 1073.325    0.000 1073.325   573.834 1952.459    0.000 1952.459
298.70  5531.785  207.378    0.000  207.378  1749.747 1064.073    0.000 1064.073   786.067 2063.447    0.000 2063.447
298.80  5536.513  237.199    0.000  237.199  1728.502 1126.591    0.000 1126.591   601.386 2151.013    0.000 2151.013
298.90  5399.275  293.183    0.000  293.183  1724.222 1200.124    0.000 1200.124   662.409 2175.242    0.000 2175.242
299.00  5453.664  263.987    0.000  263.987  1590.802 1239.888    0.000 1239.888   443.145 2216.659    0.000 2216.659
299.10  5577.954  219.209    0.000  219.209  1755.132 1043.487    0.000 1043.487   494.216 2367.560    0.000 2367.560
299.20  5581.993  256.737    0.000  256.737  1534.953 1297.749    0.000 1297.749   522.065 2122.353    0.000 2122.353
299.30  5654.841  237.441    0.000  237.441  1625.453 1264.717    0.000 1264.717   684.923 2129.490    0.000 2129.490
299.40  5567.594  273.587    0.000  273.587  1789.298 1315.998    0.000 1315.998   523.266 2517.348    0.000 2517.348
299.50  5623.734  258.844    0.000  258.844  1821.013 1119.707    0.000 1119.707   573.735 2236.657    0.000 2236.657
299.60  5575.993  267.521    0.000  267.521  1495.580 1222.963    0.000 1222.963   555.849 1976.085    0.000 1976.085
299.70  5432.319  263.547    0.000  263.547  1654.244 1264.031    0.000 1264.031   521.965 2131.511    0.000 2131.511
299.80  5602.297  282.651    0.000  282.651  1508.889 1303.889    0.000 1303.889   352.868 2100.344    0.000 2100.344
299.90  5486.483  290.439    0.000  290.439  1431.455 1469.334    0.000 1469.334   563.987 2148.099    0.000 2148.099
300.00  5493.441  271.128    0.000  271.128  1360.946 1572.792    0.000 1572.792   454.004 2308.047    0.000 2308.047
300.10  5744.381  237.309    0.000  237.309  1401.249 1535.565    0.000 1535.565   482.960 2461.662    0.000 2461.662
300.20  5570.171  272.461    0.000  272.461  1451.589 1273.057    0.000 1273.057   442.741 2360.218    0.000 2360.218
300.30  5430.194  275.457    0.000  275.457  1566.872 1277.812    0.000 1277.812   434.606 2279.596    0.000 2279.596
300.40  5442.497  265.298    0.000  265.298  1619.346 1140.248    0.000 1140.248   541.571 2162.270    0.000 2162.270
300.50  5404.311  293.726    0.000  293.726  1728.681 1077.901    0.000 1077.901   542.174 2086.769    0.000 2086.769
300.60  5453.982  294.990    0.000  294.990  1762.379 1108.781    0.000 1108.781   579.574 2106.578    0.000 2106.578
300.70  5304.060  260.040    0.000  260.040  1713.739 1064.466    0.000 1064.466   442.548 1919.787    0.000 1919.787
300.80  5339.320  242.252    0.000  242.252  1749.204 1108.823    0.000 1108.823   571.332 2113.918    0.000 2113.918
300.90  5538.298  248.820    0.000  248.820  1957.081 1028.141    0.000 1028.141   791.993 2275.672    0.000 2275.672
301.00  5532.611  269.503    0.000  269.503  1818.304 1158.022    0.000 1158.022   681.207 2506.096    0.000 2506.096
301.10  5416.299  260.839    0.000  260.839  1765.575 1300.079    0.000 1300.079   769.077 2505.694    0.000 2505.694
301.20  5334.984  295.355    0.000  295.355  1738.206 1350.704    0.000 1350.704   619.487 2439.141    0.000 2439.141
301.30  5363.325  294.636    0.000  294.636  1876.951 1171.376    0.000 1171.376   777.626 2340.117    0.000 2340.117
301.40  5476.339  314.998    0.000  314.998  1734.284 1354.934    0.000 1354.934   692.966 2258.177    0.000 2258.177
301.50  5376.190  332.387    0.000  332.387  1925.405 1133.242    0.000 1133.242   672.860 2310.253    0.000 2310.253
301.60  5360.503  267.090    0.000  267.090  1822.538 1173.109    0.000 1173.109   800.643 2066.464    0.000 2066.464
301.70  5294.304  288.440    0.000  288.440  1705.650 1146.822    0.000 1146.822   641.402 2068.375    0.000 2068.375
301.80  5210.335  300.496    0.000  300.496  1521.436 1406.729    0.000 1406.729   617.677 2054.098    0.000 2054.098
301.90  5277.158  298.278    0.000  298.278  1590.445 1343.278    0.000 1343.278   752.181 2041.428    0.000 2041.428
302.00  5163.811  254.583    0.000  254.583  1549.972 1290.098    0.000 1290.098   508.498 2154.030    0.000 2154.030
302.10  5231.292  263.322    0.000  263.322  1598.302 1346.480    0.000 1346.480   571.429 2235.965    0.000 2235.965
302.20  5261.879  299.632    0.000  299.632  1640.397 1179.591    0.000 1179.591   630.941 2041.329    0.000 2041.329
302.30  5238.280  309.316    0.000  309.316  1494.881 1266.147    0.000 1266.147   529.205 2044.447    0.000 2044.447
302.40  5148.827  305.578    0.000  305.578  1535.536 1315.872    0.000 1315.872   770.781 1951.654    0.000 1951.654
302.50  5276.344  290.401    0.000  290.401  1639.059 1172.119    0.000 1172.119   432.492 2154.527    0.000 2154.527
302.60  5252.062  308.534    0.000  308.534  1537.969 1235.063    0.000 1235.063   821.349 1815.531    0.000 1815.531
302.70  5256.944  314.595    0.000  314.595  1627.741 1225.081    0.000 1225.081   551.824 2251.849    0.000 2251.849
302.80  5256.917  273.348    0.000  273.348  1573.395 1209.947    0.000 1209.947   610.737 2087.275    0.000 2087.275
302.90  5383.473  238.232    0.000  238.232  1616.233 1215.474    0.000 1215.474   793.206 2039.723    0.000 2039.723
303.00  5282.805  304.424    0.000  304.424  1638.809 1280.067    0.000 1280.067   420.632 2267.935    0.000 2267.935
303.10  5319.274  289.559    0.000  289.559  1565.515 1220.796    0.000 1220.796   790.792 1833.226    0.000 1833.226
303.20  5247.941  286.136    0.000  286.136  1568.400 1242.113    0.000 1242.113   762.030 1955.273    0.000 1955.273
303.30  5277.641  302.994    0.000  302.994  1703.240 1181.977    0.000 1181.977   683.412 1960.000    0.000 1960.000
303.40  5329.765  262.805    0.000  262.805  1847.231 1163.159    0.000 1163.159   851.816 2024.845    0.000 2024.845
303.50  5311.185  271.876    0.000  271.876  1694.545 1158.235    0.000 1158.235   570.124 2353.991    0.000 2353.991
303.60  5521.727  284.398    0.000  284.398  1851.301 1051.143    0.000 1051.143   630.541 2026.353    0.000 2026.353
303.70  5397.435  263.635    0.000  263.635  1732.166 1064.159    0.000 1064.159   847.598 2103.362    0.000 2103.362
303.80  5339.162  314.593    0.000  314.593  1856.993  890.700    0.000  890.700   611.537 2287.336    0.000 2287.336
303.90  5308.633  305.852    0.000  305.852  1801.841  946.045    0.000  946.045   769.079 2066.968    0.000 2066.968
304.00  5268.585  324.062    0.000  324.062  1789.093  835.965    0.000  835.965   681.617 1902.295    0.000 1902.295
304.10  5334.447  339.895    0.000  339.895  1775.902  980.070    0.000  980.070   663.012 2206.307    0.000 2206.307
304.20  5178.623  312.852    0.000  312.852  1823.553  972.497    0.000  972.497   811.904 1944.921    0.000 1944.921
304.30  5157.350  271.302    0.000  271.302  1857.964  930.088    0.000  930.088   831.407 1943.311    0.000 1943.311
304.40  5144.504  244.660    0.000  244.660  1965.739  881.149    0.000  881.149   648.742 2052.591    0.000 2052.591
304.50  5262.348  247.359    0.000  247.359  1791.945 1007.434    0.000 1007.434   592.437 2004.234    0.000 2004.234
304.60  5250.245  246.712    0.000  246.712  1697.833  952.266    0.000  952.266   628.735 1987.446    0.000 1987.446
304.70  5212.814  271.359    0.000  271.359  1880.604  927.976    0.000  927.976   814.716 2007.049    0.000 2007.049
304.80  5119.039  201.189    0.000  201.189  1812.785  871.075    0.000  871.075   654.065 1971.561    0.000 1971.561
304.90  5211.855  188.866    0.000  188.866  1846.433  831.733    0.000  831.733   771.090 1784.871    0.000 1784.871
305.00  5356.818  225.943    0.000  225.943  2064.496  870.992    0.000  870.992   849.809 2206.408    0.000 2206.408
305.10  5237.373  227.250    0.000  227.250  2066.476  722.652    0.000  722.652   803.759 1961.105    0.000 1961.105
305.20  5171.099  225.939    0.000  225.939  1890.353  780.759    0.000  780.759   671.360 1873.642    0.000 1873.642
305.30  5257.354  213.183    0.000  213.183  2087.593  757.442    0.000  757.442   828.295 1718.217    0.000 1718.217
305.40  5417.833  153.768    0.000  153.768  1995.833  714.522    0.000  714.522   761.539 1988.751    0.000 1988.751
305.50  5390.272  157.536    0.000  157.536  1862.015  820.578    0.000  820.578   573.940 1858.861    0.000 1858.861
305.60  5411.634  197.743    0.000  197.743  1922.449  836.361    0.000  836.361   793.603 1713.390    0.000 1713.390
305.70  5493.222  141.136    0.000  141.136  1895.057  804.660    0.000  804.660   801.148 1726.159    0.000 1726.159
305.80  5418.993  167.099    0.000  167.099  1934.897  853.993    0.000  853.993   693.472 1956.781    0.000 1956.781
305.90  5370.086  228.903    0.000  228.903  2049.817  794.382    0.000  794.382   674.471 2017.102    0.000 2017.102
306.00  5082.208  168.525    0.000  168.525  1883.000  845.917    0.000  845.917   574.040 2037.411    0.000 2037.411
306.10  5306.550  173.999    0.000  173.999  2047.746  829.051    0.000  829.051   963.204 1883.895    0.000 1883.895
306.20  5366.443  149.521    0.000  149.521  1954.567  755.213    0.000  755.213   753.297 1777.332    0.000 1777.332
306.30  5217.461  218.269    0.000  218.269  2074.807  739.814    0.000  739.814   773.496 2075.212    0.000 2075.212
306.40  5344.737  158.546    0.000  158.546  1953.807  787.936    0.000  787.936   750.880 1792.109    0.000 1792.109
306.50  5544.333  137.619    0.000  137.619  2226.094  761.437    0.000  761.437   863.770 1832.421    0.000 1832.421
306.60  5363.542  159.949    0.000  159.949  2092.382  877.521    0.000  877.521  1094.807 2058.624    0.000 2058.624
306.70  5638.539  149.008    0.000  149.008  2064.220  889.628    0.000  889.628   774.201 2231.743    0.000 2231.743
306.80  5680.431  150.532    0.000  150.532  1874.283  943.407    0.000  943.407   764.449 2015.190    0.000 2015.190
306.90  5499.448  100.903    0.000  100.903  1957.925  917.986    0.000  917.986   784.651 1955.879    0.000 1955.879
307.00  5594.783  140.513    0.000  140.513  1960.939 1023.518    0.000 1023.518   752.591 2155.537    0.000 2155.537
307.10  5492.688  131.519    0.000  131.519  1949.678 1083.006    0.000 1083.006   722.926 2200.372    0.000 2200.372
307.20  5503.123  102.367    0.000  102.367  1875.511 1069.133    0.000 1069.133   863.672 1985.131    0.000 1985.131
307.30  5645.399  119.332    0.000  119.332  1923.167 1045.318    0.000 1045.318   630.645 2122.761    0.000 2122.761
307.40  5630.780   90.503    0.000   90.503  1949.709  964.196    0.000  964.196   541.370 2242.298    0.000 2242.298
307.50  5667.926   91.592    0.000   91.592  1895.239  970.104    0.000  970.104   549.616 2215.355    0.000 2215.355
307.60  5703.756  121.470    0.000  121.470  1734.579 1197.026    0.000 1197.026   562.080 2146.081    0.000 2146.081
307.70  5530.378  212.296    0.000  212.296  1710.226 1209.529    0.000 1209.529   784.660 1876.254    0.000 1876.254
307.80  5590.699  238.821    0.000  238.821  1879.871 1108.150    0.000 1108.150   777.622 2160.361    0.000 2160.361
307.90  5683.146  160.325    0.000  160.325  1631.059 1158.946    0.000 1158.946   685.534 1947.432    0.000 1947.432
308.00  5751.272  137.743    0.000  137.743  1797.074 1141.638    0.000 1141.638   633.356 2050.679    0.000 2050.679
308.10  5711.926  147.708    0.000  147.708  1711.012 1238.259    0.000 1238.259   582.489 2167.903    0.000 2167.903
308.20  5655.622  126.135    0.000  126.135  1702.445 1113.967    0.000 1113.967   602.896 2073.200    0.000 2073.200
308.30  5678.377  159.830    0.000  159.830  1751.636 1120.665    0.000 1120.665   807.477 1910.535    0.000 1910.535
308.40  5581.745  140.983    0.000  140.983  1444.687 1204.581    0.000 1204.581   692.071 1730.181    0.000 1730.181
308.50  5455.501  125.935    0.000  125.935  1380.521 1311.066    0.000 1311.066   533.323 1923.504    0.000 1923.504
308.60  5537.272  176.657    0.000  176.657  1560.764 1114.052    0.000 1114.052   533.423 2308.346    0.000 2308.346
308.70  5588.814  234.653    0.000  234.653  1721.601 1070.687    0.000 1070.687   531.720 2262.808    0.000 2262.808
308.80  5480.451  237.541    0.000  237.541  1645.106 1134.914    0.000 1134.914   574.039 1881.985    0.000 1881.985
308.90  5412.764  216.208    0.000  216.208  1844.055  906.908    0.000  906.908   565.192 1885.402    0.000 1885.402
309.00  5543.975  141.436    0.000  141.436  1644.384 1073.144    0.000 1073.144   593.545 1804.374    0.000 1804.374
309.10  5538.412  178.320    0.000  178.320  1674.433 1153.472    0.000 1153.472   805.570 1876.859    0.000 1876.859
309.20  5595.124  194.284    0.000  194.284  1604.251 1306.842    0.000 1306.842   616.365 1968.845    0.000 1968.845
309.30  5660.542  167.036    0.000  167.036  1575.764 1182.723    0.000 1182.723   572.333 1766.266    0.000 1766.266
309.40  5611.787  192.840    0.000  192.840  1654.713 1163.102    0.000 1163.102   532.323 2129.695    0.000 2129.695
309.50  5618.274  194.555    0.000  194.555  1702.472 1143.728    0.000 1143.728   452.196 2129.894    0.000 2129.894
309.60  5720.046  231.009    0.000  231.009  1907.498 1109.069    0.000 1109.069   484.671 2186.999    0.000 2186.999
309.70  5504.865  239.245    0.000  239.245  1849.342 1019.532    0.000 1019.532   482.960 2187.905    0.000 2187.905
309.80  5662.672  200.769    0.000  200.769  1886.448 1052.303    0.000 1052.303   643.011 2234.456    0.000 2234.456
309.90  5732.079  116.790    0.000  116.790  2023.578  983.768    0.000  983.768   872.226 1991.266    0.000 1991.266
310.00  5802.387  152.035    0.000  152.035  1926.553 1100.308    0.000 1100.308   801.445 2076.110    0.000 2076.110
310.10  5680.333  169.436    0.000  169.436  1878.155 1022.285    0.000 1022.285   687.239 2256.460    0.000 2256.460
310.20  5629.245  182.543    0.000  182.543  1991.310  915.804    0.000  915.804   737.507 2152.715    0.000 2152.715
310.30  5691.636  177.404    0.000  177.404  1930.891  992.103    0.000  992.103   800.445 2090.388    0.000 2090.388
310.40  5393.671  186.148    0.000  186.148  1758.944  968.119    0.000  968.119   727.453 2026.746    0.000 2026.746
310.50  5554.994  132.162    0.000  132.162  2024.764  852.728    0.000  852.728   869.405 2043.030    0.000 2043.030
310.60  5583.838  178.215    0.000  178.215  2028.583  931.359    0.000  931.359   787.169 2268.025    0.000 2268.025
310.70  5633.264  198.834    0.000  198.834  1784.265 1141.561    0.000 1141.561   757.712 1893.844    0.000 1893.844
310.80  5616.393  207.965    0.000  207.965  2019.907  968.276    0.000  968.276   693.377 1972.359    0.000 1972.359
310.90  5475.867  162.750    0.000  162.750  1846.287  789.563    0.000  789.563   672.063 1726.158    0.000 1726.158
311.00  5367.553  174.134    0.000  174.134  1657.166 1030.710    0.000 1030.710   754.093 1819.149    0.000 1819.149
311.10  5340.080  279.561    0.000  279.561  1952.146  837.593    0.000  837.593   787.170 1843.779    0.000 1843.779
311.20  5494.320  221.422    0.000  221.422  1827.374  863.972    0.000  863.972   716.596 2064.045    0.000 2064.045
311.30  5406.041  207.719    0.000  207.719  1861.283  946.584    0.000  946.584   593.043 2139.149    0.000 2139.149
311.40  5519.834  229.110    0.000  229.110  1870.831 1030.880    0.000 1030.880   473.709 2050.166    0.000 2050.166
311.50  5480.283  187.177    0.000  187.177  1777.682  983.500    0.000  983.500   402.536 2282.403    0.000 2282.403
311.60  5656.044  198.906    0.000  198.906  1683.673 1022.195    0.000 1022.195   161.054 2471.303    0.000 2471.303
311.70  5380.003  167.149    0.000  167.149  1792.770  957.651    0.000  957.651   384.440 2167.795    0.000 2167.795
311.80  5415.056  220.518    0.000  220.518  1746.441  943.397    0.000  943.397   393.186 2212.742    0.000 2212.742
311.90  5593.885  183.417    0.000  183.417  1866.401 1004.304    0.000 1004.304   455.919 2027.357    0.000 2027.357
312.00  5483.560  139.716    0.000  139.716  1817.244 1106.541    0.000 1106.541   537.552 2293.966    0.000 2293.966
312.10  5395.905  216.070    0.000  216.070  1747.641 1127.513    0.000 1127.513   496.535 1943.210    0.000 1943.210
312.20  5426.734  201.956    0.000  201.956  1760.393 1130.281    0.000 1130.281   645.023 2039.414    0.000 2039.414
312.30  5338.104  173.454    0.000  173.454  1701.423 1104.722    0.000 1104.722   465.367 2117.933    0.000 2117.933
312.40  5173.987  271.586    0.000  271.586  1804.263 1103.519    0.000 1103.519   515.230 2108.786    0.000 2108.786
312.50  5380.580  238.687    0.000  238.687  1838.080 1016.102    0.000 1016.102   586.409 2219.475    0.000 2219.475
312.60  5697.604  177.365    0.000  177.365  1646.456 1177.614    0.000 1177.614   653.766 2136.031    0.000 2136.031
312.70  5527.225  126.198    0.000  126.198  1886.213 1017.866    0.000 1017.866   614.757 2161.761    0.000 2161.761
312.80  5398.282  141.184    0.000  141.184  1839.622 1133.207    0.000 1133.207   636.775 2268.431    0.000 2268.431
312.90  5590.656  166.438    0.000  166.438  1737.977 1270.221    0.000 1270.221   736.307 2219.468    0.000 2219.468
313.00  5452.028  218.439    0.000  218.439  1882.032 1113.979    0.000 1113.979   695.688 2370.166    0.000 2370.166
313.10  5457.664  174.269    0.000  174.269  1929.816 1133.775    0.000 1133.775   747.968 2148.991    0.000 2148.991
313.20  5513.830  185.756    0.000  185.756  1906.023 1104.288    0.000 1104.288   481.851 2303.617    0.000 2303.617
313.30  5549.524  175.690    0.000  175.690  1882.717 1087.483    0.000 1087.483   492.610 2410.283    0.000 2410.283
313.40  5515.778  174.592    0.000  174.592  1833.557 1135.764    0.000 1135.764   301.294 2466.574    0.000 2466.574
313.50  5529.782  141.011    0.000  141.011  1693.857 1073.849    0.000 1073.849   322.310 2348.354    0.000 2348.354
313.60  5408.269  198.329    0.000  198.329  1552.222 1198.365    0.000 1198.365   180.558 2313.366    0.000 2313.366
313.70  5319.975  159.140    0.000  159.140  1792.066 1107.494    0.000 1107.494   282.298 2310.348    0.000 2310.348
313.80  5537.555  171.508    0.000  171.508  1645.910 1170.738    0.000 1170.738   240.878 2520.361    0.000 2520.361
313.90  5415.956  209.194    0.000  209.194  1719.859 1100.057    0.000 1100.057   191.516 2228.917    0.000 2228.917
314.00  5574.705  190.882    0.000  190.882  1683.034 1130.992    0.000 1130.992   300.595 2074.395    0.000 2074.395
314.10  5616.873  187.673    0.000  187.673  1683.808 1166.961    0.000 1166.961   331.257 2255.961    0.000 2255.961
314.20  5420.620  199.003    0.000  199.003  1564.536 1122.717    0.000 1122.717   400.324 1989.555    0.000 1989.555
314.30  5496.732  168.024    0.000  168.024  1640.448 1113.918    0.000 1113.918   402.331 1956.984    0.000 1956.984
314.40  5432.557  232.070    0.000  232.070  1698.198 1039.903    0.000 1039.903   554.139 2134.721    0.000 2134.721
314.50  5592.646  118.580    0.000  118.580  1718.778 1201.288    0.000 1201.288   409.670 2237.170    0.000 2237.170
314.60  5560.489  122.370    0.000  122.370  1793.490 1199.776    0.000 1199.776   442.044 2225.604    0.000 2225.604
314.70  5695.661  145.861    0.000  145.861  1837.273 1233.159    0.000 1233.159   473.608 2441.247    0.000 2441.247
314.80  5533.533  112.917    0.000  112.917  1510.990 1276.768    0.000 1276.768   443.952 2128.088    0.000 2128.088
314.90  5351.667  104.478    0.000  104.478  1687.329 1134.706    0.000 1134.706   320.501 2335.091    0.000 2335.091
315.00  5331.722  102.850    0.000  102.850  1502.010 1296.191    0.000 1296.191   313.057 2145.282    0.000 2145.282
315.10  5452.763  191.045    0.000  191.045  1566.644 1307.175    0.000 1307.175   533.727 2036.807    0.000 2036.807
315.20  5545.461  172.577    0.000  172.577  1464.173 1618.812    0.000 1618.812   250.529 2528.007    0.000 2528.007
315.30  5435.575  257.453    0.000  257.453  1476.563 1460.695    0.000 1460.695   462.747 2173.931    0.000 2173.931
315.40  5668.254  272.009    0.000  272.009  1616.216 1424.887    0.000 1424.887   460.339 2609.642    0.000 2609.642
315.50  5577.958  223.065    0.000  223.065  1480.740 1398.855    0.000 1398.855   591.034 2155.839    0.000 2155.839
315.60  5537.659  337.653    0.000  337.653  1531.414 1422.367    0.000 1422.367   279.985 2372.789    0.000 2372.789
315.70  5383.989  233.099    0.000  233.099  1530.608 1301.970    0.000 1301.970   544.987 2195.544    0.000 2195.544
315.80  5589.026  173.205    0.000  173.205  1620.086 1138.031    0.000 1138.031   475.222 2249.735    0.000 2249.735
315.90  5523.893  139.778    0.000  139.778  1590.306 1217.118    0.000 1217.118   507.694 1992.070    0.000 1992.070
316.00  5395.031  158.148    0.000  158.148  1611.296 1370.845    0.000 1370.845   555.341 2172.428    0.000 2172.428
316.10  5388.490  142.107    0.000  142.107  1459.910 1448.154    0.000 1448.154   597.670 1823.073    0.000 1823.073
316.20  5407.700  135.919    0.000  135.919  1433.223 1455.409    0.000 1455.409   475.722 1938.283    0.000 1938.283
316.30  5299.511  148.827    0.000  148.827  1268.646 1479.854    0.000 1479.854   484.268 1966.635    0.000 1966.635
316.40  5396.442  135.636    0.000  135.636  1375.401 1270.996    0.000 1270.996   675.484 1775.321    0.000 1775.321
316.50  5350.194  164.057    0.000  164.057  1377.777 1458.231    0.000 1458.231   614.360 1914.862    0.000 1914.862
316.60  5540.098  211.610    0.000  211.610  1760.011 1270.463    0.000 1270.463   614.352 2208.014    0.000 2208.014
316.70  5346.854  138.916    0.000  138.916  1557.957 1289.023    0.000 1289.023   464.162 2179.564    0.000 2179.564
316.80  5344.356  184.207    0.000  184.207  1783.567 1150.238    0.000 1150.238   423.849 2184.291    0.000 2184.291
316.90  5322.226  163.626    0.000  163.626  1931.505  893.682    0.000  893.682   439.331 1978.196    0.000 1978.196
317.00  5490.395  197.921    0.000  197.921  1985.053 1056.549    0.000 1056.549   441.341 2432.305    0.000 2432.305
317.10  5317.108  195.254    0.000  195.254  1854.803  905.837    0.000  905.837   392.181 2217.667    0.000 2217.667
317.20  5237.993  191.219    0.000  191.219  1839.503  946.514    0.000  946.514   352.772 2126.783    0.000 2126.783
317.30  5421.695  199.840    0.000  199.840  2063.264  975.174    0.000  975.174   351.263 2450.900    0.000 2450.900
317.40  5378.347  225.899    0.000  225.899  1935.481  817.548    0.000  817.548   333.268 2006.846    0.000 2006.846
317.50  5484.376  169.236    0.000  169.236  1994.087  896.711    0.000  896.711   523.271 2187.001    0.000 2187.001
317.60  5474.369  162.862    0.000  162.862  2001.049  888.502    0.000  888.502   221.976 2531.828    0.000 2531.828
317.70  5570.783  184.181    0.000  184.181  2020.379  879.674    0.000  879.674   270.834 2404.052    0.000 2404.052
317.80  5540.265  205.057    0.000  205.057  2015.762  827.755    0.000  827.755   431.689 2511.623    0.000 2511.623
317.90  5476.086  199.311    0.000  199.311  1896.076  945.648    0.000  945.648   381.825 2337.096    0.000 2337.096
318.00  5443.458  185.355    0.000  185.355  1929.168  982.316    0.000  982.316   441.843 2349.769    0.000 2349.769
318.10  5328.078  223.436    0.000  223.436  2002.511  771.104    0.000  771.104   473.205 2006.744    0.000 2006.744
318.20  5331.777  232.666    0.000  232.666  2075.847  758.521    0.000  758.521   623.302 2164.484    0.000 2164.484
318.30  5385.641  219.553    0.000  219.553  2077.160  810.453    0.000  810.453   773.897 1950.846    0.000 1950.846
318.40  5345.725  228.539    0.000  228.539  2023.948  935.009    0.000  935.009   442.341 2167.899    0.000 2167.899
318.50  5550.995  243.326    0.000  243.326  2069.920  832.885    0.000  832.885   643.409 1979.102    0.000 1979.102
318.60  5379.932  198.981    0.000  198.981  2060.762  833.492    0.000  833.492   642.406 1926.924    0.000 1926.924
318.70  5394.924  219.826    0.000  219.826  2047.284  896.741    0.000  896.741   713.583 2034.394    0.000 2034.394
318.80  5401.216  210.796    0.000  210.796  2059.071  890.257    0.000  890.257   734.091 1957.584    0.000 1957.584
318.90  5530.864  229.176    0.000  229.176  1971.353  906.084    0.000  906.084   531.315 2244.506    0.000 2244.506
319.00  5505.158  176.826    0.000  176.826  1992.658  908.065    0.000  908.065   635.768 2049.972    0.000 2049.972
319.10  5242.162  219.120    0.000  219.120  2041.800  873.795    0.000  873.795   474.014 1999.511    0.000 1999.511
319.20  5466.422  143.513    0.000  143.513  1986.943  819.701    0.000  819.701   273.351 2157.548    0.000 2157.548
319.30  5377.560  222.334    0.000  222.334  1867.854  872.935    0.000  872.935   271.437 2127.988    0.000 2127.988
319.40  5388.420  229.458    0.000  229.458  2053.086  771.150    0.000  771.150   666.034 1941.603    0.000 1941.603
319.50  5317.755  202.120    0.000  202.120  1950.555  848.234    0.000  848.234   705.640 1950.249    0.000 1950.249
319.60  5380.377  226.750    0.000  226.750  2011.686  843.227    0.000  843.227   683.822 1918.981    0.000 1918.981
319.70  5337.271  215.613    0.000  215.613  2012.514  905.096    0.000  905.096   402.732 2414.309    0.000 2414.309
319.80  5455.576  188.733    0.000  188.733  1817.658  995.244    0.000  995.244   270.634 2418.629    0.000 2418.629
319.90  5454.403  215.697    0.000  215.697  1846.417 1129.871    0.000 1129.871   362.420 2344.539    0.000 2344.539
320.00  5357.448  255.471    0.000  255.471  1691.394 1127.455    0.000 1127.455   362.925 2062.746    0.000 2062.746
320.10  5316.124  233.592    0.000  233.592  1500.902 1310.723    0.000 1310.723   309.342 2221.288    0.000 2221.288
320.20  5299.017  240.310    0.000  240.310  1799.154 1080.675    0.000 1080.675   610.133 2191.326    0.000 2191.326
320.30  5230.042  321.674    0.000  321.674  1908.671  887.375    0.000  887.375   610.839 1834.234    0.000 1834.234
320.40  5154.401  261.915    0.000  261.915  1797.314  924.942    0.000  924.942   639.795 1942.709    0.000 1942.709
320.50  5187.055  262.150    0.000  262.150  1857.319  903.157    0.000  903.157   682.723 1809.100    0.000 1809.100
320.60  5041.250  322.306    0.000  322.306  1757.429  999.863    0.000  999.863   733.187 1956.281    0.000 1956.281
320.70  5117.078  282.131    0.000  282.131  1737.502 1016.213    0.000 1016.213   601.587 2175.444    0.000 2175.444
320.80  5309.770  255.307    0.000  255.307  1532.185 1235.970    0.000 1235.970   661.908 1985.536    0.000 1985.536
320.90  5308.874  254.107    0.000  254.107  1653.887 1085.128    0.000 1085.128   542.978 2113.214    0.000 2113.214
321.00  5261.359  261.475    0.000  261.475  1765.242 1002.288    0.000 1002.288   720.216 1743.552    0.000 1743.552
321.10  5308.094  205.339    0.000  205.339  1772.229  945.009    0.000  945.009   701.017 1935.270    0.000 1935.270
321.20  5353.017  239.370    0.000  239.370  1658.907 1034.804    0.000 1034.804   671.660 1933.862    0.000 1933.862
321.30  5329.677  225.400    0.000  225.400  1831.720  720.320    0.000  720.320   521.564 1927.226    0.000 1927.226
321.40  5405.194  247.762    0.000  247.762  1761.803  999.130    0.000  999.130   744.446 1694.492    0.000 1694.492
321.50  5233.527  252.523    0.000  252.523  1755.459  976.518    0.000  976.518   443.854 1854.439    0.000 1854.439
321.60  5163.646  194.799    0.000  194.799  1715.562  950.801    0.000  950.801   657.388 2035.702    0.000 2035.702
321.70  5275.583  233.455    0.000  233.455  1696.426 1079.633    0.000 1079.633   604.100 1959.096    0.000 1959.096
321.80  5179.441  222.359    0.000  222.359  1658.513 1127.323    0.000 1127.323   553.731 2069.280    0.000 2069.280
321.90  5206.332  208.107    0.000  208.107  1413.510 1387.678    0.000 1387.678   492.710 2098.033    0.000 2098.033
322.00  5181.960  233.189    0.000  233.189  1445.480 1366.963    0.000 1366.963   612.237 1935.872    0.000 1935.872
322.10  5147.223  222.710    0.000  222.710  1425.533 1440.812    0.000 1440.812   668.947 2039.824    0.000 2039.824
322.20  5340.341  206.542    0.000  206.542  1589.878 1352.903    0.000 1352.903   799.241 1878.669    0.000 1878.669
322.30  5137.373  213.467    0.000  213.467  1650.284 1140.545    0.000 1140.545   763.939 1970.655    0.000 1970.655
322.40  5214.900  239.259    0.000  239.259  1412.032 1489.963    0.000 1489.963   742.432 2227.617    0.000 2227.617
322.50  5333.665  197.722    0.000  197.722  1402.701 1480.007    0.000 1480.007   500.753 2233.747    0.000 2233.747
322.60  5104.343  324.851    0.000  324.851  1345.893 1452.768    0.000 1452.768   542.475 2119.645    0.000 2119.645
322.70  5138.274  288.778    0.000  288.778  1384.599 1367.817    0.000 1367.817   593.338 2038.009    0.000 2038.009
322.80  5227.356  261.559    0.000  261.559  1450.339 1332.493    0.000 1332.493   402.128 2056.408    0.000 2056.408
322.90  5295.584  252.779    0.000  252.779  1627.430 1201.407    0.000 1201.407   180.558 2456.932    0.000 2456.932
323.00  5360.604  301.764    0.000  301.764  1514.908 1396.906    0.000 1396.906   260.980 2336.284    0.000 2336.284
323.10  5189.415  273.641    0.000  273.641  1597.659 1137.296    0.000 1137.296   301.494 2160.654    0.000 2160.654
323.20  5310.140  313.758    0.000  313.758  1837.783 1036.257    0.000 1036.257   561.871 2155.634    0.000 2155.634
323.30  5297.719  302.960    0.000  302.960  1640.415 1249.403    0.000 1249.403   522.764 2286.628    0.000 2286.628
323.40  5320.687  304.166    0.000  304.166  1730.843 1184.108    0.000 1184.108   620.388 2056.912    0.000 2056.912
323.50  5365.271  231.704    0.000  231.704  1780.039 1110.393    0.000 1110.393   581.881 2080.132    0.000 2080.132
323.60  5318.688  259.110    0.000  259.110  1785.782 1124.666    0.000 1124.666   520.758 2022.228    0.000 2022.228
323.70  5540.181  234.241    0.000  234.241  1757.845 1055.027    0.000 1055.027   471.595 2200.472    0.000 2200.472
323.80  5565.847  250.150    0.000  250.150  1846.176 1164.650    0.000 1164.650   540.664 2174.435    0.000 2174.435
323.90  5555.521  228.120    0.000  228.120  1485.092 1177.798    0.000 1177.798   551.320 2050.174    0.000 2050.174
324.00  5553.592  241.830    0.000  241.830  1735.978 1009.674    0.000 1009.674   431.785 2066.864    0.000 2066.864
324.10  5451.179  256.401    0.000  256.401  1709.426 1153.059    0.000 1153.059   451.186 2298.586    0.000 2298.586
324.20  5446.703  236.986    0.000  236.986  1915.506 1030.155    0.000 1030.155   471.392 2204.593    0.000 2204.593
324.30  5299.728  326.690    0.000  326.690  1632.820 1132.322    0.000 1132.322   401.322 1988.549    0.000 1988.549
324.40  5477.223  265.259    0.000  265.259  1645.736 1030.857    0.000 1030.857   482.048 1947.731    0.000 1947.731
324.50  5405.230  278.764    0.000  278.764  1774.518 1062.928    0.000 1062.928   480.046 2090.894    0.000 2090.894
324.60  5435.557  286.253    0.000  286.253  1770.594 1040.751    0.000 1040.751   360.513 2281.103    0.000 2281.103
324.70  5516.538  210.070    0.000  210.070  1770.913  892.332    0.000  892.332   443.046 2019.014    0.000 2019.014
324.80  5335.511  156.304    0.000  156.304  1541.239  975.401    0.000  975.401   363.730 1962.413    0.000 1962.413
324.90  5411.193  179.771    0.000  179.771  1487.141 1156.498    0.000 1156.498   392.581 2160.364    0.000 2160.364
325.00  5396.271  233.374    0.000  233.374  1593.880 1081.866    0.000 1081.866   501.456 1946.629    0.000 1946.629
325.10  5500.426  186.094    0.000  186.094  1657.180  945.817    0.000  945.817   221.272 2232.243    0.000 2232.243
325.20  5490.576  167.575    0.000  167.575  1607.703 1048.178    0.000 1048.178   411.479 2228.522    0.000 2228.522
325.30  5569.036  231.812    0.000  231.812  1593.573 1171.324    0.000 1171.324   432.087 2176.848    0.000 2176.848
325.40  5676.267  270.993    0.000  270.993  1670.178 1222.212    0.000 1222.212   451.287 2319.908    0.000 2319.908
325.50  5882.425  175.329    0.000  175.329  1636.726 1238.591    0.000 1238.591   438.726 2068.979    0.000 2068.979
325.60  5727.724  221.584    0.000  221.584  1498.867 1374.046    0.000 1374.046   349.251 2167.803    0.000 2167.803
325.70  5626.499  279.414    0.000  279.414  1440.574 1398.041    0.000 1398.041   480.844 2128.292    0.000 2128.292
325.80  5683.110  269.853    0.000  269.853  1482.914 1494.869    0.000 1494.869   369.861 2514.542    0.000 2514.542
325.90  5599.965  283.077    0.000  283.077  1439.028 1311.529    0.000 1311.529   281.089 2564.708    0.000 2564.708
326.00  5499.647  286.584    0.000  286.584  1480.532 1202.622    0.000 1202.622   340.305 2178.862    0.000 2178.862
326.10  5592.027  298.225    0.000  298.225  1609.111 1220.212    0.000 1220.212   410.377 2026.453    0.000 2026.453
326.20  5435.177  277.619    0.000  277.619  1421.359 1269.803    0.000 1269.803   279.483 2189.418    0.000 2189.418
326.30  5580.784  264.143    0.000  264.143  1401.317 1274.041    0.000 1274.041   419.723 2125.274    0.000 2125.274
326.40  5588.625  288.532    0.000  288.532  1448.494 1371.488    0.000 1371.488   369.761 2287.539    0.000 2287.539
326.50  5397.419  225.872    0.000  225.872  1415.325 1258.305    0.000 1258.305   260.782 2411.592    0.000 2411.592
326.60  5537.020  215.245    0.000  215.245  1465.083 1264.059    0.000 1264.059   311.850 2285.727    0.000 2285.727
326.70  5269.947  274.996    0.000  274.996  1324.637 1388.013    0.000 1388.013   310.446 2307.544    0.000 2307.544
326.80  5252.292  251.106    0.000  251.106  1298.741 1339.257    0.000 1339.257   371.168 2136.035    0.000 2136.035
326.90  5180.107  341.727    0.000  341.727  1203.207 1526.756    0.000 1526.756   301.796 2333.581    0.000 2333.581
327.00  5335.307  330.278    0.000  330.278  1264.136 1582.780    0.000 1582.780   380.617 2318.604    0.000 2318.604
327.10  5344.138  237.648    0.000  237.648  1321.109 1382.779    0.000 1382.779   442.139 2194.038    0.000 2194.038
327.20  5322.406  333.981    0.000  333.981  1110.625 1703.831    0.000 1703.831   319.193 2313.575    0.000 2313.575
327.30  5319.513  215.850    0.000  215.850  1209.692 1305.814    0.000 1305.814   360.912 2054.092    0.000 2054.092
327.40  5262.618  267.246    0.000  267.246  1321.450 1413.255    0.000 1413.255   683.211 1960.098    0.000 1960.098
327.50  5447.361  272.985    0.000  272.985  1411.098 1445.808    0.000 1445.808   662.715 2059.225    0.000 2059.225
327.60  5486.829  274.988    0.000  274.988  1436.779 1393.745    0.000 1393.745   671.557 2042.940    0.000 2042.940
327.70  5403.776  277.096    0.000  277.096  1338.145 1362.849    0.000 1362.849   645.518 2045.353    0.000 2045.353
327.80  5333.958  214.706    0.000  214.706  1348.352 1422.536    0.000 1422.536   524.578 2341.422    0.000 2341.422
327.90  5240.431  228.419    0.000  228.419  1577.357 1178.256    0.000 1178.256   443.349 2051.986    0.000 2051.986
328.00  5234.676  269.279    0.000  269.279  1523.409 1165.258    0.000 1165.258   341.206 2386.762    0.000 2386.762
328.10  5287.452  253.476    0.000  253.476  1345.681 1473.323    0.000 1473.323   379.711 2389.373    0.000 2389.373
328.20  5374.466  305.655    0.000  305.655  1463.659 1462.171    0.000 1462.171   321.298 2409.381    0.000 2409.381
328.30  5431.973  245.573    0.000  245.573  1392.946 1300.003    0.000 1300.003   509.805 2247.722    0.000 2247.722
328.40  5474.146  201.111    0.000  201.111  1511.221 1152.877    0.000 1152.877   522.370 2115.416    0.000 2115.416
328.50  5314.315  301.439    0.000  301.439  1528.652 1124.831    0.000 1124.831   414.499 2046.354    0.000 2046.354
328.60  5301.620  157.300    0.000  157.300  1292.373 1239.938    0.000 1239.938   541.068 1873.237    0.000 1873.237
328.70  5275.684  193.760    0.000  193.760  1357.560 1551.320    0.000 1551.320   652.958 2434.113    0.000 2434.113
328.80  5512.222  199.734    0.000  199.734  1239.036 1464.546    0.000 1464.546   411.886 2180.370    0.000 2180.370
328.90  5418.735  209.976    0.000  209.976  1347.923 1410.507    0.000 1410.507   433.395 2477.446    0.000 2477.446
329.00  5375.440  249.096    0.000  249.096  1473.462 1312.272    0.000 1312.272   342.914 2376.299    0.000 2376.299
329.10  5423.322  228.643    0.000  228.643  1546.051 1292.470    0.000 1292.470   372.268 2344.336    0.000 2344.336
329.20  5488.016  170.299    0.000  170.299  1487.424 1228.701    0.000 1228.701   441.840 2304.728    0.000 2304.728
329.30  5295.468  231.344    0.000  231.344  1629.722 1308.854    0.000 1308.854   463.355 2279.395    0.000 2279.395
329.40  5339.896  193.838    0.000  193.838  1558.362 1064.409    0.000 1064.409   499.551 1880.680    0.000 1880.680
329.50  5354.442  222.164    0.000  222.164  1626.706 1047.935    0.000 1047.935   516.740 1903.200    0.000 1903.200
329.60  5208.705  246.056    0.000  246.056  1615.302 1127.838    0.000 1127.838   472.206 2052.693    0.000 2052.693
329.70  5163.784  236.317    0.000  236.317  1315.213 1239.766    0.000 1239.766   282.398 2051.888    0.000 2051.888
329.80  5572.741  221.583    0.000  221.583  1654.958 1190.843    0.000 1190.843   554.539 2127.889    0.000 2127.889
329.90  5422.967  253.726    0.000  253.726  1471.177 1307.198    0.000 1307.198   381.722 2423.153    0.000 2423.153
330.00  5463.438  224.654    0.000  224.654  1454.532 1400.000    0.000 1400.000   454.913 2239.874    0.000 2239.874
330.10  5184.750  255.360    0.000  255.360  1310.869 1430.906    0.000 1430.906   514.326 2161.057    0.000 2161.057
330.20  5178.141  241.962    0.000  241.962  1470.634 1349.860    0.000 1349.860   322.914 2462.062    0.000 2462.062
330.30  5078.036  272.633    0.000  272.633  1555.439 1153.012    0.000 1153.012   622.399 2095.808    0.000 2095.808
330.40  5225.940  291.990    0.000  291.990  1667.458 1176.107    0.000 1176.107   525.285 2200.168    0.000 2200.168
330.50  5151.681  266.852    0.000  266.852  1801.527 1023.719    0.000 1023.719   722.633 1916.463    0.000 1916.463
330.60  5127.268  234.580    0.000  234.580  1767.882 1081.385    0.000 1081.385   514.325 2179.455    0.000 2179.455
330.70  5248.440  195.579    0.000  195.579  1660.666  968.287    0.000  968.287   291.345 2060.831    0.000 2060.831
330.80  5276.245  219.362    0.000  219.362  1661.023 1085.419    0.000 1085.419   514.630 2051.583    0.000 2051.583
330.90  5245.579  137.423    0.000  137.423  1501.112 1079.674    0.000 1079.674   463.760 1758.130    0.000 1758.130
331.00  5440.344  226.618    0.000  226.618  1663.858 1166.835    0.000 1166.835   331.757 2190.018    0.000 2190.018
331.10  5306.658  200.715    0.000  200.715  1634.199 1028.571    0.000 1028.571   452.098 1864.291    0.000 1864.291
331.20  5207.914  210.911    0.000  210.911  1830.713  890.695    0.000  890.695   892.332 1846.599    0.000 1846.599
331.30  5334.729  193.386    0.000  193.386  1863.067  866.963    0.000  866.963   860.564 1776.527    0.000 1776.527
331.40  5229.445  256.832    0.000  256.832  1703.899 1146.152    0.000 1146.152   452.898 2234.354    0.000 2234.354
331.50  5322.301  220.574    0.000  220.574  1940.144  990.643    0.000  990.643   529.912 2105.875    0.000 2105.875
331.60  5348.488  205.717    0.000  205.717  1763.572 1058.912    0.000 1058.912   625.417 2018.411    0.000 2018.411
331.70  5408.168  116.931    0.000  116.931  1498.813 1039.158    0.000 1039.158   560.173 1988.552    0.000 1988.552
331.80  5296.726  188.608    0.000  188.608  1650.259 1030.249    0.000 1030.249   439.432 2245.110    0.000 2245.110
331.90  5087.106  242.378    0.000  242.378  1678.576 1056.864    0.000 1056.864   381.623 2314.578    0.000 2314.578
332.00  5069.179  244.924    0.000  244.924  1594.701 1111.812    0.000 1111.812   462.049 2073.598    0.000 2073.598
332.10  5176.335  305.685    0.000  305.685  1696.895 1234.722    0.000 1234.722   420.629 2301.507    0.000 2301.507
332.20  5431.299  272.549    0.000  272.549  1559.858 1297.798    0.000 1297.798   189.705 2689.263    0.000 2689.263
332.30  5209.126  252.006    0.000  252.006  1689.433 1322.134    0.000 1322.134   230.523 2528.206    0.000 2528.206
332.40  5248.660  382.575    0.000  382.575  1497.415 1412.324    0.000 1412.324   220.767 2381.428    0.000 2381.428
332.50  5121.138  403.519    0.000  403.519  1395.445 1399.002    0.000 1399.002   210.618 2644.920    0.000 2644.920
332.60  5029.673  349.799    0.000  349.799  1474.135 1301.509    0.000 1301.509   299.188 2330.960    0.000 2330.960
332.70  5017.623  360.731    0.000  360.731  1651.594 1117.184    0.000 1117.184   443.248 2485.881    0.000 2485.881
332.80  5041.475  344.032    0.000  344.032  1765.518 1164.949    0.000 1164.949   482.554 2392.985    0.000 2392.985
332.90  5080.254  312.850    0.000  312.850  1871.466 1175.282    0.000 1175.282   572.331 2442.550    0.000 2442.550
333.00  5185.644  283.823    0.000  283.823  1922.793 1070.444    0.000 1070.444   560.171 2465.168    0.000 2465.168
333.10  5192.563  295.053    0.000  295.053  1940.329 1167.145    0.000 1167.145   512.814 2561.477    0.000 2561.477
333.20  5317.995  248.279    0.000  248.279  1999.130 1081.373    0.000 1081.373   633.557 2447.272    0.000 2447.272
333.30  5169.736  219.323    0.000  219.323  1741.546 1034.993    0.000 1034.993   563.486 2294.967    0.000 2294.967
333.40  5198.291  290.474    0.000  290.474  1850.303 1015.542    0.000 1015.542   542.278 2188.607    0.000 2188.607
333.50  5079.595  267.686    0.000  267.686  2025.475 1001.347    0.000 1001.347   675.982 2290.643    0.000 2290.643
333.60  5035.269  284.430    0.000  284.430  1827.651 1032.263    0.000 1032.263   553.236 2213.733    0.000 2213.733
333.70  4908.795  295.371    0.000  295.371  1812.216 1161.352    0.000 1161.352   521.867 2552.535    0.000 2552.535
333.80  5046.963  277.291    0.000  277.291  1731.324 1128.497    0.000 1128.497   439.331 2339.204    0.000 2339.204
333.90  5049.709  218.178    0.000  218.178  1706.375 1038.886    0.000 1038.886   412.385 1921.999    0.000 1921.999
334.00  5097.467  250.895    0.000  250.895  1720.681 1042.304    0.000 1042.304   480.145 2018.913    0.000 2018.913
334.10  5163.228  266.033    0.000  266.033  1691.592 1108.149    0.000 1108.149   310.146 2378.421    0.000 2378.421
334.20  5207.020  237.545    0.000  237.545  1593.541 1128.993    0.000 1128.993   342.917 2248.833    0.000 2248.833
334.30  5239.577  223.913    0.000  223.913  1679.480 1093.266    0.000 1093.266   392.480 2266.021    0.000 2266.021
334.40  5124.062  302.824    0.000  302.824  1432.286 1309.015    0.000 1309.015   390.672 2209.424    0.000 2209.424
334.50  5118.849  246.933    0.000  246.933  1418.143 1366.901    0.000 1366.901   480.145 2260.192    0.000 2260.192
334.60  5291.644  247.480    0.000  247.480  1752.760 1161.061    0.000 1161.061   541.468 2241.895    0.000 2241.895
334.70  5461.712  278.843    0.000  278.843  1512.209 1346.019    0.000 1346.019   619.181 2380.429    0.000 2380.429
334.80  5452.237  293.125    0.000  293.125  1603.162 1452.964    0.000 1452.964   541.669 2466.585    0.000 2466.585
334.90  5229.095  282.169    0.000  282.169  1550.580 1290.887    0.000 1290.887   557.559 2197.054    0.000 2197.054
335.00  5360.272  231.275    0.000  231.275  1580.442 1326.270    0.000 1326.270   410.978 2208.418    0.000 2208.418
335.10  5126.057  256.166    0.000  256.166  1552.159 1289.983    0.000 1289.983   632.050 2299.899    0.000 2299.899
335.20  5033.265  239.007    0.000  239.007  1592.766 1246.842    0.000 1246.842   558.363 2195.549    0.000 2195.549
335.30  5219.246  252.637    0.000  252.637  1620.948 1292.971    0.000 1292.971   360.609 2561.891    0.000 2561.891
335.40  5260.068  241.707    0.000  241.707  1551.086 1372.217    0.000 1372.217   401.127 2460.052    0.000 2460.052
335.50  5256.931  245.468    0.000  245.468  1500.547 1557.516    0.000 1557.516   368.957 2698.112    0.000 2698.112
335.60  5320.391  175.555    0.000  175.555  1561.940 1459.642    0.000 1459.642   210.215 2790.808    0.000 2790.808
335.70  5113.218  258.944    0.000  258.944  1479.049 1497.199    0.000 1497.199   162.060 2771.499    0.000 2771.499
335.80  5004.059  315.413    0.000  315.413  1520.519 1328.305    0.000 1328.305   150.901 2459.145    0.000 2459.145
335.90  5247.118  319.758    0.000  319.758  1689.184 1339.494    0.000 1339.494   342.914 2569.830    0.000 2569.830
336.00  5037.079  269.043    0.000  269.043  1531.368 1220.396    0.000 1220.396   405.250 2388.069    0.000 2388.069
336.10  5050.851  269.282    0.000  269.282  1252.138 1480.729    0.000 1480.729   282.499 2444.470    0.000 2444.470
336.20  5065.326  184.356    0.000  184.356  1567.226 1242.775    0.000 1242.775   241.884 2127.689    0.000 2127.689
336.30  5176.323  235.208    0.000  235.208  1446.295 1405.760    0.000 1405.760   383.435 2342.929    0.000 2342.929
336.40  5183.141  241.222    0.000  241.222  1781.020 1221.020    0.000 1221.020   557.056 2022.028    0.000 2022.028
336.50  5030.539  306.705    0.000  306.705  1694.620 1324.444    0.000 1324.444   471.698 2407.575    0.000 2407.575
336.60  5168.379  254.323    0.000  254.323  1618.611 1242.566    0.000 1242.566   474.312 2383.246    0.000 2383.246
336.70  5099.844  259.289    0.000  259.289  1680.929 1153.949    0.000 1153.949   383.234 2425.571    0.000 2425.571
336.80  5050.307  311.558    0.000  311.558  1419.646 1330.189    0.000 1330.189   421.634 2140.054    0.000 2140.054
336.90  4965.597  343.400    0.000  343.400  1507.770 1392.371    0.000 1392.371   369.863 2281.708    0.000 2281.708
337.00  4976.740  340.873    0.000  340.873  1602.972 1279.953    0.000 1279.953   501.461 2273.663    0.000 2273.663
337.10  5066.155  327.265    0.000  327.265  1528.938 1188.426    0.000 1188.426   450.991 2139.752    0.000 2139.752
337.20  5080.646  294.643    0.000  294.643  1688.898  962.768    0.000  962.768   511.509 2111.605    0.000 2111.605
337.30  5175.899  304.608    0.000  304.608  1592.044 1191.778    0.000 1191.778   230.322 2614.675    0.000 2614.675
337.40  5120.564  227.357    0.000  227.357  1529.921 1092.682    0.000 1092.682   310.950 2140.559    0.000 2140.559
337.50  5068.915  232.238    0.000  232.238  1524.591 1108.076    0.000 1108.076   370.265 2076.819    0.000 2076.819
337.60  5092.339  211.272    0.000  211.272  1508.691 1169.816    0.000 1169.816   441.342 2036.105    0.000 2036.105
337.70  5150.746  225.690    0.000  225.690  1332.037 1196.796    0.000 1196.796   383.033 1986.139    0.000 1986.139
337.80  5143.664  205.764    0.000  205.764  1300.433 1219.490    0.000 1219.490   332.464 2078.932    0.000 2078.932
337.90  5102.881  251.167    0.000  251.167  1419.835 1195.532    0.000 1195.532   371.872 2117.838    0.000 2117.838
338.00  5445.792  233.393    0.000  233.393  1706.582 1071.668    0.000 1071.668   482.152 2191.227    0.000 2191.227
338.10  5208.907  190.084    0.000  190.084  1790.222  944.944    0.000  944.944   452.599 2071.391    0.000 2071.391
338.20  5187.658  185.935    0.000  185.935  1772.199  954.886    0.000  954.886   504.075 2081.444    0.000 2081.444
338.30  5136.450  195.648    0.000  195.648  1871.050  738.510    0.000  738.510   615.359 1835.138    0.000 1835.138
338.40  5110.903  227.198    0.000  227.198  1620.824  921.306    0.000  921.306   652.559 1724.148    0.000 1724.148
338.50  5197.143  169.237    0.000  169.237  1916.594  791.044    0.000  791.044   530.614 1908.829    0.000 1908.829
338.60  5354.379  203.913    0.000  203.913  1926.269  935.703    0.000  935.703   722.430 1798.141    0.000 1798.141
338.70  5386.271  203.133    0.000  203.133  1938.125  921.737    0.000  921.737   621.296 2230.436    0.000 2230.436
[truncated: 1,085,690 more chars]
