# Supplementary material for: N-Glycans modulate tilting of HIV-1 envelope glycoprotein
Source: Nat Commun. 2026 Apr 15;17:5206. doi: 10.1038/s41467-026-71874-2 (PMC13254402; doi:10.1038/s41467-026-71874-2)
Supplement: Supplementary file 8 — Source Data [file 41467_2026_71874_MOESM8_ESM.zip › source_data/2_Supplementary_Figures/6_FigS11/raw_data/GP120_GP41_INTERFACE/2_WT_gp120_gp41_interface.A.2.txt]

#ASA ANALYSIS
#SIM_TIME  ASA1.4 TotOccl1.4 ShldMem1.4 ShldGly1.4   ASA7.2 TotOccl7.2 ShldMem7.2 ShldGly7.2   ASA18.6 TotOccl18.6 ShldMem18.6 ShldGly18.6

  0.00  4648.532  660.399    0.000  660.399   516.635 1849.657    0.000 1849.657     0.000 1445.964    0.000 1445.964
  0.10  4278.158  900.168    0.000  900.168   362.288 1954.267    0.000 1954.267     0.000 1720.904    0.000 1720.904
  0.20  4208.968  901.171    0.000  901.171   593.538 1788.143    0.000 1788.143     0.000 1831.493    0.000 1831.493
  0.30  4240.596  972.472    0.000  972.472   511.267 1878.016    0.000 1878.016     0.000 1786.158    0.000 1786.158
  0.40  4143.000 1006.734    0.000 1006.734   483.031 1844.602    0.000 1844.602     0.000 1743.128    0.000 1743.128
  0.50  4178.667  974.107    0.000  974.107   526.308 1843.394    0.000 1843.394     0.000 1677.482    0.000 1677.482
  0.60  4246.408  965.389    0.000  965.389   429.849 2046.411    0.000 2046.411     0.000 1636.465    0.000 1636.465
  0.70  4298.064  966.187    0.000  966.187   496.096 1951.518    0.000 1951.518     0.000 1800.437    0.000 1800.437
  0.80  4382.101  901.692    0.000  901.692   506.637 1991.940    0.000 1991.940     0.000 1709.256    0.000 1709.256
  0.90  4474.657  824.751    0.000  824.751   567.994 1755.206    0.000 1755.206     0.000 1694.472    0.000 1694.472
  1.00  4606.242  846.728    0.000  846.728   478.763 2121.718    0.000 2121.718     0.000 1844.460    0.000 1844.460
  1.10  4553.267  811.409    0.000  811.409   464.060 2032.631    0.000 2032.631     0.000 1706.334    0.000 1706.334
  1.20  4628.308  852.451    0.000  852.451   414.206 2069.627    0.000 2069.627     0.000 1756.798    0.000 1756.798
  1.30  4589.254  795.702    0.000  795.702   509.797 1990.515    0.000 1990.515     0.000 1726.239    0.000 1726.239
  1.40  4706.358  900.659    0.000  900.659   487.406 2014.273    0.000 2014.273     0.000 1785.763    0.000 1785.763
  1.50  4731.918  877.074    0.000  877.074   553.427 2238.960    0.000 2238.960     0.000 2110.088    0.000 2110.088
  1.60  4666.680  877.922    0.000  877.922   714.501 2087.287    0.000 2087.287     0.000 1887.396    0.000 1887.396
  1.70  4603.084  847.482    0.000  847.482   858.816 1722.937    0.000 1722.937    10.154 1909.119    0.000 1909.119
  1.80  4524.660  865.343    0.000  865.343   785.647 1792.898    0.000 1792.898     0.000 1903.574    0.000 1903.574
  1.90  4660.759  852.506    0.000  852.506   744.115 1910.297    0.000 1910.297     0.000 1711.867    0.000 1711.867
  2.00  4695.127  767.708    0.000  767.708   640.531 2140.398    0.000 2140.398     0.000 2058.816    0.000 2058.816
  2.10  4836.654  724.788    0.000  724.788   651.987 2136.703    0.000 2136.703     0.000 1924.490    0.000 1924.490
  2.20  4695.893  661.171    0.000  661.171   644.438 1920.709    0.000 1920.709     0.000 1845.986    0.000 1845.986
  2.30  4807.269  630.186    0.000  630.186   812.940 1887.373    0.000 1887.373     0.000 1906.399    0.000 1906.399
  2.40  4728.243  704.318    0.000  704.318   662.101 1901.992    0.000 1901.992     0.000 1766.961    0.000 1766.961
  2.50  4849.059  691.175    0.000  691.175   617.583 1951.451    0.000 1951.451     0.000 1827.081    0.000 1827.081
  2.60  4744.839  632.605    0.000  632.605   581.259 1971.713    0.000 1971.713     0.000 1642.902    0.000 1642.902
  2.70  4753.997  687.026    0.000  687.026   691.192 1969.945    0.000 1969.945     0.000 1875.331    0.000 1875.331
  2.80  4790.866  685.215    0.000  685.215   560.111 2062.784    0.000 2062.784     0.000 1905.983    0.000 1905.983
  2.90  4602.237  764.590    0.000  764.590   818.079 1974.799    0.000 1974.799     0.000 2120.422    0.000 2120.422
  3.00  4676.250  769.193    0.000  769.193   715.794 1932.442    0.000 1932.442     0.000 1959.271    0.000 1959.271
  3.10  4527.175  827.564    0.000  827.564   631.333 1863.041    0.000 1863.041     0.000 1829.395    0.000 1829.395
  3.20  4637.265  749.337    0.000  749.337   684.895 1852.151    0.000 1852.151     0.000 1554.944    0.000 1554.944
  3.30  4752.329  740.211    0.000  740.211   684.709 1891.731    0.000 1891.731     0.000 1664.115    0.000 1664.115
  3.40  4692.572  764.666    0.000  764.666   611.923 2024.643    0.000 2024.643     0.000 1755.398    0.000 1755.398
  3.50  4703.024  693.013    0.000  693.013   825.054 1913.192    0.000 1913.192     0.000 1927.411    0.000 1927.411
  3.60  4681.996  707.307    0.000  707.307   778.794 1869.971    0.000 1869.971     0.000 1929.616    0.000 1929.616
  3.70  4732.480  695.628    0.000  695.628   688.696 1852.408    0.000 1852.408     0.000 1728.856    0.000 1728.856
  3.80  4823.244  703.043    0.000  703.043   698.810 1978.114    0.000 1978.114     0.000 2089.066    0.000 2089.066
  3.90  4803.854  713.256    0.000  713.256   942.095 1750.308    0.000 1750.308     0.000 2041.309    0.000 2041.309
  4.00  4694.377  749.145    0.000  749.145   806.639 1900.501    0.000 1900.501     0.000 2042.820    0.000 2042.820
  4.10  4767.410  735.274    0.000  735.274   747.157 1927.698    0.000 1927.698     0.000 2054.385    0.000 2054.385
  4.20  4682.047  755.523    0.000  755.523   913.382 1692.248    0.000 1692.248     0.000 1578.563    0.000 1578.563
  4.30  4756.990  674.516    0.000  674.516   883.024 1771.138    0.000 1771.138     0.000 2111.780    0.000 2111.780
  4.40  4610.480  674.561    0.000  674.561  1022.968 1718.580    0.000 1718.580     0.000 1818.529    0.000 1818.529
  4.50  4660.483  714.824    0.000  714.824   956.219 1964.446    0.000 1964.446     0.000 2261.972    0.000 2261.972
  4.60  4845.020  632.807    0.000  632.807   911.350 1641.933    0.000 1641.933     0.000 1758.813    0.000 1758.813
  4.70  4770.035  622.169    0.000  622.169   940.407 1850.057    0.000 1850.057     0.000 1948.515    0.000 1948.515
  4.80  4793.306  718.757    0.000  718.757   929.939 1892.046    0.000 1892.046     0.000 2168.576    0.000 2168.576
  4.90  4788.816  756.028    0.000  756.028   950.336 1852.276    0.000 1852.276     0.000 2028.133    0.000 2028.133
  5.00  4727.210  680.064    0.000  680.064   798.223 1894.948    0.000 1894.948     0.000 1976.766    0.000 1976.766
  5.10  4590.732  717.775    0.000  717.775   858.434 1936.704    0.000 1936.704     0.000 2249.204    0.000 2249.204
  5.20  4589.250  749.120    0.000  749.120   908.319 1666.856    0.000 1666.856     0.000 1919.462    0.000 1919.462
  5.30  4574.774  707.793    0.000  707.793   965.125 1737.593    0.000 1737.593     0.000 1888.599    0.000 1888.599
  5.40  4731.709  691.703    0.000  691.703   786.972 1872.600    0.000 1872.600     0.000 1907.294    0.000 1907.294
  5.50  4786.931  736.445    0.000  736.445   920.823 1753.008    0.000 1753.008     0.000 1858.139    0.000 1858.139
  5.60  4762.853  648.993    0.000  648.993   984.930 1743.466    0.000 1743.466     0.000 2047.342    0.000 2047.342
  5.70  4649.452  698.309    0.000  698.309  1048.823 1732.592    0.000 1732.592     0.000 1715.683    0.000 1715.683
  5.80  4742.093  717.048    0.000  717.048   950.692 1858.691    0.000 1858.691     0.000 1949.130    0.000 1949.130
  5.90  4788.253  717.750    0.000  717.750   909.368 1743.300    0.000 1743.300     0.000 1881.567    0.000 1881.567
  6.00  4780.841  720.235    0.000  720.235   850.643 1902.837    0.000 1902.837     0.000 2243.478    0.000 2243.478
  6.10  4870.604  751.209    0.000  751.209   919.635 2093.956    0.000 2093.956     0.000 2131.284    0.000 2131.284
  6.20  4772.517  792.021    0.000  792.021   947.426 1939.058    0.000 1939.058     0.000 2252.732    0.000 2252.732
  6.30  4934.289  727.073    0.000  727.073   890.080 1885.526    0.000 1885.526     0.000 2280.667    0.000 2280.667
  6.40  4949.004  620.973    0.000  620.973   851.196 1995.106    0.000 1995.106     0.000 2269.707    0.000 2269.707
  6.50  4833.756  683.473    0.000  683.473   927.841 1859.700    0.000 1859.700     0.000 2059.198    0.000 2059.198
  6.60  5104.211  608.445    0.000  608.445  1016.659 1746.753    0.000 1746.753     0.000 2091.175    0.000 2091.175
  6.70  4844.048  632.429    0.000  632.429   853.147 2028.843    0.000 2028.843     0.000 2170.789    0.000 2170.789
  6.80  4973.350  669.242    0.000  669.242   794.206 1976.883    0.000 1976.883     0.000 1896.338    0.000 1896.338
  6.90  4865.146  667.628    0.000  667.628   650.993 1955.294    0.000 1955.294     0.000 1924.290    0.000 1924.290
  7.00  4720.491  721.544    0.000  721.544   850.813 1902.450    0.000 1902.450     0.000 1927.708    0.000 1927.708
  7.10  4774.483  758.995    0.000  758.995   711.619 1934.087    0.000 1934.087     0.000 1972.448    0.000 1972.448
  7.20  4789.231  774.325    0.000  774.325   789.843 2009.732    0.000 2009.732     0.000 2079.000    0.000 2079.000
  7.30  4662.771  739.982    0.000  739.982   655.187 1942.595    0.000 1942.595     0.000 2042.417    0.000 2042.417
  7.40  4665.471  752.812    0.000  752.812   540.871 2025.821    0.000 2025.821     0.000 1816.818    0.000 1816.818
  7.50  4809.109  756.304    0.000  756.304   751.649 2048.855    0.000 2048.855     0.000 2345.420    0.000 2345.420
  7.60  4723.314  684.423    0.000  684.423   610.617 1890.335    0.000 1890.335     0.000 2123.045    0.000 2123.045
  7.70  4892.259  704.813    0.000  704.813   576.722 2248.179    0.000 2248.179     0.000 2213.017    0.000 2213.017
  7.80  4892.446  691.379    0.000  691.379   665.991 1847.189    0.000 1847.189     0.000 2086.242    0.000 2086.242
  7.90  4986.250  618.249    0.000  618.249   721.416 1836.977    0.000 1836.977     0.000 1877.334    0.000 1877.334
  8.00  4890.208  635.483    0.000  635.483   539.364 1960.836    0.000 1960.836     0.000 1898.459    0.000 1898.459
  8.10  4873.051  662.304    0.000  662.304   743.118 1869.264    0.000 1869.264     0.000 2058.706    0.000 2058.706
  8.20  4636.348  723.032    0.000  723.032   620.459 1944.181    0.000 1944.181     0.000 1817.523    0.000 1817.523
  8.30  4750.199  743.439    0.000  743.439   508.364 2201.890    0.000 2201.890     0.000 2315.162    0.000 2315.162
  8.40  4692.633  746.395    0.000  746.395   515.670 2039.229    0.000 2039.229     0.000 2190.189    0.000 2190.189
  8.50  4755.589  847.425    0.000  847.425   459.937 2166.727    0.000 2166.727     0.000 2210.096    0.000 2210.096
  8.60  4792.408  757.912    0.000  757.912   462.278 2168.525    0.000 2168.525     0.000 2009.237    0.000 2009.237
  8.70  4869.068  749.676    0.000  749.676   531.055 2181.890    0.000 2181.890     0.000 2402.819    0.000 2402.819
  8.80  4717.015  820.768    0.000  820.768   631.541 2284.442    0.000 2284.442     0.000 2225.178    0.000 2225.178
  8.90  4644.967  881.908    0.000  881.908   639.443 2141.498    0.000 2141.498     0.000 2018.892    0.000 2018.892
  9.00  4679.101  843.791    0.000  843.791   524.658 2040.748    0.000 2040.748     0.000 2140.834    0.000 2140.834
  9.10  4653.235  768.031    0.000  768.031   443.442 2235.427    0.000 2235.427     0.000 1970.938    0.000 1970.938
  9.20  4506.440  862.569    0.000  862.569   475.338 2055.753    0.000 2055.753     0.000 1948.317    0.000 1948.317
  9.30  4714.696  776.576    0.000  776.576   607.718 2221.154    0.000 2221.154     0.000 2190.296    0.000 2190.296
  9.40  4785.240  813.105    0.000  813.105   659.901 2305.683    0.000 2305.683     0.000 2511.486    0.000 2511.486
  9.50  4762.392  802.972    0.000  802.972   606.584 2155.569    0.000 2155.569     0.000 2008.834    0.000 2008.834
  9.60  4757.182  827.975    0.000  827.975   467.345 2279.074    0.000 2279.074     0.000 2047.840    0.000 2047.840
  9.70  4588.378  794.536    0.000  794.536   331.557 2382.742    0.000 2382.742     0.000 2247.900    0.000 2247.900
  9.80  4628.068  728.336    0.000  728.336   355.320 2163.383    0.000 2163.383     0.000 2009.748    0.000 2009.748
  9.90  4648.512  764.930    0.000  764.930   389.648 2145.231    0.000 2145.231     0.000 1910.519    0.000 1910.519
 10.00  4682.044  760.298    0.000  760.298   520.075 2012.516    0.000 2012.516     0.000 2062.220    0.000 2062.220
 10.10  4570.457  731.482    0.000  731.482   483.774 2084.533    0.000 2084.533     0.000 2190.901    0.000 2190.901
 10.20  4645.765  743.651    0.000  743.651   454.496 2100.697    0.000 2100.697     0.000 2362.705    0.000 2362.705
 10.30  4621.802  833.619    0.000  833.619   355.750 2207.030    0.000 2207.030     0.000 1909.210    0.000 1909.210
 10.40  4658.629  750.347    0.000  750.347   371.838 2249.490    0.000 2249.490     0.000 1989.732    0.000 1989.732
 10.50  4565.973  814.331    0.000  814.331   562.761 2039.363    0.000 2039.363     0.000 1836.523    0.000 1836.523
 10.60  4610.016  860.893    0.000  860.893   572.202 2021.400    0.000 2021.400     0.000 1999.185    0.000 1999.185
 10.70  4567.169  932.527    0.000  932.527   524.687 2194.233    0.000 2194.233     0.000 2089.464    0.000 2089.464
 10.80  4512.266  876.990    0.000  876.990   601.295 2066.199    0.000 2066.199     0.000 2200.562    0.000 2200.562
 10.90  4531.581  897.646    0.000  897.646   495.371 2155.858    0.000 2155.858     0.000 1907.500    0.000 1907.500
 11.00  4689.684  805.298    0.000  805.298   509.325 2077.877    0.000 2077.877     0.000 2150.083    0.000 2150.083
 11.10  4577.522  919.145    0.000  919.145   445.980 2167.037    0.000 2167.037     0.000 2139.229    0.000 2139.229
 11.20  4675.026  918.938    0.000  918.938   407.767 2285.525    0.000 2285.525     0.000 2270.417    0.000 2270.417
 11.30  4631.266  847.390    0.000  847.390   391.597 2193.256    0.000 2193.256     0.000 1826.266    0.000 1826.266
 11.40  4761.838  857.095    0.000  857.095   399.034 2342.303    0.000 2342.303     0.000 2211.112    0.000 2211.112
 11.50  4634.876  752.167    0.000  752.167   354.256 2196.468    0.000 2196.468     0.000 1981.699    0.000 1981.699
 11.60  4673.337  855.383    0.000  855.383   375.226 2266.031    0.000 2266.031     0.000 2058.410    0.000 2058.410
 11.70  4592.047  820.236    0.000  820.236   396.828 2248.154    0.000 2248.154     0.000 1978.677    0.000 1978.677
 11.80  4609.011  774.197    0.000  774.197   423.498 2203.237    0.000 2203.237     0.000 2059.005    0.000 2059.005
 11.90  4772.060  809.594    0.000  809.594   575.988 2200.921    0.000 2200.921     0.000 2191.502    0.000 2191.502
 12.00  4617.123  733.018    0.000  733.018   512.472 2058.277    0.000 2058.277     0.000 1955.655    0.000 1955.655
 12.10  4457.901  850.323    0.000  850.323   492.025 2160.617    0.000 2160.617     0.000 2369.745    0.000 2369.745
 12.20  4713.149  772.945    0.000  772.945   453.509 2092.197    0.000 2092.197     0.000 2088.960    0.000 2088.960
 12.30  4477.595  843.992    0.000  843.992   428.134 2289.329    0.000 2289.329     0.000 2323.199    0.000 2323.199
 12.40  4719.961  779.172    0.000  779.172   529.727 2191.628    0.000 2191.628     0.000 2343.007    0.000 2343.007
 12.50  4572.882  740.731    0.000  740.731   588.305 2012.644    0.000 2012.644     0.000 2049.855    0.000 2049.855
 12.60  4693.169  787.094    0.000  787.094   525.233 2311.290    0.000 2311.290     0.000 2452.582    0.000 2452.582
 12.70  4694.946  788.936    0.000  788.936   620.822 2111.201    0.000 2111.201     0.000 2330.837    0.000 2330.837
 12.80  4690.129  737.470    0.000  737.470   597.518 2157.230    0.000 2157.230     0.000 2099.216    0.000 2099.216
 12.90  4581.146  728.011    0.000  728.011   530.738 2037.628    0.000 2037.628     0.000 1917.054    0.000 1917.054
 13.00  4685.844  761.121    0.000  761.121   638.299 2086.512    0.000 2086.512     0.000 2243.282    0.000 2243.282
 13.10  4533.244  832.591    0.000  832.591   515.422 2211.425    0.000 2211.425     0.000 2090.472    0.000 2090.472
 13.20  4561.038  782.446    0.000  782.446   574.793 2112.523    0.000 2112.523     0.000 2174.830    0.000 2174.830
 13.30  4568.214  796.152    0.000  796.152   526.318 2122.648    0.000 2122.648     0.000 2132.496    0.000 2132.496
 13.40  4642.077  694.611    0.000  694.611   542.315 2177.439    0.000 2177.439     0.000 2139.029    0.000 2139.029
 13.50  4650.071  698.738    0.000  698.738   675.360 2142.278    0.000 2142.278     0.000 2185.485    0.000 2185.485
 13.60  4591.322  689.677    0.000  689.677   842.406 2055.587    0.000 2055.587     0.000 2388.550    0.000 2388.550
 13.70  4843.048  617.170    0.000  617.170   831.055 1986.960    0.000 1986.960     0.000 2180.040    0.000 2180.040
 13.80  4591.986  709.480    0.000  709.480   974.944 1817.746    0.000 1817.746     0.000 2087.753    0.000 2087.753
 13.90  4783.290  681.653    0.000  681.653   835.517 1852.808    0.000 1852.808     0.000 2020.094    0.000 2020.094
 14.00  4607.764  633.876    0.000  633.876   681.127 2075.370    0.000 2075.370     0.000 2411.663    0.000 2411.663
 14.10  4600.354  600.975    0.000  600.975   752.344 2135.528    0.000 2135.528     0.000 2301.283    0.000 2301.283
 14.20  4710.598  729.674    0.000  729.674   621.916 2196.112    0.000 2196.112     0.000 2362.112    0.000 2362.112
 14.30  4756.063  771.324    0.000  771.324   681.341 2282.875    0.000 2282.875     0.000 2451.977    0.000 2451.977
 14.40  4647.277  753.708    0.000  753.708   694.061 2127.254    0.000 2127.254     0.000 2232.519    0.000 2232.519
 14.50  4864.816  739.876    0.000  739.876   538.812 2375.333    0.000 2375.333     0.000 2368.036    0.000 2368.036
 14.60  4634.633  661.110    0.000  661.110   600.846 2033.132    0.000 2033.132     0.000 2150.684    0.000 2150.684
 14.70  4605.604  657.570    0.000  657.570   615.157 1954.666    0.000 1954.666     0.000 1844.962    0.000 1844.962
 14.80  4623.056  666.768    0.000  666.768   560.339 2007.392    0.000 2007.392     0.000 2320.681    0.000 2320.681
 14.90  4800.831  668.134    0.000  668.134   634.955 2152.506    0.000 2152.506     0.000 2049.349    0.000 2049.349
 15.00  4622.947  706.524    0.000  706.524   589.513 2224.184    0.000 2224.184     0.000 2361.500    0.000 2361.500
 15.10  4804.040  656.508    0.000  656.508   599.196 2194.210    0.000 2194.210     0.000 2672.748    0.000 2672.748
 15.20  4679.440  670.010    0.000  670.010   573.651 2052.200    0.000 2052.200     0.000 2396.496    0.000 2396.496
 15.30  4707.992  681.383    0.000  681.383   701.927 1937.554    0.000 1937.554     0.000 2401.919    0.000 2401.919
 15.40  4503.035  732.175    0.000  732.175   651.737 1948.182    0.000 1948.182     0.000 1959.879    0.000 1959.879
 15.50  4591.354  749.177    0.000  749.177   644.820 1920.956    0.000 1920.956     0.000 2010.752    0.000 2010.752
 15.60  4736.795  700.149    0.000  700.149   654.973 1800.326    0.000 1800.326     0.000 2181.348    0.000 2181.348
 15.70  4808.363  759.751    0.000  759.751   787.316 1914.620    0.000 1914.620     0.000 2157.824    0.000 2157.824
 15.80  4745.865  697.952    0.000  697.952   670.722 2199.925    0.000 2199.925     0.000 2510.090    0.000 2510.090
 15.90  4853.642  766.758    0.000  766.758   688.569 2291.777    0.000 2291.777     0.000 2437.397    0.000 2437.397
 16.00  4977.931  772.374    0.000  772.374   726.245 2198.811    0.000 2198.811     0.000 2599.769    0.000 2599.769
 16.10  4799.178  745.828    0.000  745.828   771.836 2032.514    0.000 2032.514    10.154 2158.222    0.000 2158.222
 16.20  4753.537  813.953    0.000  813.953   675.600 2022.498    0.000 2022.498     0.000 2120.125    0.000 2120.125
 16.30  4704.892  833.890    0.000  833.890   641.412 2112.396    0.000 2112.396    10.154 2280.280    0.000 2280.280
 16.40  4791.771  856.158    0.000  856.158   589.131 2237.970    0.000 2237.970     0.000 2271.825    0.000 2271.825
 16.50  4921.216  797.931    0.000  797.931   630.679 1969.408    0.000 1969.408     0.000 2158.426    0.000 2158.426
 16.60  4794.698  734.168    0.000  734.168   670.067 2015.997    0.000 2015.997    10.154 2176.419    0.000 2176.419
 16.70  4759.450  792.949    0.000  792.949   595.310 2229.366    0.000 2229.366     0.000 2176.622    0.000 2176.622
 16.80  4707.373  724.324    0.000  724.324   532.673 2049.470    0.000 2049.470     0.000 2096.904    0.000 2096.904
 16.90  4644.609  707.642    0.000  707.642   533.611 2084.053    0.000 2084.053     0.000 2004.406    0.000 2004.406
 17.00  4541.394  746.679    0.000  746.679   653.813 1885.535    0.000 1885.535     0.000 1844.259    0.000 1844.259
 17.10  4914.625  731.391    0.000  731.391   822.595 1834.435    0.000 1834.435     0.000 2126.862    0.000 2126.862
 17.20  4580.244  713.907    0.000  713.907   532.269 1978.532    0.000 1978.532     0.000 1846.874    0.000 1846.874
 17.30  4728.708  743.913    0.000  743.913   512.122 2072.736    0.000 2072.736     0.000 1948.115    0.000 1948.115
 17.40  4658.528  744.588    0.000  744.588   506.554 2155.906    0.000 2155.906     0.000 2029.344    0.000 2029.344
 17.50  4541.621  764.138    0.000  764.138   654.020 1808.974    0.000 1808.974     0.000 1716.589    0.000 1716.589
 17.60  4902.890  664.091    0.000  664.091   641.312 2055.930    0.000 2055.930     0.000 2110.175    0.000 2110.175
 17.70  4775.084  699.504    0.000  699.504   852.415 1801.917    0.000 1801.917     0.000 2187.781    0.000 2187.781
 17.80  4731.671  730.149    0.000  730.149   704.013 1937.186    0.000 1937.186     0.000 1772.078    0.000 1772.078
 17.90  4521.668  714.595    0.000  714.595   552.701 2047.814    0.000 2047.814     0.000 1904.581    0.000 1904.581
 18.00  4573.204  779.741    0.000  779.741   417.810 2118.270    0.000 2118.270     0.000 1892.011    0.000 1892.011
 18.10  4645.505  755.208    0.000  755.208   455.330 2166.856    0.000 2166.856    50.769 1773.992    0.000 1773.992
 18.20  4725.670  764.080    0.000  764.080   676.335 2029.989    0.000 2029.989   172.616 1986.924    0.000 1986.924
 18.30  4686.783  783.730    0.000  783.730   868.079 1938.544    0.000 1938.544   161.658 1956.158    0.000 1956.158
 18.40  4803.787  791.316    0.000  791.316   570.160 2316.702    0.000 2316.702     0.000 2187.481    0.000 2187.481
 18.50  4827.055  765.843    0.000  765.843   661.001 2179.686    0.000 2179.686     0.000 2181.948    0.000 2181.948
 18.60  4904.011  714.104    0.000  714.104   928.448 2028.784    0.000 2028.784    10.154 2177.226    0.000 2177.226
 18.70  4796.273  802.005    0.000  802.005   768.436 2088.218    0.000 2088.218     0.000 2049.360    0.000 2049.360
 18.80  5052.558  730.841    0.000  730.841   709.772 2122.522    0.000 2122.522    10.154 2429.870    0.000 2429.870
 18.90  4964.960  763.897    0.000  763.897   778.067 2166.853    0.000 2166.853    20.308 2261.376    0.000 2261.376
 19.00  4801.547  736.315    0.000  736.315   652.206 2241.448    0.000 2241.448     0.000 2328.121    0.000 2328.121
 19.10  4876.186  787.435    0.000  787.435   717.710 2423.631    0.000 2423.631     0.000 2266.696    0.000 2266.696
 19.20  4767.281  774.537    0.000  774.537   753.445 2318.272    0.000 2318.272     0.000 2248.396    0.000 2248.396
 19.30  4826.290  840.842    0.000  840.842   657.951 2235.982    0.000 2235.982     0.000 1995.869    0.000 1995.869
 19.40  4674.492  799.978    0.000  799.978   725.444 2102.436    0.000 2102.436     0.000 2206.176    0.000 2206.176
 19.50  4924.667  757.984    0.000  757.984   629.210 2185.565    0.000 2185.565     0.000 2137.613    0.000 2137.613
 19.60  4867.693  787.465    0.000  787.465   559.773 1987.313    0.000 1987.313     0.000 1685.624    0.000 1685.624
 19.70  4737.444  660.760    0.000  660.760   665.567 2025.349    0.000 2025.349     0.000 2017.178    0.000 2017.178
 19.80  4935.427  737.593    0.000  737.593   943.776 1882.628    0.000 1882.628     0.000 2326.715    0.000 2326.715
 19.90  4879.116  696.105    0.000  696.105   707.681 1821.421    0.000 1821.421     0.000 1967.719    0.000 1967.719
 20.00  5116.133  682.407    0.000  682.407   808.844 2069.785    0.000 2069.785     0.000 2261.674    0.000 2261.674
 20.10  4854.756  686.472    0.000  686.472   848.612 1887.434    0.000 1887.434     0.000 2046.134    0.000 2046.134
 20.20  5041.411  647.245    0.000  647.245   911.415 1855.265    0.000 1855.265     0.000 2066.039    0.000 2066.039
 20.30  4806.536  661.668    0.000  661.668  1046.920 1827.778    0.000 1827.778     0.000 2445.152    0.000 2445.152
 20.40  4866.042  745.610    0.000  745.610  1100.322 1729.959    0.000 1729.959     0.000 2329.844    0.000 2329.844
 20.50  4764.271  740.383    0.000  740.383  1064.348 1789.043    0.000 1789.043     0.000 2427.157    0.000 2427.157
 20.60  4804.191  866.152    0.000  866.152  1193.951 1649.305    0.000 1649.305    40.213 2404.433    0.000 2404.433
 20.70  4731.583  784.983    0.000  784.983  1257.440 1773.793    0.000 1773.793    70.472 2661.183    0.000 2661.183
 20.80  4748.744  850.580    0.000  850.580  1038.896 1948.761    0.000 1948.761     0.000 2614.444    0.000 2614.444
 20.90  4841.435  814.718    0.000  814.718  1056.849 2113.115    0.000 2113.115     0.000 2915.931    0.000 2915.931
 21.00  4912.345  736.229    0.000  736.229   978.167 2257.843    0.000 2257.843    10.053 2954.228    0.000 2954.228
 21.10  4812.260  755.338    0.000  755.338   878.561 2390.730    0.000 2390.730     0.000 3137.608    0.000 3137.608
 21.20  4776.892  790.004    0.000  790.004  1011.462 2128.315    0.000 2128.315     0.000 2760.104    0.000 2760.104
 21.30  5165.745  773.525    0.000  773.525  1195.201 2116.124    0.000 2116.124     0.000 3111.867    0.000 3111.867
 21.40  4994.083  699.914    0.000  699.914   903.812 1972.566    0.000 1972.566     0.000 2155.917    0.000 2155.917
 21.50  4963.692  707.013    0.000  707.013  1141.984 1922.839    0.000 1922.839     0.000 2805.363    0.000 2805.363
 21.60  4858.113  692.277    0.000  692.277   719.706 1978.649    0.000 1978.649     0.000 2316.373    0.000 2316.373
 21.70  4854.197  717.059    0.000  717.059   787.871 2000.897    0.000 2000.897     0.000 2392.573    0.000 2392.573
 21.80  4809.825  656.832    0.000  656.832   834.440 1877.752    0.000 1877.752     0.000 2406.147    0.000 2406.147
 21.90  4667.376  704.687    0.000  704.687   815.764 1962.838    0.000 1962.838     0.000 2588.112    0.000 2588.112
 22.00  4654.680  728.626    0.000  728.626   554.262 2188.690    0.000 2188.690     0.000 2525.586    0.000 2525.586
 22.10  4717.366  729.158    0.000  729.158   463.209 2349.507    0.000 2349.507     0.000 2667.938    0.000 2667.938
 22.20  4682.683  770.344    0.000  770.344   544.137 2294.214    0.000 2294.214     0.000 2648.928    0.000 2648.928
 22.30  4740.773  734.294    0.000  734.294   741.064 2082.595    0.000 2082.595     0.000 2717.589    0.000 2717.589
 22.40  4639.266  777.462    0.000  777.462   586.625 2175.162    0.000 2175.162     0.000 2707.243    0.000 2707.243
 22.50  4756.342  743.620    0.000  743.620   742.691 2288.964    0.000 2288.964     0.000 3128.162    0.000 3128.162
 22.60  4791.495  801.416    0.000  801.416   627.827 2176.754    0.000 2176.754     0.000 2734.983    0.000 2734.983
 22.70  4635.187  791.674    0.000  791.674   674.882 2061.083    0.000 2061.083     0.000 2475.326    0.000 2475.326
 22.80  4758.632  841.915    0.000  841.915   650.841 2020.227    0.000 2020.227     0.000 2555.551    0.000 2555.551
 22.90  4750.293  823.142    0.000  823.142   745.566 2063.177    0.000 2063.177     0.000 2627.630    0.000 2627.630
 23.00  4815.784  791.105    0.000  791.105   694.417 2111.710    0.000 2111.710     0.000 2485.569    0.000 2485.569
 23.10  4742.017  784.836    0.000  784.836   745.258 2033.525    0.000 2033.525     0.000 2605.518    0.000 2605.518
 23.20  4619.619  756.778    0.000  756.778   829.430 1970.271    0.000 1970.271     0.000 2454.912    0.000 2454.912
 23.30  4544.366  792.736    0.000  792.736   837.122 1968.785    0.000 1968.785     0.000 2383.830    0.000 2383.830
 23.40  4677.465  715.789    0.000  715.789   814.375 1996.866    0.000 1996.866     0.000 2585.503    0.000 2585.503
 23.50  4563.210  730.748    0.000  730.748   744.262 2043.647    0.000 2043.647     0.000 2554.834    0.000 2554.834
 23.60  4619.399  735.602    0.000  735.602   788.957 1915.234    0.000 1915.234     0.000 2434.197    0.000 2434.197
 23.70  4828.312  722.628    0.000  722.628   746.030 2115.825    0.000 2115.825     0.000 2786.964    0.000 2786.964
 23.80  4677.743  762.352    0.000  762.352   726.364 2137.795    0.000 2137.795     0.000 2455.209    0.000 2455.209
 23.90  4958.964  657.198    0.000  657.198   603.926 2243.835    0.000 2243.835     0.000 2504.368    0.000 2504.368
 24.00  4680.319  663.901    0.000  663.901   720.224 2224.465    0.000 2224.465     0.000 2587.410    0.000 2587.410
 24.10  4869.401  625.351    0.000  625.351   639.099 2137.638    0.000 2137.638     0.000 2714.568    0.000 2714.568
 24.20  4752.188  693.546    0.000  693.546   599.904 2082.367    0.000 2082.367     0.000 2150.999    0.000 2150.999
 24.30  4648.912  686.811    0.000  686.811   715.455 2126.503    0.000 2126.503     0.000 2435.596    0.000 2435.596
 24.40  4994.686  686.914    0.000  686.914   815.676 2092.045    0.000 2092.045     0.000 2475.712    0.000 2475.712
 24.50  4886.359  726.992    0.000  726.992   933.789 2076.005    0.000 2076.005     0.000 2608.821    0.000 2608.821
 24.60  4872.021  716.601    0.000  716.601   670.064 2066.437    0.000 2066.437     0.000 2569.414    0.000 2569.414
 24.70  4761.109  721.774    0.000  721.774   956.743 2031.652    0.000 2031.652     0.000 2748.756    0.000 2748.756
 24.80  5057.380  620.755    0.000  620.755   980.383 1844.817    0.000 1844.817     0.000 2529.903    0.000 2529.903
 24.90  4896.266  635.635    0.000  635.635   935.822 1967.710    0.000 1967.710     0.000 2675.972    0.000 2675.972
 25.00  4762.153  579.279    0.000  579.279   842.404 1830.717    0.000 1830.717     0.000 2395.893    0.000 2395.893
 25.10  4878.166  564.107    0.000  564.107   906.380 1872.623    0.000 1872.623     0.000 2469.685    0.000 2469.685
 25.20  4910.758  578.443    0.000  578.443   889.043 1878.797    0.000 1878.797     0.000 2568.305    0.000 2568.305
 25.30  4845.824  612.580    0.000  612.580   898.858 1932.039    0.000 1932.039    10.154 2431.075    0.000 2431.075
 25.40  4865.984  640.835    0.000  640.835   815.889 1989.537    0.000 1989.537    10.154 2542.562    0.000 2542.562
 25.50  4889.729  681.241    0.000  681.241   763.281 2073.241    0.000 2073.241     0.000 2648.929    0.000 2648.929
 25.60  4629.695  677.967    0.000  677.967   697.432 1933.956    0.000 1933.956     0.000 2115.708    0.000 2115.708
 25.70  4740.857  739.411    0.000  739.411   812.176 1900.485    0.000 1900.485    50.166 2362.512    0.000 2362.512
 25.80  4837.215  685.351    0.000  685.351   673.052 1980.395    0.000 1980.395     0.000 2190.003    0.000 2190.003
 25.90  4781.914  692.312    0.000  692.312   727.263 2067.217    0.000 2067.217     0.000 2157.528    0.000 2157.528
 26.00  4854.082  582.754    0.000  582.754   710.570 1971.415    0.000 1971.415     0.000 2330.041    0.000 2330.041
 26.10  4756.079  618.297    0.000  618.297   627.174 1979.371    0.000 1979.371     0.000 2188.392    0.000 2188.392
 26.20  4802.158  649.664    0.000  649.664   708.631 2015.169    0.000 2015.169     0.000 2392.376    0.000 2392.376
 26.30  4886.741  613.118    0.000  613.118   542.266 2153.714    0.000 2153.714     0.000 2442.438    0.000 2442.438
 26.40  4659.728  742.903    0.000  742.903   664.626 2049.760    0.000 2049.760     0.000 2384.341    0.000 2384.341
 26.50  4634.849  657.596    0.000  657.596   728.908 2070.574    0.000 2070.574     0.000 2668.528    0.000 2668.528
 26.60  4642.358  673.286    0.000  673.286   714.641 2045.420    0.000 2045.420     0.000 2519.645    0.000 2519.645
 26.70  4723.632  709.587    0.000  709.587   815.553 1941.279    0.000 1941.279     0.000 2410.171    0.000 2410.171
 26.80  4639.880  714.414    0.000  714.414   611.871 2135.164    0.000 2135.164     0.000 2250.120    0.000 2250.120
 26.90  4490.545  702.862    0.000  702.862   647.334 1900.672    0.000 1900.672     0.000 2200.260    0.000 2200.260
 27.00  4563.906  776.477    0.000  776.477   593.414 1905.556    0.000 1905.556     0.000 2146.268    0.000 2146.268
 27.10  4448.449  726.083    0.000  726.083   887.361 1730.297    0.000 1730.297     0.000 2332.254    0.000 2332.254
 27.20  4785.909  605.716    0.000  605.716   805.927 1807.757    0.000 1807.757    10.154 2405.352    0.000 2405.352
 27.30  4622.429  689.358    0.000  689.358   939.651 1591.594    0.000 1591.594     0.000 2519.557    0.000 2519.557
 27.40  4544.033  659.026    0.000  659.026   725.674 1932.424    0.000 1932.424    10.154 2234.636    0.000 2234.636
 27.50  4697.480  742.271    0.000  742.271   810.892 1822.707    0.000 1822.707     0.000 2284.708    0.000 2284.708
 27.60  4733.755  697.738    0.000  697.738   750.020 1836.982    0.000 1836.982     0.000 2291.342    0.000 2291.342
 27.70  4610.555  672.297    0.000  672.297   659.010 1890.954    0.000 1890.954     0.000 2239.268    0.000 2239.268
 27.80  4513.123  708.568    0.000  708.568   827.112 1746.732    0.000 1746.732     0.000 2480.652    0.000 2480.652
 27.90  4666.229  663.861    0.000  663.861   929.997 1807.840    0.000 1807.840    10.154 2584.293    0.000 2584.293
 28.00  4488.925  642.949    0.000  642.949  1002.321 1762.653    0.000 1762.653    60.722 2298.274    0.000 2298.274
 28.10  4577.679  638.365    0.000  638.365   929.300 1720.779    0.000 1720.779     0.000 2254.342    0.000 2254.342
 28.20  4728.508  706.961    0.000  706.961   943.579 1806.080    0.000 1806.080    19.906 2289.231    0.000 2289.231
 28.30  4810.544  645.888    0.000  645.888   884.041 1943.982    0.000 1943.982    30.261 2474.306    0.000 2474.306
 28.40  4927.280  544.317    0.000  544.317   858.786 1959.505    0.000 1959.505     0.000 2345.222    0.000 2345.222
 28.50  4926.455  569.027    0.000  569.027   694.231 2100.892    0.000 2100.892     0.000 2100.929    0.000 2100.929
 28.60  4784.811  720.926    0.000  720.926   787.750 2013.037    0.000 2013.037    10.154 2344.220    0.000 2344.220
 28.70  4725.209  627.292    0.000  627.292   766.359 1950.937    0.000 1950.937     0.000 2251.228    0.000 2251.228
 28.80  4746.699  684.888    0.000  684.888   771.805 2021.901    0.000 2021.901     0.000 2451.480    0.000 2451.480
 28.90  4545.460  699.755    0.000  699.755   601.077 1991.301    0.000 1991.301     0.000 2089.367    0.000 2089.367
 29.00  4667.918  666.943    0.000  666.943   654.121 2036.128    0.000 2036.128     0.000 2210.605    0.000 2210.605
 29.10  4533.576  746.115    0.000  746.115   818.708 1798.443    0.000 1798.443    10.154 2140.643    0.000 2140.643
 29.20  4491.738  763.523    0.000  763.523   721.701 1667.703    0.000 1667.703     0.000 2033.183    0.000 2033.183
 29.30  4559.558  745.595    0.000  745.595   645.301 1888.406    0.000 1888.406     0.000 2166.888    0.000 2166.888
 29.40  4513.286  782.704    0.000  782.704   712.289 1847.850    0.000 1847.850     0.000 2301.888    0.000 2301.888
 29.50  4638.900  648.848    0.000  648.848   831.581 1721.184    0.000 1721.184     0.000 1897.753    0.000 1897.753
 29.60  4741.902  627.683    0.000  627.683   706.860 1822.292    0.000 1822.292     0.000 2150.290    0.000 2150.290
 29.70  4831.308  652.074    0.000  652.074   817.061 1827.349    0.000 1827.349     0.000 2179.344    0.000 2179.344
 29.80  4687.929  715.058    0.000  715.058   819.780 1626.562    0.000 1626.562    10.154 2041.319    0.000 2041.319
 29.90  4607.634  674.037    0.000  674.037   925.440 1771.987    0.000 1771.987    30.462 2484.461    0.000 2484.461
 30.00  4662.240  653.715    0.000  653.715  1008.061 1534.484    0.000 1534.484   121.847 2265.298    0.000 2265.298
 30.10  4649.890  672.765    0.000  672.765   974.096 1689.321    0.000 1689.321    10.154 2240.969    0.000 2240.969
 30.20  4632.557  623.280    0.000  623.280   863.538 1686.879    0.000 1686.879     0.000 2197.845    0.000 2197.845
 30.30  4617.090  715.917    0.000  715.917   811.498 1883.567    0.000 1883.567     0.000 2161.651    0.000 2161.651
 30.40  4567.059  679.236    0.000  679.236   760.467 1949.794    0.000 1949.794     0.000 2368.943    0.000 2368.943
 30.50  4609.561  734.453    0.000  734.453   674.055 2095.124    0.000 2095.124     0.000 2433.494    0.000 2433.494
 30.60  4702.762  691.570    0.000  691.570   795.587 1976.386    0.000 1976.386     0.000 2393.283    0.000 2393.283
 30.70  4616.834  614.744    0.000  614.744   633.839 2003.826    0.000 2003.826     0.000 2247.504    0.000 2247.504
 30.80  4791.285  597.250    0.000  597.250   586.378 2053.182    0.000 2053.182     0.000 2292.944    0.000 2292.944
 30.90  5131.615  533.315    0.000  533.315   867.823 2017.247    0.000 2017.247    10.154 2380.707    0.000 2380.707
 31.00  4834.532  514.446    0.000  514.446   648.364 1969.974    0.000 1969.974     0.000 2214.227    0.000 2214.227
 31.10  4754.641  469.758    0.000  469.758   677.254 1985.048    0.000 1985.048     0.000 2196.736    0.000 2196.736
 31.20  4860.235  457.230    0.000  457.230   857.622 1880.873    0.000 1880.873    60.722 2472.097    0.000 2472.097
 31.30  4789.457  577.335    0.000  577.335   866.092 1919.221    0.000 1919.221   152.308 2562.370    0.000 2562.370
 31.40  4915.912  536.052    0.000  536.052   843.868 1890.536    0.000 1890.536    91.385 2393.977    0.000 2393.977
 31.50  4907.938  582.731    0.000  582.731   863.113 1851.811    0.000 1851.811   111.693 2214.025    0.000 2214.025
 31.60  5157.351  497.658    0.000  497.658   998.037 1922.963    0.000 1922.963   182.770 2556.637    0.000 2556.637
 31.70  4845.554  687.310    0.000  687.310   924.183 1824.044    0.000 1824.044   121.645 2382.922    0.000 2382.922
 31.80  4996.164  707.558    0.000  707.558   817.584 2045.317    0.000 2045.317    20.308 2585.492    0.000 2585.492
 31.90  4973.322  654.242    0.000  654.242   815.760 2012.461    0.000 2012.461   101.539 2503.963    0.000 2503.963
 32.00  4876.790  725.185    0.000  725.185   982.428 1808.649    0.000 1808.649   101.539 2362.108    0.000 2362.108
 32.10  4682.423  788.672    0.000  788.672   895.010 1761.349    0.000 1761.349    50.769 2295.662    0.000 2295.662
 32.20  4949.321  686.717    0.000  686.717  1020.944 1692.715    0.000 1692.715     0.000 2473.299    0.000 2473.299
 32.30  4775.411  720.980    0.000  720.980   903.650 1616.165    0.000 1616.165    20.308 2042.823    0.000 2042.823
 32.40  4857.194  613.837    0.000  613.837   990.867 1741.722    0.000 1741.722   111.693 2304.103    0.000 2304.103
 32.50  4635.493  704.144    0.000  704.144   873.695 1727.297    0.000 1727.297    81.231 2031.659    0.000 2031.659
 32.60  4874.763  652.808    0.000  652.808  1017.754 1721.501    0.000 1721.501   121.847 2119.727    0.000 2119.727
 32.70  4827.924  723.724    0.000  723.724  1019.132 1617.935    0.000 1617.935   101.539 2276.359    0.000 2276.359
 32.80  4960.813  637.053    0.000  637.053  1082.380 1583.634    0.000 1583.634   101.539 2172.200    0.000 2172.200
 32.90  4857.767  662.964    0.000  662.964   942.063 1764.102    0.000 1764.102   101.539 2093.196    0.000 2093.196
 33.00  4986.958  646.019    0.000  646.019  1136.992 1734.556    0.000 1734.556    30.462 2310.136    0.000 2310.136
 33.10  4756.063  680.672    0.000  680.672   791.830 1841.932    0.000 1841.932     0.000 2169.997    0.000 2169.997
 33.20  4788.611  589.533    0.000  589.533   857.277 1747.460    0.000 1747.460     0.000 2308.619    0.000 2308.619
 33.30  4613.721  670.237    0.000  670.237   834.415 1784.791    0.000 1784.791     0.000 1989.432    0.000 1989.432
 33.40  4648.669  658.291    0.000  658.291   775.519 1767.071    0.000 1767.071    10.154 2137.114    0.000 2137.114
 33.50  4624.380  688.477    0.000  688.477   962.209 1762.358    0.000 1762.358    40.616 2224.982    0.000 2224.982
 33.60  4837.156  725.483    0.000  725.483   950.492 1672.312    0.000 1672.312    10.154 2048.150    0.000 2048.150
 33.70  4711.867  778.513    0.000  778.513  1084.946 1662.812    0.000 1662.812    10.154 2490.587    0.000 2490.587
 33.80  4674.465  716.557    0.000  716.557   988.446 1626.150    0.000 1626.150     0.000 2008.332    0.000 2008.332
 33.90  4725.418  772.729    0.000  772.729   959.919 1589.458    0.000 1589.458    20.308 2119.224    0.000 2119.224
 34.00  4686.345  774.917    0.000  774.917   992.949 1465.440    0.000 1465.440    50.769 1817.633    0.000 1817.633
 34.10  4733.263  739.929    0.000  739.929   826.453 1774.611    0.000 1774.611     0.000 2110.383    0.000 2110.383
 34.20  4685.092  756.170    0.000  756.170  1008.067 1643.029    0.000 1643.029    30.462 2206.884    0.000 2206.884
 34.30  4624.065  773.771    0.000  773.771   915.423 1588.134    0.000 1588.134     0.000 1718.907    0.000 1718.907
 34.40  4634.713  804.928    0.000  804.928   900.074 1780.333    0.000 1780.333    10.154 2350.140    0.000 2350.140
 34.50  4686.441  730.300    0.000  730.300  1091.516 1451.826    0.000 1451.826   101.539 2048.554    0.000 2048.554
 34.60  4769.532  815.419    0.000  815.419   958.218 1589.890    0.000 1589.890    30.462 1925.499    0.000 1925.499
 34.70  4599.223  819.416    0.000  819.416   890.916 1571.273    0.000 1571.273    20.308 2210.914    0.000 2210.914
 34.80  4847.871  697.099    0.000  697.099   887.029 1794.043    0.000 1794.043     0.000 2337.079    0.000 2337.079
 34.90  4790.275  782.069    0.000  782.069   939.279 1684.637    0.000 1684.637     0.000 2431.780    0.000 2431.780
 35.00  4921.896  720.176    0.000  720.176   933.526 1721.996    0.000 1721.996     0.000 2334.161    0.000 2334.161
 35.10  4726.628  720.238    0.000  720.238   847.716 1824.961    0.000 1824.961    10.154 2388.248    0.000 2388.248
 35.20  4808.456  765.923    0.000  765.923   819.435 1893.061    0.000 1893.061     0.000 2223.474    0.000 2223.474
 35.30  4725.232  793.826    0.000  793.826   947.254 1792.257    0.000 1792.257   119.635 2506.875    0.000 2506.875
 35.40  4794.769  760.588    0.000  760.588  1191.028 1495.597    0.000 1495.597    99.528 1841.050    0.000 1841.050
 35.50  4759.928  724.082    0.000  724.082  1086.202 1744.883    0.000 1744.883     0.000 2519.046    0.000 2519.046
 35.60  4817.576  629.689    0.000  629.689   815.988 2016.558    0.000 2016.558     0.000 2544.071    0.000 2544.071
 35.70  4719.981  705.764    0.000  705.764   769.634 1891.229    0.000 1891.229     0.000 2394.173    0.000 2394.173
 35.80  4885.126  639.194    0.000  639.194   714.801 1993.401    0.000 1993.401     0.000 2162.750    0.000 2162.750
 35.90  4849.534  637.314    0.000  637.314   694.304 1966.572    0.000 1966.572     0.000 2325.513    0.000 2325.513
 36.00  4752.425  652.065    0.000  652.065   674.243 1884.722    0.000 1884.722     0.000 2401.410    0.000 2401.410
 36.10  4530.132  731.844    0.000  731.844   653.620 1849.544    0.000 1849.544     0.000 2258.662    0.000 2258.662
 36.20  4622.032  662.479    0.000  662.479   598.982 1953.917    0.000 1953.917     0.000 2139.440    0.000 2139.440
 36.30  4546.897  641.274    0.000  641.274   726.901 1789.427    0.000 1789.427     0.000 2233.623    0.000 2233.623
 36.40  4724.497  630.527    0.000  630.527   665.608 1827.494    0.000 1827.494     0.000 2166.273    0.000 2166.273
 36.50  4805.849  681.132    0.000  681.132   478.404 2272.818    0.000 2272.818     0.000 2215.028    0.000 2215.028
 36.60  4692.921  708.583    0.000  708.583   529.108 1995.911    0.000 1995.911     0.000 2206.077    0.000 2206.077
 36.70  4735.153  637.826    0.000  637.826   484.243 2223.213    0.000 2223.213     0.000 2352.350    0.000 2352.350
 36.80  4943.285  645.572    0.000  645.572   708.065 2049.566    0.000 2049.566     0.000 2265.595    0.000 2265.595
 36.90  4719.014  664.545    0.000  664.545   515.990 2182.300    0.000 2182.300     0.000 2305.921    0.000 2305.921
 37.00  4783.205  664.996    0.000  664.996   560.386 2154.633    0.000 2154.633     0.000 2565.484    0.000 2565.484
 37.10  4752.382  626.592    0.000  626.592   411.835 2132.325    0.000 2132.325     0.000 2114.807    0.000 2114.807
 37.20  4680.487  668.987    0.000  668.987   488.743 2132.798    0.000 2132.798     0.000 2255.649    0.000 2255.649
 37.30  4639.844  656.863    0.000  656.863   509.353 2179.070    0.000 2179.070     0.000 2354.763    0.000 2354.763
 37.40  4507.569  811.672    0.000  811.672   424.154 2235.137    0.000 2235.137     0.000 2350.751    0.000 2350.751
 37.50  4422.595  813.296    0.000  813.296   513.858 2110.064    0.000 2110.064     0.000 2262.079    0.000 2262.079
 37.60  4425.038  880.062    0.000  880.062   537.591 2036.257    0.000 2036.257     0.000 2243.577    0.000 2243.577
 37.70  4510.549  844.795    0.000  844.795   634.729 1978.545    0.000 1978.545     0.000 2265.091    0.000 2265.091
 37.80  4487.789  876.704    0.000  876.704   776.674 1878.289    0.000 1878.289     0.000 2144.663    0.000 2144.663
 37.90  4360.658  796.763    0.000  796.763   756.003 1859.579    0.000 1859.579     0.000 2030.853    0.000 2030.853
 38.00  4418.066  851.764    0.000  851.764   696.176 1852.943    0.000 1852.943     0.000 2144.555    0.000 2144.555
 38.10  4590.022  807.704    0.000  807.704   784.979 1727.742    0.000 1727.742     0.000 2478.322    0.000 2478.322
 38.20  4598.636  796.553    0.000  796.553   754.709 1986.300    0.000 1986.300     0.000 2553.610    0.000 2553.610
 38.30  4623.684  808.517    0.000  808.517   674.038 2089.007    0.000 2089.007     0.000 2515.304    0.000 2515.304
 38.40  4484.730  876.031    0.000  876.031   680.693 2114.905    0.000 2114.905     0.000 2312.333    0.000 2312.333
 38.50  4705.867  900.721    0.000  900.721   598.197 2294.398    0.000 2294.398     0.000 2655.849    0.000 2655.849
 38.60  4481.488  965.956    0.000  965.956   513.853 2226.947    0.000 2226.947     0.000 2180.040    0.000 2180.040
 38.70  4541.200  871.579    0.000  871.579   641.521 2149.751    0.000 2149.751     0.000 2623.478    0.000 2623.478
 38.80  4611.815  800.293    0.000  800.293   794.645 2078.075    0.000 2078.075     0.000 2333.747    0.000 2333.747
 38.90  4482.420  900.977    0.000  900.977   895.778 1924.713    0.000 1924.713     0.000 2294.948    0.000 2294.948
 39.00  4561.407  855.595    0.000  855.595   832.526 1899.582    0.000 1899.582     0.000 2403.317    0.000 2403.317
 39.10  4641.812  833.644    0.000  833.644   738.707 1877.226    0.000 1877.226     0.000 2083.732    0.000 2083.732
 39.20  4498.796  851.711    0.000  851.711   773.995 1865.302    0.000 1865.302     0.000 2029.643    0.000 2029.643
 39.30  4554.772  869.558    0.000  869.558   645.467 2020.384    0.000 2020.384     0.000 1971.035    0.000 1971.035
 39.40  4540.479  884.106    0.000  884.106   648.663 1931.336    0.000 1931.336     0.000 1953.447    0.000 1953.447
 39.50  4635.702  837.214    0.000  837.214   688.065 2035.770    0.000 2035.770     0.000 2254.647    0.000 2254.647
 39.60  4621.656  845.193    0.000  845.193   790.638 1831.017    0.000 1831.017     0.000 2264.293    0.000 2264.293
 39.70  4594.193  846.915    0.000  846.915   676.495 1885.309    0.000 1885.309     0.000 2353.859    0.000 2353.859
 39.80  4496.419  849.767    0.000  849.767   785.880 1805.386    0.000 1805.386     0.000 2466.058    0.000 2466.058
 39.90  4455.644  877.536    0.000  877.536   719.391 1743.102    0.000 1743.102     0.000 2059.409    0.000 2059.409
 40.00  4491.763  928.021    0.000  928.021   717.274 1889.542    0.000 1889.542     0.000 2345.823    0.000 2345.823
 40.10  4460.356  846.647    0.000  846.647   826.211 1714.940    0.000 1714.940     0.000 2256.952    0.000 2256.952
 40.20  4536.567  800.807    0.000  800.807   857.934 1676.432    0.000 1676.432     0.000 2274.343    0.000 2274.343
 40.30  4474.586  901.416    0.000  901.416   780.219 1730.300    0.000 1730.300     0.000 2133.701    0.000 2133.701
 40.40  4625.232  882.285    0.000  882.285   788.389 1763.453    0.000 1763.453     0.000 2176.426    0.000 2176.426
 40.50  4494.443  834.276    0.000  834.276   874.538 1764.077    0.000 1764.077     0.000 1820.443    0.000 1820.443
 40.60  4464.126  895.500    0.000  895.500   734.605 1825.520    0.000 1825.520     0.000 1991.845    0.000 1991.845
 40.70  4465.678  875.680    0.000  875.680   720.947 1903.514    0.000 1903.514     0.000 1903.079    0.000 1903.079
 40.80  4430.906  913.369    0.000  913.369   744.503 1834.138    0.000 1834.138     0.000 1939.975    0.000 1939.975
 40.90  4580.518  871.265    0.000  871.265   553.907 2000.664    0.000 2000.664     0.000 1852.715    0.000 1852.715
 41.00  4550.295  820.164    0.000  820.164   698.035 1961.338    0.000 1961.338    10.053 2124.856    0.000 2124.856
 41.10  4504.778  875.165    0.000  875.165   610.658 1992.628    0.000 1992.628     0.000 2086.548    0.000 2086.548
 41.20  4591.350  858.435    0.000  858.435   706.383 1876.702    0.000 1876.702    10.053 2032.666    0.000 2032.666
 41.30  4450.967  953.648    0.000  953.648   612.303 1933.451    0.000 1933.451    30.159 1863.669    0.000 1863.669
 41.40  4473.196  888.723    0.000  888.723   744.589 1968.385    0.000 1968.385     0.000 2060.615    0.000 2060.615
 41.50  4592.579  877.496    0.000  877.496   649.120 2010.151    0.000 2010.151     0.000 1867.891    0.000 1867.891
 41.60  4530.879  803.035    0.000  803.035   690.362 1927.522    0.000 1927.522     0.000 1900.361    0.000 1900.361
 41.70  4486.801  844.349    0.000  844.349   721.374 1790.784    0.000 1790.784     0.000 1889.306    0.000 1889.306
 41.80  4484.779  913.821    0.000  913.821   679.916 1942.053    0.000 1942.053     0.000 2030.759    0.000 2030.759
 41.90  4486.073  853.843    0.000  853.843   680.453 1939.058    0.000 1939.058     0.000 1953.954    0.000 1953.954
 42.00  4457.467  932.942    0.000  932.942   577.378 2085.142    0.000 2085.142     0.000 1911.627    0.000 1911.627
 42.10  4535.147  903.478    0.000  903.478   724.451 1935.727    0.000 1935.727     0.000 2041.514    0.000 2041.514
 42.20  4436.483  957.094    0.000  957.094   706.080 1961.703    0.000 1961.703     0.000 2124.759    0.000 2124.759
 42.30  4418.567  961.334    0.000  961.334   613.336 2016.022    0.000 2016.022     0.000 1940.275    0.000 1940.275
 42.40  4391.677  996.802    0.000  996.802   566.472 2151.043    0.000 2151.043     0.000 2042.716    0.000 2042.716
 42.50  4427.530  970.437    0.000  970.437   509.284 2108.079    0.000 2108.079     0.000 1868.797    0.000 1868.797
 42.60  4465.413  922.395    0.000  922.395   575.609 2017.902    0.000 2017.902     0.000 2012.262    0.000 2012.262
 42.70  4492.947  968.172    0.000  968.172   481.622 2149.569    0.000 2149.569     0.000 1909.719    0.000 1909.719
 42.80  4306.301  886.778    0.000  886.778   489.967 2036.718    0.000 2036.718     0.000 2024.631    0.000 2024.631
 42.90  4323.660  939.777    0.000  939.777   593.767 1946.809    0.000 1946.809     0.000 2111.693    0.000 2111.693
 43.00  4466.493 1032.634    0.000 1032.634   563.976 1943.773    0.000 1943.773     0.000 1963.808    0.000 1963.808
 43.10  4274.151 1031.092    0.000 1031.092   571.160 1875.304    0.000 1875.304     0.000 2081.733    0.000 2081.733
 43.20  4449.156  960.963    0.000  960.963   525.280 1968.489    0.000 1968.489    10.053 1839.846    0.000 1839.846
 43.30  4432.579  963.373    0.000  963.373   571.367 2070.085    0.000 2070.085     0.000 1971.240    0.000 1971.240
 43.40  4297.516  998.754    0.000  998.754   546.806 2139.012    0.000 2139.012     0.000 1980.592    0.000 1980.592
 43.50  4433.326  869.799    0.000  869.799   617.441 2036.169    0.000 2036.169    10.053 1739.915    0.000 1739.915
 43.60  4559.758  909.902    0.000  909.902   675.246 2064.049    0.000 2064.049     0.000 2023.316    0.000 2023.316
 43.70  4627.507  984.599    0.000  984.599   638.031 2134.179    0.000 2134.179     0.000 2318.984    0.000 2318.984
 43.80  4436.073 1005.848    0.000 1005.848   601.474 2013.361    0.000 2013.361     0.000 2132.810    0.000 2132.810
 43.90  4197.334 1061.480    0.000 1061.480   588.590 1952.874    0.000 1952.874     0.000 1873.435    0.000 1873.435
 44.00  4427.096  984.302    0.000  984.302   644.653 2077.442    0.000 2077.442     0.000 2151.799    0.000 2151.799
 44.10  4472.965  928.279    0.000  928.279   504.973 2057.733    0.000 2057.733     0.000 1951.348    0.000 1951.348
 44.20  4495.707  913.250    0.000  913.250   609.121 2034.399    0.000 2034.399     0.000 2183.677    0.000 2183.677
 44.30  4561.878  881.824    0.000  881.824   554.949 1988.946    0.000 1988.946     0.000 1849.612    0.000 1849.612
 44.40  4472.023  943.523    0.000  943.523   544.188 1949.674    0.000 1949.674     0.000 1768.178    0.000 1768.178
 44.50  4458.327  896.330    0.000  896.330   529.355 2050.006    0.000 2050.006     0.000 2034.685    0.000 2034.685
 44.60  4457.176  891.363    0.000  891.363   628.617 1945.351    0.000 1945.351     0.000 1749.375    0.000 1749.375
 44.70  4526.974  892.242    0.000  892.242   616.950 2062.848    0.000 2062.848     0.000 1999.199    0.000 1999.199
 44.80  4659.212  754.993    0.000  754.993   624.471 2028.656    0.000 2028.656     0.000 2254.457    0.000 2254.457
 44.90  4613.746  753.998    0.000  753.998   708.342 1999.074    0.000 1999.074     0.000 2166.083    0.000 2166.083
 45.00  4567.434  786.079    0.000  786.079   707.433 1912.848    0.000 1912.848     0.000 2150.498    0.000 2150.498
 45.10  4571.492  822.486    0.000  822.486   816.949 1702.923    0.000 1702.923     0.000 2227.507    0.000 2227.507
 45.20  4719.527  745.121    0.000  745.121   939.993 1757.606    0.000 1757.606     0.000 2300.698    0.000 2300.698
 45.30  4671.555  829.133    0.000  829.133  1070.539 1599.917    0.000 1599.917    20.207 2307.321    0.000 2307.321
 45.40  4636.354  839.569    0.000  839.569  1042.095 1683.111    0.000 1683.111     0.000 2254.037    0.000 2254.037
 45.50  4546.932  845.446    0.000  845.446   893.346 1808.441    0.000 1808.441     0.000 2138.736    0.000 2138.736
 45.60  4523.771  844.042    0.000  844.042   700.520 1771.339    0.000 1771.339     0.000 1947.519    0.000 1947.519
 45.70  4616.188  772.941    0.000  772.941   848.506 1758.820    0.000 1758.820     0.000 2040.416    0.000 2040.416
 45.80  4545.648  829.006    0.000  829.006   885.391 1654.757    0.000 1654.757     0.000 1917.568    0.000 1917.568
 45.90  4724.893  808.073    0.000  808.073  1021.532 1687.390    0.000 1687.390     0.000 2218.266    0.000 2218.266
 46.00  4540.457  837.599    0.000  837.599   923.257 1708.468    0.000 1708.468    40.616 1893.036    0.000 1893.036
 46.10  4576.465  821.716    0.000  821.716   869.781 1682.642    0.000 1682.642    60.923 1804.667    0.000 1804.667
 46.20  4508.060  801.574    0.000  801.574   775.102 1652.686    0.000 1652.686    20.308 1639.191    0.000 1639.191
 46.30  4540.073  816.830    0.000  816.830   760.779 1725.518    0.000 1725.518     0.000 1680.200    0.000 1680.200
 46.40  4367.677  861.052    0.000  861.052   804.099 1608.273    0.000 1608.273     0.000 1623.401    0.000 1623.401
 46.50  4415.061  879.434    0.000  879.434   793.421 1583.473    0.000 1583.473    10.154 1479.439    0.000 1479.439
 46.60  4543.162  857.331    0.000  857.331   756.631 1631.459    0.000 1631.459    30.462 1599.782    0.000 1599.782
 46.70  4671.196  736.702    0.000  736.702   837.220 1676.408    0.000 1676.408    91.385 1954.657    0.000 1954.657
 46.80  4716.556  708.083    0.000  708.083  1063.983 1668.849    0.000 1668.849    91.385 2277.670    0.000 2277.670
 46.90  4754.833  759.503    0.000  759.503   939.690 1764.559    0.000 1764.559   101.539 2132.800    0.000 2132.800
 47.00  4731.537  773.595    0.000  773.595   949.837 1676.887    0.000 1676.887   101.539 2071.167    0.000 2071.167
 47.10  4609.564  765.406    0.000  765.406  1047.193 1745.266    0.000 1745.266   131.799 2016.178    0.000 2016.178
 47.20  4791.871  751.436    0.000  751.436  1028.511 1657.724    0.000 1657.724   111.491 1762.434    0.000 1762.434
 47.30  4763.998  814.900    0.000  814.900   957.281 1813.650    0.000 1813.650    81.231 2229.617    0.000 2229.617
 47.40  4767.663  749.766    0.000  749.766   967.732 1710.597    0.000 1710.597    10.154 2024.326    0.000 2024.326
 47.50  4695.903  805.531    0.000  805.531   900.539 1718.931    0.000 1718.931    40.616 1948.419    0.000 1948.419
 47.60  4642.794  800.812    0.000  800.812  1052.892 1552.925    0.000 1552.925     0.000 1996.979    0.000 1996.979
 47.70  4724.493  748.957    0.000  748.957   816.109 1753.227    0.000 1753.227     0.000 2136.516    0.000 2136.516
 47.80  4976.644  709.191    0.000  709.191   825.097 1836.950    0.000 1836.950     0.000 2120.730    0.000 2120.730
 47.90  4770.574  708.744    0.000  708.744   987.951 1610.293    0.000 1610.293     0.000 1990.741    0.000 1990.741
 48.00  4796.237  707.703    0.000  707.703  1244.843 1581.660    0.000 1581.660   142.154 2198.840    0.000 2198.840
 48.10  4722.515  651.178    0.000  651.178  1219.722 1350.499    0.000 1350.499    40.616 1665.013    0.000 1665.013
 48.20  4772.537  634.998    0.000  634.998   854.023 1700.716    0.000 1700.716     0.000 1977.064    0.000 1977.064
 48.30  4776.726  656.155    0.000  656.155   812.616 1674.351    0.000 1674.351    20.308 2008.036    0.000 2008.036
 48.40  4701.767  583.860    0.000  583.860   697.224 1728.866    0.000 1728.866     0.000 1775.302    0.000 1775.302
 48.50  4652.631  707.570    0.000  707.570   950.958 1655.131    0.000 1655.131    10.154 2315.653    0.000 2315.653
 48.60  4721.506  675.427    0.000  675.427   978.106 1620.930    0.000 1620.930     0.000 2349.534    0.000 2349.534
 48.70  4932.785  704.638    0.000  704.638   973.694 1749.146    0.000 1749.146     0.000 2310.827    0.000 2310.827
 48.80  5010.989  619.074    0.000  619.074  1039.923 1673.407    0.000 1673.407    10.154 2146.250    0.000 2146.250
 48.90  4793.302  705.687    0.000  705.687   926.830 1640.199    0.000 1640.199    40.616 2000.296    0.000 2000.296
 49.00  4786.453  586.758    0.000  586.758   842.051 1735.006    0.000 1735.006     0.000 1880.555    0.000 1880.555
 49.10  4786.644  608.292    0.000  608.292   763.660 1937.854    0.000 1937.854     0.000 1842.439    0.000 1842.439
 49.20  4603.086  679.111    0.000  679.111   863.179 1710.152    0.000 1710.152     0.000 2073.867    0.000 2073.867
 49.30  4810.561  707.084    0.000  707.084   909.886 1743.467    0.000 1743.467     0.000 1949.020    0.000 1949.020
 49.40  4964.436  685.581    0.000  685.581   873.599 1713.484    0.000 1713.484     0.000 2004.913    0.000 2004.913
 49.50  4962.591  691.671    0.000  691.671   780.520 1960.480    0.000 1960.480     0.000 2419.507    0.000 2419.507
 49.60  4659.403  696.301    0.000  696.301   939.945 1627.093    0.000 1627.093     0.000 1729.857    0.000 1729.857
 49.70  4693.899  726.360    0.000  726.360  1009.855 1830.953    0.000 1830.953     0.000 2838.816    0.000 2838.816
 49.80  4648.264  677.977    0.000  677.977   977.308 1709.722    0.000 1709.722     0.000 2479.717    0.000 2479.717
 49.90  4941.432  650.105    0.000  650.105  1023.878 1655.540    0.000 1655.540     0.000 2286.501    0.000 2286.501
 50.00  4924.721  710.854    0.000  710.854   911.332 1789.544    0.000 1789.544     0.000 2227.197    0.000 2227.197
 50.10  4774.671  636.174    0.000  636.174   818.022 1669.950    0.000 1669.950     0.000 1867.099    0.000 1867.099
 50.20  4749.073  709.325    0.000  709.325   768.867 1851.876    0.000 1851.876     0.000 2074.488    0.000 2074.488
 50.30  4903.078  693.598    0.000  693.598   946.809 1735.712    0.000 1735.712     0.000 2600.265    0.000 2600.265
 50.40  4796.536  668.486    0.000  668.486  1122.152 1549.719    0.000 1549.719     0.000 2073.975    0.000 2073.975
 50.50  4741.914  680.569    0.000  680.569  1024.767 1617.638    0.000 1617.638     0.000 2243.679    0.000 2243.679
 50.60  4633.358  690.184    0.000  690.184  1115.340 1450.844    0.000 1450.844     0.000 1885.900    0.000 1885.900
 50.70  4640.520  652.956    0.000  652.956  1072.229 1633.384    0.000 1633.384     0.000 2167.574    0.000 2167.574
 50.80  4650.525  645.301    0.000  645.301  1009.640 1664.781    0.000 1664.781     0.000 2365.130    0.000 2365.130
 50.90  4728.533  689.958    0.000  689.958  1114.087 1606.815    0.000 1606.815    10.154 2143.062    0.000 2143.062
 51.00  4682.019  658.489    0.000  658.489  1158.876 1536.061    0.000 1536.061     0.000 2315.364    0.000 2315.364
 51.10  4725.388  648.044    0.000  648.044  1200.109 1411.955    0.000 1411.955     0.000 1971.139    0.000 1971.139
 51.20  4653.344  633.755    0.000  633.755  1274.820 1320.895    0.000 1320.895     0.000 1875.028    0.000 1875.028
 51.30  4711.162  714.079    0.000  714.079  1208.200 1389.980    0.000 1389.980     0.000 2430.573    0.000 2430.573
 51.40  4574.412  698.640    0.000  698.640  1228.852 1306.841    0.000 1306.841    10.154 2017.482    0.000 2017.482
 51.50  4624.525  771.403    0.000  771.403  1206.983 1253.823    0.000 1253.823     0.000 2209.002    0.000 2209.002
 51.60  4631.877  738.502    0.000  738.502  1146.203 1476.277    0.000 1476.277     0.000 1952.643    0.000 1952.643
 51.70  4731.378  668.275    0.000  668.275  1275.585 1329.301    0.000 1329.301     0.000 2065.134    0.000 2065.134
 51.80  4668.858  653.521    0.000  653.521  1047.835 1522.244    0.000 1522.244     0.000 2209.896    0.000 2209.896
 51.90  4769.347  736.854    0.000  736.854  1129.944 1455.409    0.000 1455.409     0.000 2387.943    0.000 2387.943
 52.00  4582.836  804.236    0.000  804.236  1027.261 1619.420    0.000 1619.420     0.000 2004.311    0.000 2004.311
 52.10  4620.886  680.080    0.000  680.080  1085.744 1466.310    0.000 1466.310    10.154 2045.025    0.000 2045.025
 52.20  4730.025  758.289    0.000  758.289  1133.584 1587.523    0.000 1587.523    30.462 2500.034    0.000 2500.034
 52.30  4795.051  622.192    0.000  622.192  1234.471 1490.038    0.000 1490.038    10.154 2231.518    0.000 2231.518
 52.40  4720.549  634.084    0.000  634.084  1350.722 1262.379    0.000 1262.379     0.000 1905.791    0.000 1905.791
 52.50  4778.979  593.011    0.000  593.011  1340.919 1470.673    0.000 1470.673    50.769 2379.703    0.000 2379.703
 52.60  4948.060  592.396    0.000  592.396  1422.844 1457.067    0.000 1457.067    40.616 2499.543    0.000 2499.543
 52.70  4770.083  576.269    0.000  576.269  1384.062 1279.040    0.000 1279.040    20.308 2199.857    0.000 2199.857
 52.80  4601.598  591.775    0.000  591.775  1218.508 1252.586    0.000 1252.586     0.000 2055.891    0.000 2055.891
 52.90  4719.563  579.906    0.000  579.906  1367.503 1277.437    0.000 1277.437    40.616 2174.817    0.000 2174.817
 53.00  4700.261  571.166    0.000  571.166  1357.738 1384.693    0.000 1384.693    30.462 2276.154    0.000 2276.154
 53.10  4929.668  545.482    0.000  545.482  1406.322 1311.891    0.000 1311.891    30.462 2438.814    0.000 2438.814
 53.20  4750.166  625.328    0.000  625.328  1335.180 1355.846    0.000 1355.846    50.366 2074.189    0.000 2074.189
 53.30  4694.467  619.654    0.000  619.654  1223.151 1323.493    0.000 1323.493     0.000 1951.229    0.000 1951.229
 53.40  4637.699  544.370    0.000  544.370  1263.050 1341.907    0.000 1341.907     0.000 2257.958    0.000 2257.958
 53.50  4685.795  542.083    0.000  542.083  1230.316 1313.835    0.000 1313.835     0.000 2008.635    0.000 2008.635
 53.60  4683.483  555.538    0.000  555.538  1195.702 1336.248    0.000 1336.248     0.000 2189.189    0.000 2189.189
 53.70  4748.911  516.257    0.000  516.257  1273.983 1344.941    0.000 1344.941     0.000 2314.442    0.000 2314.442
 53.80  4560.594  574.409    0.000  574.409  1122.892 1452.483    0.000 1452.483     0.000 2348.133    0.000 2348.133
 53.90  4511.273  600.557    0.000  600.557  1124.498 1470.848    0.000 1470.848    10.154 2402.423    0.000 2402.423
 54.00  4461.291  686.918    0.000  686.918  1086.402 1362.203    0.000 1362.203     0.000 2479.225    0.000 2479.225
 54.10  4639.639  637.440    0.000  637.440  1128.090 1473.116    0.000 1473.116     0.000 2597.450    0.000 2597.450
 54.20  4699.289  651.374    0.000  651.374  1100.588 1426.734    0.000 1426.734     0.000 2207.484    0.000 2207.484
 54.30  4613.976  623.097    0.000  623.097  1025.572 1557.989    0.000 1557.989     0.000 2354.759    0.000 2354.759
 54.40  4737.498  639.198    0.000  639.198   997.383 1696.089    0.000 1696.089     0.000 2478.320    0.000 2478.320
 54.50  4754.844  592.346    0.000  592.346   991.117 1509.460    0.000 1509.460     0.000 2221.766    0.000 2221.766
 54.60  4742.682  582.845    0.000  582.845  1012.161 1595.782    0.000 1595.782     0.000 2279.767    0.000 2279.767
 54.70  4787.551  656.240    0.000  656.240  1298.761 1441.625    0.000 1441.625     0.000 2294.048    0.000 2294.048
 54.80  4528.304  749.924    0.000  749.924  1274.469 1475.253    0.000 1475.253     0.000 2302.092    0.000 2302.092
 54.90  4708.728  656.709    0.000  656.709  1220.939 1349.961    0.000 1349.961    70.372 2129.578    0.000 2129.578
 55.00  4897.926  622.887    0.000  622.887  1334.278 1427.009    0.000 1427.009    50.265 2117.408    0.000 2117.408
 55.10  4775.897  713.665    0.000  713.665  1448.484 1391.771    0.000 1391.771    30.462 2415.400    0.000 2415.400
 55.20  4877.188  678.377    0.000  678.377  1410.098 1578.667    0.000 1578.667     0.000 2437.919    0.000 2437.919
 55.30  4853.406  636.519    0.000  636.519  1501.575 1573.065    0.000 1573.065     0.000 2697.398    0.000 2697.398
 55.40  4970.862  625.761    0.000  625.761  1442.601 1448.273    0.000 1448.273    20.106 2532.416    0.000 2532.416
 55.50  4720.398  629.304    0.000  629.304  1493.838 1238.037    0.000 1238.037     0.000 2415.293    0.000 2415.293
 55.60  4918.533  659.867    0.000  659.867  1389.861 1555.492    0.000 1555.492     0.000 2623.490    0.000 2623.490
 55.70  4731.880  654.226    0.000  654.226  1390.513 1447.855    0.000 1447.855     0.000 2478.031    0.000 2478.031
 55.80  4717.508  716.761    0.000  716.761  1158.169 1443.182    0.000 1443.182     0.000 2210.708    0.000 2210.708
 55.90  4832.237  655.730    0.000  655.730  1169.974 1522.748    0.000 1522.748     0.000 2229.202    0.000 2229.202
 56.00  4824.983  628.419    0.000  628.419  1114.506 1715.376    0.000 1715.376     0.000 2242.175    0.000 2242.175
 56.10  4793.797  625.056    0.000  625.056  1163.927 1742.150    0.000 1742.150    30.159 2504.166    0.000 2504.166
 56.20  4853.645  651.159    0.000  651.159   979.620 1760.019    0.000 1760.019     0.000 2341.395    0.000 2341.395
 56.30  4925.082  681.598    0.000  681.598  1221.173 1623.650    0.000 1623.650     0.000 2218.759    0.000 2218.759
 56.40  4958.834  704.066    0.000  704.066  1118.009 1785.827    0.000 1785.827     0.000 2321.099    0.000 2321.099
 56.50  4900.074  642.377    0.000  642.377  1062.972 1887.883    0.000 1887.883     0.000 2533.926    0.000 2533.926
 56.60  4914.669  723.791    0.000  723.791  1159.474 1703.509    0.000 1703.509     0.000 2622.893    0.000 2622.893
 56.70  4809.551  614.838    0.000  614.838  1106.856 1686.581    0.000 1686.581     0.000 2618.765    0.000 2618.765
 56.80  4826.253  682.276    0.000  682.276  1145.712 1586.837    0.000 1586.837     0.000 2639.873    0.000 2639.873
 56.90  4795.046  730.624    0.000  730.624  1078.240 1788.273    0.000 1788.273     0.000 2431.073    0.000 2431.073
 57.00  4890.769  694.351    0.000  694.351  1326.440 1617.638    0.000 1617.638    71.077 2339.699    0.000 2339.699
 57.10  4762.472  735.016    0.000  735.016  1349.829 1594.293    0.000 1594.293    40.313 2540.968    0.000 2540.968
 57.20  4669.338  646.998    0.000  646.998  1395.689 1368.228    0.000 1368.228     0.000 2068.762    0.000 2068.762
 57.30  4822.457  699.591    0.000  699.591  1408.003 1373.048    0.000 1373.048    10.154 2046.632    0.000 2046.632
 57.40  4777.083  665.140    0.000  665.140  1316.058 1384.072    0.000 1384.072     0.000 2177.928    0.000 2177.928
 57.50  4767.758  695.009    0.000  695.009  1304.342 1443.497    0.000 1443.497    10.053 2290.229    0.000 2290.229
 57.60  4827.361  706.288    0.000  706.288  1225.909 1630.182    0.000 1630.182    20.308 2237.842    0.000 2237.842
 57.70  4768.178  672.774    0.000  672.774  1204.393 1619.044    0.000 1619.044    50.568 2149.787    0.000 2149.787
 57.80  4786.405  695.977    0.000  695.977  1376.122 1516.832    0.000 1516.832   121.040 2313.751    0.000 2313.751
 57.90  4893.650  669.963    0.000  669.963  1339.104 1513.827    0.000 1513.827    20.308 2185.670    0.000 2185.670
 58.00  4880.274  660.479    0.000  660.479  1667.248 1294.103    0.000 1294.103   161.859 2204.880    0.000 2204.880
 58.10  4818.717  680.882    0.000  680.882  1580.581 1295.290    0.000 1295.290   130.892 2081.318    0.000 2081.318
 58.20  4823.858  705.692    0.000  705.692  1475.614 1346.202    0.000 1346.202   120.638 2183.858    0.000 2183.858
 58.30  4711.158  659.417    0.000  659.417  1398.044 1315.642    0.000 1315.642    80.425 2074.680    0.000 2074.680
 58.40  4869.835  676.773    0.000  676.773  1413.054 1333.616    0.000 1333.616   131.900 2104.645    0.000 2104.645
 58.50  4841.976  700.582    0.000  700.582  1516.449 1494.657    0.000 1494.657   182.266 2306.913    0.000 2306.913
 58.60  4984.481  666.081    0.000  666.081  1475.600 1502.901    0.000 1502.901   181.765 2287.417    0.000 2287.417
 58.70  4857.573  682.401    0.000  682.401  1307.543 1582.731    0.000 1582.731     0.000 2378.101    0.000 2378.101
 58.80  4979.360  586.643    0.000  586.643  1433.868 1640.732    0.000 1640.732    30.462 2608.512    0.000 2608.512
 58.90  5092.945  629.619    0.000  629.619  1309.148 1543.816    0.000 1543.816    40.616 2277.769    0.000 2277.769
 59.00  4941.867  641.099    0.000  641.099  1238.497 1587.200    0.000 1587.200     0.000 2456.816    0.000 2456.816
 59.10  5076.461  633.528    0.000  633.528  1233.747 1618.008    0.000 1618.008    30.462 2327.622    0.000 2327.622
 59.20  5173.029  608.446    0.000  608.446  1340.452 1590.430    0.000 1590.430    10.154 2598.463    0.000 2598.463
 59.30  5024.221  567.292    0.000  567.292  1350.951 1575.804    0.000 1575.804     0.000 2094.794    0.000 2094.794
 59.40  4872.524  555.287    0.000  555.287   747.820 2011.902    0.000 2011.902     0.000 2208.090    0.000 2208.090
 59.50  5124.771  603.175    0.000  603.175   978.873 1964.874    0.000 1964.874     0.000 2181.656    0.000 2181.656
 59.60  4909.501  590.972    0.000  590.972  1011.821 1862.895    0.000 1862.895    30.159 2243.986    0.000 2243.986
 59.70  5004.141  580.493    0.000  580.493   927.341 1978.797    0.000 1978.797     0.000 2332.954    0.000 2332.954
 59.80  4850.781  593.117    0.000  593.117   913.797 2092.262    0.000 2092.262     0.000 2140.127    0.000 2140.127
 59.90  4786.598  558.533    0.000  558.533   761.414 2018.920    0.000 2018.920     0.000 2352.254    0.000 2352.254
 60.00  4974.786  539.177    0.000  539.177   905.685 1876.108    0.000 1876.108     0.000 2057.492    0.000 2057.492
 60.10  5019.792  507.376    0.000  507.376  1052.416 1947.862    0.000 1947.862     0.000 2229.198    0.000 2229.198
 60.20  4975.682  514.606    0.000  514.606  1264.826 1671.047    0.000 1671.047     0.000 2352.458    0.000 2352.458
 60.30  4889.975  598.808    0.000  598.808  1092.795 1652.748    0.000 1652.748     0.000 2341.805    0.000 2341.805
 60.40  5075.956  523.286    0.000  523.286  1191.684 1687.480    0.000 1687.480     0.000 2295.350    0.000 2295.350
 60.50  4949.721  560.336    0.000  560.336  1072.989 1761.199    0.000 1761.199    10.053 2149.174    0.000 2149.174
 60.60  5006.636  546.221    0.000  546.221  1145.583 1827.581    0.000 1827.581     0.000 2793.495    0.000 2793.495
 60.70  4956.151  524.521    0.000  524.521  1082.061 1745.807    0.000 1745.807    40.212 2448.967    0.000 2448.967
 60.80  5134.524  509.444    0.000  509.444  1169.912 1800.217    0.000 1800.217    40.212 2597.051    0.000 2597.051
 60.90  4898.035  537.581    0.000  537.581   825.832 1834.220    0.000 1834.220     0.000 2265.591    0.000 2265.591
 61.00  4970.504  547.551    0.000  547.551  1134.049 1733.721    0.000 1733.721     0.000 2418.499    0.000 2418.499
 61.10  5032.109  520.181    0.000  520.181   958.687 1824.394    0.000 1824.394     0.000 2286.801    0.000 2286.801
 61.20  5108.440  507.442    0.000  507.442  1424.432 1672.631    0.000 1672.631    10.154 2713.963    0.000 2713.963
 61.30  5145.136  537.756    0.000  537.756  1255.494 1815.923    0.000 1815.923    71.077 2591.821    0.000 2591.821
 61.40  4850.828  539.091    0.000  539.091  1286.232 1625.075    0.000 1625.075    50.769 2176.935    0.000 2176.935
 61.50  4875.162  572.272    0.000  572.272   990.368 1716.852    0.000 1716.852     0.000 2168.074    0.000 2168.074
 61.60  4835.004  663.281    0.000  663.281  1050.469 1810.613    0.000 1810.613    50.769 2226.985    0.000 2226.985
 61.70  4879.602  622.579    0.000  622.579  1047.958 1702.850    0.000 1702.850     0.000 2331.040    0.000 2331.040
 61.80  4887.665  540.875    0.000  540.875   946.532 1714.609    0.000 1714.609     0.000 2155.006    0.000 2155.006
 61.90  4912.442  561.361    0.000  561.361   924.867 1877.476    0.000 1877.476    10.053 2377.385    0.000 2377.385
 62.00  4929.453  633.542    0.000  633.542  1103.464 1873.621    0.000 1873.621     0.000 2342.604    0.000 2342.604
 62.10  4866.312  707.649    0.000  707.649  1043.249 1612.427    0.000 1612.427     0.000 2146.664    0.000 2146.664
 62.20  4866.601  669.325    0.000  669.325   919.426 1759.048    0.000 1759.048     0.000 2247.896    0.000 2247.896
 62.30  4923.675  698.083    0.000  698.083  1085.275 1559.342    0.000 1559.342     0.000 2100.925    0.000 2100.925
 62.40  4757.295  661.666    0.000  661.666   847.174 1726.578    0.000 1726.578     0.000 2117.410    0.000 2117.410
 62.50  4848.981  653.214    0.000  653.214  1065.769 1544.844    0.000 1544.844     0.000 2031.560    0.000 2031.560
 62.60  4872.042  629.893    0.000  629.893  1121.502 1787.633    0.000 1787.633    10.053 2654.458    0.000 2654.458
 62.70  4812.817  633.533    0.000  633.533  1305.372 1624.648    0.000 1624.648    20.106 2294.356    0.000 2294.356
 62.80  4886.774  666.383    0.000  666.383  1128.644 1632.003    0.000 1632.003     0.000 2294.560    0.000 2294.560
 62.90  4759.052  629.491    0.000  629.491  1177.641 1614.355    0.000 1614.355    60.822 2290.220    0.000 2290.220
 63.00  4895.685  644.956    0.000  644.956  1114.099 1794.754    0.000 1794.754    10.053 2533.010    0.000 2533.010
 63.10  4912.046  608.940    0.000  608.940   939.466 1863.519    0.000 1863.519    10.053 2081.524    0.000 2081.524
 63.20  4971.944  614.464    0.000  614.464   870.660 1946.129    0.000 1946.129    10.154 2515.527    0.000 2515.527
 63.30  5115.026  590.204    0.000  590.204   869.226 1951.569    0.000 1951.569     0.000 2200.650    0.000 2200.650
 63.40  5001.548  683.122    0.000  683.122   767.250 2003.970    0.000 2003.970     0.000 2127.570    0.000 2127.570
 63.50  4858.442  695.691    0.000  695.691   913.891 1988.584    0.000 1988.584     0.000 2264.801    0.000 2264.801
 63.60  5137.679  613.713    0.000  613.713   792.922 2189.315    0.000 2189.315     0.000 2253.338    0.000 2253.338
 63.70  5221.015  505.661    0.000  505.661  1117.716 1907.641    0.000 1907.641     0.000 2726.431    0.000 2726.431
 63.80  5116.568  489.650    0.000  489.650   980.626 2020.901    0.000 2020.901     0.000 2215.618    0.000 2215.618
 63.90  5012.604  509.375    0.000  509.375  1081.870 1886.139    0.000 1886.139    20.308 2219.544    0.000 2219.544
 64.00  5128.047  517.273    0.000  517.273  1232.575 1927.045    0.000 1927.045    60.319 2774.379    0.000 2774.379
 64.10  5152.628  596.023    0.000  596.023  1261.765 1889.881    0.000 1889.881    20.308 2406.044    0.000 2406.044
 64.20  5128.133  635.315    0.000  635.315  1130.655 1913.048    0.000 1913.048    20.106 2740.207    0.000 2740.207
 64.30  4797.945  739.538    0.000  739.538  1054.465 2027.647    0.000 2027.647    60.319 2568.089    0.000 2568.089
 64.40  4929.663  692.628    0.000  692.628  1154.699 2019.914    0.000 2019.914    10.053 2623.086    0.000 2623.086
 64.50  5026.896  685.303    0.000  685.303  1183.603 1879.706    0.000 1879.706    40.313 2691.034    0.000 2691.034
 64.60  5029.007  693.619    0.000  693.619  1102.122 1850.307    0.000 1850.307    20.308 2848.179    0.000 2848.179
 64.70  5019.364  696.702    0.000  696.702  1120.022 1882.252    0.000 1882.252     0.000 2473.293    0.000 2473.293
 64.80  4900.229  740.542    0.000  740.542  1098.174 1873.846    0.000 1873.846     0.000 2340.600    0.000 2340.600
 64.90  4812.944  621.947    0.000  621.947  1186.177 1792.899    0.000 1792.899     0.000 2382.213    0.000 2382.213
 65.00  5066.274  581.047    0.000  581.047  1274.250 1552.814    0.000 1552.814     0.000 2560.458    0.000 2560.458
 65.10  4922.724  639.087    0.000  639.087  1220.594 1604.662    0.000 1604.662     0.000 2321.796    0.000 2321.796
 65.20  5012.233  603.689    0.000  603.689  1071.699 1773.379    0.000 1773.379     0.000 2567.502    0.000 2567.502
 65.30  5205.739  537.511    0.000  537.511   867.199 1951.218    0.000 1951.218     0.000 2186.977    0.000 2186.977
 65.40  4831.753  541.044    0.000  541.044  1006.180 1958.004    0.000 1958.004    30.159 2471.279    0.000 2471.279
 65.50  4992.276  515.021    0.000  515.021   955.072 1657.933    0.000 1657.933     0.000 2117.406    0.000 2117.406
 65.60  5012.699  545.762    0.000  545.762  1172.523 1644.914    0.000 1644.914     0.000 2310.235    0.000 2310.235
 65.70  4982.391  525.989    0.000  525.989  1127.165 1477.314    0.000 1477.314    10.154 1946.006    0.000 1946.006
 65.80  5014.959  715.118    0.000  715.118  1094.903 1911.748    0.000 1911.748    50.769 2890.001    0.000 2890.001
 65.90  4806.060  548.347    0.000  548.347   923.996 1888.319    0.000 1888.319     0.000 2201.858    0.000 2201.858
 66.00  5103.521  533.406    0.000  533.406  1129.359 1540.175    0.000 1540.175     0.000 2414.889    0.000 2414.889
 66.10  4996.215  653.963    0.000  653.963  1163.885 1797.061    0.000 1797.061     0.000 2493.803    0.000 2493.803
 66.20  4865.163  623.031    0.000  623.031  1134.969 1564.677    0.000 1564.677     0.000 2243.985    0.000 2243.985
 66.30  4720.133  665.363    0.000  665.363  1270.444 1618.712    0.000 1618.712     0.000 2333.058    0.000 2333.058
 66.40  4773.026  649.781    0.000  649.781  1046.913 1763.773    0.000 1763.773     0.000 2255.250    0.000 2255.250
 66.50  4687.673  632.461    0.000  632.461   883.452 1860.321    0.000 1860.321    20.106 2293.146    0.000 2293.146
 66.60  4925.318  641.962    0.000  641.962   933.207 1951.179    0.000 1951.179     0.000 2239.353    0.000 2239.353
 66.70  4744.230  616.252    0.000  616.252   891.672 1873.484    0.000 1873.484     0.000 2441.623    0.000 2441.623
 66.80  4701.678  697.614    0.000  697.614  1062.784 1862.603    0.000 1862.603    10.154 2619.273    0.000 2619.273
 66.90  4730.875  615.984    0.000  615.984   885.217 1731.124    0.000 1731.124     0.000 2211.405    0.000 2211.405
 67.00  4875.774  624.550    0.000  624.550   981.320 1720.190    0.000 1720.190     0.000 2213.524    0.000 2213.524
 67.10  4780.697  633.537    0.000  633.537   852.505 1774.060    0.000 1774.060     0.000 2221.261    0.000 2221.261
 67.20  4854.828  611.886    0.000  611.886   844.245 2001.512    0.000 2001.512     0.000 2437.212    0.000 2437.212
 67.30  4810.252  607.730    0.000  607.730   763.559 1766.242    0.000 1766.242     0.000 2236.146    0.000 2236.146
 67.40  4700.529  562.910    0.000  562.910   996.645 1879.063    0.000 1879.063     0.000 2821.046    0.000 2821.046
 67.50  4873.054  557.083    0.000  557.083  1025.112 1672.240    0.000 1672.240     0.000 2223.373    0.000 2223.373
 67.60  4963.151  621.038    0.000  621.038  1041.501 1764.341    0.000 1764.341     0.000 2595.244    0.000 2595.244
 67.70  4913.368  661.241    0.000  661.241   972.421 2060.201    0.000 2060.201    40.616 2756.591    0.000 2756.591
 67.80  4974.987  644.425    0.000  644.425   987.636 2151.074    0.000 2151.074    40.212 2589.999    0.000 2589.999
 67.90  4832.373  585.829    0.000  585.829  1189.278 1910.483    0.000 1910.483     0.000 2570.900    0.000 2570.900
 68.00  4826.033  643.990    0.000  643.990   936.297 1934.183    0.000 1934.183     0.000 2843.567    0.000 2843.567
 68.10  4946.596  574.271    0.000  574.271  1091.184 1907.790    0.000 1907.790     0.000 2958.155    0.000 2958.155
 68.20  4950.111  664.813    0.000  664.813   970.585 2012.601    0.000 2012.601     0.000 2856.517    0.000 2856.517
 68.30  4875.203  596.885    0.000  596.885   990.283 2004.978    0.000 2004.978     0.000 2957.349    0.000 2957.349
 68.40  4888.262  560.196    0.000  560.196  1103.326 1850.302    0.000 1850.302    10.053 2724.831    0.000 2724.831
 68.50  4785.333  602.291    0.000  602.291  1079.227 1885.036    0.000 1885.036    71.077 2830.093    0.000 2830.093
 68.60  4860.512  534.258    0.000  534.258  1056.906 1744.125    0.000 1744.125     0.000 2598.459    0.000 2598.459
 68.70  4893.255  608.197    0.000  608.197  1149.401 2042.066    0.000 2042.066     0.000 3027.117    0.000 3027.117
 68.80  4859.421  609.370    0.000  609.370  1045.983 1953.098    0.000 1953.098     0.000 2877.031    0.000 2877.031
 68.90  4767.752  608.380    0.000  608.380   952.591 1872.873    0.000 1872.873    20.308 2929.006    0.000 2929.006
 69.00  4725.382  614.241    0.000  614.241  1108.658 1823.310    0.000 1823.310    20.308 3045.512    0.000 3045.512
 69.10  4707.281  598.443    0.000  598.443  1135.837 1766.372    0.000 1766.372    20.006 2869.979    0.000 2869.979
 69.20  4825.264  625.285    0.000  625.285  1242.061 1927.678    0.000 1927.678     0.000 3312.533    0.000 3312.533
 69.30  4756.748  637.422    0.000  637.422  1012.587 1918.171    0.000 1918.171     0.000 2813.888    0.000 2813.888
 69.40  4714.877  693.193    0.000  693.193  1036.490 1869.843    0.000 1869.843     0.000 2757.095    0.000 2757.095
 69.50  4675.300  639.902    0.000  639.902   781.247 2206.441    0.000 2206.441     0.000 2920.747    0.000 2920.747
 69.60  4791.614  629.585    0.000  629.585   799.545 2053.359    0.000 2053.359     0.000 3009.220    0.000 3009.220
 69.70  4761.168  670.507    0.000  670.507   797.502 2239.902    0.000 2239.902     0.000 2942.259    0.000 2942.259
 69.80  4727.704  656.052    0.000  656.052   745.752 2158.193    0.000 2158.193     0.000 2634.441    0.000 2634.441
 69.90  4833.876  565.331    0.000  565.331  1153.179 1893.323    0.000 1893.323     0.000 2955.137    0.000 2955.137
 70.00  4860.876  613.295    0.000  613.295  1118.094 1962.604    0.000 1962.604     0.000 3193.489    0.000 3193.489
 70.10  4786.790  644.717    0.000  644.717  1074.092 1799.487    0.000 1799.487     0.000 2611.819    0.000 2611.819
 70.20  4911.992  585.902    0.000  585.902  1185.076 1776.608    0.000 1776.608    10.053 2515.620    0.000 2515.620
 70.30  4962.251  596.279    0.000  596.279  1255.258 1798.938    0.000 1798.938     0.000 2694.465    0.000 2694.465
 70.40  5071.221  666.457    0.000  666.457  1214.281 1827.909    0.000 1827.909     0.000 2693.861    0.000 2693.861
 70.50  4808.905  636.735    0.000  636.735  1238.598 1854.014    0.000 1854.014     0.000 3111.876    0.000 3111.876
 70.60  4859.093  698.358    0.000  698.358  1522.225 1683.843    0.000 1683.843    10.154 2722.310    0.000 2722.310
 70.70  4991.355  670.447    0.000  670.447  1423.900 1606.907    0.000 1606.907     0.000 2626.010    0.000 2626.010
 70.80  4972.402  616.935    0.000  616.935  1215.885 1750.872    0.000 1750.872     0.000 2260.474    0.000 2260.474
 70.90  4929.733  613.181    0.000  613.181  1310.797 1886.879    0.000 1886.879    20.106 2751.155    0.000 2751.155
 71.00  4926.234  661.325    0.000  661.325  1302.034 1693.668    0.000 1693.668    10.154 2584.081    0.000 2584.081
 71.10  4885.236  751.439    0.000  751.439  1392.964 1735.889    0.000 1735.889   253.847 2784.939    0.000 2784.939
 71.20  5063.573  649.389    0.000  649.389  1295.595 1735.593    0.000 1735.593    30.462 2827.469    0.000 2827.469
 71.30  4911.493  640.826    0.000  640.826  1154.635 1743.582    0.000 1743.582     0.000 2417.786    0.000 2417.786
 71.40  4922.410  614.023    0.000  614.023  1316.468 1615.938    0.000 1615.938     0.000 2859.541    0.000 2859.541
 71.50  5037.487  652.749    0.000  652.749  1228.058 1832.044    0.000 1832.044    30.462 2505.264    0.000 2505.264
 71.60  4762.510  742.097    0.000  742.097  1398.668 1725.602    0.000 1725.602    20.207 3236.521    0.000 3236.521
 71.70  4662.253  709.111    0.000  709.111  1313.304 1685.716    0.000 1685.716    80.526 2915.024    0.000 2915.024
 71.80  4969.701  663.495    0.000  663.495  1050.839 1916.665    0.000 1916.665   181.057 2491.292    0.000 2491.292
 71.90  4882.192  584.146    0.000  584.146  1061.083 1918.324    0.000 1918.324   140.743 2403.231    0.000 2403.231
 72.00  5324.457  637.862    0.000  637.862  1202.067 2245.568    0.000 2245.568   423.240 2994.848    0.000 2994.848
 72.10  5065.291  587.709    0.000  587.709  1134.367 2212.315    0.000 2212.315   262.086 2969.829    0.000 2969.829
 72.20  4929.022  694.874    0.000  694.874   953.665 2112.178    0.000 2112.178    91.385 2666.318    0.000 2666.318
 72.30  4725.929  656.466    0.000  656.466   891.058 2060.043    0.000 2060.043    81.231 2557.142    0.000 2557.142
 72.40  4875.175  685.572    0.000  685.572   858.629 2190.132    0.000 2190.132   150.898 2512.902    0.000 2512.902
 72.50  5145.695  654.815    0.000  654.815  1048.387 2091.216    0.000 2091.216    50.065 2773.687    0.000 2773.687
 72.60  4986.273  723.758    0.000  723.758  1186.194 1881.707    0.000 1881.707   232.733 2977.558    0.000 2977.558
 72.70  4868.134  712.281    0.000  712.281  1212.827 1895.329    0.000 1895.329   121.847 3017.068    0.000 3017.068
 72.80  5160.955  622.972    0.000  622.972   881.853 2264.170    0.000 2264.170    20.308 3338.687    0.000 3338.687
 72.90  5168.272  672.139    0.000  672.139   746.449 2311.906    0.000 2311.906     0.000 2985.506    0.000 2985.506
 73.00  5317.106  511.369    0.000  511.369   860.155 2266.926    0.000 2266.926     0.000 3074.372    0.000 3074.372
 73.10  5046.257  565.430    0.000  565.430   669.632 2468.278    0.000 2468.278     0.000 2939.261    0.000 2939.261
 73.20  5223.689  593.322    0.000  593.322   975.114 2306.698    0.000 2306.698   263.799 3129.366    0.000 3129.366
 73.30  5283.672  483.925    0.000  483.925   647.760 2449.403    0.000 2449.403     0.000 2930.918    0.000 2930.918
 73.40  5000.280  530.370    0.000  530.370   810.254 2259.036    0.000 2259.036    50.265 2982.585    0.000 2982.585
 73.50  5167.661  436.646    0.000  436.646   854.806 2090.621    0.000 2090.621   132.000 2771.687    0.000 2771.687
 73.60  5167.675  504.545    0.000  504.545   712.427 2360.182    0.000 2360.182    50.769 2911.317    0.000 2911.317
 73.70  5292.957  396.844    0.000  396.844   933.951 2444.326    0.000 2444.326   334.172 3092.366    0.000 3092.366
 73.80  5224.446  489.758    0.000  489.758   974.806 2376.413    0.000 2376.413   304.516 3445.255    0.000 3445.255
 73.90  5436.471  378.475    0.000  378.475  1002.720 2673.425    0.000 2673.425   544.177 3288.504    0.000 3288.504
 74.00  5228.083  568.531    0.000  568.531  1043.094 2364.029    0.000 2364.029   554.533 3198.232    0.000 3198.232
 74.10  5555.964  454.250    0.000  454.250  1043.159 2176.446    0.000 2176.446   100.632 3181.042    0.000 3181.042
 74.20  5406.905  399.475    0.000  399.475  1276.321 1919.685    0.000 1919.685   302.198 2736.793    0.000 2736.793
 74.30  5357.301  590.986    0.000  590.986  1479.232 2164.401    0.000 2164.401   723.122 3425.029    0.000 3425.029
 74.40  5281.508  505.502    0.000  505.502  1643.606 2091.946    0.000 2091.946   958.471 3166.661    0.000 3166.661
 74.50  5127.524  473.258    0.000  473.258  1370.865 2099.076    0.000 2099.076   355.386 3020.996    0.000 3020.996
 74.60  5376.935  439.201    0.000  439.201  1367.267 2107.469    0.000 2107.469   557.758 2885.667    0.000 2885.667
 74.70  5370.284  571.224    0.000  571.224  1171.699 2199.416    0.000 2199.416   444.656 3032.438    0.000 3032.438
 74.80  5053.577  523.314    0.000  523.314  1180.974 1929.950    0.000 1929.950   422.842 2879.934    0.000 2879.934
 74.90  5069.797  562.652    0.000  562.652  1139.769 2206.165    0.000 2206.165   667.032 3227.573    0.000 3227.573
 75.00  5147.641  494.336    0.000  494.336  1236.868 2125.624    0.000 2125.624   494.315 3266.884    0.000 3266.884
 75.10  5181.939  631.996    0.000  631.996  1054.678 2183.424    0.000 2183.424   415.706 2989.228    0.000 2989.228
 75.20  5166.088  653.869    0.000  653.869   937.106 2328.420    0.000 2328.420   345.232 3045.925    0.000 3045.925
 75.30  5141.929  676.751    0.000  676.751   745.343 2469.515    0.000 2469.515   253.847 3471.595    0.000 3471.595
 75.40  5178.276  349.469    0.000  349.469   746.474 2218.146    0.000 2218.146   203.078 2828.882    0.000 2828.882
 75.50  5239.495  461.284    0.000  461.284   797.376 2503.469    0.000 2503.469    81.231 3254.432    0.000 3254.432
 75.60  5187.855  494.740    0.000  494.740   687.278 2379.137    0.000 2379.137    81.231 3028.955    0.000 3028.955
 75.70  5418.285  499.610    0.000  499.610   750.416 2517.251    0.000 2517.251    10.154 3526.777    0.000 3526.777
 75.80  5645.729  470.288    0.000  470.288   905.799 2631.532    0.000 2631.532   101.539 3583.884    0.000 3583.884
 75.90  5424.877  480.692    0.000  480.692   853.788 2421.294    0.000 2421.294    50.769 3763.229    0.000 3763.229
 76.00  5352.052  508.561    0.000  508.561   998.894 2197.090    0.000 2197.090    60.923 3606.696    0.000 3606.696
 76.10  5257.541  493.605    0.000  493.605   790.183 2438.126    0.000 2438.126   233.539 3621.191    0.000 3621.191
 76.20  5512.319  448.893    0.000  448.893   652.032 2730.315    0.000 2730.315    20.308 4028.752    0.000 4028.752
 76.30  5207.220  490.857    0.000  490.857   712.672 2551.797    0.000 2551.797     0.000 3752.881    0.000 3752.881
 76.40  5436.719  496.064    0.000  496.064   897.335 2462.515    0.000 2462.515     0.000 3997.383    0.000 3997.383
 76.50  5405.261  618.289    0.000  618.289   880.799 2574.398    0.000 2574.398    81.231 3866.880    0.000 3866.880
 76.60  5382.726  417.260    0.000  417.260   972.914 2366.213    0.000 2366.213    81.231 3491.203    0.000 3491.203
 76.70  5147.145  528.431    0.000  528.431  1118.190 2311.329    0.000 2311.329   142.154 3617.078    0.000 3617.078
 76.80  5312.274  530.740    0.000  530.740  1140.187 2081.807    0.000 2081.807    50.769 3347.840    0.000 3347.840
 76.90  5248.268  569.093    0.000  569.093  1285.699 2014.174    0.000 2014.174    40.414 3586.098    0.000 3586.098
 77.00  5265.049  577.993    0.000  577.993  1270.415 2086.865    0.000 2086.865   274.155 3522.266    0.000 3522.266
 77.10  5346.143  439.517    0.000  439.517  1174.624 2063.909    0.000 2063.909   101.539 3399.214    0.000 3399.214
 77.20  5313.506  400.548    0.000  400.548   933.243 2026.779    0.000 2026.779    10.154 3358.100    0.000 3358.100
 77.30  5310.471  425.094    0.000  425.094  1112.372 1985.620    0.000 1985.620    71.077 3259.372    0.000 3259.372
 77.40  5400.248  391.341    0.000  391.341  1304.629 2200.478    0.000 2200.478   192.924 3887.702    0.000 3887.702
 77.50  5285.036  325.724    0.000  325.724  1246.335 2015.772    0.000 2015.772    81.231 3429.775    0.000 3429.775
 77.60  5459.201  279.375    0.000  279.375  1259.746 1921.399    0.000 1921.399   131.497 3772.179    0.000 3772.179
 77.70  5557.709  257.273    0.000  257.273  1414.252 2036.253    0.000 2036.253   101.438 3946.397    0.000 3946.397
 77.80  5435.147  272.930    0.000  272.930  1319.297 1925.502    0.000 1925.502   101.539 3470.286    0.000 3470.286
 77.90  5239.699  381.757    0.000  381.757  1225.730 1960.662    0.000 1960.662   101.539 3498.635    0.000 3498.635
 78.00  5496.633  298.383    0.000  298.383  1168.484 2413.833    0.000 2413.833   543.472 3275.250    0.000 3275.250
 78.10  5481.760  247.466    0.000  247.466  1062.085 2044.664    0.000 2044.664    20.207 3337.377    0.000 3337.377
 78.20  5776.656  245.155    0.000  245.155  1353.398 2132.446    0.000 2132.446    81.030 3763.941    0.000 3763.941
 78.30  5589.225  268.940    0.000  268.940  1270.619 1889.462    0.000 1889.462   121.847 3291.346    0.000 3291.346
 78.40  5596.980  223.740    0.000  223.740  1255.279 1852.801    0.000 1852.801   152.308 2980.003    0.000 2980.003
 78.50  5407.652  244.567    0.000  244.567  1167.425 1793.879    0.000 1793.879    60.119 3027.858    0.000 3027.858
 78.60  5511.307  254.195    0.000  254.195  1277.762 1671.821    0.000 1671.821    59.717 3076.818    0.000 3076.818
 78.70  5658.127  210.899    0.000  210.899  1206.889 1615.588    0.000 1615.588    19.906 2984.927    0.000 2984.927
 78.80  5440.208  271.347    0.000  271.347  1270.271 1687.286    0.000 1687.286     9.953 2815.930    0.000 2815.930
 78.90  5626.104  320.464    0.000  320.464  1678.606 1397.790    0.000 1397.790   172.616 3238.080    0.000 3238.080
 79.00  5385.184  309.885    0.000  309.885  1371.017 1762.357    0.000 1762.357   162.462 3186.498    0.000 3186.498
 79.10  5548.559  289.802    0.000  289.802  1344.241 2006.429    0.000 2006.429    70.876 3487.387    0.000 3487.387
 79.20  5466.633  332.033    0.000  332.033  1796.290 1665.528    0.000 1665.528   335.078 3776.331    0.000 3776.331
 79.30  5476.337  340.917    0.000  340.917  1657.638 1545.635    0.000 1545.635    91.385 3364.146    0.000 3364.146
 79.40  5591.687  361.290    0.000  361.290  1618.246 1681.113    0.000 1681.113    40.616 3562.079    0.000 3562.079
 79.50  5516.857  328.003    0.000  328.003  1472.681 1557.473    0.000 1557.473   121.847 3003.422    0.000 3003.422
 79.60  5640.349  353.344    0.000  353.344  1741.034 1755.267    0.000 1755.267   131.196 3785.062    0.000 3785.062
 79.70  5552.620  327.939    0.000  327.939  1648.395 1540.867    0.000 1540.867    90.983 3099.031    0.000 3099.031
 79.80  5519.163  402.365    0.000  402.365  1509.864 1996.903    0.000 1996.903     0.000 3856.236    0.000 3856.236
 79.90  5744.724  332.069    0.000  332.069  1627.808 1763.769    0.000 1763.769    19.906 3547.005    0.000 3547.005
 80.00  5607.458  347.452    0.000  347.452  1513.492 1865.033    0.000 1865.033     0.000 3304.114    0.000 3304.114
 80.10  5648.302  266.505    0.000  266.505  1660.915 1726.421    0.000 1726.421     0.000 3241.687    0.000 3241.687
 80.20  5655.573  245.858    0.000  245.858  1658.064 1680.946    0.000 1680.946     0.000 3300.391    0.000 3300.391
 80.30  5651.253  240.347    0.000  240.347  1735.711 1342.271    0.000 1342.271     0.000 2934.660    0.000 2934.660
 80.40  5627.843  283.141    0.000  283.141  1689.440 1549.905    0.000 1549.905     0.000 3152.911    0.000 3152.911
 80.50  5650.926  262.030    0.000  262.030  1766.164 1479.724    0.000 1479.724     0.000 2691.164    0.000 2691.164
 80.60  5742.379  264.960    0.000  264.960  1850.952 1359.610    0.000 1359.610     0.000 2378.594    0.000 2378.594
 80.70  5593.048  294.358    0.000  294.358  1315.638 1604.735    0.000 1604.735     0.000 2957.973    0.000 2957.973
 80.80  5385.208  271.626    0.000  271.626  1408.708 1384.150    0.000 1384.150     0.000 2207.097    0.000 2207.097
 80.90  5376.153  278.090    0.000  278.090  1557.691 1391.969    0.000 1391.969     0.000 2138.425    0.000 2138.425
 81.00  5464.396  252.599    0.000  252.599  1376.695 1369.795    0.000 1369.795     0.000 2129.176    0.000 2129.176
 81.10  5397.548  271.655    0.000  271.655  1575.162 1409.003    0.000 1409.003     0.000 1981.396    0.000 1981.396
 81.20  5574.142  276.129    0.000  276.129  1416.423 1489.097    0.000 1489.097     0.000 2209.602    0.000 2209.602
 81.30  5492.229  290.860    0.000  290.860  1523.341 1336.608    0.000 1336.608     0.000 2010.451    0.000 2010.451
 81.40  5529.839  341.384    0.000  341.384  1366.121 1562.026    0.000 1562.026     0.000 2535.729    0.000 2535.729
 81.50  5344.849  327.916    0.000  327.916  1686.193 1196.226    0.000 1196.226     0.000 2286.719    0.000 2286.719
 81.60  5192.694  311.117    0.000  311.117  1687.589 1145.989    0.000 1145.989    10.154 2410.058    0.000 2410.058
 81.70  5354.142  289.700    0.000  289.700  1589.363 1368.078    0.000 1368.078    91.385 2622.785    0.000 2622.785
 81.80  5289.826  262.497    0.000  262.497  1736.376 1328.360    0.000 1328.360     0.000 2685.210    0.000 2685.210
 81.90  5258.526  290.359    0.000  290.359  2159.618 1149.886    0.000 1149.886    70.775 2650.827    0.000 2650.827
 82.00  5172.129  328.372    0.000  328.372  1706.845 1144.100    0.000 1144.100    30.462 2137.117    0.000 2137.117
 82.10  5103.427  306.716    0.000  306.716  1837.769 1161.560    0.000 1161.560   162.462 2247.198    0.000 2247.198
 82.20  5186.663  250.853    0.000  250.853  1904.157 1209.720    0.000 1209.720   172.213 2217.435    0.000 2217.435
 82.30  5020.485  333.801    0.000  333.801  1493.506 1350.996    0.000 1350.996   101.236 2255.733    0.000 2255.733
 82.40  5252.072  232.671    0.000  232.671  1510.455 1305.840    0.000 1305.840   121.343 2058.093    0.000 2058.093
 82.50  5235.521  205.531    0.000  205.531  1644.849 1185.551    0.000 1185.551   263.699 1833.194    0.000 1833.194
 82.60  5335.803  226.021    0.000  226.021  1607.742 1298.283    0.000 1298.283    19.906 2037.590    0.000 2037.590
 82.70  5151.202  269.699    0.000  269.699  1864.608 1204.670    0.000 1204.670    30.260 2167.369    0.000 2167.369
 82.80  5175.603  250.262    0.000  250.262  1728.925 1364.646    0.000 1364.646    60.521 2445.952    0.000 2445.952
 82.90  5344.482  343.925    0.000  343.925  1813.661 1403.881    0.000 1403.881    30.462 2552.110    0.000 2552.110
 83.00  5224.782  343.751    0.000  343.751  1666.875 1478.702    0.000 1478.702    30.462 2569.700    0.000 2569.700
 83.10  5231.647  285.094    0.000  285.094  1560.425 1318.020    0.000 1318.020    30.462 2401.912    0.000 2401.912
 83.20  4923.593  315.982    0.000  315.982  1398.285 1671.788    0.000 1671.788    90.681 2406.433    0.000 2406.433
 83.30  5221.078  317.481    0.000  317.481  1429.563 1707.061    0.000 1707.061   140.546 2367.830    0.000 2367.830
 83.40  5337.935  298.963    0.000  298.963  1456.364 1531.719    0.000 1531.719   101.539 2480.224    0.000 2480.224
 83.50  5281.598  351.747    0.000  351.747  1407.296 1659.189    0.000 1659.189   152.107 2589.703    0.000 2589.703
 83.60  5339.726  362.742    0.000  362.742  1252.799 1675.191    0.000 1675.191   120.439 2369.242    0.000 2369.242
 83.70  5254.851  379.053    0.000  379.053  1350.243 1611.791    0.000 1611.791    40.616 2782.532    0.000 2782.532
 83.80  5410.308  304.479    0.000  304.479  1468.285 1467.497    0.000 1467.497    20.308 2279.579    0.000 2279.579
 83.90  5394.702  267.970    0.000  267.970  1386.869 1599.125    0.000 1599.125    10.154 2524.476    0.000 2524.476
 84.00  5344.878  259.340    0.000  259.340  1349.250 1562.413    0.000 1562.413    20.308 2116.206    0.000 2116.206
 84.10  5287.756  328.749    0.000  328.749  1395.939 1633.661    0.000 1633.661    10.154 2743.627    0.000 2743.627
 84.20  5409.818  311.237    0.000  311.237  1414.656 1634.420    0.000 1634.420    30.462 2520.539    0.000 2520.539
 84.30  5441.254  399.804    0.000  399.804  1361.898 1557.071    0.000 1557.071    20.308 2471.188    0.000 2471.188
 84.40  5645.924  355.934    0.000  355.934  1336.271 1654.725    0.000 1654.725     0.000 2318.785    0.000 2318.785
 84.50  5541.905  347.007    0.000  347.007  1208.729 1633.769    0.000 1633.769     0.000 2314.064    0.000 2314.064
 84.60  5407.281  399.630    0.000  399.630  1218.597 1795.769    0.000 1795.769   213.231 2713.266    0.000 2713.266
 84.70  5231.463  484.046    0.000  484.046  1107.796 1801.875    0.000 1801.875     0.000 2456.001    0.000 2456.001
 84.80  5249.735  472.905    0.000  472.905   966.380 1906.649    0.000 1906.649     0.000 2459.817    0.000 2459.817
 84.90  5317.452  372.608    0.000  372.608  1221.756 1620.434    0.000 1620.434     0.000 2248.708    0.000 2248.708
 85.00  5404.158  374.764    0.000  374.764  1092.364 1776.501    0.000 1776.501     0.000 2412.975    0.000 2412.975
 85.10  5278.263  359.130    0.000  359.130   947.190 1938.228    0.000 1938.228     0.000 2298.769    0.000 2298.769
 85.20  5264.396  343.811    0.000  343.811   798.204 1884.453    0.000 1884.453     0.000 2379.501    0.000 2379.501
 85.30  5290.114  379.628    0.000  379.628   738.594 1899.473    0.000 1899.473     0.000 2309.319    0.000 2309.319
 85.40  5065.692  440.516    0.000  440.516  1022.157 1604.808    0.000 1604.808     0.000 2341.089    0.000 2341.089
 85.50  5136.984  488.017    0.000  488.017   805.518 1962.620    0.000 1962.620    20.308 2192.814    0.000 2192.814
 85.60  5358.053  435.217    0.000  435.217   941.439 2000.043    0.000 2000.043    50.769 2360.390    0.000 2360.390
 85.70  5306.901  415.896    0.000  415.896   953.121 1795.033    0.000 1795.033     9.953 2411.564    0.000 2411.564
 85.80  5043.839  530.481    0.000  530.481  1065.316 1938.439    0.000 1938.439     0.000 2356.169    0.000 2356.169
 85.90  5178.429  521.871    0.000  521.871  1233.681 1693.918    0.000 1693.918    10.154 2731.255    0.000 2731.255
 86.00  5052.211  572.203    0.000  572.203  1177.581 1660.180    0.000 1660.180    70.876 2391.558    0.000 2391.558
 86.10  5273.510  457.228    0.000  457.228  1159.014 1695.102    0.000 1695.102    40.212 2475.794    0.000 2475.794
 86.20  5141.727  492.098    0.000  492.098  1074.514 1662.347    0.000 1662.347    20.308 2492.189    0.000 2492.189
 86.30  5175.035  452.224    0.000  452.224  1118.849 1633.653    0.000 1633.653    60.319 2286.294    0.000 2286.294
 86.40  5086.818  509.573    0.000  509.573  1000.502 1680.156    0.000 1680.156     0.000 2322.292    0.000 2322.292
 86.50  5002.595  587.854    0.000  587.854   984.747 1641.141    0.000 1641.141     0.000 2356.367    0.000 2356.367
 86.60  5203.016  534.446    0.000  534.446  1070.684 1603.512    0.000 1603.512    10.154 2461.233    0.000 2461.233
 86.70  5068.416  515.755    0.000  515.755  1107.634 1818.977    0.000 1818.977     0.000 2706.429    0.000 2706.429
 86.80  5018.266  456.044    0.000  456.044   992.851 1647.722    0.000 1647.722    10.154 2146.759    0.000 2146.759
 86.90  4981.024  419.837    0.000  419.837  1090.811 1565.327    0.000 1565.327    20.106 2005.917    0.000 2005.917
 87.00  5104.193  539.132    0.000  539.132  1266.182 1561.609    0.000 1561.609     0.000 2237.129    0.000 2237.129
 87.10  5000.027  540.066    0.000  540.066  1067.512 1676.660    0.000 1676.660     0.000 2379.996    0.000 2379.996
 87.20  5062.686  598.262    0.000  598.262  1154.872 1731.225    0.000 1731.225     0.000 2638.058    0.000 2638.058
 87.30  5050.458  555.252    0.000  555.252  1065.170 1804.454    0.000 1804.454     0.000 2549.392    0.000 2549.392
 87.40  5082.735  578.721    0.000  578.721  1046.911 1783.088    0.000 1783.088     0.000 2406.529    0.000 2406.529
 87.50  5047.681  527.922    0.000  527.922   960.103 1715.201    0.000 1715.201     0.000 2165.650    0.000 2165.650
 87.60  5044.134  500.933    0.000  500.933  1073.500 1616.418    0.000 1616.418     0.000 2246.176    0.000 2246.176
 87.70  5101.141  480.422    0.000  480.422  1179.565 1844.549    0.000 1844.549     0.000 2485.647    0.000 2485.647
 87.80  5112.071  485.875    0.000  485.875  1228.594 1635.118    0.000 1635.118     0.000 2708.235    0.000 2708.235
 87.90  5032.073  489.585    0.000  489.585   995.042 1891.967    0.000 1891.967     0.000 2598.844    0.000 2598.844
 88.00  4966.758  488.068    0.000  488.068  1204.470 1799.749    0.000 1799.749     0.000 2807.747    0.000 2807.747
 88.10  5126.303  487.660    0.000  487.660  1296.424 1663.449    0.000 1663.449     0.000 2656.447    0.000 2656.447
 88.20  5191.656  497.567    0.000  497.567  1387.187 1453.696    0.000 1453.696     0.000 2763.804    0.000 2763.804
 88.30  5035.481  481.350    0.000  481.350  1066.236 1745.372    0.000 1745.372     0.000 2595.917    0.000 2595.917
 88.40  5087.480  540.631    0.000  540.631  1170.608 1649.885    0.000 1649.885     0.000 2797.696    0.000 2797.696
 88.50  4967.994  521.397    0.000  521.397  1210.172 1687.544    0.000 1687.544     0.000 2761.406    0.000 2761.406
 88.60  4903.158  478.318    0.000  478.318  1243.204 1577.182    0.000 1577.182     0.000 2769.951    0.000 2769.951
 88.70  5137.413  503.146    0.000  503.146  1079.348 1841.247    0.000 1841.247     0.000 2739.491    0.000 2739.491
 88.80  5120.035  515.972    0.000  515.972  1317.906 1596.873    0.000 1596.873     0.000 2762.515    0.000 2762.515
 88.90  5039.979  527.498    0.000  527.498  1248.223 1670.685    0.000 1670.685     0.000 2722.500    0.000 2722.500
 89.00  5167.930  438.235    0.000  438.235  1252.722 1698.972    0.000 1698.972     0.000 2590.604    0.000 2590.604
 89.10  5026.413  526.218    0.000  526.218  1223.450 1628.063    0.000 1628.063     0.000 2713.055    0.000 2713.055
 89.20  5090.215  554.164    0.000  554.164  1145.544 1789.019    0.000 1789.019     0.000 2731.047    0.000 2731.047
 89.30  5118.721  538.430    0.000  538.430  1404.525 1631.174    0.000 1631.174     0.000 2880.339    0.000 2880.339
 89.40  4976.053  560.728    0.000  560.728  1331.674 1616.824    0.000 1616.824    20.006 2800.521    0.000 2800.521
 89.50  4930.311  586.479    0.000  586.479  1196.776 1610.604    0.000 1610.604    10.154 2602.166    0.000 2602.166
 89.60  5012.570  583.039    0.000  583.039  1344.421 1569.185    0.000 1569.185     0.000 2923.772    0.000 2923.772
 89.70  5095.751  565.689    0.000  565.689  1211.698 1667.933    0.000 1667.933     0.000 2866.672    0.000 2866.672
 89.80  5177.246  521.588    0.000  521.588  1071.328 1789.147    0.000 1789.147     0.000 2612.825    0.000 2612.825
 89.90  5047.072  525.588    0.000  525.588  1219.952 1552.109    0.000 1552.109     0.000 2592.618    0.000 2592.618
 90.00  5174.436  573.510    0.000  573.510  1238.877 1730.780    0.000 1730.780    20.308 2684.202    0.000 2684.202
 90.10  5095.803  595.520    0.000  595.520  1190.364 1816.384    0.000 1816.384     0.000 2793.081    0.000 2793.081
 90.20  5097.732  618.895    0.000  618.895  1190.080 1616.052    0.000 1616.052    10.154 2710.745    0.000 2710.745
 90.30  5231.340  514.456    0.000  514.456  1255.013 1826.243    0.000 1826.243     0.000 2830.880    0.000 2830.880
 90.40  5328.489  456.850    0.000  456.850  1170.014 1794.686    0.000 1794.686     0.000 2753.769    0.000 2753.769
 90.50  5361.303  559.055    0.000  559.055  1256.034 1729.584    0.000 1729.584     0.000 2923.669    0.000 2923.669
 90.60  5208.529  540.135    0.000  540.135  1164.218 1871.763    0.000 1871.763     0.000 2930.701    0.000 2930.701
 90.70  5239.057  473.568    0.000  473.568  1091.151 1850.581    0.000 1850.581     0.000 2703.707    0.000 2703.707
 90.80  5219.610  499.896    0.000  499.896  1055.360 1944.027    0.000 1944.027     0.000 2532.807    0.000 2532.807
 90.90  4997.814  504.676    0.000  504.676  1081.420 1739.886    0.000 1739.886     0.000 2762.019    0.000 2762.019
 91.00  5204.199  564.707    0.000  564.707  1167.773 1820.106    0.000 1820.106     0.000 2705.623    0.000 2705.623
 91.10  5195.388  484.989    0.000  484.989  1088.517 1925.387    0.000 1925.387     0.000 2675.062    0.000 2675.062
 91.20  5378.650  530.227    0.000  530.227   977.154 2031.471    0.000 2031.471     0.000 2665.412    0.000 2665.412
 91.30  5242.328  551.164    0.000  551.164  1019.384 2081.729    0.000 2081.729     0.000 2713.665    0.000 2713.665
 91.40  5326.658  472.546    0.000  472.546  1255.976 1728.843    0.000 1728.843     0.000 2659.459    0.000 2659.459
 91.50  5210.364  500.354    0.000  500.354  1095.146 1852.115    0.000 1852.115    30.361 2473.597    0.000 2473.597
 91.60  5086.548  490.536    0.000  490.536  1158.558 1555.269    0.000 1555.269     0.000 2533.407    0.000 2533.407
 91.70  5268.025  470.224    0.000  470.224  1088.132 1697.687    0.000 1697.687    10.053 2544.168    0.000 2544.168
 91.80  5372.601  567.503    0.000  567.503  1458.631 1754.052    0.000 1754.052    20.207 2933.419    0.000 2933.419
 91.90  5125.606  553.224    0.000  553.224  1260.701 1682.680    0.000 1682.680    20.207 2831.674    0.000 2831.674
 92.00  5248.088  627.803    0.000  627.803  1197.300 1950.938    0.000 1950.938    30.060 2966.909    0.000 2966.909
 92.10  5328.873  562.054    0.000  562.054   997.126 1963.436    0.000 1963.436    19.906 2809.684    0.000 2809.684
 92.20  5094.274  579.472    0.000  579.472  1128.579 1728.689    0.000 1728.689     0.000 2533.712    0.000 2533.712
 92.30  4955.280  625.131    0.000  625.131  1169.629 1682.366    0.000 1682.366    60.722 2510.384    0.000 2510.384
 92.40  5073.439  589.316    0.000  589.316  1141.406 1688.859    0.000 1688.859     0.000 2701.388    0.000 2701.388
 92.50  5000.549  568.726    0.000  568.726  1112.915 1758.594    0.000 1758.594    60.722 2742.104    0.000 2742.104
 92.60  5013.327  572.420    0.000  572.420  1122.398 1929.779    0.000 1929.779     0.000 2731.653    0.000 2731.653
 92.70  4933.799  552.165    0.000  552.165  1029.142 1817.557    0.000 1817.557    10.053 2540.440    0.000 2540.440
 92.80  4930.645  564.196    0.000  564.196   911.205 1835.153    0.000 1835.153    10.053 2417.486    0.000 2417.486
 92.90  5078.879  569.186    0.000  569.186   925.160 1946.932    0.000 1946.932    20.106 2922.052    0.000 2922.052
 93.00  5250.825  556.147    0.000  556.147  1035.448 1812.600    0.000 1812.600     0.000 2893.712    0.000 2893.712
 93.10  5263.162  505.761    0.000  505.761   902.254 1958.592    0.000 1958.592    30.462 2620.876    0.000 2620.876
 93.20  5217.813  541.778    0.000  541.778   969.365 2030.353    0.000 2030.353   140.945 2698.884    0.000 2698.884
 93.30  5291.501  465.207    0.000  465.207  1286.034 1717.925    0.000 1717.925   130.389 2448.565    0.000 2448.565
 93.40  5137.771  489.754    0.000  489.754  1396.202 1691.889    0.000 1691.889   181.258 2454.504    0.000 2454.504
 93.50  5405.119  512.217    0.000  512.217  1332.041 1698.528    0.000 1698.528    80.929 2922.667    0.000 2922.667
 93.60  5156.596  505.385    0.000  505.385  1200.669 1733.094    0.000 1733.094   211.317 2605.096    0.000 2605.096
 93.70  5197.523  503.104    0.000  503.104  1285.437 1779.500    0.000 1779.500   210.814 2662.908    0.000 2662.908
 93.80  5180.416  518.562    0.000  518.562  1370.388 1669.857    0.000 1669.857   150.796 2822.440    0.000 2822.440
 93.90  5266.426  491.385    0.000  491.385  1384.247 1657.161    0.000 1657.161   100.733 2992.725    0.000 2992.725
 94.00  5047.602  493.794    0.000  493.794  1249.426 1743.508    0.000 1743.508   151.603 2581.065    0.000 2581.065
 94.10  5283.320  498.487    0.000  498.487  1190.924 1903.679    0.000 1903.679   140.743 2399.199    0.000 2399.199
 94.20  5266.587  548.131    0.000  548.131  1497.030 1577.860    0.000 1577.860   131.698 2524.968    0.000 2524.968
 94.30  5184.610  528.242    0.000  528.242  1483.276 1457.558    0.000 1457.558   152.107 2554.622    0.000 2554.622
 94.40  5109.595  515.443    0.000  515.443  1357.194 1588.547    0.000 1588.547    10.053 2750.653    0.000 2750.653
 94.50  5232.761  498.297    0.000  498.297  1309.419 1726.760    0.000 1726.760     0.000 2780.608    0.000 2780.608
 94.60  5119.042  508.940    0.000  508.940  1058.131 1865.064    0.000 1865.064     0.000 2704.617    0.000 2704.617
 94.70  5091.180  537.706    0.000  537.706  1161.490 1621.121    0.000 1621.121     0.000 2661.489    0.000 2661.489
 94.80  5326.043  505.909    0.000  505.909   906.399 2103.543    0.000 2103.543     0.000 2657.782    0.000 2657.782
 94.90  5225.955  500.890    0.000  500.890  1013.945 1987.082    0.000 1987.082     0.000 2720.614    0.000 2720.614
 95.00  5123.903  543.025    0.000  543.025   770.723 2066.130    0.000 2066.130     0.000 2726.432    0.000 2726.432
 95.10  5048.827  567.178    0.000  567.178  1020.815 1930.834    0.000 1930.834     0.000 2633.034    0.000 2633.034
 95.20  5055.044  548.659    0.000  548.659   689.877 2000.722    0.000 2000.722     0.000 2416.182    0.000 2416.182
 95.30  5024.830  610.423    0.000  610.423   973.870 1791.523    0.000 1791.523     0.000 2251.517    0.000 2251.517
 95.40  5253.749  567.312    0.000  567.312   988.118 1735.186    0.000 1735.186     0.000 2405.816    0.000 2405.816
 95.50  5082.963  581.850    0.000  581.850  1035.241 1836.354    0.000 1836.354     0.000 2675.346    0.000 2675.346
 95.60  5193.779  544.684    0.000  544.684  1267.186 1568.913    0.000 1568.913    60.419 2684.406    0.000 2684.406
 95.70  4976.343  529.322    0.000  529.322  1037.560 1713.940    0.000 1713.940    50.265 2573.939    0.000 2573.939
 95.80  4972.840  680.022    0.000  680.022  1167.549 1779.732    0.000 1779.732    30.361 2867.983    0.000 2867.983
 95.90  5012.332  627.008    0.000  627.008   958.006 1811.105    0.000 1811.105     0.000 2713.866    0.000 2713.866
 96.00  5069.317  612.398    0.000  612.398  1291.265 1768.743    0.000 1768.743    30.159 3030.225    0.000 3030.225
 96.10  5163.767  594.437    0.000  594.437  1136.406 1721.596    0.000 1721.596     0.000 2830.066    0.000 2830.066
 96.20  4991.940  611.766    0.000  611.766   974.383 1668.225    0.000 1668.225     0.000 2674.655    0.000 2674.655
 96.30  4942.761  611.917    0.000  611.917   971.658 1728.276    0.000 1728.276    30.260 2538.331    0.000 2538.331
 96.40  5104.449  607.759    0.000  607.759   986.784 1662.610    0.000 1662.610    40.616 2457.798    0.000 2457.798
 96.50  5180.162  615.259    0.000  615.259  1051.248 1833.555    0.000 1833.555     0.000 2720.290    0.000 2720.290
 96.60  5172.682  606.287    0.000  606.287   973.177 1636.408    0.000 1636.408    20.106 2515.710    0.000 2515.710
 96.70  5245.622  610.068    0.000  610.068  1096.591 1601.217    0.000 1601.217    80.526 2413.263    0.000 2413.263
 96.80  5346.391  542.926    0.000  542.926   984.170 1816.905    0.000 1816.905     0.000 2553.194    0.000 2553.194
 96.90  5184.096  554.310    0.000  554.310  1040.285 1701.526    0.000 1701.526    10.053 2441.013    0.000 2441.013
 97.00  5321.598  551.020    0.000  551.020   878.479 1830.743    0.000 1830.743   110.886 2188.175    0.000 2188.175
 97.10  5134.779  571.428    0.000  571.428  1078.213 1681.269    0.000 1681.269   221.672 1963.989    0.000 1963.989
 97.20  5178.702  598.159    0.000  598.159  1086.672 1656.864    0.000 1656.864   191.513 2286.488    0.000 2286.488
 97.30  5206.619  508.376    0.000  508.376  1193.153 1557.792    0.000 1557.792   242.585 2125.437    0.000 2125.437
 97.40  5284.456  544.725    0.000  544.725  1093.421 1662.840    0.000 1662.840   191.916 2216.922    0.000 2216.922
 97.50  5203.585  526.114    0.000  526.114   909.138 1665.354    0.000 1665.354   121.645 1876.834    0.000 1876.834
 97.60  5157.940  588.718    0.000  588.718   929.919 1531.484    0.000 1531.484   160.950 2035.664    0.000 2035.664
 97.70  5321.359  499.439    0.000  499.439  1172.695 1559.121    0.000 1559.121   161.454 2196.716    0.000 2196.716
 97.80  5210.248  516.202    0.000  516.202  1210.626 1539.967    0.000 1539.967   110.886 2424.226    0.000 2424.226
 97.90  5336.321  464.594    0.000  464.594  1132.432 1590.290    0.000 1590.290    80.526 2480.421    0.000 2480.421
 98.00  5320.209  499.437    0.000  499.437  1131.768 1634.565    0.000 1634.565   271.434 2809.361    0.000 2809.361
 98.10  5153.475  621.578    0.000  621.578  1193.778 1832.372    0.000 1832.372   252.741 3034.045    0.000 3034.045
 98.20  5116.833  565.482    0.000  565.482  1288.064 1775.132    0.000 1775.132   452.792 2934.019    0.000 2934.019
 98.30  5116.359  627.132    0.000  627.132   965.734 1985.680    0.000 1985.680    50.568 2891.089    0.000 2891.089
 98.40  4882.049  711.922    0.000  711.922   759.088 1970.684    0.000 1970.684     0.000 2962.883    0.000 2962.883
 98.50  5039.925  727.086    0.000  727.086  1039.614 1939.304    0.000 1939.304     0.000 3074.667    0.000 3074.667
 98.60  5046.389  710.649    0.000  710.649   952.676 1908.846    0.000 1908.846    71.077 2824.860    0.000 2824.860
 98.70  5144.008  714.657    0.000  714.657  1079.537 1939.280    0.000 1939.280     0.000 3209.685    0.000 3209.685
 98.80  5140.043  669.539    0.000  669.539  1053.838 1967.301    0.000 1967.301     0.000 3184.744    0.000 3184.744
 98.90  5091.354  662.892    0.000  662.892   920.457 1963.851    0.000 1963.851     0.000 2986.103    0.000 2986.103
 99.00  5211.782  618.083    0.000  618.083  1207.652 2040.344    0.000 2040.344   221.269 3155.903    0.000 3155.903
 99.10  5085.964  676.437    0.000  676.437   958.543 2041.666    0.000 2041.666     0.000 3348.010    0.000 3348.010
 99.20  5145.833  607.325    0.000  607.325   920.625 1970.233    0.000 1970.233     0.000 2878.234    0.000 2878.234
 99.30  5336.861  633.170    0.000  633.170   831.751 2256.506    0.000 2256.506     0.000 3031.350    0.000 3031.350
 99.40  5159.745  635.462    0.000  635.462   931.440 2057.593    0.000 2057.593    10.053 2935.630    0.000 2935.630
 99.50  5016.079  637.899    0.000  637.899  1001.005 2002.913    0.000 2002.913    50.366 3224.459    0.000 3224.459
 99.60  5147.520  633.870    0.000  633.870  1082.802 2041.419    0.000 2041.419   150.897 3267.889    0.000 3267.889
 99.70  5125.970  606.104    0.000  606.104  1028.760 1897.568    0.000 1897.568     0.000 2890.204    0.000 2890.204
 99.80  5279.672  663.538    0.000  663.538  1101.772 1997.512    0.000 1997.512    10.154 3268.693    0.000 3268.693
 99.90  5135.800  655.691    0.000  655.691  1057.601 1966.681    0.000 1966.681     0.000 3037.381    0.000 3037.381
100.00  5218.723  700.458    0.000  700.458  1013.662 1988.637    0.000 1988.637    60.319 2996.858    0.000 2996.858
100.10  5378.288  613.360    0.000  613.360   826.641 2073.515    0.000 2073.515   141.650 2895.730    0.000 2895.730
100.20  5199.941  689.164    0.000  689.164   907.047 2095.181    0.000 2095.181    90.679 2984.088    0.000 2984.088
100.30  5107.616  736.897    0.000  736.897   945.215 2107.136    0.000 2107.136    30.462 2855.509    0.000 2855.509
100.40  5217.568  774.747    0.000  774.747   888.940 2198.379    0.000 2198.379    20.106 2903.365    0.000 2903.365
100.50  5263.124  734.127    0.000  734.127   902.776 2236.893    0.000 2236.893     0.000 3122.624    0.000 3122.624
100.60  5179.990  650.038    0.000  650.038   907.427 2294.467    0.000 2294.467    10.053 3416.266    0.000 3416.266
100.70  5260.351  740.194    0.000  740.194   782.024 2274.613    0.000 2274.613     0.000 3226.069    0.000 3226.069
100.80  5327.868  679.511    0.000  679.511   908.568 2122.990    0.000 2122.990     0.000 3197.616    0.000 3197.616
100.90  5212.400  697.612    0.000  697.612   868.971 2109.148    0.000 2109.148     0.000 3253.309    0.000 3253.309
101.00  5203.118  700.937    0.000  700.937  1019.193 2079.746    0.000 2079.746     0.000 3506.644    0.000 3506.644
101.10  5278.632  723.943    0.000  723.943  1025.392 2082.576    0.000 2082.576    10.053 3409.747    0.000 3409.747
101.20  5436.864  596.558    0.000  596.558  1434.741 1893.068    0.000 1893.068   231.524 3429.142    0.000 3429.142
101.30  5538.384  577.863    0.000  577.863  1331.782 1964.156    0.000 1964.156   172.314 3420.396    0.000 3420.396
101.40  5287.019  553.258    0.000  553.258  1163.985 1870.216    0.000 1870.216    90.579 3211.196    0.000 3211.196
101.50  5233.392  577.291    0.000  577.291   885.125 2267.012    0.000 2267.012    40.313 3188.369    0.000 3188.369
101.60  5238.493  592.215    0.000  592.215   927.515 1933.324    0.000 1933.324     0.000 2579.242    0.000 2579.242
101.70  5150.461  557.618    0.000  557.618   720.178 2339.656    0.000 2339.656     0.000 3043.192    0.000 3043.192
101.80  5109.307  587.860    0.000  587.860   720.573 2108.324    0.000 2108.324     0.000 3025.807    0.000 3025.807
101.90  5064.979  611.042    0.000  611.042   849.394 2114.589    0.000 2114.589     0.000 3108.045    0.000 3108.045
102.00  5215.777  591.170    0.000  591.170   704.440 2222.900    0.000 2222.900     0.000 2843.953    0.000 2843.953
102.10  5087.007  638.654    0.000  638.654   879.633 1954.789    0.000 1954.789     0.000 2895.420    0.000 2895.420
102.20  5062.287  629.944    0.000  629.944   933.451 1982.542    0.000 1982.542     0.000 3049.137    0.000 3049.137
102.30  5151.462  635.049    0.000  635.049   836.958 2141.166    0.000 2141.166     0.000 3298.349    0.000 3298.349
102.40  5190.311  624.825    0.000  624.825   825.874 2156.255    0.000 2156.255     0.000 2974.331    0.000 2974.331
102.50  5029.034  566.339    0.000  566.339   887.049 1801.907    0.000 1801.907     0.000 2735.072    0.000 2735.072
102.60  5231.392  596.264    0.000  596.264   901.106 2071.841    0.000 2071.841     0.000 2817.110    0.000 2817.110
102.70  5172.994  565.958    0.000  565.958   914.018 1950.824    0.000 1950.824     0.000 3005.297    0.000 3005.297
102.80  5137.910  571.773    0.000  571.773   734.092 2249.430    0.000 2249.430     0.000 3237.828    0.000 3237.828
102.90  5094.964  526.533    0.000  526.533   719.021 2335.030    0.000 2335.030     0.000 3337.364    0.000 3337.364
103.00  5428.667  507.579    0.000  507.579   848.234 2383.487    0.000 2383.487    20.308 3583.765    0.000 3583.765
103.10  5254.011  498.375    0.000  498.375   716.876 2365.311    0.000 2365.311    30.159 3086.225    0.000 3086.225
103.20  5290.983  546.799    0.000  546.799   944.139 2015.311    0.000 2015.311    30.361 2987.006    0.000 2987.006
103.30  5173.960  564.664    0.000  564.664   774.107 2225.803    0.000 2225.803    90.478 3147.350    0.000 3147.350
103.40  5277.191  595.075    0.000  595.075   936.806 2116.174    0.000 2116.174    70.372 3115.388    0.000 3115.388
103.50  5104.643  597.942    0.000  597.942   892.917 2198.575    0.000 2198.575   191.009 3337.867    0.000 3337.867
103.60  5234.404  547.353    0.000  547.353   910.983 2182.113    0.000 2182.113   170.903 3369.727    0.000 3369.727
103.70  5169.775  560.232    0.000  560.232   898.010 2321.068    0.000 2321.068   231.322 3307.897    0.000 3307.897
103.80  5173.373  588.114    0.000  588.114  1013.319 2102.096    0.000 2102.096   201.163 3134.879    0.000 3134.879
103.90  5128.015  605.329    0.000  605.329   685.064 2413.648    0.000 2413.648   100.733 3115.478    0.000 3115.478
104.00  5097.584  565.248    0.000  565.248   646.801 2358.813    0.000 2358.813     0.000 3176.905    0.000 3176.905
104.10  5060.714  550.325    0.000  550.325   534.871 2122.422    0.000 2122.422     0.000 2427.037    0.000 2427.037
104.20  5110.516  587.344    0.000  587.344   720.688 2187.760    0.000 2187.760     0.000 2874.307    0.000 2874.307
104.30  5002.380  578.717    0.000  578.717   678.023 2131.464    0.000 2131.464     0.000 2480.322    0.000 2480.322
104.40  5199.001  606.272    0.000  606.272   705.145 2183.492    0.000 2183.492    30.159 2905.371    0.000 2905.371
104.50  5219.860  602.846    0.000  602.846   792.660 2172.201    0.000 2172.201    20.308 2927.089    0.000 2927.089
104.60  5235.927  682.360    0.000  682.360   911.466 1978.900    0.000 1978.900    20.308 2634.340    0.000 2634.340
104.70  5360.589  556.458    0.000  556.458   932.273 2037.479    0.000 2037.479    30.462 2765.031    0.000 2765.031
104.80  5463.563  606.120    0.000  606.120   941.695 2128.925    0.000 2128.925    91.385 3189.478    0.000 3189.478
104.90  5309.601  549.037    0.000  549.037  1167.014 1932.982    0.000 1932.982   101.539 3148.157    0.000 3148.157
105.00  5290.448  574.207    0.000  574.207  1006.618 2046.458    0.000 2046.458    70.372 3124.525    0.000 3124.525
105.10  5281.462  538.408    0.000  538.408  1190.143 2015.499    0.000 2015.499     0.000 3295.931    0.000 3295.931
105.20  5390.863  565.345    0.000  565.345  1127.668 1938.289    0.000 1938.289    10.154 3157.807    0.000 3157.807
105.30  5460.325  536.674    0.000  536.674  1349.213 1789.224    0.000 1789.224   152.308 3218.736    0.000 3218.736
105.40  5324.487  543.088    0.000  543.088  1283.026 1794.892    0.000 1794.892   121.746 2903.362    0.000 2903.362
105.50  5421.058  555.914    0.000  555.914  1444.462 1700.200    0.000 1700.200   100.531 2850.974    0.000 2850.974
105.60  5275.357  607.578    0.000  607.578  1374.836 1745.306    0.000 1745.306    80.929 3215.510    0.000 3215.510
105.70  5249.033  582.896    0.000  582.896   962.173 2053.675    0.000 2053.675     0.000 2802.522    0.000 2802.522
105.80  5255.289  579.951    0.000  579.951  1056.842 2020.151    0.000 2020.151    20.106 2913.815    0.000 2913.815
105.90  5323.151  547.822    0.000  547.822  1036.378 2107.791    0.000 2107.791     0.000 3103.935    0.000 3103.935
106.00  5392.055  424.608    0.000  424.608   998.892 2086.679    0.000 2086.679     0.000 3029.739    0.000 3029.739
106.10  5293.470  468.717    0.000  468.717  1355.391 1749.974    0.000 1749.974     0.000 3026.114    0.000 3026.114
106.20  5325.948  462.237    0.000  462.237  1049.463 1922.654    0.000 1922.654     0.000 3057.380    0.000 3057.380
106.30  5252.167  465.594    0.000  465.594  1074.563 1787.811    0.000 1787.811    10.154 2855.114    0.000 2855.114
106.40  5196.475  508.264    0.000  508.264  1200.261 1739.698    0.000 1739.698     0.000 2723.206    0.000 2723.206
106.50  5216.065  469.904    0.000  469.904  1148.249 1681.020    0.000 1681.020    20.308 2662.282    0.000 2662.282
106.60  5408.271  492.741    0.000  492.741  1288.585 1688.148    0.000 1688.148     0.000 2881.438    0.000 2881.438
106.70  5252.725  589.750    0.000  589.750  1303.760 1740.919    0.000 1740.919     0.000 2853.795    0.000 2853.795
106.80  5511.741  520.374    0.000  520.374  1450.970 1628.363    0.000 1628.363     0.000 2946.191    0.000 2946.191
106.90  5356.385  550.592    0.000  550.592  1377.862 1749.584    0.000 1749.584     0.000 3136.497    0.000 3136.497
107.00  5368.339  595.458    0.000  595.458  1339.002 1912.756    0.000 1912.756    30.462 3037.775    0.000 3037.775
107.10  5283.852  579.974    0.000  579.974  1201.301 1841.393    0.000 1841.393    40.616 3240.253    0.000 3240.253
107.20  5256.784  559.082    0.000  559.082  1413.848 1747.746    0.000 1747.746    50.769 3412.867    0.000 3412.867
107.30  5164.211  558.558    0.000  558.558  1649.512 1688.248    0.000 1688.248   101.539 3442.824    0.000 3442.824
107.40  5116.568  593.804    0.000  593.804  1237.490 2006.100    0.000 2006.100    10.154 3616.243    0.000 3616.243
107.50  5303.254  576.749    0.000  576.749   985.009 2313.981    0.000 2313.981     0.000 3242.366    0.000 3242.366
107.60  5331.045  625.870    0.000  625.870  1098.285 2088.953    0.000 2088.953     0.000 3550.986    0.000 3550.986
107.70  5304.876  599.858    0.000  599.858   978.617 2155.441    0.000 2155.441     0.000 2919.154    0.000 2919.154
107.80  5172.667  581.106    0.000  581.106  1060.481 2145.964    0.000 2145.964     0.000 3360.482    0.000 3360.482
107.90  5170.735  602.279    0.000  602.279   966.496 2176.657    0.000 2176.657     0.000 3190.285    0.000 3190.285
108.00  5263.609  599.011    0.000  599.011  1061.040 2414.517    0.000 2414.517     0.000 3319.462    0.000 3319.462
108.10  5163.903  639.424    0.000  639.424   940.856 2313.358    0.000 2313.358     0.000 3481.823    0.000 3481.823
108.20  5385.004  551.997    0.000  551.997  1204.536 2179.359    0.000 2179.359     0.000 3667.016    0.000 3667.016
108.30  5558.758  477.888    0.000  477.888  1271.384 2075.326    0.000 2075.326     0.000 3330.935    0.000 3330.935
108.40  5281.336  595.361    0.000  595.361  1300.433 2031.089    0.000 2031.089     0.000 3581.154    0.000 3581.154
108.50  5341.802  605.622    0.000  605.622  1244.856 1992.682    0.000 1992.682     0.000 3630.614    0.000 3630.614
108.60  5319.863  567.672    0.000  567.672  1119.765 1980.129    0.000 1980.129     0.000 3395.370    0.000 3395.370
108.70  5223.433  493.442    0.000  493.442  1214.748 1965.634    0.000 1965.634     0.000 3641.474    0.000 3641.474
108.80  5237.696  533.236    0.000  533.236  1038.229 1967.614    0.000 1967.614     0.000 3391.851    0.000 3391.851
108.90  5235.865  546.862    0.000  546.862  1166.709 2043.117    0.000 2043.117     0.000 3422.514    0.000 3422.514
109.00  5356.823  495.047    0.000  495.047  1283.372 1856.981    0.000 1856.981     0.000 3370.642    0.000 3370.642
109.10  5260.950  553.589    0.000  553.589  1247.511 1827.457    0.000 1827.457     0.000 3418.786    0.000 3418.786
109.20  5345.203  624.071    0.000  624.071  1445.343 1740.639    0.000 1740.639     0.000 3368.722    0.000 3368.722
109.30  5438.372  540.700    0.000  540.700  1559.528 1702.293    0.000 1702.293     0.000 3750.440    0.000 3750.440
109.40  5154.934  625.042    0.000  625.042  1455.800 1655.140    0.000 1655.140    20.106 3650.913    0.000 3650.913
109.50  5087.432  630.649    0.000  630.649  1427.373 1831.178    0.000 1831.178    50.769 3798.812    0.000 3798.812
109.60  5147.566  643.968    0.000  643.968  1249.301 1830.129    0.000 1830.129    10.154 3534.810    0.000 3534.810
109.70  5159.261  751.281    0.000  751.281  1177.213 2040.151    0.000 2040.151    30.462 3431.659    0.000 3431.659
109.80  5031.046  764.910    0.000  764.910  1164.302 2143.337    0.000 2143.337    91.385 3715.866    0.000 3715.866
109.90  5139.922  745.668    0.000  745.668  1445.518 2037.464    0.000 2037.464   294.463 3714.355    0.000 3714.355
110.00  5074.513  681.898    0.000  681.898  1477.697 1827.408    0.000 1827.408   253.847 3687.219    0.000 3687.219
110.10  5125.133  693.766    0.000  693.766  1548.292 1852.137    0.000 1852.137   192.924 3422.714    0.000 3422.714
110.20  5244.312  711.792    0.000  711.792  1508.787 1926.408    0.000 1926.408   142.154 3564.670    0.000 3564.670
110.30  5236.271  715.566    0.000  715.566  1338.891 1985.610    0.000 1985.610     0.000 3405.533    0.000 3405.533
110.40  5313.785  653.271    0.000  653.271  1412.285 1856.464    0.000 1856.464   242.585 3269.100    0.000 3269.100
110.50  5243.743  694.139    0.000  694.139  1518.344 1913.527    0.000 1913.527   304.616 3484.044    0.000 3484.044
110.60  5316.141  661.736    0.000  661.736  1249.692 2046.775    0.000 2046.775   233.539 3653.438    0.000 3653.438
110.70  5155.728  622.001    0.000  622.001  1315.677 2221.826    0.000 2221.826   172.616 3515.314    0.000 3515.314
110.80  5201.210  684.346    0.000  684.346  1304.126 1994.627    0.000 1994.627   142.154 3441.316    0.000 3441.316
110.90  5229.273  670.025    0.000  670.025  1077.678 2161.769    0.000 2161.769   142.154 3535.118    0.000 3535.118
111.00  5172.981  648.189    0.000  648.189  1223.008 2049.847    0.000 2049.847     0.000 3375.069    0.000 3375.069
111.10  5118.969  691.407    0.000  691.407  1296.379 2115.296    0.000 2115.296    30.462 3625.086    0.000 3625.086
111.20  5205.933  696.684    0.000  696.684  1255.354 2179.024    0.000 2179.024    10.154 3854.000    0.000 3854.000
111.30  5480.447  656.896    0.000  656.896  1115.594 2195.658    0.000 2195.658   274.155 3453.783    0.000 3453.783
111.40  5493.539  634.572    0.000  634.572  1301.262 2040.034    0.000 2040.034   223.385 3435.793    0.000 3435.793
111.50  5507.441  647.875    0.000  647.875  1407.569 2048.086    0.000 2048.086   142.154 3616.144    0.000 3616.144
111.60  5470.271  683.085    0.000  683.085  1285.380 2130.738    0.000 2130.738    40.313 3643.684    0.000 3643.684
111.70  5381.966  672.413    0.000  672.413  1493.118 2036.056    0.000 2036.056   243.693 3572.707    0.000 3572.707
111.80  5419.774  628.000    0.000  628.000  1401.909 2089.752    0.000 2089.752   121.847 3697.576    0.000 3697.576
111.90  5497.025  674.407    0.000  674.407  1404.844 2120.489    0.000 2120.489    20.308 3714.865    0.000 3714.865
112.00  5413.504  648.874    0.000  648.874  1477.551 1923.440    0.000 1923.440    50.769 3324.301    0.000 3324.301
112.10  5500.487  659.474    0.000  659.474  1630.220 1833.613    0.000 1833.613   132.000 3564.674    0.000 3564.674
112.20  5501.227  676.936    0.000  676.936  1383.014 2079.765    0.000 2079.765    30.462 3729.045    0.000 3729.045
112.30  5405.728  676.595    0.000  676.595  1462.849 2007.869    0.000 2007.869   101.438 3806.344    0.000 3806.344
112.40  5246.908  672.481    0.000  672.481  1435.455 2067.999    0.000 2067.999    40.616 3927.688    0.000 3927.688
112.50  5395.741  625.758    0.000  625.758  1449.466 1933.343    0.000 1933.343   111.390 3847.466    0.000 3847.466
112.60  5281.067  662.710    0.000  662.710  1280.835 1974.975    0.000 1974.975    30.462 3394.578    0.000 3394.578
112.70  5251.928  710.323    0.000  710.323  1407.500 2022.808    0.000 2022.808    40.616 3847.569    0.000 3847.569
112.80  5406.581  673.341    0.000  673.341  1368.191 2088.004    0.000 2088.004    30.462 3832.397    0.000 3832.397
112.90  5088.025  740.858    0.000  740.858  1187.821 2021.021    0.000 2021.021    30.462 3435.391    0.000 3435.391
113.00  5247.531  690.480    0.000  690.480  1109.612 2039.431    0.000 2039.431    30.462 3199.337    0.000 3199.337
113.10  5240.112  740.289    0.000  740.289  1223.070 2133.610    0.000 2133.610    20.308 3478.112    0.000 3478.112
113.20  5361.695  767.512    0.000  767.512  1168.984 2142.779    0.000 2142.779     0.000 3574.928    0.000 3574.928
113.30  5245.430  697.485    0.000  697.485  1226.287 2121.084    0.000 2121.084     0.000 3332.035    0.000 3332.035
113.40  5259.914  750.603    0.000  750.603  1307.108 2035.701    0.000 2035.701     0.000 3633.431    0.000 3633.431
113.50  5285.016  766.778    0.000  766.778  1234.651 2186.680    0.000 2186.680     0.000 3784.639    0.000 3784.639
113.60  5212.742  771.895    0.000  771.895  1222.310 2178.828    0.000 2178.828     0.000 3824.649    0.000 3824.649
113.70  5298.731  724.159    0.000  724.159  1238.268 2178.310    0.000 2178.310     0.000 3588.406    0.000 3588.406
113.80  5430.347  655.332    0.000  655.332  1332.574 2262.588    0.000 2262.588     0.000 3781.127    0.000 3781.127
113.90  5164.086  702.870    0.000  702.870  1082.647 2205.355    0.000 2205.355     0.000 3566.987    0.000 3566.987
114.00  5262.079  644.015    0.000  644.015   992.547 2264.541    0.000 2264.541     0.000 3263.685    0.000 3263.685
114.10  5275.805  618.382    0.000  618.382   843.478 2312.619    0.000 2312.619     0.000 3246.899    0.000 3246.899
114.20  5143.090  567.624    0.000  567.624  1007.756 2323.085    0.000 2323.085     0.000 3452.889    0.000 3452.889
114.30  5307.042  596.156    0.000  596.156  1321.258 2148.880    0.000 2148.880     0.000 3484.645    0.000 3484.645
114.40  5357.252  545.840    0.000  545.840  1119.411 2311.826    0.000 2311.826    10.053 3548.876    0.000 3548.876
114.50  5453.599  508.432    0.000  508.432  1008.521 2505.642    0.000 2505.642     0.000 3416.396    0.000 3416.396
114.60  5500.992  574.371    0.000  574.371  1172.186 2497.220    0.000 2497.220    60.923 3615.643    0.000 3615.643
114.70  5426.277  604.413    0.000  604.413  1050.638 2290.977    0.000 2290.977     0.000 3487.067    0.000 3487.067
114.80  5565.920  572.947    0.000  572.947   874.730 2515.217    0.000 2515.217     0.000 3588.312    0.000 3588.312
114.90  5457.460  547.155    0.000  547.155  1110.255 2184.895    0.000 2184.895     0.000 3438.395    0.000 3438.395
115.00  5524.121  571.457    0.000  571.457  1007.392 2270.989    0.000 2270.989     0.000 3343.707    0.000 3343.707
115.10  5319.555  607.931    0.000  607.931   912.594 2214.443    0.000 2214.443     0.000 3382.908    0.000 3382.908
115.20  5374.442  580.177    0.000  580.177   969.333 2276.770    0.000 2276.770    10.154 3586.603    0.000 3586.603
115.30  5462.917  570.253    0.000  570.253   846.254 2361.155    0.000 2361.155     0.000 3251.112    0.000 3251.112
115.40  5406.865  545.330    0.000  545.330  1128.367 2067.236    0.000 2067.236     0.000 3333.245    0.000 3333.245
115.50  5492.983  515.310    0.000  515.310  1202.089 1927.212    0.000 1927.212    10.154 3234.327    0.000 3234.327
115.60  5408.003  470.815    0.000  470.815  1298.926 1817.824    0.000 1817.824    10.154 3341.287    0.000 3341.287
115.70  5429.419  537.703    0.000  537.703  1202.593 1768.677    0.000 1768.677    91.385 2803.031    0.000 2803.031
115.80  5471.328  532.609    0.000  532.609  1106.274 2145.920    0.000 2145.920    20.106 3470.469    0.000 3470.469
115.90  5246.966  567.558    0.000  567.558  1098.841 2046.823    0.000 2046.823   140.743 3171.071    0.000 3171.071
116.00  5291.496  595.495    0.000  595.495  1197.017 1965.313    0.000 1965.313    90.478 3352.930    0.000 3352.930
116.10  5341.772  557.575    0.000  557.575  1117.594 2051.368    0.000 2051.368   130.690 3358.172    0.000 3358.172
116.20  5282.078  570.652    0.000  570.652  1150.474 2077.477    0.000 2077.477    71.077 3488.579    0.000 3488.579
116.30  5264.041  604.214    0.000  604.214  1100.801 2089.366    0.000 2089.366    10.154 3200.648    0.000 3200.648
116.40  5091.741  665.470    0.000  665.470  1016.186 2117.800    0.000 2117.800     0.000 3371.442    0.000 3371.442
116.50  5234.871  645.202    0.000  645.202  1110.649 2041.047    0.000 2041.047    30.260 3299.458    0.000 3299.458
116.60  5287.320  648.756    0.000  648.756  1187.985 1937.139    0.000 1937.139   241.274 2955.138    0.000 2955.138
116.70  5293.547  567.689    0.000  567.689  1100.140 2084.733    0.000 2084.733    40.616 3424.129    0.000 3424.129
116.80  5326.968  526.169    0.000  526.169  1261.874 2003.492    0.000 2003.492    50.265 3137.708    0.000 3137.708
116.90  5322.918  588.417    0.000  588.417  1349.070 1955.498    0.000 1955.498    20.106 3267.389    0.000 3267.389
117.00  5305.571  571.976    0.000  571.976  1282.840 1835.989    0.000 1835.989    30.159 3534.216    0.000 3534.216
117.10  5211.981  566.204    0.000  566.204  1169.763 1912.996    0.000 1912.996    20.106 3217.934    0.000 3217.934
117.20  5300.111  601.708    0.000  601.708  1103.421 1971.353    0.000 1971.353     0.000 3417.977    0.000 3417.977
117.30  5355.470  551.372    0.000  551.372  1162.072 1904.315    0.000 1904.315   101.035 3217.828    0.000 3217.828
117.40  5227.571  591.318    0.000  591.318  1007.972 2117.880    0.000 2117.880    10.053 3434.877    0.000 3434.877
117.50  5173.364  607.894    0.000  607.894  1093.948 2063.500    0.000 2063.500    60.319 3416.681    0.000 3416.681
117.60  5357.175  561.372    0.000  561.372   950.725 2026.574    0.000 2026.574     0.000 3237.631    0.000 3237.631
117.70  5258.017  566.648    0.000  566.648   937.846 2064.426    0.000 2064.426    10.053 3081.892    0.000 3081.892
117.80  5253.077  636.906    0.000  636.906   809.606 2456.712    0.000 2456.712     0.000 3422.417    0.000 3422.417
117.90  5194.246  625.858    0.000  625.858   852.997 2254.218    0.000 2254.218    30.159 3572.707    0.000 3572.707
118.00  5446.289  579.785    0.000  579.785   800.402 2278.291    0.000 2278.291     0.000 3263.180    0.000 3263.180
118.10  5219.256  560.836    0.000  560.836   690.463 2410.666    0.000 2410.666     0.000 3246.294    0.000 3246.294
118.20  5462.722  637.995    0.000  637.995   955.207 2352.807    0.000 2352.807    10.053 3421.002    0.000 3421.002
118.30  5359.570  628.647    0.000  628.647   844.150 2221.243    0.000 2221.243     0.000 3606.471    0.000 3606.471
118.40  5321.051  572.176    0.000  572.176  1260.094 2081.221    0.000 2081.221   161.253 3580.644    0.000 3580.644
118.50  5233.272  668.296    0.000  668.296   942.641 2141.505    0.000 2141.505     0.000 3582.468    0.000 3582.468
118.60  5220.675  668.645    0.000  668.645  1174.324 1960.597    0.000 1960.597    40.515 3715.165    0.000 3715.165
118.70  5409.090  607.544    0.000  607.544   983.421 2166.736    0.000 2166.736     0.000 3461.728    0.000 3461.728
118.80  5361.397  670.406    0.000  670.406  1328.134 2006.884    0.000 2006.884     0.000 3636.237    0.000 3636.237
118.90  5143.229  698.541    0.000  698.541  1305.776 1904.269    0.000 1904.269     0.000 3860.321    0.000 3860.321
119.00  5244.827  665.430    0.000  665.430  1454.378 1942.247    0.000 1942.247    40.414 3975.146    0.000 3975.146
119.10  5222.360  759.094    0.000  759.094  1140.896 1992.526    0.000 1992.526     0.000 3756.086    0.000 3756.086
119.20  5295.965  646.762    0.000  646.762  1087.735 2110.743    0.000 2110.743     0.000 3628.822    0.000 3628.822
119.30  5275.019  618.472    0.000  618.472   915.798 2258.587    0.000 2258.587     0.000 3477.317    0.000 3477.317
119.40  5260.172  663.096    0.000  663.096   888.472 2233.969    0.000 2233.969     0.000 3340.580    0.000 3340.580
119.50  5300.239  631.466    0.000  631.466   819.118 2277.956    0.000 2277.956    20.106 3409.545    0.000 3409.545
119.60  5296.183  671.229    0.000  671.229   654.629 2391.426    0.000 2391.426     0.000 2924.980    0.000 2924.980
119.70  5220.762  671.678    0.000  671.678   911.614 2213.440    0.000 2213.440    10.154 3175.018    0.000 3175.018
119.80  5253.743  616.345    0.000  616.345   907.407 2167.496    0.000 2167.496     0.000 3323.497    0.000 3323.497
119.90  5223.355  633.295    0.000  633.295   946.492 2029.802    0.000 2029.802     0.000 3144.453    0.000 3144.453
120.00  5302.011  630.650    0.000  630.650   755.326 2189.977    0.000 2189.977     0.000 2973.550    0.000 2973.550
120.10  5255.464  632.104    0.000  632.104   881.178 2095.939    0.000 2095.939     0.000 3004.819    0.000 3004.819
120.20  5323.065  618.933    0.000  618.933   829.472 2290.840    0.000 2290.840     0.000 3283.794    0.000 3283.794
120.30  5296.391  611.713    0.000  611.713  1037.197 2036.759    0.000 2036.759     0.000 3092.877    0.000 3092.877
120.40  5369.804  589.149    0.000  589.149  1043.847 1903.944    0.000 1903.944     0.000 2850.191    0.000 2850.191
120.50  5136.766  658.102    0.000  658.102  1077.265 1778.264    0.000 1778.264    30.462 2858.634    0.000 2858.634
120.60  5433.577  599.717    0.000  599.717  1467.116 1801.925    0.000 1801.925    20.308 3364.922    0.000 3364.922
120.70  5380.117  626.097    0.000  626.097  1207.334 1899.423    0.000 1899.423     0.000 3363.606    0.000 3363.606
120.80  5461.546  573.419    0.000  573.419  1184.470 1798.876    0.000 1798.876     0.000 3040.504    0.000 3040.504
120.90  5377.122  605.136    0.000  605.136  1177.036 1956.054    0.000 1956.054     0.000 3210.897    0.000 3210.897
121.00  5398.821  650.715    0.000  650.715  1252.818 2001.368    0.000 2001.368     0.000 3030.344    0.000 3030.344
121.10  5389.919  625.337    0.000  625.337  1075.418 2083.524    0.000 2083.524     0.000 3323.695    0.000 3323.695
121.20  5321.521  675.752    0.000  675.752  1004.741 2155.436    0.000 2155.436     0.000 3302.689    0.000 3302.689
121.30  5547.969  651.935    0.000  651.935  1255.407 2033.200    0.000 2033.200     0.000 3404.124    0.000 3404.124
121.40  5404.447  707.595    0.000  707.595  1203.557 1977.698    0.000 1977.698     0.000 3133.190    0.000 3133.190
121.50  5468.076  626.042    0.000  626.042  1222.854 2035.769    0.000 2035.769     0.000 3270.617    0.000 3270.617
121.60  5353.540  634.652    0.000  634.652  1121.261 1996.257    0.000 1996.257     0.000 3186.584    0.000 3186.584
121.70  5345.561  616.962    0.000  616.962  1030.911 2095.028    0.000 2095.028     0.000 3171.606    0.000 3171.606
121.80  5468.195  577.526    0.000  577.526   972.400 2143.817    0.000 2143.817     0.000 3340.097    0.000 3340.097
121.90  5407.918  590.280    0.000  590.280  1119.017 2136.201    0.000 2136.201     0.000 3328.039    0.000 3328.039
122.00  5112.807  599.715    0.000  599.715  1019.942 1763.793    0.000 1763.793     0.000 3008.731    0.000 3008.731
122.10  5347.431  661.652    0.000  661.652  1255.779 1992.746    0.000 1992.746     0.000 3446.348    0.000 3446.348
122.20  5268.886  557.581    0.000  557.581  1342.073 1902.451    0.000 1902.451     0.000 3458.319    0.000 3458.319
122.30  5266.934  558.578    0.000  558.578  1272.258 1712.949    0.000 1712.949    60.923 2914.340    0.000 2914.340
122.40  5126.861  558.046    0.000  558.046  1087.350 1928.349    0.000 1928.349     0.000 2892.021    0.000 2892.021
122.50  5137.330  495.704    0.000  495.704  1048.653 1852.750    0.000 1852.750     0.000 2721.021    0.000 2721.021
122.60  5050.179  635.545    0.000  635.545   984.720 1930.520    0.000 1930.520    60.923 2882.373    0.000 2882.373
122.70  4949.645  730.883    0.000  730.883   859.432 2145.474    0.000 2145.474     9.953 3050.349    0.000 3050.349
122.80  5022.931  665.688    0.000  665.688   790.725 2098.405    0.000 2098.405    10.154 3312.437    0.000 3312.437
122.90  5045.653  636.257    0.000  636.257   832.527 2136.887    0.000 2136.887    19.906 2958.970    0.000 2958.970
123.00  4966.212  634.151    0.000  634.151   920.806 2076.947    0.000 2076.947    10.053 3081.012    0.000 3081.012
123.10  4868.128  601.129    0.000  601.129   890.530 2059.886    0.000 2059.886     0.000 3089.350    0.000 3089.350
123.20  5054.322  624.388    0.000  624.388   927.933 1962.920    0.000 1962.920     0.000 2989.023    0.000 2989.023
123.30  5079.656  660.345    0.000  660.345   862.403 2248.516    0.000 2248.516     0.000 3362.006    0.000 3362.006
123.40  5118.710  599.678    0.000  599.678   891.860 2255.559    0.000 2255.559     0.000 3247.699    0.000 3247.699
123.50  5179.463  658.953    0.000  658.953   881.382 2175.041    0.000 2175.041     0.000 3230.602    0.000 3230.602
123.60  5243.213  550.949    0.000  550.949   868.896 2233.392    0.000 2233.392     0.000 3364.715    0.000 3364.715
123.70  5106.657  548.102    0.000  548.102   989.384 2131.500    0.000 2131.500     0.000 3237.152    0.000 3237.152
123.80  5247.299  585.773    0.000  585.773  1186.398 1984.470    0.000 1984.470     0.000 3430.474    0.000 3430.474
123.90  5096.499  546.035    0.000  546.035  1067.128 1953.595    0.000 1953.595     0.000 3259.869    0.000 3259.869
124.00  4917.448  640.404    0.000  640.404   822.371 2066.181    0.000 2066.181     0.000 3110.778    0.000 3110.778
124.10  5138.714  529.534    0.000  529.534   793.063 2214.670    0.000 2214.670     0.000 3239.959    0.000 3239.959
124.20  5167.091  558.752    0.000  558.752   884.032 1975.762    0.000 1975.762     0.000 2925.099    0.000 2925.099
124.30  5094.132  593.545    0.000  593.545   907.853 2045.806    0.000 2045.806     0.000 3236.946    0.000 3236.946
124.40  5203.129  623.160    0.000  623.160   908.846 2058.731    0.000 2058.731     0.000 3265.393    0.000 3265.393
124.50  4973.845  580.139    0.000  580.139   913.564 1983.847    0.000 1983.847     0.000 3092.883    0.000 3092.883
124.60  5113.554  656.554    0.000  656.554  1176.458 1920.636    0.000 1920.636     0.000 3289.531    0.000 3289.531
124.70  5132.414  554.590    0.000  554.590  1104.724 1878.964    0.000 1878.964     0.000 3252.921    0.000 3252.921
124.80  5092.035  564.343    0.000  564.343   970.481 2117.315    0.000 2117.315     0.000 3276.658    0.000 3276.658
124.90  4960.880  565.415    0.000  565.415  1269.144 1751.538    0.000 1751.538     0.000 3014.977    0.000 3014.977
125.00  5183.336  561.051    0.000  561.051  1050.853 1842.662    0.000 1842.662     0.000 3094.994    0.000 3094.994
125.10  4975.359  692.250    0.000  692.250   934.642 2027.136    0.000 2027.136     0.000 2842.860    0.000 2842.860
125.20  4964.950  704.104    0.000  704.104   936.293 1997.698    0.000 1997.698     0.000 2983.308    0.000 2983.308
125.30  5053.062  712.324    0.000  712.324   871.398 2163.827    0.000 2163.827     0.000 3130.274    0.000 3130.274
125.40  5124.390  623.623    0.000  623.623   969.583 2096.683    0.000 2096.683    30.462 3123.345    0.000 3123.345
125.50  5084.033  639.541    0.000  639.541  1036.078 2030.971    0.000 2030.971     0.000 3143.551    0.000 3143.551
125.60  4951.529  606.574    0.000  606.574   976.718 2071.010    0.000 2071.010     0.000 3063.433    0.000 3063.433
125.70  5146.641  623.651    0.000  623.651  1067.180 2066.214    0.000 2066.214     0.000 3294.255    0.000 3294.255
125.80  5078.074  577.196    0.000  577.196  1179.965 1932.104    0.000 1932.104     0.000 3115.102    0.000 3115.102
125.90  5160.226  568.268    0.000  568.268   961.840 2153.622    0.000 2153.622     0.000 3569.404    0.000 3569.404
126.00  5279.737  610.584    0.000  610.584  1055.888 2140.580    0.000 2140.580    10.154 3316.872    0.000 3316.872
126.10  5011.866  638.915    0.000  638.915   887.392 2283.507    0.000 2283.507     0.000 3265.997    0.000 3265.997
126.20  5072.166  653.153    0.000  653.153   844.655 2505.646    0.000 2505.646     0.000 3360.311    0.000 3360.311
126.30  5114.833  570.200    0.000  570.200   916.720 2084.641    0.000 2084.641     0.000 2914.246    0.000 2914.246
126.40  5247.834  565.991    0.000  565.991  1007.955 2077.572    0.000 2077.572    50.769 3018.008    0.000 3018.008
126.50  5189.988  589.608    0.000  589.608  1046.041 2136.089    0.000 2136.089    50.769 3017.601    0.000 3017.601
126.60  5081.321  576.646    0.000  576.646  1069.677 2026.360    0.000 2026.360     0.000 3065.443    0.000 3065.443
126.70  5057.848  537.097    0.000  537.097  1130.116 1921.112    0.000 1921.112   101.539 3009.956    0.000 3009.956
126.80  4914.811  709.680    0.000  709.680   712.444 2282.444    0.000 2282.444     0.000 2836.336    0.000 2836.336
126.90  4889.915  679.073    0.000  679.073   673.397 1984.991    0.000 1984.991     0.000 2556.242    0.000 2556.242
127.00  4839.588  646.605    0.000  646.605   651.815 1976.550    0.000 1976.550     0.000 2477.826    0.000 2477.826
127.10  4762.116  712.699    0.000  712.699   753.975 2101.278    0.000 2101.278     0.000 2648.026    0.000 2648.026
127.20  4850.570  713.190    0.000  713.190   683.414 2050.441    0.000 2050.441     0.000 2525.877    0.000 2525.877
127.30  4881.786  638.656    0.000  638.656   887.093 2087.339    0.000 2087.339     0.000 2817.433    0.000 2817.433
127.40  4951.328  616.890    0.000  616.890   641.399 2076.075    0.000 2076.075     0.000 2575.744    0.000 2575.744
127.50  4808.462  687.498    0.000  687.498   714.581 2035.273    0.000 2035.273     0.000 2758.506    0.000 2758.506
127.60  4757.959  704.463    0.000  704.463   793.011 1884.774    0.000 1884.774     0.000 2398.811    0.000 2398.811
127.70  4932.407  635.504    0.000  635.504   720.285 1983.603    0.000 1983.603     0.000 2698.691    0.000 2698.691
127.80  4811.594  632.900    0.000  632.900   954.279 2009.489    0.000 2009.489     0.000 2848.787    0.000 2848.787
127.90  4873.127  634.699    0.000  634.699  1086.608 1963.648    0.000 1963.648     0.000 3107.750    0.000 3107.750
128.00  4871.693  684.216    0.000  684.216   874.624 1980.417    0.000 1980.417     0.000 2909.502    0.000 2909.502
128.10  4957.950  613.486    0.000  613.486   834.897 1995.664    0.000 1995.664    30.159 2947.800    0.000 2947.800
128.20  5084.633  556.119    0.000  556.119  1025.435 1970.612    0.000 1970.612     0.000 3182.152    0.000 3182.152
128.30  5073.389  613.171    0.000  613.171   918.597 1941.865    0.000 1941.865     0.000 3077.385    0.000 3077.385
128.40  4821.928  642.972    0.000  642.972   731.626 2109.697    0.000 2109.697     0.000 3079.506    0.000 3079.506
128.50  4951.813  629.117    0.000  629.117   921.151 2251.274    0.000 2251.274    10.053 3383.912    0.000 3383.912
128.60  4920.728  589.372    0.000  589.372   871.776 2043.154    0.000 2043.154    10.053 3051.959    0.000 3051.959
128.70  4938.662  653.382    0.000  653.382   888.613 2031.678    0.000 2031.678     0.000 3241.259    0.000 3241.259
128.80  5050.262  636.967    0.000  636.967   765.446 2254.349    0.000 2254.349     0.000 3204.471    0.000 3204.471
128.90  5069.818  656.118    0.000  656.118   734.875 2263.501    0.000 2263.501     0.000 3261.767    0.000 3261.767
129.00  5124.395  621.588    0.000  621.588   667.122 2472.576    0.000 2472.576     0.000 3414.982    0.000 3414.982
129.10  5066.419  610.044    0.000  610.044   811.942 2244.428    0.000 2244.428     0.000 3294.151    0.000 3294.151
129.20  5140.369  648.896    0.000  648.896   661.546 2246.238    0.000 2246.238     0.000 3283.795    0.000 3283.795
129.30  5100.504  696.576    0.000  696.576   808.108 2298.637    0.000 2298.637     0.000 3363.819    0.000 3363.819
129.40  5091.768  639.894    0.000  639.894  1091.031 1953.464    0.000 1953.464     0.000 3302.194    0.000 3302.194
129.50  5073.034  664.575    0.000  664.575  1300.910 1988.894    0.000 1988.894     0.000 3688.227    0.000 3688.227
129.60  4992.493  661.079    0.000  661.079  1146.054 1995.036    0.000 1995.036     0.000 3446.248    0.000 3446.248
129.70  5065.916  703.408    0.000  703.408  1239.655 1839.350    0.000 1839.350    81.231 3404.225    0.000 3404.225
129.80  4911.849  751.224    0.000  751.224   855.744 2031.482    0.000 2031.482     0.000 2972.747    0.000 2972.747
129.90  5076.976  761.003    0.000  761.003   897.303 2036.186    0.000 2036.186     0.000 3267.208    0.000 3267.208
130.00  4889.428  726.627    0.000  726.627   814.468 2173.949    0.000 2173.949     0.000 3354.057    0.000 3354.057
130.10  4773.500  704.616    0.000  704.616   906.855 1896.392    0.000 1896.392     0.000 2868.898    0.000 2868.898
130.20  4863.272  665.870    0.000  665.870   822.023 2069.955    0.000 2069.955     0.000 3228.897    0.000 3228.897
130.30  4991.803  673.154    0.000  673.154  1208.437 1868.986    0.000 1868.986     0.000 3554.527    0.000 3554.527
130.40  5090.125  658.772    0.000  658.772  1215.144 2094.654    0.000 2094.654     0.000 3524.468    0.000 3524.468
130.50  5090.094  671.739    0.000  671.739  1145.536 1985.103    0.000 1985.103    20.106 3483.042    0.000 3483.042
130.60  4996.653  756.719    0.000  756.719  1014.966 2153.547    0.000 2153.547    10.154 3425.738    0.000 3425.738
130.70  4959.143  688.178    0.000  688.178  1127.604 1939.176    0.000 1939.176     0.000 3327.525    0.000 3327.525
130.80  5082.887  648.094    0.000  648.094  1194.757 1749.467    0.000 1749.467     0.000 3140.623    0.000 3140.623
130.90  4927.570  737.161    0.000  737.161  1123.154 1946.278    0.000 1946.278     0.000 3235.540    0.000 3235.540
131.00  4999.422  667.133    0.000  667.133  1255.688 1746.727    0.000 1746.727    20.308 3300.984    0.000 3300.984
131.10  4867.062  744.529    0.000  744.529  1314.514 1794.608    0.000 1794.608    60.923 3164.359    0.000 3164.359
131.20  4905.998  672.518    0.000  672.518  1366.993 1734.538    0.000 1734.538    60.923 3307.021    0.000 3307.021
131.30  4921.995  662.497    0.000  662.497  1358.004 1754.202    0.000 1754.202    10.154 3398.705    0.000 3398.705
131.40  5095.337  667.368    0.000  667.368  1450.478 1914.370    0.000 1914.370     0.000 3561.973    0.000 3561.973
131.50  5128.656  637.589    0.000  637.589  1330.613 1712.731    0.000 1712.731    60.722 3406.740    0.000 3406.740
131.60  5070.303  637.752    0.000  637.752  1186.431 1848.094    0.000 1848.094    50.769 3122.936    0.000 3122.936
131.70  5061.013  623.204    0.000  623.204  1260.225 1841.738    0.000 1841.738    10.154 3346.825    0.000 3346.825
131.80  5215.349  633.547    0.000  633.547  1444.403 1922.533    0.000 1922.533   101.539 3454.588    0.000 3454.588
131.90  5056.219  654.406    0.000  654.406  1223.319 2013.854    0.000 2013.854    91.385 3397.194    0.000 3397.194
132.00  5194.686  531.953    0.000  531.953  1418.729 1799.887    0.000 1799.887    50.769 3478.120    0.000 3478.120
132.10  5209.645  616.519    0.000  616.519  1422.193 1788.797    0.000 1788.797    30.462 3532.921    0.000 3532.921
132.20  5152.361  661.709    0.000  661.709  1437.567 1815.385    0.000 1815.385    20.308 3825.167    0.000 3825.167
132.30  5069.527  583.011    0.000  583.011  1461.512 1730.333    0.000 1730.333   142.054 3637.962    0.000 3637.962
132.40  4979.938  604.247    0.000  604.247  1345.698 1847.093    0.000 1847.093     0.000 3496.312    0.000 3496.312
132.50  5119.196  586.557    0.000  586.557  1428.229 1924.655    0.000 1924.655    81.130 3388.045    0.000 3388.045
132.60  5189.961  536.974    0.000  536.974  1364.897 1805.619    0.000 1805.619    70.573 3307.925    0.000 3307.925
132.70  5168.239  618.271    0.000  618.271  1326.834 1837.477    0.000 1837.477    20.106 3546.678    0.000 3546.678
132.80  5135.992  593.713    0.000  593.713  1478.465 1689.396    0.000 1689.396    30.462 3355.265    0.000 3355.265
132.90  5067.994  573.062    0.000  573.062  1528.210 1704.125    0.000 1704.125     0.000 3683.820    0.000 3683.820
133.00  5130.838  497.520    0.000  497.520  1556.628 1689.277    0.000 1689.277   192.420 3470.283    0.000 3470.283
133.10  5126.715  585.067    0.000  585.067  1315.592 1690.195    0.000 1690.195   100.531 3428.266    0.000 3428.266
133.20  5167.417  552.749    0.000  552.749  1494.288 1690.622    0.000 1690.622   261.381 3585.390    0.000 3585.390
133.30  5054.756  541.817    0.000  541.817  1394.591 1628.412    0.000 1628.412   261.884 3054.079    0.000 3054.079
133.40  4984.276  557.336    0.000  557.336  1179.693 1743.849    0.000 1743.849    50.769 3079.424    0.000 3079.424
133.50  5134.469  558.872    0.000  558.872  1383.211 1953.712    0.000 1953.712    50.669 3690.142    0.000 3690.142
133.60  5085.686  616.923    0.000  616.923  1303.787 2083.628    0.000 2083.628   140.844 3555.119    0.000 3555.119
133.70  5130.906  590.678    0.000  590.678  1361.298 2002.743    0.000 2002.743    81.231 3695.970    0.000 3695.970
133.80  5063.377  702.471    0.000  702.471  1295.139 2070.795    0.000 2070.795    20.308 3555.828    0.000 3555.828
133.90  5215.702  650.806    0.000  650.806  1070.987 2366.499    0.000 2366.499    20.106 3709.946    0.000 3709.946
134.00  5057.192  621.991    0.000  621.991  1127.186 2229.842    0.000 2229.842   111.189 3707.024    0.000 3707.024
134.10  4941.983  648.267    0.000  648.267  1212.569 2140.562    0.000 2140.562   201.264 3645.496    0.000 3645.496
134.20  5300.916  537.436    0.000  537.436  1214.250 2046.278    0.000 2046.278     0.000 3455.707    0.000 3455.707
134.30  5080.364  559.485    0.000  559.485  1165.852 1927.443    0.000 1927.443    10.053 3484.855    0.000 3484.855
134.40  5130.938  640.438    0.000  640.438  1270.551 2029.262    0.000 2029.262   191.009 3906.889    0.000 3906.889
134.50  5138.466  676.245    0.000  676.245  1120.756 1980.483    0.000 1980.483    30.361 3495.918    0.000 3495.918
134.60  5187.633  706.428    0.000  706.428  1197.881 2067.213    0.000 2067.213   170.903 3937.447    0.000 3937.447
134.70  5065.334  618.124    0.000  618.124  1344.480 2144.814    0.000 2144.814   291.741 3721.918    0.000 3721.918
134.80  5113.487  634.799    0.000  634.799  1316.773 2113.168    0.000 2113.168    60.319 4028.935    0.000 4028.935
134.90  5058.122  650.999    0.000  650.999  1103.983 2198.158    0.000 2198.158   160.850 4042.915    0.000 4042.915
135.00  5165.808  577.424    0.000  577.424  1501.658 1735.830    0.000 1735.830   201.062 3732.547    0.000 3732.547
135.10  5169.072  476.158    0.000  476.158  1517.434 1540.205    0.000 1540.205   261.884 3361.287    0.000 3361.287
135.20  5275.157  464.104    0.000  464.104  1435.171 1615.516    0.000 1615.516   412.983 3099.103    0.000 3099.103
135.30  5259.849  466.962    0.000  466.962  1473.597 1603.625    0.000 1603.625   172.414 3161.034    0.000 3161.034
135.40  5388.996  411.704    0.000  411.704  1591.812 1620.474    0.000 1620.474   507.492 3010.338    0.000 3010.338
135.50  5368.805  505.125    0.000  505.125  1726.796 1715.449    0.000 1715.449   467.078 3384.215    0.000 3384.215
135.60  5349.180  525.029    0.000  525.029  1620.831 1695.873    0.000 1695.873   425.657 3344.408    0.000 3344.408
135.70  5427.521  584.267    0.000  584.267  1717.152 1958.023    0.000 1958.023   445.057 3743.608    0.000 3743.608
135.80  5319.739  481.391    0.000  481.391  1631.233 1726.707    0.000 1726.707   528.002 3274.140    0.000 3274.140
135.90  5325.718  471.450    0.000  471.450  1589.720 1832.083    0.000 1832.083   375.694 3552.907    0.000 3552.907
136.00  5241.340  354.489    0.000  354.489  1531.458 1708.860    0.000 1708.860   485.169 2894.421    0.000 2894.421
136.10  5119.248  483.313    0.000  483.313  1631.463 1680.247    0.000 1680.247   566.803 3346.704    0.000 3346.704
136.20  5176.748  508.714    0.000  508.714  1650.439 1698.285    0.000 1698.285   352.262 3461.332    0.000 3461.332
136.30  5176.066  462.211    0.000  462.211  1717.632 1734.396    0.000 1734.396   507.392 3344.498    0.000 3344.498
136.40  5402.335  508.125    0.000  508.125  1716.053 1634.750    0.000 1634.750   432.989 3483.027    0.000 3483.027
136.50  5353.083  473.861    0.000  473.861  1700.734 1652.847    0.000 1652.847   284.309 3686.211    0.000 3686.211
136.60  5324.597  462.057    0.000  462.057  1655.201 1531.176    0.000 1531.176   223.385 3390.139    0.000 3390.139
136.70  5362.596  483.427    0.000  483.427  1629.916 1559.737    0.000 1559.737   548.108 3169.472    0.000 3169.472
136.80  5205.346  457.296    0.000  457.296  1829.244 1248.461    0.000 1248.461   756.804 3045.412    0.000 3045.412
136.90  5325.333  444.711    0.000  444.711  1652.384 1549.809    0.000 1549.809   465.669 3015.963    0.000 3015.963
137.00  5264.704  394.977    0.000  394.977  1750.094 1363.422    0.000 1363.422   223.385 3196.441    0.000 3196.441
137.10  5239.110  379.341    0.000  379.341  1563.603 1331.250    0.000 1331.250   375.492 2504.368    0.000 2504.368
137.20  5113.984  434.451    0.000  434.451  1327.529 1520.480    0.000 1520.480   152.308 2808.269    0.000 2808.269
137.30  5472.606  400.697    0.000  400.697  1590.750 1556.084    0.000 1556.084   527.498 2945.993    0.000 2945.993
137.40  5287.175  414.765    0.000  414.765  1395.641 1434.869    0.000 1434.869   273.954 2673.148    0.000 2673.148
137.50  5193.043  375.759    0.000  375.759  1134.586 1602.392    0.000 1602.392   202.776 2580.049    0.000 2580.049
137.60  5355.304  420.789    0.000  420.789  1516.044 1563.275    0.000 1563.275   192.924 3151.290    0.000 3151.290
137.70  5130.109  434.835    0.000  434.835  1642.820 1411.664    0.000 1411.664    30.159 3276.136    0.000 3276.136
137.80  5076.558  429.146    0.000  429.146  1507.061 1321.617    0.000 1321.617    20.308 2933.048    0.000 2933.048
137.90  4971.511  464.462    0.000  464.462  1312.883 1559.435    0.000 1559.435   141.953 2831.501    0.000 2831.501
138.00  5182.422  415.829    0.000  415.829  1250.314 1576.174    0.000 1576.174   100.531 2787.361    0.000 2787.361
138.10  5241.349  363.690    0.000  363.690  1161.379 1604.389    0.000 1604.389   120.738 2795.396    0.000 2795.396
138.20  5126.218  441.010    0.000  441.010  1019.294 1677.310    0.000 1677.310   132.000 2758.203    0.000 2758.203
138.30  5052.113  448.107    0.000  448.107  1095.536 1688.477    0.000 1688.477     0.000 3024.095    0.000 3024.095
138.40  5055.286  422.213    0.000  422.213  1155.359 1638.585    0.000 1638.585    10.053 2946.794    0.000 2946.794
138.50  5080.374  473.922    0.000  473.922  1323.412 1566.523    0.000 1566.523     0.000 2985.597    0.000 2985.597
138.60  4973.534  475.353    0.000  475.353  1425.831 1469.428    0.000 1469.428    50.669 2857.423    0.000 2857.423
138.70  5066.059  500.820    0.000  500.820  1389.718 1492.804    0.000 1492.804    80.425 2724.214    0.000 2724.214
138.80  5009.993  490.000    0.000  490.000  1455.250 1410.577    0.000 1410.577    60.419 3019.283    0.000 3019.283
138.90  5122.796  430.861    0.000  430.861  1522.106 1348.256    0.000 1348.256   171.709 2809.582    0.000 2809.582
139.00  5182.881  493.154    0.000  493.154  1462.930 1387.215    0.000 1387.215    60.319 2747.048    0.000 2747.048
139.10  4946.627  461.345    0.000  461.345  1325.760 1470.600    0.000 1470.600    40.616 2751.576    0.000 2751.576
139.20  5161.914  422.704    0.000  422.704  1215.674 1452.352    0.000 1452.352    40.212 2747.445    0.000 2747.445
139.30  5153.529  449.244    0.000  449.244  1366.532 1556.803    0.000 1556.803    20.308 2964.091    0.000 2964.091
139.40  4999.324  443.068    0.000  443.068  1309.575 1396.197    0.000 1396.197    50.265 2744.726    0.000 2744.726
139.50  5092.716  464.552    0.000  464.552  1129.341 1545.901    0.000 1545.901     0.000 2501.836    0.000 2501.836
139.60  5116.280  433.023    0.000  433.023  1514.072 1363.096    0.000 1363.096    40.212 2902.474    0.000 2902.474
139.70  5037.891  441.582    0.000  441.582  1250.669 1576.663    0.000 1576.663    40.414 2844.669    0.000 2844.669
139.80  4848.762  411.640    0.000  411.640  1140.964 1464.506    0.000 1464.506    20.308 2737.289    0.000 2737.289
139.90  5103.488  432.391    0.000  432.391  1181.317 1514.967    0.000 1514.967    71.077 2666.521    0.000 2666.521
140.00  5085.176  423.577    0.000  423.577  1329.541 1550.498    0.000 1550.498    60.822 3020.493    0.000 3020.493
140.10  4968.540  491.926    0.000  491.926  1006.046 1750.750    0.000 1750.750     0.000 2923.083    0.000 2923.083
140.20  4967.939  510.343    0.000  510.343  1231.603 1733.367    0.000 1733.367     0.000 2937.651    0.000 2937.651
140.30  4986.917  478.792    0.000  478.792  1232.281 1700.594    0.000 1700.594    80.526 2817.916    0.000 2817.916
140.40  5067.118  485.933    0.000  485.933  1359.465 1605.325    0.000 1605.325    20.308 3000.792    0.000 3000.792
140.50  4852.636  507.503    0.000  507.503  1147.457 1698.113    0.000 1698.113     0.000 2822.148    0.000 2822.148
140.60  5015.764  464.823    0.000  464.823  1370.706 1633.249    0.000 1633.249    20.106 2919.966    0.000 2919.966
140.70  5183.941  440.314    0.000  440.314  1369.284 1532.134    0.000 1532.134    20.106 3038.789    0.000 3038.789
140.80  4938.982  431.535    0.000  431.535  1438.397 1475.139    0.000 1475.139   132.000 2839.637    0.000 2839.637
140.90  5119.319  418.382    0.000  418.382  1378.367 1487.216    0.000 1487.216     0.000 2786.362    0.000 2786.362
141.00  5150.876  452.955    0.000  452.955  1543.282 1435.087    0.000 1435.087    20.308 2983.013    0.000 2983.013
141.10  4990.542  452.857    0.000  452.857  1487.077 1494.923    0.000 1494.923    71.077 2830.200    0.000 2830.200
141.20  5103.493  476.729    0.000  476.729  1444.922 1457.121    0.000 1457.121    91.385 2891.115    0.000 2891.115
141.30  5250.198  391.176    0.000  391.176  1439.389 1570.675    0.000 1570.675    71.077 2732.982    0.000 2732.982
141.40  5128.398  445.808    0.000  445.808  1410.027 1620.628    0.000 1620.628    70.876 2829.287    0.000 2829.287
141.50  5143.424  458.743    0.000  458.743  1371.864 1660.931    0.000 1660.931     0.000 3269.802    0.000 3269.802
141.60  5254.696  485.006    0.000  485.006  1608.185 1687.209    0.000 1687.209   231.221 3841.923    0.000 3841.923
141.70  5326.725  499.480    0.000  499.480  1625.964 1688.921    0.000 1688.921   543.473 2986.609    0.000 2986.609
141.80  5270.924  520.135    0.000  520.135  1691.171 1742.869    0.000 1742.869   513.014 3317.555    0.000 3317.555
141.90  5155.132  543.873    0.000  543.873  1717.580 1600.344    0.000 1600.344   291.842 3492.494    0.000 3492.494
142.00  5114.354  540.719    0.000  540.719  1535.996 1636.312    0.000 1636.312   342.108 3199.540    0.000 3199.540
142.10  5054.211  555.866    0.000  555.866  1501.971 1651.186    0.000 1651.186   534.931 3079.096    0.000 3079.096
142.20  5283.658  532.027    0.000  532.027  1893.514 1567.640    0.000 1567.640   485.169 3218.542    0.000 3218.542
142.30  5147.514  558.867    0.000  558.867  1542.091 1665.099    0.000 1665.099   222.075 3126.248    0.000 3126.248
142.40  5024.305  524.894    0.000  524.894  1489.256 1649.840    0.000 1649.840   412.177 2896.934    0.000 2896.934
142.50  4906.434  552.645    0.000  552.645  1448.268 1557.330    0.000 1557.330    90.679 2920.565    0.000 2920.565
142.60  5056.529  587.877    0.000  587.877  1448.750 1691.083    0.000 1691.083    80.626 3208.276    0.000 3208.276
142.70  4922.189  528.272    0.000  528.272  1427.089 1693.126    0.000 1693.126    20.106 3076.389    0.000 3076.389
142.80  5101.762  469.747    0.000  469.747  1257.363 1635.934    0.000 1635.934    10.053 2826.766    0.000 2826.766
142.90  5049.815  515.398    0.000  515.398  1268.961 1759.411    0.000 1759.411    90.278 3083.036    0.000 3083.036
143.00  5025.199  563.119    0.000  563.119  1387.589 1540.341    0.000 1540.341    90.579 3000.381    0.000 3000.381
143.10  4922.224  531.749    0.000  531.749  1407.322 1630.616    0.000 1630.616   160.850 3214.825    0.000 3214.825
143.20  4966.207  507.815    0.000  507.815  1132.503 1689.185    0.000 1689.185    50.769 2920.563    0.000 2920.563
143.30  5073.043  577.754    0.000  577.754  1525.718 1561.598    0.000 1561.598   212.022 3262.173    0.000 3262.173
143.40  5124.652  542.067    0.000  542.067  1613.688 1497.092    0.000 1497.092   231.826 3018.477    0.000 3018.477
143.50  5054.410  522.470    0.000  522.470  1544.160 1671.508    0.000 1671.508   441.335 3025.320    0.000 3025.320
143.60  5131.325  527.035    0.000  527.035  1552.427 1652.976    0.000 1652.976   352.262 2964.706    0.000 2964.706
143.70  5246.687  541.124    0.000  541.124  1735.758 1789.253    0.000 1789.253   371.162 3481.727    0.000 3481.727
143.80  5234.885  500.507    0.000  500.507  1579.419 1686.502    0.000 1686.502   431.687 3275.637    0.000 3275.637
143.90  5244.463  462.795    0.000  462.795  1606.920 1452.250    0.000 1452.250   341.706 3090.166    0.000 3090.166
144.00  5089.471  508.724    0.000  508.724  1532.454 1722.482    0.000 1722.482   189.505 3435.373    0.000 3435.373
144.10  5203.674  428.954    0.000  428.954  1611.943 1385.495    0.000 1385.495   231.624 2931.323    0.000 2931.323
144.20  5028.577  505.122    0.000  505.122  1524.796 1553.527    0.000 1553.527    60.119 3119.618    0.000 3119.618
144.30  5051.206  468.246    0.000  468.246  1399.767 1666.463    0.000 1666.463   170.602 2777.105    0.000 2777.105
144.40  4950.216  448.309    0.000  448.309  1376.745 1609.389    0.000 1609.389   110.787 2689.853    0.000 2689.853
144.50  5180.028  527.728    0.000  527.728  1335.513 1837.756    0.000 1837.756   212.829 2850.112    0.000 2850.112
144.60  5063.183  518.707    0.000  518.707  1330.464 1751.235    0.000 1751.235   180.655 2898.954    0.000 2898.954
144.70  5082.585  542.301    0.000  542.301  1189.348 1876.242    0.000 1876.242    50.769 2874.632    0.000 2874.632
144.80  5256.894  508.059    0.000  508.059  1485.684 1790.612    0.000 1790.612   169.800 3058.395    0.000 3058.395
144.90  5028.413  517.063    0.000  517.063  1218.559 1757.676    0.000 1757.676   101.539 2910.120    0.000 2910.120
145.00  4994.792  536.065    0.000  536.065  1211.426 1693.169    0.000 1693.169   131.799 2880.971    0.000 2880.971
145.10  4990.857  517.029    0.000  517.029  1219.723 1804.353    0.000 1804.353   161.457 2819.433    0.000 2819.433
145.20  4968.021  539.157    0.000  539.157  1256.781 1694.467    0.000 1694.467   141.953 2995.682    0.000 2995.682
145.30  5185.422  432.876    0.000  432.876  1357.884 1617.159    0.000 1617.159   211.921 2939.971    0.000 2939.971
145.40  5156.940  515.734    0.000  515.734  1128.167 1818.984    0.000 1818.984    50.769 3101.134    0.000 3101.134
145.50  5159.537  477.852    0.000  477.852  1210.922 1745.233    0.000 1745.233   142.154 2647.631    0.000 2647.631
145.60  5146.382  493.136    0.000  493.136  1148.062 1774.904    0.000 1774.904    10.154 2797.826    0.000 2797.826
145.70  5131.601  504.215    0.000  504.215  1162.202 1779.158    0.000 1779.158     0.000 3044.336    0.000 3044.336
145.80  5106.166  550.080    0.000  550.080  1196.814 1894.395    0.000 1894.395     0.000 3019.998    0.000 3019.998
145.90  5093.019  535.672    0.000  535.672  1268.140 1923.494    0.000 1923.494     0.000 3283.090    0.000 3283.090
146.00  4983.331  544.202    0.000  544.202  1380.261 1696.553    0.000 1696.553    71.077 2715.282    0.000 2715.282
146.10  5167.297  493.370    0.000  493.370  1671.852 1508.389    0.000 1508.389   120.539 3026.039    0.000 3026.039
146.20  5116.326  453.866    0.000  453.866  1635.853 1423.502    0.000 1423.502   423.648 2485.469    0.000 2485.469
146.30  5268.059  395.701    0.000  395.701  1439.111 1528.479    0.000 1528.479   261.186 2734.574    0.000 2734.574
146.40  5187.269  448.494    0.000  448.494  1697.347 1561.899    0.000 1561.899   260.984 3007.220    0.000 3007.220
146.50  4939.293  503.819    0.000  503.819  1317.503 1701.498    0.000 1701.498   170.303 2944.889    0.000 2944.889
146.60  4959.518  489.976    0.000  489.976  1443.697 1478.105    0.000 1478.105   231.022 2933.128    0.000 2933.128
146.70  5077.178  491.257    0.000  491.257  1450.898 1630.481    0.000 1630.481    90.478 3067.544    0.000 3067.544
146.80  5079.027  507.550    0.000  507.550  1514.562 1616.540    0.000 1616.540   140.743 3532.308    0.000 3532.308
146.90  4969.726  553.555    0.000  553.555  1666.435 1614.126    0.000 1614.126   179.752 3335.862    0.000 3335.862
147.00  5049.757  517.032    0.000  517.032  1524.582 1826.435    0.000 1826.435   270.431 3274.228    0.000 3274.228
147.10  5043.818  515.678    0.000  515.678  1404.189 1878.612    0.000 1878.612   180.354 3418.700    0.000 3418.700
147.20  4975.125  564.083    0.000  564.083  1165.598 1822.134    0.000 1822.134    71.077 3201.671    0.000 3201.671
147.30  4947.277  438.706    0.000  438.706  1714.709 1544.531    0.000 1544.531   341.106 3077.795    0.000 3077.795
147.40  5201.016  415.327    0.000  415.327  1398.827 1502.776    0.000 1502.776   100.331 3068.457    0.000 3068.457
147.50  5019.035  374.119    0.000  374.119  1354.038 1482.025    0.000 1482.025    50.367 2838.139    0.000 2838.139
147.60  4916.622  321.514    0.000  321.514  1273.219 1464.158    0.000 1464.158   241.980 2633.944    0.000 2633.944
147.70  4895.340  397.272    0.000  397.272  1206.706 1727.916    0.000 1727.916    91.385 2919.463    0.000 2919.463
147.80  5043.084  459.942    0.000  459.942   983.049 1796.848    0.000 1796.848    30.361 2861.054    0.000 2861.054
147.90  4918.619  455.375    0.000  455.375  1020.354 1776.605    0.000 1776.605    10.053 3016.970    0.000 3016.970
148.00  4912.531  477.395    0.000  477.395  1085.736 1810.538    0.000 1810.538     0.000 3073.171    0.000 3073.171
148.10  5118.002  487.375    0.000  487.375  1059.949 1819.567    0.000 1819.567    20.308 3071.466    0.000 3071.466
148.20  4918.814  487.829    0.000  487.829  1099.526 1936.015    0.000 1936.015     0.000 3376.271    0.000 3376.271
148.30  5112.521  411.583    0.000  411.583  1135.011 1963.472    0.000 1963.472     0.000 3248.910    0.000 3248.910
148.40  4984.910  382.268    0.000  382.268  1158.689 1738.040    0.000 1738.040    10.154 3154.514    0.000 3154.514
148.50  5173.327  426.607    0.000  426.607  1377.528 1750.177    0.000 1750.177    81.231 3125.069    0.000 3125.069
148.60  5131.603  474.289    0.000  474.289  1160.889 1971.168    0.000 1971.168    91.385 3398.810    0.000 3398.810
148.70  4998.953  477.167    0.000  477.167  1216.906 1679.954    0.000 1679.954   101.539 3041.114    0.000 3041.114
148.80  5157.899  396.821    0.000  396.821  1491.581 1536.714    0.000 1536.714    60.923 3080.018    0.000 3080.018
148.90  5154.871  370.792    0.000  370.792  1365.759 1589.159    0.000 1589.159    29.858 3029.649    0.000 3029.649
149.00  4987.582  417.887    0.000  417.887  1241.265 1557.464    0.000 1557.464   131.799 2938.064    0.000 2938.064
149.10  5034.159  426.575    0.000  426.575  1402.057 1494.052    0.000 1494.052   190.308 2921.379    0.000 2921.379
149.20  4977.596  401.322    0.000  401.322  1473.538 1454.007    0.000 1454.007   250.628 2985.309    0.000 2985.309
149.30  4894.940  388.301    0.000  388.301  1358.140 1447.871    0.000 1447.871   141.046 2996.161    0.000 2996.161
149.40  4962.336  373.374    0.000  373.374  1418.497 1253.270    0.000 1253.270   170.903 2682.103    0.000 2682.103
149.50  4966.828  347.659    0.000  347.659  1690.733 1395.456    0.000 1395.456   140.744 3171.099    0.000 3171.099
149.60  5232.818  422.320    0.000  422.320  1385.098 1571.156    0.000 1571.156   120.037 2811.400    0.000 2811.400
149.70  5258.816  410.110    0.000  410.110  1499.192 1698.812    0.000 1698.812   121.243 3059.007    0.000 3059.007
149.80  5136.658  330.954    0.000  330.954  1412.249 1678.914    0.000 1678.914   252.238 3076.400    0.000 3076.400
149.90  5244.070  339.343    0.000  339.343  1369.346 1689.062    0.000 1689.062    70.674 3264.492    0.000 3264.492
150.00  5194.843  365.518    0.000  365.518  1353.203 1639.347    0.000 1639.347   120.637 2996.265    0.000 2996.265
150.10  5177.257  317.083    0.000  317.083  1511.406 1336.756    0.000 1336.756     0.000 3217.646    0.000 3217.646
150.20  5252.621  388.488    0.000  388.488  1834.522 1439.867    0.000 1439.867    60.319 3318.582    0.000 3318.582
150.30  5297.982  323.903    0.000  323.903  1787.167 1337.154    0.000 1337.154    60.722 3090.187    0.000 3090.187
150.40  5192.419  342.363    0.000  342.363  1648.519 1267.774    0.000 1267.774    80.526 2973.461    0.000 2973.461
150.50  5088.635  351.986    0.000  351.986  1308.002 1344.075    0.000 1344.075     0.000 2924.703    0.000 2924.703
150.60  5086.132  301.495    0.000  301.495  1526.508 1320.806    0.000 1320.806    81.231 2843.077    0.000 2843.077
150.70  5184.785  313.398    0.000  313.398  1556.077 1370.379    0.000 1370.379   111.693 3120.942    0.000 3120.942
150.80  5150.805  336.047    0.000  336.047  1310.697 1541.768    0.000 1541.768    10.053 3022.825    0.000 3022.825
150.90  5093.434  296.700    0.000  296.700  1312.988 1560.462    0.000 1560.462   130.690 2698.291    0.000 2698.291
151.00  5085.152  321.882    0.000  321.882  1309.644 1429.504    0.000 1429.504    40.212 2651.649    0.000 2651.649
151.10  4954.982  360.391    0.000  360.391  1301.925 1536.484    0.000 1536.484     9.953 3021.118    0.000 3021.118
151.20  5114.442  336.446    0.000  336.446  1478.054 1460.576    0.000 1460.576    39.811 3059.325    0.000 3059.325
151.30  5138.095  425.424    0.000  425.424  1366.823 1516.132    0.000 1516.132     9.953 3217.760    0.000 3217.760
151.40  5088.352  353.176    0.000  353.176  1602.884 1239.585    0.000 1239.585    40.313 3129.077    0.000 3129.077
151.50  5109.360  399.961    0.000  399.961  1376.297 1512.152    0.000 1512.152    20.106 3137.215    0.000 3137.215
151.60  5098.390  432.527    0.000  432.527  1429.468 1534.294    0.000 1534.294    80.425 3206.980    0.000 3206.980
151.70  4952.093  397.407    0.000  397.407  1478.856 1423.788    0.000 1423.788    30.260 3148.784    0.000 3148.784
151.80  4972.749  353.076    0.000  353.076  1649.750 1361.536    0.000 1361.536    80.727 3176.425    0.000 3176.425
151.90  5079.947  394.031    0.000  394.031  1411.729 1592.922    0.000 1592.922     0.000 3055.600    0.000 3055.600
152.00  4933.961  410.228    0.000  410.228  1334.128 1389.680    0.000 1389.680     0.000 2941.091    0.000 2941.091
152.10  4969.988  401.720    0.000  401.720  1464.021 1439.434    0.000 1439.434    50.265 2959.877    0.000 2959.877
152.20  5013.348  292.485    0.000  292.485  1429.411 1336.640    0.000 1336.640    60.319 2691.768    0.000 2691.768
152.30  4983.271  299.417    0.000  299.417  1300.255 1498.235    0.000 1498.235    30.159 2934.843    0.000 2934.843
152.40  4895.760  362.390    0.000  362.390  1417.574 1548.636    0.000 1548.636    20.106 3206.778    0.000 3206.778
152.50  4948.804  380.782    0.000  380.782  1263.715 1628.933    0.000 1628.933    40.212 3056.985    0.000 3056.985
152.60  5011.007  362.388    0.000  362.388  1277.253 1499.537    0.000 1499.537    50.265 3044.321    0.000 3044.321
152.70  4851.565  365.394    0.000  365.394  1240.377 1705.364    0.000 1705.364     0.000 3164.061    0.000 3164.061
152.80  5058.180  344.553    0.000  344.553  1176.131 1596.837    0.000 1596.837    20.106 3010.946    0.000 3010.946
152.90  5056.708  304.759    0.000  304.759  1173.704 1708.024    0.000 1708.024    90.478 3282.876    0.000 3282.876
153.00  4926.695  457.728    0.000  457.728  1231.160 1628.528    0.000 1628.528    70.372 3145.549    0.000 3145.549
153.10  4909.836  437.731    0.000  437.731  1062.003 1821.085    0.000 1821.085     0.000 2958.167    0.000 2958.167
153.20  4998.124  449.572    0.000  449.572  1104.700 1822.255    0.000 1822.255    20.308 2776.817    0.000 2776.817
153.30  4932.243  381.589    0.000  381.589  1263.535 1636.300    0.000 1636.300    30.462 3136.325    0.000 3136.325
153.40  5096.767  443.633    0.000  443.633  1250.702 1689.304    0.000 1689.304    90.277 3068.756    0.000 3068.756
153.50  5064.419  359.634    0.000  359.634  1372.660 1522.730    0.000 1522.730   231.122 2772.877    0.000 2772.877
153.60  5028.888  357.029    0.000  357.029  1181.808 1606.937    0.000 1606.937    20.107 2742.233    0.000 2742.233
153.70  5102.083  347.945    0.000  347.945  1370.011 1468.224    0.000 1468.224    60.923 2955.464    0.000 2955.464
153.80  4954.186  410.329    0.000  410.329  1342.781 1598.277    0.000 1598.277    70.372 3096.696    0.000 3096.696
153.90  5038.511  315.999    0.000  315.999  1320.151 1492.097    0.000 1492.097    20.308 3103.745    0.000 3103.745
154.00  4941.020  432.125    0.000  432.125  1269.072 1674.508    0.000 1674.508    49.764 2926.296    0.000 2926.296
154.10  4998.491  426.763    0.000  426.763  1096.414 1817.936    0.000 1817.936    50.769 3010.746    0.000 3010.746
154.20  5020.621  444.145    0.000  444.145  1195.419 1737.277    0.000 1737.277    30.462 3048.152    0.000 3048.152
154.30  5001.628  412.773    0.000  412.773  1346.010 1599.041    0.000 1599.041    40.213 2763.437    0.000 2763.437
154.40  4939.283  448.568    0.000  448.568  1414.304 1512.978    0.000 1512.978    60.319 2850.296    0.000 2850.296
154.50  4913.299  480.464    0.000  480.464  1428.656 1447.530    0.000 1447.530   182.367 2941.785    0.000 2941.785
154.60  4896.777  536.132    0.000  536.132  1326.584 1513.522    0.000 1513.522    60.923 2655.464    0.000 2655.464
154.70  4833.822  499.573    0.000  499.573  1324.736 1503.129    0.000 1503.129    30.060 2694.977    0.000 2694.977
154.80  4974.329  490.261    0.000  490.261  1277.044 1604.981    0.000 1604.981    29.858 2935.752    0.000 2935.752
154.90  5193.381  482.729    0.000  482.729  1347.582 1675.046    0.000 1675.046    29.858 2935.653    0.000 2935.653
155.00  5157.998  385.250    0.000  385.250  1461.290 1551.495    0.000 1551.495   142.154 2929.923    0.000 2929.923
155.10  5133.099  363.318    0.000  363.318  1395.367 1440.358    0.000 1440.358    39.811 2877.851    0.000 2877.851
155.20  4996.337  453.716    0.000  453.716  1315.345 1565.827    0.000 1565.827    49.965 2899.471    0.000 2899.471
155.30  4931.879  428.324    0.000  428.324  1225.899 1538.797    0.000 1538.797    30.462 2629.736    0.000 2629.736
155.40  5136.371  427.430    0.000  427.430  1303.637 1690.949    0.000 1690.949    50.568 2957.066    0.000 2957.066
155.50  5099.053  391.198    0.000  391.198  1313.686 1547.239    0.000 1547.239    81.231 2886.093    0.000 2886.093
155.60  5009.209  368.815    0.000  368.815  1348.964 1492.077    0.000 1492.077   101.539 2995.278    0.000 2995.278
155.70  5062.771  383.440    0.000  383.440  1280.539 1610.297    0.000 1610.297     0.000 3144.762    0.000 3144.762
155.80  4968.199  283.568    0.000  283.568  1442.840 1513.591    0.000 1513.591   132.000 3036.889    0.000 3036.889
155.90  5116.121  283.393    0.000  283.393  1017.507 1744.769    0.000 1744.769    20.106 2986.810    0.000 2986.810
156.00  4979.810  265.936    0.000  265.936  1065.100 1673.212    0.000 1673.212    30.159 2780.529    0.000 2780.529
156.10  4968.626  350.659    0.000  350.659  1131.435 1732.177    0.000 1732.177    30.462 3044.036    0.000 3044.036
156.20  4968.048  400.828    0.000  400.828  1097.356 1683.468    0.000 1683.468     0.000 2934.350    0.000 2934.350
156.30  4918.096  408.158    0.000  408.158  1083.218 1724.277    0.000 1724.277    10.053 2829.689    0.000 2829.689
156.40  5014.816  407.266    0.000  407.266  1079.807 1801.427    0.000 1801.427    20.106 3163.155    0.000 3163.155
156.50  4957.042  366.443    0.000  366.443  1063.946 1661.647    0.000 1661.647    10.053 2811.491    0.000 2811.491
156.60  4967.092  378.048    0.000  378.048   917.919 1857.194    0.000 1857.194     0.000 3028.643    0.000 3028.643
156.70  5030.000  316.241    0.000  316.241  1119.276 1708.910    0.000 1708.910    10.053 3162.743    0.000 3162.743
156.80  4972.622  319.973    0.000  319.973   948.646 1788.232    0.000 1788.232    10.053 3132.490    0.000 3132.490
156.90  5026.439  306.060    0.000  306.060   901.743 1832.982    0.000 1832.982     0.000 3124.350    0.000 3124.350
157.00  4996.801  291.966    0.000  291.966  1152.918 1719.799    0.000 1719.799     0.000 2933.633    0.000 2933.633
157.10  4857.726  344.189    0.000  344.189  1071.527 1657.377    0.000 1657.377     0.000 2816.726    0.000 2816.726
157.20  4861.485  325.395    0.000  325.395  1394.565 1324.349    0.000 1324.349     0.000 2773.999    0.000 2773.999
157.30  4915.363  242.906    0.000  242.906  1271.916 1511.599    0.000 1511.599    10.053 2961.797    0.000 2961.797
157.40  4999.245  251.746    0.000  251.746  1473.319 1384.924    0.000 1384.924    80.526 3023.412    0.000 3023.412
157.50  5020.697  269.521    0.000  269.521  1601.325 1195.148    0.000 1195.148   172.616 2769.291    0.000 2769.291
157.60  5011.008  332.042    0.000  332.042  1407.067 1356.275    0.000 1356.275    81.130 2830.911    0.000 2830.911
157.70  4950.105  350.503    0.000  350.503  1274.154 1627.269    0.000 1627.269   120.839 2962.109    0.000 2962.109
157.80  5035.819  318.942    0.000  318.942  1207.883 1728.948    0.000 1728.948   101.539 2991.660    0.000 2991.660
157.90  5125.722  288.476    0.000  288.476  1385.766 1668.808    0.000 1668.808   261.683 3131.791    0.000 3131.791
158.00  4973.255  353.708    0.000  353.708  1378.162 1681.942    0.000 1681.942   404.140 2799.837    0.000 2799.837
158.10  5006.055  355.020    0.000  355.020  1339.691 1686.326    0.000 1686.326   131.597 2927.524    0.000 2927.524
158.20  4999.294  343.341    0.000  343.341  1436.580 1530.108    0.000 1530.108   131.093 3239.373    0.000 3239.373
158.30  5092.794  355.321    0.000  355.321  1508.279 1469.676    0.000 1469.676    50.769 3009.058    0.000 3009.058
158.40  5154.604  252.483    0.000  252.483  1750.895 1312.342    0.000 1312.342   385.847 3203.482    0.000 3203.482
158.50  5123.978  339.376    0.000  339.376  1680.402 1387.748    0.000 1387.748   593.838 3033.478    0.000 3033.478
158.60  5305.383  320.259    0.000  320.259  1433.775 1660.242    0.000 1660.242   132.000 3170.103    0.000 3170.103
158.70  5207.560  284.152    0.000  284.152  1079.435 1780.279    0.000 1780.279    81.231 2919.066    0.000 2919.066
158.80  5157.180  295.389    0.000  295.389  1063.953 1960.409    0.000 1960.409   262.892 3081.631    0.000 3081.631
158.90  5336.068  336.445    0.000  336.445  1287.679 1705.026    0.000 1705.026   403.031 2914.839    0.000 2914.839
159.00  5115.492  370.466    0.000  370.466  1319.329 1826.640    0.000 1826.640   412.379 3001.802    0.000 3001.802
159.10  5172.457  287.954    0.000  287.954  1227.330 1871.462    0.000 1871.462    50.265 3346.829    0.000 3346.829
159.20  5191.518  345.742    0.000  345.742  1474.462 1699.817    0.000 1699.817   302.601 3299.984    0.000 3299.984
159.30  5332.491  290.315    0.000  290.315  1294.078 2017.929    0.000 2017.929   222.075 3497.831    0.000 3497.831
159.40  5287.611  313.932    0.000  313.932  1505.568 1678.609    0.000 1678.609   403.938 3242.978    0.000 3242.978
159.50  5290.148  343.636    0.000  343.636  1410.977 1813.447    0.000 1813.447   372.972 2995.773    0.000 2995.773
159.60  5028.814  318.782    0.000  318.782  1187.019 2016.059    0.000 2016.059   323.009 2952.130    0.000 2952.130
159.70  5155.543  365.007    0.000  365.007   973.360 2055.483    0.000 2055.483    30.159 3111.891    0.000 3111.891
159.80  5189.258  358.632    0.000  358.632   912.955 1941.883    0.000 1941.883    30.361 2971.951    0.000 2971.951
159.90  5165.798  338.795    0.000  338.795  1123.897 1643.132    0.000 1643.132    20.308 2694.495    0.000 2694.495
160.00  5236.607  344.293    0.000  344.293   819.447 1898.223    0.000 1898.223    20.308 2903.795    0.000 2903.795
160.10  5312.773  380.674    0.000  380.674  1043.055 1835.888    0.000 1835.888     0.000 3161.358    0.000 3161.358
160.20  5213.365  376.391    0.000  376.391   856.823 2016.505    0.000 2016.505     0.000 2975.163    0.000 2975.163
160.30  5232.369  352.235    0.000  352.235   796.435 2091.092    0.000 2091.092     0.000 3321.301    0.000 3321.301
160.40  4993.884  288.065    0.000  288.065   791.752 2016.429    0.000 2016.429    40.212 2832.207    0.000 2832.207
160.50  5203.043  301.875    0.000  301.875   743.541 1918.529    0.000 1918.529    20.308 2773.507    0.000 2773.507
160.60  4972.467  291.935    0.000  291.935   930.586 1792.670    0.000 1792.670    50.769 2705.954    0.000 2705.954
160.70  5125.332  262.369    0.000  262.369  1012.261 1803.560    0.000 1803.560    81.231 2837.948    0.000 2837.948
160.80  5170.076  282.604    0.000  282.604   893.147 1915.200    0.000 1915.200     0.000 2690.872    0.000 2690.872
160.90  5036.744  323.244    0.000  323.244  1076.188 1723.714    0.000 1723.714     0.000 2798.240    0.000 2798.240
161.00  5017.955  308.112    0.000  308.112  1207.579 1719.606    0.000 1719.606     0.000 3075.915    0.000 3075.915
161.10  4968.949  298.875    0.000  298.875  1031.971 1749.678    0.000 1749.678    30.462 2993.365    0.000 2993.365
161.20  5017.006  250.059    0.000  250.059  1367.166 1444.255    0.000 1444.255    81.231 2838.458    0.000 2838.458
161.30  4945.653  362.069    0.000  362.069  1073.341 1613.072    0.000 1613.072     0.000 2859.256    0.000 2859.256
161.40  5177.850  348.417    0.000  348.417  1403.133 1625.375    0.000 1625.375   294.160 2812.001    0.000 2812.001
161.50  5071.806  354.969    0.000  354.969  1032.195 1996.841    0.000 1996.841   162.462 2912.830    0.000 2912.830
161.60  5014.308  317.152    0.000  317.152  1057.311 1961.916    0.000 1961.916   516.538 2752.087    0.000 2752.087
161.70  5110.973  293.158    0.000  293.158  1028.995 2059.858    0.000 2059.858   152.308 3547.204    0.000 3547.204
161.80  4961.498  278.628    0.000  278.628   921.381 1869.975    0.000 1869.975     0.000 3075.498    0.000 3075.498
161.90  5152.720  308.521    0.000  308.521   979.671 1836.837    0.000 1836.837     0.000 3115.325    0.000 3115.325
162.00  5130.002  289.030    0.000  289.030  1166.724 1614.475    0.000 1614.475     0.000 3068.759    0.000 3068.759
162.10  5190.757  238.765    0.000  238.765  1303.950 1842.379    0.000 1842.379    60.923 3439.131    0.000 3439.131
162.20  5218.929  253.361    0.000  253.361  1332.850 1782.759    0.000 1782.759   372.972 3026.331    0.000 3026.331
162.30  5206.771  283.368    0.000  283.368  1247.307 1865.936    0.000 1865.936   405.248 3378.501    0.000 3378.501
162.40  5235.517  281.042    0.000  281.042  1146.482 1865.079    0.000 1865.079   263.699 3028.347    0.000 3028.347
162.50  5187.120  312.325    0.000  312.325  1352.391 1576.156    0.000 1576.156   452.792 2911.728    0.000 2911.728
162.60  5181.490  348.126    0.000  348.126  1222.292 1803.000    0.000 1803.000   402.930 3344.921    0.000 3344.921
162.70  5246.809  356.703    0.000  356.703  1389.236 1530.718    0.000 1530.718     0.000 3143.469    0.000 3143.469
162.80  5260.144  375.044    0.000  375.044  1366.738 1551.562    0.000 1551.562   121.242 3028.751    0.000 3028.751
162.90  5222.169  366.606    0.000  366.606  1331.630 1678.306    0.000 1678.306   100.833 3467.263    0.000 3467.263
163.00  5481.453  262.200    0.000  262.200  1458.462 1537.590    0.000 1537.590   121.141 3274.842    0.000 3274.842
163.10  5368.087  287.488    0.000  287.488  1253.035 1670.529    0.000 1670.529    60.319 3220.749    0.000 3220.749
163.20  5274.750  304.169    0.000  304.169  1027.847 1578.052    0.000 1578.052     0.000 2790.990    0.000 2790.990
163.30  5113.382  337.108    0.000  337.108   869.301 1783.571    0.000 1783.571     0.000 2817.325    0.000 2817.325
163.40  5188.537  332.403    0.000  332.403   948.772 1769.858    0.000 1769.858     0.000 2935.650    0.000 2935.650
163.50  5235.012  313.365    0.000  313.365  1175.337 1590.900    0.000 1590.900    40.616 2927.428    0.000 2927.428
163.60  5315.280  302.092    0.000  302.092  1296.674 1561.466    0.000 1561.466     0.000 3154.522    0.000 3154.522
163.70  5338.858  279.416    0.000  279.416  1434.669 1426.230    0.000 1426.230     0.000 3155.228    0.000 3155.228
163.80  5169.276  296.516    0.000  296.516  1548.789 1269.975    0.000 1269.975     0.000 2858.142    0.000 2858.142
163.90  5286.864  318.699    0.000  318.699  1431.655 1256.366    0.000 1256.366     0.000 2820.454    0.000 2820.454
164.00  5325.626  315.729    0.000  315.729  1400.395 1330.425    0.000 1330.425     0.000 2645.929    0.000 2645.929
164.10  5075.620  323.207    0.000  323.207  1043.594 1542.814    0.000 1542.814     0.000 2558.560    0.000 2558.560
164.20  5154.914  276.928    0.000  276.928   939.530 1630.591    0.000 1630.591     0.000 2481.959    0.000 2481.959
164.30  5314.415  262.303    0.000  262.303  1184.886 1473.730    0.000 1473.730     0.000 2697.800    0.000 2697.800
164.40  5124.174  332.828    0.000  332.828   920.210 1729.369    0.000 1729.369     0.000 2721.827    0.000 2721.827
164.50  5121.107  329.560    0.000  329.560   744.460 1817.480    0.000 1817.480     0.000 2616.066    0.000 2616.066
164.60  5202.328  320.859    0.000  320.859  1141.420 1578.701    0.000 1578.701     0.000 2975.159    0.000 2975.159
164.70  5186.102  268.580    0.000  268.580   921.586 1738.929    0.000 1738.929     0.000 2808.686    0.000 2808.686
164.80  5216.121  246.669    0.000  246.669  1052.147 1600.401    0.000 1600.401     0.000 3162.664    0.000 3162.664
164.90  5108.906  276.901    0.000  276.901   649.575 1855.882    0.000 1855.882     0.000 2466.179    0.000 2466.179
165.00  5166.886  249.738    0.000  249.738   793.919 1700.142    0.000 1700.142     0.000 2760.831    0.000 2760.831
165.10  5191.535  321.547    0.000  321.547   868.188 1746.016    0.000 1746.016     0.000 2654.976    0.000 2654.976
165.20  5443.367  296.467    0.000  296.467  1329.954 1364.918    0.000 1364.918     0.000 2473.809    0.000 2473.809
165.30  5300.016  288.777    0.000  288.777  1286.635 1440.101    0.000 1440.101     0.000 2855.739    0.000 2855.739
165.40  5343.794  262.441    0.000  262.441  1031.704 1731.247    0.000 1731.247     0.000 2818.348    0.000 2818.348
165.50  5070.636  324.570    0.000  324.570   879.784 1709.186    0.000 1709.186     0.000 2651.061    0.000 2651.061
165.60  5125.248  312.904    0.000  312.904   898.668 1839.193    0.000 1839.193     0.000 2818.544    0.000 2818.544
165.70  5296.122  306.104    0.000  306.104  1125.125 1792.664    0.000 1792.664    10.154 3115.714    0.000 3115.714
165.80  5162.489  363.061    0.000  363.061  1001.427 1842.073    0.000 1842.073    10.053 3077.899    0.000 3077.899
165.90  5277.461  380.492    0.000  380.492   806.747 1796.525    0.000 1796.525     0.000 2615.864    0.000 2615.864
166.00  5088.262  306.942    0.000  306.942   755.826 1996.094    0.000 1996.094    20.106 2911.534    0.000 2911.534
166.10  5339.746  352.292    0.000  352.292   858.692 1773.284    0.000 1773.284     0.000 2752.590    0.000 2752.590
166.20  5418.565  301.523    0.000  301.523  1061.577 1826.385    0.000 1826.385     0.000 2921.889    0.000 2921.889
166.30  5324.737  317.955    0.000  317.955   997.797 1833.381    0.000 1833.381     0.000 2642.404    0.000 2642.404
166.40  5192.343  305.674    0.000  305.674   824.933 1862.826    0.000 1862.826     0.000 2507.700    0.000 2507.700
166.50  5134.429  301.376    0.000  301.376   766.786 1914.417    0.000 1914.417     0.000 2458.139    0.000 2458.139
166.60  5054.440  289.161    0.000  289.161   861.237 1658.245    0.000 1658.245     0.000 2269.128    0.000 2269.128
166.70  5137.790  309.448    0.000  309.448  1069.186 1548.785    0.000 1548.785     0.000 2481.955    0.000 2481.955
166.80  5119.836  303.163    0.000  303.163  1215.616 1579.868    0.000 1579.868     0.000 2520.054    0.000 2520.054
166.90  5087.459  329.827    0.000  329.827  1031.511 1696.678    0.000 1696.678     0.000 2790.587    0.000 2790.587
167.00  5040.631  262.198    0.000  262.198  1107.126 1488.342    0.000 1488.342     0.000 2566.098    0.000 2566.098
167.10  4949.757  314.729    0.000  314.729  1019.932 1561.162    0.000 1561.162     0.000 2631.949    0.000 2631.949
167.20  5056.666  280.379    0.000  280.379   891.318 1649.573    0.000 1649.573     0.000 2398.813    0.000 2398.813
167.30  4993.749  282.178    0.000  282.178   958.713 1487.383    0.000 1487.383     0.000 2316.980    0.000 2316.980
167.40  4987.141  322.670    0.000  322.670   853.973 1815.646    0.000 1815.646     0.000 2386.350    0.000 2386.350
167.50  4995.745  292.500    0.000  292.500   809.062 1694.250    0.000 1694.250     0.000 2416.108    0.000 2416.108
167.60  4962.059  266.058    0.000  266.058   934.666 1773.973    0.000 1773.973     0.000 2458.837    0.000 2458.837
167.70  4995.947  306.328    0.000  306.328   755.151 1861.469    0.000 1861.469     0.000 2456.724    0.000 2456.724
167.80  5018.254  295.731    0.000  295.731   802.283 1813.528    0.000 1813.528     0.000 2451.598    0.000 2451.598
167.90  5078.693  279.545    0.000  279.545   852.974 1700.009    0.000 1700.009     0.000 2462.756    0.000 2462.756
168.00  5098.979  272.389    0.000  272.389   777.750 1795.899    0.000 1795.899     0.000 2397.914    0.000 2397.914
168.10  5003.583  302.632    0.000  302.632   942.475 1817.033    0.000 1817.033     0.000 2742.136    0.000 2742.136
168.20  5058.700  285.393    0.000  285.393   916.187 1654.661    0.000 1654.661     0.000 2409.276    0.000 2409.276
168.30  5094.085  244.387    0.000  244.387   939.060 1650.417    0.000 1650.417     0.000 2511.510    0.000 2511.510
168.40  5136.471  195.825    0.000  195.825   949.666 1797.423    0.000 1797.423     0.000 2714.995    0.000 2714.995
168.50  5201.197  209.370    0.000  209.370   892.270 1809.402    0.000 1809.402     0.000 2521.263    0.000 2521.263
168.60  4967.425  257.176    0.000  257.176   921.848 1715.280    0.000 1715.280    10.154 2585.006    0.000 2585.006
168.70  4888.248  323.988    0.000  323.988  1063.476 1601.616    0.000 1601.616     0.000 2441.040    0.000 2441.040
168.80  4813.959  280.543    0.000  280.543  1044.034 1426.822    0.000 1426.822     0.000 2324.127    0.000 2324.127
168.90  5004.557  325.096    0.000  325.096  1070.358 1565.640    0.000 1565.640     0.000 2626.017    0.000 2626.017
169.00  5107.352  285.975    0.000  285.975  1072.120 1514.657    0.000 1514.657    70.675 2373.476    0.000 2373.476
169.10  4978.897  307.176    0.000  307.176  1108.201 1384.956    0.000 1384.956   182.770 2357.795    0.000 2357.795
169.20  4819.606  315.374    0.000  315.374  1049.655 1615.825    0.000 1615.825   111.693 2397.707    0.000 2397.707
169.30  4944.980  344.854    0.000  344.854   962.539 1702.550    0.000 1702.550   192.924 2270.534    0.000 2270.534
169.40  5137.312  343.819    0.000  343.819   729.294 1958.954    0.000 1958.954    60.621 2739.815    0.000 2739.815
169.50  5223.246  355.777    0.000  355.777   846.063 1998.210    0.000 1998.210    80.929 2780.625    0.000 2780.625
169.60  5027.818  306.826    0.000  306.826   895.397 1911.539    0.000 1911.539    60.320 2682.207    0.000 2682.207
169.70  4878.999  371.154    0.000  371.154   928.430 1685.159    0.000 1685.159   262.692 2478.729    0.000 2478.729
169.80  5120.531  281.658    0.000  281.658   650.615 1840.779    0.000 1840.779    81.231 2453.607    0.000 2453.607
169.90  5025.753  337.408    0.000  337.408   809.245 1885.334    0.000 1885.334   132.000 2489.309    0.000 2489.309
170.00  5197.724  309.456    0.000  309.456   753.561 1879.888    0.000 1879.888    60.923 2650.565    0.000 2650.565
170.10  5194.286  269.724    0.000  269.724   771.106 1886.016    0.000 1886.016     0.000 2605.320    0.000 2605.320
170.20  5154.966  239.631    0.000  239.631   783.940 1893.510    0.000 1893.510    10.154 2617.575    0.000 2617.575
170.30  5276.035  282.136    0.000  282.136   668.340 2155.912    0.000 2155.912    71.077 2748.777    0.000 2748.777
170.40  5196.753  261.352    0.000  261.352   902.693 1840.287    0.000 1840.287    20.308 2855.328    0.000 2855.328
170.50  5101.972  285.187    0.000  285.187   816.021 1900.371    0.000 1900.371     0.000 2663.829    0.000 2663.829
170.60  5064.753  237.891    0.000  237.891   894.229 1990.682    0.000 1990.682     0.000 2875.147    0.000 2875.147
170.70  5105.140  267.718    0.000  267.718  1093.207 1678.403    0.000 1678.403     0.000 3022.217    0.000 3022.217
170.80  5103.265  332.738    0.000  332.738  1154.111 1673.131    0.000 1673.131     0.000 3073.000    0.000 3073.000
170.90  5057.539  286.753    0.000  286.753  1125.406 1541.508    0.000 1541.508     0.000 2609.536    0.000 2609.536
171.00  5050.822  247.699    0.000  247.699   955.614 1708.765    0.000 1708.765     0.000 2790.095    0.000 2790.095
171.10  5073.157  281.015    0.000  281.015   970.279 1480.563    0.000 1480.563     0.000 2286.120    0.000 2286.120
171.20  5085.811  265.335    0.000  265.335   987.492 1690.465    0.000 1690.465     0.000 2604.615    0.000 2604.615
171.30  4988.359  309.142    0.000  309.142   951.915 1741.254    0.000 1741.254     0.000 2668.049    0.000 2668.049
171.40  5110.943  249.360    0.000  249.360  1092.338 1624.286    0.000 1624.286     0.000 2581.394    0.000 2581.394
171.50  5021.061  275.128    0.000  275.128   935.568 1820.169    0.000 1820.169   111.291 2552.645    0.000 2552.645
171.60  5108.809  236.339    0.000  236.339   832.933 1908.712    0.000 1908.712     0.000 2855.043    0.000 2855.043
171.70  5062.528  243.210    0.000  243.210   898.572 1830.744    0.000 1830.744    81.231 2757.325    0.000 2757.325
171.80  5053.161  230.690    0.000  230.690   843.178 2009.347    0.000 2009.347   182.770 2605.817    0.000 2605.817
171.90  5000.818  220.681    0.000  220.681   758.956 2119.922    0.000 2119.922     0.000 2574.349    0.000 2574.349
172.00  5025.395  249.361    0.000  249.361  1025.967 1703.292    0.000 1703.292   101.539 2620.093    0.000 2620.093
172.10  5042.034  304.733    0.000  304.733  1153.466 1593.531    0.000 1593.531   213.231 2624.019    0.000 2624.019
172.20  5018.201  277.908    0.000  277.908  1115.503 1635.428    0.000 1635.428   162.462 2742.346    0.000 2742.346
172.30  5052.962  333.714    0.000  333.714  1207.964 1721.962    0.000 1721.962   264.001 2976.576    0.000 2976.576
172.40  4877.597  333.825    0.000  333.825  1123.310 1790.406    0.000 1790.406   132.000 2968.238    0.000 2968.238
172.50  5004.288  342.213    0.000  342.213  1180.156 1687.125    0.000 1687.125    91.183 3125.564    0.000 3125.564
172.60  4929.240  261.503    0.000  261.503  1013.969 1851.280    0.000 1851.280    10.154 2918.170    0.000 2918.170
172.70  4920.648  302.855    0.000  302.855  1069.496 1654.361    0.000 1654.361     0.000 2878.768    0.000 2878.768
172.80  4863.395  308.279    0.000  308.279  1036.714 1647.482    0.000 1647.482     0.000 3038.809    0.000 3038.809
172.90  4971.220  309.989    0.000  309.989   867.200 1719.212    0.000 1719.212     0.000 2655.779    0.000 2655.779
173.00  5013.209  354.774    0.000  354.774   823.902 1911.198    0.000 1911.198     0.000 3108.479    0.000 3108.479
173.10  4929.115  378.547    0.000  378.547   954.775 1965.494    0.000 1965.494    10.154 3036.096    0.000 3036.096
173.20  4950.430  363.065    0.000  363.065   903.706 1919.687    0.000 1919.687     0.000 2936.979    0.000 2936.979
173.30  4932.875  354.100    0.000  354.100  1121.607 1824.552    0.000 1824.552    10.154 3403.846    0.000 3403.846
173.40  4892.005  334.760    0.000  334.760  1172.582 1840.133    0.000 1840.133    91.385 3311.564    0.000 3311.564
173.50  4946.817  336.777    0.000  336.777   928.918 2027.430    0.000 2027.430     0.000 3209.415    0.000 3209.415
173.60  4944.002  354.766    0.000  354.766   975.480 1805.564    0.000 1805.564    20.308 2944.004    0.000 2944.004
173.70  5023.192  375.202    0.000  375.202  1017.027 1943.278    0.000 1943.278     0.000 3127.078    0.000 3127.078
173.80  4992.772  452.566    0.000  452.566  1121.395 1818.164    0.000 1818.164     0.000 3302.408    0.000 3302.408
173.90  4897.517  497.608    0.000  497.608   926.445 1900.921    0.000 1900.921     0.000 2989.862    0.000 2989.862
174.00  5031.382  417.047    0.000  417.047  1001.072 1770.094    0.000 1770.094     0.000 3027.362    0.000 3027.362
174.10  5001.659  443.369    0.000  443.369  1151.348 1754.362    0.000 1754.362     0.000 2855.949    0.000 2855.949
174.20  5042.659  425.400    0.000  425.400  1242.728 1727.613    0.000 1727.613    10.154 3161.859    0.000 3161.859
174.30  4919.473  382.993    0.000  382.993  1467.797 1486.182    0.000 1486.182    70.775 3400.627    0.000 3400.627
174.40  5069.291  373.839    0.000  373.839  1324.775 1649.477    0.000 1649.477    10.154 3117.826    0.000 3117.826
174.50  5000.603  346.467    0.000  346.467  1350.380 1661.406    0.000 1661.406    50.769 3250.836    0.000 3250.836
174.60  4845.327  365.385    0.000  365.385  1280.911 1588.095    0.000 1588.095    10.154 3091.091    0.000 3091.091
174.70  4983.946  332.899    0.000  332.899  1311.594 1666.432    0.000 1666.432    40.616 3240.186    0.000 3240.186
174.80  5024.130  334.118    0.000  334.118  1249.172 1776.245    0.000 1776.245    20.308 3298.191    0.000 3298.191
174.90  4847.917  303.366    0.000  303.366  1171.702 1658.029    0.000 1658.029   132.000 3091.990    0.000 3091.990
175.00  4847.838  360.021    0.000  360.021  1126.291 1633.781    0.000 1633.781     0.000 3086.673    0.000 3086.673
175.10  4732.223  360.731    0.000  360.731  1229.300 1690.728    0.000 1690.728     0.000 3137.343    0.000 3137.343
175.20  4875.702  289.326    0.000  289.326  1345.347 1417.998    0.000 1417.998   213.231 2803.066    0.000 2803.066
175.30  5007.568  307.550    0.000  307.550  1393.984 1488.604    0.000 1488.604   324.924 2852.931    0.000 2852.931
175.40  4910.311  289.745    0.000  289.745  1391.301 1450.345    0.000 1450.345    50.769 3036.303    0.000 3036.303
175.50  4827.208  355.675    0.000  355.675  1402.485 1395.541    0.000 1395.541    50.769 2928.931    0.000 2928.931
175.60  4864.418  367.574    0.000  367.574  1456.829 1375.307    0.000 1375.307    40.616 2989.355    0.000 2989.355
175.70  4827.973  352.651    0.000  352.651  1339.754 1475.602    0.000 1475.602    20.308 3020.617    0.000 3020.617
175.80  5150.189  334.004    0.000  334.004  1333.952 1461.978    0.000 1461.978     0.000 2870.419    0.000 2870.419
175.90  5169.761  292.094    0.000  292.094  1553.492 1350.292    0.000 1350.292   243.693 2848.100    0.000 2848.100
176.00  4988.599  332.413    0.000  332.413  1461.002 1319.488    0.000 1319.488   233.539 2550.534    0.000 2550.534
176.10  5034.832  342.479    0.000  342.479  1272.932 1418.741    0.000 1418.741    30.462 2831.320    0.000 2831.320
176.20  5050.406  338.537    0.000  338.537  1019.754 1846.111    0.000 1846.111    40.616 2764.162    0.000 2764.162
176.30  4994.479  389.828    0.000  389.828  1163.334 1845.570    0.000 1845.570     0.000 3058.516    0.000 3058.516
176.40  5160.611  392.450    0.000  392.450  1110.032 1794.974    0.000 1794.974    20.308 3013.589    0.000 3013.589
176.50  4981.428  380.329    0.000  380.329  1037.048 1755.657    0.000 1755.657     0.000 2872.338    0.000 2872.338
176.60  4951.333  406.186    0.000  406.186  1078.850 1726.662    0.000 1726.662    10.154 2742.854    0.000 2742.854
176.70  5096.845  410.698    0.000  410.698  1077.681 1799.582    0.000 1799.582     0.000 3009.457    0.000 3009.457
176.80  4997.131  368.541    0.000  368.541  1118.751 1679.441    0.000 1679.441     0.000 2920.485    0.000 2920.485
176.90  4851.059  406.724    0.000  406.724   937.517 1785.146    0.000 1785.146     0.000 2649.750    0.000 2649.750
177.00  5004.174  398.413    0.000  398.413  1133.149 1629.974    0.000 1629.974    10.154 2766.667    0.000 2766.667
177.10  4911.387  407.539    0.000  407.539   883.389 1891.890    0.000 1891.890     0.000 3006.349    0.000 3006.349
177.20  4942.792  438.486    0.000  438.486  1064.804 1700.629    0.000 1700.629     0.000 2852.834    0.000 2852.834
177.30  4838.998  397.248    0.000  397.248   964.410 1841.217    0.000 1841.217    30.462 2836.749    0.000 2836.749
177.40  4876.994  389.227    0.000  389.227  1031.125 1765.525    0.000 1765.525    60.923 2997.403    0.000 2997.403
177.50  5042.385  396.082    0.000  396.082  1073.318 1784.028    0.000 1784.028     0.000 2865.101    0.000 2865.101
177.60  4997.912  415.812    0.000  415.812  1144.911 1629.414    0.000 1629.414     0.000 2809.394    0.000 2809.394
177.70  4929.792  348.966    0.000  348.966  1428.015 1431.018    0.000 1431.018    60.923 2907.217    0.000 2907.217
177.80  5055.680  394.087    0.000  394.087  1334.444 1422.011    0.000 1422.011    71.077 2905.503    0.000 2905.503
177.90  5084.595  299.228    0.000  299.228  1434.208 1549.606    0.000 1549.606    40.616 2797.334    0.000 2797.334
178.00  5100.232  310.998    0.000  310.998  1434.178 1450.605    0.000 1450.605   111.693 2779.134    0.000 2779.134
178.10  5107.540  325.930    0.000  325.930  1422.492 1540.904    0.000 1540.904    50.769 2934.155    0.000 2934.155
178.20  4958.945  371.631    0.000  371.631  1263.662 1527.196    0.000 1527.196     0.000 3204.587    0.000 3204.587
178.30  5094.654  381.665    0.000  381.665  1274.134 1465.827    0.000 1465.827    20.308 2924.918    0.000 2924.918
178.40  5091.363  354.580    0.000  354.580  1274.046 1611.937    0.000 1611.937   101.539 2710.778    0.000 2710.778
178.50  4922.058  381.264    0.000  381.264  1169.897 1664.991    0.000 1664.991    50.769 2847.500    0.000 2847.500
178.60  4953.536  338.607    0.000  338.607  1319.651 1529.375    0.000 1529.375    50.769 2768.982    0.000 2768.982
178.70  5089.613  349.948    0.000  349.948  1134.807 1552.932    0.000 1552.932    10.154 2698.510    0.000 2698.510
178.80  5014.340  340.368    0.000  340.368  1193.016 1732.449    0.000 1732.449    60.923 2796.434    0.000 2796.434
178.90  4887.015  377.430    0.000  377.430  1116.074 1737.900    0.000 1737.900    50.769 2812.724    0.000 2812.724
179.00  4978.796  383.964    0.000  383.964  1256.022 1624.076    0.000 1624.076    30.462 3052.079    0.000 3052.079
179.10  4917.760  387.546    0.000  387.546  1094.933 1699.086    0.000 1699.086    10.154 2747.568    0.000 2747.568
179.20  4892.692  378.023    0.000  378.023  1227.007 1559.768    0.000 1559.768    40.616 2754.712    0.000 2754.712
179.30  4840.722  394.006    0.000  394.006  1116.761 1693.248    0.000 1693.248    30.462 3159.448    0.000 3159.448
179.40  4988.121  326.022    0.000  326.022  1242.925 1601.213    0.000 1601.213   132.000 2869.512    0.000 2869.512
179.50  4924.018  354.747    0.000  354.747  1106.646 1628.667    0.000 1628.667    30.462 3081.737    0.000 3081.737
179.60  4959.317  317.301    0.000  317.301  1408.888 1449.167    0.000 1449.167    30.462 2868.911    0.000 2868.911
179.70  4857.198  335.798    0.000  335.798  1345.387 1471.772    0.000 1471.772    10.154 2835.934    0.000 2835.934
179.80  4952.075  273.826    0.000  273.826  1263.492 1655.139    0.000 1655.139     0.000 3137.641    0.000 3137.641
179.90  4930.124  323.665    0.000  323.665  1128.921 1710.560    0.000 1710.560     0.000 2957.185    0.000 2957.185
180.00  4747.930  315.953    0.000  315.953  1148.549 1691.213    0.000 1691.213    10.154 3037.215    0.000 3037.215
180.10  4846.688  332.992    0.000  332.992   969.089 1783.168    0.000 1783.168     0.000 2903.808    0.000 2903.808
180.20  4920.660  343.639    0.000  343.639  1231.675 1804.424    0.000 1804.424    50.769 3027.860    0.000 3027.860
180.30  4974.673  332.299    0.000  332.299  1346.280 1524.672    0.000 1524.672     0.000 2883.593    0.000 2883.593
180.40  4963.918  350.967    0.000  350.967  1372.302 1520.723    0.000 1520.723     0.000 3072.287    0.000 3072.287
180.50  4902.188  333.273    0.000  333.273  1300.167 1464.694    0.000 1464.694     0.000 2968.145    0.000 2968.145
180.60  4867.738  323.090    0.000  323.090  1376.644 1394.139    0.000 1394.139     0.000 2756.924    0.000 2756.924
180.70  4940.129  316.628    0.000  316.628  1159.217 1627.859    0.000 1627.859    10.154 3020.117    0.000 3020.117
180.80  5104.308  358.664    0.000  358.664  1236.384 1604.347    0.000 1604.347    10.154 3106.075    0.000 3106.075
180.90  5079.808  318.529    0.000  318.529  1351.649 1562.490    0.000 1562.490     0.000 2887.917    0.000 2887.917
181.00  4923.865  357.863    0.000  357.863  1537.440 1471.544    0.000 1471.544    20.308 3139.343    0.000 3139.343
181.10  5115.915  323.697    0.000  323.697  1474.833 1416.988    0.000 1416.988     0.000 2914.968    0.000 2914.968
181.20  4999.624  320.307    0.000  320.307  1180.269 1454.419    0.000 1454.419     0.000 2954.371    0.000 2954.371
181.30  5050.532  325.801    0.000  325.801  1505.544 1440.667    0.000 1440.667     0.000 2980.806    0.000 2980.806
181.40  5032.792  326.318    0.000  326.318  1193.023 1541.013    0.000 1541.013    20.308 2766.374    0.000 2766.374
181.50  4987.153  299.006    0.000  299.006  1299.209 1424.231    0.000 1424.231    10.154 2728.872    0.000 2728.872
181.60  5045.645  316.428    0.000  316.428  1495.283 1373.341    0.000 1373.341    10.154 2997.902    0.000 2997.902
181.70  4911.791  343.128    0.000  343.128  1443.876 1358.276    0.000 1358.276    20.308 2863.595    0.000 2863.595
181.80  4990.493  333.039    0.000  333.039  1444.047 1381.239    0.000 1381.239    50.769 2818.238    0.000 2818.238
181.90  4986.150  340.050    0.000  340.050  1336.171 1500.804    0.000 1500.804     0.000 2726.865    0.000 2726.865
182.00  4955.751  294.616    0.000  294.616  1173.615 1730.751    0.000 1730.751     0.000 2685.641    0.000 2685.641
182.10  5031.149  317.155    0.000  317.155  1228.945 1601.312    0.000 1601.312     0.000 2781.854    0.000 2781.854
182.20  5064.631  358.851    0.000  358.851  1294.970 1651.309    0.000 1651.309     0.000 2741.648    0.000 2741.648
182.30  5108.391  368.708    0.000  368.708   977.331 1749.067    0.000 1749.067     0.000 2707.049    0.000 2707.049
182.40  4952.792  329.954    0.000  329.954  1176.891 1732.379    0.000 1732.379     0.000 2802.156    0.000 2802.156
182.50  4986.407  325.674    0.000  325.674   976.209 1795.043    0.000 1795.043     0.000 2822.168    0.000 2822.168
182.60  5142.589  357.444    0.000  357.444  1210.499 1619.213    0.000 1619.213     0.000 2696.203    0.000 2696.203
182.70  5129.768  366.904    0.000  366.904  1021.699 1844.725    0.000 1844.725     0.000 2616.177    0.000 2616.177
182.80  5286.507  416.141    0.000  416.141  1023.778 2098.529    0.000 2098.529     0.000 3086.372    0.000 3086.372
182.90  5193.674  364.512    0.000  364.512  1022.736 1913.052    0.000 1913.052     0.000 2970.343    0.000 2970.343
183.00  4942.608  385.392    0.000  385.392  1119.193 1912.432    0.000 1912.432     0.000 2824.686    0.000 2824.686
183.10  5176.633  319.778    0.000  319.778  1162.158 1788.043    0.000 1788.043     0.000 2928.533    0.000 2928.533
183.20  5033.840  339.193    0.000  339.193  1121.484 1726.786    0.000 1726.786    10.154 2652.372    0.000 2652.372
183.30  5054.815  324.233    0.000  324.233  1157.476 1638.634    0.000 1638.634     0.000 2686.451    0.000 2686.451
183.40  4918.545  349.732    0.000  349.732  1115.856 1687.997    0.000 1687.997     0.000 2947.134    0.000 2947.134
183.50  4812.146  327.313    0.000  327.313  1341.752 1472.047    0.000 1472.047     0.000 2939.593    0.000 2939.593
183.60  4943.616  319.974    0.000  319.974  1198.849 1619.270    0.000 1619.270     0.000 2920.887    0.000 2920.887
183.70  4972.785  316.833    0.000  316.833  1103.618 1655.402    0.000 1655.402     0.000 2997.692    0.000 2997.692
183.80  4928.159  281.220    0.000  281.220  1278.873 1593.231    0.000 1593.231    20.308 2956.778    0.000 2956.778
183.90  5006.087  291.748    0.000  291.748  1154.812 1600.836    0.000 1600.836    10.154 2496.237    0.000 2496.237
184.00  4858.398  306.979    0.000  306.979  1232.717 1640.344    0.000 1640.344   121.847 2840.058    0.000 2840.058
184.10  4960.024  285.978    0.000  285.978  1123.077 1663.211    0.000 1663.211     0.000 2882.883    0.000 2882.883
184.20  4847.397  377.747    0.000  377.747  1324.944 1531.261    0.000 1531.261    91.385 2826.990    0.000 2826.990
184.30  4932.264  337.503    0.000  337.503  1361.768 1486.907    0.000 1486.907    10.154 2991.257    0.000 2991.257
184.40  4870.774  322.753    0.000  322.753  1217.151 1468.754    0.000 1468.754     0.000 2675.483    0.000 2675.483
184.50  4796.359  301.186    0.000  301.186  1381.438 1425.204    0.000 1425.204     0.000 2728.764    0.000 2728.764
184.60  4898.738  328.859    0.000  328.859  1335.231 1431.045    0.000 1431.045     0.000 2688.656    0.000 2688.656
184.70  4885.418  309.377    0.000  309.377  1402.448 1374.549    0.000 1374.549    20.107 2877.153    0.000 2877.153
184.80  5140.105  323.235    0.000  323.235  1498.685 1480.641    0.000 1480.641    10.154 3135.126    0.000 3135.126
184.90  5015.019  307.984    0.000  307.984  1545.370 1355.519    0.000 1355.519    30.462 2879.363    0.000 2879.363
185.00  5167.045  303.680    0.000  303.680  1580.441 1347.873    0.000 1347.873     0.000 3346.647    0.000 3346.647
185.10  5210.195  284.940    0.000  284.940  1613.158 1290.815    0.000 1290.815    30.361 2908.925    0.000 2908.925
185.20  5150.087  318.167    0.000  318.167  1559.005 1313.143    0.000 1313.143    10.154 2845.094    0.000 2845.094
185.30  5186.907  280.290    0.000  280.290  1306.253 1589.029    0.000 1589.029     0.000 2980.199    0.000 2980.199
185.40  4941.188  323.405    0.000  323.405  1303.876 1572.032    0.000 1572.032    30.462 2821.359    0.000 2821.359
185.50  4995.699  339.656    0.000  339.656  1206.607 1725.564    0.000 1725.564    40.616 2866.903    0.000 2866.903
185.60  4841.183  346.140    0.000  346.140  1157.414 1621.937    0.000 1621.937     9.953 2714.802    0.000 2714.802
185.70  5069.318  290.508    0.000  290.508  1223.130 1595.429    0.000 1595.429     0.000 2811.507    0.000 2811.507
185.80  4905.295  287.491    0.000  287.491  1134.373 1524.488    0.000 1524.488    60.923 2598.582    0.000 2598.582
185.90  5066.048  310.732    0.000  310.732  1117.855 1543.031    0.000 1543.031     0.000 2665.437    0.000 2665.437
186.00  5049.825  310.987    0.000  310.987   975.359 1642.199    0.000 1642.199     0.000 2629.239    0.000 2629.239
186.10  4922.140  430.257    0.000  430.257  1081.706 1750.464    0.000 1750.464     0.000 2739.728    0.000 2739.728
186.20  4782.064  381.986    0.000  381.986  1079.076 1586.754    0.000 1586.754     0.000 2565.913    0.000 2565.913
186.30  4873.438  340.889    0.000  340.889  1227.142 1658.084    0.000 1658.084    60.923 3058.722    0.000 3058.722
186.40  4765.341  359.759    0.000  359.759  1073.579 1740.482    0.000 1740.482    10.154 2776.522    0.000 2776.522
186.50  4983.174  344.184    0.000  344.184  1019.112 1706.729    0.000 1706.729    20.308 2682.434    0.000 2682.434
186.60  4946.677  376.787    0.000  376.787  1092.000 1730.428    0.000 1730.428     0.000 2711.688    0.000 2711.688
186.70  4798.353  421.907    0.000  421.907  1017.240 1921.045    0.000 1921.045     0.000 3088.284    0.000 3088.284
186.80  4942.270  417.037    0.000  417.037  1168.346 1836.154    0.000 1836.154     0.000 2899.976    0.000 2899.976
186.90  4967.280  404.139    0.000  404.139  1161.472 1543.824    0.000 1543.824    71.077 2776.423    0.000 2776.423
187.00  4909.418  415.367    0.000  415.367  1154.162 1656.966    0.000 1656.966     0.000 2899.674    0.000 2899.674
187.10  5184.866  354.908    0.000  354.908  1256.801 1628.985    0.000 1628.985   132.000 2625.318    0.000 2625.318
187.20  4938.892  422.625    0.000  422.625   979.593 1755.696    0.000 1755.696     0.000 2678.501    0.000 2678.501
187.30  4973.587  391.897    0.000  391.897  1104.208 1826.839    0.000 1826.839     0.000 3151.813    0.000 3151.813
187.40  5006.018  423.615    0.000  423.615   906.733 2008.799    0.000 2008.799     0.000 3070.478    0.000 3070.478
187.50  4931.286  431.155    0.000  431.155  1051.133 1840.738    0.000 1840.738    10.154 3041.731    0.000 3041.731
187.60  4840.000  377.586    0.000  377.586  1029.384 1827.057    0.000 1827.057    10.154 3299.808    0.000 3299.808
187.70  4982.095  438.714    0.000  438.714  1011.281 1932.629    0.000 1932.629     0.000 3059.029    0.000 3059.029
187.80  4706.054  476.043    0.000  476.043   971.771 1965.953    0.000 1965.953     0.000 3244.606    0.000 3244.606
187.90  4981.538  407.510    0.000  407.510  1137.911 1836.239    0.000 1836.239     0.000 3141.657    0.000 3141.657
188.00  4708.837  425.348    0.000  425.348  1108.028 1745.159    0.000 1745.159     0.000 3092.703    0.000 3092.703
188.10  4874.250  417.928    0.000  417.928  1199.261 1684.718    0.000 1684.718     0.000 2897.775    0.000 2897.775
188.20  4816.469  407.738    0.000  407.738  1190.276 1714.765    0.000 1714.765     0.000 3067.776    0.000 3067.776
188.30  4844.567  428.330    0.000  428.330  1288.371 1679.269    0.000 1679.269     0.000 2958.693    0.000 2958.693
188.40  4867.460  367.694    0.000  367.694  1043.257 1732.313    0.000 1732.313     0.000 3021.119    0.000 3021.119
188.50  4978.374  362.275    0.000  362.275  1202.568 1771.833    0.000 1771.833    10.154 3321.716    0.000 3321.716
188.60  4878.327  406.439    0.000  406.439  1035.226 2011.078    0.000 2011.078     0.000 3119.138    0.000 3119.138
188.70  4968.539  425.379    0.000  425.379   859.225 2024.402    0.000 2024.402     0.000 3037.808    0.000 3037.808
188.80  4837.180  418.125    0.000  418.125   695.325 2148.954    0.000 2148.954     0.000 2999.103    0.000 2999.103
188.90  4837.650  496.641    0.000  496.641   796.271 2133.558    0.000 2133.558     0.000 3151.311    0.000 3151.311
189.00  4931.997  442.300    0.000  442.300   850.671 2079.612    0.000 2079.612     0.000 3082.145    0.000 3082.145
189.10  4859.753  422.006    0.000  422.006   973.450 1933.379    0.000 1933.379    10.154 3008.752    0.000 3008.752
189.20  5029.861  345.071    0.000  345.071  1096.453 1892.888    0.000 1892.888    10.154 3235.760    0.000 3235.760
189.30  4936.126  420.417    0.000  420.417   851.882 2039.963    0.000 2039.963     0.000 2805.476    0.000 2805.476
189.40  4898.314  396.120    0.000  396.120   973.277 1832.343    0.000 1832.343     0.000 2841.169    0.000 2841.169
189.50  4868.162  448.248    0.000  448.248   764.550 2018.693    0.000 2018.693     0.000 2889.122    0.000 2889.122
189.60  4880.817  454.179    0.000  454.179   738.820 2123.728    0.000 2123.728     0.000 2949.736    0.000 2949.736
189.70  5048.733  451.205    0.000  451.205   913.044 2068.356    0.000 2068.356     0.000 3037.603    0.000 3037.603
189.80  4976.025  431.998    0.000  431.998   963.885 1953.322    0.000 1953.322     0.000 3001.813    0.000 3001.813
189.90  4817.534  456.042    0.000  456.042  1001.885 1785.150    0.000 1785.150     0.000 2850.415    0.000 2850.415
190.00  4957.939  423.250    0.000  423.250  1197.251 1790.821    0.000 1790.821     0.000 3233.646    0.000 3233.646
190.10  5031.546  397.374    0.000  397.374  1264.721 1700.996    0.000 1700.996     0.000 3030.468    0.000 3030.468
190.20  5000.258  360.583    0.000  360.583  1355.919 1550.630    0.000 1550.630     0.000 3051.978    0.000 3051.978
190.30  4964.921  362.563    0.000  362.563  1407.595 1527.596    0.000 1527.596     0.000 3039.315    0.000 3039.315
190.40  5073.333  352.656    0.000  352.656  1249.677 1790.995    0.000 1790.995     0.000 3179.169    0.000 3179.169
190.50  4940.748  421.363    0.000  421.363  1175.338 1780.229    0.000 1780.229     0.000 3059.624    0.000 3059.624
190.60  4987.095  373.641    0.000  373.641  1304.445 1616.708    0.000 1616.708    30.462 3281.199    0.000 3281.199
190.70  5017.752  364.532    0.000  364.532  1084.035 1775.043    0.000 1775.043     0.000 2891.742    0.000 2891.742
190.80  5103.806  317.485    0.000  317.485  1078.854 1723.364    0.000 1723.364     0.000 2777.935    0.000 2777.935
190.90  5044.892  367.321    0.000  367.321  1013.099 1844.397    0.000 1844.397     0.000 3131.115    0.000 3131.115
191.00  5106.235  380.313    0.000  380.313  1069.907 1842.054    0.000 1842.054     0.000 2995.292    0.000 2995.292
191.10  4920.754  435.485    0.000  435.485  1052.182 1833.530    0.000 1833.530    10.154 2771.605    0.000 2771.605
191.20  4924.719  440.436    0.000  440.436   788.842 2012.396    0.000 2012.396     0.000 2839.260    0.000 2839.260
191.30  4976.941  402.143    0.000  402.143   794.279 2021.075    0.000 2021.075     0.000 2960.802    0.000 2960.802
191.40  4955.771  385.756    0.000  385.756  1010.934 1841.286    0.000 1841.286    20.308 3101.254    0.000 3101.254
191.50  5010.176  429.108    0.000  429.108  1107.175 1733.409    0.000 1733.409     0.000 3059.734    0.000 3059.734
191.60  5017.187  392.221    0.000  392.221  1245.119 1788.871    0.000 1788.871     0.000 3311.566    0.000 3311.566
191.70  4904.036  420.890    0.000  420.890  1284.156 1690.716    0.000 1690.716     0.000 3030.270    0.000 3030.270
191.80  5009.843  373.952    0.000  373.952  1280.971 1626.690    0.000 1626.690     0.000 3029.873    0.000 3029.873
191.90  4960.960  369.853    0.000  369.853  1157.818 1843.494    0.000 1843.494    10.053 3292.467    0.000 3292.467
192.00  4986.817  355.442    0.000  355.442  1233.350 1707.631    0.000 1707.631   111.693 3234.851    0.000 3234.851
192.10  4995.449  350.071    0.000  350.071   978.617 1923.327    0.000 1923.327    50.669 3156.138    0.000 3156.138
192.20  5054.188  353.904    0.000  353.904   963.174 2008.784    0.000 2008.784    20.207 3190.407    0.000 3190.407
192.30  5213.574  378.943    0.000  378.943  1132.690 1822.123    0.000 1822.123    20.106 3364.725    0.000 3364.725
192.40  5074.164  394.529    0.000  394.529  1138.526 1840.981    0.000 1840.981    40.515 3327.635    0.000 3327.635
192.50  5087.190  447.098    0.000  447.098  1123.651 1838.958    0.000 1838.958     0.000 3257.966    0.000 3257.966
192.60  4861.630  354.785    0.000  354.785  1210.573 1570.959    0.000 1570.959   233.539 2716.304    0.000 2716.304
192.70  4941.459  381.688    0.000  381.688  1190.776 1709.253    0.000 1709.253    10.154 3070.183    0.000 3070.183
192.80  5069.812  454.498    0.000  454.498  1007.247 1970.063    0.000 1970.063    20.308 3276.970    0.000 3276.970
192.90  4829.739  419.476    0.000  419.476   923.286 1965.710    0.000 1965.710     0.000 3023.325    0.000 3023.325
193.00  5085.291  437.550    0.000  437.550  1109.302 1872.623    0.000 1872.623     0.000 3211.122    0.000 3211.122
193.10  4928.815  442.847    0.000  442.847  1126.981 1740.865    0.000 1740.865     0.000 2908.708    0.000 2908.708
193.20  5079.802  389.071    0.000  389.071  1181.199 1691.974    0.000 1691.974     0.000 3090.981    0.000 3090.981
193.30  4937.215  415.191    0.000  415.191  1211.927 1563.010    0.000 1563.010     0.000 3033.165    0.000 3033.165
193.40  5045.929  406.491    0.000  406.491  1359.832 1589.688    0.000 1589.688    10.053 3357.686    0.000 3357.686
193.50  4910.649  408.172    0.000  408.172  1335.430 1520.377    0.000 1520.377    10.154 3140.248    0.000 3140.248
193.60  4905.210  407.606    0.000  407.606  1427.504 1521.735    0.000 1521.735     0.000 3134.711    0.000 3134.711
193.70  4972.852  384.958    0.000  384.958  1387.430 1529.212    0.000 1529.212     0.000 3045.146    0.000 3045.146
193.80  5035.793  383.739    0.000  383.739  1266.115 1580.646    0.000 1580.646     0.000 2988.942    0.000 2988.942
193.90  4850.672  380.310    0.000  380.310  1179.579 1692.674    0.000 1692.674     0.000 2828.702    0.000 2828.702
194.00  4984.249  352.564    0.000  352.564  1198.546 1545.506    0.000 1545.506     0.000 2872.030    0.000 2872.030
194.10  4988.022  393.457    0.000  393.457  1097.153 1742.591    0.000 1742.591     0.000 2990.045    0.000 2990.045
194.20  4967.067  376.021    0.000  376.021  1193.554 1519.609    0.000 1519.609    10.154 2857.444    0.000 2857.444
194.30  4891.019  354.344    0.000  354.344  1113.525 1579.099    0.000 1579.099    20.308 2780.832    0.000 2780.832
194.40  4683.645  390.837    0.000  390.837  1241.524 1416.596    0.000 1416.596     0.000 2911.724    0.000 2911.724
194.50  4962.168  344.967    0.000  344.967  1306.098 1541.403    0.000 1541.403     0.000 3262.790    0.000 3262.790
194.60  5039.537  329.783    0.000  329.783  1210.929 1501.136    0.000 1501.136     0.000 2891.115    0.000 2891.115
194.70  4984.474  360.275    0.000  360.275  1255.652 1575.577    0.000 1575.577     0.000 2889.707    0.000 2889.707
194.80  4978.891  371.125    0.000  371.125  1275.772 1530.749    0.000 1530.749     0.000 3026.243    0.000 3026.243
194.90  4955.224  331.702    0.000  331.702  1365.526 1427.156    0.000 1427.156     0.000 2876.848    0.000 2876.848
195.00  4863.914  371.436    0.000  371.436  1224.219 1522.933    0.000 1522.933     0.000 2866.895    0.000 2866.895
195.10  5014.158  351.552    0.000  351.552  1315.815 1401.579    0.000 1401.579    10.154 2719.806    0.000 2719.806
195.20  4978.284  356.607    0.000  356.607  1362.737 1380.142    0.000 1380.142     0.000 2645.921    0.000 2645.921
195.30  5076.982  299.244    0.000  299.244  1439.694 1297.037    0.000 1297.037     0.000 2674.878    0.000 2674.878
195.40  4874.252  361.834    0.000  361.834  1296.770 1413.513    0.000 1413.513    10.053 2394.293    0.000 2394.293
195.50  5030.068  345.284    0.000  345.284  1401.149 1391.419    0.000 1391.419    10.154 2959.290    0.000 2959.290
195.60  5044.229  324.028    0.000  324.028  1496.092 1363.090    0.000 1363.090     0.000 2960.687    0.000 2960.687
195.70  5009.955  374.417    0.000  374.417  1395.498 1397.808    0.000 1397.808     0.000 3075.497    0.000 3075.497
195.80  5028.098  323.403    0.000  323.403  1313.059 1520.783    0.000 1520.783     0.000 3064.539    0.000 3064.539
195.90  5097.917  320.829    0.000  320.829  1547.603 1373.218    0.000 1373.218    10.154 3261.792    0.000 3261.792
196.00  4932.840  327.978    0.000  327.978  1426.083 1439.392    0.000 1439.392     0.000 3112.195    0.000 3112.195
196.10  5141.045  313.935    0.000  313.935  1496.019 1465.734    0.000 1465.734     0.000 3143.251    0.000 3143.251
196.20  5152.545  336.820    0.000  336.820  1411.720 1589.242    0.000 1589.242     0.000 3334.866    0.000 3334.866
196.30  5065.457  319.368    0.000  319.368  1173.891 1692.568    0.000 1692.568     0.000 3074.486    0.000 3074.486
196.40  5182.527  316.864    0.000  316.864  1416.764 1506.099    0.000 1506.099    30.462 3192.724    0.000 3192.724
196.50  5170.381  338.900    0.000  338.900  1430.461 1408.016    0.000 1408.016     0.000 3210.921    0.000 3210.921
196.60  4935.613  328.481    0.000  328.481  1661.275 1134.837    0.000 1134.837     0.000 3033.675    0.000 3033.675
196.70  4992.800  354.212    0.000  354.212  1886.765  926.323    0.000  926.323     0.000 2942.796    0.000 2942.796
196.80  5058.089  378.907    0.000  378.907  1580.482 1373.414    0.000 1373.414     0.000 3312.759    0.000 3312.759
196.90  4971.628  353.482    0.000  353.482  1359.977 1431.795    0.000 1431.795     0.000 2856.442    0.000 2856.442
197.00  5096.794  329.762    0.000  329.762  1407.938 1327.382    0.000 1327.382     0.000 3070.975    0.000 3070.975
197.10  5047.334  338.682    0.000  338.682  1542.040 1387.688    0.000 1387.688     0.000 3221.876    0.000 3221.876
197.20  4987.110  353.122    0.000  353.122  1533.103 1204.739    0.000 1204.739    10.154 3029.449    0.000 3029.449
197.30  5211.611  343.221    0.000  343.221  1649.891 1205.307    0.000 1205.307     0.000 3102.834    0.000 3102.834
197.40  4869.683  342.776    0.000  342.776  1481.642 1506.800    0.000 1506.800    20.106 3244.886    0.000 3244.886
197.50  4949.171  354.254    0.000  354.254  1521.123 1253.118    0.000 1253.118    20.006 3022.508    0.000 3022.508
197.60  4856.793  361.480    0.000  361.480  1671.780 1198.693    0.000 1198.693    80.425 2963.901    0.000 2963.901
197.70  4987.299  343.278    0.000  343.278  1481.093 1220.339    0.000 1220.339    90.579 3103.339    0.000 3103.339
197.80  4904.989  347.198    0.000  347.198  1537.452 1286.018    0.000 1286.018   201.465 2953.044    0.000 2953.044
197.90  4986.969  294.343    0.000  294.343  1642.438 1104.525    0.000 1104.525    80.828 2992.853    0.000 2992.853
198.00  5048.615  309.789    0.000  309.789  1680.742 1109.496    0.000 1109.496    90.780 2963.098    0.000 2963.098
198.10  4917.366  327.284    0.000  327.284  1680.520 1178.320    0.000 1178.320    20.106 3053.775    0.000 3053.775
198.20  4979.434  359.460    0.000  359.460  1673.284 1232.670    0.000 1232.670     0.000 3176.229    0.000 3176.229
198.30  5026.170  346.075    0.000  346.075  1673.123 1248.524    0.000 1248.524     0.000 3377.790    0.000 3377.790
198.40  5072.705  290.647    0.000  290.647  1752.665 1213.422    0.000 1213.422    50.265 3389.457    0.000 3389.457
198.50  5074.791  323.346    0.000  323.346  1752.618 1314.402    0.000 1314.402     0.000 3386.231    0.000 3386.231
198.60  4944.527  295.090    0.000  295.090  1533.128 1440.828    0.000 1440.828     0.000 3073.681    0.000 3073.681
198.70  5020.522  346.544    0.000  346.544  1804.800 1156.268    0.000 1156.268     0.000 3088.665    0.000 3088.665
198.80  5031.965  310.361    0.000  310.361  1656.542 1300.312    0.000 1300.312    10.053 3245.189    0.000 3245.189
198.90  4917.533  327.299    0.000  327.299  1401.594 1401.926    0.000 1401.926    20.106 3034.677    0.000 3034.677
199.00  5090.335  297.246    0.000  297.246  1584.557 1335.892    0.000 1335.892     0.000 3307.722    0.000 3307.722
199.10  5142.940  323.914    0.000  323.914  1808.207 1205.808    0.000 1205.808    60.319 3164.365    0.000 3164.365
199.20  5155.036  339.992    0.000  339.992  1872.882 1110.401    0.000 1110.401     0.000 3092.385    0.000 3092.385
199.30  5218.766  350.969    0.000  350.969  1956.055 1027.849    0.000 1027.849    20.308 3181.954    0.000 3181.954
199.40  5132.297  373.495    0.000  373.495  1935.814  917.576    0.000  917.576    10.154 3267.007    0.000 3267.007
199.50  5315.593  340.890    0.000  340.890  1986.452  962.804    0.000  962.804    10.154 3251.430    0.000 3251.430
199.60  5250.754  359.225    0.000  359.225  2037.644  914.001    0.000  914.001     0.000 3173.621    0.000 3173.621
199.70  5117.401  368.527    0.000  368.527  1846.828  991.045    0.000  991.045    20.106 2954.352    0.000 2954.352
199.80  5237.875  328.525    0.000  328.525  1828.495  995.802    0.000  995.802    10.154 3143.455    0.000 3143.455
199.90  5155.009  330.314    0.000  330.314  1705.478 1080.711    0.000 1080.711     0.000 3226.597    0.000 3226.597
200.00  5226.639  346.968    0.000  346.968  1904.721 1028.622    0.000 1028.622   100.531 3165.171    0.000 3165.171
200.10  5268.656  362.869    0.000  362.869  1822.673 1087.888    0.000 1087.888    80.425 3276.059    0.000 3276.059
200.20  5008.711  357.825    0.000  357.825  1692.965 1199.902    0.000 1199.902     0.000 3306.718    0.000 3306.718
200.30  5104.349  339.798    0.000  339.798  1768.599 1124.947    0.000 1124.947     0.000 3161.454    0.000 3161.454
200.40  5135.187  352.256    0.000  352.256  1511.019 1201.428    0.000 1201.428     0.000 3080.924    0.000 3080.924
200.50  5150.386  379.224    0.000  379.224  1431.163 1513.598    0.000 1513.598    10.154 3090.373    0.000 3090.373
200.60  5037.088  387.388    0.000  387.388  1461.869 1440.563    0.000 1440.563    71.077 3140.243    0.000 3140.243
200.70  5075.444  424.700    0.000  424.700  1481.148 1516.317    0.000 1516.317     0.000 3200.763    0.000 3200.763
200.80  4966.418  415.910    0.000  415.910  1461.583 1376.721    0.000 1376.721     0.000 3010.865    0.000 3010.865
200.90  5117.433  381.530    0.000  381.530  1383.542 1585.952    0.000 1585.952     0.000 3020.620    0.000 3020.620
201.00  5230.321  368.614    0.000  368.614  1520.420 1397.382    0.000 1397.382     0.000 3425.667    0.000 3425.667
201.10  5114.652  360.828    0.000  360.828  1663.745 1203.802    0.000 1203.802    89.876 3210.632    0.000 3210.632
201.20  5175.711  333.608    0.000  333.608  1531.460 1299.428    0.000 1299.428     0.000 3201.185    0.000 3201.185
201.30  5137.919  340.474    0.000  340.474  1423.802 1507.560    0.000 1507.560     0.000 3100.950    0.000 3100.950
201.40  5165.339  358.429    0.000  358.429  1622.924 1212.531    0.000 1212.531     0.000 3163.783    0.000 3163.783
201.50  5090.117  348.788    0.000  348.788  1553.744 1321.817    0.000 1321.817     0.000 3317.088    0.000 3317.088
201.60  4956.528  377.653    0.000  377.653  1428.617 1522.504    0.000 1522.504     0.000 3154.621    0.000 3154.621
201.70  4983.960  369.595    0.000  369.595  1520.981 1376.174    0.000 1376.174     0.000 3188.105    0.000 3188.105
201.80  4985.357  379.823    0.000  379.823  1305.805 1608.470    0.000 1608.470     0.000 3094.215    0.000 3094.215
201.90  5104.761  342.834    0.000  342.834  1150.952 1604.098    0.000 1604.098     0.000 3022.534    0.000 3022.534
202.00  5110.183  319.936    0.000  319.936  1368.525 1571.845    0.000 1571.845     0.000 3143.673    0.000 3143.673
202.10  5104.043  336.139    0.000  336.139  1256.165 1560.605    0.000 1560.605     0.000 3204.795    0.000 3204.795
202.20  5000.208  338.340    0.000  338.340  1492.111 1362.387    0.000 1362.387    20.106 3121.740    0.000 3121.740
202.30  5058.468  352.649    0.000  352.649  1408.325 1397.355    0.000 1397.355     0.000 3100.223    0.000 3100.223
202.40  5037.323  343.874    0.000  343.874  1747.447 1063.466    0.000 1063.466     0.000 3133.208    0.000 3133.208
202.50  5000.672  340.359    0.000  340.359  1660.811 1189.699    0.000 1189.699     0.000 3051.969    0.000 3051.969
202.60  5094.478  350.408    0.000  350.408  1664.274 1223.044    0.000 1223.044     0.000 3152.004    0.000 3152.004
202.70  5178.547  354.490    0.000  354.490  1863.321 1124.817    0.000 1124.817     0.000 3450.591    0.000 3450.591
202.80  5161.969  334.677    0.000  334.677  1832.096 1048.273    0.000 1048.273     0.000 3182.958    0.000 3182.958
202.90  5143.240  333.622    0.000  333.622  1693.169 1276.574    0.000 1276.574     0.000 3125.862    0.000 3125.862
203.00  5092.609  311.975    0.000  311.975  1732.888 1199.968    0.000 1199.968     0.000 3335.992    0.000 3335.992
203.10  5192.749  351.615    0.000  351.615  1552.022 1343.616    0.000 1343.616     0.000 3046.151    0.000 3046.151
203.20  4999.447  337.271    0.000  337.271  1636.355 1278.410    0.000 1278.410     0.000 3344.322    0.000 3344.322
203.30  5001.825  359.121    0.000  359.121  1668.872 1288.869    0.000 1288.869     0.000 3210.408    0.000 3210.408
203.40  5053.188  345.822    0.000  345.822  1749.311 1193.747    0.000 1193.747   141.551 3151.291    0.000 3151.291
203.50  5045.769  339.475    0.000  339.475  1707.445 1134.988    0.000 1134.988   162.462 2939.882    0.000 2939.882
203.60  4928.948  370.465    0.000  370.465  1725.596 1229.843    0.000 1229.843   111.693 3199.959    0.000 3199.959
203.70  5192.831  366.286    0.000  366.286  1899.149 1001.747    0.000 1001.747    10.154 3120.243    0.000 3120.243
203.80  5118.613  342.642    0.000  342.642  1620.068 1183.421    0.000 1183.421    20.308 2993.672    0.000 2993.672
203.90  5098.905  337.845    0.000  337.845  1699.961 1131.899    0.000 1131.899    30.462 3065.153    0.000 3065.153
204.00  5114.319  354.438    0.000  354.438  1491.368 1325.071    0.000 1325.071    30.462 3183.768    0.000 3183.768
204.10  4960.578  328.949    0.000  328.949  1431.649 1314.628    0.000 1314.628    70.674 2872.518    0.000 2872.518
204.20  5068.105  352.525    0.000  352.525  1708.719 1266.113    0.000 1266.113   190.307 3064.635    0.000 3064.635
204.30  5122.838  348.046    0.000  348.046  1680.199 1359.179    0.000 1359.179     0.000 3253.837    0.000 3253.837
204.40  5158.861  336.811    0.000  336.811  1946.583 1063.439    0.000 1063.439    40.616 3342.407    0.000 3342.407
204.50  5300.268  342.062    0.000  342.062  1903.745 1147.272    0.000 1147.272   121.343 3290.540    0.000 3290.540
204.60  5118.935  359.516    0.000  359.516  1840.137 1046.550    0.000 1046.550     0.000 3203.979    0.000 3203.979
204.70  5196.488  373.087    0.000  373.087  1749.031 1225.443    0.000 1225.443     0.000 3113.695    0.000 3113.695
204.80  5269.886  366.029    0.000  366.029  1887.467 1052.155    0.000 1052.155    40.616 3112.095    0.000 3112.095
204.90  5213.417  363.913    0.000  363.913  1690.306 1167.805    0.000 1167.805    40.616 2889.411    0.000 2889.411
205.00  5109.617  375.123    0.000  375.123  1609.562 1154.279    0.000 1154.279     0.000 3014.284    0.000 3014.284
205.10  5175.255  319.726    0.000  319.726  1781.235 1040.189    0.000 1040.189    10.154 3000.507    0.000 3000.507
205.20  5102.549  366.154    0.000  366.154  1775.639 1142.848    0.000 1142.848    80.828 3204.074    0.000 3204.074
205.30  5069.075  333.860    0.000  333.860  1838.290 1079.298    0.000 1079.298    10.154 3063.833    0.000 3063.833
205.40  5298.853  339.572    0.000  339.572  1825.997 1092.302    0.000 1092.302    40.616 3109.593    0.000 3109.593
205.50  5364.691  350.885    0.000  350.885  1673.157 1221.275    0.000 1221.275    10.154 3313.857    0.000 3313.857
205.60  5290.964  355.639    0.000  355.639  1627.867 1392.917    0.000 1392.917     0.000 3556.842    0.000 3556.842
205.70  5242.889  323.057    0.000  323.057  1536.299 1465.970    0.000 1465.970     0.000 3265.197    0.000 3265.197
205.80  5268.709  349.471    0.000  349.471  1427.933 1396.090    0.000 1396.090     0.000 3019.501    0.000 3019.501
205.90  5201.827  366.269    0.000  366.269  1691.044 1134.333    0.000 1134.333     0.000 3014.878    0.000 3014.878
206.00  5208.913  357.552    0.000  357.552  1580.902 1451.617    0.000 1451.617     0.000 3314.049    0.000 3314.049
206.10  5007.172  345.001    0.000  345.001  1464.406 1355.061    0.000 1355.061     0.000 3048.362    0.000 3048.362
206.20  5137.306  371.797    0.000  371.797  1574.284 1280.350    0.000 1280.350     0.000 3286.021    0.000 3286.021
206.30  5246.353  381.717    0.000  381.717  1446.042 1475.640    0.000 1475.640     0.000 2930.738    0.000 2930.738
206.40  5282.070  356.435    0.000  356.435  1728.485 1385.801    0.000 1385.801     0.000 3334.273    0.000 3334.273
206.50  5198.081  371.815    0.000  371.815  1270.722 1694.876    0.000 1694.876     0.000 2890.621    0.000 2890.621
206.60  5141.358  345.889    0.000  345.889  1108.008 1673.768    0.000 1673.768     0.000 3204.385    0.000 3204.385
206.70  4961.853  340.175    0.000  340.175  1240.345 1553.565    0.000 1553.565     0.000 2860.365    0.000 2860.365
206.80  5172.561  340.621    0.000  340.621  1230.911 1601.614    0.000 1601.614     0.000 2883.984    0.000 2883.984
206.90  5056.615  356.362    0.000  356.362  1102.439 1622.791    0.000 1622.791     0.000 2671.961    0.000 2671.961
207.00  5142.629  374.646    0.000  374.646  1237.026 1542.464    0.000 1542.464     0.000 2824.171    0.000 2824.171
207.10  5107.464  426.455    0.000  426.455  1327.766 1482.034    0.000 1482.034     0.000 3054.592    0.000 3054.592
207.20  5088.168  438.929    0.000  438.929  1380.594 1457.952    0.000 1457.952     0.000 3001.910    0.000 3001.910
207.30  5015.781  354.074    0.000  354.074  1261.657 1528.067    0.000 1528.067     0.000 2730.569    0.000 2730.569
207.40  5356.197  323.740    0.000  323.740  1296.531 1670.646    0.000 1670.646     0.000 3083.134    0.000 3083.134
207.50  5215.912  338.646    0.000  338.646  1226.144 1723.153    0.000 1723.153     0.000 2959.682    0.000 2959.682
207.60  4977.262  337.929    0.000  337.929  1209.427 1564.553    0.000 1564.553     0.000 2693.477    0.000 2693.477
207.70  5257.065  371.608    0.000  371.608  1245.856 1535.510    0.000 1535.510     0.000 2730.163    0.000 2730.163
207.80  5296.487  327.241    0.000  327.241  1361.322 1524.056    0.000 1524.056     0.000 2699.905    0.000 2699.905
207.90  5123.496  373.574    0.000  373.574  1537.565 1297.094    0.000 1297.094     0.000 2829.797    0.000 2829.797
208.00  5219.772  325.114    0.000  325.114  1434.416 1614.139    0.000 1614.139     0.000 3002.108    0.000 3002.108
208.10  5221.759  336.410    0.000  336.410  1516.530 1339.828    0.000 1339.828    20.308 3130.387    0.000 3130.387
208.20  5373.777  367.571    0.000  367.571  1540.886 1474.446    0.000 1474.446    30.462 3031.962    0.000 3031.962
208.30  5372.536  320.100    0.000  320.100  1483.732 1442.072    0.000 1442.072    10.154 3020.601    0.000 3020.601
208.40  5286.145  301.297    0.000  301.297  1767.175 1143.293    0.000 1143.293    71.077 2955.570    0.000 2955.570
208.50  5382.382  270.253    0.000  270.253  1699.753 1178.559    0.000 1178.559   101.539 2910.422    0.000 2910.422
208.60  5422.946  314.679    0.000  314.679  1557.072 1361.173    0.000 1361.173     0.000 3123.860    0.000 3123.860
208.70  5361.779  325.221    0.000  325.221  1475.268 1409.988    0.000 1409.988     0.000 3122.943    0.000 3122.943
208.80  5325.914  332.371    0.000  332.371  1560.181 1190.810    0.000 1190.810     0.000 2972.457    0.000 2972.457
208.90  5298.773  319.788    0.000  319.788  1490.059 1151.029    0.000 1151.029     0.000 2864.379    0.000 2864.379
209.00  5181.562  311.458    0.000  311.458  1631.610 1084.545    0.000 1084.545     0.000 2828.986    0.000 2828.986
209.10  5253.719  330.575    0.000  330.575  1683.998 1106.045    0.000 1106.045    60.420 2852.614    0.000 2852.614
209.20  5357.385  359.885    0.000  359.885  1745.225 1209.106    0.000 1209.106   162.059 3033.970    0.000 3033.970
209.30  5290.199  370.193    0.000  370.193  1712.424 1303.565    0.000 1303.565   230.925 3151.906    0.000 3151.906
209.40  5132.150  359.018    0.000  359.018  1587.026 1176.343    0.000 1176.343    90.983 2937.969    0.000 2937.969
209.50  5179.713  381.414    0.000  381.414  1592.301 1275.685    0.000 1275.685    50.166 2990.754    0.000 2990.754
209.60  5190.352  384.269    0.000  384.269  1546.121 1301.758    0.000 1301.758    80.426 3216.646    0.000 3216.646
209.70  5229.839  410.841    0.000  410.841  1886.419 1160.183    0.000 1160.183    40.616 3122.853    0.000 3122.853
209.80  5313.967  406.248    0.000  406.248  1928.950 1106.790    0.000 1106.790    20.308 3064.839    0.000 3064.839
209.90  5188.707  364.747    0.000  364.747  1795.883 1072.739    0.000 1072.739    20.308 2794.311    0.000 2794.311
210.00  5199.542  384.052    0.000  384.052  1608.936 1299.842    0.000 1299.842     0.000 3197.947    0.000 3197.947
210.10  5402.875  398.051    0.000  398.051  2094.842  976.047    0.000  976.047    40.616 3556.147    0.000 3556.147
210.20  5197.836  364.104    0.000  364.104  1717.905 1110.871    0.000 1110.871    60.923 2595.258    0.000 2595.258
210.30  5313.357  391.251    0.000  391.251  1851.442 1235.738    0.000 1235.738    91.385 3159.341    0.000 3159.341
210.40  5314.714  398.812    0.000  398.812  1666.927 1165.661    0.000 1165.661   101.539 3061.632    0.000 3061.632
210.50  5414.547  370.320    0.000  370.320  1700.867 1195.539    0.000 1195.539    60.923 2899.470    0.000 2899.470
210.60  5307.578  373.722    0.000  373.722  1426.638 1624.604    0.000 1624.604    10.154 3163.763    0.000 3163.763
210.70  5303.901  406.417    0.000  406.417  1281.189 1750.734    0.000 1750.734    10.154 3018.898    0.000 3018.898
210.80  5217.410  400.958    0.000  400.958  1370.344 1454.618    0.000 1454.618    10.154 3051.470    0.000 3051.470
210.90  5164.463  427.873    0.000  427.873  1373.807 1665.393    0.000 1665.393     0.000 3123.354    0.000 3123.354
211.00  5184.390  444.357    0.000  444.357  1458.259 1629.690    0.000 1629.690    10.154 3456.431    0.000 3456.431
211.10  5092.090  461.510    0.000  461.510  1711.052 1429.598    0.000 1429.598     0.000 3262.688    0.000 3262.688
211.20  5034.404  449.271    0.000  449.271  1632.606 1441.108    0.000 1441.108    10.154 3171.608    0.000 3171.608
211.30  5168.215  420.715    0.000  420.715  1917.912 1221.680    0.000 1221.680    10.154 3345.334    0.000 3345.334
211.40  4993.364  430.673    0.000  430.673  1794.878 1213.253    0.000 1213.253     0.000 3215.736    0.000 3215.736
211.50  5098.651  440.608    0.000  440.608  1735.346 1443.337    0.000 1443.337    40.616 3518.441    0.000 3518.441
211.60  5211.652  380.366    0.000  380.366  1575.782 1435.655    0.000 1435.655     0.000 3326.939    0.000 3326.939
211.70  5141.696  454.166    0.000  454.166  1561.383 1428.454    0.000 1428.454    50.769 3004.718    0.000 3004.718
211.80  5328.209  353.491    0.000  353.491  1811.717 1121.570    0.000 1121.570    81.231 3059.220    0.000 3059.220
211.90  5309.680  350.806    0.000  350.806  1648.495 1443.764    0.000 1443.764     0.000 3324.810    0.000 3324.810
212.00  5266.536  361.930    0.000  361.930  1656.947 1367.465    0.000 1367.465     0.000 3103.952    0.000 3103.952
212.10  5260.736  368.763    0.000  368.763  1234.394 1634.159    0.000 1634.159     0.000 2827.491    0.000 2827.491
212.20  5146.867  327.450    0.000  327.450  1317.438 1649.426    0.000 1649.426     0.000 3022.514    0.000 3022.514
212.30  5043.181  390.371    0.000  390.371  1273.012 1538.108    0.000 1538.108     0.000 3017.101    0.000 3017.101
212.40  4956.636  375.936    0.000  375.936  1148.394 1519.727    0.000 1519.727    10.154 2708.656    0.000 2708.656
212.50  5027.017  349.435    0.000  349.435  1196.161 1555.447    0.000 1555.447     0.000 2798.931    0.000 2798.931
212.60  5067.969  322.126    0.000  322.126  1223.519 1504.259    0.000 1504.259     0.000 2721.014    0.000 2721.014
212.70  5054.985  402.549    0.000  402.549  1264.914 1685.835    0.000 1685.835     0.000 3029.956    0.000 3029.956
212.80  5216.961  429.872    0.000  429.872  1119.023 1870.334    0.000 1870.334     0.000 3005.826    0.000 3005.826
212.90  5155.174  346.164    0.000  346.164  1190.196 1586.839    0.000 1586.839     0.000 2649.348    0.000 2649.348
213.00  5099.418  401.988    0.000  401.988  1363.633 1647.497    0.000 1647.497     0.000 3095.498    0.000 3095.498
213.10  4960.405  427.766    0.000  427.766  1069.396 1553.453    0.000 1553.453     0.000 2687.446    0.000 2687.446
213.20  5051.998  440.500    0.000  440.500  1198.581 1582.084    0.000 1582.084     0.000 2920.985    0.000 2920.985
213.30  5144.090  372.070    0.000  372.070  1275.842 1607.712    0.000 1607.712     0.000 2854.632    0.000 2854.632
213.40  5177.909  346.368    0.000  346.368  1358.547 1569.139    0.000 1569.139    60.822 2871.916    0.000 2871.916
213.50  5139.098  400.205    0.000  400.205  1266.609 1463.015    0.000 1463.015     0.000 2741.323    0.000 2741.323
213.60  5174.005  432.727    0.000  432.727  1218.256 1752.635    0.000 1752.635     0.000 2903.285    0.000 2903.285
213.70  5310.282  371.969    0.000  371.969  1326.056 1667.254    0.000 1667.254     0.000 3019.800    0.000 3019.800
213.80  5332.984  414.313    0.000  414.313  1581.202 1399.811    0.000 1399.811    10.154 2777.526    0.000 2777.526
213.90  5043.062  423.683    0.000  423.683  1673.955 1304.044    0.000 1304.044     0.000 2909.316    0.000 2909.316
214.00  5224.382  410.935    0.000  410.935  1821.949 1137.430    0.000 1137.430   100.733 2818.238    0.000 2818.238
214.10  5034.885  369.046    0.000  369.046  1592.613 1393.683    0.000 1393.683    30.462 2909.920    0.000 2909.920
214.20  5127.457  467.420    0.000  467.420  1620.853 1365.454    0.000 1365.454   231.725 2995.363    0.000 2995.363
214.30  5210.214  394.968    0.000  394.968  1605.283 1448.972    0.000 1448.972   151.401 2871.110    0.000 2871.110
214.40  5340.320  381.090    0.000  381.090  1608.875 1373.453    0.000 1373.453   141.449 2936.464    0.000 2936.464
214.50  5127.412  421.588    0.000  421.588  1651.305 1273.402    0.000 1273.402    50.366 2807.161    0.000 2807.161
214.60  5319.639  386.967    0.000  386.967  1543.494 1421.869    0.000 1421.869    20.308 3045.254    0.000 3045.254
214.70  5296.187  372.674    0.000  372.674  1373.728 1675.466    0.000 1675.466     0.000 2899.559    0.000 2899.559
214.80  5149.993  371.373    0.000  371.373  1486.193 1463.649    0.000 1463.649    60.923 3005.323    0.000 3005.323
214.90  5187.247  346.564    0.000  346.564  1459.988 1608.656    0.000 1608.656    50.366 2985.114    0.000 2985.114
215.00  5238.999  369.502    0.000  369.502  1424.483 1468.689    0.000 1468.689    30.260 2908.912    0.000 2908.912
215.10  5200.988  308.514    0.000  308.514  1651.976 1361.232    0.000 1361.232    81.231 3114.193    0.000 3114.193
215.20  5195.878  336.452    0.000  336.452  1128.290 1739.725    0.000 1739.725     0.000 3041.100    0.000 3041.100
215.30  5330.516  315.758    0.000  315.758  1294.788 1624.816    0.000 1624.816     0.000 3058.489    0.000 3058.489
215.40  5143.850  376.411    0.000  376.411  1254.600 1755.158    0.000 1755.158    30.159 3007.615    0.000 3007.615
215.50  5049.661  473.419    0.000  473.419  1116.886 1794.696    0.000 1794.696     0.000 2920.061    0.000 2920.061
215.60  5203.154  362.583    0.000  362.583  1184.271 1798.521    0.000 1798.521     0.000 3019.798    0.000 3019.798
215.70  5129.665  410.118    0.000  410.118  1130.522 1830.633    0.000 1830.633     0.000 3067.744    0.000 3067.744
215.80  5243.140  365.905    0.000  365.905   951.648 2124.998    0.000 2124.998     0.000 3028.941    0.000 3028.941
215.90  5242.295  371.652    0.000  371.652   944.779 2002.885    0.000 2002.885     0.000 3002.702    0.000 3002.702
216.00  5182.630  398.108    0.000  398.108   881.480 1977.637    0.000 1977.637     0.000 2787.454    0.000 2787.454
216.10  5117.054  407.952    0.000  407.952  1175.467 1634.551    0.000 1634.551    60.319 2879.146    0.000 2879.146
216.20  5194.640  383.361    0.000  383.361  1254.382 1548.393    0.000 1548.393    70.674 2821.348    0.000 2821.348
216.30  5210.575  374.708    0.000  374.708  1289.061 1606.368    0.000 1606.368     0.000 2893.027    0.000 2893.027
216.40  5120.541  358.162    0.000  358.162  1231.954 1565.194    0.000 1565.194     0.000 2923.998    0.000 2923.998
216.50  5021.300  416.282    0.000  416.282  1359.021 1485.297    0.000 1485.297     0.000 3149.694    0.000 3149.694
216.60  5267.295  424.120    0.000  424.120  1369.301 1630.179    0.000 1630.179     0.000 2870.704    0.000 2870.704
216.70  5130.106  392.149    0.000  392.149  1280.979 1547.187    0.000 1547.187     0.000 2973.855    0.000 2973.855
216.80  5097.559  399.525    0.000  399.525  1534.233 1436.507    0.000 1436.507     0.000 2778.818    0.000 2778.818
216.90  5361.239  402.445    0.000  402.445  1464.558 1527.988    0.000 1527.988     0.000 3179.433    0.000 3179.433
217.00  5224.235  363.852    0.000  363.852  1331.403 1588.580    0.000 1588.580     0.000 2890.504    0.000 2890.504
217.10  5366.292  369.021    0.000  369.021  1153.773 1594.141    0.000 1594.141    20.308 2605.103    0.000 2605.103
217.20  5231.505  420.304    0.000  420.304  1392.902 1584.184    0.000 1584.184    10.154 2878.048    0.000 2878.048
217.30  5304.539  373.478    0.000  373.478  1371.714 1601.955    0.000 1601.955     0.000 2993.459    0.000 2993.459
217.40  5088.841  365.924    0.000  365.924  1421.299 1503.942    0.000 1503.942     0.000 2953.142    0.000 2953.142
217.50  5117.367  392.217    0.000  392.217  1358.340 1655.092    0.000 1655.092    40.212 3228.590    0.000 3228.590
217.60  5346.626  326.506    0.000  326.506  1404.975 1721.364    0.000 1721.364     0.000 3296.055    0.000 3296.055
217.70  5180.741  356.444    0.000  356.444  1372.392 1650.911    0.000 1650.911   100.934 3032.560    0.000 3032.560
217.80  5340.945  282.435    0.000  282.435  1298.180 1733.548    0.000 1733.548     0.000 3552.716    0.000 3552.716
217.90  5152.634  336.896    0.000  336.896  1223.957 1820.504    0.000 1820.504    40.616 3214.528    0.000 3214.528
218.00  5171.217  312.730    0.000  312.730  1246.798 1658.031    0.000 1658.031    30.159 3104.928    0.000 3104.928
218.10  5313.593  293.662    0.000  293.662  1275.968 1865.315    0.000 1865.315    19.906 3281.065    0.000 3281.065
218.20  5355.495  312.073    0.000  312.073  1368.696 1694.937    0.000 1694.937    70.372 3218.938    0.000 3218.938
218.30  5259.453  308.396    0.000  308.396  1299.738 1848.416    0.000 1848.416     0.000 3280.575    0.000 3280.575
218.40  5082.028  407.357    0.000  407.357  1311.888 1866.352    0.000 1866.352   180.956 3068.746    0.000 3068.746
218.50  5153.323  378.029    0.000  378.029  1242.777 1554.785    0.000 1554.785    10.154 2747.950    0.000 2747.950
218.60  4908.270  379.353    0.000  379.353  1386.569 1489.855    0.000 1489.855     0.000 3287.206    0.000 3287.206
218.70  4995.241  388.598    0.000  388.598  1411.901 1486.005    0.000 1486.005    10.154 3124.749    0.000 3124.749
218.80  5086.861  396.663    0.000  396.663  1345.242 1571.738    0.000 1571.738     0.000 3276.248    0.000 3276.248
218.90  5121.514  340.916    0.000  340.916  1373.552 1503.008    0.000 1503.008    10.154 2766.664    0.000 2766.664
219.00  4949.938  321.684    0.000  321.684  1317.321 1330.001    0.000 1330.001     0.000 2899.754    0.000 2899.754
219.10  5143.129  348.464    0.000  348.464  1185.785 1558.954    0.000 1558.954     0.000 2810.902    0.000 2810.902
219.20  5078.377  315.541    0.000  315.541  1345.724 1445.345    0.000 1445.345    20.106 3058.491    0.000 3058.491
219.30  5157.364  327.712    0.000  327.712  1259.274 1539.428    0.000 1539.428     0.000 2943.798    0.000 2943.798
219.40  5165.396  345.553    0.000  345.553  1276.982 1561.693    0.000 1561.693     0.000 3460.213    0.000 3460.213
219.50  5047.760  352.795    0.000  352.795  1288.960 1567.081    0.000 1567.081    10.154 2905.804    0.000 2905.804
219.60  5213.338  356.716    0.000  356.716  1194.959 1716.586    0.000 1716.586     0.000 2917.062    0.000 2917.062
219.70  5148.081  355.967    0.000  355.967  1027.446 1803.284    0.000 1803.284     0.000 3085.942    0.000 3085.942
219.80  5200.189  329.163    0.000  329.163  1005.251 1902.761    0.000 1902.761     0.000 3109.371    0.000 3109.371
219.90  5174.763  329.853    0.000  329.853  1320.208 1732.254    0.000 1732.254    20.106 3250.008    0.000 3250.008
220.00  4994.707  325.513    0.000  325.513  1314.627 1637.105    0.000 1637.105     0.000 3243.479    0.000 3243.479
220.10  5117.461  332.016    0.000  332.016  1181.746 1746.767    0.000 1746.767     0.000 3405.031    0.000 3405.031
220.20  5186.442  311.431    0.000  311.431  1451.437 1354.629    0.000 1354.629     0.000 2943.293    0.000 2943.293
220.30  5036.995  275.214    0.000  275.214  1347.792 1386.874    0.000 1386.874     0.000 2979.879    0.000 2979.879
220.40  5197.593  258.452    0.000  258.452  1315.162 1547.665    0.000 1547.665     0.000 3238.367    0.000 3238.367
220.50  5383.260  250.841    0.000  250.841  1089.980 1942.450    0.000 1942.450    10.053 3311.930    0.000 3311.930
220.60  5228.037  228.652    0.000  228.652   965.843 1863.700    0.000 1863.700     0.000 3360.892    0.000 3360.892
220.70  5209.050  222.763    0.000  222.763  1399.185 1474.084    0.000 1474.084     0.000 3031.659    0.000 3031.659
220.80  5049.044  208.862    0.000  208.862  1360.363 1316.117    0.000 1316.117     0.000 2670.463    0.000 2670.463
220.90  4967.335  209.518    0.000  209.518  1205.088 1369.129    0.000 1369.129     0.000 2526.306    0.000 2526.306
221.00  5238.392  153.043    0.000  153.043  1242.009 1386.227    0.000 1386.227     0.000 2535.448    0.000 2535.448
221.10  5309.493  224.782    0.000  224.782  1057.706 1694.909    0.000 1694.909     0.000 2487.994    0.000 2487.994
221.20  5189.057  191.765    0.000  191.765  1194.454 1430.338    0.000 1430.338     0.000 2571.841    0.000 2571.841
221.30  5296.506  251.922    0.000  251.922  1234.601 1385.145    0.000 1385.145     0.000 2794.012    0.000 2794.012
221.40  5278.891  230.292    0.000  230.292  1220.385 1368.251    0.000 1368.251     0.000 2770.794    0.000 2770.794
221.50  5067.406  203.550    0.000  203.550  1104.251 1701.481    0.000 1701.481     0.000 2729.970    0.000 2729.970
221.60  5061.608  246.196    0.000  246.196  1264.084 1405.273    0.000 1405.273     0.000 2778.037    0.000 2778.037
221.70  5123.703  273.152    0.000  273.152  1015.840 1791.451    0.000 1791.451     0.000 3124.864    0.000 3124.864
221.80  5109.718  281.874    0.000  281.874   947.903 1855.874    0.000 1855.874    10.154 3064.338    0.000 3064.338
221.90  5021.374  341.250    0.000  341.250  1164.279 1605.047    0.000 1605.047     0.000 3106.866    0.000 3106.866
222.00  5154.169  306.107    0.000  306.107  1148.815 1601.182    0.000 1601.182     0.000 2935.755    0.000 2935.755
222.10  5196.903  302.374    0.000  302.374  1357.511 1489.432    0.000 1489.432     0.000 3163.778    0.000 3163.778
222.20  5091.932  320.246    0.000  320.246   799.113 1996.382    0.000 1996.382     0.000 2822.468    0.000 2822.468
222.30  5269.713  317.361    0.000  317.361   865.314 2102.877    0.000 2102.877    10.053 3049.159    0.000 3049.159
222.40  5217.875  315.836    0.000  315.836   982.576 1699.896    0.000 1699.896     0.000 2772.899    0.000 2772.899
222.50  5260.749  324.828    0.000  324.828  1130.338 1734.438    0.000 1734.438     0.000 2880.461    0.000 2880.461
222.60  5318.950  282.063    0.000  282.063  1158.786 1637.717    0.000 1637.717     0.000 3035.271    0.000 3035.271
222.70  5225.695  255.004    0.000  255.004  1341.237 1483.177    0.000 1483.177     0.000 3047.965    0.000 3047.965
222.80  5058.477  332.851    0.000  332.851  1336.112 1498.640    0.000 1498.640     0.000 3082.430    0.000 3082.430
222.90  4966.321  317.343    0.000  317.343   984.044 1832.280    0.000 1832.280     0.000 2955.465    0.000 2955.465
223.00  4911.860  386.019    0.000  386.019  1152.496 1615.178    0.000 1615.178     0.000 2800.759    0.000 2800.759
223.10  5101.399  410.961    0.000  410.961   972.278 1822.204    0.000 1822.204     0.000 2986.729    0.000 2986.729
223.20  4979.592  386.587    0.000  386.587  1280.910 1652.163    0.000 1652.163     0.000 3368.239    0.000 3368.239
223.30  4921.307  418.909    0.000  418.909  1227.529 1623.508    0.000 1623.508     0.000 2975.371    0.000 2975.371
223.40  4856.886  400.004    0.000  400.004  1241.524 1536.610    0.000 1536.610     0.000 2808.099    0.000 2808.099
223.50  5088.930  340.040    0.000  340.040  1160.834 1521.780    0.000 1521.780     0.000 2825.986    0.000 2825.986
223.60  5125.704  355.591    0.000  355.591  1229.850 1681.311    0.000 1681.311    10.053 3136.917    0.000 3136.917
223.70  5056.507  382.950    0.000  382.950  1153.917 1719.163    0.000 1719.163     0.000 3144.164    0.000 3144.164
223.80  5231.881  387.154    0.000  387.154  1158.151 1674.369    0.000 1674.369     0.000 3141.439    0.000 3141.439
223.90  4994.786  460.630    0.000  460.630  1218.565 1658.030    0.000 1658.030     0.000 3010.563    0.000 3010.563
224.00  5128.418  353.798    0.000  353.798  1071.152 1848.860    0.000 1848.860     0.000 3121.640    0.000 3121.640
224.10  5131.627  374.459    0.000  374.459   850.749 1932.317    0.000 1932.317     0.000 3166.367    0.000 3166.367
224.20  5105.232  311.284    0.000  311.284  1204.447 1590.822    0.000 1590.822    70.372 3026.930    0.000 3026.930
224.30  5172.495  335.677    0.000  335.677  1102.534 1680.207    0.000 1680.207     0.000 3038.202    0.000 3038.202
224.40  5178.035  269.675    0.000  269.675  1212.749 1517.438    0.000 1517.438     0.000 3041.906    0.000 3041.906
224.50  4977.900  412.782    0.000  412.782  1405.180 1464.790    0.000 1464.790     0.000 3343.600    0.000 3343.600
224.60  4992.627  513.364    0.000  513.364  1273.424 1588.683    0.000 1588.683     0.000 3039.795    0.000 3039.795
224.70  5017.481  465.646    0.000  465.646  1104.041 1725.737    0.000 1725.737    20.106 3090.869    0.000 3090.869
224.80  5106.331  461.579    0.000  461.579   931.962 1901.971    0.000 1901.971     0.000 2993.158    0.000 2993.158
224.90  4968.438  426.550    0.000  426.550  1237.431 1629.787    0.000 1629.787     0.000 3000.494    0.000 3000.494
225.00  5031.356  409.150    0.000  409.150  1099.718 1706.521    0.000 1706.521     0.000 3250.210    0.000 3250.210
225.10  5062.296  460.605    0.000  460.605   764.689 2173.565    0.000 2173.565     0.000 3413.385    0.000 3413.385
225.20  5073.197  438.126    0.000  438.126   810.017 2071.709    0.000 2071.709     0.000 3149.471    0.000 3149.471
225.30  5137.303  445.086    0.000  445.086   916.019 1979.916    0.000 1979.916    10.053 3266.489    0.000 3266.489
225.40  4877.898  450.359    0.000  450.359   993.606 1897.640    0.000 1897.640    20.207 3044.023    0.000 3044.023
225.50  4869.549  464.639    0.000  464.639  1133.466 1590.829    0.000 1590.829     0.000 3167.988    0.000 3167.988
225.60  4795.080  432.381    0.000  432.381  1128.380 1669.763    0.000 1669.763     0.000 3179.451    0.000 3179.451
225.70  4746.248  446.791    0.000  446.791  1034.806 1802.671    0.000 1802.671     0.000 3115.814    0.000 3115.814
225.80  4830.587  492.074    0.000  492.074  1139.555 1733.508    0.000 1733.508     0.000 3217.441    0.000 3217.441
225.90  4738.091  466.954    0.000  466.954  1148.948 1714.395    0.000 1714.395     0.000 3239.767    0.000 3239.767
226.00  4721.298  497.199    0.000  497.199   839.103 2039.327    0.000 2039.327     0.000 3263.097    0.000 3263.097
226.10  4753.451  514.475    0.000  514.475   928.673 1862.044    0.000 1862.044     0.000 3172.917    0.000 3172.917
226.20  4702.809  487.661    0.000  487.661   886.400 1856.554    0.000 1856.554     0.000 2870.824    0.000 2870.824
226.30  4703.988  448.505    0.000  448.505  1058.407 1768.080    0.000 1768.080     0.000 3050.151    0.000 3050.151
226.40  4908.444  497.432    0.000  497.432   723.532 2052.221    0.000 2052.221     0.000 2960.290    0.000 2960.290
226.50  4720.153  516.687    0.000  516.687   914.491 1856.636    0.000 1856.636     0.000 3150.904    0.000 3150.904
226.60  4697.519  457.062    0.000  457.062   774.935 1927.435    0.000 1927.435     0.000 2882.871    0.000 2882.871
226.70  4715.057  464.910    0.000  464.910   938.395 1648.194    0.000 1648.194     0.000 2791.687    0.000 2791.687
226.80  4659.295  487.608    0.000  487.608  1042.032 1650.028    0.000 1650.028     0.000 2982.400    0.000 2982.400
226.90  5050.612  455.314    0.000  455.314  1140.102 1928.111    0.000 1928.111     0.000 3388.248    0.000 3388.248
227.00  4968.894  516.709    0.000  516.709   811.759 1948.325    0.000 1948.325     0.000 3135.105    0.000 3135.105
227.10  4959.630  424.452    0.000  424.452   812.857 2161.551    0.000 2161.551     0.000 3275.554    0.000 3275.554
227.20  4868.752  473.615    0.000  473.615   942.024 1873.441    0.000 1873.441     0.000 3173.203    0.000 3173.203
227.30  4997.680  458.986    0.000  458.986   905.868 2003.112    0.000 2003.112     0.000 3453.187    0.000 3453.187
227.40  4992.806  427.173    0.000  427.173   888.331 1924.211    0.000 1924.211     0.000 3123.946    0.000 3123.946
227.50  5008.401  450.547    0.000  450.547   824.643 2084.640    0.000 2084.640    40.515 3253.734    0.000 3253.734
227.60  5052.333  443.761    0.000  443.761   758.802 2096.141    0.000 2096.141     0.000 3077.291    0.000 3077.291
227.70  4910.496  402.782    0.000  402.782   828.636 1934.630    0.000 1934.630     0.000 2831.501    0.000 2831.501
227.80  4934.662  440.571    0.000  440.571   810.384 2015.160    0.000 2015.160     0.000 2903.783    0.000 2903.783
227.90  4970.110  350.862    0.000  350.862   859.117 1624.656    0.000 1624.656     0.000 2630.136    0.000 2630.136
228.00  4946.859  364.495    0.000  364.495   922.887 1711.674    0.000 1711.674    10.154 2690.754    0.000 2690.754
228.10  4918.712  459.588    0.000  459.588   839.888 2005.691    0.000 2005.691     0.000 2916.356    0.000 2916.356
228.20  4869.147  490.447    0.000  490.447   963.513 1798.729    0.000 1798.729   141.550 2750.568    0.000 2750.568
228.30  4973.129  414.560    0.000  414.560   910.547 1882.520    0.000 1882.520    60.520 3005.214    0.000 3005.214
228.40  4840.867  441.618    0.000  441.618   978.818 1610.848    0.000 1610.848     0.000 2781.021    0.000 2781.021
228.50  4818.247  512.572    0.000  512.572   841.482 1680.248    0.000 1680.248    90.478 2683.299    0.000 2683.299
228.60  4867.324  479.403    0.000  479.403   765.737 1821.550    0.000 1821.550     0.000 2810.393    0.000 2810.393
228.70  4975.234  482.255    0.000  482.255   813.973 1823.730    0.000 1823.730    40.414 2815.410    0.000 2815.410
228.80  4835.111  401.324    0.000  401.324  1054.477 1660.959    0.000 1660.959    80.727 2727.455    0.000 2727.455
228.90  4942.230  393.995    0.000  393.995  1045.772 1684.210    0.000 1684.210    40.414 2982.193    0.000 2982.193
229.00  5032.430  392.302    0.000  392.302  1132.779 1539.658    0.000 1539.658     0.000 2847.093    0.000 2847.093
229.10  4957.259  406.886    0.000  406.886   983.402 1568.493    0.000 1568.493     0.000 2657.281    0.000 2657.281
229.20  5039.632  429.214    0.000  429.214   842.977 1758.235    0.000 1758.235     0.000 2982.597    0.000 2982.597
229.30  5224.251  388.892    0.000  388.892  1023.084 1744.966    0.000 1744.966     0.000 3155.216    0.000 3155.216
229.40  5160.553  419.015    0.000  419.015  1101.602 1742.329    0.000 1742.329    71.077 3335.878    0.000 3335.878
229.50  5153.751  418.320    0.000  418.320  1105.671 1882.135    0.000 1882.135   354.479 3285.002    0.000 3285.002
229.60  5170.867  431.248    0.000  431.248   961.812 1823.003    0.000 1823.003    20.308 3088.168    0.000 3088.168
229.70  5144.210  419.976    0.000  419.976   933.234 1907.312    0.000 1907.312    20.308 3112.296    0.000 3112.296
229.80  5279.872  450.429    0.000  450.429  1170.320 1743.779    0.000 1743.779    40.616 3184.067    0.000 3184.067
229.90  5161.194  421.294    0.000  421.294  1261.876 1632.519    0.000 1632.519    71.077 2979.386    0.000 2979.386
230.00  5179.561  441.481    0.000  441.481  1321.054 1487.600    0.000 1487.600    60.923 3235.242    0.000 3235.242
230.10  4988.688  487.863    0.000  487.863  1104.260 1651.970    0.000 1651.970     0.000 3155.130    0.000 3155.130
230.20  5246.787  354.043    0.000  354.043  1067.814 1786.444    0.000 1786.444     0.000 3134.602    0.000 3134.602
230.30  5179.855  408.861    0.000  408.861  1074.302 1935.756    0.000 1935.756    50.769 3142.962    0.000 3142.962
230.40  5054.215  398.642    0.000  398.642  1153.068 1771.352    0.000 1771.352     0.000 3369.062    0.000 3369.062
230.50  5078.979  461.041    0.000  461.041  1210.026 1685.599    0.000 1685.599    10.154 3174.416    0.000 3174.416
230.60  5154.976  411.867    0.000  411.867  1237.048 1712.426    0.000 1712.426     0.000 2980.397    0.000 2980.397
230.70  5146.908  358.558    0.000  358.558  1175.026 1577.526    0.000 1577.526     0.000 2813.617    0.000 2813.617
230.80  5114.346  432.862    0.000  432.862  1197.414 1740.778    0.000 1740.778    10.154 3195.744    0.000 3195.744
230.90  4820.470  445.820    0.000  445.820  1113.469 1540.958    0.000 1540.958    91.385 2708.564    0.000 2708.564
231.00  4975.194  384.624    0.000  384.624   944.738 1825.638    0.000 1825.638     0.000 3015.989    0.000 3015.989
231.10  4992.138  471.229    0.000  471.229  1156.130 1698.417    0.000 1698.417     0.000 3025.940    0.000 3025.940
231.20  5065.288  527.100    0.000  527.100  1010.263 1803.074    0.000 1803.074     0.000 2963.513    0.000 2963.513
231.30  5007.494  500.090    0.000  500.090   698.912 1973.419    0.000 1973.419     0.000 2977.889    0.000 2977.889
231.40  5165.876  411.022    0.000  411.022   777.298 2157.111    0.000 2157.111     0.000 2860.966    0.000 2860.966
231.50  5064.561  405.146    0.000  405.146  1071.227 1771.037    0.000 1771.037     0.000 2946.820    0.000 2946.820
231.60  5210.769  372.488    0.000  372.488  1090.415 1756.789    0.000 1756.789    20.308 2934.850    0.000 2934.850
231.70  5122.755  393.962    0.000  393.962  1105.530 1588.663    0.000 1588.663   243.693 2830.892    0.000 2830.892
231.80  5122.283  419.081    0.000  419.081   991.208 1728.573    0.000 1728.573   304.616 2575.750    0.000 2575.750
231.90  5112.042  427.662    0.000  427.662   841.010 1816.163    0.000 1816.163    60.923 2571.230    0.000 2571.230
232.00  5170.637  316.373    0.000  316.373   936.870 1800.678    0.000 1800.678    71.077 2649.945    0.000 2649.945
232.10  5200.304  360.240    0.000  360.240   936.998 1779.195    0.000 1779.195    20.308 3121.941    0.000 3121.941
232.20  5160.136  366.515    0.000  366.515   938.898 1903.576    0.000 1903.576    30.462 3002.112    0.000 3002.112
232.30  5231.906  352.040    0.000  352.040   787.189 1900.034    0.000 1900.034    81.231 3032.877    0.000 3032.877
232.40  5053.468  319.780    0.000  319.780   882.611 1845.563    0.000 1845.563    71.077 3099.623    0.000 3099.623
232.50  5106.377  278.249    0.000  278.249   906.167 1769.065    0.000 1769.065   121.847 2807.671    0.000 2807.671
232.60  5073.641  274.719    0.000  274.719   788.711 1792.012    0.000 1792.012    20.308 2908.819    0.000 2908.819
232.70  5243.107  234.194    0.000  234.194   856.785 1782.598    0.000 1782.598    71.077 2820.034    0.000 2820.034
232.80  5087.622  440.798    0.000  440.798   921.423 1990.261    0.000 1990.261   233.539 2748.965    0.000 2748.965
232.90  4965.927  439.931    0.000  439.931   985.983 1879.128    0.000 1879.128   182.770 2941.498    0.000 2941.498
233.00  4975.050  462.092    0.000  462.092   884.599 1905.049    0.000 1905.049   243.693 2910.932    0.000 2910.932
233.10  5289.834  392.508    0.000  392.508   880.862 2062.864    0.000 2062.864    81.231 3077.402    0.000 3077.402
233.20  5200.626  468.499    0.000  468.499   827.298 2191.739    0.000 2191.739   304.616 3253.829    0.000 3253.829
233.30  5195.635  458.955    0.000  458.955  1214.855 1877.593    0.000 1877.593   497.540 3190.592    0.000 3190.592
233.40  5030.978  467.662    0.000  467.662   986.217 1914.527    0.000 1914.527   211.115 2977.579    0.000 2977.579
233.50  4931.468  443.488    0.000  443.488   770.620 1946.144    0.000 1946.144    50.265 2996.089    0.000 2996.089
233.60  5093.603  455.294    0.000  455.294   999.066 1831.399    0.000 1831.399   140.243 3034.688    0.000 3034.688
233.70  5018.984  452.460    0.000  452.460   941.940 1788.814    0.000 1788.814     0.000 3051.568    0.000 3051.568
233.80  5171.052  375.101    0.000  375.101   955.928 1784.225    0.000 1784.225     0.000 3160.752    0.000 3160.752
233.90  5128.464  307.182    0.000  307.182   881.862 1833.922    0.000 1833.922     0.000 3172.816    0.000 3172.816
234.00  5146.315  299.443    0.000  299.443  1300.122 1445.918    0.000 1445.918    10.154 3097.908    0.000 3097.908
234.10  5215.634  395.849    0.000  395.849  1233.897 1567.857    0.000 1567.857    30.462 3297.780    0.000 3297.780
234.20  5196.965  325.625    0.000  325.625  1038.570 1655.520    0.000 1655.520     0.000 2953.152    0.000 2953.152
234.30  5380.824  316.451    0.000  316.451  1081.862 1670.954    0.000 1670.954    20.308 3034.894    0.000 3034.894
234.40  5182.967  338.230    0.000  338.230  1006.060 1677.164    0.000 1677.164    29.858 3013.258    0.000 3013.258
234.50  5294.488  368.857    0.000  368.857  1057.337 1792.882    0.000 1792.882    20.106 3222.869    0.000 3222.869
234.60  5163.996  379.207    0.000  379.207  1086.941 1515.227    0.000 1515.227     0.000 2759.821    0.000 2759.821
234.70  5247.229  342.839    0.000  342.839  1161.476 1570.163    0.000 1570.163    19.906 2914.843    0.000 2914.843
234.80  5104.137  424.325    0.000  424.325  1190.507 1447.457    0.000 1447.457    10.053 2800.535    0.000 2800.535
234.90  5213.258  347.772    0.000  347.772  1389.300 1378.357    0.000 1378.357     0.000 3075.992    0.000 3075.992
235.00  5253.132  325.190    0.000  325.190  1442.976 1244.430    0.000 1244.430    10.154 2806.159    0.000 2806.159
235.10  5005.175  374.544    0.000  374.544  1459.589 1352.720    0.000 1352.720     0.000 2776.409    0.000 2776.409
235.20  5127.468  391.181    0.000  391.181  1320.781 1444.587    0.000 1444.587     0.000 3165.769    0.000 3165.769
235.30  5008.037  377.437    0.000  377.437  1087.699 1584.874    0.000 1584.874     0.000 3019.303    0.000 3019.303
235.40  5213.014  378.307    0.000  378.307  1259.565 1437.763    0.000 1437.763     0.000 3031.459    0.000 3031.459
235.50  5234.723  392.898    0.000  392.898  1231.480 1524.013    0.000 1524.013    39.811 2912.623    0.000 2912.623
235.60  5140.226  392.025    0.000  392.025  1088.147 1508.108    0.000 1508.108     0.000 2919.772    0.000 2919.772
235.70  5237.767  399.312    0.000  399.312  1140.840 1457.776    0.000 1457.776     0.000 2761.226    0.000 2761.226
235.80  5124.721  336.200    0.000  336.200  1043.133 1438.527    0.000 1438.527     0.000 2725.730    0.000 2725.730
235.90  5238.585  318.383    0.000  318.383  1326.001 1431.051    0.000 1431.051     0.000 3031.960    0.000 3031.960
236.00  5313.061  306.758    0.000  306.758  1625.146 1278.559    0.000 1278.559    40.212 3243.364    0.000 3243.364
236.10  5394.463  340.047    0.000  340.047  1379.354 1622.248    0.000 1622.248   121.847 3326.814    0.000 3326.814
236.20  5431.583  376.900    0.000  376.900  1592.207 1388.517    0.000 1388.517   130.892 3516.126    0.000 3516.126
236.30  5359.452  332.721    0.000  332.721  1464.110 1781.099    0.000 1781.099    91.385 3771.983    0.000 3771.983
236.40  5540.542  338.709    0.000  338.709  1456.715 1817.439    0.000 1817.439   304.616 3681.602    0.000 3681.602
236.50  5369.625  331.937    0.000  331.937  1362.382 1738.650    0.000 1738.650    60.722 3590.127    0.000 3590.127
236.60  5359.161  318.245    0.000  318.245  1445.863 1602.155    0.000 1602.155   141.449 3549.503    0.000 3549.503
236.70  5228.913  330.652    0.000  330.652  1084.392 1721.839    0.000 1721.839    90.478 3103.347    0.000 3103.347
236.80  5524.500  279.553    0.000  279.553  1319.653 1789.975    0.000 1789.975    10.154 3410.466    0.000 3410.466
236.90  5467.104  342.750    0.000  342.750  1389.375 1780.072    0.000 1780.072    30.462 3702.219    0.000 3702.219
237.00  5537.442  341.278    0.000  341.278  1387.618 1829.902    0.000 1829.902    30.462 3576.842    0.000 3576.842
237.10  5476.167  319.911    0.000  319.911  1543.959 1562.248    0.000 1562.248    20.308 3623.587    0.000 3623.587
237.20  5392.299  330.948    0.000  330.948  1558.740 1486.767    0.000 1486.767     0.000 3354.563    0.000 3354.563
237.30  5323.394  331.638    0.000  331.638  1688.310 1447.569    0.000 1447.569    40.212 3857.235    0.000 3857.235
237.40  5473.994  341.237    0.000  341.237  1599.672 1416.045    0.000 1416.045     0.000 3615.345    0.000 3615.345
237.50  5279.469  325.103    0.000  325.103  1330.072 1731.786    0.000 1731.786    10.053 3401.221    0.000 3401.221
237.60  5411.073  337.912    0.000  337.912  1293.920 1603.466    0.000 1603.466   170.903 3605.590    0.000 3605.590
237.70  5300.314  322.480    0.000  322.480  1661.912 1527.446    0.000 1527.446   231.221 3570.900    0.000 3570.900
237.80  5496.609  324.719    0.000  324.719  1404.199 1818.813    0.000 1818.813    50.265 3804.646    0.000 3804.646
237.90  5266.047  366.225    0.000  366.225  1590.320 1367.812    0.000 1367.812    20.106 3306.603    0.000 3306.603
238.00  5468.502  339.772    0.000  339.772  1485.382 1697.077    0.000 1697.077   222.881 3284.914    0.000 3284.914
238.10  5357.075  340.827    0.000  340.827  1639.834 1434.127    0.000 1434.127   221.168 3582.368    0.000 3582.368
238.20  5413.148  317.815    0.000  317.815  1653.948 1488.306    0.000 1488.306   253.847 3573.423    0.000 3573.423
238.30  5436.463  324.667    0.000  324.667  1685.262 1415.052    0.000 1415.052   201.164 3520.458    0.000 3520.458
238.40  5247.024  353.336    0.000  353.336  1718.668 1318.365    0.000 1318.365    60.722 3759.616    0.000 3759.616
238.50  5364.118  317.023    0.000  317.023  1433.375 1672.392    0.000 1672.392   142.154 3689.240    0.000 3689.240
238.60  5335.331  344.677    0.000  344.677  1565.002 1518.369    0.000 1518.369    40.212 3660.179    0.000 3660.179
238.70  5220.970  316.436    0.000  316.436  1688.779 1470.826    0.000 1470.826   231.221 3270.624    0.000 3270.624
238.80  5375.245  334.290    0.000  334.290  1790.889 1390.368    0.000 1390.368   270.832 3459.512    0.000 3459.512
238.90  5207.815  311.152    0.000  311.152  1601.344 1640.097    0.000 1640.097   402.426 3257.951    0.000 3257.951
239.00  5518.966  305.821    0.000  305.821  1581.582 1560.124    0.000 1560.124   192.117 3454.597    0.000 3454.597
239.10  5656.341  306.881    0.000  306.881  1709.089 1569.756    0.000 1569.756     0.000 3925.084    0.000 3925.084
239.20  5647.086  280.034    0.000  280.034  1897.169 1207.468    0.000 1207.468    50.165 3305.602    0.000 3305.602
239.30  5795.035  236.692    0.000  236.692  1908.545 1280.231    0.000 1280.231     9.953 3334.059    0.000 3334.059
239.40  5465.548  299.570    0.000  299.570  1652.910 1390.598    0.000 1390.598    40.212 3155.827    0.000 3155.827
239.50  5308.123  275.761    0.000  275.761  1371.883 1511.957    0.000 1511.957     0.000 3334.960    0.000 3334.960
239.60  5524.631  298.634    0.000  298.634  1375.432 1762.809    0.000 1762.809     0.000 3371.559    0.000 3371.559
239.70  5593.434  278.737    0.000  278.737  1505.268 1549.565    0.000 1549.565    20.308 3216.348    0.000 3216.348
239.80  5526.671  249.684    0.000  249.684  1688.680 1445.418    0.000 1445.418     0.000 3423.828    0.000 3423.828
239.90  5414.601  303.485    0.000  303.485  1609.253 1517.996    0.000 1517.996     0.000 3316.279    0.000 3316.279
240.00  5201.646  269.853    0.000  269.853  1168.875 1557.701    0.000 1557.701     0.000 2658.383    0.000 2658.383
240.10  5279.589  271.564    0.000  271.564  1269.404 1704.837    0.000 1704.837     0.000 3347.617    0.000 3347.617
240.20  5401.542  256.585    0.000  256.585  1220.249 1563.010    0.000 1563.010     0.000 2927.000    0.000 2927.000
240.30  5365.101  257.078    0.000  257.078  1234.034 1604.544    0.000 1604.544     0.000 3306.798    0.000 3306.798
240.40  5250.875  275.720    0.000  275.720  1218.446 1506.887    0.000 1506.887     0.000 3085.633    0.000 3085.633
240.50  5266.681  273.274    0.000  273.274  1219.575 1482.031    0.000 1482.031     0.000 2967.707    0.000 2967.707
240.60  5277.434  278.189    0.000  278.189  1257.196 1644.390    0.000 1644.390     0.000 2968.417    0.000 2968.417
240.70  5282.035  259.003    0.000  259.003  1347.500 1478.781    0.000 1478.781     0.000 2900.666    0.000 2900.666
240.80  5322.143  267.264    0.000  267.264  1172.672 1500.569    0.000 1500.569     0.000 2830.593    0.000 2830.593
240.90  5275.037  272.692    0.000  272.692  1360.784 1264.816    0.000 1264.816     0.000 2788.673    0.000 2788.673
241.00  5288.918  228.254    0.000  228.254  1380.749 1401.050    0.000 1401.050    20.308 2819.936    0.000 2819.936
241.10  5162.555  297.880    0.000  297.880  1459.749 1239.416    0.000 1239.416     0.000 2703.025    0.000 2703.025
241.20  5223.403  283.217    0.000  283.217  1494.565 1299.108    0.000 1299.108    20.308 3123.440    0.000 3123.440
241.30  5178.839  279.575    0.000  279.575  1623.719 1195.093    0.000 1195.093     0.000 2595.352    0.000 2595.352
241.40  5293.256  294.074    0.000  294.074  1570.927 1012.174    0.000 1012.174    20.207 2952.336    0.000 2952.336
241.50  5102.602  290.686    0.000  290.686  1637.136 1256.617    0.000 1256.617     0.000 2945.915    0.000 2945.915
241.60  5191.845  294.436    0.000  294.436  1375.220 1172.084    0.000 1172.084     0.000 2799.131    0.000 2799.131
241.70  5281.489  340.864    0.000  340.864  1655.965 1064.973    0.000 1064.973     0.000 2878.241    0.000 2878.241
241.80  5369.609  272.178    0.000  272.178  1770.677  987.224    0.000  987.224     0.000 2854.015    0.000 2854.015
241.90  5417.058  216.021    0.000  216.021  1711.541 1130.765    0.000 1130.765    81.231 2901.573    0.000 2901.573
242.00  5200.521  271.997    0.000  271.997  1539.509 1294.514    0.000 1294.514    60.319 3058.394    0.000 3058.394
242.10  5408.820  242.393    0.000  242.393  1666.000 1304.807    0.000 1304.807   192.823 3140.825    0.000 3140.825
242.20  5275.155  303.310    0.000  303.310  1599.604 1221.494    0.000 1221.494   132.000 3058.198    0.000 3058.198
242.30  5239.292  240.553    0.000  240.553  1455.903 1224.275    0.000 1224.275    10.154 2730.777    0.000 2730.777
242.40  5264.539  297.516    0.000  297.516  1714.038 1163.741    0.000 1163.741    71.077 2949.920    0.000 2949.920
242.50  5048.177  309.152    0.000  309.152  1508.492 1290.121    0.000 1290.121    60.923 2766.473    0.000 2766.473
242.60  5242.555  220.963    0.000  220.963  1756.250 1104.463    0.000 1104.463   121.645 2859.555    0.000 2859.555
242.70  5234.458  230.809    0.000  230.809  1903.316  920.510    0.000  920.510   243.693 2688.438    0.000 2688.438
242.80  5449.270  230.513    0.000  230.513  1884.422 1231.631    0.000 1231.631   152.308 2921.990    0.000 2921.990
242.90  5187.699  265.216    0.000  265.216  1714.373 1026.692    0.000 1026.692   152.207 2513.709    0.000 2513.709
243.00  5260.035  250.325    0.000  250.325  1799.799 1095.665    0.000 1095.665   121.746 2985.099    0.000 2985.099
243.10  5256.998  259.063    0.000  259.063  1862.059 1097.271    0.000 1097.271    70.976 2965.704    0.000 2965.704
243.20  5204.494  225.643    0.000  225.643  1690.954 1150.111    0.000 1150.111    40.616 2906.699    0.000 2906.699
243.30  5289.466  221.585    0.000  221.585  1744.538 1157.157    0.000 1157.157   141.752 2874.936    0.000 2874.936
243.40  5218.419  262.012    0.000  262.012  1660.628 1027.817    0.000 1027.817    70.876 2822.657    0.000 2822.657
243.50  5267.362  170.666    0.000  170.666  1819.523  973.050    0.000  973.050   131.195 3007.932    0.000 3007.932
243.60  5352.717  301.518    0.000  301.518  1844.445 1032.898    0.000 1032.898   232.834 3075.791    0.000 3075.791
243.70  5484.888  288.708    0.000  288.708  1784.091 1173.687    0.000 1173.687   432.288 2751.078    0.000 2751.078
243.80  5459.754  257.891    0.000  257.891  1903.806  976.188    0.000  976.188   727.854 2493.403    0.000 2493.403
243.90  5435.944  267.042    0.000  267.042  1963.196 1044.872    0.000 1044.872   413.084 2901.659    0.000 2901.659
244.00  5337.879  245.320    0.000  245.320  1801.921 1299.360    0.000 1299.360   452.389 3246.285    0.000 3246.285
244.10  5417.885  219.729    0.000  219.729  1594.117 1275.890    0.000 1275.890   110.886 3114.500    0.000 3114.500
244.20  5352.634  238.316    0.000  238.316  1884.260 1011.948    0.000 1011.948   241.778 2883.683    0.000 2883.683
244.30  5286.783  298.391    0.000  298.391  1772.301 1073.648    0.000 1073.648   262.994 2803.556    0.000 2803.556
244.40  5268.705  295.585    0.000  295.585  1693.313 1154.469    0.000 1154.469    70.372 2975.960    0.000 2975.960
244.50  5330.707  255.481    0.000  255.481  1824.857 1184.404    0.000 1184.404   383.328 2954.144    0.000 2954.144
244.60  5463.440  270.500    0.000  270.500  1915.540 1214.505    0.000 1214.505   212.728 3220.562    0.000 3220.562
244.70  5400.822  234.939    0.000  234.939  1863.943 1085.031    0.000 1085.031   445.360 2717.502    0.000 2717.502
244.80  5378.085  282.441    0.000  282.441  1750.411 1148.703    0.000 1148.703   162.462 2667.041    0.000 2667.041
244.90  5219.035  308.918    0.000  308.918  1743.507 1146.685    0.000 1146.685   101.539 2864.667    0.000 2864.667
245.00  5349.302  235.842    0.000  235.842  1694.419 1170.751    0.000 1170.751   101.539 2704.735    0.000 2704.735
245.10  5114.482  294.120    0.000  294.120  1666.725 1119.725    0.000 1119.725   110.987 2739.709    0.000 2739.709
245.20  5269.764  297.915    0.000  297.915  1677.441 1194.330    0.000 1194.330   172.616 2958.679    0.000 2958.679
245.30  5208.190  291.469    0.000  291.469  1661.868 1226.997    0.000 1226.997   121.847 2583.292    0.000 2583.292
245.40  5328.932  348.304    0.000  348.304  1804.052 1350.413    0.000 1350.413   121.847 2956.274    0.000 2956.274
245.50  5465.172  287.727    0.000  287.727  1794.421 1215.246    0.000 1215.246   324.118 3149.693    0.000 3149.693
245.60  5333.357  344.304    0.000  344.304  1859.662 1211.903    0.000 1211.903   545.084 2976.170    0.000 2976.170
245.70  5234.800  402.502    0.000  402.502  1871.073 1155.683    0.000 1155.683   574.943 3087.259    0.000 3087.259
245.80  5132.591  387.126    0.000  387.126  1781.970 1294.568    0.000 1294.568   252.638 3580.467    0.000 3580.467
245.90  5375.672  368.650    0.000  368.650  1703.071 1261.449    0.000 1261.449   231.927 2902.584    0.000 2902.584
246.00  5266.467  400.729    0.000  400.729  1623.500 1490.152    0.000 1490.152   301.695 3277.478    0.000 3277.478
246.10  5258.190  379.149    0.000  379.149  1835.204 1245.197    0.000 1245.197   373.779 3124.064    0.000 3124.064
246.20  5061.062  377.748    0.000  377.748  1413.980 1250.630    0.000 1250.630   170.903 2965.212    0.000 2965.212
246.30  5233.972  301.244    0.000  301.244  1590.443 1334.978    0.000 1334.978   383.731 2956.154    0.000 2956.154
246.40  5226.949  259.708    0.000  259.708  1505.685 1248.604    0.000 1248.604    91.183 2835.533    0.000 2835.533
246.50  5419.738  264.828    0.000  264.828  1528.776 1380.466    0.000 1380.466    19.906 3213.939    0.000 3213.939
246.60  5208.295  273.469    0.000  273.469  1707.442 1134.963    0.000 1134.963   101.035 3150.604    0.000 3150.604
246.70  5367.875  254.272    0.000  254.272  1761.740 1240.270    0.000 1240.270   284.309 3079.617    0.000 3079.617
246.80  5300.125  321.643    0.000  321.643  1516.747 1360.667    0.000 1360.667   232.431 2898.053    0.000 2898.053
246.90  5192.832  355.375    0.000  355.375  1423.665 1477.753    0.000 1477.753   211.619 3105.058    0.000 3105.058
247.00  5298.708  315.768    0.000  315.768  1547.615 1564.474    0.000 1564.474   413.386 2934.246    0.000 2934.246
247.10  5215.328  331.736    0.000  331.736  1361.891 1593.865    0.000 1593.865    30.159 3358.789    0.000 3358.789
247.20  5415.148  317.379    0.000  317.379  1681.640 1419.572    0.000 1419.572   172.213 3330.444    0.000 3330.444
247.30  5293.007  325.965    0.000  325.965  1688.137 1347.907    0.000 1347.907    90.478 3280.977    0.000 3280.977
247.40  5375.109  370.479    0.000  370.479  1525.930 1203.125    0.000 1203.125   150.796 2955.346    0.000 2955.346
247.50  5188.960  334.482    0.000  334.482  1505.049 1482.861    0.000 1482.861   140.743 3158.339    0.000 3158.339
247.60  5245.718  294.845    0.000  294.845  1813.912 1259.854    0.000 1259.854   382.018 3087.559    0.000 3087.559
247.70  5236.465  263.232    0.000  263.232  1702.148 1224.425    0.000 1224.425    60.923 2737.824    0.000 2737.824
247.80  5306.619  247.152    0.000  247.152  1563.095 1302.937    0.000 1302.937    20.308 2686.954    0.000 2686.954
247.90  5314.589  247.455    0.000  247.455  1875.409 1016.629    0.000 1016.629    80.727 2820.439    0.000 2820.439
248.00  5234.842  318.719    0.000  318.719  1810.711  922.470    0.000  922.470     0.000 2574.949    0.000 2574.949
248.10  5266.049  301.490    0.000  301.490  1771.488 1071.661    0.000 1071.661    80.929 2702.917    0.000 2702.917
248.20  5318.195  315.111    0.000  315.111  1828.211 1158.390    0.000 1158.390   353.975 2721.116    0.000 2721.116
248.30  5252.945  357.990    0.000  357.990  1590.317 1373.962    0.000 1373.962   131.497 2983.703    0.000 2983.703
248.40  5280.308  305.823    0.000  305.823  1592.173 1236.234    0.000 1236.234   171.910 2635.752    0.000 2635.752
248.50  5234.642  334.157    0.000  334.157  1607.170 1148.756    0.000 1148.756   203.078 2847.697    0.000 2847.697
248.60  5369.603  308.805    0.000  308.805  1673.266 1049.434    0.000 1049.434   142.154 2787.270    0.000 2787.270
248.70  5159.944  366.370    0.000  366.370  1728.887  999.116    0.000  999.116   243.693 2698.605    0.000 2698.605
248.80  5110.528  384.807    0.000  384.807  1625.441 1218.406    0.000 1218.406   494.517 2808.584    0.000 2808.584
248.90  5255.629  367.867    0.000  367.867  1777.217 1128.850    0.000 1128.850   406.155 2891.729    0.000 2891.729
249.00  5396.898  421.958    0.000  421.958  1714.991 1368.712    0.000 1368.712   274.155 3255.454    0.000 3255.454
249.10  5385.682  423.479    0.000  423.479  1623.621 1416.354    0.000 1416.354   383.429 2945.802    0.000 2945.802
249.20  5376.600  431.624    0.000  431.624  1759.883 1316.781    0.000 1316.781   566.501 3050.458    0.000 3050.458
249.30  5141.225  425.835    0.000  425.835  1674.433 1357.783    0.000 1357.783   528.002 2897.254    0.000 2897.254
249.40  5138.910  407.527    0.000  407.527  1544.351 1340.791    0.000 1340.791   365.439 3002.512    0.000 3002.512
249.50  5307.936  388.391    0.000  388.391  1530.175 1328.207    0.000 1328.207   202.876 2990.550    0.000 2990.550
249.60  5231.461  491.172    0.000  491.172  1474.008 1328.039    0.000 1328.039   252.234 2824.772    0.000 2824.772
249.70  5287.900  437.276    0.000  437.276  1453.817 1393.533    0.000 1393.533   111.693 2868.202    0.000 2868.202
249.80  5246.163  402.901    0.000  402.901  1684.408 1298.766    0.000 1298.766   212.828 3201.260    0.000 3201.260
249.90  5256.349  464.229    0.000  464.229  1473.838 1287.184    0.000 1287.184   101.539 3153.921    0.000 3153.921
250.00  5208.149  420.827    0.000  420.827  1465.566 1319.799    0.000 1319.799   535.334 2867.181    0.000 2867.181
250.10  5184.207  366.944    0.000  366.944  1493.863 1263.025    0.000 1263.025   372.267 2517.635    0.000 2517.635
250.20  5192.513  439.793    0.000  439.793  1508.421 1397.480    0.000 1397.480   393.684 2751.991    0.000 2751.991
250.30  5109.405  433.322    0.000  433.322  1343.279 1424.798    0.000 1424.798   342.410 2786.870    0.000 2786.870
250.40  5028.563  466.152    0.000  466.152  1530.005 1336.171    0.000 1336.171   252.033 2928.816    0.000 2928.816
250.50  5022.094  547.628    0.000  547.628  1618.468 1295.870    0.000 1295.870   382.421 2880.861    0.000 2880.861
250.60  4993.299  559.953    0.000  559.953  1689.098 1309.609    0.000 1309.609   311.948 3003.593    0.000 3003.593
250.70  4992.596  557.414    0.000  557.414  1800.379 1174.241    0.000 1174.241   392.978 3034.049    0.000 3034.049
250.80  4831.679  597.128    0.000  597.128  1674.186 1293.665    0.000 1293.665   211.216 3115.188    0.000 3115.188
250.90  4911.207  594.710    0.000  594.710  1817.836 1257.008    0.000 1257.008   302.399 3147.266    0.000 3147.266
251.00  4830.111  609.161    0.000  609.161  1681.698 1157.825    0.000 1157.825   402.628 3179.728    0.000 3179.728
251.10  4949.398  540.729    0.000  540.729  1620.535 1350.951    0.000 1350.951   372.065 2954.940    0.000 2954.940
251.20  5101.600  552.693    0.000  552.693  1804.742 1305.072    0.000 1305.072   402.325 2967.715    0.000 2967.715
251.30  5035.289  585.823    0.000  585.823  1822.289 1187.520    0.000 1187.520   281.288 3340.383    0.000 3340.383
251.40  4963.150  592.299    0.000  592.299  1515.645 1412.039    0.000 1412.039   281.991 3199.834    0.000 3199.834
251.50  5009.074  489.262    0.000  489.262  1730.374 1270.303    0.000 1270.303   669.249 3037.375    0.000 3037.375
251.60  5063.412  530.229    0.000  530.229  1656.893 1364.634    0.000 1364.634   585.095 2621.669    0.000 2621.669
251.70  5037.773  492.600    0.000  492.600  1707.545 1329.892    0.000 1329.892   555.843 2733.589    0.000 2733.589
251.80  4933.524  598.667    0.000  598.667  1478.151 1396.118    0.000 1396.118    70.372 2909.006    0.000 2909.006
251.90  4885.546  614.967    0.000  614.967  1478.251 1260.151    0.000 1260.151    80.727 3023.114    0.000 3023.114
252.00  4946.319  512.154    0.000  512.154  1667.501 1263.174    0.000 1263.174   303.810 2576.042    0.000 2576.042
252.10  5041.869  536.990    0.000  536.990  1514.183 1460.189    0.000 1460.189   140.945 3110.465    0.000 3110.465
252.20  5071.700  475.653    0.000  475.653  1472.321 1472.926    0.000 1472.926    10.154 3389.557    0.000 3389.557
252.30  5147.749  362.139    0.000  362.139  1682.481 1282.144    0.000 1282.144   323.312 3250.013    0.000 3250.013
252.40  5312.958  423.555    0.000  423.555  1636.155 1391.905    0.000 1391.905   362.315 3303.992    0.000 3303.992
252.50  5075.862  451.833    0.000  451.833  1691.144 1466.453    0.000 1466.453   643.398 2816.713    0.000 2816.713
252.60  5044.037  460.842    0.000  460.842  1639.928 1369.915    0.000 1369.915   292.245 3368.846    0.000 3368.846
252.70  4971.007  488.809    0.000  488.809  1608.169 1397.574    0.000 1397.574    70.674 3385.727    0.000 3385.727
252.80  4998.909  558.861    0.000  558.861  1515.667 1466.535    0.000 1466.535   271.434 3372.862    0.000 3372.862
252.90  5000.404  599.097    0.000  599.097  1602.250 1424.362    0.000 1424.362   281.487 3379.581    0.000 3379.581
253.00  5072.745  503.627    0.000  503.627  1543.743 1374.793    0.000 1374.793   101.438 3248.720    0.000 3248.720
253.10  5095.984  512.101    0.000  512.101  1471.846 1522.604    0.000 1522.604   262.590 3233.223    0.000 3233.223
253.20  5028.159  492.182    0.000  492.182  1309.675 1658.738    0.000 1658.738    81.231 3303.590    0.000 3303.590
253.30  4983.783  570.988    0.000  570.988  1360.296 1605.999    0.000 1605.999    91.183 3542.553    0.000 3542.553
253.40  4963.024  609.295    0.000  609.295  1399.509 1596.306    0.000 1596.306   211.921 3351.237    0.000 3351.237
253.50  4986.826  577.231    0.000  577.231  1416.842 1518.624    0.000 1518.624   161.757 3241.557    0.000 3241.557
253.60  5109.291  550.889    0.000  550.889  1550.163 1574.531    0.000 1574.531   262.288 3381.396    0.000 3381.396
253.70  4953.292  613.858    0.000  613.858  1642.275 1218.135    0.000 1218.135   141.348 3321.682    0.000 3321.682
253.80  4993.912  513.990    0.000  513.990  1642.927 1331.005    0.000 1331.005   182.568 3370.739    0.000 3370.739
253.90  5222.575  497.365    0.000  497.365  1707.228 1211.086    0.000 1211.086   405.450 2910.410    0.000 2910.410
254.00  5080.809  426.750    0.000  426.750  1636.156 1333.986    0.000 1333.986   242.786 2979.073    0.000 2979.073
254.10  5006.143  440.744    0.000  440.744  1675.289 1283.549    0.000 1283.549   223.285 2848.691    0.000 2848.691
254.20  4939.741  460.835    0.000  460.835  1548.163 1228.581    0.000 1228.581   405.853 2759.716    0.000 2759.716
254.30  5018.671  457.817    0.000  457.817  1425.489 1443.247    0.000 1443.247    70.573 2848.587    0.000 2848.587
254.40  4932.180  397.292    0.000  397.292  1256.148 1407.541    0.000 1407.541   121.645 2836.615    0.000 2836.615
254.50  5150.530  424.390    0.000  424.390  1440.347 1434.382    0.000 1434.382    91.385 3062.936    0.000 3062.936
254.60  5039.702  443.131    0.000  443.131  1487.387 1343.084    0.000 1343.084    30.462 2768.376    0.000 2768.376
254.70  5158.143  440.539    0.000  440.539  1317.649 1514.577    0.000 1514.577     0.000 3013.574    0.000 3013.574
254.80  4956.980  431.374    0.000  431.374  1423.005 1595.372    0.000 1595.372    50.769 3325.515    0.000 3325.515
254.90  5181.406  386.253    0.000  386.253  1632.778 1353.197    0.000 1353.197    40.616 3230.017    0.000 3230.017
255.00  5231.406  350.934    0.000  350.934  1153.793 1649.761    0.000 1649.761    20.308 3194.520    0.000 3194.520
255.10  5000.627  395.651    0.000  395.651  1001.459 1713.308    0.000 1713.308    60.822 2891.220    0.000 2891.220
255.20  5089.485  400.836    0.000  400.836  1127.813 1586.480    0.000 1586.480     0.000 2910.732    0.000 2910.732
255.30  5175.372  393.089    0.000  393.089  1229.987 1520.795    0.000 1520.795    20.308 3204.683    0.000 3204.683
255.40  5048.307  465.737    0.000  465.737  1447.732 1533.671    0.000 1533.671    60.923 3256.148    0.000 3256.148
255.50  5194.849  431.567    0.000  431.567  1293.040 1505.094    0.000 1505.094   101.539 2859.138    0.000 2859.138
255.60  4977.659  500.332    0.000  500.332  1319.690 1566.143    0.000 1566.143    81.130 2983.307    0.000 2983.307
255.70  5075.362  409.763    0.000  409.763  1226.879 1496.933    0.000 1496.933    91.385 2939.978    0.000 2939.978
255.80  5138.078  417.770    0.000  417.770  1364.682 1364.995    0.000 1364.995   101.337 2937.872    0.000 2937.872
255.90  4935.773  455.045    0.000  455.045   991.106 1648.864    0.000 1648.864    50.669 3075.599    0.000 3075.599
256.00  5092.439  512.935    0.000  512.935  1287.586 1628.902    0.000 1628.902   232.128 3165.975    0.000 3165.975
256.10  4930.792  590.551    0.000  590.551  1129.945 1673.213    0.000 1673.213    90.478 3114.085    0.000 3114.085
256.20  4989.570  517.885    0.000  517.885  1312.685 1544.229    0.000 1544.229    90.780 3158.321    0.000 3158.321
256.30  4831.699  618.458    0.000  618.458  1196.837 1559.804    0.000 1559.804    91.083 3148.885    0.000 3148.885
256.40  4973.983  635.371    0.000  635.371  1432.652 1669.427    0.000 1669.427   101.438 3383.313    0.000 3383.313
256.50  5041.505  547.523    0.000  547.523  1536.132 1440.912    0.000 1440.912   101.539 3101.734    0.000 3101.734
256.60  5183.368  636.722    0.000  636.722  1422.038 1548.050    0.000 1548.050     0.000 3038.002    0.000 3038.002
256.70  5181.065  568.794    0.000  568.794  1324.626 1782.553    0.000 1782.553     0.000 3204.180    0.000 3204.180
256.80  5189.173  561.694    0.000  561.694  1217.106 1645.725    0.000 1645.725    30.159 3106.464    0.000 3106.464
256.90  5119.552  570.310    0.000  570.310  1355.738 1766.642    0.000 1766.642     0.000 3480.138    0.000 3480.138
257.00  4971.062  585.845    0.000  585.845  1090.005 1819.324    0.000 1819.324    10.053 3349.647    0.000 3349.647
257.10  4896.167  633.017    0.000  633.017  1062.935 1740.474    0.000 1740.474    20.106 3171.097    0.000 3171.097
257.20  5050.681  614.904    0.000  614.904  1183.903 1661.144    0.000 1661.144    20.106 3259.861    0.000 3259.861
257.30  4825.156  671.805    0.000  671.805  1143.568 1684.405    0.000 1684.405     0.000 3391.858    0.000 3391.858
257.40  4833.933  669.579    0.000  669.579  1191.076 1735.929    0.000 1735.929    40.616 3438.810    0.000 3438.810
257.50  4803.098  731.038    0.000  731.038   978.855 1804.670    0.000 1804.670     0.000 3097.809    0.000 3097.809
257.60  5053.813  673.638    0.000  673.638   697.362 2095.383    0.000 2095.383     0.000 2997.183    0.000 2997.183
257.70  4921.938  553.964    0.000  553.964   809.650 1857.243    0.000 1857.243     0.000 2806.475    0.000 2806.475
257.80  5154.696  492.931    0.000  492.931   784.760 1985.475    0.000 1985.475     0.000 2797.328    0.000 2797.328
257.90  5005.470  547.107    0.000  547.107   663.656 2031.510    0.000 2031.510     0.000 2858.447    0.000 2858.447
258.00  5042.917  563.494    0.000  563.494   837.146 2017.533    0.000 2017.533     0.000 3068.964    0.000 3068.964
258.10  4924.997  639.833    0.000  639.833   878.147 1921.648    0.000 1921.648     0.000 3024.337    0.000 3024.337
258.20  4998.963  655.074    0.000  655.074  1206.713 1732.241    0.000 1732.241     0.000 3156.026    0.000 3156.026
258.30  4836.043  688.137    0.000  688.137  1214.175 1791.153    0.000 1791.153    30.159 3069.755    0.000 3069.755
258.40  4983.490  639.230    0.000  639.230  1102.975 1769.062    0.000 1769.062     0.000 2978.169    0.000 2978.169
258.50  4992.605  631.634    0.000  631.634  1216.088 1754.199    0.000 1754.199   110.886 3082.828    0.000 3082.828
258.60  4958.985  617.039    0.000  617.039  1313.047 1602.284    0.000 1602.284    40.616 2968.418    0.000 2968.418
258.70  4982.813  610.180    0.000  610.180  1169.126 1781.098    0.000 1781.098    20.207 3212.712    0.000 3212.712
258.80  4827.839  608.322    0.000  608.322  1058.880 1726.160    0.000 1726.160    20.308 2975.562    0.000 2975.562
258.90  4926.315  628.640    0.000  628.640  1040.517 1829.299    0.000 1829.299    20.308 2858.140    0.000 2858.140
259.00  4685.695  608.851    0.000  608.851   889.231 1819.321    0.000 1819.321     0.000 2958.364    0.000 2958.364
259.10  4778.223  537.094    0.000  537.094   897.703 1842.704    0.000 1842.704     0.000 2928.001    0.000 2928.001
259.20  4823.880  557.854    0.000  557.854  1217.456 1542.725    0.000 1542.725     0.000 3091.778    0.000 3091.778
259.30  4651.286  615.307    0.000  615.307  1240.531 1678.773    0.000 1678.773    10.154 3205.885    0.000 3205.885
259.40  4776.598  636.324    0.000  636.324  1215.072 1666.493    0.000 1666.493     0.000 3270.717    0.000 3270.717
259.50  4603.750  669.306    0.000  669.306  1173.444 1568.260    0.000 1568.260     0.000 2997.982    0.000 2997.982
259.60  4793.344  635.817    0.000  635.817  1197.832 1657.318    0.000 1657.318     0.000 2977.473    0.000 2977.473
259.70  4729.185  657.652    0.000  657.652  1348.867 1495.127    0.000 1495.127     0.000 3259.766    0.000 3259.766
259.80  4747.044  636.549    0.000  636.549  1125.657 1722.039    0.000 1722.039     0.000 3211.608    0.000 3211.608
259.90  5075.131  618.220    0.000  618.220  1321.099 1638.054    0.000 1638.054     0.000 3234.651    0.000 3234.651
260.00  4888.726  612.875    0.000  612.875  1177.820 1718.756    0.000 1718.756     0.000 3386.646    0.000 3386.646
260.10  4910.909  631.924    0.000  631.924  1084.996 1729.435    0.000 1729.435     0.000 3155.108    0.000 3155.108
260.20  4740.990  595.580    0.000  595.580  1102.130 1549.089    0.000 1549.089     0.000 2749.280    0.000 2749.280
260.30  4873.071  575.400    0.000  575.400  1151.707 1719.764    0.000 1719.764    20.308 3236.855    0.000 3236.855
260.40  4885.741  539.717    0.000  539.717  1060.878 1710.417    0.000 1710.417     0.000 3379.607    0.000 3379.607
260.50  5013.748  533.612    0.000  533.612  1233.885 1721.488    0.000 1721.488    50.769 3374.872    0.000 3374.872
260.60  4864.156  587.410    0.000  587.410  1250.914 1553.581    0.000 1553.581    70.372 3161.941    0.000 3161.941
260.70  4883.171  668.790    0.000  668.790   994.294 1786.046    0.000 1786.046    10.154 3183.162    0.000 3183.162
260.80  4848.996  637.027    0.000  637.027  1044.641 1739.743    0.000 1739.743   111.693 3163.353    0.000 3163.353
260.90  4910.520  597.480    0.000  597.480  1060.815 1753.089    0.000 1753.089    91.385 2888.091    0.000 2888.091
261.00  4962.897  532.114    0.000  532.114  1185.847 1682.012    0.000 1682.012     0.000 3259.563    0.000 3259.563
261.10  4838.447  552.828    0.000  552.828  1255.461 1536.248    0.000 1536.248     0.000 3081.631    0.000 3081.631
261.20  4957.504  542.092    0.000  542.092  1205.139 1395.058    0.000 1395.058     0.000 2988.239    0.000 2988.239
261.30  4965.463  541.346    0.000  541.346  1233.572 1635.074    0.000 1635.074     0.000 3196.333    0.000 3196.333
261.40  4887.357  487.902    0.000  487.902   816.909 1934.463    0.000 1934.463     0.000 2969.124    0.000 2969.124
261.50  4866.884  536.312    0.000  536.312  1029.962 1729.000    0.000 1729.000     0.000 3107.870    0.000 3107.870
261.60  4839.674  508.353    0.000  508.353   969.173 1811.724    0.000 1811.724     0.000 2996.978    0.000 2996.978
261.70  5151.590  498.080    0.000  498.080  1000.771 1799.377    0.000 1799.377     0.000 3100.124    0.000 3100.124
261.80  5035.449  492.442    0.000  492.442  1204.677 1666.728    0.000 1666.728     0.000 3132.086    0.000 3132.086
261.90  5171.069  417.450    0.000  417.450  1255.837 1599.788    0.000 1599.788     0.000 3019.989    0.000 3019.989
262.00  5159.357  405.728    0.000  405.728  1437.640 1476.763    0.000 1476.763     0.000 3174.018    0.000 3174.018
262.10  5259.915  362.446    0.000  362.446  1332.556 1554.444    0.000 1554.444    10.154 3271.833    0.000 3271.833
262.20  5173.079  400.896    0.000  400.896  1092.479 1667.123    0.000 1667.123     0.000 2890.917    0.000 2890.917
262.30  5055.439  432.270    0.000  432.270  1083.170 1722.076    0.000 1722.076     0.000 3141.542    0.000 3141.542
262.40  5035.538  457.451    0.000  457.451   872.544 1839.254    0.000 1839.254     0.000 3267.912    0.000 3267.912
262.50  5093.581  466.085    0.000  466.085   949.169 1856.334    0.000 1856.334    40.616 3206.488    0.000 3206.488
262.60  5061.078  435.889    0.000  435.889  1049.867 1784.463    0.000 1784.463     0.000 3005.931    0.000 3005.931
262.70  5032.303  436.669    0.000  436.669   962.526 1729.437    0.000 1729.437     0.000 3104.745    0.000 3104.745
262.80  5202.375  431.611    0.000  431.611  1103.838 1698.570    0.000 1698.570     0.000 3100.918    0.000 3100.918
262.90  5103.345  476.603    0.000  476.603   769.160 1844.152    0.000 1844.152     0.000 2729.867    0.000 2729.867
263.00  5105.547  485.723    0.000  485.723   665.390 2016.970    0.000 2016.970    10.154 2938.171    0.000 2938.171
263.10  5005.010  499.761    0.000  499.761   699.219 2106.571    0.000 2106.571    60.923 3142.847    0.000 3142.847
263.20  5116.299  443.738    0.000  443.738   653.854 2022.994    0.000 2022.994    71.077 2810.289    0.000 2810.289
263.30  5103.058  455.740    0.000  455.740   581.164 2044.661    0.000 2044.661    10.154 2869.607    0.000 2869.607
263.40  5074.920  479.277    0.000  479.277   699.620 2084.811    0.000 2084.811    30.462 3033.768    0.000 3033.768
263.50  5236.734  484.005    0.000  484.005   548.570 2264.317    0.000 2264.317     0.000 2992.250    0.000 2992.250
263.60  5033.630  526.088    0.000  526.088   613.608 2316.804    0.000 2316.804     0.000 2980.281    0.000 2980.281
263.70  5155.767  499.350    0.000  499.350   566.426 2243.693    0.000 2243.693     0.000 3060.308    0.000 3060.308
263.80  5058.541  477.688    0.000  477.688   502.154 2230.248    0.000 2230.248    50.769 2760.937    0.000 2760.937
263.90  5184.102  427.523    0.000  427.523   520.063 2295.135    0.000 2295.135    20.308 2949.719    0.000 2949.719
264.00  5151.870  524.543    0.000  524.543   727.296 2177.561    0.000 2177.561    40.616 3052.378    0.000 3052.378
264.10  5154.176  518.377    0.000  518.377   788.607 2116.214    0.000 2116.214    71.077 2719.918    0.000 2719.918
264.20  5208.277  480.862    0.000  480.862   802.411 2127.847    0.000 2127.847     0.000 3122.040    0.000 3122.040
264.30  5213.308  433.106    0.000  433.106   748.031 2066.019    0.000 2066.019     0.000 3317.473    0.000 3317.473
264.40  5276.835  404.227    0.000  404.227   751.634 2093.126    0.000 2093.126     0.000 3052.570    0.000 3052.570
264.50  5114.689  451.051    0.000  451.051   855.681 2022.334    0.000 2022.334     0.000 3346.726    0.000 3346.726
264.60  5074.018  482.495    0.000  482.495   752.604 2081.796    0.000 2081.796     0.000 3150.985    0.000 3150.985
264.70  5185.310  449.700    0.000  449.700   877.081 2046.728    0.000 2046.728     0.000 3221.158    0.000 3221.158
264.80  5251.810  473.195    0.000  473.195   924.726 1978.596    0.000 1978.596     0.000 3294.956    0.000 3294.956
264.90  5189.246  446.805    0.000  446.805   941.546 2050.267    0.000 2050.267     0.000 3241.173    0.000 3241.173
265.00  5388.150  368.348    0.000  368.348   717.212 2420.822    0.000 2420.822     0.000 3410.153    0.000 3410.153
265.10  5130.020  386.220    0.000  386.220   809.534 2086.310    0.000 2086.310     0.000 3155.121    0.000 3155.121
265.20  5230.342  315.420    0.000  315.420   706.629 2043.597    0.000 2043.597     0.000 2921.272    0.000 2921.272
265.30  5451.479  301.710    0.000  301.710   717.136 2084.720    0.000 2084.720     0.000 2956.366    0.000 2956.366
265.40  5302.166  405.235    0.000  405.235   928.855 2095.530    0.000 2095.530     0.000 3542.978    0.000 3542.978
265.50  5180.220  434.734    0.000  434.734   800.087 2210.771    0.000 2210.771    40.616 3509.188    0.000 3509.188
265.60  5198.926  369.059    0.000  369.059   859.206 2061.585    0.000 2061.585     0.000 3252.335    0.000 3252.335
265.70  5279.384  351.657    0.000  351.657   845.356 2062.384    0.000 2062.384   101.539 3413.085    0.000 3413.085
265.80  5297.426  381.474    0.000  381.474   867.498 2082.820    0.000 2082.820    10.154 3227.806    0.000 3227.806
265.90  5160.207  353.421    0.000  353.421   870.301 2031.384    0.000 2031.384     0.000 3149.885    0.000 3149.885
266.00  5202.093  429.934    0.000  429.934   732.656 2102.183    0.000 2102.183    20.308 3463.052    0.000 3463.052
266.10  5257.975  427.876    0.000  427.876   939.032 2002.980    0.000 2002.980    60.722 3248.411    0.000 3248.411
266.20  5269.061  459.846    0.000  459.846   731.036 2258.021    0.000 2258.021     0.000 3136.304    0.000 3136.304
266.30  5148.039  385.907    0.000  385.907   844.878 2038.161    0.000 2038.161   111.693 3018.495    0.000 3018.495
266.40  5278.341  383.416    0.000  383.416   702.998 2147.182    0.000 2147.182   192.924 2898.856    0.000 2898.856
266.50  5159.479  406.191    0.000  406.191   827.088 2136.826    0.000 2136.826   101.539 3271.223    0.000 3271.223
266.60  5247.705  471.309    0.000  471.309   849.114 2257.800    0.000 2257.800    90.881 3656.265    0.000 3656.265
266.70  5312.951  441.962    0.000  441.962   879.476 2240.241    0.000 2240.241    50.669 3631.639    0.000 3631.639
266.80  5284.982  400.508    0.000  400.508   913.225 2049.379    0.000 2049.379   283.502 3173.089    0.000 3173.089
266.90  5376.175  334.790    0.000  334.790  1127.768 1991.863    0.000 1991.863   263.799 3127.354    0.000 3127.354
267.00  5213.154  393.222    0.000  393.222   903.281 1978.567    0.000 1978.567   130.690 3293.660    0.000 3293.660
267.10  5221.680  370.594    0.000  370.594   901.611 2048.629    0.000 2048.629   213.131 3494.613    0.000 3494.613
267.20  5292.898  412.663    0.000  412.663   909.972 2070.466    0.000 2070.466   191.614 3393.874    0.000 3393.874
267.30  5181.813  399.195    0.000  399.195   966.901 2037.822    0.000 2037.822   150.796 3307.512    0.000 3307.512
267.40  5116.416  500.604    0.000  500.604   940.662 1919.456    0.000 1919.456   111.189 3125.553    0.000 3125.553
267.50  5046.234  538.124    0.000  538.124   879.454 2048.720    0.000 2048.720    50.769 3317.166    0.000 3317.166
267.60  4934.873  495.599    0.000  495.599   814.098 1970.210    0.000 1970.210   162.462 3169.799    0.000 3169.799
267.70  5072.889  587.607    0.000  587.607   946.391 1853.570    0.000 1853.570   203.078 3047.957    0.000 3047.957
267.80  5082.789  530.490    0.000  530.490  1014.089 1897.426    0.000 1897.426   172.616 3291.443    0.000 3291.443
267.90  5128.870  483.251    0.000  483.251   836.227 2165.270    0.000 2165.270   172.314 3321.795    0.000 3321.795
268.00  5000.261  478.197    0.000  478.197   975.281 1912.649    0.000 1912.649   223.385 2993.676    0.000 2993.676
268.10  4901.304  476.797    0.000  476.797   839.778 2034.403    0.000 2034.403    81.029 3438.623    0.000 3438.623
268.20  5076.274  438.591    0.000  438.591   859.231 1999.347    0.000 1999.347    10.053 3418.616    0.000 3418.616
268.30  5149.715  400.965    0.000  400.965   895.631 1901.689    0.000 1901.689    70.976 3243.392    0.000 3243.392
268.40  5140.758  405.809    0.000  405.809   729.499 1920.921    0.000 1920.921     0.000 2748.362    0.000 2748.362
268.50  5156.625  446.971    0.000  446.971   631.236 2042.231    0.000 2042.231     0.000 2591.931    0.000 2591.931
268.60  5043.888  430.140    0.000  430.140   696.674 1841.838    0.000 1841.838     0.000 2709.354    0.000 2709.354
268.70  4972.525  461.272    0.000  461.272   882.085 1854.559    0.000 1854.559     0.000 2779.636    0.000 2779.636
268.80  5190.729  458.954    0.000  458.954   937.975 1879.891    0.000 1879.891     0.000 3137.029    0.000 3137.029
268.90  5158.260  474.246    0.000  474.246   737.328 2060.325    0.000 2060.325   121.847 3148.882    0.000 3148.882
269.00  5003.150  484.195    0.000  484.195   625.449 2119.614    0.000 2119.614    40.616 3078.608    0.000 3078.608
269.10  5066.947  444.873    0.000  444.873   747.538 2075.107    0.000 2075.107    60.923 3309.930    0.000 3309.930
269.20  4862.531  415.193    0.000  415.193   649.187 2042.691    0.000 2042.691    40.616 2963.907    0.000 2963.907
269.30  5018.256  439.919    0.000  439.919   785.929 1812.083    0.000 1812.083     0.000 2813.508    0.000 2813.508
269.40  5096.814  440.172    0.000  440.172   795.214 1991.899    0.000 1991.899     0.000 2719.104    0.000 2719.104
269.50  4982.621  369.432    0.000  369.432   659.393 2009.675    0.000 2009.675     0.000 2592.434    0.000 2592.434
269.60  4939.083  400.303    0.000  400.303   447.034 2024.967    0.000 2024.967     0.000 2698.903    0.000 2698.903
269.70  4936.869  436.876    0.000  436.876   907.942 2078.117    0.000 2078.117   284.208 3067.056    0.000 3067.056
269.80  5038.011  415.866    0.000  415.866   651.167 2031.752    0.000 2031.752     0.000 2861.364    0.000 2861.364
269.90  4825.673  467.997    0.000  467.997   675.422 1829.994    0.000 1829.994     0.000 2694.379    0.000 2694.379
270.00  5040.337  365.076    0.000  365.076   828.474 1900.740    0.000 1900.740   101.539 2981.915    0.000 2981.915
270.10  5060.030  334.221    0.000  334.221   774.353 1862.529    0.000 1862.529    20.308 3071.891    0.000 3071.891
270.20  5009.225  305.728    0.000  305.728  1065.077 1740.975    0.000 1740.975   243.693 2855.630    0.000 2855.630
270.30  5083.455  372.910    0.000  372.910   862.748 1902.750    0.000 1902.750    71.077 3235.631    0.000 3235.631
270.40  5007.782  362.964    0.000  362.964  1052.610 1616.287    0.000 1616.287   172.314 3048.042    0.000 3048.042
270.50  4851.642  467.233    0.000  467.233   754.045 1932.593    0.000 1932.593   101.539 2997.477    0.000 2997.477
270.60  4994.790  428.551    0.000  428.551   845.379 1939.012    0.000 1939.012    60.923 3196.950    0.000 3196.950
270.70  4891.651  415.104    0.000  415.104   892.222 1942.941    0.000 1942.941     0.000 3032.774    0.000 3032.774
270.80  4911.239  433.570    0.000  433.570   807.323 2011.861    0.000 2011.861     0.000 2909.323    0.000 2909.323
270.90  4994.840  379.756    0.000  379.756   694.015 1951.643    0.000 1951.643     0.000 3059.620    0.000 3059.620
271.00  5016.691  402.715    0.000  402.715   644.513 1966.170    0.000 1966.170     0.000 3119.238    0.000 3119.238
271.10  4772.293  378.151    0.000  378.151   501.579 2019.561    0.000 2019.561     0.000 2715.092    0.000 2715.092
271.20  4903.855  370.295    0.000  370.295   752.637 1994.406    0.000 1994.406    30.462 3038.008    0.000 3038.008
271.30  4778.978  352.808    0.000  352.808   710.557 1927.850    0.000 1927.850   101.035 2896.139    0.000 2896.139
271.40  4808.918  426.437    0.000  426.437   699.958 2021.194    0.000 2021.194     0.000 2849.498    0.000 2849.498
271.50  4634.219  436.534    0.000  436.534   654.223 1914.605    0.000 1914.605     0.000 2736.192    0.000 2736.192
271.60  4884.141  415.741    0.000  415.741   789.727 1977.261    0.000 1977.261    30.462 3029.861    0.000 3029.861
271.70  5111.383  371.526    0.000  371.526   881.981 1915.054    0.000 1915.054    60.923 3066.051    0.000 3066.051
271.80  5118.241  390.393    0.000  390.393   902.611 1975.244    0.000 1975.244    90.679 3105.148    0.000 3105.148
271.90  5172.428  457.028    0.000  457.028   967.512 1901.779    0.000 1901.779    60.923 3133.295    0.000 3133.295
272.00  5400.816  356.521    0.000  356.521   748.350 1824.914    0.000 1824.914    20.308 2778.218    0.000 2778.218
272.10  5135.194  382.547    0.000  382.547   734.459 1953.061    0.000 1953.061    40.616 3109.570    0.000 3109.570
272.20  5212.373  388.574    0.000  388.574  1205.401 1391.952    0.000 1391.952    91.385 2981.000    0.000 2981.000
272.30  5043.203  359.439    0.000  359.439   941.254 1601.783    0.000 1601.783    10.154 2666.025    0.000 2666.025
272.40  5196.443  360.417    0.000  360.417   756.444 1952.448    0.000 1952.448    50.769 3114.407    0.000 3114.407
272.50  5274.220  405.466    0.000  405.466   700.369 2176.667    0.000 2176.667    91.385 3418.597    0.000 3418.597
272.60  5152.859  401.539    0.000  401.539   629.844 2131.898    0.000 2131.898     0.000 2980.188    0.000 2980.188
272.70  5218.612  352.209    0.000  352.209   662.146 1993.472    0.000 1993.472     0.000 2857.943    0.000 2857.943
272.80  5248.411  405.095    0.000  405.095   850.260 1884.795    0.000 1884.795     0.000 3012.565    0.000 3012.565
272.90  5144.416  283.578    0.000  283.578   895.099 1799.236    0.000 1799.236     0.000 2919.167    0.000 2919.167
273.00  5376.852  319.066    0.000  319.066   969.674 1921.614    0.000 1921.614    40.616 2960.891    0.000 2960.891
273.10  5371.035  317.971    0.000  317.971  1035.065 1959.752    0.000 1959.752     0.000 3183.569    0.000 3183.569
273.20  5124.850  321.204    0.000  321.204   909.787 1685.918    0.000 1685.918     0.000 2842.666    0.000 2842.666
273.30  5265.494  287.140    0.000  287.140  1059.420 1640.164    0.000 1640.164   121.645 2941.677    0.000 2941.677
273.40  5238.054  322.892    0.000  322.892   952.827 1730.881    0.000 1730.881    71.077 2700.416    0.000 2700.416
273.50  5199.188  350.461    0.000  350.461   919.477 1831.587    0.000 1831.587    71.077 2887.298    0.000 2887.298
273.60  5515.549  286.301    0.000  286.301  1027.545 1710.852    0.000 1710.852    60.923 3020.200    0.000 3020.200
273.70  5369.255  279.696    0.000  279.696  1280.459 1450.988    0.000 1450.988   182.770 2775.207    0.000 2775.207
273.80  5358.836  312.478    0.000  312.478  1365.230 1620.265    0.000 1620.265   597.870 2788.574    0.000 2788.574
273.90  5564.947  262.307    0.000  262.307  1237.955 1745.257    0.000 1745.257   345.232 3164.468    0.000 3164.468
274.00  5350.685  389.092    0.000  389.092  1448.342 1475.698    0.000 1475.698   172.616 2954.050    0.000 2954.050
274.10  5110.032  360.260    0.000  360.260  1262.413 1688.891    0.000 1688.891   162.462 3253.235    0.000 3253.235
274.20  5136.885  368.054    0.000  368.054  1234.878 1541.380    0.000 1541.380   211.720 3058.695    0.000 3058.695
274.30  5118.029  316.222    0.000  316.222  1129.184 1633.864    0.000 1633.864    10.154 3174.725    0.000 3174.725
274.40  4975.858  368.485    0.000  368.485  1155.215 1523.936    0.000 1523.936     0.000 2705.543    0.000 2705.543
274.50  5269.308  350.175    0.000  350.175   895.865 1792.852    0.000 1792.852     0.000 2882.570    0.000 2882.570
274.60  5217.113  405.738    0.000  405.738   979.132 1779.302    0.000 1779.302    50.769 2919.971    0.000 2919.971
274.70  5202.756  399.350    0.000  399.350   798.441 1974.693    0.000 1974.693    60.923 3153.701    0.000 3153.701
274.80  5265.024  345.965    0.000  345.965   716.956 1978.587    0.000 1978.587     0.000 3056.693    0.000 3056.693
274.90  5305.945  422.587    0.000  422.587   702.856 2086.825    0.000 2086.825     0.000 3363.008    0.000 3363.008
275.00  5269.542  437.238    0.000  437.238   852.265 1986.893    0.000 1986.893   212.022 3317.160    0.000 3317.160
275.10  5060.598  411.265    0.000  411.265   658.993 2216.369    0.000 2216.369    10.154 3264.296    0.000 3264.296
275.20  5191.182  377.294    0.000  377.294   680.645 2190.376    0.000 2190.376     0.000 3232.134    0.000 3232.134
275.30  5156.239  375.060    0.000  375.060   577.671 2132.098    0.000 2132.098    10.154 3281.298    0.000 3281.298
275.40  5202.175  392.362    0.000  392.362   670.910 2048.951    0.000 2048.951   110.786 3242.786    0.000 3242.786
275.50  5187.246  356.014    0.000  356.014   799.362 1988.893    0.000 1988.893     0.000 3077.104    0.000 3077.104
275.60  5318.036  333.971    0.000  333.971   678.472 2174.200    0.000 2174.200     0.000 3319.892    0.000 3319.892
275.70  5330.971  349.661    0.000  349.661   813.971 2057.248    0.000 2057.248     0.000 3336.674    0.000 3336.674
275.80  5239.876  345.495    0.000  345.495   836.888 1952.419    0.000 1952.419    20.308 3176.437    0.000 3176.437
275.90  5200.959  391.029    0.000  391.029   784.974 2052.534    0.000 2052.534    10.154 3334.173    0.000 3334.173
276.00  5332.956  294.127    0.000  294.127  1051.103 1865.625    0.000 1865.625    30.361 3331.850    0.000 3331.850
276.10  5329.711  328.146    0.000  328.146   895.461 1819.075    0.000 1819.075    40.616 3381.414    0.000 3381.414
276.20  5249.983  335.985    0.000  335.985   833.373 2037.396    0.000 2037.396    70.573 2959.672    0.000 2959.672
276.30  5053.880  353.193    0.000  353.193   804.535 1910.101    0.000 1910.101    60.319 3047.831    0.000 3047.831
276.40  5161.224  394.979    0.000  394.979   793.649 2008.341    0.000 2008.341    10.053 3269.316    0.000 3269.316
276.50  5227.376  397.128    0.000  397.128   707.091 2102.371    0.000 2102.371    50.467 3507.872    0.000 3507.872
276.60  5139.802  380.584    0.000  380.584   772.724 2011.236    0.000 2011.236    40.616 3211.108    0.000 3211.108
276.70  5108.813  374.030    0.000  374.030  1071.127 1886.977    0.000 1886.977    91.385 3265.398    0.000 3265.398
276.80  5300.369  303.575    0.000  303.575  1087.242 1732.655    0.000 1732.655    70.372 3330.747    0.000 3330.747
276.90  5284.146  279.195    0.000  279.195  1039.077 1958.351    0.000 1958.351    70.372 3238.759    0.000 3238.759
277.00  5295.793  305.237    0.000  305.237   965.049 1899.034    0.000 1899.034    71.077 3280.292    0.000 3280.292
277.10  5226.306  348.782    0.000  348.782  1015.976 1770.540    0.000 1770.540     0.000 3189.307    0.000 3189.307
277.20  5232.603  306.719    0.000  306.719  1335.160 1511.243    0.000 1511.243    71.077 3327.437    0.000 3327.437
277.30  5273.271  284.553    0.000  284.553  1340.946 1540.519    0.000 1540.519     0.000 3311.234    0.000 3311.234
277.40  5259.248  265.036    0.000  265.036  1511.833 1368.673    0.000 1368.673    40.616 3143.045    0.000 3143.045
277.50  5200.562  334.210    0.000  334.210  1340.297 1386.482    0.000 1386.482     0.000 3141.746    0.000 3141.746
277.60  5090.396  383.184    0.000  383.184  1315.161 1520.864    0.000 1520.864    10.053 2909.009    0.000 2909.009
277.70  5079.198  368.419    0.000  368.419  1219.446 1577.150    0.000 1577.150     0.000 2806.170    0.000 2806.170
277.80  5041.902  387.891    0.000  387.891   996.542 1753.104    0.000 1753.104     0.000 2796.516    0.000 2796.516
277.90  4981.614  370.172    0.000  370.172   977.782 1739.388    0.000 1739.388     0.000 2787.970    0.000 2787.970
278.00  5153.992  397.119    0.000  397.119   876.922 1794.470    0.000 1794.470     0.000 2895.244    0.000 2895.244
278.10  4998.170  393.047    0.000  393.047   771.694 1824.696    0.000 1824.696     0.000 2586.405    0.000 2586.405
278.20  4957.040  407.107    0.000  407.107   715.372 1963.358    0.000 1963.358     0.000 2731.782    0.000 2731.782
278.30  5076.918  397.466    0.000  397.466   644.989 1934.204    0.000 1934.204     0.000 2574.653    0.000 2574.653
278.40  5152.190  393.044    0.000  393.044  1010.804 1643.494    0.000 1643.494     0.000 2666.331    0.000 2666.331
278.50  5096.757  374.471    0.000  374.471   878.763 1733.586    0.000 1733.586     0.000 2758.815    0.000 2758.815
278.60  5131.113  350.133    0.000  350.133  1009.878 1716.309    0.000 1716.309     0.000 2614.968    0.000 2614.968
278.70  5192.323  361.060    0.000  361.060   942.127 1736.829    0.000 1736.829     0.000 2870.106    0.000 2870.106
278.80  5159.090  373.941    0.000  373.941   928.438 1754.544    0.000 1754.544    10.154 2864.286    0.000 2864.286
278.90  5073.471  399.374    0.000  399.374   720.078 1926.564    0.000 1926.564     0.000 2860.055    0.000 2860.055
279.00  5019.598  375.370    0.000  375.370   852.354 1880.862    0.000 1880.862     0.000 2893.742    0.000 2893.742
279.10  5084.988  341.651    0.000  341.651   869.505 1751.506    0.000 1751.506     0.000 2834.927    0.000 2834.927
279.20  4896.557  403.570    0.000  403.570   982.666 1630.313    0.000 1630.313     0.000 2808.195    0.000 2808.195
279.30  5004.384  415.827    0.000  415.827   735.748 1992.637    0.000 1992.637     0.000 2886.910    0.000 2886.910
279.40  5065.113  399.023    0.000  399.023   905.864 1826.117    0.000 1826.117     0.000 2998.287    0.000 2998.287
279.50  4963.808  354.333    0.000  354.333   975.508 1627.956    0.000 1627.956     0.000 2915.959    0.000 2915.959
279.60  4890.501  398.231    0.000  398.231  1051.356 1533.377    0.000 1533.377     0.000 3023.727    0.000 3023.727
279.70  4856.684  388.723    0.000  388.723  1085.584 1536.377    0.000 1536.377     0.000 2778.829    0.000 2778.829
279.80  5005.002  355.782    0.000  355.782   924.666 1699.804    0.000 1699.804     0.000 2950.330    0.000 2950.330
279.90  4943.771  397.824    0.000  397.824   980.704 1774.985    0.000 1774.985     0.000 2880.969    0.000 2880.969
280.00  4975.601  385.720    0.000  385.720   880.930 1651.823    0.000 1651.823     0.000 2741.627    0.000 2741.627
280.10  4888.803  478.008    0.000  478.008   755.486 1916.219    0.000 1916.219    70.573 2918.360    0.000 2918.360
280.20  4887.239  418.311    0.000  418.311   906.997 1751.860    0.000 1751.860     0.000 2742.642    0.000 2742.642
280.30  5046.213  367.075    0.000  367.075   952.335 1625.100    0.000 1625.100    30.159 2823.570    0.000 2823.570
280.40  5166.033  377.854    0.000  377.854   953.459 1699.148    0.000 1699.148     0.000 2858.346    0.000 2858.346
280.50  5008.954  384.469    0.000  384.469   919.308 1784.251    0.000 1784.251     0.000 2863.178    0.000 2863.178
280.60  5150.235  362.783    0.000  362.783   857.051 1923.026    0.000 1923.026     0.000 2921.284    0.000 2921.284
280.70  5090.246  386.844    0.000  386.844  1024.605 1894.131    0.000 1894.131    10.154 3105.656    0.000 3105.656
280.80  5030.902  452.577    0.000  452.577  1094.556 1717.120    0.000 1717.120    40.112 2936.553    0.000 2936.553
280.90  5213.259  357.360    0.000  357.360  1130.438 1667.991    0.000 1667.991    20.106 3048.358    0.000 3048.358
281.00  4975.205  404.885    0.000  404.885   976.969 1704.301    0.000 1704.301    10.053 2794.816    0.000 2794.816
281.10  4993.859  427.886    0.000  427.886  1101.786 1809.184    0.000 1809.184    40.212 3048.862    0.000 3048.862
281.20  5009.079  426.147    0.000  426.147  1048.124 1890.809    0.000 1890.809     0.000 3158.736    0.000 3158.736
281.30  5234.945  411.447    0.000  411.447   948.521 1869.049    0.000 1869.049     0.000 3128.676    0.000 3128.676
281.40  4919.798  399.843    0.000  399.843   851.251 1775.411    0.000 1775.411    10.053 2927.513    0.000 2927.513
281.50  5077.241  448.117    0.000  448.117   918.569 1928.494    0.000 1928.494    20.308 3219.357    0.000 3219.357
281.60  5124.279  446.673    0.000  446.673   811.559 1949.200    0.000 1949.200     0.000 3009.443    0.000 3009.443
281.70  5122.564  375.691    0.000  375.691  1039.609 1756.640    0.000 1756.640    50.769 3028.141    0.000 3028.141
281.80  5223.111  348.570    0.000  348.570  1147.188 1663.731    0.000 1663.731    10.154 2774.701    0.000 2774.701
281.90  5442.667  337.083    0.000  337.083  1341.382 1681.140    0.000 1681.140    71.077 3338.496    0.000 3338.496
282.00  5206.320  337.171    0.000  337.171  1106.018 1676.722    0.000 1676.722    70.674 2967.520    0.000 2967.520
282.10  5108.067  370.090    0.000  370.090  1204.224 1580.789    0.000 1580.789    30.159 3139.141    0.000 3139.141
282.20  5146.121  357.404    0.000  357.404   996.410 1799.493    0.000 1799.493     0.000 3042.621    0.000 3042.621
282.30  5053.778  344.708    0.000  344.708  1209.339 1660.896    0.000 1660.896   120.539 3312.856    0.000 3312.856
282.40  5120.171  264.167    0.000  264.167  1186.078 1675.464    0.000 1675.464   101.136 3116.315    0.000 3116.315
282.50  5121.924  294.292    0.000  294.292  1130.989 1705.574    0.000 1705.574    80.828 3232.727    0.000 3232.727
282.60  5104.755  357.453    0.000  357.453  1046.828 1785.454    0.000 1785.454    50.769 3019.599    0.000 3019.599
282.70  5229.131  385.021    0.000  385.021  1100.615 1931.614    0.000 1931.614    70.876 3323.014    0.000 3323.014
282.80  5223.194  403.979    0.000  403.979  1232.021 1646.090    0.000 1646.090   233.338 3043.214    0.000 3043.214
282.90  5120.727  386.069    0.000  386.069  1270.862 1732.076    0.000 1732.076   130.390 2886.999    0.000 2886.999
283.00  5206.417  342.876    0.000  342.876  1277.731 1663.833    0.000 1663.833   192.220 2951.039    0.000 2951.039
283.10  5098.651  331.185    0.000  331.185  1238.127 1694.824    0.000 1694.824   120.439 3017.798    0.000 3017.798
283.20  5198.067  315.590    0.000  315.590  1588.531 1515.236    0.000 1515.236   333.870 2968.536    0.000 2968.536
283.30  5101.733  344.190    0.000  344.190  1249.919 1659.792    0.000 1659.792    40.213 3034.971    0.000 3034.971
283.40  5171.383  273.138    0.000  273.138  1350.708 1525.817    0.000 1525.817   171.107 2883.177    0.000 2883.177
283.50  5002.941  340.834    0.000  340.834  1349.554 1589.154    0.000 1589.154   151.705 3076.502    0.000 3076.502
283.60  5129.505  288.330    0.000  288.330  1153.741 1470.563    0.000 1470.563   162.060 2583.890    0.000 2583.890
283.70  5124.258  282.744    0.000  282.744   907.919 1668.200    0.000 1668.200    30.261 2629.021    0.000 2629.021
283.80  5194.226  305.341    0.000  305.341  1104.511 1608.468    0.000 1608.468   221.976 2547.599    0.000 2547.599
283.90  5076.421  325.088    0.000  325.088  1064.354 1562.170    0.000 1562.170    20.107 2622.298    0.000 2622.298
284.00  5012.062  391.789    0.000  391.789  1476.220 1303.645    0.000 1303.645   211.017 2803.352    0.000 2803.352
284.10  5253.437  317.777    0.000  317.777  1329.623 1467.851    0.000 1467.851   181.061 2803.669    0.000 2803.669
284.20  5086.582  297.754    0.000  297.754  1473.568 1361.874    0.000 1361.874   300.690 3031.359    0.000 3031.359
284.30  5435.140  278.929    0.000  278.929  1043.462 1702.810    0.000 1702.810    60.419 2988.129    0.000 2988.129
284.40  5393.014  253.109    0.000  253.109  1184.929 1735.736    0.000 1735.736    40.616 3056.397    0.000 3056.397
284.50  5126.061  237.350    0.000  237.350  1151.330 1658.538    0.000 1658.538   120.941 2954.149    0.000 2954.149
284.60  5335.671  263.121    0.000  263.121   950.559 1981.507    0.000 1981.507    10.154 3280.287    0.000 3280.287
284.70  5332.944  278.145    0.000  278.145  1143.887 1763.769    0.000 1763.769    90.478 3064.522    0.000 3064.522
284.80  5370.783  251.237    0.000  251.237  1459.872 1515.792    0.000 1515.792   251.529 3324.307    0.000 3324.307
284.90  5268.322  256.499    0.000  256.499  1221.146 1787.812    0.000 1787.812    40.212 3232.822    0.000 3232.822
285.00  5264.271  305.153    0.000  305.153  1046.083 1888.805    0.000 1888.805   160.850 3351.246    0.000 3351.246
285.10  5009.526  371.325    0.000  371.325  1046.321 1819.097    0.000 1819.097   131.093 3229.611    0.000 3229.611
285.20  5070.419  404.650    0.000  404.650   999.030 1963.533    0.000 1963.533    60.722 3356.898    0.000 3356.898
285.30  5214.754  343.315    0.000  343.315  1213.287 1731.773    0.000 1731.773   152.006 3483.864    0.000 3483.864
285.40  5115.044  395.594    0.000  395.594  1132.745 1774.346    0.000 1774.346    30.361 3344.323    0.000 3344.323
285.50  5061.585  388.129    0.000  388.129  1114.707 1610.843    0.000 1610.843   111.088 3128.777    0.000 3128.777
285.60  5122.961  428.543    0.000  428.543  1249.166 1623.427    0.000 1623.427   172.616 3063.617    0.000 3063.617
285.70  5171.425  362.539    0.000  362.539  1242.032 1698.276    0.000 1698.276    50.367 3298.082    0.000 3298.082
285.80  4978.635  419.327    0.000  419.327  1273.484 1718.596    0.000 1718.596   171.003 3112.379    0.000 3112.379
285.90  4797.636  429.177    0.000  429.177  1287.931 1594.714    0.000 1594.714   161.555 3018.080    0.000 3018.080
286.00  4941.211  374.455    0.000  374.455  1287.570 1801.761    0.000 1801.761    90.579 3486.343    0.000 3486.343
286.10  4913.941  390.857    0.000  390.857  1393.274 1761.700    0.000 1761.700   100.935 3094.891    0.000 3094.891
286.20  4754.462  420.551    0.000  420.551  1008.825 1812.220    0.000 1812.220    19.906 2824.760    0.000 2824.760
286.30  4977.567  462.296    0.000  462.296  1311.276 1747.723    0.000 1747.723    89.876 3639.067    0.000 3639.067
286.40  4981.383  419.170    0.000  419.170  1452.567 1398.578    0.000 1398.578    90.277 3140.738    0.000 3140.738
286.50  4986.891  369.322    0.000  369.322  1055.433 1810.097    0.000 1810.097     0.000 3238.343    0.000 3238.343
286.60  5034.458  474.893    0.000  474.893  1243.764 1714.264    0.000 1714.264    70.372 3060.909    0.000 3060.909
286.70  5010.996  424.348    0.000  424.348  1315.000 1586.362    0.000 1586.362   201.869 2935.936    0.000 2935.936
286.80  4969.323  432.758    0.000  432.758  1132.560 1777.691    0.000 1777.691   151.099 2985.525    0.000 2985.525
286.90  4908.508  466.474    0.000  466.474  1111.577 1842.878    0.000 1842.878   120.839 3024.020    0.000 3024.020
287.00  5078.118  447.359    0.000  447.359  1452.265 1524.547    0.000 1524.547   191.009 2980.278    0.000 2980.278
287.10  4953.589  495.604    0.000  495.604  1438.352 1544.128    0.000 1544.128   111.693 3133.301    0.000 3133.301
287.20  5184.756  415.175    0.000  415.175  1331.277 1595.543    0.000 1595.543   100.632 2920.666    0.000 2920.666
287.30  5203.619  431.057    0.000  431.057  1135.984 1796.923    0.000 1796.923   110.584 2997.885    0.000 2997.885
287.40  5094.164  439.356    0.000  439.356  1215.294 1610.499    0.000 1610.499    70.775 3144.355    0.000 3144.355
287.50  5205.429  412.490    0.000  412.490  1524.816 1386.509    0.000 1386.509    10.154 2974.757    0.000 2974.757
287.60  5044.205  416.246    0.000  416.246  1601.814 1178.953    0.000 1178.953    60.419 2828.287    0.000 2828.287
287.70  5231.737  423.441    0.000  423.441  1554.926 1307.231    0.000 1307.231   110.584 3161.543    0.000 3161.543
287.80  5217.201  433.416    0.000  433.416  1301.818 1450.564    0.000 1450.564    50.669 3337.362    0.000 3337.362
287.90  5250.491  453.349    0.000  453.349  1331.051 1554.976    0.000 1554.976    60.520 3106.540    0.000 3106.540
288.00  5301.489  457.523    0.000  457.523  1321.602 1496.270    0.000 1496.270    60.218 2967.007    0.000 2967.007
288.10  5267.545  468.375    0.000  468.375  1583.144 1367.534    0.000 1367.534   150.998 3079.809    0.000 3079.809
288.20  5237.219  377.595    0.000  377.595  1708.157 1216.215    0.000 1216.215    30.261 3051.874    0.000 3051.874
288.30  5345.382  457.723    0.000  457.723  1348.768 1552.195    0.000 1552.195    20.308 3007.146    0.000 3007.146
288.40  5369.562  396.291    0.000  396.291  1458.781 1347.577    0.000 1347.577    40.313 2956.569    0.000 2956.569
288.50  5317.149  406.320    0.000  406.320  1465.471 1585.934    0.000 1585.934   110.887 3219.046    0.000 3219.046
288.60  5225.984  426.927    0.000  426.927  1315.464 1519.067    0.000 1519.067   121.141 3010.148    0.000 3010.148
288.70  5279.263  472.833    0.000  472.833  1398.805 1531.893    0.000 1531.893   100.632 3338.572    0.000 3338.572
288.80  5212.193  410.092    0.000  410.092  1467.399 1377.072    0.000 1377.072   181.359 3079.704    0.000 3079.704
288.90  4972.063  498.472    0.000  498.472  1604.697 1201.433    0.000 1201.433    40.212 2728.552    0.000 2728.552
289.00  5098.096  470.213    0.000  470.213  1549.839 1083.583    0.000 1083.583    40.414 2763.345    0.000 2763.345
289.10  4892.842  520.076    0.000  520.076  1577.859 1319.065    0.000 1319.065    40.212 2840.149    0.000 2840.149
289.20  4933.957  470.402    0.000  470.402  1247.865 1493.562    0.000 1493.562   101.438 2737.189    0.000 2737.189
289.30  5112.797  377.219    0.000  377.219  1497.906 1398.053    0.000 1398.053   251.932 2939.470    0.000 2939.470
289.40  5104.883  386.660    0.000  386.660  1580.638 1242.940    0.000 1242.940   426.362 2821.048    0.000 2821.048
289.50  5045.143  334.825    0.000  334.825  1233.434 1543.437    0.000 1543.437    10.154 2844.069    0.000 2844.069
289.60  5185.927  424.373    0.000  424.373  1277.493 1727.369    0.000 1727.369    50.769 3347.330    0.000 3347.330
289.70  5081.744  436.171    0.000  436.171  1350.047 1508.714    0.000 1508.714    30.361 3148.566    0.000 3148.566
289.80  5182.326  472.604    0.000  472.604  1149.215 1526.930    0.000 1526.930    20.106 2911.434    0.000 2911.434
289.90  5015.870  481.701    0.000  481.701   934.034 1883.957    0.000 1883.957     0.000 3118.509    0.000 3118.509
290.00  5129.875  396.004    0.000  396.004  1006.448 1802.308    0.000 1802.308    69.670 2883.476    0.000 2883.476
290.10  5125.968  384.817    0.000  384.817  1036.383 1906.901    0.000 1906.901     0.000 2862.471    0.000 2862.471
290.20  5449.438  299.842    0.000  299.842  1178.908 1885.627    0.000 1885.627   142.154 3269.025    0.000 3269.025
290.30  5343.676  296.717    0.000  296.717  1201.705 1764.467    0.000 1764.467    70.976 3307.439    0.000 3307.439
290.40  5122.389  325.467    0.000  325.467  1109.484 1551.217    0.000 1551.217     0.000 2747.653    0.000 2747.653
290.50  5149.538  340.978    0.000  340.978  1420.416 1519.670    0.000 1519.670    20.207 3216.753    0.000 3216.753
290.60  5128.594  309.136    0.000  309.136  1418.625 1351.642    0.000 1351.642     0.000 2710.348    0.000 2710.348
290.70  5211.359  318.888    0.000  318.888  1576.036 1021.246    0.000 1021.246     0.000 2758.919    0.000 2758.919
290.80  5017.500  378.566    0.000  378.566  1667.481  932.803    0.000  932.803     0.000 2529.403    0.000 2529.403
290.90  5097.824  376.910    0.000  376.910  1507.833 1034.751    0.000 1034.751     0.000 2484.972    0.000 2484.972
291.00  4924.748  362.540    0.000  362.540  1196.323 1194.694    0.000 1194.694     0.000 2365.937    0.000 2365.937
291.10  5349.263  345.779    0.000  345.779  1358.266 1409.164    0.000 1409.164    20.106 2575.847    0.000 2575.847
291.20  5187.324  318.871    0.000  318.871  1357.797 1221.900    0.000 1221.900     0.000 2222.777    0.000 2222.777
291.30  5104.797  348.702    0.000  348.702  1552.262 1108.107    0.000 1108.107     0.000 2637.977    0.000 2637.977
291.40  5224.630  372.292    0.000  372.292  1503.803 1077.908    0.000 1077.908    20.308 2599.483    0.000 2599.483
291.50  5269.045  322.538    0.000  322.538  1592.200 1169.366    0.000 1169.366     0.000 2902.383    0.000 2902.383
291.60  5210.736  317.859    0.000  317.859  1478.715 1211.698    0.000 1211.698   100.934 2862.068    0.000 2862.068
291.70  5175.527  310.582    0.000  310.582  1507.657 1022.067    0.000 1022.067    10.154 2809.999    0.000 2809.999
291.80  5177.941  334.301    0.000  334.301  1557.716  987.755    0.000  987.755     0.000 2412.983    0.000 2412.983
291.90  5154.761  356.768    0.000  356.768  1589.689 1059.688    0.000 1059.688     0.000 2753.083    0.000 2753.083
292.00  5197.429  358.880    0.000  358.880  1441.228 1058.429    0.000 1058.429     0.000 2280.982    0.000 2280.982
292.10  5131.708  301.327    0.000  301.327  1435.486  996.468    0.000  996.468     0.000 1958.176    0.000 1958.176
292.20  5167.656  287.672    0.000  287.672  1558.057 1225.094    0.000 1225.094    40.212 2609.224    0.000 2609.224
292.30  5163.986  324.386    0.000  324.386  1365.922 1183.859    0.000 1183.859     0.000 2265.901    0.000 2265.901
292.40  5146.521  315.881    0.000  315.881  1388.615 1313.964    0.000 1313.964    40.112 2303.388    0.000 2303.388
292.50  5139.488  370.980    0.000  370.980  1185.787 1455.500    0.000 1455.500    30.159 2287.815    0.000 2287.815
292.60  5110.511  338.736    0.000  338.736  1413.194 1265.180    0.000 1265.180    10.053 2293.146    0.000 2293.146
292.70  5034.665  341.412    0.000  341.412  1570.815  889.808    0.000  889.808     0.000 2090.475    0.000 2090.475
292.80  5233.411  359.160    0.000  359.160  1362.427 1139.518    0.000 1139.518    20.308 2291.643    0.000 2291.643
292.90  5240.300  358.094    0.000  358.094  1593.684  829.680    0.000  829.680    40.616 1991.156    0.000 1991.156
293.00  5115.474  379.711    0.000  379.711  1380.580 1024.184    0.000 1024.184     0.000 2031.666    0.000 2031.666
293.10  5190.657  371.362    0.000  371.362  1389.469 1042.074    0.000 1042.074     0.000 2135.204    0.000 2135.204
293.20  5296.263  355.079    0.000  355.079  1382.215 1171.398    0.000 1171.398    70.372 2162.248    0.000 2162.248
293.30  5195.888  273.705    0.000  273.705  1372.544 1008.497    0.000 1008.497     0.000 2149.695    0.000 2149.695
293.40  5049.231  312.467    0.000  312.467  1386.494  990.939    0.000  990.939     0.000 2245.182    0.000 2245.182
293.50  5186.261  286.216    0.000  286.216  1757.899  690.302    0.000  690.302    10.154 2230.218    0.000 2230.218
293.60  5324.089  288.935    0.000  288.935  1645.896  891.750    0.000  891.750   120.637 2224.078    0.000 2224.078
293.70  5126.829  277.080    0.000  277.080  1623.658  883.161    0.000  883.161    50.265 2172.704    0.000 2172.704
293.80  4981.724  343.474    0.000  343.474  1395.147  935.607    0.000  935.607     0.000 1954.045    0.000 1954.045
293.90  5039.667  341.368    0.000  341.368  1329.867 1051.004    0.000 1051.004     0.000 2161.353    0.000 2161.353
294.00  5110.417  312.558    0.000  312.558  1519.784  879.791    0.000  879.791    90.478 2103.439    0.000 2103.439
294.10  5083.567  315.953    0.000  315.953  1515.810  920.166    0.000  920.166     0.000 2166.770    0.000 2166.770
294.20  5130.363  327.446    0.000  327.446  1546.986  914.764    0.000  914.764    10.053 2390.160    0.000 2390.160
294.30  5156.156  307.060    0.000  307.060  1611.334  726.626    0.000  726.626    20.106 1987.319    0.000 1987.319
294.40  5092.296  327.939    0.000  327.939  1504.628  843.228    0.000  843.228    20.106 1974.562    0.000 1974.562
294.50  5163.205  336.529    0.000  336.529  1601.587  834.224    0.000  834.224    10.053 1995.577    0.000 1995.577
294.60  5078.455  325.417    0.000  325.417  1359.379  871.716    0.000  871.716     0.000 1846.778    0.000 1846.778
294.70  5264.730  312.004    0.000  312.004  1452.447 1145.103    0.000 1145.103    30.159 2105.439    0.000 2105.439
294.80  5145.496  367.768    0.000  367.768  1470.370 1110.189    0.000 1110.189     0.000 2337.783    0.000 2337.783
294.90  5130.905  322.369    0.000  322.369  1426.986  991.981    0.000  991.981     0.000 2016.073    0.000 2016.073
295.00  5138.458  321.419    0.000  321.419  1412.760 1026.601    0.000 1026.601     0.000 2042.618    0.000 2042.618
295.10  5329.211  307.269    0.000  307.269  1466.208 1054.719    0.000 1054.719     0.000 2193.926    0.000 2193.926
295.20  5300.085  314.040    0.000  314.040  1311.532 1037.119    0.000 1037.119    40.212 1865.172    0.000 1865.172
295.30  5219.519  315.369    0.000  315.369  1347.447 1100.788    0.000 1100.788    10.053 2016.677    0.000 2016.677
295.40  5038.060  321.719    0.000  321.719  1618.068  744.205    0.000  744.205     0.000 2174.515    0.000 2174.515
295.50  5092.746  341.776    0.000  341.776  1412.064 1058.164    0.000 1058.164    10.154 2168.179    0.000 2168.179
295.60  5186.398  352.319    0.000  352.319  1430.857 1127.547    0.000 1127.547    20.106 2069.962    0.000 2069.962
295.70  5268.655  291.384    0.000  291.384  1172.977 1342.790    0.000 1342.790     0.000 1987.119    0.000 1987.119
295.80  5247.836  288.294    0.000  288.294  1122.519 1485.894    0.000 1485.894    50.065 2086.048    0.000 2086.048
295.90  5253.087  335.336    0.000  335.336  1129.700 1377.445    0.000 1377.445     0.000 2187.377    0.000 2187.377
296.00  5204.438  273.898    0.000  273.898  1061.908 1405.802    0.000 1405.802    20.106 2185.276    0.000 2185.276
296.10  5424.577  286.105    0.000  286.105  1285.320 1364.833    0.000 1364.833    30.159 2164.064    0.000 2164.064
296.20  5336.213  297.641    0.000  297.641  1281.119 1445.647    0.000 1445.647    30.462 2492.517    0.000 2492.517
296.30  5281.505  285.873    0.000  285.873  1210.068 1522.886    0.000 1522.886    50.669 2806.371    0.000 2806.371
296.40  5132.531  250.950    0.000  250.950  1159.218 1346.447    0.000 1346.447    50.265 2445.448    0.000 2445.448
296.50  5092.353  233.435    0.000  233.435  1103.594 1622.391    0.000 1622.391    10.154 2697.189    0.000 2697.189
296.60  5243.568  258.599    0.000  258.599   951.682 1659.918    0.000 1659.918    40.212 2706.037    0.000 2706.037
296.70  5191.897  302.879    0.000  302.879  1142.814 1387.568    0.000 1387.568    10.053 2612.549    0.000 2612.549
296.80  5295.371  279.629    0.000  279.629   981.036 1747.885    0.000 1747.885    20.308 2335.183    0.000 2335.183
296.90  5263.816  271.287    0.000  271.287  1157.870 1746.618    0.000 1746.618   152.006 2889.295    0.000 2889.295
297.00  5229.353  282.341    0.000  282.341  1380.818 1570.071    0.000 1570.071   201.566 2910.814    0.000 2910.814
297.10  5252.386  248.878    0.000  248.878   983.583 1707.756    0.000 1707.756    91.385 2576.648    0.000 2576.648
297.20  5151.545  285.312    0.000  285.312  1086.778 1538.180    0.000 1538.180    10.154 2463.642    0.000 2463.642
297.30  5116.009  273.262    0.000  273.262   996.459 1526.285    0.000 1526.285     0.000 2591.121    0.000 2591.121
297.40  5006.760  300.046    0.000  300.046   947.866 1981.815    0.000 1981.815    10.053 2943.690    0.000 2943.690
297.50  5149.660  294.262    0.000  294.262  1003.582 1730.698    0.000 1730.698     0.000 2751.156    0.000 2751.156
297.60  5294.687  253.963    0.000  253.963   925.265 1677.290    0.000 1677.290     0.000 2682.207    0.000 2682.207
297.70  5240.300  280.748    0.000  280.748  1016.477 1551.342    0.000 1551.342     0.000 2446.150    0.000 2446.150
297.80  5229.028  231.267    0.000  231.267   877.830 1612.531    0.000 1612.531     0.000 2594.437    0.000 2594.437
297.90  5010.341  346.866    0.000  346.866  1238.168 1542.759    0.000 1542.759     0.000 3241.754    0.000 3241.754
298.00  5399.639  354.829    0.000  354.829  1125.776 1594.047    0.000 1594.047    39.811 2920.052    0.000 2920.052
298.10  5340.855  329.042    0.000  329.042  1598.289 1217.954    0.000 1217.954   100.531 3004.311    0.000 3004.311
298.20  5218.344  331.230    0.000  331.230  1576.303 1276.948    0.000 1276.948   111.189 2862.365    0.000 2862.365
298.30  5097.975  320.584    0.000  320.584  1692.302 1176.973    0.000 1176.973    71.077 3013.069    0.000 3013.069
298.40  5240.720  316.298    0.000  316.298  1826.790 1094.635    0.000 1094.635    50.769 3020.400    0.000 3020.400
298.50  5145.140  271.657    0.000  271.657  1608.153 1042.956    0.000 1042.956    10.154 2739.816    0.000 2739.816
298.60  4981.896  300.255    0.000  300.255  1442.312 1089.621    0.000 1089.621     0.000 2633.539    0.000 2633.539
298.70  5284.386  315.392    0.000  315.392  1321.356 1336.396    0.000 1336.396    30.462 2796.606    0.000 2796.606
298.80  5335.873  261.790    0.000  261.790  1394.155 1462.983    0.000 1462.983   110.584 2831.489    0.000 2831.489
298.90  5258.469  262.527    0.000  262.527  1512.244 1228.264    0.000 1228.264    70.372 2797.022    0.000 2797.022
299.00  5425.910  245.613    0.000  245.613  1599.228 1216.044    0.000 1216.044    70.573 3057.796    0.000 3057.796
299.10  5386.330  202.787    0.000  202.787  1554.388 1253.795    0.000 1253.795   131.295 3033.863    0.000 3033.863
299.20  5286.647  264.802    0.000  264.802  1451.072 1294.127    0.000 1294.127   140.743 2926.994    0.000 2926.994
299.30  5270.295  292.357    0.000  292.357  1562.262 1351.332    0.000 1351.332   613.744 2825.555    0.000 2825.555
299.40  5347.978  298.830    0.000  298.830  1763.421 1098.667    0.000 1098.667   151.401 2838.743    0.000 2838.743
299.50  5141.858  311.897    0.000  311.897  1619.740 1210.848    0.000 1210.848    80.425 3236.730    0.000 3236.730
299.60  5326.784  336.127    0.000  336.127  1610.068 1236.083    0.000 1236.083    40.414 2793.083    0.000 2793.083
299.70  5399.257  314.419    0.000  314.419  1692.743 1407.137    0.000 1407.137    81.231 3034.969    0.000 3034.969
299.80  5495.284  309.964    0.000  309.964  1520.462 1553.735    0.000 1553.735    30.462 3149.671    0.000 3149.671
299.90  5473.564  277.311    0.000  277.311  1478.944 1445.765    0.000 1445.765     0.000 2977.252    0.000 2977.252
300.00  5219.907  416.427    0.000  416.427  1411.770 1417.265    0.000 1417.265     0.000 2819.735    0.000 2819.735
300.10  5324.847  316.420    0.000  316.420  1330.233 1483.388    0.000 1483.388     0.000 2966.803    0.000 2966.803
300.20  5368.711  249.952    0.000  249.952  1199.755 1640.530    0.000 1640.530     0.000 2819.921    0.000 2819.921
300.30  5296.748  238.199    0.000  238.199  1070.656 1478.886    0.000 1478.886     0.000 2491.789    0.000 2491.789
300.40  5222.828  278.623    0.000  278.623   958.438 1623.849    0.000 1623.849     0.000 2418.909    0.000 2418.909
300.50  5235.539  281.553    0.000  281.553   884.729 1748.926    0.000 1748.926     0.000 2390.763    0.000 2390.763
300.60  5334.947  306.563    0.000  306.563  1079.443 1867.500    0.000 1867.500     0.000 2685.013    0.000 2685.013
300.70  5273.175  280.357    0.000  280.357   956.978 1875.285    0.000 1875.285     0.000 2472.792    0.000 2472.792
300.80  5314.877  253.070    0.000  253.070   614.937 1938.313    0.000 1938.313     0.000 1789.284    0.000 1789.284
300.90  5201.529  169.051    0.000  169.051   855.257 1654.116    0.000 1654.116     0.000 2074.684    0.000 2074.684
301.00  5197.598  291.055    0.000  291.055   862.014 1702.958    0.000 1702.958     0.000 2078.420    0.000 2078.420
301.10  5127.881  247.263    0.000  247.263   909.177 1730.065    0.000 1730.065    20.207 2001.816    0.000 2001.816
301.20  5141.671  256.603    0.000  256.603   638.534 1835.502    0.000 1835.502    30.159 1958.783    0.000 1958.783
301.30  5046.444  347.169    0.000  347.169   734.951 1788.386    0.000 1788.386    10.053 1955.265    0.000 1955.265
301.40  5157.701  263.046    0.000  263.046   860.605 1526.290    0.000 1526.290     0.000 1561.376    0.000 1561.376
301.50  5164.872  226.107    0.000  226.107   965.941 1672.802    0.000 1672.802     0.000 1992.855    0.000 1992.855
301.60  5220.854  263.527    0.000  263.527  1161.174 1466.526    0.000 1466.526    20.106 2028.755    0.000 2028.755
301.70  5227.670  229.293    0.000  229.293   962.739 1587.001    0.000 1587.001     0.000 1962.299    0.000 1962.299
301.80  5085.221  287.975    0.000  287.975   794.143 1692.911    0.000 1692.911     0.000 1989.040    0.000 1989.040
301.90  4999.817  312.836    0.000  312.836   915.748 1481.500    0.000 1481.500     0.000 1822.252    0.000 1822.252
302.00  5098.354  274.662    0.000  274.662   936.182 1360.443    0.000 1360.443    10.053 1763.235    0.000 1763.235
302.10  5090.208  315.320    0.000  315.320   913.443 1498.925    0.000 1498.925     0.000 1803.955    0.000 1803.955
302.20  5098.491  312.053    0.000  312.053  1233.993 1298.208    0.000 1298.208     0.000 2033.970    0.000 2033.970
302.30  5056.918  310.971    0.000  310.971  1014.901 1413.773    0.000 1413.773     0.000 1874.833    0.000 1874.833
302.40  4904.279  318.800    0.000  318.800  1022.012 1258.912    0.000 1258.912     0.000 1879.356    0.000 1879.356
302.50  5050.399  323.351    0.000  323.351  1039.711 1456.177    0.000 1456.177     9.953 1841.465    0.000 1841.465
302.60  5036.811  313.898    0.000  313.898   925.124 1450.657    0.000 1450.657     0.000 1802.054    0.000 1802.054
302.70  5018.713  375.681    0.000  375.681   840.512 1555.139    0.000 1555.139     0.000 1594.952    0.000 1594.952
302.80  4892.215  319.541    0.000  319.541   663.912 1598.184    0.000 1598.184     0.000 1793.603    0.000 1793.603
302.90  5046.101  304.665    0.000  304.665   696.495 1772.634    0.000 1772.634     0.000 1947.921    0.000 1947.921
303.00  5112.144  320.300    0.000  320.300   850.975 1711.376    0.000 1711.376     0.000 1895.144    0.000 1895.144
303.10  4980.998  382.377    0.000  382.377   775.982 1758.624    0.000 1758.624     0.000 1917.061    0.000 1917.061
303.20  5036.149  393.728    0.000  393.728   652.199 1811.803    0.000 1811.803     0.000 1833.116    0.000 1833.116
303.30  5064.855  322.552    0.000  322.552   741.691 1844.436    0.000 1844.436     0.000 2014.475    0.000 2014.475
303.40  5011.969  281.388    0.000  281.388   516.155 1713.389    0.000 1713.389     0.000 1665.827    0.000 1665.827
303.50  4937.343  365.991    0.000  365.991   449.653 1658.505    0.000 1658.505    10.053 1555.239    0.000 1555.239
303.60  4852.980  318.276    0.000  318.276   573.001 1650.594    0.000 1650.594    10.053 1573.140    0.000 1573.140
303.70  5280.499  351.051    0.000  351.051   533.181 1970.966    0.000 1970.966     0.000 2005.625    0.000 2005.625
303.80  4866.273  426.909    0.000  426.909   591.594 1775.884    0.000 1775.884    10.053 1955.552    0.000 1955.552
303.90  5067.213  372.703    0.000  372.703   657.643 1759.314    0.000 1759.314    10.053 1937.666    0.000 1937.666
304.00  4891.795  256.113    0.000  256.113   570.412 1629.551    0.000 1629.551     0.000 1634.164    0.000 1634.164
304.10  4967.866  296.964    0.000  296.964   522.597 1750.369    0.000 1750.369    10.053 1534.437    0.000 1534.437
304.20  5202.243  277.449    0.000  277.449   496.137 1733.425    0.000 1733.425    10.053 1778.930    0.000 1778.930
304.30  5072.588  171.509    0.000  171.509   491.470 1782.509    0.000 1782.509    30.361 1857.249    0.000 1857.249
304.40  5156.967  219.118    0.000  219.118   634.814 1635.427    0.000 1635.427    60.319 1947.017    0.000 1947.017
304.50  5071.723  229.145    0.000  229.145   700.146 1625.649    0.000 1625.649    20.106 1644.618    0.000 1644.618
304.60  5065.502  223.446    0.000  223.446   654.616 1594.091    0.000 1594.091    10.053 1687.345    0.000 1687.345
304.70  5075.419  224.443    0.000  224.443   548.319 1565.810    0.000 1565.810    10.053 1777.220    0.000 1777.220
304.80  4903.069  270.836    0.000  270.836   565.558 1742.696    0.000 1742.696    40.212 1950.744    0.000 1950.744
304.90  5152.300  245.762    0.000  245.762   566.559 1827.393    0.000 1827.393     0.000 1868.810    0.000 1868.810
305.00  5000.569  177.772    0.000  177.772   566.210 1852.075    0.000 1852.075    20.106 1918.873    0.000 1918.873
305.10  4993.387  318.557    0.000  318.557   839.879 1639.697    0.000 1639.697    20.106 1996.082    0.000 1996.082
305.20  4942.914  296.462    0.000  296.462   927.425 1519.030    0.000 1519.030    20.106 2041.521    0.000 2041.521
305.30  4906.670  340.159    0.000  340.159   849.963 1546.607    0.000 1546.607     0.000 2084.248    0.000 2084.248
305.40  5122.932  420.342    0.000  420.342   823.147 1638.387    0.000 1638.387     0.000 2047.245    0.000 2047.245
305.50  5034.249  377.552    0.000  377.552   792.539 1732.931    0.000 1732.931     0.000 1883.177    0.000 1883.177
305.60  5040.692  298.110    0.000  298.110   731.618 1707.211    0.000 1707.211     0.000 1763.644    0.000 1763.644
305.70  5279.784  274.669    0.000  274.669   720.122 1921.053    0.000 1921.053    50.265 2083.142    0.000 2083.142
305.80  5057.602  352.011    0.000  352.011   748.789 1840.010    0.000 1840.010    30.159 1946.913    0.000 1946.913
305.90  5010.232  369.600    0.000  369.600   823.344 1627.711    0.000 1627.711    40.616 1956.769    0.000 1956.769
306.00  5029.074  381.681    0.000  381.681   626.832 1890.317    0.000 1890.317    30.159 1979.092    0.000 1979.092
306.10  5165.505  331.148    0.000  331.148   682.260 1809.622    0.000 1809.622    20.106 1932.345    0.000 1932.345
306.20  5046.035  296.592    0.000  296.592   782.863 1608.494    0.000 1608.494     0.000 2027.247    0.000 2027.247
306.30  5072.917  335.201    0.000  335.201   697.084 1719.210    0.000 1719.210     0.000 1952.247    0.000 1952.247
306.40  5130.329  319.945    0.000  319.945   711.015 1882.812    0.000 1882.812     0.000 2122.663    0.000 2122.663
306.50  5016.758  379.143    0.000  379.143   700.466 1901.756    0.000 1901.756     0.000 2241.378    0.000 2241.378
306.60  5176.895  282.344    0.000  282.344   818.364 1639.298    0.000 1639.298    20.106 2088.572    0.000 2088.572
306.70  5181.901  308.176    0.000  308.176  1029.025 1567.357    0.000 1567.357    20.106 2149.490    0.000 2149.490
306.80  5021.366  267.237    0.000  267.237   888.171 1529.484    0.000 1529.484     0.000 1966.621    0.000 1966.621
306.90  5195.892  238.781    0.000  238.781  1025.262 1535.320    0.000 1535.320    10.053 1878.959    0.000 1878.959
307.00  5096.875  213.932    0.000  213.932   983.206 1483.960    0.000 1483.960     0.000 2111.494    0.000 2111.494
307.10  5079.099  274.705    0.000  274.705   675.436 1678.352    0.000 1678.352     0.000 1724.545    0.000 1724.545
307.20  4848.649  289.046    0.000  289.046   640.414 1694.738    0.000 1694.738     0.000 1711.980    0.000 1711.980
307.30  5052.629  202.028    0.000  202.028   739.717 1661.308    0.000 1661.308     0.000 1733.996    0.000 1733.996
307.40  5238.511  187.759    0.000  187.759   804.961 1648.377    0.000 1648.377     0.000 1803.661    0.000 1803.661
307.50  5149.030  194.755    0.000  194.755   852.094 1601.826    0.000 1601.826    71.077 1663.926    0.000 1663.926
307.60  5057.531  217.534    0.000  217.534   659.185 1827.619    0.000 1827.619    10.154 1787.476    0.000 1787.476
307.70  5024.894  128.929    0.000  128.929   823.598 1749.511    0.000 1749.511    10.154 1918.064    0.000 1918.064
307.80  5106.170  111.833    0.000  111.833  1058.739 1591.223    0.000 1591.223   101.539 2242.989    0.000 2242.989
307.90  5118.529   60.641    0.000   60.641   975.257 1513.544    0.000 1513.544    40.414 2186.699    0.000 2186.699
308.00  5137.980   87.057    0.000   87.057   769.375 1693.130    0.000 1693.130    20.308 2137.939    0.000 2137.939
308.10  5189.785   61.599    0.000   61.599   980.180 1506.252    0.000 1506.252    40.212 1978.496    0.000 1978.496
308.20  5172.833  122.500    0.000  122.500  1164.103 1306.359    0.000 1306.359    60.822 2101.241    0.000 2101.241
308.30  5005.381  131.354    0.000  131.354  1041.619 1425.133    0.000 1425.133    30.159 2031.769    0.000 2031.769
308.40  4993.863  171.066    0.000  171.066   961.421 1506.419    0.000 1506.419    20.308 2089.883    0.000 2089.883
308.50  4740.540  260.458    0.000  260.458  1148.214 1304.168    0.000 1304.168    20.106 2103.853    0.000 2103.853
308.60  4747.421  301.174    0.000  301.174   949.088 1449.652    0.000 1449.652     0.000 2108.476    0.000 2108.476
308.70  4773.321  321.647    0.000  321.647  1132.491 1326.840    0.000 1326.840    20.106 1829.706    0.000 1829.706
308.80  4744.651  407.619    0.000  407.619   994.221 1560.270    0.000 1560.270    20.106 1899.071    0.000 1899.071
308.90  4775.558  276.153    0.000  276.153  1079.337 1282.892    0.000 1282.892    60.319 2029.351    0.000 2029.351
309.00  4952.560  220.437    0.000  220.437  1261.431 1122.589    0.000 1122.589    40.212 1981.498    0.000 1981.498
309.10  4853.464  181.982    0.000  181.982  1011.482 1306.047    0.000 1306.047    10.053 1951.952    0.000 1951.952
309.20  4877.201  281.392    0.000  281.392   876.158 1578.303    0.000 1578.303     0.000 2002.912    0.000 2002.912
309.30  4975.268  166.522    0.000  166.522   801.488 1603.574    0.000 1603.574     0.000 1943.303    0.000 1943.303
309.40  4832.514  187.000    0.000  187.000   806.650 1637.490    0.000 1637.490    30.462 2081.336    0.000 2081.336
309.50  5070.429  114.267    0.000  114.267   870.708 1651.637    0.000 1651.637    30.159 2189.710    0.000 2189.710
309.60  4803.695  208.121    0.000  208.121   635.734 1590.335    0.000 1590.335     0.000 1767.373    0.000 1767.373
309.70  5075.379  132.882    0.000  132.882   808.448 1538.665    0.000 1538.665    10.053 1869.207    0.000 1869.207
309.80  4984.421  216.920    0.000  216.920   791.154 1709.324    0.000 1709.324    10.154 2208.514    0.000 2208.514
309.90  4929.261  211.305    0.000  211.305   872.998 1477.929    0.000 1477.929    10.053 2017.802    0.000 2017.802
310.00  4931.165  197.027    0.000  197.027   815.590 1595.596    0.000 1595.596     0.000 1999.199    0.000 1999.199
310.10  4929.646  131.628    0.000  131.628   981.968 1643.069    0.000 1643.069     0.000 2359.211    0.000 2359.211
310.20  5167.452  221.446    0.000  221.446   925.932 1587.835    0.000 1587.835     0.000 2352.868    0.000 2352.868
310.30  5028.554  252.820    0.000  252.820   803.194 1723.100    0.000 1723.100     0.000 2304.521    0.000 2304.521
310.40  5086.851  205.169    0.000  205.169   934.822 1704.622    0.000 1704.622    30.159 2414.796    0.000 2414.796
310.50  4890.306  248.474    0.000  248.474  1018.908 1612.238    0.000 1612.238    70.573 2038.902    0.000 2038.902
310.60  4998.557  241.869    0.000  241.869   912.258 1579.330    0.000 1579.330    70.472 2262.891    0.000 2262.891
310.70  5057.627  246.917    0.000  246.917   808.478 1807.990    0.000 1807.990    50.265 2047.347    0.000 2047.347
310.80  5087.521  262.905    0.000  262.905   814.074 1782.656    0.000 1782.656    40.616 2176.834    0.000 2176.834
310.90  5053.686  200.663    0.000  200.663   831.026 1671.243    0.000 1671.243     0.000 2118.725    0.000 2118.725
311.00  5008.614  208.479    0.000  208.479   735.695 1664.353    0.000 1664.353     0.000 1909.114    0.000 1909.114
311.10  4973.587  211.270    0.000  211.270   844.874 1664.970    0.000 1664.970    10.154 2102.038    0.000 2102.038
311.20  4922.205  267.361    0.000  267.361   871.399 1615.512    0.000 1615.512     0.000 2194.728    0.000 2194.728
311.30  5067.435  199.894    0.000  199.894   829.121 1681.271    0.000 1681.271     0.000 2075.898    0.000 2075.898
311.40  5243.618  158.659    0.000  158.659   592.800 1801.229    0.000 1801.229     0.000 1852.612    0.000 1852.612
311.50  5202.322  130.326    0.000  130.326   877.669 1588.619    0.000 1588.619     0.000 1973.861    0.000 1973.861
311.60  5114.396  104.629    0.000  104.629   751.508 1662.900    0.000 1662.900     0.000 2048.454    0.000 2048.454
311.70  5202.602  184.279    0.000  184.279   925.905 1645.920    0.000 1645.920     0.000 1963.609    0.000 1963.609
311.80  4990.764  246.639    0.000  246.639   908.452 1612.769    0.000 1612.769     0.000 2084.455    0.000 2084.455
311.90  5155.452  176.707    0.000  176.707   824.401 1530.086    0.000 1530.086    50.265 1953.361    0.000 1953.361
312.00  5032.535  233.570    0.000  233.570   798.716 1588.869    0.000 1588.869    20.106 1943.403    0.000 1943.403
312.10  4889.168  231.125    0.000  231.125   657.605 1789.755    0.000 1789.755     0.000 2095.301    0.000 2095.301
312.20  4936.394  211.489    0.000  211.489   828.553 1553.009    0.000 1553.009     0.000 1935.956    0.000 1935.956
312.30  4940.000  266.369    0.000  266.369   679.820 1706.320    0.000 1706.320     0.000 1947.821    0.000 1947.821
312.40  5056.356  197.588    0.000  197.588   888.311 1721.317    0.000 1721.317     0.000 2237.556    0.000 2237.556
312.50  5015.735  252.285    0.000  252.285   623.338 2035.551    0.000 2035.551     0.000 2453.202    0.000 2453.202
312.60  5075.569  167.745    0.000  167.745   521.741 1872.150    0.000 1872.150     0.000 2087.370    0.000 2087.370
312.70  4984.686  203.286    0.000  203.286   798.940 1906.426    0.000 1906.426     0.000 2291.346    0.000 2291.346
312.80  5026.675  123.442    0.000  123.442  1020.160 1516.299    0.000 1516.299     0.000 2091.081    0.000 2091.081
312.90  5134.987  132.994    0.000  132.994   795.128 1852.535    0.000 1852.535    40.616 2154.923    0.000 2154.923
313.00  5029.544  147.062    0.000  147.062   795.471 1674.332    0.000 1674.332    50.769 1907.613    0.000 1907.613
313.10  5088.209  151.818    0.000  151.818   748.521 1938.358    0.000 1938.358    60.319 2423.045    0.000 2423.045
313.20  5163.137  184.614    0.000  184.614   953.496 1844.832    0.000 1844.832   120.537 2350.965    0.000 2350.965
313.30  5049.573  232.652    0.000  232.652  1216.176 1531.839    0.000 1531.839   544.278 2367.147    0.000 2367.147
313.40  5178.721  217.872    0.000  217.872  1194.569 1686.202    0.000 1686.202   635.058 2213.224    0.000 2213.224
313.50  5012.347  254.691    0.000  254.691  1007.415 1846.496    0.000 1846.496   264.001 2583.782    0.000 2583.782
313.60  5237.080  215.926    0.000  215.926  1121.674 1917.641    0.000 1917.641   713.770 2203.784    0.000 2203.784
313.70  5245.784  215.189    0.000  215.189  1008.756 1876.732    0.000 1876.732   422.230 2496.230    0.000 2496.230
313.80  5252.823  189.758    0.000  189.758   973.092 1859.521    0.000 1859.521   463.853 2326.329    0.000 2326.329
313.90  5245.676  159.592    0.000  159.592  1046.830 1947.697    0.000 1947.697   608.427 2318.497    0.000 2318.497
314.00  5466.040  177.883    0.000  177.883  1051.914 1711.033    0.000 1711.033   466.373 2148.185    0.000 2148.185
314.10  5300.669  159.328    0.000  159.328  1164.760 1518.308    0.000 1518.308   322.707 1938.269    0.000 1938.269
314.20  5305.148  130.361    0.000  130.361   912.153 1778.301    0.000 1778.301   111.693 1983.108    0.000 1983.108
314.30  5240.853  173.682    0.000  173.682  1106.708 1566.251    0.000 1566.251   303.306 1842.272    0.000 1842.272
314.40  5112.563  209.008    0.000  209.008   995.315 1533.354    0.000 1533.354    60.923 1830.606    0.000 1830.606
314.50  5095.050  239.898    0.000  239.898   982.245 1435.754    0.000 1435.754   120.637 1846.481   10.053 1836.428
314.60  4994.562  190.240    0.000  190.240  1002.783 1514.714    0.000 1514.714    40.313 1920.981   40.414 1880.567
314.70  5143.582  174.944    0.000  174.944   893.754 1632.269    0.000 1632.269   171.205 1981.507    0.000 1981.507
314.80  5244.248  171.019    0.000  171.019  1055.312 1387.648    0.000 1387.648   100.733 1790.690    0.000 1790.690
314.90  5174.307  157.689    0.000  157.689  1185.567 1569.920    0.000 1569.920   261.784 2025.838    0.000 2025.838
315.00  5299.914  155.037    0.000  155.037  1376.571 1297.799    0.000 1297.799   152.308 2117.519   10.154 2107.365
315.10  5287.419  195.588    0.000  195.588  1252.494 1626.400    0.000 1626.400   233.136 2387.452    0.000 2387.452
315.20  5104.369  222.034    0.000  222.034  1304.804 1465.896    0.000 1465.896   150.897 2276.361    0.000 2276.361
315.30  5105.230  205.133    0.000  205.133  1382.481 1373.716    0.000 1373.716   152.308 2188.004    0.000 2188.004
315.40  5126.256  170.242    0.000  170.242  1541.588 1265.951    0.000 1265.951   203.078 2004.030    0.000 2004.030
315.50  4964.971  182.566    0.000  182.566  1368.646 1411.081    0.000 1411.081   243.693 1996.088    0.000 1996.088
315.60  4961.312  311.179    0.000  311.179  1475.378 1369.014    0.000 1369.014   253.847 2073.800    0.000 2073.800
315.70  5010.427  243.356    0.000  243.356  1293.323 1416.703    0.000 1416.703   314.770 2027.346    0.000 2027.346
315.80  4981.712  198.697    0.000  198.697  1271.401 1288.511    0.000 1288.511   294.463 2065.854    0.000 2065.854
315.90  4733.127  260.909    0.000  260.909  1189.686 1331.836    0.000 1331.836   284.309 2069.168    0.000 2069.168
316.00  5027.861  253.251    0.000  253.251  1097.869 1450.105    0.000 1450.105   213.131 2189.908    0.000 2189.908
316.10  4914.129  246.008    0.000  246.008  1127.709 1475.836    0.000 1475.836   132.000 2069.173    0.000 2069.173
316.20  4959.774  267.958    0.000  267.958  1012.796 1543.328    0.000 1543.328    91.385 2104.363    0.000 2104.363
316.30  4851.113  286.208    0.000  286.208  1114.135 1437.658    0.000 1437.658    30.462 2188.604    0.000 2188.604
316.40  4922.929  232.144    0.000  232.144  1227.533 1563.195    0.000 1563.195    10.154 2438.237    0.000 2438.237
316.50  4964.478  180.201    0.000  180.201  1252.603 1562.937    0.000 1562.937     0.000 2457.540    0.000 2457.540
316.60  4849.151  217.896    0.000  217.896  1406.195 1249.656    0.000 1249.656    10.154 2177.347    0.000 2177.347
316.70  4858.672  225.546    0.000  225.546  1314.893 1348.347    0.000 1348.347     0.000 2043.138    0.000 2043.138
316.80  4974.287  199.980    0.000  199.980  1418.939 1263.423    0.000 1263.423    20.308 2213.831    0.000 2213.831
316.90  5006.624  207.924    0.000  207.924  1379.161 1242.512    0.000 1242.512     0.000 2049.064    0.000 2049.064
317.00  5062.975  218.420    0.000  218.420  1528.325 1251.605    0.000 1251.605    40.616 2268.327    0.000 2268.327
317.10  5100.435  186.043    0.000  186.043  1536.599 1201.674    0.000 1201.674   132.000 2163.074    0.000 2163.074
317.20  5061.750  237.174    0.000  237.174  1624.508 1014.200    0.000 1014.200    50.568 2159.245    0.000 2159.245
317.30  4901.869  289.769    0.000  289.769  1343.170 1065.656    0.000 1065.656   101.137 1935.965    0.000 1935.965
317.40  4789.758  234.145    0.000  234.145  1358.344  998.086    0.000  998.086    81.030 1913.547    0.000 1913.547
317.50  4910.015  287.865    0.000  287.865  1532.758 1092.589    0.000 1092.589    20.308 2257.975    0.000 2257.975
317.60  4837.148  293.021    0.000  293.021  1468.978 1071.691    0.000 1071.691    91.385 2066.556    0.000 2066.556
317.70  4969.365  282.213    0.000  282.213  1598.333  976.563    0.000  976.563     9.953 2367.861    0.000 2367.861
317.80  5029.109  234.973    0.000  234.973  1524.854 1145.656    0.000 1145.656     0.000 2288.435    0.000 2288.435
317.90  4969.025  279.599    0.000  279.599  1493.396 1153.841    0.000 1153.841    40.616 2323.417    0.000 2323.417
318.00  5012.176  218.978    0.000  218.978  1605.715  953.808    0.000  953.808    30.462 2164.075    0.000 2164.075
318.10  5001.060  279.711    0.000  279.711  1634.291 1084.582    0.000 1084.582    30.159 2430.781    0.000 2430.781
318.20  5032.208  248.472    0.000  248.472  1342.917 1189.571    0.000 1189.571    20.308 2008.757    0.000 2008.757
318.30  4971.279  307.504    0.000  307.504  1326.698 1275.383    0.000 1275.383    91.385 2086.364    0.000 2086.364
318.40  4985.593  294.429    0.000  294.429  1471.486 1172.941    0.000 1172.941    30.462 2210.111    0.000 2210.111
318.50  4952.589  199.959    0.000  199.959  1479.925 1048.276    0.000 1048.276    10.154 2035.393    0.000 2035.393
318.60  5126.102  261.749    0.000  261.749  1408.940 1241.383    0.000 1241.383    30.462 2163.773    0.000 2163.773
318.70  5087.851  224.907    0.000  224.907  1446.932 1233.506    0.000 1233.506    40.616 2330.953    0.000 2330.953
318.80  5122.383  284.259    0.000  284.259  1503.998 1256.456    0.000 1256.456    71.077 2239.877    0.000 2239.877
318.90  4994.792  257.908    0.000  257.908  1464.007 1113.292    0.000 1113.292   314.770 2088.072    0.000 2088.072
319.00  5159.264  214.585    0.000  214.585  1398.899 1199.431    0.000 1199.431   142.154 2220.073    0.000 2220.073
319.10  5202.761  259.765    0.000  259.765  1666.398 1120.882    0.000 1120.882   172.616 2402.447    0.000 2402.447
319.20  5236.960  225.463    0.000  225.463  1751.532 1198.173    0.000 1198.173    81.231 2572.048   20.308 2551.740
319.30  5218.045  234.247    0.000  234.247  1786.243  993.896    0.000  993.896   274.155 2306.636    0.000 2306.636
319.40  5163.153  202.594    0.000  202.594  1657.963 1003.534    0.000 1003.534   152.308 2256.776    0.000 2256.776
319.50  5209.590  162.480    0.000  162.480  1691.204 1212.903    0.000 1212.903   436.617 2165.084    0.000 2165.084
319.60  5097.711  207.567    0.000  207.567  1451.676 1256.214    0.000 1256.214   406.155 2197.247  141.449 2055.798
319.70  4947.484  234.207    0.000  234.207  1309.534 1180.642    0.000 1180.642   528.002 1577.061    0.000 1577.061
319.80  4999.258  203.303    0.000  203.303  1779.390 1015.882    0.000 1015.882   314.770 2159.951  162.462 1997.489
319.90  5120.970  223.257    0.000  223.257  1636.287 1181.410    0.000 1181.410   375.694 2359.806  172.515 2187.291
320.00  5134.194  182.733    0.000  182.733  1639.011 1114.364    0.000 1114.364   406.155 2058.208    0.000 2058.208
320.10  5002.832  256.382    0.000  256.382  1594.746 1149.391    0.000 1149.391   284.309 2087.768    0.000 2087.768
320.20  4977.686  252.406    0.000  252.406  1277.160 1311.604    0.000 1311.604   416.309 1877.353    0.000 1877.353
320.30  5152.832  252.863    0.000  252.863  1488.767 1271.220    0.000 1271.220   436.617 2114.911   60.923 2053.987
320.40  4845.949  303.636    0.000  303.636  1426.088 1342.758    0.000 1342.758   436.415 2026.034    0.000 2026.034
320.50  5002.051  298.971    0.000  298.971  1337.630 1314.446    0.000 1314.446   467.078 1846.080    0.000 1846.080
320.60  5085.518  319.867    0.000  319.867  1628.193 1245.100    0.000 1245.100   223.385 2293.956    0.000 2293.956
320.70  5092.214  312.659    0.000  312.659  1485.480 1233.094    0.000 1233.094   172.616 2322.408    0.000 2322.408
320.80  5178.151  293.812    0.000  293.812  1379.088 1300.395    0.000 1300.395   243.693 2159.849    0.000 2159.849
320.90  5077.418  274.525    0.000  274.525  1529.806 1288.074    0.000 1288.074   213.231 2371.471    0.000 2371.471
321.00  4906.315  302.587    0.000  302.587  1398.991 1373.713    0.000 1373.713   274.155 2408.974    0.000 2408.974
321.10  5008.967  297.007    0.000  297.007  1553.314 1425.202    0.000 1425.202   263.598 2549.917    0.000 2549.917
321.20  5169.285  289.859    0.000  289.859  1478.040 1405.791    0.000 1405.791   243.391 2459.231    0.000 2459.231
321.30  5104.691  288.062    0.000  288.062  1526.516 1345.984    0.000 1345.984   172.616 2725.941    0.000 2725.941
321.40  4992.271  315.781    0.000  315.781  1416.834 1260.701    0.000 1260.701   121.847 2539.165    0.000 2539.165
321.50  4966.615  320.653    0.000  320.653  1493.323 1409.375    0.000 1409.375   131.799 2700.114    0.000 2700.114
321.60  5023.833  282.253    0.000  282.253  1704.684 1156.042    0.000 1156.042   223.385 2529.409    0.000 2529.409
321.70  5051.002  253.953    0.000  253.953  1715.186 1170.308    0.000 1170.308   111.693 2294.765    0.000 2294.765
321.80  5102.395  230.360    0.000  230.360  1418.733 1459.317    0.000 1459.317    40.616 2584.497    0.000 2584.497
321.90  5061.444  208.712    0.000  208.712  1423.849 1328.378    0.000 1328.378   101.539 2326.031    0.000 2326.031
322.00  5138.790  244.839    0.000  244.839  1294.439 1464.552    0.000 1464.552    30.462 2329.650    0.000 2329.650
322.10  5160.427  237.324    0.000  237.324  1523.805 1381.579    0.000 1381.579    20.308 2426.667    0.000 2426.667
322.20  5019.101  268.703    0.000  268.703  1200.668 1533.216    0.000 1533.216    30.462 2488.901    0.000 2488.901
322.30  5071.543  234.904    0.000  234.904  1313.735 1533.763    0.000 1533.763    50.769 2721.329    0.000 2721.329
322.40  4993.218  219.953    0.000  219.953  1049.733 1687.721    0.000 1687.721     0.000 2314.668    0.000 2314.668
322.50  4835.695  262.110    0.000  262.110   798.180 1767.141    0.000 1767.141     0.000 2391.784    0.000 2391.784
322.60  4847.586  288.188    0.000  288.188   675.429 1880.186    0.000 1880.186     0.000 2222.279    0.000 2222.279
322.70  4814.067  183.566    0.000  183.566   849.312 1652.108    0.000 1652.108    20.308 2108.379    0.000 2108.379
322.80  4945.844  204.688    0.000  204.688   958.264 1919.662    0.000 1919.662   253.847 2623.611    0.000 2623.611
322.90  5093.198  231.716    0.000  231.716   830.030 1755.162    0.000 1755.162    81.231 2410.276    0.000 2410.276
323.00  4837.291  227.789    0.000  227.789  1039.628 1747.333    0.000 1747.333   264.001 2439.227    0.000 2439.227
323.10  5000.694  229.026    0.000  229.026   993.206 1731.532    0.000 1731.532   304.616 2416.518    0.000 2416.518
323.20  5103.269  268.979    0.000  268.979   885.850 1926.233    0.000 1926.233   111.693 2507.798    0.000 2507.798
323.30  5019.338  266.585    0.000  266.585  1097.955 1657.986    0.000 1657.986    50.769 2509.306    0.000 2509.306
323.40  5011.652  207.633    0.000  207.633  1136.004 1584.574    0.000 1584.574   233.539 2323.425    0.000 2323.425
323.50  5116.792  224.456    0.000  224.456  1344.658 1526.156    0.000 1526.156   253.244 2481.857    0.000 2481.857
323.60  5018.660  212.607    0.000  212.607  1344.221 1596.792    0.000 1596.792    91.385 2910.337    0.000 2910.337
323.70  4916.782  265.714    0.000  265.714  1359.558 1392.747    0.000 1392.747    60.521 2878.466    0.000 2878.466
323.80  5099.077  313.429    0.000  313.429  1118.308 1577.825    0.000 1577.825   170.605 2743.650    0.000 2743.650
323.90  5242.364  244.503    0.000  244.503  1320.533 1430.835    0.000 1430.835    49.764 2563.990    0.000 2563.990
324.00  5072.806  294.263    0.000  294.263  1377.006 1337.546    0.000 1337.546    30.462 2645.227    0.000 2645.227
324.10  4872.131  286.149    0.000  286.149  1127.452 1437.004    0.000 1437.004    69.670 2532.227    0.000 2532.227
324.20  4867.685  250.098    0.000  250.098  1259.577 1410.796    0.000 1410.796    79.623 2436.013    0.000 2436.013
324.30  4934.717  276.676    0.000  276.676  1061.374 1524.001    0.000 1524.001   150.499 2465.376    0.000 2465.376
324.40  5073.940  310.206    0.000  310.206  1052.812 1728.317    0.000 1728.317   345.232 2442.750    0.000 2442.750
324.50  4770.929  305.644    0.000  305.644   726.754 1868.958    0.000 1868.958    30.462 2530.518    0.000 2530.518
324.60  4846.478  286.794    0.000  286.794   867.873 1825.404    0.000 1825.404    19.906 2738.421    0.000 2738.421
324.70  4843.078  301.604    0.000  301.604   937.439 1703.483    0.000 1703.483    71.077 2527.709    0.000 2527.709
324.80  4923.966  276.812    0.000  276.812   735.350 1844.116    0.000 1844.116     0.000 2327.847    0.000 2327.847
324.90  5000.998  272.537    0.000  272.537   978.800 1599.881    0.000 1599.881    30.462 2249.833    0.000 2249.833
325.00  5039.750  211.365    0.000  211.365   925.450 1615.224    0.000 1615.224     0.000 2130.398    0.000 2130.398
325.10  5170.437  157.399    0.000  157.399   966.216 1534.953    0.000 1534.953     0.000 2197.652    0.000 2197.652
325.20  4967.753  177.694    0.000  177.694  1095.744 1400.526    0.000 1400.526    20.308 2222.885    0.000 2222.885
325.30  5000.119  185.517    0.000  185.517  1241.775 1336.516    0.000 1336.516     0.000 2287.225    0.000 2287.225
325.40  4986.185  201.914    0.000  201.914  1211.514 1379.308    0.000 1379.308    19.906 2027.145    0.000 2027.145
325.50  4946.539  154.021    0.000  154.021  1360.204 1324.398    0.000 1324.398    80.025 2288.939    0.000 2288.939
325.60  5129.168  195.712    0.000  195.712  1365.607 1225.391    0.000 1225.391    60.923 2168.795    0.000 2168.795
325.70  5166.628  220.664    0.000  220.664  1353.113 1178.878    0.000 1178.878    71.077 1955.973    0.000 1955.973
325.80  5339.245  158.996    0.000  158.996  1272.182 1311.987    0.000 1311.987    60.923 2169.301    0.000 2169.301
325.90  5177.715  176.139    0.000  176.139  1101.762 1288.312    0.000 1288.312    20.308 2035.598    0.000 2035.598
326.00  5117.442  217.829    0.000  217.829  1187.973 1336.631    0.000 1336.631    30.462 2405.960    0.000 2405.960
326.10  5313.152  199.165    0.000  199.165  1284.516 1473.848    0.000 1473.848     0.000 2246.611    0.000 2246.611
326.20  5117.686  214.323    0.000  214.323  1064.610 1275.863    0.000 1275.863    71.077 2129.492    0.000 2129.492
326.30  5088.231  218.723    0.000  218.723  1084.201 1566.888    0.000 1566.888    50.769 2430.185    0.000 2430.185
326.40  5209.520  210.645    0.000  210.645   826.756 1807.140    0.000 1807.140    30.462 2331.560    0.000 2331.560
326.50  5081.783  173.048    0.000  173.048   930.780 1605.274    0.000 1605.274    30.462 2079.020    0.000 2079.020
326.60  5226.531  192.986    0.000  192.986   877.595 1565.539    0.000 1565.539    50.367 2078.318    0.000 2078.318
326.70  5038.681  160.921    0.000  160.921  1078.204 1399.322    0.000 1399.322    60.923 2143.869    0.000 2143.869
326.80  5088.210  162.542    0.000  162.542  1244.382 1381.735    0.000 1381.735    40.414 2081.544    0.000 2081.544
326.90  5168.570  141.730    0.000  141.730  1101.117 1427.181    0.000 1427.181    10.154 2134.828    0.000 2134.828
327.00  5084.443  140.343    0.000  140.343  1072.722 1377.283    0.000 1377.283     0.000 2066.967    0.000 2066.967
327.10  4953.891  144.706    0.000  144.706  1082.485 1544.889    0.000 1544.889     0.000 2368.563    0.000 2368.563
327.20  4850.496  187.705    0.000  187.705   978.419 1476.496    0.000 1476.496    19.906 2054.998    0.000 2054.998
327.30  5046.806  175.110    0.000  175.110   921.873 1650.130    0.000 1650.130     0.000 2197.355    0.000 2197.355
327.40  4825.614  204.270    0.000  204.270   862.424 1564.487    0.000 1564.487     0.000 2056.309    0.000 2056.309
327.50  5142.074  257.265    0.000  257.265   944.172 1585.643    0.000 1585.643     0.000 2259.781    0.000 2259.781
327.60  4956.191  253.400    0.000  253.400   886.119 1648.643    0.000 1648.643    29.858 2174.532    0.000 2174.532
327.70  4874.211  212.016    0.000  212.016  1077.121 1504.894    0.000 1504.894     0.000 2471.504    0.000 2471.504
327.80  5084.280  269.517    0.000  269.517   970.025 1532.124    0.000 1532.124     0.000 2124.565    0.000 2124.565
327.90  5030.359  355.723    0.000  355.723   826.537 1751.847    0.000 1751.847     0.000 2135.223    0.000 2135.223
328.00  5054.949  335.339    0.000  335.339   876.049 1720.771    0.000 1720.771    10.154 2289.043    0.000 2289.043
328.10  5102.989  376.490    0.000  376.490   864.371 1762.877    0.000 1762.877    20.308 2193.738    0.000 2193.738
328.20  5211.093  204.102    0.000  204.102   718.754 1906.086    0.000 1906.086     0.000 2076.608    0.000 2076.608
328.30  5140.791  168.918    0.000  168.918   559.354 1936.528    0.000 1936.528     0.000 1967.128    0.000 1967.128
328.40  5191.953  218.098    0.000  218.098   836.271 1911.319    0.000 1911.319     0.000 2472.913    0.000 2472.913
328.50  5207.936  166.753    0.000  166.753   925.236 1550.044    0.000 1550.044     0.000 2073.398    0.000 2073.398
328.60  5046.048  161.064    0.000  161.064   912.664 1610.384    0.000 1610.384     0.000 2086.263    0.000 2086.263
328.70  5108.229  226.859    0.000  226.859  1075.687 1521.485    0.000 1521.485     0.000 2224.501    0.000 2224.501
328.80  5161.464  191.872    0.000  191.872  1055.675 1327.099    0.000 1327.099    10.154 2005.538    0.000 2005.538
328.90  5245.592  202.139    0.000  202.139  1157.317 1452.117    0.000 1452.117    10.154 2281.706    0.000 2281.706
329.00  5020.965  188.529    0.000  188.529  1063.103 1369.053    0.000 1369.053     0.000 2055.800    0.000 2055.800
329.10  5060.970  152.805    0.000  152.805  1038.435 1565.627    0.000 1565.627    20.308 2355.390    0.000 2355.390
329.20  5041.395  160.841    0.000  160.841  1064.995 1533.796    0.000 1533.796    20.308 2411.165    0.000 2411.165
329.30  5149.579  170.340    0.000  170.340   941.722 1794.620    0.000 1794.620    50.769 2624.307    0.000 2624.307
329.40  4968.916  152.732    0.000  152.732   846.579 1677.453    0.000 1677.453     0.000 2404.734    0.000 2404.734
329.50  5117.336  168.478    0.000  168.478   945.590 1705.616    0.000 1705.616     0.000 2678.395    0.000 2678.395
329.60  5242.809  200.369    0.000  200.369  1046.059 1744.558    0.000 1744.558    81.231 2788.368    0.000 2788.368
329.70  5347.768  165.491    0.000  165.491   983.289 1726.794    0.000 1726.794   152.308 2450.591    0.000 2450.591
329.80  5276.856  175.564    0.000  175.564   960.221 1711.071    0.000 1711.071    10.154 2319.504    0.000 2319.504
329.90  5100.172  148.638    0.000  148.638  1118.902 1563.230    0.000 1563.230   191.815 2147.370    0.000 2147.370
330.00  5185.743  141.040    0.000  141.040  1125.613 1503.369    0.000 1503.369    30.462 2388.363    0.000 2388.363
330.10  5377.544  129.146    0.000  129.146  1153.582 1553.225    0.000 1553.225     0.000 2351.063    0.000 2351.063
330.20  5100.997  111.907    0.000  111.907  1258.756 1355.904    0.000 1355.904    10.154 2369.652    0.000 2369.652
330.30  5373.453  142.790    0.000  142.790  1382.558 1248.131    0.000 1248.131    50.769 2247.010    0.000 2247.010
330.40  5468.803  136.863    0.000  136.863  1220.927 1456.513    0.000 1456.513    40.616 2488.681    0.000 2488.681
330.50  5294.960  158.093    0.000  158.093  1164.630 1318.429    0.000 1318.429     0.000 2254.647    0.000 2254.647
330.60  5208.575  174.062    0.000  174.062  1184.434 1575.137    0.000 1575.137    30.462 2395.283    0.000 2395.283
330.70  5268.626  188.045    0.000  188.045  1261.303 1627.645    0.000 1627.645    50.366 2551.219    0.000 2551.219
330.80  5240.682  131.374    0.000  131.374  1019.147 1797.303    0.000 1797.303    10.053 2436.419    0.000 2436.419
330.90  5306.627  202.473    0.000  202.473  1066.137 1710.388    0.000 1710.388    60.319 2723.630    0.000 2723.630
331.00  5363.561  194.477    0.000  194.477  1190.580 1814.570    0.000 1814.570   221.168 2728.150    0.000 2728.150
331.10  5289.683  224.924    0.000  224.924  1135.420 1693.612    0.000 1693.612    81.231 2511.113    0.000 2511.113
331.20  5341.152  187.132    0.000  187.132  1185.044 1597.714    0.000 1597.714     0.000 2509.700    0.000 2509.700
331.30  5038.744  227.187    0.000  227.187  1057.181 1505.246    0.000 1505.246     0.000 2311.855    0.000 2311.855
331.40  5092.621  315.554    0.000  315.554  1062.964 1556.050    0.000 1556.050     9.953 2568.903    0.000 2568.903
331.50  5307.419  326.769    0.000  326.769   957.605 1652.708    0.000 1652.708    10.053 2387.251    0.000 2387.251
331.60  5043.681  294.802    0.000  294.802   987.700 1670.506    0.000 1670.506    10.053 2516.633    0.000 2516.633
331.70  5269.568  274.662    0.000  274.662  1096.130 1633.864    0.000 1633.864    70.071 2349.055    0.000 2349.055
331.80  5146.328  297.952    0.000  297.952   955.867 1735.287    0.000 1735.287    60.319 2409.972    0.000 2409.972
331.90  5294.868  225.737    0.000  225.737  1131.097 1662.410    0.000 1662.410   251.327 2410.180    0.000 2410.180
332.00  5197.027  198.018    0.000  198.018   971.830 1890.288    0.000 1890.288    10.053 2921.977    0.000 2921.977
332.10  5093.856  217.743    0.000  217.743  1025.110 1619.257    0.000 1619.257     0.000 2500.149    0.000 2500.149
332.20  5075.561  267.440    0.000  267.440  1218.577 1536.780    0.000 1536.780    71.077 2589.728    0.000 2589.728
332.30  5091.874  177.998    0.000  177.998  1297.686 1328.543    0.000 1328.543    10.053 2508.093    0.000 2508.093
332.40  5140.972  182.200    0.000  182.200  1121.761 1360.068    0.000 1360.068    20.106 2284.496    0.000 2284.496
332.50  5107.733  169.923    0.000  169.923  1392.107 1233.061    0.000 1233.061    40.616 2848.984    0.000 2848.984
332.60  5326.745  219.723    0.000  219.723  1298.845 1238.299    0.000 1238.299    90.579 2450.474    0.000 2450.474
332.70  5151.910  228.921    0.000  228.921  1173.489 1388.529    0.000 1388.529     0.000 2390.465    0.000 2390.465
332.80  5224.285  226.865    0.000  226.865  1146.121 1320.265    0.000 1320.265     0.000 2539.449    0.000 2539.449
332.90  5282.600  197.056    0.000  197.056  1298.632 1454.751    0.000 1454.751     0.000 2713.965    0.000 2713.965
333.00  5291.383  198.758    0.000  198.758  1252.867 1427.475    0.000 1427.475     0.000 2703.116    0.000 2703.116
333.10  5164.351  190.625    0.000  190.625  1275.307 1299.722    0.000 1299.722     0.000 2135.317    0.000 2135.317
333.20  5033.772  238.762    0.000  238.762  1215.943 1331.646    0.000 1331.646     0.000 2383.232    0.000 2383.232
333.30  4906.639  232.629    0.000  232.629  1279.358 1173.245    0.000 1173.245     0.000 2115.310    0.000 2115.310
333.40  5107.347  245.822    0.000  245.822  1407.594 1196.575    0.000 1196.575     0.000 2312.052    0.000 2312.052
333.50  5025.439  190.696    0.000  190.696  1398.464 1145.546    0.000 1145.546    10.053 2638.480    0.000 2638.480
333.60  5177.815  225.869    0.000  225.869  1327.931 1300.406    0.000 1300.406     0.000 2526.601    0.000 2526.601
333.70  5145.084  243.000    0.000  243.000  1283.762 1243.234    0.000 1243.234     0.000 2463.951    0.000 2463.951
333.80  5123.339  245.397    0.000  245.397  1375.514 1183.503    0.000 1183.503     0.000 2450.896    0.000 2450.896
333.90  5033.509  285.409    0.000  285.409  1191.130 1286.836    0.000 1286.836     0.000 2436.319    0.000 2436.319
334.00  5002.065  289.735    0.000  289.735  1106.137 1368.777    0.000 1368.777     0.000 2181.876    0.000 2181.876
334.10  5129.553  274.759    0.000  274.759  1180.190 1352.551    0.000 1352.551     0.000 2392.793    0.000 2392.793
334.20  4906.237  275.916    0.000  275.916  1252.770 1202.088    0.000 1202.088     0.000 2267.718    0.000 2267.718
334.30  5036.368  260.990    0.000  260.990  1028.101 1361.675    0.000 1361.675     0.000 2271.649    0.000 2271.649
334.40  5032.425  258.818    0.000  258.818  1069.339 1473.729    0.000 1473.729     0.000 2431.494    0.000 2431.494
334.50  5156.030  266.505    0.000  266.505   956.287 1653.921    0.000 1653.921     0.000 2505.281    0.000 2505.281
334.60  5026.457  236.954    0.000  236.954   946.219 1623.913    0.000 1623.913     0.000 2569.223    0.000 2569.223
334.70  4967.676  264.658    0.000  264.658  1097.449 1515.607    0.000 1515.607    50.568 2666.838    0.000 2666.838
334.80  4807.364  252.053    0.000  252.053   987.113 1556.586    0.000 1556.586     0.000 2394.494    0.000 2394.494
334.90  5017.547  267.641    0.000  267.641   908.299 1699.805    0.000 1699.805     0.000 2575.663    0.000 2575.663
335.00  5056.286  239.060    0.000  239.060   882.265 1710.451    0.000 1710.451     0.000 2294.978    0.000 2294.978
335.10  5100.500  233.189    0.000  233.189   828.696 1793.679    0.000 1793.679     0.000 2480.047    0.000 2480.047
335.20  5099.625  254.807    0.000  254.807   915.080 1810.419    0.000 1810.419     0.000 2746.768    0.000 2746.768
335.30  4954.604  210.019    0.000  210.019   757.539 1673.722    0.000 1673.722     0.000 2408.172    0.000 2408.172
335.40  5148.262  257.769    0.000  257.769  1157.389 1470.837    0.000 1470.837     0.000 2484.151    0.000 2484.151
335.50  4838.443  286.005    0.000  286.005   914.609 1607.973    0.000 1607.973     0.000 2457.638    0.000 2457.638
335.60  5008.609  303.582    0.000  303.582   786.296 1773.651    0.000 1773.651     0.000 2591.835    0.000 2591.835
335.70  4959.493  296.278    0.000  296.278  1034.140 1479.587    0.000 1479.587     0.000 2433.898    0.000 2433.898
335.80  4856.572  349.027    0.000  349.027   985.423 1607.520    0.000 1607.520     0.000 2751.889    0.000 2751.889
335.90  4905.942  240.208    0.000  240.208  1121.779 1335.545    0.000 1335.545     0.000 2246.008    0.000 2246.008
336.00  4869.111  394.460    0.000  394.460   849.241 1794.385    0.000 1794.385     0.000 2599.083    0.000 2599.083
336.10  5016.426  361.522    0.000  361.522  1150.224 1334.027    0.000 1334.027     0.000 2499.254    0.000 2499.254
336.20  5076.795  341.806    0.000  341.806  1084.299 1392.481    0.000 1392.481     0.000 2381.628    0.000 2381.628
336.30  4867.636  344.567    0.000  344.567  1119.192 1412.927    0.000 1412.927     0.000 2386.555    0.000 2386.555
336.40  4980.030  339.227    0.000  339.227  1207.994 1257.614    0.000 1257.614     0.000 2301.293    0.000 2301.293
336.50  5096.644  325.811    0.000  325.811  1046.603 1619.228    0.000 1619.228     0.000 2662.616    0.000 2662.616
336.60  4935.307  344.614    0.000  344.614  1206.307 1350.355    0.000 1350.355     0.000 2406.758    0.000 2406.758
336.70  4972.891  348.032    0.000  348.032  1059.574 1562.974    0.000 1562.974     0.000 2594.656    0.000 2594.656
336.80  4942.562  442.155    0.000  442.155  1133.822 1419.609    0.000 1419.609     0.000 2589.930    0.000 2589.930
336.90  4916.996  403.006    0.000  403.006  1125.037 1567.186    0.000 1567.186     0.000 2539.865    0.000 2539.865
337.00  5033.343  375.944    0.000  375.944   934.865 1644.714    0.000 1644.714     0.000 2452.204    0.000 2452.204
337.10  5040.683  336.684    0.000  336.684  1160.927 1504.997    0.000 1504.997     0.000 2647.526    0.000 2647.526
337.20  5146.220  310.354    0.000  310.354  1192.486 1414.568    0.000 1414.568     0.000 2485.463    0.000 2485.463
337.30  5098.973  288.934    0.000  288.934  1395.600 1084.316    0.000 1084.316     0.000 2399.816    0.000 2399.816
337.40  5012.739  332.932    0.000  332.932  1333.790 1309.788    0.000 1309.788     0.000 2556.053    0.000 2556.053
337.50  5135.035  313.054    0.000  313.054  1162.870 1430.246    0.000 1430.246     0.000 2422.824    0.000 2422.824
337.60  5068.081  288.354    0.000  288.354  1327.188 1223.197    0.000 1223.197     0.000 2240.960    0.000 2240.960
337.70  5061.609  307.858    0.000  307.858  1173.259 1403.494    0.000 1403.494     0.000 2448.269    0.000 2448.269
337.80  5130.221  274.642    0.000  274.642  1309.205 1234.799    0.000 1234.799     0.000 2356.376    0.000 2356.376
337.90  5245.717  273.690    0.000  273.690  1332.386 1530.656    0.000 1530.656     0.000 2706.125    0.000 2706.125
338.00  5232.038  277.984    0.000  277.984  1456.545 1401.208    0.000 1401.208     0.000 2677.580    0.000 2677.580
338.10  5054.033  251.924    0.000  251.924  1199.659 1282.360    0.000 1282.360    81.130 2182.461    0.000 2182.461
338.20  5258.471  271.125    0.000  271.125  1348.312 1411.538    0.000 1411.538    40.616 2777.815    0.000 2777.815
338.30  5097.103  296.482    0.000  296.482  1338.109 1273.842    0.000 1273.842   243.693 2407.550    0.000 2407.550
338.40  5060.328  288.037    0.000  288.037  1439.357 1240.282    0.000 1240.282    10.154 2551.923    0.000 2551.923
338.50  5061.304  304.931    0.000  304.931  1306.378 1259.799    0.000 1259.799    10.154 2429.381    0.000 2429.381
338.60  5217.791  256.676    0.000  256.676  1532.557 1295.798    0.000 1295.798     0.000 2918.456    0.000 2918.456
338.70  5238.630  304.583    0.000  304.583  1557.828 1561.080    0.000 1561.080    40.414 3220.361    0.000 3220.361
[truncated: 2,354,349 more chars]
