# Supplementary material for: N-Glycans modulate tilting of HIV-1 envelope glycoprotein
Source: Nat Commun. 2026 Apr 15;17:5206. doi: 10.1038/s41467-026-71874-2 (PMC13254402; doi:10.1038/s41467-026-71874-2)
Supplement: Supplementary file 8 — Source Data [file 41467_2026_71874_MOESM8_ESM.zip › source_data/2_Supplementary_Figures/6_FigS11/raw_data/GP120_GP41_INTERFACE/2_WT_gp120_gp41_interface.C.0.txt]

#ASA ANALYSIS
#SIM_TIME  ASA1.4 TotOccl1.4 ShldMem1.4 ShldGly1.4   ASA7.2 TotOccl7.2 ShldMem7.2 ShldGly7.2   ASA18.6 TotOccl18.6 ShldMem18.6 ShldGly18.6

  0.00  5886.924   81.310    0.000   81.310  1153.767 1436.824    0.000 1436.824    50.769 2615.552    0.000 2615.552
  0.10  5989.029   78.572    0.000   78.572  1153.455 1499.258    0.000 1499.258    19.906 2807.973    0.000 2807.973
  0.20  5680.766  166.123    0.000  166.123  1012.506 1587.893    0.000 1587.893    50.769 2884.483    0.000 2884.483
  0.30  5848.526  122.393    0.000  122.393  1147.324 1550.067    0.000 1550.067    20.106 2937.658    0.000 2937.658
  0.40  5900.360  182.823    0.000  182.823  1119.409 1511.945    0.000 1511.945     0.000 2663.499    0.000 2663.499
  0.50  5981.520  168.221    0.000  168.221  1076.600 1577.276    0.000 1577.276    10.053 2839.337    0.000 2839.337
  0.60  5973.995  195.966    0.000  195.966  1290.703 1444.914    0.000 1444.914    60.119 2897.247    0.000 2897.247
  0.70  5938.194  144.161    0.000  144.161  1282.055 1706.699    0.000 1706.699     0.000 2996.662    0.000 2996.662
  0.80  6101.080  136.129    0.000  136.129  1164.721 1822.167    0.000 1822.167     0.000 3078.193    0.000 3078.193
  0.90  6046.720  151.220    0.000  151.220  1277.875 1746.684    0.000 1746.684     0.000 3225.885   71.077 3154.807
  1.00  5827.092  130.978    0.000  130.978  1294.608 1654.990    0.000 1654.990    90.983 3170.289    0.000 3170.289
  1.10  5745.830  134.493    0.000  134.493  1365.790 1440.060    0.000 1440.060    29.858 2688.838    0.000 2688.838
  1.20  5867.011  137.854    0.000  137.854  1270.099 1489.757    0.000 1489.757    39.811 3037.491    0.000 3037.491
  1.30  6147.385   96.103    0.000   96.103  1473.042 1478.239    0.000 1478.239    29.858 3190.693    0.000 3190.693
  1.40  5861.924   76.655    0.000   76.655  1291.117 1436.277    0.000 1436.277    19.906 3065.252    0.000 3065.252
  1.50  5739.425   84.949    0.000   84.949  1211.101 1490.410    0.000 1490.410     0.000 2826.876    0.000 2826.876
  1.60  5821.722  115.773    0.000  115.773  1345.965 1464.047    0.000 1464.047    50.265 2734.182    0.000 2734.182
  1.70  5842.300  104.098    0.000  104.098  1617.082 1242.208    0.000 1242.208    99.829 2954.353    0.000 2954.353
  1.80  5855.945   96.340    0.000   96.340  1709.141 1257.269    0.000 1257.269   109.982 3172.098    0.000 3172.098
  1.90  5859.108   97.997    0.000   97.997  1357.769 1514.892    0.000 1514.892    29.858 2917.049    0.000 2917.049
  2.00  5928.019   46.093    0.000   46.093  1023.390 1672.085    0.000 1672.085     0.000 2723.516    0.000 2723.516
  2.10  5896.961   85.782    0.000   85.782  1018.052 1810.181    0.000 1810.181     9.953 3196.132    0.000 3196.132
  2.20  5866.408   60.170    0.000   60.170   972.411 1954.434    0.000 1954.434    19.906 3099.026    0.000 3099.026
  2.30  5786.387  139.489    0.000  139.489  1131.021 1931.382    0.000 1931.382    50.065 3010.751    0.000 3010.751
  2.40  5512.035  140.479    0.000  140.479  1076.580 1580.856    0.000 1580.856     0.000 2571.012    0.000 2571.012
  2.50  5591.072  109.192    0.000  109.192   728.819 1884.895    0.000 1884.895     0.000 2864.083    0.000 2864.083
  2.60  5573.592  119.293    0.000  119.293   859.854 1726.518    0.000 1726.518    20.207 2648.039    0.000 2648.039
  2.70  5556.104  126.082    0.000  126.082   878.614 1787.211    0.000 1787.211   110.685 2798.738    0.000 2798.738
  2.80  5746.441  126.140    0.000  126.140   817.360 1911.397    0.000 1911.397    50.769 2907.303    0.000 2907.303
  2.90  5833.708  146.079    0.000  146.079   702.068 2012.591    0.000 2012.591     9.953 2946.719    0.000 2946.719
  3.00  5750.384  179.578    0.000  179.578   909.067 2033.537    0.000 2033.537    49.965 3347.447    0.000 3347.447
  3.10  5632.120  231.521    0.000  231.521   958.169 1664.615    0.000 1664.615     0.000 2722.821    0.000 2722.821
  3.20  5504.681  322.053    0.000  322.053   671.612 1929.592    0.000 1929.592    70.372 3068.142    0.000 3068.142
  3.30  5367.255  368.438    0.000  368.438   687.267 1896.154    0.000 1896.154    40.313 2896.932    0.000 2896.932
  3.40  5503.350  285.375    0.000  285.375   784.510 1899.120    0.000 1899.120    19.906 3196.538    0.000 3196.538
  3.50  5612.209  229.506    0.000  229.506   802.971 1967.493    0.000 1967.493    80.125 3024.924    0.000 3024.924
  3.60  5763.141  161.499    0.000  161.499   895.305 1836.822    0.000 1836.822    20.006 3157.518    0.000 3157.518
  3.70  5791.021  142.742    0.000  142.742   920.173 1816.637    0.000 1816.637     9.953 2963.909    0.000 2963.909
  3.80  5708.445  187.516    0.000  187.516  1001.540 1770.175    7.609 1762.566    19.906 2988.532    0.000 2988.532
  3.90  5543.027  234.431    0.000  234.431  1028.416 1760.078    3.805 1756.273    69.670 3085.546    0.000 3085.546
  4.00  5573.897  159.184    0.000  159.184  1024.654 1730.928   28.535 1702.393     0.000 3006.133   40.616 2965.517
  4.10  5818.476  256.687    0.000  256.687   920.631 1954.546    0.000 1954.546    19.906 3123.257    0.000 3123.257
  4.20  5525.899  306.620    0.000  306.620   941.519 1732.252    0.000 1732.252    39.811 3041.029    0.000 3041.029
  4.30  5519.644  326.864    0.000  326.864   876.367 1981.531    0.000 1981.531     9.953 3164.477    0.000 3164.477
  4.40  5396.767  298.798    0.000  298.798   790.509 1882.551    0.000 1882.551     0.000 2677.687    0.000 2677.687
  4.50  5384.649  341.381    0.000  341.381   746.924 2056.404    0.000 2056.404     9.953 3018.397    0.000 3018.397
  4.60  5441.514  341.778    0.000  341.778   759.608 1741.409    0.000 1741.409    19.906 2720.915    0.000 2720.915
  4.70  5404.899  312.470    0.000  312.470   934.130 1733.096    0.000 1733.096    39.811 2843.062    0.000 2843.062
  4.80  5593.562  331.460    0.000  331.460   998.935 1670.384    0.000 1670.384   119.434 2863.873    0.000 2863.873
  4.90  5603.030  297.589    0.000  297.589  1108.016 1712.408    0.000 1712.408    69.670 3093.795    0.000 3093.795
  5.00  5369.406  436.603    0.000  436.603   895.308 1801.241    0.000 1801.241     0.000 3098.215    0.000 3098.215
  5.10  5361.157  396.593    0.000  396.593   858.299 2025.017    0.000 2025.017     0.000 3332.154    0.000 3332.154
  5.20  5345.140  377.662    0.000  377.662   841.399 1915.070    0.000 1915.070     0.000 2864.381    0.000 2864.381
  5.30  5262.042  375.312    0.000  375.312   830.191 2011.662    0.000 2011.662    19.906 3430.781    0.000 3430.781
  5.40  5578.131  288.944    0.000  288.944   866.821 1938.131    0.000 1938.131     0.000 3062.734   10.154 3052.580
  5.50  5594.162  310.053    0.000  310.053   930.967 1938.886    0.000 1938.886     9.953 3221.567    0.000 3221.567
  5.60  5439.183  357.601    0.000  357.601  1023.104 1825.379    0.000 1825.379     0.000 3260.283    0.000 3260.283
  5.70  5550.660  328.392    0.000  328.392  1025.942 1945.385    0.000 1945.385    10.053 3166.176   10.154 3156.022
  5.80  5610.467  294.290    0.000  294.290   882.677 2081.390    0.000 2081.390     0.000 3196.032   20.308 3175.724
  5.90  5669.440  387.513    0.000  387.513   822.880 1993.038    0.000 1993.038    19.906 3072.475    0.000 3072.475
  6.00  5868.523  364.827    0.000  364.827  1002.868 1976.466    0.000 1976.466    59.717 3370.254   20.308 3349.946
  6.10  5847.351  282.100    0.000  282.100  1207.444 1873.537    0.000 1873.537    19.906 3454.291   30.462 3423.829
  6.20  5800.383  224.260    0.000  224.260  1235.242 1847.877    0.000 1847.877    49.764 3415.493   10.154 3405.339
  6.30  5690.660  239.096    0.000  239.096   913.804 1879.857    0.000 1879.857     9.953 3144.564    0.000 3144.564
  6.40  5591.041  258.515    0.000  258.515   918.577 1962.072    5.707 1956.365    39.811 3225.590    0.000 3225.590
  6.50  5632.774  326.166    0.000  326.166   851.326 1987.536    0.000 1987.536    39.811 3285.809    0.000 3285.809
  6.60  5739.532  317.700    0.000  317.700   973.301 1920.147    0.000 1920.147     0.000 3047.646    0.000 3047.646
  6.70  5382.073  454.329    0.000  454.329   820.680 1880.500    0.000 1880.500    19.906 2955.163    0.000 2955.163
  6.80  5179.980  373.641    0.000  373.641   873.897 1703.996    0.000 1703.996    19.906 2947.828    0.000 2947.828
  6.90  5296.846  372.786    0.000  372.786   671.706 2006.787    0.000 2006.787    29.858 3273.551    0.000 3273.551
  7.00  5254.757  389.468    0.000  389.468   885.926 1898.134    0.000 1898.134    59.717 3355.284    0.000 3355.284
  7.10  5073.624  402.587    0.000  402.587   823.980 1803.562    0.000 1803.562    19.906 3166.487    0.000 3166.487
  7.20  5069.606  365.166    0.000  365.166   757.060 1882.674    0.000 1882.674    29.858 3198.960    0.000 3198.960
  7.30  5192.263  346.795    0.000  346.795   573.568 1887.820    0.000 1887.820     0.000 2702.726    0.000 2702.726
  7.40  5324.031  467.296    0.000  467.296   711.615 1985.256    0.000 1985.256     9.953 3209.008    0.000 3209.008
  7.50  5416.360  305.755    0.000  305.755   809.276 1959.860    0.000 1959.860     9.953 3347.740   10.154 3337.586
  7.60  5207.809  422.086    0.000  422.086   753.205 1959.788    1.902 1957.886     0.000 3165.883   20.308 3145.576
  7.70  5217.200  409.701    0.000  409.701   670.836 2081.412    0.000 2081.412    19.906 3156.630    0.000 3156.630
  7.80  5411.009  310.874    0.000  310.874   666.779 2129.884    0.000 2129.884     9.953 3443.954    0.000 3443.954
  7.90  5170.078  383.333    0.000  383.333   564.573 2138.482    0.000 2138.482    19.906 2960.991    0.000 2960.991
  8.00  5133.570  386.831    0.000  386.831   687.795 2100.293    0.000 2100.293     0.000 3274.150    0.000 3274.150
  8.10  5299.535  384.959    0.000  384.959   743.307 2064.326    0.000 2064.326    29.858 3475.723    0.000 3475.723
  8.20  5448.337  330.698    0.000  330.698   795.353 1916.400    0.000 1916.400    19.906 3228.513    0.000 3228.513
  8.30  5312.934  393.395    0.000  393.395   701.282 2156.245    0.000 2156.245     0.000 3280.488    0.000 3280.488
  8.40  5352.472  341.330    0.000  341.330   677.595 2158.199    0.000 2158.199     0.000 3350.850    0.000 3350.850
  8.50  5303.050  368.051    0.000  368.051   559.694 2207.969    0.000 2207.969     0.000 3390.061    0.000 3390.061
  8.60  5319.210  312.501    0.000  312.501   546.460 2179.072    0.000 2179.072     0.000 3248.715    0.000 3248.715
  8.70  5393.705  300.961    0.000  300.961   566.353 2086.733    0.000 2086.733     0.000 3050.358    0.000 3050.358
  8.80  5166.173  363.973    0.000  363.973   591.818 2057.829    0.000 2057.829     9.953 3236.955    0.000 3236.955
  8.90  5318.921  250.487    0.000  250.487   706.603 2039.742    0.000 2039.742     9.953 3332.955  132.000 3200.954
  9.00  5301.928  244.704    0.000  244.704   841.277 1897.268   19.023 1878.245     0.000 3166.279  162.462 3003.817
  9.10  5386.614  266.104    0.000  266.104   882.457 1872.766   22.828 1849.939     0.000 3227.289  314.166 2913.123
  9.20  5630.890  276.990    0.000  276.990  1005.161 1958.775   64.635 1894.140    49.764 3570.020  121.847 3448.173
  9.30  5464.462  250.946    0.000  250.946   962.443 1941.254    0.000 1941.254    99.528 3348.242  142.154 3206.088
  9.40  5486.446  217.601    0.000  217.601   962.499 1961.999   24.730 1937.269    89.575 3366.835  152.308 3214.527
  9.50  5452.807  280.521    0.000  280.521   929.936 1898.252    0.000 1898.252    79.623 3288.326   50.769 3237.557
  9.60  5604.402  263.026    0.000  263.026   818.271 2114.973   58.971 2056.002    19.906 3322.609  192.924 3129.685
  9.70  5373.281  317.971    0.000  317.971   943.002 1958.354   47.557 1910.797    39.811 3559.872  121.847 3438.025
  9.80  5414.827  264.497    0.000  264.497  1032.750 1874.211   20.925 1853.285     0.000 3507.188  426.463 3080.725
  9.90  5317.023  331.315    0.000  331.315   996.918 1860.649    0.000 1860.649     0.000 3460.229  142.154 3318.075
 10.00  5371.294  289.669    0.000  289.669   901.062 1887.465    0.000 1887.465     0.000 3089.276   10.154 3079.122
 10.10  5258.163  305.177    0.000  305.177   684.542 2042.517    0.000 2042.517    19.906 3105.662   30.462 3075.200
 10.20  5346.444  267.416    0.000  267.416   616.977 1946.659    0.000 1946.659     0.000 2971.244    0.000 2971.244
 10.30  5162.399  245.196    0.000  245.196   638.510 1969.758    0.000 1969.758     9.953 2965.713    0.000 2965.713
 10.40  5292.865  248.655    0.000  248.655   636.659 1856.508   47.557 1808.950     0.000 2770.981  132.000 2638.981
 10.50  5369.016  255.533    0.000  255.533   717.466 1852.267   17.121 1835.146     0.000 3006.143  182.770 2823.373
 10.60  5420.810  289.792    0.000  289.792   827.963 1820.439    0.000 1820.439     9.953 2839.442  142.154 2697.287
 10.70  5456.853  245.992    0.000  245.992  1019.225 1744.044    0.000 1744.044    50.065 2890.223  182.770 2707.453
 10.80  5523.365  210.891    0.000  210.891   902.791 1911.954    0.000 1911.954   171.209 3060.925    0.000 3060.925
 10.90  5679.006  231.957    0.000  231.957   959.029 1909.616    0.000 1909.616    39.811 3040.807   20.308 3020.499
 11.00  5704.801  309.070    0.000  309.070   842.748 2072.217    0.000 2072.217    29.858 3312.146  152.308 3159.837
 11.10  5682.072  324.381    0.000  324.381   971.013 1895.669    0.000 1895.669    79.623 3178.350   40.616 3137.735
 11.20  5464.604  324.661    0.000  324.661   953.028 2034.136    0.000 2034.136    40.414 3239.067  132.000 3107.066
 11.30  5507.500  282.789    0.000  282.789   668.160 2091.954    0.000 2091.954    59.717 3016.189    0.000 3016.189
 11.40  5699.542  287.569    0.000  287.569   764.400 2041.386    0.000 2041.386   109.481 3074.901    0.000 3074.901
 11.50  5513.923  221.610    0.000  221.610   872.560 2139.972    0.000 2139.972    49.764 3417.305    0.000 3417.305
 11.60  5566.647  290.237    0.000  290.237   971.094 1857.388    0.000 1857.388    39.811 3316.675    0.000 3316.675
 11.70  5705.762  239.869    0.000  239.869   955.147 1854.888    0.000 1854.888    59.717 3239.265   20.308 3218.957
 11.80  5740.022  186.867    0.000  186.867  1109.641 1823.889    0.000 1823.889    89.776 3310.139   81.231 3228.908
 11.90  5781.774  274.588    0.000  274.588  1310.246 1661.026    0.000 1661.026    80.425 3102.533   40.616 3061.917
 12.00  5812.528  266.857    0.000  266.857  1331.864 1589.970    0.000 1589.970     0.000 3288.424   10.154 3278.270
 12.10  5737.067  251.948    0.000  251.948  1069.676 1824.844    0.000 1824.844    10.154 3132.794    0.000 3132.794
 12.20  5690.645  240.890    0.000  240.890   963.488 1986.949    0.000 1986.949    60.923 3348.027    0.000 3348.027
 12.30  5697.814  220.808    0.000  220.808  1081.099 1783.513    0.000 1783.513    70.372 3183.662    0.000 3183.662
 12.40  5652.646  166.904    0.000  166.904  1015.246 1738.007    0.000 1738.007    10.154 3054.280    0.000 3054.280
 12.50  5970.688  157.581    0.000  157.581  1013.711 1669.084    0.000 1669.084    20.308 2929.117    0.000 2929.117
 12.60  5981.731  193.972    0.000  193.972  1026.471 1673.783    0.000 1673.783    20.308 2938.171    0.000 2938.171
 12.70  5948.664  191.138    0.000  191.138  1030.997 1587.904    0.000 1587.904    20.308 2865.273    0.000 2865.273
 12.80  5591.681  215.229    0.000  215.229  1180.426 1627.144   11.414 1615.730    10.053 2945.007   10.154 2934.853
 12.90  5839.399  182.562    0.000  182.562  1089.275 1657.573    0.000 1657.573     0.000 3118.017   30.462 3087.555
 13.00  5879.634  177.475    0.000  177.475  1135.861 1545.739   15.218 1530.521    30.159 2987.224   71.077 2916.147
 13.10  5716.257  221.867    0.000  221.867   943.091 1642.669    0.000 1642.669     0.000 3009.028    0.000 3009.028
 13.20  5621.629  186.791    0.000  186.791  1080.708 1659.630    7.609 1652.021     0.000 2705.318   20.308 2685.010
 13.30  5776.403  216.149    0.000  216.149   990.277 1590.096    0.000 1590.096    30.260 2700.009    0.000 2700.009
 13.40  5572.287  115.017    0.000  115.017  1053.526 1404.596    0.000 1404.596     0.000 2710.263    0.000 2710.263
 13.50  5468.350  151.270    0.000  151.270  1176.779 1439.596    0.000 1439.596    20.308 2728.046    0.000 2728.046
 13.60  5525.724  189.856    0.000  189.856  1139.986 1514.303    0.000 1514.303    40.313 2987.015    0.000 2987.015
 13.70  5461.807  160.831    0.000  160.831  1020.322 1560.778   51.014 1509.764    40.616 2787.664    0.000 2787.664
 13.80  5466.452  139.934    0.000  139.934  1250.672 1626.110   32.166 1593.944    80.425 3097.091   71.077 3026.014
 13.90  5719.871  169.014    0.000  169.014  1214.299 1611.770   41.851 1569.919    60.319 3130.578   91.385 3039.193
 14.00  5634.769  211.193    0.000  211.193  1287.567 1550.367   33.030 1517.337    30.159 3180.239    0.000 3180.239
 14.10  5598.501  187.156    0.000  187.156  1179.018 1612.541   43.493 1569.048    10.154 2960.377   71.077 2889.300
 14.20  5488.768  252.466    0.000  252.466  1110.812 1640.937   72.287 1568.650    20.207 2952.946   10.154 2942.792
 14.30  5676.291  195.537    0.000  195.537  1299.444 1513.164   73.844 1439.320     0.000 2938.461   20.308 2918.153
 14.40  5298.715  174.941    0.000  174.941  1195.795 1488.729   17.121 1471.608    10.053 2971.039    0.000 2971.039
 14.50  5555.384  180.722    0.000  180.722  1096.095 1599.532   19.023 1580.509    10.053 3022.915   20.308 3002.607
 14.60  5519.762  160.305    0.000  160.305  1210.749 1476.266    7.609 1468.657     0.000 2815.310    0.000 2815.310
 14.70  5456.152  172.208    0.000  172.208  1047.301 1465.327   30.437 1434.890     0.000 2792.281    0.000 2792.281
 14.80  5411.011  151.756    0.000  151.756  1055.169 1585.527    0.000 1585.527     0.000 2978.285    0.000 2978.285
 14.90  5313.503  131.591    0.000  131.591   973.212 1559.695    0.000 1559.695    20.308 2684.210   50.769 2633.441
 15.00  5484.087  115.277    0.000  115.277  1166.319 1471.972    0.000 1471.972    30.462 3066.937   30.462 3036.475
 15.10  5536.060  167.552    0.000  167.552  1130.390 1646.751    0.000 1646.751    10.154 3016.270    0.000 3016.270
 15.20  5455.232  187.449    0.000  187.449  1119.703 1605.221    0.000 1605.221    10.053 3025.225    0.000 3025.225
 15.30  5653.840  137.963    0.000  137.963  1246.057 1509.664    0.000 1509.664    30.159 3014.652   20.308 2994.345
 15.40  5761.501   89.920    0.000   89.920  1312.288 1503.546    0.000 1503.546    70.372 2747.225    0.000 2747.225
 15.50  5784.228   99.078    0.000   99.078  1175.688 1400.018    0.000 1400.018    10.053 2767.143    0.000 2767.143
 15.60  5634.620  150.874    0.000  150.874  1030.423 1663.960    5.707 1658.253     0.000 2820.126    0.000 2820.126
 15.70  5692.050  112.003    0.000  112.003   999.385 1701.601    0.000 1701.601     0.000 2982.281    0.000 2982.281
 15.80  5660.621  131.866    0.000  131.866  1208.465 1481.215    0.000 1481.215     0.000 3063.110    0.000 3063.110
 15.90  5589.213  189.655    0.000  189.655  1166.955 1650.512    0.000 1650.512    70.372 3106.642    0.000 3106.642
 16.00  5649.686  154.709    0.000  154.709  1162.885 1589.962    0.000 1589.962    40.212 3090.976    0.000 3090.976
 16.10  5468.462  218.896    0.000  218.896  1203.740 1568.749    0.000 1568.749    10.053 2881.544    0.000 2881.544
 16.20  5634.108  224.570    0.000  224.570  1133.053 1793.869    0.000 1793.869    10.053 3191.068    0.000 3191.068
 16.30  5841.600  152.541    0.000  152.541  1166.698 1988.261    0.000 1988.261     0.000 3440.699    0.000 3440.699
 16.40  5921.815  179.669    0.000  179.669  1253.082 1772.538    0.000 1772.538    20.106 3327.216    0.000 3327.216
 16.50  5662.178  222.877    0.000  222.877  1093.224 1850.077    0.000 1850.077    40.212 3257.744    0.000 3257.744
 16.60  5672.253  244.526    0.000  244.526  1069.808 1908.253    0.000 1908.253     0.000 3379.787    0.000 3379.787
 16.70  5763.670  233.657    0.000  233.657  1196.404 1798.209    0.000 1798.209    10.053 3374.958    0.000 3374.958
 16.80  5493.252  232.222    0.000  232.222  1026.331 1764.010    0.000 1764.010     0.000 3018.287    0.000 3018.287
 16.90  5722.116  264.094    0.000  264.094  1218.463 1767.598    0.000 1767.598    30.159 3057.382    0.000 3057.382
 17.00  5704.429  236.264    0.000  236.264  1132.504 1826.599    0.000 1826.599     0.000 3067.135    0.000 3067.135
 17.10  5598.913  215.141    0.000  215.141   829.917 1979.035    0.000 1979.035     0.000 3024.510    0.000 3024.510
 17.20  5565.259  198.458    0.000  198.458   878.868 2100.486    0.000 2100.486     0.000 3223.775   20.308 3203.467
 17.30  5588.026  227.242    0.000  227.242   859.265 2011.890    0.000 2011.890     0.000 3138.809   10.154 3128.655
 17.40  5637.617  184.598    0.000  184.598   844.538 1971.447    0.000 1971.447     0.000 2899.439    0.000 2899.439
 17.50  5483.623  215.087    0.000  215.087  1036.339 1760.401    0.000 1760.401     0.000 3002.678    0.000 3002.678
 17.60  5630.952  172.652    0.000  172.652  1336.013 1462.052    0.000 1462.052    40.212 2932.314    0.000 2932.314
 17.70  5710.705  144.145    0.000  144.145  1397.588 1541.572    0.000 1541.572    60.822 3221.153    0.000 3221.153
 17.80  5536.436  227.046    0.000  227.046  1361.301 1621.034    0.000 1621.034    30.159 3226.273    0.000 3226.273
 17.90  5511.220  149.170    0.000  149.170  1103.953 1610.787    0.000 1610.787    50.265 2692.151    0.000 2692.151
 18.00  5307.475  119.709    0.000  119.709  1101.757 1627.843    0.000 1627.843    40.212 2890.513    0.000 2890.513
 18.10  5521.465  128.840    0.000  128.840  1210.937 1525.801    0.000 1525.801    10.053 3067.446    0.000 3067.446
 18.20  5424.862  156.611    0.000  156.611  1202.088 1636.268    0.000 1636.268    60.319 2876.534    0.000 2876.534
 18.30  5489.922  177.844    0.000  177.844  1055.973 1661.020    5.448 1655.572    10.053 2975.442    0.000 2975.442
 18.40  5551.865  154.396    0.000  154.396  1134.784 1630.802    0.000 1630.802    30.159 2904.974   10.154 2894.820
 18.50  5512.274  154.197    0.000  154.197  1107.497 1602.905   26.632 1576.273    10.053 2866.794   40.616 2826.179
 18.60  5592.229  132.998    0.000  132.998  1071.029 1650.692    7.609 1643.083    30.159 2885.277   40.616 2844.661
 18.70  5604.195  184.400    0.000  184.400  1153.006 1690.611    0.000 1690.611    10.154 3154.619    0.000 3154.619
 18.80  5607.606  128.448    0.000  128.448   987.088 1846.796    0.000 1846.796     0.000 2978.972    0.000 2978.972
 18.90  5550.736  111.473    0.000  111.473   949.265 1839.593    0.000 1839.593     0.000 2915.833    0.000 2915.833
 19.00  5520.163  158.089    0.000  158.089   914.700 1852.051    0.000 1852.051     0.000 2727.241    0.000 2727.241
 19.10  5527.882  150.865    0.000  150.865  1130.370 1631.243    0.000 1631.243     0.000 2869.298    0.000 2869.298
 19.20  5573.312  150.759    0.000  150.759   984.569 1765.827    0.000 1765.827     0.000 2762.730    0.000 2762.730
 19.30  5647.582  201.977    0.000  201.977   971.222 1879.786   59.663 1820.123     0.000 3021.792    0.000 3021.792
 19.40  5705.631  159.915    0.000  159.915   988.548 1934.769    0.000 1934.769     0.000 3332.328    0.000 3332.328
 19.50  5702.561  202.508    0.000  202.508  1053.618 1846.137    0.000 1846.137     0.000 3192.483   29.858 3162.625
 19.60  5727.349  281.252    0.000  281.252   967.201 1862.249    0.000 1862.249    20.106 3278.857   71.077 3207.780
 19.70  5539.708  266.672    0.000  266.672  1018.009 1731.498    0.000 1731.498    49.764 3126.263   81.231 3045.032
 19.80  5474.549  253.000    0.000  253.000   978.051 1705.845    0.000 1705.845    30.159 2969.728   20.308 2949.420
 19.90  5634.460  242.200    0.000  242.200  1090.620 1587.238    0.000 1587.238    10.053 2885.089   20.308 2864.781
 20.00  5580.611  269.828    0.000  269.828   996.348 1759.110    0.000 1759.110     0.000 2977.869   30.462 2947.408
 20.10  5567.616  307.972    0.000  307.972   894.930 1880.459    0.000 1880.459     0.000 3122.539   20.308 3102.231
 20.20  5642.331  253.870    0.000  253.870  1087.241 1761.713    0.000 1761.713   130.690 3165.366   71.077 3094.289
 20.30  5835.528  247.683    0.000  247.683  1136.608 1731.345    0.000 1731.345   110.584 2840.328   20.308 2820.020
 20.40  5688.117  314.574    0.000  314.574  1015.411 1912.630    0.000 1912.630    90.278 3251.220   50.769 3200.450
 20.50  5491.639  306.306    0.000  306.306   872.340 1919.876    0.000 1919.876    60.822 3092.787   20.308 3072.479
 20.60  5494.357  328.476    0.000  328.476   811.254 2033.310    0.000 2033.310    60.621 3102.336    0.000 3102.336
 20.70  5472.744  257.453    0.000  257.453   851.141 1919.859    0.000 1919.859    60.319 2887.088    0.000 2887.088
 20.80  5556.594  293.282    0.000  293.282   882.470 1868.469    0.000 1868.469    40.515 2970.640    0.000 2970.640
 20.90  5604.418  314.938    0.000  314.938   781.558 1990.524    0.000 1990.524    40.113 3283.204    0.000 3283.204
 21.00  5836.330  289.148    0.000  289.148   890.162 1940.571    0.000 1940.571    20.308 3285.711    0.000 3285.711
 21.10  5526.098  263.557    0.000  263.557   837.003 1830.379    0.000 1830.379    20.308 3256.359    0.000 3256.359
 21.20  5669.502  313.297    0.000  313.297   859.696 2041.135   24.730 2016.405    20.106 3231.111    0.000 3231.111
 21.30  5595.625  342.228    0.000  342.228   746.960 2175.391    0.000 2175.391    40.212 3262.183    0.000 3262.183
 21.40  5596.510  387.701    0.000  387.701   707.105 2130.317    0.000 2130.317    10.053 3406.039    0.000 3406.039
 21.50  5427.595  361.308    0.000  361.308   777.607 2008.193    0.000 2008.193    80.526 3199.643    0.000 3199.643
 21.60  5402.001  311.425    0.000  311.425   745.704 2005.414    0.000 2005.414    10.053 3071.566    0.000 3071.566
 21.70  5419.591  350.945    0.000  350.945   757.621 1955.449    0.000 1955.449     0.000 3053.272    0.000 3053.272
 21.80  5386.816  332.756    0.000  332.756   790.100 1915.315    0.000 1915.315     0.000 2966.099    0.000 2966.099
 21.90  5452.901  347.909    0.000  347.909   868.138 1921.248    0.000 1921.248     0.000 3322.291    0.000 3322.291
 22.00  5448.928  390.925    0.000  390.925   840.982 2024.993    0.000 2024.993    40.212 3349.527    0.000 3349.527
 22.10  5460.728  384.585    0.000  384.585   891.930 2064.711    0.000 2064.711    10.053 3294.333    0.000 3294.333
 22.20  5404.037  350.349    0.000  350.349   940.785 1875.537    0.000 1875.537     0.000 3464.041    0.000 3464.041
 22.30  5513.556  348.381    0.000  348.381   768.237 2041.522    0.000 2041.522     0.000 3143.249    0.000 3143.249
 22.40  5572.166  299.130    0.000  299.130   886.647 1854.705    0.000 1854.705     0.000 3193.713    0.000 3193.713
 22.50  5255.829  291.156    0.000  291.156   818.693 1807.897    0.000 1807.897     0.000 2958.767    0.000 2958.767
 22.60  5449.938  310.257    0.000  310.257   949.995 1897.611    0.000 1897.611     0.000 3192.510    0.000 3192.510
 22.70  5393.572  319.398    0.000  319.398   858.206 1976.015    0.000 1976.015     0.000 3056.496    0.000 3056.496
 22.80  5560.255  249.681    0.000  249.681  1053.180 1943.387    0.000 1943.387     0.000 3273.331   40.616 3232.716
 22.90  5667.448  197.236    0.000  197.236  1115.294 1964.852   60.482 1904.370    40.212 3473.196  191.614 3281.583
 23.00  5720.443  260.271    0.000  260.271  1224.631 1847.154   45.177 1801.977    30.159 3530.186  221.269 3308.917
 23.10  5665.867  298.500    0.000  298.500   997.162 1949.645  135.998 1813.647     0.000 3447.851   60.319 3387.532
 23.20  5567.853  281.415    0.000  281.415  1084.304 1989.533   49.068 1940.465     0.000 3597.437  120.637 3476.800
 23.30  5503.114  295.609    0.000  295.609   914.539 1943.628   79.929 1863.699    40.313 3276.846   30.159 3246.687
 23.40  5584.029  295.892    0.000  295.892  1042.078 1816.215   46.470 1769.745     0.000 3466.653    0.000 3466.653
 23.50  5679.343  361.215    0.000  361.215   885.777 2182.265   60.873 2121.392     0.000 3572.615    0.000 3572.615
 23.60  5613.208  298.544    0.000  298.544   983.174 1955.703   13.099 1942.605     0.000 3086.639   80.425 3006.214
 23.70  5681.071  306.610    0.000  306.610  1061.591 1832.093   96.658 1735.434    10.154 3396.574  100.531 3296.043
 23.80  5533.896  300.360    0.000  300.360   770.540 2084.426    0.000 2084.426    10.154 3295.562    0.000 3295.562
 23.90  5524.080  281.657    0.000  281.657   707.764 2033.599   20.447 2013.152     0.000 3015.086    0.000 3015.086
 24.00  5547.534  218.829    0.000  218.829   930.266 1999.154   44.698 1954.456     0.000 3370.647   60.319 3310.328
 24.10  5561.595  296.726    0.000  296.726   781.127 2088.857   35.318 2053.539     0.000 3347.128    0.000 3347.128
 24.20  5391.940  293.447    0.000  293.447   771.708 1872.482   26.632 1845.850     0.000 3026.452    0.000 3026.452
 24.30  5568.678  339.762    0.000  339.762   914.887 2021.119    1.859 2019.260     9.953 3415.984    0.000 3415.984
 24.40  5792.433  214.407    0.000  214.407   958.751 2024.525   62.341 1962.184     0.000 3060.619    0.000 3060.619
 24.50  5590.442  225.091    0.000  225.091   934.382 1834.461   73.016 1761.445     0.000 3249.711    0.000 3249.711
 24.60  5709.333  216.794    0.000  216.794   982.141 1915.543   31.600 1883.943     0.000 3155.006    0.000 3155.006
 24.70  5781.197  356.253    0.000  356.253   952.401 2177.678   32.165 2145.513     0.000 3524.673   10.053 3514.620
 24.80  5818.750  306.814    0.000  306.814   988.370 2077.908    0.000 2077.908     0.000 3194.711    0.000 3194.711
 24.90  5755.020  397.128    0.000  397.128   983.254 2019.913   20.447 1999.466     0.000 3095.090   10.053 3085.037
 25.00  5819.134  319.149    0.000  319.149   960.663 1965.271    1.859 1963.412     0.000 3114.797    0.000 3114.797
 25.10  5600.564  321.786    0.000  321.786   993.507 1955.426    7.435 1947.991     0.000 3275.455    0.000 3275.455
 25.20  5710.929  306.228    0.000  306.228  1100.307 1893.775    5.707 1888.068     0.000 3187.695    0.000 3187.695
 25.30  5809.682  269.695    0.000  269.695  1020.010 1969.390    0.000 1969.390     0.000 3374.780    0.000 3374.780
 25.40  5744.887  243.751    0.000  243.751  1064.755 1768.204   17.077 1751.127     9.953 3192.023    0.000 3192.023
 25.50  5971.064  249.472    0.000  249.472  1154.675 1867.062    7.522 1859.539     0.000 3356.360    0.000 3356.360
 25.60  5583.471  337.068    0.000  337.068   868.495 2131.972   68.907 2063.066     0.000 3244.367    0.000 3244.367
 25.70  5582.473  237.590    0.000  237.590  1315.433 1583.616    0.000 1583.616     0.000 3170.684  253.545 2917.139
 25.80  5886.924   81.310    0.000   81.310  1153.767 1436.824    0.000 1436.824    50.769 2615.552    0.000 2615.552
 25.90  5627.002  217.069    0.000  217.069   748.529 2193.644    0.000 2193.644    90.478 3155.418    0.000 3155.418
 26.00  5951.055  215.765    0.000  215.765   706.681 2223.246    0.000 2223.246    20.107 3346.443    0.000 3346.443
 26.10  5639.087  281.756    0.000  281.756   713.051 2010.131    0.000 2010.131    29.858 2963.011    0.000 2963.011
 26.20  5613.626  298.446    0.000  298.446   589.292 2236.211    0.000 2236.211    50.165 3173.320    0.000 3173.320
 26.30  5772.182  268.869    0.000  268.869   741.565 2207.969    0.000 2207.969   120.537 3197.440    0.000 3197.440
 26.40  5651.463  291.646    0.000  291.646   934.229 2063.260    0.000 2063.260   191.716 3308.438    0.000 3308.438
 26.50  5777.452  223.913    0.000  223.913   828.301 2064.275    0.000 2064.275   130.289 3177.235    0.000 3177.235
 26.60  5709.936  267.099    0.000  267.099  1035.985 2028.271    0.000 2028.271    29.858 3538.747    0.000 3538.747
 26.70  5791.069  338.167    0.000  338.167   639.051 2244.999    0.000 2244.999   121.847 3038.592    0.000 3038.592
 26.80  5791.917  236.959    0.000  236.959   496.648 2308.668    0.000 2308.668    30.159 3129.575    0.000 3129.575
 26.90  5705.264  233.799    0.000  233.799   352.256 2557.270    0.000 2557.270     0.000 3121.514    0.000 3121.514
 27.00  5780.409  216.546    0.000  216.546   360.049 2435.872    0.000 2435.872     0.000 2974.859    0.000 2974.859
 27.10  5423.855  285.317    0.000  285.317   420.144 2232.931    0.000 2232.931     0.000 2842.572    0.000 2842.572
 27.20  5610.074  210.214    0.000  210.214   549.197 2226.596    0.000 2226.596     0.000 2748.268    0.000 2748.268
 27.30  5436.080  303.425    0.000  303.425   463.766 2225.103    0.000 2225.103     0.000 2513.018    0.000 2513.018
 27.40  5511.584  357.744    0.000  357.744   397.362 2221.093    0.000 2221.093    20.308 2604.096    0.000 2604.096
 27.50  5449.908  353.054    0.000  353.054   592.506 2220.004    0.000 2220.004    40.212 2940.167    0.000 2940.167
 27.60  5452.868  282.425    0.000  282.425   575.432 2218.581    0.000 2218.581   121.847 2984.512    0.000 2984.512
 27.70  5754.404  281.259    0.000  281.259   755.756 2091.081    0.000 2091.081   233.137 3059.595    0.000 3059.595
 27.80  5691.203  193.732    0.000  193.732   946.502 2194.876    0.000 2194.876   829.399 2969.331    0.000 2969.331
 27.90  5658.181  260.481    0.000  260.481   909.002 2373.872    0.000 2373.872   603.496 3312.237    0.000 3312.237
 28.00  5721.640  182.209    0.000  182.209  1228.186 2009.505    0.000 2009.505     0.000 3743.525  501.051 3242.474
 28.10  5487.998  216.039    0.000  216.039  1247.567 1776.806    0.000 1776.806   455.514 2885.495    0.000 2885.495
 28.20  5492.397  213.280    0.000  213.280  1131.870 1828.110    0.000 1828.110     0.000 3461.649  433.291 3028.358
 28.30  5486.067  209.230    0.000  209.230  1129.034 1796.172    0.000 1796.172    30.462 3180.658  426.161 2754.498
 28.40  5467.142  259.641    0.000  259.641  1267.123 1779.764   24.165 1755.600     9.953 3507.092  596.563 2910.528
 28.50  5390.823  238.474    0.000  238.474  1458.427 1675.456   13.316 1662.140     0.000 3364.025  406.155 2957.870
 28.60  5358.138  178.276    0.000  178.276  1276.336 1690.702   30.437 1660.265     9.953 3000.104  304.516 2695.589
 28.70  5359.044  246.223    0.000  246.223  1283.025 1750.657    0.000 1750.657     0.000 3190.401  434.601 2755.800
 28.80  5247.112  250.185    0.000  250.185  1432.322 1440.941   27.882 1413.059     9.953 3079.726  537.450 2542.276
 28.90  5328.502  247.496    0.000  247.496  1188.303 1743.999    0.000 1743.999     0.000 2912.730  355.386 2557.344
 29.00  5478.156  230.869    0.000  230.869  1143.694 1740.711    5.576 1735.135     0.000 3078.816  415.304 2663.512
 29.10  5398.812  231.448    0.000  231.448  1000.767 1826.338    5.576 1820.761    10.154 2919.879  243.089 2676.790
 29.20  5183.008  235.911    0.000  235.911  1204.656 1635.687    7.435 1628.252     0.000 3101.037  436.113 2664.924
 29.30  5278.261  208.455    0.000  208.455  1191.813 1524.049    9.425 1514.625    10.154 2793.211  537.955 2255.257
 29.40  5463.220  195.577    0.000  195.577  1228.895 1614.393    1.859 1612.534    40.616 2808.684  426.463 2382.221
 29.50  5441.660  197.061    0.000  197.061  1090.719 1764.877    0.000 1764.877     0.000 2671.352  405.954 2265.398
 29.60  5520.653  185.994    0.000  185.994  1122.233 1754.975   16.990 1737.985     0.000 2878.346  172.616 2705.730
 29.70  5403.337  265.320    0.000  265.320  1109.788 1883.239   26.023 1857.216     0.000 2952.040  213.131 2738.909
 29.80  5343.640  226.067    0.000  226.067  1218.687 1596.674   18.805 1577.869     0.000 2983.205  355.386 2627.820
 29.90  5212.787  242.409    0.000  242.409   880.448 1919.299   14.871 1904.428    40.616 2703.729  293.556 2410.173
 30.00  5317.685  255.882    0.000  255.882   881.179 1825.225   20.447 1804.778     0.000 2963.709  466.575 2497.134
 30.10  5407.885  237.421    0.000  237.421  1130.155 1911.113    1.859 1909.255   182.770 3021.304  345.131 2676.173
 30.20  5323.230  176.511    0.000  176.511   877.594 2040.254    0.000 2040.254   213.131 2801.540  202.172 2599.368
 30.30  5459.468  187.298    0.000  187.298   980.092 1889.000    0.000 1889.000   223.385 2994.665  150.599 2844.066
 30.40  5584.693  172.938    0.000  172.938   935.660 1965.897    0.000 1965.897    20.308 2937.160  536.949 2400.211
 30.50  5792.532  154.176    0.000  154.176   980.409 2112.553   17.121 2095.432     0.000 3137.630  690.464 2447.166
 30.60  5764.422  163.634    0.000  163.634   861.211 2220.271   34.241 2186.030     0.000 3231.520  649.848 2581.672
 30.70  5681.703  233.952    0.000  233.952   972.434 2084.022    0.000 2084.022     0.000 3486.676  486.984 2999.691
 30.80  5765.375  258.474    0.000  258.474   978.937 1883.586    0.000 1883.586    30.462 3313.264  436.013 2877.252
 30.90  5740.782  205.470    0.000  205.470   984.767 2107.986   28.534 2079.451     0.000 3750.578  578.771 3171.807
 31.00  5756.531  389.586    0.000  389.586   975.091 2102.918   35.796 2067.122     0.000 3963.516  720.925 3242.590
 31.10  5670.519  361.429    0.000  361.429  1102.904 2259.484   57.884 2201.600     0.000 4070.570 1040.911 3029.658
 31.20  5681.544  312.031    0.000  312.031  1066.352 2264.888    0.000 2264.888     0.000 4036.374  726.343 3310.032
 31.30  5705.246  364.520    0.000  364.520   941.040 2285.751    0.000 2285.751     0.000 3969.320  936.054 3033.266
 31.40  5610.352  362.972    0.000  362.972   975.934 2403.958    7.522 2396.435     0.000 3850.204  900.269 2949.935
 31.50  5788.226  326.364    0.000  326.364  1068.650 2155.915   14.871 2141.044     0.000 3730.851  793.593 2937.258
 31.60  5648.034  421.917    0.000  421.917  1192.438 2318.952   55.765 2263.187    10.053 4060.100 1160.742 2899.358
 31.70  5727.239  400.502    0.000  400.502   944.111 2336.456    0.000 2336.456   300.291 3531.710    0.000 3531.710
 31.80  5699.501  405.464    0.000  405.464   777.870 2404.940    0.000 2404.940   541.965 3085.436    0.000 3085.436
 31.90  5573.024  357.055    0.000  357.055   831.452 2471.842    0.000 2471.842   130.690 3425.937  515.734 2910.203
 32.00  5868.953  277.398    0.000  277.398  1081.530 2469.886    0.000 2469.886   110.584 4144.145  878.449 3265.696
 32.10  5731.495  276.154    0.000  276.154  1126.072 2175.197    0.000 2175.197   911.128 3230.301    0.000 3230.301
 32.20  5660.751  337.455    0.000  337.455  1158.918 2246.366    0.000 2246.366   824.156 3190.594    0.000 3190.594
 32.30  5499.956  328.652    0.000  328.652  1230.991 1917.121    0.000 1917.121    19.906 3624.799  563.175 3061.623
 32.40  5755.482  382.966    0.000  382.966  1279.734 1873.267    0.000 1873.267     0.000 3527.205  527.397 2999.808
 32.50  5541.980  323.645    0.000  323.645   943.295 2125.550    0.000 2125.550     0.000 3384.748  426.060 2958.688
 32.60  5671.696  298.613    0.000  298.613   923.582 2141.323   45.003 2096.320     0.000 3532.633  151.603 3381.030
 32.70  5650.646  403.362    0.000  403.362   897.357 2216.560   42.753 2173.807     0.000 3264.604   10.053 3254.551
 32.80  5523.542  382.184    0.000  382.184   766.259 2176.014   16.817 2159.196     0.000 3039.913    0.000 3039.913
 32.90  5500.848  374.010    0.000  374.010   725.570 2199.259    0.000 2199.259    20.106 3233.924    0.000 3233.924
 33.00  5424.846  445.123    0.000  445.123   626.276 2081.719    0.000 2081.719     0.000 2624.407    0.000 2624.407
 33.10  5384.872  371.908    0.000  371.908   538.392 1943.002    0.000 1943.002     0.000 2521.373    0.000 2521.373
 33.20  5421.657  384.494    0.000  384.494   519.272 2124.443    0.000 2124.443     0.000 2803.460    0.000 2803.460
 33.30  5483.777  360.768    0.000  360.768   571.503 2118.144    0.000 2118.144     0.000 2658.898    0.000 2658.898
 33.40  5553.604  391.887    0.000  391.887   537.050 2062.087    0.000 2062.087     0.000 2634.375    0.000 2634.375
 33.50  5441.975  342.092    0.000  342.092   588.885 2078.112    0.000 2078.112     0.000 2684.129    0.000 2684.129
 33.60  5169.553  425.522    0.000  425.522   622.426 2043.394    0.000 2043.394     0.000 2707.245    0.000 2707.245
 33.70  5385.665  420.066    0.000  420.066   610.195 2148.817    0.000 2148.817     0.000 3135.315    0.000 3135.315
 33.80  5452.150  427.506    0.000  427.506   630.385 1997.773    0.000 1997.773     0.000 2571.329    0.000 2571.329
 33.90  5328.674  399.646    0.000  399.646   626.624 2272.858    0.000 2272.858     0.000 2968.132   30.462 2937.670
 34.00  5436.798  357.318    0.000  357.318   650.429 2069.418    0.000 2069.418     0.000 2865.689   50.769 2814.919
 34.10  5294.037  404.547    0.000  404.547   483.561 2098.422    0.000 2098.422     0.000 2761.939   50.769 2711.169
 34.20  5395.671  411.721    0.000  411.721   784.769 2021.352    0.000 2021.352     0.000 3030.151   10.154 3019.997
 34.30  5434.227  397.002    0.000  397.002   599.561 2031.377    0.000 2031.377     0.000 2618.673    0.000 2618.673
 34.40  5129.160  457.122    0.000  457.122   461.212 1999.596    0.000 1999.596     0.000 2332.265    0.000 2332.265
 34.50  5226.807  312.957    0.000  312.957   385.206 1982.205    0.000 1982.205     0.000 2327.432    0.000 2327.432
 34.60  5380.813  356.261    0.000  356.261   484.593 2149.326    0.000 2149.326     0.000 2633.142    0.000 2633.142
 34.70  5455.128  362.558    0.000  362.558   439.987 2210.822    0.000 2210.822     0.000 2539.960    0.000 2539.960
 34.80  5442.704  338.123    0.000  338.123   398.038 2258.928    0.000 2258.928     0.000 2685.720    0.000 2685.720
 34.90  5735.115  477.589    0.000  477.589   461.764 2390.739    0.000 2390.739     0.000 3011.450    0.000 3011.450
 35.00  5603.818  370.803    0.000  370.803   744.189 2127.282    0.000 2127.282     0.000 3339.075  130.690 3208.385
 35.10  5656.318  355.264    0.000  355.264   636.684 2165.927    0.000 2165.927     9.953 2755.388    0.000 2755.388
 35.20  5516.468  349.337    0.000  349.337   510.785 2168.822    0.000 2168.822     0.000 2582.773    0.000 2582.773
 35.30  5474.413  284.547    0.000  284.547   399.212 2103.734    0.000 2103.734     0.000 2452.293    0.000 2452.293
 35.40  5413.734  302.882    0.000  302.882   534.645 2008.912    0.000 2008.912     0.000 2462.844    0.000 2462.844
 35.50  5220.562  332.778    0.000  332.778   484.064 1907.902    0.000 1907.902     0.000 2171.603    0.000 2171.603
 35.60  5316.097  352.931    0.000  352.931   558.816 2028.829    0.000 2028.829     0.000 2539.457    0.000 2539.457
 35.70  5471.865  371.364    0.000  371.364   652.921 2001.707    0.000 2001.707     0.000 2480.533    0.000 2480.533
 35.80  5340.337  383.217    0.000  383.217   580.090 1980.020    0.000 1980.020    20.106 2442.843    0.000 2442.843
 35.90  5309.313  421.674    0.000  421.674   553.448 1930.578    0.000 1930.578     0.000 2520.153    0.000 2520.153
 36.00  5402.899  409.375    0.000  409.375   643.313 2000.508    0.000 2000.508    20.106 2660.585    0.000 2660.585
 36.10  5548.712  384.480    0.000  384.480   661.161 2064.542    0.000 2064.542    80.425 2926.090    0.000 2926.090
 36.20  5371.255  378.965    0.000  378.965   589.279 2179.528    0.000 2179.528     0.000 2868.991    0.000 2868.991
 36.30  5624.193  372.311    0.000  372.311   559.145 2240.206    0.000 2240.206    60.319 2574.033    0.000 2574.033
 36.40  5322.209  369.866    0.000  369.866   650.633 2056.064    0.000 2056.064    20.106 2885.484    0.000 2885.484
 36.50  5406.252  338.063    0.000  338.063   528.109 2032.111    0.000 2032.111     0.000 2642.996    0.000 2642.996
 36.60  5373.502  436.411    0.000  436.411   496.899 2106.713    0.000 2106.713    40.212 2756.190    0.000 2756.190
 36.70  5357.495  405.022    0.000  405.022   445.463 2236.774    0.000 2236.774     0.000 2833.105    0.000 2833.105
 36.80  5584.751  348.925    0.000  348.925   676.576 2041.977    0.000 2041.977    10.053 2864.773    0.000 2864.773
 36.90  5491.271  345.978    0.000  345.978   517.363 2101.926    0.000 2101.926     0.000 2916.350    0.000 2916.350
 37.00  5630.978  318.963    0.000  318.963   630.338 2031.106    0.000 2031.106    20.106 2764.045    0.000 2764.045
 37.10  5603.785  287.218    0.000  287.218   570.984 2114.579    0.000 2114.579     0.000 2884.981    0.000 2884.981
 37.20  5699.890  161.539    0.000  161.539   616.557 2069.128    0.000 2069.128    10.154 2523.284    0.000 2523.284
 37.30  5741.057  164.863    0.000  164.863   562.468 2117.347    0.000 2117.347   132.000 2440.732    0.000 2440.732
 37.40  5948.123  175.824    0.000  175.824   624.663 1963.071    0.000 1963.071    20.308 2512.916   20.308 2492.608
 37.50  5696.947  162.778    0.000  162.778   572.534 1960.617    0.000 1960.617   132.000 2326.033    0.000 2326.033
 37.60  5739.963  264.917    0.000  264.917   713.556 1930.971    0.000 1930.971    81.231 2363.723    0.000 2363.723
 37.70  5777.938  247.417    0.000  247.417   680.699 2160.914    0.000 2160.914    71.077 2612.838    0.000 2612.838
 37.80  5563.209  220.671    0.000  220.671   700.547 1923.707    0.000 1923.707    40.616 2600.574    0.000 2600.574
 37.90  5669.221  269.968    0.000  269.968   715.458 1802.952    0.000 1802.952    90.581 2428.458    0.000 2428.458
 38.00  5479.081  252.338    0.000  252.338   798.629 1895.024    0.000 1895.024   100.936 2784.342    0.000 2784.342
 38.10  5467.249  282.465    0.000  282.465   704.996 1972.947    0.000 1972.947    90.782 2614.953    0.000 2614.953
 38.20  5371.085  289.154    0.000  289.154   620.568 1867.078    0.000 1867.078    50.166 2440.330    0.000 2440.330
 38.30  5426.327  252.917    0.000  252.917   501.363 2134.022    0.000 2134.022    70.171 2468.271    0.000 2468.271
 38.40  5414.251  364.843    0.000  364.843   481.310 2350.892    0.000 2350.892     0.000 2686.935    0.000 2686.935
 38.50  5411.654  329.295    0.000  329.295   516.578 2141.895    0.000 2141.895     0.000 2543.165    0.000 2543.165
 38.60  5325.780  325.409    0.000  325.409   296.740 2349.718    0.000 2349.718     0.000 2540.954    0.000 2540.954
 38.70  5406.496  341.072    0.000  341.072   331.980 2175.102    0.000 2175.102     0.000 2411.173    0.000 2411.173
 38.80  5480.089  346.057    0.000  346.057   397.518 2071.482    0.000 2071.482    10.053 2614.446    0.000 2614.446
 38.90  5155.464  337.244    0.000  337.244   390.381 1944.024    0.000 1944.024    30.159 2211.218    0.000 2211.218
 39.00  5243.620  339.199    0.000  339.199   306.255 2249.118    0.000 2249.118    10.053 2456.012    0.000 2456.012
 39.10  5246.586  368.906    0.000  368.906   380.396 2173.698    0.000 2173.698     0.000 2403.330   10.053 2393.277
 39.20  5297.212  274.501    0.000  274.501   409.881 2218.696    0.000 2218.696     0.000 2674.763   60.319 2614.445
 39.30  5237.424  250.897    0.000  250.897   309.153 2190.960    0.000 2190.960     0.000 2547.498    0.000 2547.498
 39.40  5472.777  276.467    0.000  276.467   488.810 2173.175    0.000 2173.175    30.159 2672.253    0.000 2672.253
 39.50  5431.877  319.644    0.000  319.644   572.795 2195.041    0.000 2195.041    60.722 2974.365    0.000 2974.365
 39.60  5314.575  378.384    0.000  378.384   619.780 2226.216    0.000 2226.216   140.844 2785.462    0.000 2785.462
 39.70  5432.477  298.750    0.000  298.750   335.260 2334.811    0.000 2334.811     0.000 2815.007    0.000 2815.007
 39.80  5198.941  391.296    0.000  391.296   580.236 2250.054    0.000 2250.054    20.308 2743.336    0.000 2743.336
 39.90  5144.272  440.608    0.000  440.608   476.175 2226.910    0.000 2226.910     0.000 2888.812    0.000 2888.812
 40.00  5453.965  358.927    0.000  358.927   502.973 2207.764    0.000 2207.764    10.154 2915.134    0.000 2915.134
 40.10  5561.115  341.039    0.000  341.039   526.091 2369.215    0.000 2369.215     0.000 3190.587    0.000 3190.587
 40.20  5663.305  384.950    0.000  384.950   662.831 2441.103    0.000 2441.103    91.385 3244.776    0.000 3244.776
 40.30  5680.546  325.796    0.000  325.796   632.591 2513.049    0.000 2513.049    30.462 3391.572    0.000 3391.572
 40.40  5696.849  344.286    0.000  344.286   649.929 2406.634    0.000 2406.634   121.847 3085.141    0.000 3085.141
 40.50  5558.245  250.035    0.000  250.035   584.082 2442.076    0.000 2442.076     0.000 3254.548    0.000 3254.548
 40.60  6014.390  217.600    0.000  217.600   560.305 2459.599    0.000 2459.599    81.231 3223.573    0.000 3223.573
 40.70  6164.937  181.249    0.000  181.249   818.756 2306.551    0.000 2306.551    50.769 3498.629    0.000 3498.629
 40.80  5897.548  235.784    0.000  235.784   829.003 2419.156    0.000 2419.156   162.361 3413.072    0.000 3413.072
 40.90  6065.231  157.500    0.000  157.500   754.430 2229.765    0.000 2229.765   191.009 3440.425   80.425 3360.001
 41.00  5826.689  195.769    0.000  195.769   828.520 2258.371    0.000 2258.371   142.154 3148.988    0.000 3148.988
 41.10  5843.217  154.779    0.000  154.779  1150.433 1921.042    0.000 1921.042   212.123 3255.438    0.000 3255.438
 41.20  5921.489  217.225    0.000  217.225   771.331 2381.277    0.000 2381.277   101.539 3566.789    0.000 3566.789
 41.30  5928.815  188.429    0.000  188.429   859.907 2287.375    0.000 2287.375   203.078 3455.692    0.000 3455.692
 41.40  5775.778  234.535    0.000  234.535   924.106 2007.587    0.000 2007.587    71.077 2850.396    0.000 2850.396
 41.50  5790.137  203.015    0.000  203.015  1071.069 2129.649    0.000 2129.649   354.680 3491.380    0.000 3491.380
 41.60  5882.131  206.308    0.000  206.308   989.562 2177.341    0.000 2177.341   273.852 3404.829    0.000 3404.829
 41.70  5895.275  210.871    0.000  210.871   746.237 2232.208    0.000 2232.208   273.248 2976.554    0.000 2976.554
 41.80  5729.133  266.747    0.000  266.747   870.321 2142.545    0.000 2142.545   264.001 2957.456    0.000 2957.456
 41.90  5814.825  286.566    0.000  286.566   692.331 2340.707    0.000 2340.707   101.337 3333.737    0.000 3333.737
 42.00  5813.715  252.683    0.000  252.683   862.536 2223.198    0.000 2223.198     0.000 3276.841    0.000 3276.841
 42.10  5758.127  297.222    0.000  297.222   669.423 2264.699    0.000 2264.699    10.154 3273.246    0.000 3273.246
 42.20  5746.080  329.421    0.000  329.421   700.601 2365.837    0.000 2365.837    40.414 3376.881    0.000 3376.881
 42.30  5695.647  309.631    0.000  309.631   606.398 2360.377    0.000 2360.377    10.154 2992.763    0.000 2992.763
 42.40  5665.094  291.461    0.000  291.461   709.503 2224.776    0.000 2224.776    71.077 2970.229    0.000 2970.229
 42.50  5479.560  345.846    0.000  345.846   607.637 2228.338    0.000 2228.338    20.308 3030.856    0.000 3030.856
 42.60  5644.786  302.774    0.000  302.774   779.093 2351.414    0.000 2351.414     0.000 3174.406    0.000 3174.406
 42.70  5901.141  249.092    0.000  249.092   598.557 2423.744    0.000 2423.744     0.000 3279.977    0.000 3279.977
 42.80  5704.584  235.158    0.000  235.158   503.393 2259.344    0.000 2259.344     0.000 2974.363    0.000 2974.363
 42.90  5815.375  323.062    0.000  323.062   670.405 2332.028    0.000 2332.028     0.000 3141.949    0.000 3141.949
 43.00  5543.582  278.804    0.000  278.804   575.293 2249.295    0.000 2249.295     0.000 2972.359    0.000 2972.359
 43.10  5702.176  275.692    0.000  275.692   449.526 2281.130    0.000 2281.130     0.000 2952.043    0.000 2952.043
 43.20  5578.448  256.375    0.000  256.375   603.350 2217.220    0.000 2217.220     0.000 3045.334    0.000 3045.334
 43.30  5626.633  221.798    0.000  221.798   548.621 2317.190    0.000 2317.190     0.000 3033.574    0.000 3033.574
 43.40  5849.765  272.432    0.000  272.432   768.468 2136.821    0.000 2136.821     0.000 3139.535    0.000 3139.535
 43.50  5819.350  118.142    0.000  118.142   865.645 2049.909    0.000 2049.909    60.319 3207.282   70.372 3136.911
 43.60  5729.522  123.636    0.000  123.636  1007.178 2026.106    0.000 2026.106    40.212 3271.327    0.000 3271.327
 43.70  5835.805  113.229    0.000  113.229  1210.888 1793.451    0.000 1793.451   120.637 2872.604    0.000 2872.604
 43.80  5914.514  113.075    0.000  113.075  1352.889 1893.356    0.000 1893.356    91.385 3013.258    0.000 3013.258
 43.90  5953.348   80.633    0.000   80.633  1259.907 1913.339    0.000 1913.339   274.155 3292.151    0.000 3292.151
 44.00  5871.148  118.554    0.000  118.554   741.571 2216.764    0.000 2216.764     0.000 3290.435    0.000 3290.435
 44.10  5911.148  103.151    0.000  103.151   871.500 2266.095    0.000 2266.095   142.154 3231.729    0.000 3231.729
 44.20  5955.722  134.443    0.000  134.443   659.612 2443.627    0.000 2443.627     0.000 3366.636    0.000 3366.636
 44.30  5719.092  134.628    0.000  134.628   977.546 2120.919    0.000 2120.919     0.000 3488.794    0.000 3488.794
 44.40  5676.109  102.942    0.000  102.942  1179.442 1836.007    0.000 1836.007     0.000 3642.708    0.000 3642.708
 44.50  5758.962  137.172    0.000  137.172  1092.705 1826.285    0.000 1826.285    10.154 3431.382    0.000 3431.382
 44.60  5815.661   84.512    0.000   84.512  1003.413 1823.791    0.000 1823.791     0.000 2995.855    0.000 2995.855
 44.70  5564.977  145.258    0.000  145.258   945.364 1952.161    0.000 1952.161     0.000 3230.012    0.000 3230.012
 44.80  5727.349  147.212    0.000  147.212   990.933 1979.632    0.000 1979.632     0.000 3328.946    0.000 3328.946
 44.90  5748.438  153.146    0.000  153.146  1087.219 2055.094    0.000 2055.094    20.308 3543.784    0.000 3543.784
 45.00  5931.936  132.899    0.000  132.899  1188.734 1743.957    0.000 1743.957    20.308 3192.427    0.000 3192.427
 45.10  5713.200  116.835    0.000  116.835  1042.484 1854.083    0.000 1854.083     0.000 3146.979    0.000 3146.979
 45.20  5766.598  216.335    0.000  216.335   728.484 2165.956    0.000 2165.956     0.000 3090.082    0.000 3090.082
 45.30  5713.398  221.062    0.000  221.062  1014.030 2131.208    0.000 2131.208    71.077 3306.512    0.000 3306.512
 45.40  5951.208  162.609    0.000  162.609   986.578 2097.881    0.000 2097.881   182.770 3564.986    0.000 3564.986
 45.50  5685.176  215.472    0.000  215.472   921.328 2209.428    0.000 2209.428    91.385 3443.641    0.000 3443.641
 45.60  5680.912  221.114    0.000  221.114   754.283 2314.792    0.000 2314.792    20.308 3316.875    0.000 3316.875
 45.70  5719.703  207.180    0.000  207.180  1072.904 2121.076    0.000 2121.076    20.308 3577.249    0.000 3577.249
 45.80  5479.678  267.694    0.000  267.694   995.863 2133.102    0.000 2133.102     0.000 3515.022    0.000 3515.022
 45.90  5717.695  270.710    0.000  270.710  1196.815 1909.331    0.000 1909.331     0.000 3391.771    0.000 3391.771
 46.00  5574.491  237.878    0.000  237.878  1028.710 1967.098    0.000 1967.098    10.154 3336.480    0.000 3336.480
 46.10  5623.819  266.822    0.000  266.822   928.077 2013.047    0.000 2013.047     0.000 3243.784    0.000 3243.784
 46.20  5694.844  235.885    0.000  235.885   812.850 2085.578    0.000 2085.578     0.000 3213.520    0.000 3213.520
 46.30  5647.482  186.353    0.000  186.353   753.759 2024.357    0.000 2024.357     0.000 3170.898    0.000 3170.898
 46.40  5886.877  221.768    0.000  221.768   725.348 2143.884    0.000 2143.884     0.000 3276.644    0.000 3276.644
 46.50  5627.326  217.034    0.000  217.034   744.823 2248.887    0.000 2248.887     0.000 3330.056    0.000 3330.056
 46.60  5545.762  310.434    0.000  310.434   714.215 2268.254    0.000 2268.254     0.000 3543.688    0.000 3543.688
 46.70  5451.931  333.942    0.000  333.942   681.919 2150.367    0.000 2150.367     0.000 3292.960    0.000 3292.960
 46.80  5365.367  338.931    0.000  338.931   982.914 2049.405    0.000 2049.405     0.000 3434.208    0.000 3434.208
 46.90  5493.971  269.770    0.000  269.770   962.114 2150.063    0.000 2150.063     0.000 3350.372    0.000 3350.372
 47.00  5415.554  271.110    0.000  271.110   872.962 2131.667    0.000 2131.667     0.000 3138.634    0.000 3138.634
 47.10  5660.187  175.546    0.000  175.546   708.921 2304.956    0.000 2304.956     0.000 3332.961    0.000 3332.961
 47.20  5671.047  209.507    0.000  209.507   653.083 2197.774    0.000 2197.774     0.000 3091.687    0.000 3091.687
 47.30  5635.045  269.443    0.000  269.443   630.344 2425.587    0.000 2425.587     0.000 3203.685    0.000 3203.685
 47.40  5510.012  229.542    0.000  229.542   594.683 2094.761    0.000 2094.761     0.000 3147.391    0.000 3147.391
 47.50  5320.521  328.561    0.000  328.561   507.350 2209.211    0.000 2209.211     0.000 3015.883    0.000 3015.883
 47.60  5515.219  243.974    0.000  243.974   536.947 2203.509    0.000 2203.509     0.000 3025.129    0.000 3025.129
 47.70  5607.656  262.400    0.000  262.400   687.109 2193.253    0.000 2193.253     0.000 3209.919    0.000 3209.919
 47.80  5426.110  309.222    0.000  309.222   714.258 2075.489    0.000 2075.489     0.000 3050.274    0.000 3050.274
 47.90  5582.763  236.845    0.000  236.845   746.030 2009.713    0.000 2009.713     0.000 3111.795    0.000 3111.795
 48.00  5564.249  272.840    0.000  272.840   564.588 2153.231    0.000 2153.231     0.000 3205.390    0.000 3205.390
 48.10  5637.382  186.044    0.000  186.044   677.902 2098.656    0.000 2098.656     0.000 3126.183    0.000 3126.183
 48.20  5548.703  185.493    0.000  185.493   626.879 2261.835    0.000 2261.835     0.000 3173.631    0.000 3173.631
 48.30  5587.055  189.344    0.000  189.344   684.161 2140.665    0.000 2140.665     0.000 3011.365    0.000 3011.365
 48.40  5554.849  150.812    0.000  150.812   800.252 2143.809    0.000 2143.809     0.000 3421.335    0.000 3421.335
 48.50  5624.096  111.616    0.000  111.616   651.701 2210.835    0.000 2210.835     0.000 3020.817    0.000 3020.817
 48.60  5721.359  132.212    0.000  132.212   680.231 2079.710    0.000 2079.710     0.000 3246.110    0.000 3246.110
 48.70  5435.384  176.057    0.000  176.057   653.472 2172.052    0.000 2172.052     0.000 3158.951    0.000 3158.951
 48.80  5578.159  176.288    0.000  176.288   558.514 2072.396    0.000 2072.396     0.000 2984.920    0.000 2984.920
 48.90  5548.132  222.208    0.000  222.208   686.163 2108.997    0.000 2108.997     0.000 3160.365    0.000 3160.365
 49.00  5661.020  209.758    0.000  209.758   771.320 2160.806    0.000 2160.806     0.000 3256.657    0.000 3256.657
 49.10  5536.893  216.581    0.000  216.581   641.498 1967.954    0.000 1967.954     0.000 2731.888    0.000 2731.888
 49.20  5535.987  268.044    0.000  268.044   813.081 1972.651    0.000 1972.651    40.414 2836.734    0.000 2836.734
 49.30  5625.244  227.662    0.000  227.662   753.068 2011.522    0.000 2011.522    20.308 2967.529    0.000 2967.529
 49.40  5483.168  268.096    0.000  268.096   817.182 2070.626    0.000 2070.626     0.000 2966.017    0.000 2966.017
 49.50  5554.907  243.087    0.000  243.087   833.192 1947.456    0.000 1947.456     0.000 2860.066    0.000 2860.066
 49.60  5411.861  249.699    0.000  249.699   745.807 1891.206    0.000 1891.206     0.000 2806.171    0.000 2806.171
 49.70  5568.797  275.819    0.000  275.819   944.771 1914.997    0.000 1914.997     0.000 3010.363    0.000 3010.363
 49.80  5612.624  226.779    0.000  226.779   832.025 1901.939    0.000 1901.939    30.462 3019.003    0.000 3019.003
 49.90  5634.062  212.688    0.000  212.688   735.086 2031.990    0.000 2031.990     0.000 2860.769    0.000 2860.769
 50.00  5648.700  200.305    0.000  200.305   623.688 1983.115    0.000 1983.115     0.000 2738.723    0.000 2738.723
 50.10  5643.860  181.650    0.000  181.650   800.022 1823.201    0.000 1823.201     0.000 2948.826    0.000 2948.826
 50.20  5816.948  176.079    0.000  176.079   863.713 1928.827    0.000 1928.827     0.000 2856.644    0.000 2856.644
 50.30  5782.658  213.499    0.000  213.499  1222.979 1761.934    0.000 1761.934     0.000 3111.076    0.000 3111.076
 50.40  5904.105  203.393    0.000  203.393  1013.812 1863.926    0.000 1863.926    10.154 3098.422    0.000 3098.422
 50.50  5812.414  283.925    0.000  283.925   976.943 1922.240    0.000 1922.240    91.385 2746.557    0.000 2746.557
 50.60  6015.952  275.945    0.000  275.945   882.856 2042.855    0.000 2042.855   132.000 2906.900    0.000 2906.900
 50.70  5855.333  187.809    0.000  187.809  1085.755 1859.904    0.000 1859.904   101.539 2945.811    0.000 2945.811
 50.80  5831.657  194.029    0.000  194.029   954.246 1925.615    0.000 1925.615    20.308 2972.656    0.000 2972.656
 50.90  5794.675  145.841    0.000  145.841  1065.969 1840.747    0.000 1840.747    40.616 3004.028    0.000 3004.028
 51.00  5812.741  234.381    0.000  234.381   810.238 2263.852    0.000 2263.852    91.385 3116.715    0.000 3116.715
 51.10  5763.723  228.617    0.000  228.617   703.794 2213.350    0.000 2213.350   111.693 3001.016    0.000 3001.016
 51.20  5926.852  226.230    0.000  226.230   890.427 2071.606    0.000 2071.606   101.539 2928.122    0.000 2928.122
 51.30  5925.351  294.732    0.000  294.732   999.592 2015.124    0.000 2015.124    30.462 3213.736   40.616 3173.120
 51.40  5879.499  251.876    0.000  251.876   832.716 2045.204    0.000 2045.204     0.000 2950.137    0.000 2950.137
 51.50  5849.331  234.080    0.000  234.080   856.551 2014.968    0.000 2014.968    40.616 3115.314    0.000 3115.314
 51.60  5633.278  192.385    0.000  192.385   809.639 1983.959    0.000 1983.959     0.000 2830.411    0.000 2830.411
 51.70  5585.627  140.338    0.000  140.338   866.450 1826.012    0.000 1826.012    50.769 2844.180    0.000 2844.180
 51.80  5797.012  173.563    0.000  173.563   931.472 1893.687    0.000 1893.687    91.385 2731.383    0.000 2731.383
 51.90  5736.178  173.101    0.000  173.101   774.741 2234.045    0.000 2234.045     0.000 3343.020    0.000 3343.020
 52.00  5481.544  156.673    0.000  156.673   926.117 1932.294    0.000 1932.294    20.308 3209.617    0.000 3209.617
 52.10  5710.100  222.747    0.000  222.747  1024.504 2126.098    0.000 2126.098    30.462 3445.966    0.000 3445.966
 52.20  5557.912  195.158    0.000  195.158   982.042 1788.903    0.000 1788.903     0.000 2957.078    0.000 2957.078
 52.30  5637.205  212.275    0.000  212.275   866.441 2117.339    0.000 2117.339     0.000 3430.690    0.000 3430.690
 52.40  5821.911  190.536    0.000  190.536   956.697 2019.667    0.000 2019.667     0.000 3265.206    0.000 3265.206
 52.50  5697.688  201.823    0.000  201.823   758.573 2079.832    0.000 2079.832     0.000 3213.428    0.000 3213.428
 52.60  5511.980  196.097    0.000  196.097   828.807 1897.013    0.000 1897.013     9.953 2893.333    0.000 2893.333
 52.70  5585.844  173.339    0.000  173.339   739.206 1864.507    0.000 1864.507    29.858 2608.535    0.000 2608.535
 52.80  5673.826  119.915    0.000  119.915   641.793 2158.677    0.000 2158.677    59.717 2810.205    0.000 2810.205
 52.90  5536.841  165.760    0.000  165.760   739.036 1820.318    0.000 1820.318    19.906 2709.168    0.000 2709.168
 53.00  5542.881  159.025    0.000  159.025   721.397 1825.333    0.000 1825.333     0.000 2628.742    0.000 2628.742
 53.10  5702.956  190.382    0.000  190.382   759.920 1801.291    0.000 1801.291     0.000 2754.000    0.000 2754.000
 53.20  5772.403  178.830    0.000  178.830   679.116 2153.403    0.000 2153.403     0.000 2940.984    0.000 2940.984
 53.30  5619.305  277.268    0.000  277.268   557.405 2265.146    0.000 2265.146     0.000 3122.040    0.000 3122.040
 53.40  5629.761  194.943    0.000  194.943   516.209 2195.498    0.000 2195.498     0.000 2813.216    0.000 2813.216
 53.50  5674.800  195.649    0.000  195.649   567.745 2133.240    0.000 2133.240     0.000 2731.276    0.000 2731.276
 53.60  5857.643  199.691    0.000  199.691   693.674 1945.376    0.000 1945.376     0.000 2690.353    0.000 2690.353
 53.70  5992.661  211.047    0.000  211.047   639.420 2156.479    0.000 2156.479     0.000 3093.395    0.000 3093.395
 53.80  5717.490  307.296    0.000  307.296   743.698 1910.403    0.000 1910.403     0.000 2724.139    0.000 2724.139
 53.90  5878.250  307.384    0.000  307.384   670.288 2132.143    0.000 2132.143    29.858 3045.542    0.000 3045.542
 54.00  5806.371  254.960    0.000  254.960   655.463 2016.275    0.000 2016.275     0.000 2780.236    0.000 2780.236
 54.10  5783.386  355.837    0.000  355.837   797.876 2084.475    0.000 2084.475     0.000 2830.311    0.000 2830.311
 54.20  5918.883  283.392    0.000  283.392   829.392 2029.609    0.000 2029.609     0.000 2909.524    0.000 2909.524
 54.30  5958.405  270.626    0.000  270.626   738.259 2317.438    0.000 2317.438     0.000 3284.913    0.000 3284.913
 54.40  6279.445  196.563    0.000  196.563   946.977 2182.740    9.512 2173.228     0.000 3374.793    0.000 3374.793
 54.50  6059.520  193.409    0.000  193.409   782.558 2243.775    0.000 2243.775     0.000 3225.596    0.000 3225.596
 54.60  6110.857  141.579    0.000  141.579  1131.765 1891.290    0.000 1891.290     0.000 3112.602    0.000 3112.602
 54.70  5736.212   72.049    0.000   72.049  1099.531 1762.200    0.000 1762.200     0.000 3071.977  131.497 2940.480
 54.80  5929.295  130.535    0.000  130.535  1272.736 1556.269    0.000 1556.269     0.000 3191.105   50.769 3140.336
 54.90  5722.906  136.185    0.000  136.185  1180.855 1747.563    0.000 1747.563     0.000 2974.445   60.822 2913.623
 55.00  5905.786  173.571    0.000  173.571  1375.261 1732.068    0.000 1732.068     0.000 3142.458  182.770 2959.689
 55.10  5834.527  171.433    0.000  171.433   981.165 1821.126    0.000 1821.126     0.000 2983.704   70.372 2913.333
 55.20  6045.692  143.199    0.000  143.199  1110.097 1841.395    0.000 1841.395     0.000 2915.430   70.674 2844.756
 55.30  5842.938  155.953    0.000  155.953  1303.030 1647.482    0.000 1647.482     0.000 2970.140   70.372 2899.768
 55.40  5866.753  133.217    0.000  133.217  1372.650 1576.315    0.000 1576.315     0.000 2900.578    0.000 2900.578
 55.50  6162.214  183.108    0.000  183.108  1490.540 1524.130    0.000 1524.130    49.764 2845.685    0.000 2845.685
 55.60  6210.775  238.422    0.000  238.422  1634.961 1478.333    0.000 1478.333     0.000 3167.579   20.106 3147.472
 55.70  6377.485  203.633    0.000  203.633  1447.988 1491.480    0.000 1491.480     0.000 3104.450   60.319 3044.131
 55.80  6285.754  117.463    0.000  117.463  1432.025 1765.037    0.000 1765.037     0.000 3356.692   40.616 3316.076
 55.90  6273.341  127.701    0.000  127.701  1503.552 1522.131    0.000 1522.131    10.154 3243.076   80.526 3162.550
 56.00  6090.534  110.478    0.000  110.478  1482.839 1533.959    0.000 1533.959    50.568 2964.001    0.000 2964.001
 56.10  6082.443   80.627    0.000   80.627  1595.560 1519.177    0.000 1519.177   100.232 2972.855    0.000 2972.855
 56.20  6001.783  103.208    0.000  103.208  1481.586 1476.741    0.000 1476.741     0.000 2879.354   10.154 2869.200
 56.30  6081.938   98.415    0.000   98.415  1718.078 1302.635    0.000 1302.635     0.000 3063.326    0.000 3063.326
 56.40  6142.900   61.704    0.000   61.704  1654.266 1338.648    0.000 1338.648     0.000 3146.668   20.106 3126.562
 56.50  5946.853  137.346    0.000  137.346  1661.061 1281.851    0.000 1281.851     0.000 2901.075   50.265 2850.810
 56.60  5910.734  173.555    0.000  173.555  1575.063 1288.632    0.000 1288.632     0.000 3072.574  150.796 2921.778
 56.70  5879.142  143.543    0.000  143.543  1573.587 1422.225    0.000 1422.225     0.000 3415.291  160.850 3254.441
 56.80  5939.964  140.784    0.000  140.784  1483.177 1502.851    0.000 1502.851   109.481 3072.465  160.850 2911.615
 56.90  5789.655  137.305    0.000  137.305  1545.230 1387.933    3.805 1384.128     0.000 3033.877  121.847 2912.031
 57.00  5855.128  165.537    0.000  165.537  1559.444 1428.962    0.000 1428.962     0.000 3213.011  100.531 3112.481
 57.10  5788.289  176.915    0.000  176.915  1446.715 1542.395    0.000 1542.395   179.151 2689.346    0.000 2689.346
 57.20  5891.051  224.161    0.000  224.161  1592.437 1587.889    0.000 1587.889     9.953 2993.268    0.000 2993.268
 57.30  6014.751  220.553    0.000  220.553  1655.281 1450.098    0.000 1450.098     0.000 3150.198   20.308 3129.890
 57.40  5949.445  136.503    0.000  136.503  1609.526 1376.911    0.000 1376.911    30.260 3081.534  111.693 2969.841
 57.50  5770.295  195.693    0.000  195.693  1460.497 1676.337    0.000 1676.337     0.000 3145.167  131.799 3013.367
 57.60  5861.556  112.726    0.000  112.726  1628.368 1344.435    0.000 1344.435     0.000 3013.462  132.000 2881.461
 57.70  5853.661  149.242    0.000  149.242  1550.533 1526.234    0.000 1526.234    10.154 3138.537  111.693 3026.844
 57.80  5985.512  120.564    0.000  120.564  1239.977 1705.043    0.000 1705.043     0.000 2903.289  121.847 2781.443
 57.90  5882.012  120.093    0.000  120.093  1429.005 1541.950    0.000 1541.950     0.000 2997.986   70.675 2927.311
 58.00  5682.151  169.396    0.000  169.396  1411.676 1384.749    0.000 1384.749     0.000 2911.237   40.616 2870.622
 58.10  5669.625  170.882    0.000  170.882  1125.466 1622.024    0.000 1622.024     0.000 2975.177   71.077 2904.099
 58.20  5837.306  162.974    0.000  162.974  1195.787 1735.388    0.000 1735.388    71.077 2952.959    0.000 2952.959
 58.30  5730.205  191.923    0.000  191.923   935.793 1835.530    0.000 1835.530    70.775 2702.624    0.000 2702.624
 58.40  5834.309  217.037    0.000  217.037  1169.947 1619.636    0.000 1619.636    81.231 2847.192    0.000 2847.192
 58.50  5761.704  160.243    0.000  160.243  1228.315 1548.172    0.000 1548.172     0.000 2831.007  192.924 2638.083
 58.60  5955.137  154.256    0.000  154.256  1458.021 1383.226    0.000 1383.226   111.693 2469.592    0.000 2469.592
 58.70  5725.804  185.962    0.000  185.962  1272.325 1569.311    0.000 1569.311     0.000 2642.105  141.550 2500.556
 58.80  5734.239  178.171    0.000  178.171  1183.348 1677.842    0.000 1677.842    50.769 2777.621  131.799 2645.822
 58.90  5883.918  147.572    0.000  147.572  1363.208 1592.895    0.000 1592.895     0.000 2901.277  121.042 2780.235
 59.00  5735.708  117.718    0.000  117.718  1401.645 1536.055    0.000 1536.055   233.036 2586.309    0.000 2586.309
 59.10  5821.613  118.270    0.000  118.270  1561.778 1350.339    0.000 1350.339    30.462 2589.027  172.214 2416.813
 59.20  5770.286  141.146    0.000  141.146  1294.813 1384.994    9.425 1375.569    69.670 2426.164  131.497 2294.667
 59.30  5943.655  122.746    0.000  122.746  1501.758 1242.888    0.000 1242.888     0.000 2770.787  182.770 2588.018
 59.40  5982.492  158.741    0.000  158.741  1591.952 1353.402    0.000 1353.402     0.000 3115.424  396.001 2719.422
 59.50  5781.342  157.576    0.000  157.576  1666.352 1157.326   28.534 1128.791   202.273 2484.973  343.221 2141.752
 59.60  5811.314  133.909    0.000  133.909  1509.888 1172.688    0.000 1172.688    89.575 2505.483   90.581 2414.902
 59.70  5776.657  147.661    0.000  147.661  1615.163 1291.873   38.046 1253.828     0.000 3084.756  271.943 2812.813
 59.80  5830.905  137.703    0.000  137.703  1491.259 1419.159   37.785 1381.374    19.906 2875.635  171.307 2704.328
 59.90  5747.324  147.751    0.000  147.751  1587.932 1315.478   13.316 1302.162    10.154 2759.235  152.308 2606.927
 60.00  5861.586  197.947    0.000  197.947  1605.735 1519.309    0.000 1519.309     0.000 3146.478  129.989 3016.488
 60.10  5695.198  172.509    0.000  172.509  1650.269 1360.596    0.000 1360.596   152.107 3158.342    0.000 3158.342
 60.20  5707.914  168.115    0.000  168.115  1659.915 1366.740    0.000 1366.740    19.906 3075.604  152.308 2923.296
 60.30  5619.675  198.036    0.000  198.036  1592.630 1243.109    0.000 1243.109     0.000 2907.711  101.539 2806.172
 60.40  5865.250  137.778    0.000  137.778  1758.348 1212.608    0.000 1212.608   172.616 2768.577    0.000 2768.577
 60.50  5889.951  122.148    0.000  122.148  1861.777 1197.914    0.000 1197.914   192.421 3021.014    0.000 3021.014
 60.60  5816.336   97.283    0.000   97.283  1641.718 1420.948    0.000 1420.948   132.000 3221.376    0.000 3221.376
 60.70  5831.427  183.728    0.000  183.728  1546.256 1516.452    0.000 1516.452   232.534 3030.969    0.000 3030.969
 60.80  5920.082  177.102    0.000  177.102  1599.478 1428.357    0.000 1428.357   233.137 2948.232    0.000 2948.232
 60.90  5973.735  179.379    0.000  179.379  1424.537 1402.677    0.000 1402.677   314.770 2701.619    0.000 2701.619
 61.00  5920.095  189.508    0.000  189.508  1701.228 1254.600    0.000 1254.600   150.799 3015.483    0.000 3015.483
 61.10  6220.871  198.742    0.000  198.742  1631.984 1345.290    0.000 1345.290    70.674 2903.391    0.000 2903.391
 61.20  5962.298  181.366    0.000  181.366  1372.497 1449.841    0.000 1449.841    10.154 2812.709    0.000 2812.709
 61.30  5920.177  148.923    0.000  148.923  1464.795 1492.680    0.000 1492.680     0.000 2995.477    0.000 2995.477
 61.40  5768.628  143.303    0.000  143.303  1525.396 1352.024    0.000 1352.024     0.000 2776.928    0.000 2776.928
 61.50  5813.777  191.742    0.000  191.742  1336.118 1678.507    0.000 1678.507    40.616 2835.229    0.000 2835.229
 61.60  5692.866  200.752    0.000  200.752  1407.125 1473.367    0.000 1473.367   101.338 2782.455    0.000 2782.455
 61.70  5699.496  204.464    0.000  204.464  1312.695 1584.432    0.000 1584.432   152.308 2746.962    0.000 2746.962
 61.80  5714.552  175.198    0.000  175.198  1235.442 1728.776    0.000 1728.776   132.000 2970.649    0.000 2970.649
 61.90  5761.865  168.347    0.000  168.347  1002.142 1897.576    0.000 1897.576    30.462 2841.068    0.000 2841.068
 62.00  5907.800  185.164    0.000  185.164  1103.750 1902.702    0.000 1902.702   121.847 2912.641    0.000 2912.641
 62.10  5830.553  193.891    0.000  193.891   966.181 1769.484    0.000 1769.484    71.077 2630.252    0.000 2630.252
 62.20  5823.541  212.516    0.000  212.516   928.176 1894.177    0.000 1894.177   162.462 2558.258    0.000 2558.258
 62.30  5829.695  142.480    0.000  142.480  1105.780 1718.963    0.000 1718.963   121.847 2861.473    0.000 2861.473
 62.40  5791.618  147.633    0.000  147.633  1317.926 1531.938    0.000 1531.938   152.308 2949.535    0.000 2949.535
 62.50  5706.490  218.665    0.000  218.665  1194.453 1643.001    0.000 1643.001   101.539 2567.707    0.000 2567.707
 62.60  5893.168  151.340    0.000  151.340  1172.440 1759.059    0.000 1759.059   142.154 2649.251    0.000 2649.251
 62.70  5753.369  150.658    0.000  150.658  1080.612 1820.862    0.000 1820.862   223.385 2752.891    0.000 2752.891
 62.80  5693.243  250.874    0.000  250.874  1509.202 1453.421    0.000 1453.421   283.303 2410.077    0.000 2410.077
 62.90  5742.586  270.937    0.000  270.937  1212.090 1762.299    0.000 1762.299    80.427 2826.389  182.569 2643.821
 63.00  5856.098  259.569    0.000  259.569  1105.252 1758.052    0.000 1758.052   121.847 2780.443    0.000 2780.443
 63.10  5727.107  273.398    0.000  273.398  1022.737 1794.465    0.000 1794.465     0.000 2701.526  132.000 2569.526
 63.20  5758.487  187.804    0.000  187.804  1049.840 1683.376    0.000 1683.376    60.119 2217.655    0.000 2217.655
 63.30  5870.958  167.875    0.000  167.875  1030.089 1730.472    0.000 1730.472   406.155 2275.768    0.000 2275.768
 63.40  5945.933  179.769    0.000  179.769  1090.096 1720.359    0.000 1720.359    81.231 2795.220    0.000 2795.220
 63.50  5881.086  176.958    0.000  176.958   991.033 1751.058    0.000 1751.058   101.539 2483.361    0.000 2483.361
 63.60  5835.347  163.249    0.000  163.249  1070.635 1619.069    0.000 1619.069   142.154 2434.510    0.000 2434.510
 63.70  5883.841   82.295    0.000   82.295  1237.784 1338.217    0.000 1338.217   192.924 2318.598    0.000 2318.598
 63.80  5919.993  142.418    0.000  142.418  1272.841 1533.883    0.000 1533.883   426.463 2384.637    0.000 2384.637
 63.90  5894.438   89.516    0.000   89.516  1259.944 1576.213    0.000 1576.213   253.847 2496.633    0.000 2496.633
 64.00  5920.451  125.997    0.000  125.997  1270.538 1689.325    0.000 1689.325   294.463 2467.287    0.000 2467.287
 64.10  5979.650  129.091    0.000  129.091  1371.614 1436.284    0.000 1436.284   416.309 2341.616    0.000 2341.616
 64.20  5930.658  140.043    0.000  140.043  1285.286 1518.429    0.000 1518.429   294.463 2319.904    0.000 2319.904
 64.30  5746.170  111.608    0.000  111.608  1382.601 1299.184    0.000 1299.184   172.515 2410.376  132.000 2278.375
 64.40  5940.771  115.199    0.000  115.199  1384.384 1513.165    0.000 1513.165   335.078 2429.688    0.000 2429.688
 64.50  5957.867  135.235    0.000  135.235  1135.308 1560.279    0.000 1560.279   497.540 1895.149    0.000 1895.149
 64.60  5793.854  200.481    0.000  200.481  1142.399 1778.948    0.000 1778.948   548.310 2200.165    0.000 2200.165
 64.70  5907.982  188.152    0.000  188.152  1098.864 1734.284    0.000 1734.284   497.540 2261.286    0.000 2261.286
 64.80  5622.394  173.398    0.000  173.398   974.007 1679.452    0.000 1679.452   568.617 2263.589    0.000 2263.589
 64.90  5824.315  173.594    0.000  173.594  1055.206 1697.480    0.000 1697.480   578.771 2083.338    0.000 2083.338
 65.00  5612.457  130.833    0.000  130.833   926.629 1845.174    0.000 1845.174   426.463 2405.552    0.000 2405.552
 65.10  5578.243  155.884    0.000  155.884   938.262 1775.486    0.000 1775.486   304.616 2381.524    0.000 2381.524
 65.20  5613.381  182.292    0.000  182.292   940.634 1940.415    0.000 1940.415   365.540 2465.469    0.000 2465.469
 65.30  5778.667  113.611    0.000  113.611  1199.940 1699.014    0.000 1699.014   345.232 2449.792    0.000 2449.792
 65.40  5757.694   85.166    0.000   85.166  1138.084 1796.270    0.000 1796.270   273.753 2607.220    0.000 2607.220
 65.50  5699.629  134.532    0.000  134.532   960.134 1926.960    0.000 1926.960   213.231 2816.226    0.000 2816.226
 65.60  5668.868  158.695    0.000  158.695  1341.978 1378.463    0.000 1378.463   446.771 2457.126    0.000 2457.126
 65.70  5454.996  175.322    0.000  175.322  1235.663 1573.457    0.000 1573.457   192.723 2553.338    0.000 2553.338
 65.80  5706.332  149.711    0.000  149.711  1273.875 1628.277    0.000 1628.277   152.308 2830.208  335.078 2495.130
 65.90  5741.551  160.535    0.000  160.535  1418.367 1501.677    0.000 1501.677   456.925 2749.575    0.000 2749.575
 66.00  5775.038  168.163    0.000  168.163  1427.447 1521.165    0.000 1521.165    30.462 2894.642  243.693 2650.949
 66.10  5702.661  167.599    0.000  167.599  1258.868 1648.844    0.000 1648.844   152.308 2666.539    0.000 2666.539
 66.20  5745.412  182.467    0.000  182.467  1244.518 1715.416    0.000 1715.416    30.462 2758.022    0.000 2758.022
 66.30  5680.054  144.291    0.000  144.291  1054.254 1778.723    0.000 1778.723    30.462 2727.266    0.000 2727.266
 66.40  5713.398  176.917    0.000  176.917  1013.827 1829.223    0.000 1829.223    10.154 2793.210    0.000 2793.210
 66.50  5563.773  211.580    0.000  211.580  1382.944 1579.406    0.000 1579.406   101.539 2921.793    0.000 2921.793
 66.60  5817.444  158.980    0.000  158.980  1427.740 1431.501    0.000 1431.501   111.693 2930.131  253.847 2676.284
 66.70  5771.344  124.795    0.000  124.795  1679.441 1214.321    0.000 1214.321    50.769 2823.175  253.847 2569.328
 66.80  5739.553  221.643    0.000  221.643  1642.573 1340.045    0.000 1340.045   111.693 3225.709  203.078 3022.631
 66.90  5637.924  172.916    0.000  172.916  1486.537 1540.325    0.000 1540.325   365.540 2704.541    0.000 2704.541
 67.00  5626.607  174.325    0.000  174.325  1426.698 1474.553    0.000 1474.553   132.000 2953.759    0.000 2953.759
 67.10  5684.988  157.403    0.000  157.403  1433.131 1403.330    0.000 1403.330    71.077 3097.522  233.539 2863.982
 67.20  5619.516  145.530    0.000  145.530  1411.248 1534.152    0.000 1534.152   151.906 2816.029    0.000 2816.029
 67.30  5706.784  123.264    0.000  123.264  1188.002 1706.421    0.000 1706.421   142.154 2591.030    0.000 2591.030
 67.40  5696.621  118.087    0.000  118.087  1210.617 1687.296    0.000 1687.296   161.658 2793.392    0.000 2793.392
 67.50  5585.570  246.081    0.000  246.081  1143.687 1839.360    0.000 1839.360    40.616 2774.497    0.000 2774.497
 67.60  5536.583  247.700    0.000  247.700  1117.799 1786.099    0.000 1786.099    71.077 2579.062    0.000 2579.062
 67.70  5592.736  261.226    0.000  261.226  1202.220 1725.557    0.000 1725.557    60.923 2881.158    0.000 2881.158
 67.80  5683.493  215.786    0.000  215.786  1416.361 1500.890    0.000 1500.890   294.463 2719.110    0.000 2719.110
 67.90  5716.091  144.637    0.000  144.637  1311.615 1671.812    0.000 1671.812   324.924 2557.541    0.000 2557.541
 68.00  5678.663  150.913    0.000  150.913  1150.665 1587.006    0.000 1587.006   233.539 2622.290    0.000 2622.290
 68.10  5619.080  156.180    0.000  156.180  1306.741 1634.990    0.000 1634.990   284.309 2641.691    0.000 2641.691
 68.20  5612.027  183.274    0.000  183.274  1153.347 1666.108    0.000 1666.108   304.616 2383.732    0.000 2383.732
 68.30  5531.863  117.229    0.000  117.229  1357.060 1469.875    0.000 1469.875   385.847 2614.452    0.000 2614.452
 68.40  5830.392  121.740    0.000  121.740  1197.783 1775.649    0.000 1775.649   192.924 2889.515    0.000 2889.515
 68.50  5650.695  149.997    0.000  149.997  1051.776 1618.486    0.000 1618.486    20.308 2475.815    0.000 2475.815
 68.60  5628.235  143.604    0.000  143.604  1320.046 1643.175    0.000 1643.175   253.847 2971.142    0.000 2971.142
 68.70  5752.651  168.710    0.000  168.710  1292.306 1566.931    0.000 1566.931   192.723 2841.758    0.000 2841.758
 68.80  5637.050  205.680    0.000  205.680  1442.101 1474.164    0.000 1474.164   335.078 2661.804    0.000 2661.804
 68.90  5866.823  153.539    0.000  153.539  1496.351 1397.979    0.000 1397.979   497.138 2715.988    0.000 2715.988
 69.00  5943.663  195.778    0.000  195.778  1500.157 1516.866    0.000 1516.866   446.771 2577.046    0.000 2577.046
 69.10  5965.534  167.713    0.000  167.713  1314.207 1573.140    0.000 1573.140   294.463 2732.673    0.000 2732.673
 69.20  5900.933  196.868    0.000  196.868  1287.146 1580.062    0.000 1580.062   172.616 2875.537    0.000 2875.537
 69.30  5963.437  125.064    0.000  125.064  1387.233 1558.763    0.000 1558.763    81.231 2954.549  426.463 2528.086
 69.40  5898.603  197.360    0.000  197.360  1466.652 1468.866    0.000 1468.866   324.924 2364.536    0.000 2364.536
 69.50  5732.115  200.297    0.000  200.297  1304.621 1562.007    0.000 1562.007   111.492 2943.600    0.000 2943.600
 69.60  5869.351  123.727    0.000  123.727  1297.345 1753.303    0.000 1753.303   233.539 2911.325    0.000 2911.325
 69.70  5791.657  144.017    0.000  144.017  1253.854 1670.077    0.000 1670.077   243.693 2376.992    0.000 2376.992
 69.80  5947.807   96.127    0.000   96.127  1309.967 1572.034    0.000 1572.034    40.616 2869.405    0.000 2869.405
 69.90  5702.545  196.792    0.000  196.792  1207.038 1633.117    0.000 1633.117   233.539 2514.119    0.000 2514.119
 70.00  6059.410  142.823    0.000  142.823  1370.923 1633.246    0.000 1633.246   233.539 2539.357    0.000 2539.357
 70.10  5884.154  133.399    0.000  133.399  1429.292 1584.740    0.000 1584.740   284.309 2566.092    0.000 2566.092
 70.20  5829.203  156.419    0.000  156.419  1590.776 1241.100    0.000 1241.100   162.462 2731.180   81.231 2649.949
 70.30  5772.293  132.136    0.000  132.136  1282.993 1501.022    0.000 1501.022   182.770 2639.494    0.000 2639.494
 70.40  5906.737   90.596    0.000   90.596  1389.783 1315.508    0.000 1315.508   294.463 2621.393    0.000 2621.393
 70.50  5879.869   47.901    0.000   47.901  1431.452 1359.118    0.000 1359.118   294.463 2464.761    0.000 2464.761
 70.60  5817.344  129.852    0.000  129.852  1468.584 1425.709    0.000 1425.709    91.385 3043.328    0.000 3043.328
 70.70  5695.488  147.435    0.000  147.435  1465.518 1439.849    0.000 1439.849   284.309 2393.886    0.000 2393.886
 70.80  5629.799  110.826    0.000  110.826  1465.436 1408.378    0.000 1408.378    30.462 2586.111    0.000 2586.111
 70.90  5628.651  124.855    0.000  124.855  1357.391 1477.471    0.000 1477.471   182.770 2606.518   71.077 2535.440
 71.00  5681.668   70.493    0.000   70.493  1447.142 1347.682    0.000 1347.682     0.000 2641.706  182.770 2458.936
 71.10  5570.676   99.193    0.000   99.193  1152.729 1377.182    0.000 1377.182   152.308 2503.975    0.000 2503.975
 71.20  5458.003   65.809    0.000   65.809  1311.525 1334.028    0.000 1334.028   121.847 2528.403    0.000 2528.403
 71.30  5856.863   97.039    0.000   97.039  1283.643 1386.432    0.000 1386.432     0.000 2674.879  101.338 2573.541
 71.40  5617.286  109.825    0.000  109.825  1302.546 1384.002    0.000 1384.002   162.462 2380.017    0.000 2380.017
 71.50  5643.229  142.480    0.000  142.480  1176.166 1479.035    0.000 1479.035   253.847 2581.591    0.000 2581.591
 71.60  5855.527   91.214    0.000   91.214  1144.777 1663.278    0.000 1663.278   243.693 2568.218    0.000 2568.218
 71.70  5817.089  161.836    0.000  161.836  1007.371 1789.273    0.000 1789.273    91.385 2883.491    0.000 2883.491
 71.80  5729.866  137.339    0.000  137.339  1152.511 1504.147    0.000 1504.147   182.770 2596.566    0.000 2596.566
 71.90  5606.056  140.769    0.000  140.769  1052.389 1651.290    0.000 1651.290   111.693 2625.921    0.000 2625.921
 72.00  5813.209  196.092    0.000  196.092  1004.192 1757.654    0.000 1757.654    91.385 2930.737    0.000 2930.737
 72.10  5384.222  277.365    0.000  277.365   754.389 1859.343    0.000 1859.343     0.000 2488.698    0.000 2488.698
 72.20  5619.315  213.460    0.000  213.460   652.656 1991.741    0.000 1991.741    40.616 2531.321  213.231 2318.090
 72.30  5304.909  322.264    0.000  322.264   755.248 1800.414    0.000 1800.414   162.462 2536.142    0.000 2536.142
 72.40  5422.506  301.042    0.000  301.042   751.571 1906.130    0.000 1906.130   162.060 2484.672    0.000 2484.672
 72.50  5447.902  357.030    0.000  357.030   831.037 1897.010    0.000 1897.010    20.308 2531.222    0.000 2531.222
 72.60  5549.710  366.467    0.000  366.467   692.777 1887.028    0.000 1887.028    91.385 2493.006    0.000 2493.006
 72.70  5443.107  256.732    0.000  256.732   664.057 2049.301    0.000 2049.301    30.462 2473.510    0.000 2473.510
 72.80  5549.957  303.360    0.000  303.360   850.786 2173.247    0.000 2173.247    20.308 2879.864    0.000 2879.864
 72.90  5413.346  391.024    0.000  391.024  1007.557 1935.547    0.000 1935.547   172.616 2858.249    0.000 2858.249
 73.00  5333.071  461.267    0.000  461.267   911.485 1984.780    0.000 1984.780   233.539 2622.909    0.000 2622.909
 73.10  5427.183  431.844    0.000  431.844   805.857 2051.254    0.000 2051.254   121.847 2646.426    0.000 2646.426
 73.20  5563.441  447.189    0.000  447.189   967.648 2064.575    0.000 2064.575    10.154 3149.802  132.000 3017.802
 73.30  5411.053  509.745    0.000  509.745   966.837 2051.601    0.000 2051.601    20.308 3224.196  203.078 3021.118
 73.40  5706.405  436.908    0.000  436.908   870.462 1938.452    0.000 1938.452    60.923 2844.982  203.078 2641.904
 73.50  5663.780  403.958    0.000  403.958   882.827 1959.214    0.000 1959.214     0.000 3010.361  274.155 2736.206
 73.60  5591.921  406.371    0.000  406.371   858.237 1820.387    0.000 1820.387     0.000 2977.690  253.847 2723.843
 73.70  5589.696  372.165    0.000  372.165  1001.817 1785.043    0.000 1785.043   273.954 2658.689    0.000 2658.689
 73.80  5589.169  339.680    0.000  339.680  1077.898 1631.004    0.000 1631.004     0.000 2604.506  172.616 2431.890
 73.90  5614.438  362.042    0.000  362.042  1064.625 1663.705    0.000 1663.705    20.308 2654.369  293.759 2360.611
 74.00  5589.269  369.992    0.000  369.992  1010.590 1638.107    0.000 1638.107   243.693 2532.417    0.000 2532.417
 74.10  5596.056  312.390    0.000  312.390   861.135 1902.307    0.000 1902.307   152.308 2624.499    0.000 2624.499
 74.20  5535.619  259.465    0.000  259.465   778.378 1980.872    0.000 1980.872     0.000 2829.392  213.231 2616.160
 74.30  5522.646  324.450    0.000  324.450   610.546 2049.635    0.000 2049.635   162.462 2795.311    0.000 2795.311
 74.40  5448.230  445.510    0.000  445.510   719.098 1996.873    0.000 1996.873    71.077 2675.382  294.463 2380.919
 74.50  5491.380  382.587    0.000  382.587   784.730 2091.020    0.000 2091.020   396.001 2753.796    0.000 2753.796
 74.60  5319.971  277.019    0.000  277.019   700.125 1970.825    0.000 1970.825   335.078 2461.957    0.000 2461.957
 74.70  5222.048  417.830    0.000  417.830   686.499 2064.964    0.000 2064.964   253.847 2632.150    0.000 2632.150
 74.80  5250.577  387.194    0.000  387.194   680.758 2044.905    0.000 2044.905     0.000 2969.141  172.616 2796.525
 74.90  5317.248  517.790    0.000  517.790   790.837 1875.165    0.000 1875.165     0.000 2708.461  274.155 2434.306
 75.00  5371.305  500.209    0.000  500.209  1068.181 1651.764    0.000 1651.764    60.923 2907.323  304.616 2602.707
 75.10  5287.786  415.099    0.000  415.099  1097.615 1535.363    0.000 1535.363     0.000 2691.675  284.309 2407.367
 75.20  5356.584  426.775    0.000  426.775   905.745 1678.845    0.000 1678.845   223.385 2416.010    0.000 2416.010
 75.30  5498.091  373.131    0.000  373.131   862.519 1808.606    0.000 1808.606   294.463 2621.907    0.000 2621.907
 75.40  5671.955  373.836    0.000  373.836   892.953 1763.388    0.000 1763.388   274.155 2597.769    0.000 2597.769
 75.50  5471.711  422.468    0.000  422.468   914.000 1795.755    0.000 1795.755   253.847 2377.006    0.000 2377.006
 75.60  5423.095  368.413    0.000  368.413  1032.115 1511.802    0.000 1511.802   355.386 2132.604    0.000 2132.604
 75.70  5448.238  412.498    0.000  412.498   903.451 1795.160    0.000 1795.160   213.231 2474.018    0.000 2474.018
 75.80  5407.296  393.390    0.000  393.390   799.612 1971.922    0.000 1971.922   324.924 2513.327    0.000 2513.327
 75.90  5346.805  387.331    0.000  387.331   940.204 1811.997    0.000 1811.997     0.000 2680.015  395.800 2284.215
 76.00  5566.903  376.890    0.000  376.890   733.375 1978.264    0.000 1978.264     0.000 2805.478  324.924 2480.554
 76.10  5627.257  497.102    0.000  497.102   891.657 1994.152    0.000 1994.152     0.000 2942.903  365.540 2577.364
 76.20  5439.428  425.875    0.000  425.875   779.161 1891.054    0.000 1891.054   253.847 2304.020    0.000 2304.020
 76.30  5423.078  424.273    0.000  424.273   792.303 1943.886    0.000 1943.886     0.000 2545.101  192.924 2352.178
 76.40  5511.458  459.900    0.000  459.900   729.740 2109.265    0.000 2109.265   182.770 2559.262    0.000 2559.262
 76.50  5417.938  455.982    0.000  455.982   609.591 1932.712    0.000 1932.712   101.539 2252.436    0.000 2252.436
 76.60  5580.968  471.616    0.000  471.616   810.187 1961.967    0.000 1961.967     0.000 2505.575   50.769 2454.806
 76.70  5679.731  464.378    0.000  464.378   958.442 1846.612    0.000 1846.612   171.812 2451.189    0.000 2451.189
 76.80  5666.399  422.761    0.000  422.761   896.013 1942.547    0.000 1942.547     0.000 2790.991  202.877 2588.115
 76.90  5575.130  474.592    0.000  474.592   937.691 1910.480    0.000 1910.480     0.000 2403.736   50.769 2352.967
 77.00  5516.149  474.406    0.000  474.406   930.000 1891.887    0.000 1891.887     0.000 2674.172  121.847 2552.325
 77.10  5468.408  436.534    0.000  436.534   883.609 1865.204    0.000 1865.204     0.000 2705.936  142.154 2563.782
 77.20  5546.544  437.682    0.000  437.682   840.333 1924.177    0.000 1924.177     0.000 2813.726   91.385 2722.341
 77.30  5509.925  374.058    0.000  374.058   959.141 1928.184    0.000 1928.184     0.000 2843.782  131.598 2712.184
 77.40  5414.479  410.427    0.000  410.427   976.866 1855.373    0.000 1855.373   101.539 2653.163    0.000 2653.163
 77.50  5631.872  382.157    0.000  382.157   961.343 1837.516    0.000 1837.516    10.154 2669.853  162.462 2507.391
 77.60  5553.082  347.020    0.000  347.020  1000.254 1790.106    0.000 1790.106    20.308 2654.579  162.462 2492.117
 77.70  5403.183  361.555    0.000  361.555   950.576 1719.199    0.000 1719.199   101.539 2364.444    0.000 2364.444
 77.80  5440.890  351.533    0.000  351.533  1093.942 1710.678    0.000 1710.678   162.160 2540.879    0.000 2540.879
 77.90  5452.538  323.757    0.000  323.757  1143.358 1503.580    0.000 1503.580   223.385 2177.241    0.000 2177.241
 78.00  5520.551  377.864    0.000  377.864  1015.459 1760.215    0.000 1760.215   333.872 2324.922    0.000 2324.922
 78.10  5380.825  319.804    0.000  319.804   938.732 1907.441    0.000 1907.441   223.184 2559.974    0.000 2559.974
 78.20  5452.890  410.461    0.000  410.461   809.641 1910.772    0.000 1910.772   365.540 2297.985    0.000 2297.985
 78.30  5412.296  350.728    0.000  350.728   758.571 1958.705    0.000 1958.705   211.221 2474.415    0.000 2474.415
 78.40  5242.942  416.969    0.000  416.969   869.649 1747.520    0.000 1747.520   314.770 2460.552    0.000 2460.552
 78.50  5232.405  404.036    0.000  404.036   893.081 1712.715    0.000 1712.715   292.854 2218.264    0.000 2218.264
 78.60  5321.427  321.262    0.000  321.262   901.984 1803.775    0.000 1803.775   272.445 2521.878    0.000 2521.878
 78.70  5601.113  313.646    0.000  313.646   998.606 1742.986    0.000 1742.986    30.462 2960.304  345.232 2615.072
 78.80  5292.600  316.496    0.000  316.496   861.375 1924.767    0.000 1924.767   293.055 2540.771    0.000 2540.771
 78.90  5520.747  260.173    0.000  260.173   901.887 1846.217    0.000 1846.217   304.516 2634.168    0.000 2634.168
 79.00  5647.656  181.259    0.000  181.259   822.773 2016.601    0.000 2016.601   263.599 2577.570    0.000 2577.570
 79.10  5734.339  183.675    0.000  183.675   934.233 2001.771    0.000 2001.771   375.694 2829.301    0.000 2829.301
 79.20  5843.039  134.377    0.000  134.377   872.368 2057.673    0.000 2057.673   233.137 3083.651    0.000 3083.651
 79.30  5926.864  131.001    0.000  131.001   943.836 1736.874    0.000 1736.874   385.847 2394.592    0.000 2394.592
 79.40  5645.156  159.618    0.000  159.618   845.781 1885.559    0.000 1885.559   396.001 2540.069    0.000 2540.069
 79.50  5565.242  220.743    0.000  220.743   890.615 1793.649    0.000 1793.649   375.694 2458.640    0.000 2458.640
 79.60  5589.843  272.171    0.000  272.171   931.903 1642.411    0.000 1642.411   416.309 2362.522    0.000 2362.522
 79.70  5770.296  168.065    0.000  168.065   780.672 1970.509    0.000 1970.509   446.771 2413.800    0.000 2413.800
 79.80  5741.602  243.099    0.000  243.099   783.783 1920.570    0.000 1920.570   345.232 2483.667    0.000 2483.667
 79.90  5719.926  208.362    0.000  208.362   703.805 2061.773    0.000 2061.773   345.232 2537.858    0.000 2537.858
 80.00  5586.854  232.224    0.000  232.224   797.060 1874.112    0.000 1874.112   232.132 2267.429    0.000 2267.429
 80.10  5669.899  239.620    0.000  239.620   603.975 2094.241    0.000 2094.241   312.559 2759.329    0.000 2759.329
 80.20  5569.264  313.410    0.000  313.410   550.411 2232.935    0.000 2232.935   253.043 2777.430    0.000 2777.430
 80.30  5555.588  261.882    0.000  261.882   553.478 2184.425    0.000 2184.425   264.001 2499.953    0.000 2499.953
 80.40  5571.238  233.843    0.000  233.843   532.941 2148.868    0.000 2148.868   283.907 2335.980    0.000 2335.980
 80.50  5808.275  208.764    0.000  208.764   570.206 2134.503    0.000 2134.503   253.244 2458.425    0.000 2458.425
 80.60  5615.095  229.045    0.000  229.045   614.784 2164.616    0.000 2164.616    80.829 2596.262    0.000 2596.262
 80.70  5497.480  228.391    0.000  228.391   544.391 1942.687    0.000 1942.687   141.350 2154.009    0.000 2154.009
 80.80  5558.856  178.025    0.000  178.025   484.642 1945.188    0.000 1945.188     0.000 2116.307  151.705 1964.602
 80.90  5603.401  189.950    0.000  189.950   653.858 1819.669    0.000 1819.669   171.209 2240.578    0.000 2240.578
 81.00  5631.263  191.965    0.000  191.965   585.577 1981.272    0.000 1981.272   151.200 2406.434    0.000 2406.434
 81.10  5438.197  251.962    0.000  251.962   547.591 2046.434    0.000 2046.434    89.575 2331.349    0.000 2331.349
 81.20  5527.518  249.215    0.000  249.215   572.958 1973.079    0.000 1973.079   160.750 2442.738    0.000 2442.738
 81.30  5638.965  189.340    0.000  189.340   760.449 1955.119    0.000 1955.119     0.000 2821.447  211.216 2610.231
 81.40  5644.743  281.177    0.000  281.177   800.403 1883.730    0.000 1883.730    60.923 2476.815  191.210 2285.604
 81.50  5497.403  237.899    0.000  237.899   551.645 1953.981    0.000 1953.981     0.000 2596.953    0.000 2596.953
 81.60  5617.250  303.838    0.000  303.838   661.101 2003.150    0.000 2003.150     0.000 2719.485    0.000 2719.485
 81.70  5561.296  319.888    0.000  319.888   666.003 2105.872    0.000 2105.872     0.000 2547.689   70.674 2477.015
 81.80  5693.180  302.968    0.000  302.968   646.737 1922.200    0.000 1922.200    30.462 2627.930    0.000 2627.930
 81.90  5492.387  358.847    0.000  358.847   695.100 1935.393    0.000 1935.393     0.000 2534.011    0.000 2534.011
 82.00  5386.510  320.650    0.000  320.650   696.306 1862.769    0.000 1862.769    50.265 2582.572    0.000 2582.572
 82.10  5576.307  295.754    0.000  295.754   798.670 1807.932    0.000 1807.932     0.000 2799.326  200.761 2598.565
 82.20  5701.602  284.240    0.000  284.240   824.174 1885.340    0.000 1885.340    10.053 2946.789   90.478 2856.312
 82.30  5608.769  291.679    0.000  291.679   887.471 1921.002    0.000 1921.002    20.308 2737.191  171.003 2566.187
 82.40  5788.517  251.543    0.000  251.543   917.380 1732.369    0.000 1732.369    50.769 2523.062    0.000 2523.062
 82.50  5656.560  237.386    0.000  237.386   726.274 1819.395    0.000 1819.395    10.154 2513.601    0.000 2513.601
 82.60  5705.599  195.279    0.000  195.279   770.074 1817.693    0.000 1817.693    10.154 2498.538    0.000 2498.538
 82.70  5746.125  158.188    0.000  158.188   825.838 1818.352    0.000 1818.352    30.260 2677.486    0.000 2677.486
 82.80  5810.551  172.441    0.000  172.441   784.393 1978.445    0.000 1978.445     0.000 2820.244    0.000 2820.244
 82.90  5624.240  177.955    0.000  177.955   766.132 1725.781    0.000 1725.781    29.858 2306.921    0.000 2306.921
 83.00  5649.233  229.934    0.000  229.934   913.892 1752.461    0.000 1752.461    90.177 2362.308  180.956 2181.352
 83.10  5876.718  181.286    0.000  181.286   858.599 1836.580    0.000 1836.580   170.905 2435.992    0.000 2435.992
 83.20  5744.571  244.430    0.000  244.430   928.170 1849.389    0.000 1849.389    10.154 2784.145   91.385 2692.760
 83.30  5942.029  187.675    0.000  187.675   969.648 1655.701    0.000 1655.701    60.923 2305.321    0.000 2305.321
 83.40  5951.212  179.991    0.000  179.991  1014.688 1643.525    0.000 1643.525    91.385 2318.288    0.000 2318.288
 83.50  5581.408  207.888    0.000  207.888  1058.956 1708.583    0.000 1708.583   182.669 2344.620    0.000 2344.620
 83.60  5713.430  188.513    0.000  188.513  1076.219 1624.426    0.000 1624.426   320.702 2320.590    0.000 2320.590
 83.70  5832.915  139.394    0.000  139.394  1148.804 1572.618    0.000 1572.618   311.653 2241.780    0.000 2241.780
 83.80  5743.315  177.386    0.000  177.386  1051.663 1679.565    0.000 1679.565   139.943 2462.353  201.669 2260.683
 83.90  5658.249  194.317    0.000  194.317   932.677 1672.723    0.000 1672.723   372.275 2133.501    0.000 2133.501
 84.00  5717.054  211.221    0.000  211.221  1136.300 1564.875    0.000 1564.875   450.490 2432.687    0.000 2432.687
 84.10  5795.850  148.819    0.000  148.819  1045.889 1595.283    0.000 1595.283   502.458 2210.814    0.000 2210.814
 84.20  5732.869  147.297    0.000  147.297  1083.465 1703.196    0.000 1703.196   415.102 2579.568    0.000 2579.568
 84.30  5759.006  153.394    0.000  153.394   931.105 1763.894    0.000 1763.894   291.443 2300.684    0.000 2300.684
 84.40  5669.012  151.926    0.000  151.926  1115.774 1678.255    0.000 1678.255    91.385 2722.027  132.000 2590.027
 84.50  5763.989  164.840    0.000  164.840   638.250 1955.752    0.000 1955.752    40.616 2524.270    0.000 2524.270
 84.60  5796.029  156.918    0.000  156.918   873.572 2019.478    0.000 2019.478   253.645 2655.574    0.000 2655.574
 84.70  5947.601  166.562    0.000  166.562  1176.723 2042.749    0.000 2042.749   132.000 3166.286  182.770 2983.516
 84.80  5913.863  190.832    0.000  190.832   935.829 1964.009    0.000 1964.009   132.000 3070.467  182.770 2887.697
 84.90  5935.113  203.222    0.000  203.222  1177.327 1911.887    0.000 1911.887   192.924 2851.618  269.530 2582.087
 85.00  5914.458  183.035    0.000  183.035  1164.757 1822.581    0.000 1822.581    90.983 2882.878  192.924 2689.954
 85.10  5676.439  224.046    0.000  224.046   993.978 2106.731  146.510 1960.222     0.000 3406.756  564.788 2841.969
 85.20  5820.198  204.532    0.000  204.532  1036.551 2037.407  114.301 1923.106     0.000 3106.344  744.332 2362.012
 85.30  5926.225  191.862    0.000  191.862  1139.812 1883.943    0.000 1883.943     0.000 2903.896  619.387 2284.509
 85.40  5985.479  161.949    0.000  161.949  1320.217 1778.142    0.000 1778.142   974.772 2302.096    0.000 2302.096
 85.50  5771.009  257.695    0.000  257.695  1420.026 1665.494    0.000 1665.494   140.743 3315.166  953.658 2361.507
 85.60  5850.252  201.354    0.000  201.354  1386.823 1779.136    0.000 1779.136     0.000 3167.273  921.584 2245.688
 85.70  5889.679  206.991    0.000  206.991  1168.646 1757.146    0.000 1757.146    30.462 2850.816  720.019 2130.797
 85.80  5762.224  310.694    0.000  310.694  1110.532 1782.261    0.000 1782.261    50.769 2899.469  588.925 2310.544
 85.90  5599.484  247.480    0.000  247.480  1235.828 1819.008   22.828 1796.180    71.077 2900.078  599.079 2300.999
 86.00  5790.182  239.045    0.000  239.045  1186.796 1965.561    0.000 1965.561   101.539 3162.264  568.617 2593.647
 86.10  5832.451  174.140    0.000  174.140  1281.891 1914.925  108.431 1806.494     0.000 3189.896  647.430 2542.466
 86.20  5760.555  203.289    0.000  203.289  1285.251 1630.492   77.994 1552.498     0.000 2667.938  406.155 2261.783
 86.30  5794.570  171.301    0.000  171.301  1406.617 1457.534    1.902 1455.632     0.000 2912.347  599.079 2313.268
 86.40  5663.558  143.417    0.000  143.417  1486.472 1478.404    0.000 1478.404    40.616 2837.344  660.002 2177.342
 86.50  5603.776  138.084    0.000  138.084  1270.756 1416.244    0.000 1416.244     0.000 2686.837  476.628 2210.209
 86.60  5678.413  144.408    0.000  144.408  1288.331 1642.291   34.241 1608.050     0.000 2754.105  619.387 2134.718
 86.70  5788.057  113.012    0.000  113.012  1095.287 1942.099    0.000 1942.099    10.154 2711.061  497.540 2213.521
 86.80  5826.355  135.161    0.000  135.161  1103.234 1832.274    0.000 1832.274    81.231 2943.708  599.079 2344.630
 86.90  5737.441  150.837    0.000  150.837  1110.618 1773.451   32.339 1741.112     0.000 2650.956  497.540 2153.416
 87.00  5705.955  179.129    0.000  179.129  1172.178 1576.928    1.902 1575.026    40.616 2593.652  548.310 2045.343
 87.10  5454.759  240.413    0.000  240.413  1053.289 1762.918    0.000 1762.918    30.462 2874.444  446.771 2427.673
 87.20  5614.789  208.911    0.000  208.911  1179.022 1789.422    0.000 1789.422     0.000 2873.133  396.001 2477.132
 87.30  5664.957  128.606    0.000  128.606  1248.117 1646.603    0.000 1646.603     0.000 3017.703  314.770 2702.933
 87.40  5728.108  130.505    0.000  130.505  1048.672 1907.768    0.000 1907.768     0.000 2861.365  426.463 2434.903
 87.50  5941.031   62.890    0.000   62.890  1591.385 1461.083    0.000 1461.083     0.000 3130.975  737.202 2393.773
 87.60  5710.662  131.809    0.000  131.809  1333.903 1813.212   48.329 1764.883     0.000 3254.236  725.335 2528.901
 87.70  5688.880  133.397    0.000  133.397  1407.615 1788.735    0.000 1788.735     0.000 3298.763  885.579 2413.183
 87.80  5639.035   87.188    0.000   87.188  1681.499 1421.939    0.000 1421.939     0.000 3170.295  845.377 2324.918
 87.90  5680.362   89.796    0.000   89.796  1294.743 1397.710    0.000 1397.710    10.053 2895.939  260.179 2635.760
 88.00  5785.683   90.199    0.000   90.199  1590.243 1483.072    9.294 1473.778     0.000 3198.547  624.199 2574.348
 88.10  5833.541  148.511    0.000  148.511  1807.875 1337.093    0.000 1337.093     0.000 3099.729  754.303 2345.427
 88.20  5828.116  123.394    0.000  123.394  1776.051 1363.753    0.000 1363.753    80.829 2828.088  504.772 2323.316
 88.30  5861.409  141.426    0.000  141.426  1806.929 1286.550    0.000 1286.550    20.107 2862.373  682.614 2179.758
 88.40  5749.745  161.345    0.000  161.345  1498.363 1422.482    0.000 1422.482    39.811 2998.890  525.281 2473.610
 88.50  5721.002  111.785    0.000  111.785  1199.196 1601.697    0.000 1601.697    30.462 2946.118  151.099 2795.019
 88.60  5659.573  122.218    0.000  122.218  1484.187 1271.661    0.000 1271.661     0.000 2828.798  253.444 2575.354
 88.70  5635.423  169.272    0.000  169.272  1464.637 1484.021    0.000 1484.021   403.335 2554.144    0.000 2554.144
 88.80  5753.432  149.892    0.000  149.892  1665.810 1453.144    0.000 1453.144     0.000 3074.384  583.180 2491.203
 88.90  5729.403  220.092    0.000  220.092  1627.889 1362.317    0.000 1362.317    30.261 3166.077  563.578 2602.498
 89.00  5810.136  150.843    0.000  150.843  1345.669 1607.944    0.000 1607.944    19.906 3369.644  493.610 2876.034
 89.10  5684.557  137.255    0.000  137.255  1491.103 1514.391    0.000 1514.391    19.906 3306.406  788.274 2518.133
 89.20  5772.462  163.293    0.000  163.293  1570.483 1342.308    0.000 1342.308     0.000 3015.067  645.212 2369.855
 89.30  5618.050  137.005    0.000  137.005  1548.038 1429.454    0.000 1429.454     0.000 3421.923 1028.943 2392.979
 89.40  5736.617  146.410    0.000  146.410  1852.087 1387.813   29.872 1357.941    70.675 3517.238  909.112 2608.125
 89.50  5822.881  133.550    0.000  133.550  1530.138 1539.996    0.000 1539.996    10.154 3203.271  432.686 2770.585
 89.60  5845.483  121.288    0.000  121.288  1619.981 1539.875   39.035 1500.840    99.528 2931.443  497.540 2433.902
 89.70  5858.397  154.431    0.000  154.431  1531.631 1408.696    0.000 1408.696   181.966 2726.253  355.386 2370.867
 89.80  5905.253  173.391    0.000  173.391  1686.429 1470.358    0.000 1470.358   101.237 2911.437  446.771 2464.666
 89.90  5844.081  146.252    0.000  146.252  1503.713 1528.931    0.000 1528.931    49.764 2966.739  578.771 2387.968
 90.00  5986.029  150.654    0.000  150.654  1613.646 1478.236    0.000 1478.236   121.847 2867.304  426.463 2440.841
 90.10  5995.607  172.635    0.000  172.635  1557.071 1475.789    0.000 1475.789     0.000 3075.796  817.828 2257.968
 90.20  5799.538  158.099    0.000  158.099  1710.438 1538.430    0.000 1538.430    50.769 3428.075  860.863 2567.212
 90.30  6000.710  204.434    0.000  204.434  1576.233 1483.962    0.000 1483.962   284.309 2893.337  436.617 2456.720
 90.40  5994.173  163.078    0.000  163.078  1836.477 1363.208    0.000 1363.208   100.735 3285.909  728.560 2557.349
 90.50  5906.522  218.761    0.000  218.761  2048.750 1345.273    0.000 1345.273    71.077 3657.374  834.012 2823.362
 90.60  5951.644  188.988    0.000  188.988  1777.553 1345.089    0.000 1345.089   192.924 3309.830  605.201 2704.629
 90.70  5844.599  116.234    0.000  116.234  1510.457 1678.586    0.000 1678.586   663.605 2531.407    0.000 2531.407
 90.80  5734.497  195.866    0.000  195.866  1436.912 1826.519    0.000 1826.519   512.708 3002.206    0.000 3002.206
 90.90  5694.068  273.253    0.000  273.253  1759.783 1618.468    0.000 1618.468   920.980 2845.377    0.000 2845.377
 91.00  5706.895  188.797    0.000  188.797  1338.216 1704.384    0.000 1704.384   619.387 2459.221    0.000 2459.221
 91.10  5630.717  242.140    0.000  242.140  1353.383 1745.932    0.000 1745.932   477.232 2961.602    0.000 2961.602
 91.20  5686.744  152.997    0.000  152.997  1105.400 1916.843    0.000 1916.843   680.310 2668.541    0.000 2668.541
 91.30  5643.371  199.672    0.000  199.672  1325.779 1920.786    0.000 1920.786   649.042 2883.366    0.000 2883.366
 91.40  5715.615  158.716    0.000  158.716  1179.416 1624.555    0.000 1624.555   516.038 2562.892    0.000 2562.892
 91.50  5746.192  119.388    0.000  119.388  1382.643 1577.689    0.000 1577.689   497.540 2969.448    0.000 2969.448
 91.60  5756.657  167.911    0.000  167.911  1303.914 1601.677    0.000 1601.677   355.386 2668.842    0.000 2668.842
 91.70  5825.112  177.549    0.000  177.549  1238.719 1524.523    0.000 1524.523   253.847 2683.323    0.000 2683.323
 91.80  5717.746  171.887    0.000  171.887  1465.422 1529.002    0.000 1529.002   446.368 2888.815    0.000 2888.815
 91.90  5799.366  139.985    0.000  139.985  1305.341 1533.890    0.000 1533.890   484.973 2407.869    0.000 2407.869
 92.00  5603.299  216.090    0.000  216.090  1608.182 1408.524    0.000 1408.524   598.978 2754.401    0.000 2754.401
 92.10  5843.311  108.984    0.000  108.984  1518.567 1448.815    0.000 1448.815   517.848 2670.958    0.000 2670.958
 92.20  5803.489  128.993    0.000  128.993  1506.860 1540.731    0.000 1540.731   355.386 2862.780    0.000 2862.780
 92.30  5825.833   85.935    0.000   85.935  1545.930 1600.256    0.000 1600.256   819.844 2689.356    0.000 2689.356
 92.40  5827.046  118.572    0.000  118.572  1550.157 1440.271    0.000 1440.271   836.826 2421.329    0.000 2421.329
 92.50  5762.026  132.837    0.000  132.837  1582.798 1436.587    0.000 1436.587   476.728 2629.434    0.000 2629.434
 92.60  5930.084  122.297    0.000  122.297  1764.496 1489.465    0.000 1489.465   930.327 2805.464    0.000 2805.464
 92.70  5904.225   72.140    0.000   72.140  1715.222 1415.667    0.000 1415.667   646.422 2885.899    0.000 2885.899
 92.80  6032.813  107.423    0.000  107.423  1775.960 1548.927    0.000 1548.927   667.636 3169.289    0.000 3169.289
 92.90  6077.093   47.892    0.000   47.892  1549.311 1399.036    0.000 1399.036   546.899 2828.891    0.000 2828.891
 93.00  5964.140   31.440    0.000   31.440  1437.518 1408.648    0.000 1408.648   617.875 2807.379    0.000 2807.379
 93.10  6015.940   50.672    0.000   50.672  1460.476 1656.037    0.000 1656.037   467.078 3235.456    0.000 3235.456
 93.20  5806.146   68.833    0.000   68.833  1043.608 1740.076    0.000 1740.076    71.077 3182.359    0.000 3182.359
 93.30  5780.401  140.768    0.000  140.768   927.620 1819.182    0.000 1819.182     0.000 2961.284    0.000 2961.284
 93.40  5780.389  214.926    0.000  214.926   775.960 1886.850    0.000 1886.850     0.000 3135.923    0.000 3135.923
 93.50  5965.878   79.330    0.000   79.330   975.912 1705.871    0.000 1705.871    81.231 3042.320    0.000 3042.320
 93.60  5780.714  130.944    0.000  130.944  1037.391 1842.504    0.000 1842.504    60.923 3228.319    0.000 3228.319
 93.70  5978.167  164.422    0.000  164.422  1052.084 1818.288    0.000 1818.288    40.616 3235.644    0.000 3235.644
 93.80  5899.423   84.253    0.000   84.253   960.556 1816.623    0.000 1816.623    20.106 3185.264    0.000 3185.264
 93.90  6063.961  117.004    0.000  117.004  1156.932 1799.010    0.000 1799.010     0.000 3479.923   30.462 3449.461
 94.00  5800.358   59.899    0.000   59.899  1160.128 1715.264    0.000 1715.264     0.000 3184.452    0.000 3184.452
 94.10  5962.484   40.723    0.000   40.723  1129.594 1704.704    0.000 1704.704     0.000 3288.414    0.000 3288.414
 94.20  6087.084   69.062    0.000   69.062  1217.755 1825.098    0.000 1825.098   199.056 3391.057    0.000 3391.057
 94.30  5796.341  162.776    0.000  162.776  1105.772 1965.783    0.000 1965.783    50.065 3379.204    0.000 3379.204
 94.40  5727.606   67.365    0.000   67.365   927.716 1901.160    0.000 1901.160     0.000 3121.554    0.000 3121.554
 94.50  5791.233  115.078    0.000  115.078   956.398 1987.547    0.000 1987.547    29.858 3263.393    0.000 3263.393
 94.60  5804.854   29.487    0.000   29.487   976.990 1899.253    0.000 1899.253    19.906 2975.972    0.000 2975.972
 94.70  5811.508   50.939    0.000   50.939  1131.037 1748.328    0.000 1748.328     0.000 3097.112    0.000 3097.112
 94.80  6107.623   49.878    0.000   49.878  1099.199 1897.393    0.000 1897.393    79.623 3077.904    0.000 3077.904
 94.90  5844.120   59.027    0.000   59.027  1227.943 1897.085    0.000 1897.085     9.953 3100.526   20.308 3080.218
 95.00  5577.789   40.903    0.000   40.903  1179.865 1523.948    0.000 1523.948     9.953 2793.898    0.000 2793.898
 95.10  5590.872  101.613    0.000  101.613   944.779 1944.978    0.000 1944.978     0.000 2954.450    0.000 2954.450
 95.20  5645.877   87.451    0.000   87.451  1049.651 1907.213    0.000 1907.213     0.000 3371.869    0.000 3371.869
 95.30  5731.745  103.302    0.000  103.302  1181.979 1818.502    0.000 1818.502     0.000 3166.787    0.000 3166.787
 95.40  5594.492   98.945    0.000   98.945  1166.771 2132.694    0.000 2132.694     0.000 3895.658    0.000 3895.658
 95.50  5674.198  157.600    0.000  157.600  1413.108 1858.984    0.000 1858.984    59.917 3721.029    0.000 3721.029
 95.60  5654.585  130.899    0.000  130.899  1055.887 1829.491    0.000 1829.491     0.000 3072.290    0.000 3072.290
 95.70  5777.808  233.989    0.000  233.989  1032.802 1948.580    0.000 1948.580     0.000 3528.513    0.000 3528.513
 95.80  5518.288  187.702    0.000  187.702  1104.219 1818.430    0.000 1818.430     0.000 3420.235    0.000 3420.235
 95.90  5647.491  211.471    0.000  211.471  1020.468 1759.948    0.000 1759.948     0.000 3127.284    0.000 3127.284
 96.00  5545.290  187.346    0.000  187.346  1141.007 1900.790    0.000 1900.790   233.036 3177.141    0.000 3177.141
 96.10  5372.752  285.302    0.000  285.302  1139.982 1644.679    0.000 1644.679     9.953 3264.109    0.000 3264.109
 96.20  5524.495  218.331    0.000  218.331  1169.956 1709.443    0.000 1709.443   121.847 3061.040    0.000 3061.040
 96.30  5543.492  216.000    0.000  216.000  1022.297 1623.583    0.000 1623.583     0.000 2989.758    0.000 2989.758
 96.40  5529.407  293.386    0.000  293.386  1168.117 1799.707    0.000 1799.707   142.054 3371.073    0.000 3371.073
 96.50  5512.545  335.332    0.000  335.332  1198.863 1451.817    0.000 1451.817    60.923 3021.926    0.000 3021.926
 96.60  5517.400  370.808    0.000  370.808  1137.763 1543.484    0.000 1543.484     0.000 2837.344    0.000 2837.344
 96.70  5471.520  413.257    0.000  413.257   898.949 1800.885    0.000 1800.885     0.000 2600.289    0.000 2600.289
 96.80  5699.867  406.735    0.000  406.735   942.916 1805.640    0.000 1805.640     0.000 3015.990    0.000 3015.990
 96.90  5505.548  392.983    0.000  392.983   711.451 1885.714    0.000 1885.714    10.154 2595.163    0.000 2595.163
 97.00  5573.777  371.008    0.000  371.008  1079.446 1738.309    0.000 1738.309     0.000 3107.175    0.000 3107.175
 97.10  5571.144  390.325    0.000  390.325  1036.780 1842.641    0.000 1842.641     0.000 3029.267    0.000 3029.267
 97.20  5583.451  349.995    0.000  349.995  1044.082 1796.859    0.000 1796.859     0.000 2955.572    0.000 2955.572
 97.30  5678.532  343.985    0.000  343.985   883.459 1972.850    0.000 1972.850     0.000 3169.807    0.000 3169.807
 97.40  5582.568  284.072    0.000  284.072   753.996 2062.962    0.000 2062.962     0.000 2936.273    0.000 2936.273
 97.50  5704.957  246.780    0.000  246.780   808.936 2025.407    0.000 2025.407     0.000 3152.717    0.000 3152.717
 97.60  5841.461  252.070    0.000  252.070   930.043 1910.715    0.000 1910.715   142.154 3180.368    0.000 3180.368
 97.70  5653.136  326.032    0.000  326.032   913.210 2106.179    0.000 2106.179   172.616 3416.316    0.000 3416.316
 97.80  5557.348  348.765    0.000  348.765  1069.719 2083.508    0.000 2083.508    71.077 3578.370    0.000 3578.370
 97.90  5797.216  313.732    0.000  313.732   853.076 2138.382    0.000 2138.382   111.693 3250.940    0.000 3250.940
 98.00  5490.443  370.052    0.000  370.052   939.119 1935.758    0.000 1935.758    60.923 3054.898    0.000 3054.898
 98.10  5637.081  275.086    0.000  275.086  1225.740 1773.590    0.000 1773.590   426.463 3194.030    0.000 3194.030
 98.20  5533.900  269.994    0.000  269.994   911.228 1795.018    0.000 1795.018    10.154 3070.383    0.000 3070.383
 98.30  5295.677  243.743    0.000  243.743  1051.522 1492.992    0.000 1492.992    50.769 2887.705    0.000 2887.705
 98.40  5526.934  291.965    0.000  291.965  1131.802 1475.515    0.000 1475.515    81.130 2765.961    0.000 2765.961
 98.50  5700.744  252.375    0.000  252.375  1056.520 1642.588    0.000 1642.588   467.078 2710.063    0.000 2710.063
 98.60  5597.264  232.930    0.000  232.930   949.223 1817.031    0.000 1817.031   142.154 2880.974    0.000 2880.974
 98.70  5854.071  222.928    0.000  222.928   995.491 1699.224    0.000 1699.224   111.693 2879.164    0.000 2879.164
 98.80  5768.631  209.161    0.000  209.161  1195.759 1604.580    0.000 1604.580   162.462 3252.950    0.000 3252.950
 98.90  5618.619  213.386    0.000  213.386  1018.871 1532.767    0.000 1532.767   101.035 2781.144    0.000 2781.144
 99.00  5546.855  162.611    0.000  162.611   848.963 1697.028    0.000 1697.028    20.308 2759.735    0.000 2759.735
 99.10  5677.831  185.682    0.000  185.682   944.573 1677.394    0.000 1677.394     0.000 2786.782    0.000 2786.782
 99.20  5442.316  189.603    0.000  189.603   738.346 1666.101    0.000 1666.101     0.000 2815.431    0.000 2815.431
 99.30  5371.894  256.312    0.000  256.312   951.658 1669.837    0.000 1669.837    10.154 2773.716    0.000 2773.716
 99.40  5415.552  268.029    0.000  268.029   964.806 1757.123    0.000 1757.123    20.308 2996.195    0.000 2996.195
 99.50  5094.950  285.292    0.000  285.292   775.736 1729.547    0.000 1729.547     0.000 2702.231    0.000 2702.231
 99.60  5303.729  332.233    0.000  332.233   970.765 1735.091    0.000 1735.091     0.000 3056.918    0.000 3056.918
 99.70  5403.360  333.676    0.000  333.676   809.680 1956.692    0.000 1956.692     9.953 3077.226    0.000 3077.226
 99.80  5543.372  221.001    0.000  221.001   800.810 2067.582    0.000 2067.582     0.000 3329.254    0.000 3329.254
 99.90  5415.016  246.404    0.000  246.404   828.357 2082.745    0.000 2082.745     0.000 3369.571    0.000 3369.571
100.00  5315.406  209.730    0.000  209.730   535.839 2214.323    0.000 2214.323     0.000 3075.214    0.000 3075.214
100.10  5421.134  251.118    0.000  251.118   545.915 2195.344    0.000 2195.344     0.000 3256.878    0.000 3256.878
100.20  5405.453  251.983    0.000  251.983   487.159 2139.735    0.000 2139.735     0.000 2885.301    0.000 2885.301
100.30  5163.774  319.096    0.000  319.096   651.273 2278.894    0.000 2278.894    30.462 3209.318    0.000 3209.318
100.40  5126.789  315.753    0.000  315.753   593.253 2053.232    0.000 2053.232    39.811 2995.084    0.000 2995.084
100.50  5179.316  284.457    0.000  284.457   626.798 2094.344    0.000 2094.344     0.000 3216.654    0.000 3216.654
100.60  5317.590  242.282    0.000  242.282   748.976 1918.394    0.000 1918.394    30.462 3168.003    0.000 3168.003
100.70  5228.022  302.776    0.000  302.776   641.238 2160.669    0.000 2160.669   152.308 2961.810    0.000 2961.810
100.80  5064.469  385.519    0.000  385.519   760.053 2072.159    0.000 2072.159   233.539 2955.575    0.000 2955.575
100.90  5316.986  278.868    0.000  278.868   789.753 2053.094    0.000 2053.094   416.309 2707.765    0.000 2707.765
101.00  5579.720  268.684    0.000  268.684   738.211 2200.994    0.000 2200.994   142.154 3053.187    0.000 3053.187
101.10  5443.667  374.595    0.000  374.595   650.019 2237.161    0.000 2237.161   171.812 3196.558    0.000 3196.558
101.20  5436.295  326.147    0.000  326.147   693.806 2101.787    0.000 2101.787    71.077 2986.844    0.000 2986.844
101.30  5306.722  317.973    0.000  317.973   789.269 2064.466    0.000 2064.466     9.953 3249.128    0.000 3249.128
101.40  5470.939  267.511    0.000  267.511   792.951 2112.555    0.000 2112.555     0.000 3173.333    0.000 3173.333
101.50  5408.844  341.253    0.000  341.253   605.188 2184.824    0.000 2184.824    20.308 3188.710    0.000 3188.710
101.60  5584.997  339.384    0.000  339.384   884.068 2148.312    0.000 2148.312    30.261 3418.325    0.000 3418.325
101.70  5766.727  345.195    0.000  345.195   868.432 2068.349    0.000 2068.349    19.906 3379.023    0.000 3379.023
101.80  5624.353  307.443    0.000  307.443   936.912 1908.710    0.000 1908.710     0.000 3257.676    0.000 3257.676
101.90  5711.730  305.229    0.000  305.229   871.848 1834.556    0.000 1834.556    70.876 2939.792    0.000 2939.792
102.00  5509.676  305.631    0.000  305.631   771.723 1891.234    0.000 1891.234    91.284 2952.863    0.000 2952.863
102.10  5735.256  300.902    0.000  300.902   902.466 1811.868    0.000 1811.868    20.308 3042.844    0.000 3042.844
102.20  5517.472  237.373    0.000  237.373   816.939 1858.841    0.000 1858.841     0.000 2968.845    0.000 2968.845
102.30  5490.354  317.543    0.000  317.543   942.914 1897.241    0.000 1897.241     0.000 3024.849    0.000 3024.849
102.40  5556.584  359.602    0.000  359.602   557.839 2186.886    0.000 2186.886     0.000 3158.955    0.000 3158.955
102.50  5536.203  347.395    0.000  347.395   744.661 2350.641    0.000 2350.641     0.000 3655.792    0.000 3655.792
102.60  5610.004  374.958    0.000  374.958   807.043 2246.590    0.000 2246.590     0.000 3503.687    0.000 3503.687
102.70  5498.736  301.485    0.000  301.485   690.879 2204.089    0.000 2204.089    30.462 3139.755    0.000 3139.755
102.80  5506.854  393.667    0.000  393.667   740.336 2289.346    0.000 2289.346    40.616 3383.852    0.000 3383.852
102.90  5620.808  294.547    0.000  294.547   804.363 2365.113    0.000 2365.113    50.769 3614.168    0.000 3614.168
103.00  5588.854  360.021    0.000  360.021   846.130 2145.790    0.000 2145.790   345.232 3208.518    0.000 3208.518
103.10  5791.630  361.096    0.000  361.096   769.302 2156.224    0.000 2156.224   101.539 3187.913    0.000 3187.913
103.20  5680.010  324.007    0.000  324.007   832.978 2137.230    0.000 2137.230   172.616 3230.328    0.000 3230.328
103.30  5524.168  346.711    0.000  346.711   793.425 2011.943    0.000 2011.943    20.308 3035.499    0.000 3035.499
103.40  5376.403  410.571    0.000  410.571   613.617 2107.724    0.000 2107.724    20.308 3157.047    0.000 3157.047
103.50  5395.101  445.681    0.000  445.681   791.566 2226.671    0.000 2226.671   223.385 2974.569    0.000 2974.569
103.60  5492.524  383.151    0.000  383.151   655.330 2205.858    0.000 2205.858    40.616 3133.822    0.000 3133.822
103.70  5377.622  390.043    0.000  390.043   627.750 2329.364    0.000 2329.364     0.000 3277.883    0.000 3277.883
103.80  5806.741  303.845    0.000  303.845   797.665 1832.025    0.000 1832.025   211.020 2532.940    0.000 2532.940
103.90  5477.378  316.732    0.000  316.732   747.338 2035.086    0.000 2035.086   111.693 3164.184    0.000 3164.184
104.00  5640.223  269.155    0.000  269.155   790.967 1960.331    0.000 1960.331   132.000 2994.485    0.000 2994.485
104.10  5485.210  262.285    0.000  262.285   610.030 2131.484    0.000 2131.484   111.693 2976.589    0.000 2976.589
104.20  5386.257  296.090    0.000  296.090   764.720 2208.833    0.000 2208.833   203.078 2970.456    0.000 2970.456
104.30  5460.394  270.164    0.000  270.164   785.553 1917.119    0.000 1917.119    90.480 2992.973    0.000 2992.973
104.40  5356.180  172.935    0.000  172.935   822.787 1963.299    0.000 1963.299    30.462 3026.755    0.000 3026.755
104.50  5571.811  309.371    0.000  309.371   812.486 2268.228    0.000 2268.228     0.000 3565.713    0.000 3565.713
104.60  5683.991  145.682    0.000  145.682   883.081 1980.631    0.000 1980.631   100.934 3032.279    0.000 3032.279
104.70  5669.909  238.810    0.000  238.810   800.339 2187.733    0.000 2187.733     0.000 3475.199    0.000 3475.199
104.80  5650.298  336.853    0.000  336.853   780.916 2397.772    0.000 2397.772     0.000 3755.106    0.000 3755.106
104.90  5644.924  284.297    0.000  284.297   564.972 2340.051    0.000 2340.051     0.000 3334.483    0.000 3334.483
105.00  5566.197  302.433    0.000  302.433   700.084 2280.673    0.000 2280.673    50.769 3420.239    0.000 3420.239
105.10  5482.600  344.576    0.000  344.576   858.645 2302.316    0.000 2302.316     0.000 3893.939    0.000 3893.939
105.20  5483.834  354.718    0.000  354.718   586.762 2551.686    0.000 2551.686     0.000 3735.495    0.000 3735.495
105.30  5472.462  337.644    0.000  337.644   621.739 2463.089    0.000 2463.089    30.462 3619.590    0.000 3619.590
105.40  5559.704  245.754    0.000  245.754   482.485 2244.152    0.000 2244.152     0.000 3195.949    0.000 3195.949
105.50  5527.638  383.153    0.000  383.153   566.618 2267.698    0.000 2267.698     0.000 3057.516    0.000 3057.516
105.60  5297.291  415.144    0.000  415.144   535.963 2149.475    0.000 2149.475     0.000 3090.796    0.000 3090.796
105.70  5224.394  409.479    0.000  409.479   446.944 2401.430    0.000 2401.430     0.000 3285.825    0.000 3285.825
105.80  5205.214  428.515    0.000  428.515   476.775 2450.997    0.000 2450.997     0.000 3264.311    0.000 3264.311
105.90  5168.989  424.305    0.000  424.305   414.431 2485.686    0.000 2485.686     0.000 3288.939    0.000 3288.939
106.00  5399.811  396.065    0.000  396.065   553.640 2689.442    0.000 2689.442     0.000 3584.787    0.000 3584.787
106.10  5331.387  324.156    0.000  324.156   636.394 2415.870    0.000 2415.870    60.923 3493.607    0.000 3493.607
106.20  5301.490  419.469    0.000  419.469   625.980 2453.881    0.000 2453.881    40.414 3523.279    0.000 3523.279
106.30  5398.928  367.160    0.000  367.160   612.233 2397.524    0.000 2397.524     0.000 3777.932    0.000 3777.932
106.40  5155.719  386.025    0.000  386.025   564.023 2391.635    0.000 2391.635     0.000 3518.649    0.000 3518.649
106.50  5343.660  366.193    0.000  366.193   505.004 2260.953    0.000 2260.953     0.000 3158.549    0.000 3158.549
106.60  5460.948  346.279    0.000  346.279   715.210 2168.684    0.000 2168.684    29.858 3260.587    0.000 3260.587
106.70  5161.168  382.062    0.000  382.062   530.129 2037.560    0.000 2037.560    19.906 2866.098    0.000 2866.098
106.80  5407.569  352.097    0.000  352.097   561.463 2093.455    0.000 2093.455    49.965 2840.454    0.000 2840.454
106.90  5419.985  351.665    0.000  351.665   575.905 2141.939    0.000 2141.939     0.000 2887.205    0.000 2887.205
107.00  5414.795  302.295    0.000  302.295   562.325 2219.798    0.000 2219.798    30.260 2633.261    0.000 2633.261
107.10  5394.799  414.879    0.000  414.879   469.777 2178.446    0.000 2178.446     0.000 2716.301    0.000 2716.301
107.20  5383.612  383.291    0.000  383.291   538.170 2400.424    0.000 2400.424     0.000 3264.310    0.000 3264.310
107.30  5342.082  318.332    0.000  318.332   534.323 2262.258    0.000 2262.258    19.906 3103.247    0.000 3103.247
107.40  5523.398  339.430    0.000  339.430   472.150 2368.828    0.000 2368.828     0.000 3060.728    0.000 3060.728
107.50  5425.918  333.926    0.000  333.926   421.790 2405.822    0.000 2405.822     0.000 3072.391    0.000 3072.391
107.60  5306.564  420.637    0.000  420.637   507.727 2409.796    0.000 2409.796     0.000 3634.758    0.000 3634.758
107.70  5270.393  356.853    0.000  356.853   487.031 2302.559    0.000 2302.559     0.000 3221.773    0.000 3221.773
107.80  5535.039  344.374    0.000  344.374   622.220 2386.211    0.000 2386.211     0.000 3472.397    0.000 3472.397
107.90  5648.682  290.150    0.000  290.150   669.509 2175.419    0.000 2175.419    20.308 3226.597    0.000 3226.597
108.00  5793.013  247.678    0.000  247.678   510.934 2196.632    0.000 2196.632     0.000 2874.125    0.000 2874.125
108.10  5657.501  365.057    0.000  365.057   713.614 2263.617    0.000 2263.617     0.000 3351.360    0.000 3351.360
108.20  5849.067  345.934    0.000  345.934   648.508 2355.621    0.000 2355.621     0.000 3056.304    0.000 3056.304
108.30  5717.152  365.972    0.000  365.972   323.347 2537.665    0.000 2537.665     0.000 3041.107    0.000 3041.107
108.40  5834.003  339.504    0.000  339.504   487.592 2337.982    0.000 2337.982     0.000 3024.031    0.000 3024.031
108.50  5690.765  366.476    0.000  366.476   338.993 2272.568    0.000 2272.568     0.000 3020.912    0.000 3020.912
108.60  5598.940  398.891    0.000  398.891   361.435 2471.766    0.000 2471.766     0.000 3288.221    0.000 3288.221
108.70  5682.396  284.715    0.000  284.715   493.990 2260.197    0.000 2260.197    20.308 3039.009    0.000 3039.009
108.80  5450.874  321.579    0.000  321.579   556.030 2209.443    0.000 2209.443    10.154 2878.760    0.000 2878.760
108.90  5557.223  325.066    0.000  325.066   539.426 2172.804    0.000 2172.804     0.000 2795.618    0.000 2795.618
109.00  5584.351  400.561    0.000  400.561   476.137 2191.543    0.000 2191.543     0.000 2815.634    0.000 2815.634
109.10  5564.602  351.967    0.000  351.967   532.248 2078.763    0.000 2078.763     0.000 2617.272    0.000 2617.272
109.20  5527.449  432.546    0.000  432.546   626.450 2120.962    0.000 2120.962     0.000 2859.557    0.000 2859.557
109.30  5449.725  351.008    0.000  351.008   705.447 1910.809    0.000 1910.809   162.462 2674.983    0.000 2674.983
109.40  5602.421  272.257    0.000  272.257   495.892 2023.585    0.000 2023.585    81.231 2698.001    0.000 2698.001
109.50  5730.463  221.598    0.000  221.598   590.616 1987.916    0.000 1987.916   121.847 2591.132    0.000 2591.132
109.60  5905.184  217.084    0.000  217.084   625.593 2294.309    0.000 2294.309   121.847 2993.370    0.000 2993.370
109.70  5570.067  175.045    0.000  175.045   594.292 2127.427    0.000 2127.427    81.231 2832.919    0.000 2832.919
109.80  5505.942  251.861    0.000  251.861   524.677 2162.314    0.000 2162.314    19.906 2930.229    0.000 2930.229
109.90  5513.369  302.056    0.000  302.056   482.224 2069.635    0.000 2069.635     0.000 2743.242    0.000 2743.242
110.00  5527.867  292.388    0.000  292.388   643.389 2050.186    0.000 2050.186     0.000 2770.989    0.000 2770.989
110.10  5544.352  303.279    0.000  303.279   618.007 2044.913    0.000 2044.913     0.000 2980.202    0.000 2980.202
110.20  5546.107  253.681    0.000  253.681   757.314 2114.141    0.000 2114.141     0.000 3277.182    0.000 3277.182
110.30  5651.746  252.774    0.000  252.774   818.127 1986.559    0.000 1986.559     0.000 3296.276    0.000 3296.276
110.40  5399.025  316.841    0.000  316.841   747.874 2017.456    0.000 2017.456     0.000 3217.447    0.000 3217.447
110.50  5467.618  178.295    0.000  178.295   879.019 1728.911    0.000 1728.911    10.154 2687.840    0.000 2687.840
110.60  5433.926  218.918    0.000  218.918   818.534 1872.621    0.000 1872.621    30.261 2902.477    0.000 2902.477
110.70  5492.877  262.732    0.000  262.732   926.791 1867.231    0.000 1867.231     0.000 3055.002    0.000 3055.002
110.80  5371.110  248.229    0.000  248.229   928.095 1868.134    0.000 1868.134   121.847 2821.562    0.000 2821.562
110.90  5701.939  211.757    0.000  211.757   760.978 1911.965    0.000 1911.965     0.000 3047.453    0.000 3047.453
111.00  5709.678  221.893    0.000  221.893   885.925 1943.003    0.000 1943.003    60.320 3150.191    0.000 3150.191
111.10  5471.004  175.753    0.000  175.753   656.792 1907.969    0.000 1907.969     0.000 2899.859    0.000 2899.859
111.20  5626.405  153.383    0.000  153.383   805.229 1901.301    0.000 1901.301   253.847 2719.604    0.000 2719.604
111.30  5570.922  208.681    0.000  208.681   691.138 1978.136    0.000 1978.136    81.231 2805.870    0.000 2805.870
111.40  5781.055  166.832    0.000  166.832   505.101 2082.508    0.000 2082.508     0.000 2776.614    0.000 2776.614
111.50  5400.416  227.145    0.000  227.145   492.391 1948.312    0.000 1948.312     0.000 2812.606    0.000 2812.606
111.60  5493.352  238.343    0.000  238.343   687.628 2145.979    0.000 2145.979    90.982 2911.018    0.000 2911.018
111.70  5416.979  215.726    0.000  215.726   775.032 2052.718    0.000 2052.718    20.308 3070.457    0.000 3070.457
111.80  5566.071  224.209    0.000  224.209   770.882 1963.437    0.000 1963.437    50.769 3066.642    0.000 3066.642
111.90  5329.999  226.439    0.000  226.439   728.211 2018.100    0.000 2018.100   111.693 2804.562    0.000 2804.562
112.00  5527.273  306.895    0.000  306.895   740.282 1890.613    0.000 1890.613   101.539 2797.421    0.000 2797.421
112.10  5547.626  285.381    0.000  285.381   667.834 2012.757    0.000 2012.757   253.847 2817.526    0.000 2817.526
112.20  5463.666  238.693    0.000  238.693   654.296 2067.189    0.000 2067.189    50.769 2978.275    0.000 2978.275
112.30  5576.379  222.577    0.000  222.577   700.844 2081.841    0.000 2081.841    50.265 3057.283    0.000 3057.283
112.40  5556.718  217.071    0.000  217.071   783.146 1955.054    0.000 1955.054   452.490 2668.531    0.000 2668.531
112.50  5618.561  200.414    0.000  200.414   724.444 1881.253    0.000 1881.253   281.587 2508.984    0.000 2508.984
112.60  5565.821  204.230    0.000  204.230   858.720 1876.585    0.000 1876.585     0.000 3221.653  452.792 2768.860
112.70  5695.640  218.517    0.000  218.517   715.199 2039.234    0.000 2039.234     0.000 2869.305    0.000 2869.305
112.80  5543.474  164.226    0.000  164.226   718.056 1874.332    0.000 1874.332   142.154 2425.363    0.000 2425.363
112.90  5659.833  131.353    0.000  131.353   873.185 1894.331    0.000 1894.331   304.616 2445.861    0.000 2445.861
113.00  5666.066  146.791    0.000  146.791  1026.233 1663.113    0.000 1663.113   345.232 2445.563    0.000 2445.563
113.10  5755.251  150.579    0.000  150.579   999.558 1677.179    0.000 1677.179   132.000 2532.630    0.000 2532.630
113.20  5618.163  170.002    0.000  170.002  1008.625 1660.521    0.000 1660.521   182.770 2496.125    0.000 2496.125
113.30  5656.697  165.249    0.000  165.249   975.340 1621.833    0.000 1621.833    91.385 2437.924    0.000 2437.924
113.40  5497.756  155.343    0.000  155.343  1099.287 1585.185    0.000 1585.185   101.539 2424.555    0.000 2424.555
113.50  5587.848  220.353    0.000  220.353   964.610 1623.252    0.000 1623.252    30.462 2522.366    0.000 2522.366
113.60  5679.466  177.202    0.000  177.202   773.389 1755.296    0.000 1755.296   121.847 2404.742    0.000 2404.742
113.70  5669.268  141.883    0.000  141.883   826.971 1726.298    0.000 1726.298    20.308 2579.581    0.000 2579.581
113.80  5675.191  227.301    0.000  227.301   906.547 1829.151    0.000 1829.151   171.206 2736.311    0.000 2736.311
113.90  5667.366  188.721    0.000  188.721   834.511 1822.450    0.000 1822.450    50.669 2666.032    0.000 2666.032
114.00  5393.866  254.053    0.000  254.053   758.550 1980.826    0.000 1980.826   110.584 2753.497    0.000 2753.497
114.10  5649.824  271.678    0.000  271.678  1085.366 1809.091    0.000 1809.091   233.539 2815.032    0.000 2815.032
114.20  5476.555  293.470    0.000  293.470  1020.774 1810.140    0.000 1810.140   141.149 2907.515    0.000 2907.515
114.30  5554.594  226.551    0.000  226.551  1074.824 1695.144    0.000 1695.144     0.000 2980.808  152.308 2828.500
114.40  5471.943  265.060    0.000  265.060  1130.722 1603.439    0.000 1603.439     0.000 3144.073   50.769 3093.304
114.50  5641.934  185.016    0.000  185.016  1115.633 1726.598    0.000 1726.598   232.232 2868.111    0.000 2868.111
114.60  5313.372  268.361    0.000  268.361  1044.719 1748.116    0.000 1748.116   100.131 3138.135  121.545 3016.590
114.70  5436.146  201.682    0.000  201.682  1050.306 1640.768    0.000 1640.768   292.954 2645.726    0.000 2645.726
114.80  5421.073  198.679    0.000  198.679   914.886 1832.127    0.000 1832.127   292.853 2537.849    0.000 2537.849
114.90  5622.860  155.144    0.000  155.144  1040.662 1682.634    0.000 1682.634   443.754 2649.339    0.000 2649.339
115.00  5373.712  217.057    0.000  217.057   885.666 1863.039    0.000 1863.039   221.978 2714.384    0.000 2714.384
115.10  5605.278  126.072    0.000  126.072   964.778 1759.574    0.000 1759.574   121.243 2639.994    0.000 2639.994
115.20  5355.532  165.531    0.000  165.531   980.225 1659.153    0.000 1659.153     0.000 2727.948   30.260 2697.688
115.30  5294.100  111.224    0.000  111.224   946.535 1731.308    0.000 1731.308     0.000 2783.447   20.106 2763.341
115.40  5388.403  133.742    0.000  133.742   774.840 1939.486    0.000 1939.486     0.000 3048.432  191.009 2857.423
115.50  5534.841  191.866    0.000  191.866   721.800 1910.079    0.000 1910.079     0.000 2730.972   70.372 2660.600
115.60  5521.046  158.663    0.000  158.663   617.286 2053.691    0.000 2053.691    30.462 2809.490    0.000 2809.490
115.70  5252.590  295.521    0.000  295.521   812.553 1950.671    0.000 1950.671     0.000 3135.010  191.009 2944.001
115.80  5463.487  222.908    0.000  222.908   821.088 1920.607    0.000 1920.607    50.769 2732.667    0.000 2732.667
115.90  5383.703  233.990    0.000  233.990   826.012 1884.503    0.000 1884.503     0.000 2683.403   40.414 2642.989
116.00  5418.044  296.248    0.000  296.248   909.282 1918.546    0.000 1918.546     0.000 3134.083   20.308 3113.775
116.10  5451.800  282.129    0.000  282.129   854.369 1808.490    0.000 1808.490     0.000 2828.265   30.462 2797.804
116.20  5498.150  307.987    0.000  307.987   959.919 1979.997    3.805 1976.192     0.000 3010.649   10.154 3000.495
116.30  5689.017  307.187    0.000  307.187   903.698 1914.903    0.000 1914.903     0.000 3021.403    0.000 3021.403
116.40  5528.019  349.308    0.000  349.308  1027.701 1718.435    0.000 1718.435     0.000 2750.668    0.000 2750.668
116.50  5587.562  354.362    0.000  354.362   993.705 1840.223    0.000 1840.223    91.385 2979.472    0.000 2979.472
116.60  5271.542  311.212    0.000  311.212   914.770 1738.915    0.000 1738.915     0.000 2697.585   71.077 2626.508
116.70  5667.239  300.765    0.000  300.765   858.730 1928.850    0.000 1928.850    50.769 2950.819    0.000 2950.819
116.80  5611.238  242.238    0.000  242.238   820.087 1870.718    0.000 1870.718    10.154 2785.857    0.000 2785.857
116.90  5640.939  329.804    0.000  329.804   970.065 1885.565    0.000 1885.565     0.000 2731.058    0.000 2731.058
117.00  5748.174  218.245    0.000  218.245  1115.969 1731.922    0.000 1731.922     0.000 2969.011    0.000 2969.011
117.10  5852.438  261.938    0.000  261.938  1183.163 1680.185    0.000 1680.185     0.000 3137.913   10.154 3127.759
117.20  5735.512  203.262    0.000  203.262  1133.689 1783.338    0.000 1783.338     0.000 2992.755    0.000 2992.755
117.30  5534.297  221.375    0.000  221.375  1085.766 1710.802    0.000 1710.802     0.000 2638.993    0.000 2638.993
117.40  5564.811  237.021    0.000  237.021  1102.740 1712.131    0.000 1712.131    10.154 2979.691    0.000 2979.691
117.50  5584.741  227.038    0.000  227.038   930.891 1929.223    0.000 1929.223     0.000 3103.221    0.000 3103.221
117.60  5349.980  242.548    0.000  242.548   822.714 1839.352    0.000 1839.352     0.000 3020.785    0.000 3020.785
117.70  5542.256  202.110    0.000  202.110   839.416 1819.382    0.000 1819.382     0.000 2860.451    0.000 2860.451
117.80  5528.064  256.025    0.000  256.025   875.780 1926.524    0.000 1926.524     0.000 2806.274    0.000 2806.274
117.90  5557.179  259.683    0.000  259.683   955.741 1716.194    0.000 1716.194     0.000 2839.644   30.462 2809.182
118.00  5681.089  182.140    0.000  182.140   867.462 1718.353    0.000 1718.353     0.000 2722.724    0.000 2722.724
118.10  5418.153  260.238    0.000  260.238   941.745 1747.727    0.000 1747.727     0.000 2685.433    0.000 2685.433
118.20  5483.280  234.197    0.000  234.197   850.907 1799.123    0.000 1799.123     0.000 2929.720    0.000 2929.720
118.30  5421.121  289.712    0.000  289.712   930.635 2059.082    0.000 2059.082     0.000 3073.585    0.000 3073.585
118.40  5486.411  194.639    0.000  194.639   934.831 1833.720    0.000 1833.720     0.000 2852.317    0.000 2852.317
118.50  5466.762  195.834    0.000  195.834   817.961 1752.333    0.000 1752.333     0.000 2481.346    0.000 2481.346
118.60  5648.647  161.530    0.000  161.530  1142.473 1661.167    0.000 1661.167     0.000 3049.157    0.000 3049.157
118.70  5356.188  162.643    0.000  162.643  1167.894 1639.665    0.000 1639.665    50.366 2940.291    0.000 2940.291
118.80  5486.723   99.198    0.000   99.198  1105.452 1815.973    0.000 1815.973    60.319 3031.168    0.000 3031.168
118.90  5725.825  163.282    0.000  163.282  1134.473 1825.380    0.000 1825.380     0.000 3245.207  100.733 3144.474
119.00  5695.879  203.244    0.000  203.244  1360.717 1879.956    0.000 1879.956     0.000 3525.093  141.953 3383.140
119.10  5636.790  200.586    0.000  200.586  1303.342 1835.439    0.000 1835.439     0.000 3137.735   10.154 3127.581
119.20  5794.458  184.338    0.000  184.338  1168.799 1894.680    0.000 1894.680     0.000 3123.149    0.000 3123.149
119.30  5633.081  195.221    0.000  195.221  1126.475 1815.010    0.000 1815.010    50.367 2900.375    0.000 2900.375
119.40  5606.470  123.759    0.000  123.759  1090.176 1779.583    0.000 1779.583    30.462 2966.932    0.000 2966.932
119.50  5447.333  185.000    0.000  185.000  1023.192 1781.398    0.000 1781.398    50.769 2857.445    0.000 2857.445
119.60  5547.880  307.743    0.000  307.743  1007.597 1882.635    0.000 1882.635    91.385 3157.336    0.000 3157.336
119.70  5560.545  253.171    0.000  253.171   989.642 1883.518    0.000 1883.518    81.030 2940.180    0.000 2940.180
119.80  5489.771  309.477    0.000  309.477  1063.975 1847.306    0.000 1847.306   191.516 3101.853    0.000 3101.853
119.90  5510.325  296.542    0.000  296.542  1067.004 1793.345    0.000 1793.345    79.623 2968.043  111.693 2856.351
120.00  5579.054  246.589    0.000  246.589  1022.301 1680.387    0.000 1680.387    39.811 2545.797   20.308 2525.489
120.10  5344.681  200.248    0.000  200.248   954.373 1747.522    0.000 1747.522    29.858 2782.945   40.616 2742.329
120.20  5445.068  194.976    0.000  194.976  1051.270 1813.057    0.000 1813.057     0.000 2945.218   20.308 2924.910
120.30  5212.301  240.347    0.000  240.347  1054.943 1606.998    0.000 1606.998    59.717 2414.701   71.077 2343.623
120.40  5569.438  194.430    0.000  194.430  1094.458 1804.963    0.000 1804.963     0.000 2786.165    0.000 2786.165
120.50  5494.053  173.332    0.000  173.332  1058.130 1654.030    0.000 1654.030     9.953 2671.042   30.462 2640.580
120.60  5364.015  138.749    0.000  138.749  1161.644 1612.852    0.000 1612.852     0.000 2742.843    0.000 2742.843
120.70  5575.271  140.090    0.000  140.090  1057.572 1686.901    0.000 1686.901     0.000 2920.377    0.000 2920.377
120.80  5551.230  194.380    0.000  194.380   807.864 1944.398    0.000 1944.398     0.000 2778.429    0.000 2778.429
120.90  5411.839  152.215    0.000  152.215   869.293 1969.131    0.000 1969.131    30.462 2948.828    0.000 2948.828
121.00  5346.903  192.812    0.000  192.812   863.229 1925.883    0.000 1925.883    10.154 2918.965    0.000 2918.965
121.10  5511.986  119.363    0.000  119.363   934.737 1805.745    0.000 1805.745     0.000 2787.771   71.077 2716.694
121.20  5639.555  169.180    0.000  169.180   815.898 1908.251    0.000 1908.251     9.953 2824.866    0.000 2824.866
121.30  5438.526  189.946    0.000  189.946   880.313 1890.619    0.000 1890.619     0.000 2846.087    0.000 2846.087
121.40  5572.521  173.678    0.000  173.678  1045.342 1629.042    0.000 1629.042     0.000 2526.589    0.000 2526.589
121.50  5301.683  214.272    0.000  214.272  1026.958 1730.500    0.000 1730.500     0.000 2729.976    0.000 2729.976
121.60  5402.642  217.052    0.000  217.052   945.301 1843.147    0.000 1843.147     0.000 2853.431    0.000 2853.431
121.70  5174.200  285.739    0.000  285.739  1051.978 1713.331    0.000 1713.331     9.953 3077.708    0.000 3077.708
121.80  5115.564  273.057    0.000  273.057   851.254 1884.219    0.000 1884.219     9.953 2888.302    0.000 2888.302
121.90  5116.123  199.520    0.000  199.520   899.169 1735.400    0.000 1735.400     0.000 2892.740    0.000 2892.740
122.00  5312.793  247.218    0.000  247.218   944.040 1717.066    0.000 1717.066    79.623 2696.095    0.000 2696.095
122.10  5315.173  200.048    0.000  200.048   863.404 2020.077    0.000 2020.077    39.811 2643.816   40.616 2603.200
122.20  5474.858  252.625    0.000  252.625   880.823 1986.483    0.000 1986.483     0.000 2867.094   40.616 2826.479
122.30  5338.915  253.000    0.000  253.000   764.577 2000.265    0.000 2000.265     0.000 2883.591   70.876 2812.715
122.40  5289.079  263.470    0.000  263.470   743.866 1870.299    0.000 1870.299     0.000 2615.369   91.385 2523.984
122.50  5276.660  265.856    0.000  265.856   758.478 1798.480    0.000 1798.480    19.906 2603.203    0.000 2603.203
122.60  5324.702  218.752    0.000  218.752   664.835 2012.065    0.000 2012.065     0.000 2646.624    0.000 2646.624
122.70  5200.751  240.146    0.000  240.146   713.955 1952.396    0.000 1952.396     0.000 2792.704    0.000 2792.704
122.80  5436.847  243.216    0.000  243.216   751.695 1866.939    0.000 1866.939    19.906 2745.349    0.000 2745.349
122.90  5201.882  241.839    0.000  241.839   806.553 1806.559    0.000 1806.559     9.953 2616.072    0.000 2616.072
123.00  5346.474  279.211    0.000  279.211   780.530 2058.950    0.000 2058.950    19.906 2769.281    0.000 2769.281
123.10  5462.454  264.957    0.000  264.957   698.694 2100.445    0.000 2100.445     0.000 2699.416    0.000 2699.416
123.20  5408.360  281.236    0.000  281.236   654.718 2159.296    0.000 2159.296     0.000 3031.375    0.000 3031.375
123.30  5440.969  213.155    0.000  213.155   743.312 2010.785    0.000 2010.785     9.953 2779.343    0.000 2779.343
123.40  5530.784  218.649    0.000  218.649   883.741 1832.051    0.000 1832.051    60.923 2780.950    0.000 2780.950
123.50  5422.330  305.234    0.000  305.234   731.637 2047.611    0.000 2047.611     0.000 2958.993    0.000 2958.993
123.60  5367.901  218.950    0.000  218.950   810.528 2011.331    0.000 2011.331     0.000 2965.620    0.000 2965.620
123.70  5452.434  296.979    0.000  296.979   826.483 2036.098    0.000 2036.098     0.000 3190.406    0.000 3190.406
123.80  5425.038  286.281    0.000  286.281   700.799 2085.068    0.000 2085.068     0.000 2979.895    0.000 2979.895
123.90  5200.665  330.844    0.000  330.844   789.910 1997.706    0.000 1997.706     0.000 2855.027    0.000 2855.027
124.00  5383.504  440.550    0.000  440.550   849.777 2004.756    0.000 2004.756     0.000 3293.962    0.000 3293.962
124.10  5461.823  381.554    0.000  381.554   737.164 2198.041    0.000 2198.041    10.154 3304.708    0.000 3304.708
124.20  5560.457  278.323    0.000  278.323   763.938 2220.772    0.000 2220.772   132.000 3073.385    0.000 3073.385
124.30  5681.769  290.325    0.000  290.325   764.534 2340.128    0.000 2340.128     0.000 3664.009   71.077 3592.932
124.40  5641.024  336.192    0.000  336.192   636.740 2434.988    0.000 2434.988     0.000 3562.879   10.154 3552.725
124.50  5754.610  353.914    0.000  353.914  1086.359 1938.809    0.000 1938.809     0.000 3714.385    0.000 3714.385
124.60  5687.012  300.620    0.000  300.620  1263.458 1788.543    0.000 1788.543   233.539 3273.863    0.000 3273.863
124.70  5739.702  315.671    0.000  315.671  1309.397 1970.302    0.000 1970.302     0.000 4097.225  192.924 3904.301
124.80  5429.730  219.195    0.000  219.195  1098.477 2046.160    0.000 2046.160     0.000 3984.708  191.009 3793.699
124.90  5666.972  252.825    0.000  252.825  1208.133 1984.266    0.000 1984.266   101.438 3728.469    0.000 3728.469
125.00  5855.157  180.750    0.000  180.750  1145.566 1991.844    0.000 1991.844     0.000 3539.345   40.313 3499.032
125.10  6060.255  164.010    0.000  164.010  1473.902 1900.505    0.000 1900.505    60.923 3660.796    0.000 3660.796
125.20  6100.160  220.869    0.000  220.869  1417.803 1919.842    0.000 1919.842    20.106 3466.949  171.407 3295.542
125.30  6012.032  207.582    0.000  207.582  1385.914 1782.344    0.000 1782.344     0.000 3351.960   91.385 3260.575
125.40  5859.601  261.765    0.000  261.765  1285.565 2019.724    0.000 2019.724     0.000 3529.311   20.106 3509.205
125.50  6038.876  265.102    0.000  265.102  1662.432 1970.840    0.000 1970.840   120.940 4318.488  311.848 4006.641
125.60  6278.777  168.704    0.000  168.704  1534.114 2344.056    0.000 2344.056    30.361 4290.432  120.738 4169.694
125.70  6128.788  185.766    0.000  185.766  1414.864 2241.859    0.000 2241.859   230.322 4202.492  111.693 4090.799
125.80  6062.652  153.429    0.000  153.429  1749.202 1781.475    0.000 1781.475   492.914 3652.871  203.078 3449.794
125.90  5863.010  328.490    0.000  328.490  1495.799 2365.404    0.000 2365.404   667.140 3740.137   20.308 3719.829
126.00  5861.390  278.960    0.000  278.960  1521.495 2174.124    0.000 2174.124   121.646 4596.883    0.000 4596.883
126.10  5867.938  292.433    0.000  292.433  1524.150 2225.637    0.000 2225.637   516.843 4146.188   81.231 4064.957
126.20  5989.588  221.955    0.000  221.955  1504.739 2316.693    0.000 2316.693   328.644 4192.840    0.000 4192.840
126.30  5887.528  187.726    0.000  187.726  1242.183 2379.949    0.000 2379.949    50.769 4171.231  294.463 3876.769
126.40  5842.679  276.797    0.000  276.797  1047.277 2422.870    0.000 2422.870     0.000 4067.073    0.000 4067.073
126.50  5849.099  257.749    0.000  257.749  1086.967 2298.935    0.000 2298.935    39.811 3738.935   29.858 3709.077
126.60  5913.632  195.120    0.000  195.120  1192.724 2185.809   11.414 2174.395    49.764 4040.236  223.385 3816.851
126.70  5929.582  169.240    0.000  169.240  1348.995 2350.376    0.000 2350.376   209.009 3953.070  120.637 3832.433
126.80  6004.196  169.503    0.000  169.503  1385.237 2109.419    0.000 2109.419   129.387 3929.617  324.319 3605.298
126.90  5828.731  160.487    0.000  160.487  1547.276 1952.880    0.000 1952.880   806.371 3685.429    0.000 3685.429
127.00  6038.067  170.648    0.000  170.648  1264.293 2147.466    0.000 2147.466   229.015 3818.428  572.626 3245.802
127.10  6036.290  191.634    0.000  191.634  1622.018 1965.928    0.000 1965.928   129.387 4143.951 1019.192 3124.759
127.20  5748.722  262.820    0.000  262.820  1538.396 2101.261    0.000 2101.261   209.009 3890.330  768.373 3121.957
127.30  6005.053  150.313    0.000  150.313  1362.343 2102.256    0.000 2102.256   248.820 3586.410  522.460 3063.950
127.40  5936.605  198.419    0.000  198.419  1684.434 1827.029    0.000 1827.029   238.868 3915.854  884.174 3031.680
127.50  5833.458  193.080    0.000  193.080  1410.078 1871.104    0.000 1871.104   199.056 3462.855  594.141 2868.715
127.60  5889.776  261.538    0.000  261.538  1581.285 2046.303    7.435 2038.867   228.915 3949.939  988.630 2961.309
127.70  5860.391  209.603    0.000  209.603  1358.334 1723.720    0.000 1723.720   141.350 3379.514  442.336 2937.177
127.80  5767.847  166.121    0.000  166.121  1298.760 1826.579    0.000 1826.579   162.462 3302.108  351.558 2950.551
127.90  5814.633  154.714    0.000  154.714  1436.061 1978.573    0.000 1978.573   152.308 3934.759  461.841 3472.919
128.00  5815.616  129.625    0.000  129.625  1336.327 1919.942   78.244 1841.698   169.198 3548.103  432.283 3115.820
128.10  5836.538  222.229    0.000  222.229  1536.116 1983.612   97.311 1886.302   209.009 3708.256  596.156 3112.100
128.20  5825.009  320.962    0.000  320.962  1173.082 2257.010   14.871 2242.139   150.096 3871.819  422.130 3449.689
128.30  5814.691  296.063    0.000  296.063  1213.379 2209.089    0.000 2209.089    69.670 3485.169  241.174 3243.995
128.40  5788.215  213.499    0.000  213.499  1200.924 2093.180    0.000 2093.180   159.245 3497.036  635.462 2861.575
128.50  5810.177  249.309    0.000  249.309  1147.264 2225.206    0.000 2225.206    49.764 3487.175  452.692 3034.483
128.60  5855.333  197.396    0.000  197.396  1364.553 2201.950    0.000 2201.950   218.962 3553.522  492.100 3061.422
128.70  5843.579  165.595    0.000  165.595  1301.128 2048.598    0.000 2048.598    49.965 3815.420  726.044 3089.377
128.80  5873.025  230.737    0.000  230.737  1486.029 2058.530    0.000 2058.530    69.670 4121.438 1099.517 3021.921
128.90  6059.338  234.592    0.000  234.592  1308.148 2047.891    0.000 2047.891    49.965 3409.959  662.003 2747.957
129.00  5816.146  226.648    0.000  226.648  1203.992 2217.475    0.000 2217.475    69.670 3671.367  471.395 3199.972
129.10  5830.436  200.879    0.000  200.879  1084.597 2084.574    0.000 2084.574    99.528 3322.623  396.001 2926.621
129.20  5813.125  181.610    0.000  181.610  1254.217 1985.963   55.764 1930.198    59.918 3307.722  462.543 2845.179
129.30  5610.408  250.823    0.000  250.823  1155.970 2068.099    0.000 2068.099    19.906 3353.380  473.108 2880.273
129.40  6097.692  194.470    0.000  194.470  1060.391 2073.288    0.000 2073.288    40.616 3285.218   30.060 3255.159
129.50  5886.332  231.209    0.000  231.209  1096.622 2223.422    0.000 2223.422    59.717 3871.211  152.308 3718.903
129.60  5850.166  255.976    0.000  255.976   932.803 2260.636    0.000 2260.636    19.906 3541.779  181.157 3360.622
129.70  5789.034  329.055    0.000  329.055  1214.360 2388.163    5.576 2382.587    19.906 3764.055  514.925 3249.130
129.80  5866.914  312.327    0.000  312.327   966.564 2542.985   70.679 2472.306    19.906 3846.694  585.297 3261.397
129.90  6019.796  298.409    0.000  298.409   987.447 2703.412   63.200 2640.212     9.953 4108.875  695.276 3413.599
130.00  5983.500  286.818    0.000  286.818  1064.443 2426.828   24.730 2402.098     9.953 4346.735  839.345 3507.389
130.10  5938.272  340.882    0.000  340.882  1156.389 2233.055    0.000 2233.055   180.755 3469.280  351.858 3117.422
130.20  5855.851  364.519    0.000  364.519  1256.664 2229.895    0.000 2229.895   131.397 3863.273  351.858 3511.415
130.30  5918.598  278.427    0.000  278.427  1571.440 2007.750    0.000 2007.750   262.191 3738.110  749.271 2988.839
130.40  5813.685  187.944    0.000  187.944  1208.790 2075.754    0.000 2075.754   402.227 3249.918   70.372 3179.546
130.50  5920.943  224.032    0.000  224.032  1122.808 2077.495    0.000 2077.495    79.923 3475.511    0.000 3475.511
130.60  6176.752  179.246    0.000  179.246  1206.495 2109.492    0.000 2109.492    10.053 3620.475    0.000 3620.475
130.70  5946.541  222.128    0.000  222.128  1442.178 2141.867    0.000 2141.867   272.845 3682.221   30.462 3651.759
130.80  5928.908  194.751    0.000  194.751  1050.487 2399.251    0.000 2399.251     0.000 4019.997    0.000 4019.997
130.90  5848.187  248.614    0.000  248.614  1147.326 2308.163    0.000 2308.163    10.053 3926.904   70.372 3856.532
131.00  5864.923  250.216    0.000  250.216  1013.696 2113.274    5.448 2107.826     0.000 3421.732    0.000 3421.732
131.10  5699.066  272.940    0.000  272.940   900.364 2248.209    0.000 2248.209     0.000 3457.510    0.000 3457.510
131.20  5794.658  306.651    0.000  306.651   989.690 2434.746   79.032 2355.715     0.000 3657.681   30.462 3627.219
131.30  5775.865  284.076    0.000  284.076  1060.082 2212.434  145.651 2066.783    19.906 3364.547  264.001 3100.546
131.40  5925.299  194.722    0.000  194.722   941.963 2274.577  147.640 2126.937    19.906 3497.144  100.934 3396.210
131.50  5768.366  166.053    0.000  166.053   805.248 2045.887    0.000 2045.887     0.000 3199.259   20.106 3179.153
131.60  5843.208  237.050    0.000  237.050   759.723 2380.770   22.306 2358.464     0.000 3501.767    0.000 3501.767
131.70  5730.304  241.198    0.000  241.198   882.309 2131.092    0.000 2131.092     0.000 3140.249    0.000 3140.249
131.80  5836.610  305.561    0.000  305.561   804.570 2204.448    0.000 2204.448     0.000 3386.755    0.000 3386.755
131.90  5851.020  330.101    0.000  330.101   791.445 2200.287   27.882 2172.404     0.000 3307.427    0.000 3307.427
132.00  5658.046  343.503    0.000  343.503   831.029 2169.480   16.729 2152.750     0.000 3276.276    0.000 3276.276
132.10  5601.655  270.833    0.000  270.833   711.092 2231.192    0.000 2231.192     0.000 2988.948    0.000 2988.948
132.20  5954.189  252.253    0.000  252.253   765.524 2294.299   51.362 2242.937     0.000 3058.624    0.000 3058.624
132.30  5710.860  269.053    0.000  269.053   734.920 2059.630    0.000 2059.630     0.000 2709.977    0.000 2709.977
132.40  5601.406  258.994    0.000  258.994  1015.763 1973.950    0.000 1973.950    50.769 3013.183   10.053 3003.130
132.50  5661.555  314.478    0.000  314.478   798.634 2251.408    0.000 2251.408     0.000 3215.551    0.000 3215.551
132.60  5543.873  290.421    0.000  290.421   902.437 2075.623    0.000 2075.623     0.000 3138.839    0.000 3138.839
132.70  5701.223  265.038    0.000  265.038   941.265 2063.074    0.000 2063.074     0.000 3077.111    0.000 3077.111
132.80  5747.751  231.565    0.000  231.565   701.537 2116.576    0.000 2116.576     0.000 2893.643    0.000 2893.643
132.90  5695.965  241.390    0.000  241.390   828.480 2064.226    0.000 2064.226     0.000 3101.754    0.000 3101.754
133.00  5756.983  265.760    0.000  265.760  1026.436 2350.244   47.210 2303.035     0.000 3658.705    0.000 3658.705
133.10  5626.412  242.540    0.000  242.540   977.527 2161.750    0.000 2161.750     0.000 3560.182  110.886 3449.295
133.20  5626.910  318.187    0.000  318.187   951.167 2189.951    0.000 2189.951     0.000 3437.835   10.053 3427.782
133.30  5416.097  395.989    0.000  395.989   784.381 2285.961    0.000 2285.961     0.000 3458.246   10.154 3448.092
133.40  5445.751  390.846    0.000  390.846   906.277 2138.055    0.000 2138.055     0.000 3417.117  140.743 3276.374
133.50  5605.817  358.117    0.000  358.117   807.586 2290.301    0.000 2290.301     0.000 3654.159  140.743 3513.415
133.60  5521.812  406.294    0.000  406.294   617.923 2471.212    0.000 2471.212     0.000 3502.361  150.796 3351.565
133.70  5386.394  533.122    0.000  533.122   511.048 2674.926    0.000 2674.926     0.000 3619.181  100.531 3518.650
133.80  5373.568  608.964    0.000  608.964   602.453 2421.477    0.000 2421.477     0.000 3427.962  160.850 3267.112
133.90  5291.887  581.809    0.000  581.809   646.721 2278.075    0.000 2278.075     0.000 3255.250  129.988 3125.261
134.00  5508.706  510.794    0.000  510.794   734.650 2265.402    3.718 2261.685     0.000 3497.726  271.233 3226.493
134.10  5301.585  546.849    0.000  546.849   747.798 2246.439    0.000 2246.439   181.157 3055.188    0.000 3055.188
134.20  5539.217  393.690    0.000  393.690   769.793 2441.445    0.000 2441.445   774.796 3081.224    0.000 3081.224
134.30  5521.712  476.182    0.000  476.182   668.870 2421.667    0.000 2421.667     0.000 3439.323  172.616 3266.707
134.40  5585.783  368.382    0.000  368.382  1032.652 2103.909   37.437 2066.472     0.000 3830.075  877.441 2952.633
134.50  5452.974  448.873    0.000  448.873  1031.660 2278.502    0.000 2278.502     0.000 4014.355  718.305 3296.050
134.60  5680.946  339.217    0.000  339.217   997.637 2251.477   18.588 2232.889     0.000 3853.016  667.435 3185.581
134.70  5440.322  311.590    0.000  311.590   817.099 2082.873    0.000 2082.873     0.000 3296.061    0.000 3296.061
134.80  5383.690  313.941    0.000  313.941   573.994 2190.861    0.000 2190.861     0.000 3277.768    0.000 3277.768
134.90  5297.076  348.421    0.000  348.421   584.257 2248.119    0.000 2248.119     0.000 3361.303   10.154 3351.149
135.00  5285.287  360.102    0.000  360.102   712.474 2116.545   57.797 2058.748     0.000 3524.765  363.826 3160.939
135.10  5468.093  365.958    0.000  365.958  1131.177 1925.656    0.000 1925.656     0.000 3533.523  221.168 3312.355
135.20  5663.412  311.601    0.000  311.601   892.369 2144.876    0.000 2144.876     0.000 3444.044    0.000 3444.044
135.30  5575.644  217.454    0.000  217.454   881.683 2190.895    0.000 2190.895     0.000 3420.531    0.000 3420.531
135.40  5588.111  251.976    0.000  251.976  1162.588 2153.105    0.000 2153.105    20.308 3841.573    0.000 3841.573
135.50  5619.124  286.036    0.000  286.036  1198.628 2050.769    0.000 2050.769     0.000 3693.073    0.000 3693.073
135.60  5516.185  289.473    0.000  289.473   909.362 2079.420    0.000 2079.420     0.000 3540.266    0.000 3540.266
135.70  5650.237  278.782    0.000  278.782   817.810 2089.795    0.000 2089.795     0.000 3239.477    0.000 3239.477
135.80  5648.859  255.802    0.000  255.802  1067.306 1974.966    0.000 1974.966     0.000 3543.187    0.000 3543.187
135.90  5644.193  287.998    0.000  287.998  1076.932 2106.624    0.000 2106.624    20.107 3570.919    0.000 3570.919
136.00  5578.699  263.958    0.000  263.958  1255.845 1979.483    0.000 1979.483     0.000 4017.888    0.000 4017.888
136.10  5506.830  398.639    0.000  398.639   942.003 2146.500    0.000 2146.500     0.000 3635.872    0.000 3635.872
136.20  5499.946  274.316    0.000  274.316  1140.702 1950.181    0.000 1950.181     0.000 3529.106    0.000 3529.106
136.30  5514.500  323.545    0.000  323.545  1124.520 2059.661    0.000 2059.661     0.000 3446.367    0.000 3446.367
136.40  5601.820  307.635    0.000  307.635  1035.073 2026.186    0.000 2026.186     0.000 3488.083    0.000 3488.083
136.50  5812.846  329.370    0.000  329.370  1249.890 1997.115    0.000 1997.115     0.000 3719.106    0.000 3719.106
136.60  5684.313  307.291    0.000  307.291  1174.716 2025.695    0.000 2025.695     0.000 3395.277    0.000 3395.277
136.70  5532.589  281.529    0.000  281.529  1086.259 1980.143    0.000 1980.143    10.154 3514.923    0.000 3514.923
136.80  5448.209  335.529    0.000  335.529   935.212 2294.261    0.000 2294.261     0.000 3628.123    0.000 3628.123
136.90  5726.853  225.008    0.000  225.008   981.171 2207.184    0.000 2207.184     0.000 3655.773    0.000 3655.773
137.00  5461.112  263.940    0.000  263.940   818.920 2226.495    0.000 2226.495     0.000 3521.847    0.000 3521.847
137.10  5521.583  293.207    0.000  293.207   556.283 2413.060    0.000 2413.060     0.000 3463.155    0.000 3463.155
137.20  5331.209  382.461    0.000  382.461   731.937 2313.886    0.000 2313.886     0.000 3447.674    0.000 3447.674
137.30  5319.508  360.157    0.000  360.157   425.462 2499.274    0.000 2499.274     0.000 3389.060    0.000 3389.060
137.40  5170.879  433.296    0.000  433.296   442.500 2376.526    0.000 2376.526     0.000 3319.699    0.000 3319.699
137.50  5093.987  465.106    0.000  465.106   302.459 2594.871    0.000 2594.871     0.000 3329.448    0.000 3329.448
137.60  5304.963  445.283    0.000  445.283   617.206 2382.871    0.000 2382.871    91.385 3511.402    0.000 3511.402
137.70  5308.345  404.085    0.000  404.085   639.162 2432.161    0.000 2432.161    20.308 3635.359    0.000 3635.359
137.80  5315.207  273.881    0.000  273.881   622.674 2414.793    0.000 2414.793    10.053 3659.183    0.000 3659.183
137.90  5455.736  285.513    0.000  285.513   612.879 2365.994    0.000 2365.994    20.308 3466.577    0.000 3466.577
138.00  5518.606  212.505    0.000  212.505   692.549 2217.751    0.000 2217.751    20.308 3446.473    0.000 3446.473
138.10  5463.411  248.545    0.000  248.545   658.695 2612.875    0.000 2612.875     0.000 3896.846    0.000 3896.846
138.20  5358.475  343.694    0.000  343.694   635.210 2513.877    0.000 2513.877     0.000 3736.896    0.000 3736.896
138.30  5474.577  287.212    0.000  287.212   717.318 2456.376    0.000 2456.376     0.000 3725.741    0.000 3725.741
138.40  5286.323  305.702    0.000  305.702   942.683 2323.873    0.000 2323.873   131.195 3693.673    0.000 3693.673
138.50  5365.597  256.691    0.000  256.691  1156.344 2023.836    0.000 2023.836   292.648 3177.936    0.000 3177.936
138.60  5528.476  275.705    0.000  275.705   923.100 2267.666    0.000 2267.666   141.146 3412.785    0.000 3412.785
138.70  5452.190  253.487    0.000  253.487   755.224 2286.297    0.000 2286.297    80.425 3331.638    0.000 3331.638
138.80  5620.438  229.716    0.000  229.716   560.696 2435.066    0.000 2435.066     0.000 3251.226    0.000 3251.226
138.90  5618.492  207.485    0.000  207.485   775.431 2302.713    0.000 2302.713    20.308 3607.018    0.000 3607.018
139.00  5887.780  225.208    0.000  225.208   963.049 2339.706    0.000 2339.706    90.478 3549.404    0.000 3549.404
139.10  5797.767  253.227    0.000  253.227   977.212 2424.027    0.000 2424.027     0.000 3637.461    0.000 3637.461
139.20  5428.698  249.003    0.000  249.003   900.805 1924.568    0.000 1924.568    20.308 3032.765    0.000 3032.765
139.30  5432.782  262.658    0.000  262.658   729.073 2024.701    0.000 2024.701     0.000 3226.088    0.000 3226.088
139.40  5357.401  280.845    0.000  280.845   674.721 2041.441    0.000 2041.441     0.000 2985.105    0.000 2985.105
139.50  5184.609  274.918    0.000  274.918   608.549 2074.702    0.000 2074.702     0.000 2824.358    0.000 2824.358
139.60  5153.510  220.988    0.000  220.988   636.248 1900.706    0.000 1900.706     0.000 2748.665    0.000 2748.665
139.70  5071.049  308.788    0.000  308.788   584.258 2073.206    0.000 2073.206     0.000 2779.938    0.000 2779.938
139.80  5153.239  331.337    0.000  331.337   521.739 2004.007    0.000 2004.007     0.000 2504.180    0.000 2504.180
139.90  5072.078  286.356    0.000  286.356   522.782 2018.666    0.000 2018.666     0.000 2343.729    0.000 2343.729
140.00  5027.606  241.833    0.000  241.833   475.746 2020.522    0.000 2020.522     0.000 2231.030    0.000 2231.030
140.10  5085.716  240.378    0.000  240.378   417.593 2069.359    0.000 2069.359     0.000 2613.154    0.000 2613.154
140.20  5215.204  183.555    0.000  183.555   576.043 1822.967    0.000 1822.967     0.000 2233.232    0.000 2233.232
140.30  5255.699  226.911    0.000  226.911   585.512 1867.018    0.000 1867.018     0.000 2566.010    0.000 2566.010
140.40  5054.614  243.832    0.000  243.832   619.365 1859.101    0.000 1859.101     0.000 2512.224    0.000 2512.224
140.50  5219.994  297.583    0.000  297.583   492.381 1936.680    0.000 1936.680     0.000 2472.707    0.000 2472.707
140.60  5260.887  307.843    0.000  307.843   634.747 1985.855    0.000 1985.855     0.000 2643.215    0.000 2643.215
140.70  5266.643  306.739    0.000  306.739   569.544 1924.369    0.000 1924.369     0.000 2524.667    0.000 2524.667
140.80  5214.069  199.312    0.000  199.312   946.081 1761.103    0.000 1761.103     0.000 2603.403    0.000 2603.403
140.90  5268.903  181.652    0.000  181.652   841.186 1818.528    0.000 1818.528     0.000 2699.402    0.000 2699.402
141.00  5228.369  174.285    0.000  174.285   565.276 2091.841    0.000 2091.841     0.000 2610.939    0.000 2610.939
141.10  5273.008  291.920    0.000  291.920   646.039 2152.634    0.000 2152.634     0.000 2512.123    0.000 2512.123
141.20  5350.478  221.157    0.000  221.157   515.515 2155.542    0.000 2155.542     0.000 2495.235    0.000 2495.235
141.30  5141.577  265.601    0.000  265.601   496.666 2154.201    0.000 2154.201     0.000 2781.752    0.000 2781.752
141.40  5300.935  235.614    0.000  235.614   551.357 2112.125    0.000 2112.125     0.000 2760.435    0.000 2760.435
141.50  5257.572  249.756    0.000  249.756   656.065 1878.191    0.000 1878.191     0.000 2396.810    0.000 2396.810
141.60  5302.470  229.323    0.000  229.323   690.398 1835.652    0.000 1835.652     0.000 2622.102    0.000 2622.102
141.70  5352.299  230.917    0.000  230.917   764.458 1875.939    0.000 1875.939     0.000 2722.831    0.000 2722.831
141.80  5099.991  242.853    0.000  242.853   737.023 1852.259    0.000 1852.259     0.000 2493.299    0.000 2493.299
141.90  5158.077  215.308    0.000  215.308   856.023 1674.196    0.000 1674.196     0.000 2472.810    0.000 2472.810
142.00  5221.322  266.335    0.000  266.335   711.790 1901.657    0.000 1901.657     0.000 2450.790    0.000 2450.790
142.10  5371.905  225.722    0.000  225.722   657.363 2051.767    0.000 2051.767     0.000 2896.254    0.000 2896.254
142.20  5334.600  251.775    0.000  251.775   680.621 2118.653    0.000 2118.653     0.000 2844.475    0.000 2844.475
142.30  5257.716  217.653    0.000  217.653   540.593 2021.381    0.000 2021.381     0.000 2642.409    0.000 2642.409
142.40  5281.309  220.710    0.000  220.710   514.089 2249.056    0.000 2249.056     0.000 3037.707    0.000 3037.707
142.50  5391.177  226.217    0.000  226.217   639.716 2135.755    0.000 2135.755     0.000 2935.568    0.000 2935.568
142.60  5279.054  253.958    0.000  253.958   425.488 2291.038    0.000 2291.038     0.000 2599.070    0.000 2599.070
142.70  5215.209  224.446    0.000  224.446   398.430 2237.910    0.000 2237.910     0.000 2703.741    0.000 2703.741
142.80  5265.515  204.628    0.000  204.628   441.631 2218.350    0.000 2218.350     0.000 2840.551    0.000 2840.551
142.90  5155.979  276.069    0.000  276.069   641.478 2016.897    0.000 2016.897    30.159 2766.254    0.000 2766.254
143.00  5175.627  277.604    0.000  277.604   432.767 2084.725    0.000 2084.725     0.000 2480.251    0.000 2480.251
143.10  5180.086  299.466    0.000  299.466   465.960 2248.935    0.000 2248.935     0.000 2827.193    0.000 2827.193
143.20  5163.653  335.952    0.000  335.952   506.607 2098.974    0.000 2098.974     0.000 2783.157    0.000 2783.157
143.30  5457.299  219.124    0.000  219.124   658.011 1839.269    0.000 1839.269     0.000 2618.180    0.000 2618.180
143.40  5512.838  255.087    0.000  255.087   806.605 1817.396    0.000 1817.396     0.000 2637.387    0.000 2637.387
143.50  5456.777  229.483    0.000  229.483   627.620 1909.771    0.000 1909.771     0.000 2537.760    0.000 2537.760
143.60  5536.451  156.919    0.000  156.919   521.169 2090.371    0.000 2090.371     0.000 2459.035    0.000 2459.035
143.70  5519.637  205.706    0.000  205.706   423.296 2131.012    0.000 2131.012    49.764 2678.803    0.000 2678.803
143.80  5404.529  245.367    0.000  245.367   407.983 2177.612    0.000 2177.612     9.953 2476.223    0.000 2476.223
143.90  5520.432  223.114    0.000  223.114   507.682 2057.262    0.000 2057.262    19.906 2425.057    0.000 2425.057
144.00  5642.082  225.292    0.000  225.292   610.006 2243.419    0.000 2243.419     0.000 3355.787    0.000 3355.787
144.10  5552.248  217.501    0.000  217.501   531.331 2002.025    0.000 2002.025     0.000 2830.407    0.000 2830.407
144.20  5394.642  287.226    0.000  287.226   544.129 2039.355    0.000 2039.355     0.000 2818.228    0.000 2818.228
144.30  5493.148  248.229    0.000  248.229   576.034 2213.258    0.000 2213.258     0.000 3113.994    0.000 3113.994
144.40  5542.150  312.331    0.000  312.331   744.848 2269.545    0.000 2269.545     0.000 3407.446    0.000 3407.446
144.50  5674.391  241.095    0.000  241.095   750.906 2012.600    0.000 2012.600     0.000 2995.070    0.000 2995.070
144.60  5430.177  276.698    0.000  276.698   702.699 2205.087    0.000 2205.087    20.107 3258.462    0.000 3258.462
144.70  5668.953  260.150    0.000  260.150   980.638 2310.831    0.000 2310.831    10.053 3746.047    0.000 3746.047
144.80  5588.175  190.320    0.000  190.320   876.408 1845.119    0.000 1845.119     0.000 2833.308    0.000 2833.308
144.90  5453.049  197.042    0.000  197.042   881.974 1711.349    0.000 1711.349     0.000 2699.590    0.000 2699.590
145.00  5371.150  193.786    0.000  193.786   854.699 1775.276    0.000 1775.276     0.000 2657.265    0.000 2657.265
145.10  5231.894  231.013    0.000  231.013   766.900 1779.313    0.000 1779.313    19.906 2761.937    0.000 2761.937
145.20  5334.284  242.987    0.000  242.987   719.292 1746.477    0.000 1746.477     0.000 2529.812    0.000 2529.812
145.30  5308.040  229.496    0.000  229.496   614.716 1726.463    0.000 1726.463     9.953 2177.237    0.000 2177.237
145.40  5519.966  196.463    0.000  196.463   997.636 1597.329    0.000 1597.329     0.000 2883.085    0.000 2883.085
145.50  5349.389  287.224    0.000  287.224  1031.971 1681.808    0.000 1681.808    29.858 2929.039    0.000 2929.039
145.60  5505.459  234.992    0.000  234.992  1100.362 1551.578    0.000 1551.578    59.717 2922.794    0.000 2922.794
145.70  5611.295  168.688    0.000  168.688  1181.065 1457.503    0.000 1457.503     9.953 3001.810    0.000 3001.810
145.80  5498.036  142.561    0.000  142.561   934.773 1869.857    0.000 1869.857     0.000 2851.913    0.000 2851.913
145.90  5594.958  222.061    0.000  222.061   793.190 1886.237    0.000 1886.237    19.906 2860.254    0.000 2860.254
146.00  5664.225  163.314    0.000  163.314   809.830 1924.414    0.000 1924.414     0.000 3042.920    0.000 3042.920
146.10  5607.958  153.405    0.000  153.405   849.476 1814.717    0.000 1814.717     0.000 2642.915    0.000 2642.915
146.20  5868.802  194.197    0.000  194.197  1028.015 1686.758    0.000 1686.758     0.000 2730.368    0.000 2730.368
146.30  5305.903  218.953    0.000  218.953  1022.996 1659.515    0.000 1659.515     0.000 2890.614    0.000 2890.614
146.40  5657.230  187.517    0.000  187.517  1040.479 1821.210    0.000 1821.210     0.000 3227.710    0.000 3227.710
146.50  5439.600  206.905    0.000  206.905  1006.712 1769.803    0.000 1769.803    19.906 2918.256    0.000 2918.256
146.60  5380.929  252.312    0.000  252.312  1269.438 1500.180    0.000 1500.180     9.953 2925.918    0.000 2925.918
146.70  5458.845  231.613    0.000  231.613  1161.474 1719.323    0.000 1719.323     9.953 3344.624    0.000 3344.624
146.80  5261.291  184.880    0.000  184.880   908.734 1779.180    0.000 1779.180     0.000 2733.192    0.000 2733.192
146.90  5274.583  246.405    0.000  246.405   861.414 2005.693    0.000 2005.693    19.906 3070.758    0.000 3070.758
147.00  5618.136  211.095    0.000  211.095   932.999 1713.133    0.000 1713.133     0.000 2934.452    0.000 2934.452
147.10  5662.530  194.847    0.000  194.847   878.579 1911.863    0.000 1911.863   139.339 3079.515    0.000 3079.515
147.20  5387.549  193.722    0.000  193.722   877.539 1872.880    0.000 1872.880   169.198 2693.278    0.000 2693.278
147.30  5578.733  192.366    0.000  192.366   737.457 2151.284    0.000 2151.284    39.811 3345.129    0.000 3345.129
147.40  5720.975  156.275    0.000  156.275  1066.944 1968.760    0.000 1968.760   149.292 3285.708    0.000 3285.708
147.50  5725.906  180.739    0.000  180.739  1018.585 1888.280    0.000 1888.280     9.953 3324.315    0.000 3324.315
147.60  5646.377  120.975    0.000  120.975  1391.650 1554.276    0.000 1554.276    29.858 3268.124    0.000 3268.124
147.70  5933.887  106.605    0.000  106.605  1424.083 1313.783    0.000 1313.783   109.481 2835.530    0.000 2835.530
147.80  5724.526  170.571    0.000  170.571  1228.751 1508.801    0.000 1508.801    99.528 3084.243    0.000 3084.243
147.90  5542.404  131.607    0.000  131.607  1293.436 1442.353    0.000 1442.353    59.717 3234.137    0.000 3234.137
148.00  5697.142  189.996    0.000  189.996  1055.477 1566.863    0.000 1566.863    79.623 2814.018    0.000 2814.018
148.10  5659.735  149.442    0.000  149.442   868.809 1714.876    0.000 1714.876    59.717 2562.995    0.000 2562.995
148.20  5682.991  179.185    0.000  179.185   905.594 1611.475    0.000 1611.475     0.000 2806.583    0.000 2806.583
148.30  5674.986  283.072    0.000  283.072   968.631 1680.335    0.000 1680.335     9.953 2991.853    0.000 2991.853
148.40  5741.369  255.657    0.000  255.657  1046.107 1714.710    0.000 1714.710   199.861 2719.323    0.000 2719.323
148.50  5711.270  213.222    0.000  213.222   960.378 1846.481    0.000 1846.481   160.250 2765.466    0.000 2765.466
148.60  5841.283  242.893    0.000  242.893  1187.600 1779.736    0.000 1779.736   300.791 2790.295    0.000 2790.295
148.70  5928.171  272.473    0.000  272.473  1091.805 1940.429    0.000 1940.429    59.917 3539.865    0.000 3539.865
148.80  6046.998  305.985    0.000  305.985   903.940 2058.814    0.000 2058.814    39.811 3189.813    0.000 3189.813
148.90  5787.954  386.332    0.000  386.332  1056.871 2000.582    0.000 2000.582    20.006 3270.543    0.000 3270.543
149.00  5741.906  349.966    0.000  349.966  1066.451 1891.797    0.000 1891.797     0.000 3005.427    0.000 3005.427
149.10  6046.752  238.568    0.000  238.568  1014.147 2019.420    0.000 2019.420     0.000 2923.095    0.000 2923.095
149.20  5899.334  233.432    0.000  233.432  1276.625 1998.783    0.000 1998.783     0.000 3835.818    0.000 3835.818
149.30  5942.221  189.872    0.000  189.872  1336.798 2022.487    0.000 2022.487    60.319 3567.905    0.000 3567.905
149.40  5883.019  240.219    0.000  240.219  1336.633 2273.492    0.000 2273.492   494.013 3724.936    0.000 3724.936
149.50  5802.125  216.242    0.000  216.242  1524.435 1817.956    0.000 1817.956   494.215 3126.067    0.000 3126.067
149.60  5892.834  240.621    0.000  240.621  1494.385 1799.225    0.000 1799.225    40.414 3310.450    0.000 3310.450
149.70  5891.167  215.828    0.000  215.828  1576.101 1726.502    0.000 1726.502   243.693 3543.388  121.847 3421.542
149.80  5565.298  215.886    0.000  215.886  1445.060 1675.493    0.000 1675.493     0.000 3488.291   10.154 3478.137
149.90  5725.534  249.019    0.000  249.019  1319.601 1635.492    0.000 1635.492    79.623 3312.555    0.000 3312.555
150.00  5801.960  300.981    0.000  300.981  1353.343 1831.088    0.000 1831.088    70.674 3716.079  110.786 3605.293
150.10  5677.495  270.848    0.000  270.848  1255.003 1601.866    0.000 1601.866    10.053 3081.028    0.000 3081.028
150.20  5747.261  238.900    0.000  238.900  1233.221 1798.322    0.000 1798.322    10.053 3598.171    0.000 3598.171
150.30  5784.556  233.542    0.000  233.542  1255.420 1755.829    0.000 1755.829    20.106 3306.024    0.000 3306.024
150.40  5841.387  161.887    0.000  161.887  1453.391 1651.415   61.950 1589.465     0.000 3256.350   20.207 3236.143
150.50  5887.473  178.570    0.000  178.570  1414.069 1786.664   39.861 1746.802     0.000 3546.490   50.467 3496.022
150.60  5703.163  237.963    0.000  237.963  1290.263 1811.798    0.000 1811.798     0.000 3515.629   10.154 3505.475
150.70  5899.090  220.923    0.000  220.923  1293.629 1893.420    0.000 1893.420     0.000 3616.270   20.308 3595.962
150.80  5914.663  189.531    0.000  189.531  1196.768 1879.854   15.219 1864.635     0.000 3540.655   20.308 3520.347
150.90  5775.168  220.836    0.000  220.836  1119.153 1960.160    0.000 1960.160     0.000 3702.721    0.000 3702.721
151.00  5901.373  194.870    0.000  194.870  1257.251 1996.209   11.153 1985.057     0.000 3577.350   80.425 3496.925
151.10  5776.107  270.875    0.000  270.875  1005.029 1991.216   39.948 1951.268     0.000 3463.541   10.053 3453.488
151.20  5720.758  280.019    0.000  280.019   803.045 2316.085   46.470 2269.615     0.000 3483.357    0.000 3483.357
151.30  5631.321  327.523    0.000  327.523   791.812 2505.624  159.402 2346.222     0.000 3922.198  223.385 3698.813
151.40  5889.097  293.944    0.000  293.944   854.319 2435.770   87.462 2348.308     0.000 3803.472  203.078 3600.394
151.50  5812.893  343.056    0.000  343.056  1098.632 2353.991  106.050 2247.941     0.000 4124.850  223.285 3901.566
151.60  5817.596  311.913    0.000  311.913  1041.606 2216.640   47.557 2169.083     0.000 3897.752   91.385 3806.367
151.70  5748.743  347.195    0.000  347.195  1047.351 2199.296    0.000 2199.296     0.000 3733.166  232.733 3500.433
151.80  5480.021  400.424    0.000  400.424  1251.417 2231.983    0.000 2231.983     0.000 3855.917  303.105 3552.812
151.90  5489.790  372.834    0.000  372.834  1264.456 1990.619    9.511 1981.107     0.000 3511.199   20.308 3490.891
152.00  5538.906  328.959    0.000  328.959  1324.199 1984.539    0.000 1984.539     0.000 3959.168  715.282 3243.886
152.10  5810.241  239.507    0.000  239.507  1268.674 1999.560    9.512 1990.048     0.000 3545.080  333.969 3211.110
152.20  5721.379  169.828    0.000  169.828  1396.800 1813.070    0.000 1813.070     0.000 3588.920  355.386 3233.534
152.30  5700.424  231.669    0.000  231.669  1154.356 1966.806   62.171 1904.636     0.000 3536.251  324.119 3212.132
152.40  5689.290  235.786    0.000  235.786  1181.982 1797.725    0.000 1797.725    50.769 3226.611  172.616 3053.995
152.50  5747.134  205.048    0.000  205.048  1033.651 1750.142    0.000 1750.142    29.858 3120.247    0.000 3120.247
152.60  5618.000  217.927    0.000  217.927  1132.317 1720.899    0.000 1720.899    10.154 3199.773    0.000 3199.773
152.70  5512.436  138.680    0.000  138.680  1221.339 1563.085    0.000 1563.085   189.305 3068.673    0.000 3068.673
152.80  5665.521  117.439    0.000  117.439  1320.315 1601.485    0.000 1601.485     9.953 3176.839  192.522 2984.318
152.90  5953.813  128.077    0.000  128.077  1571.516 1656.009    0.000 1656.009   121.646 3403.157  355.386 3047.771
153.00  5743.865  159.058    0.000  159.058  1242.337 1950.906  134.672 1816.234    19.906 3270.049  304.616 2965.433
153.10  5860.383   99.466    0.000   99.466  1477.916 1756.569   77.994 1678.575    60.320 3553.950  121.847 3432.104
153.20  5705.712  137.559    0.000  137.559  1317.569 1774.076    5.620 1768.456     0.000 3212.540   91.385 3121.155
153.30  5705.970  114.354    0.000  114.354  1189.888 1828.021   81.799 1746.222     0.000 3347.754   81.231 3266.523
153.40  5823.117  146.226    0.000  146.226  1321.653 1777.446    9.511 1767.934    10.053 3375.098  121.645 3253.452
153.50  5848.898  155.961    0.000  155.961  1122.498 1904.699    0.000 1904.699    99.528 3053.791   50.769 3003.022
153.60  5835.164  115.964    0.000  115.964  1135.070 1892.335    0.000 1892.335   109.581 2932.347    0.000 2932.347
153.70  5966.332  134.327    0.000  134.327  1263.485 1914.859  106.398 1808.461     0.000 3361.327  223.385 3137.942
153.80  5819.773  171.906    0.000  171.906  1141.607 1995.463   41.851 1953.612    20.107 3372.088   10.154 3361.934
153.90  5796.939  170.244    0.000  170.244  1126.001 2120.760    0.000 2120.760    39.811 3550.225    0.000 3550.225
154.00  5937.773  173.374    0.000  173.374  1548.400 1854.974   83.223 1771.751    40.012 3691.573  213.231 3478.341
154.10  5761.760  151.034    0.000  151.034  1530.376 1468.918    0.000 1468.918     0.000 3369.064   99.729 3269.336
154.20  5935.349  140.530    0.000  140.530  1601.639 1605.193   22.222 1582.971     0.000 3460.553  222.078 3238.475
154.30  6011.913  200.090    0.000  200.090  1627.351 1653.911  126.193 1527.718    29.858 3734.987  313.058 3421.929
154.40  5969.207  152.410    0.000  152.410  1605.862 1955.667  138.868 1816.799     9.953 4088.158  182.770 3905.388
154.50  5844.335  212.934    0.000  212.934  1586.747 1907.863   76.092 1831.771     9.953 3929.723  172.011 3757.712
154.60  5986.200  172.383    0.000  172.383  1646.852 1947.872    3.632 1944.240    50.769 4052.070  282.597 3769.473
154.70  6189.743  120.979    0.000  120.979  1464.403 2074.256   75.831 1998.425     0.000 3876.451  212.828 3663.623
154.80  6087.244  188.465    0.000  188.465  1463.185 2004.803    0.000 2004.803     0.000 3910.241  223.385 3686.856
154.90  6040.644  185.357    0.000  185.357  1471.324 2124.028   83.701 2040.327     0.000 4280.704  172.616 4108.088
155.00  5996.699  237.158    0.000  237.158  1403.907 1935.836    0.000 1935.836     0.000 3967.847    0.000 3967.847
155.10  6009.794  171.649    0.000  171.649  1403.164 1885.278    0.000 1885.278     0.000 3648.149   20.308 3627.842
155.20  5873.307  163.569    0.000  163.569  1681.883 1816.584    7.609 1808.975     0.000 3980.391  213.231 3767.160
155.30  5911.075  203.501    0.000  203.501  1717.082 1910.162    0.000 1910.162   120.437 4010.251   10.154 4000.098
155.40  5822.650  180.914    0.000  180.914  1568.481 1890.513    0.000 1890.513   222.478 3844.868  100.531 3744.337
155.50  5924.979   90.199    0.000   90.199  1862.991 1729.433   11.414 1718.020   121.645 4284.900  434.002 3850.899
155.60  5860.219  119.245    0.000  119.245  1752.399 1577.152    0.000 1577.152   101.338 3816.142   20.308 3795.834
155.70  5860.415  183.194    0.000  183.194  1827.011 1821.273    0.000 1821.273   401.522 4010.161   70.876 3939.285
155.80  6044.607  152.865    0.000  152.865  1707.553 1712.221    0.000 1712.221   271.436 3971.441  141.852 3829.589
155.90  6050.835  138.337    0.000  138.337  1483.155 2042.781    7.609 2035.171   192.321 4118.843  253.847 3864.996
156.00  5975.236  190.500    0.000  190.500  1324.823 2306.112    0.000 2306.112   119.635 4278.373  212.123 4066.251
156.10  6012.960  261.797    0.000  261.797  1297.193 2381.731    0.000 2381.731    20.106 4444.853  263.598 4181.256
156.20  6070.299  267.355    0.000  267.355  1410.289 2167.396    9.512 2157.884     9.953 4102.756  131.900 3970.857
156.30  6175.667  246.227    0.000  246.227  1313.356 2259.900    0.000 2259.900   101.539 3980.008  101.539 3878.469
156.40  6103.839  213.146    0.000  213.146  1149.257 2446.903   81.799 2365.104     0.000 4335.575  264.001 4071.574
156.50  6168.697  244.647    0.000  244.647  1448.667 2080.582    1.902 2078.680   182.770 3875.154  172.616 3702.539
156.60  5978.316  289.662    0.000  289.662  1347.492 2344.625    0.000 2344.625   142.154 4115.214    0.000 4115.214
156.70  6074.834  228.933    0.000  228.933  1262.587 2234.814   28.535 2206.279     0.000 4051.183  284.309 3766.874
156.80  6025.819  245.103    0.000  245.103  1039.510 2380.011  119.279 2260.732     0.000 3915.763  364.431 3551.332
156.90  5988.523  276.445    0.000  276.445  1002.452 2253.258    0.000 2253.258     0.000 3763.869  152.308 3611.561
157.00  5844.926  356.227    0.000  356.227  1031.285 2267.473    9.512 2257.961    40.616 3749.486  111.693 3637.793
157.10  5909.467  266.199    0.000  266.199   995.102 2268.909   32.339 2236.569     0.000 3571.142    0.000 3571.142
157.20  6036.254  271.634    0.000  271.634   767.903 2397.840   38.046 2359.794    19.906 3800.360   20.308 3780.052
157.30  6240.772  265.299    0.000  265.299   846.890 2308.671   72.287 2236.383     0.000 3483.773   91.385 3392.389
157.40  6307.096  237.711    0.000  237.711  1072.397 2230.932   55.167 2175.765    29.858 3465.779   81.231 3384.548
157.50  6233.360  260.635    0.000  260.635  1159.003 2093.993   87.506 2006.487    49.764 3308.045  182.770 3125.275
157.60  5880.358  276.225    0.000  276.225   981.404 2103.946    0.000 2103.946    19.906 3314.685   81.231 3233.454
157.70  5996.989  335.331    0.000  335.331  1114.986 1822.410    0.000 1822.410     9.953 3049.677    0.000 3049.677
157.80  6103.626  327.998    0.000  327.998  1273.494 1714.303    0.000 1714.303     9.953 3141.867  111.693 3030.174
157.90  5791.757  344.207    0.000  344.207  1167.527 1755.724    0.000 1755.724     0.000 3121.156   50.769 3070.386
158.00  5897.134  359.296    0.000  359.296  1089.221 1793.078    0.000 1793.078     0.000 3058.422    0.000 3058.422
158.10  6073.921  390.295    0.000  390.295  1106.768 1714.750    0.000 1714.750     0.000 3171.124    0.000 3171.124
158.20  5888.222  322.474    0.000  322.474  1289.228 1528.756    0.000 1528.756     0.000 2990.962    0.000 2990.962
158.30  6132.466  327.964    0.000  327.964  1070.202 1872.467    0.000 1872.467    10.154 3111.711    0.000 3111.711
158.40  6097.245  318.172    0.000  318.172  1116.503 1941.925    0.000 1941.925     0.000 3137.240    0.000 3137.240
158.50  6006.315  279.290    0.000  279.290  1007.342 1836.711    0.000 1836.711     0.000 3122.568    0.000 3122.568
158.60  5816.928  249.849    0.000  249.849  1003.837 1833.822    0.000 1833.822     0.000 2988.355    0.000 2988.355
158.70  6039.324  251.484    0.000  251.484  1193.978 1873.909    0.000 1873.909    71.077 3215.960   50.769 3165.191
158.80  5815.687  266.532    0.000  266.532  1025.590 2058.227    0.000 2058.227     0.000 3591.051    0.000 3591.051
158.90  5895.159  295.946    0.000  295.946  1101.905 1836.391    0.000 1836.391     0.000 3071.594    0.000 3071.594
159.00  5915.002  253.374    0.000  253.374  1260.762 1893.049   24.730 1868.319    71.077 3674.191    0.000 3674.191
159.10  5989.338  213.935    0.000  213.935  1205.052 2215.271   77.994 2137.277     0.000 3949.351   81.231 3868.120
159.20  6019.994  290.765    0.000  290.765  1044.763 2145.741    0.000 2145.741     0.000 3541.583    0.000 3541.583
159.30  5753.734  359.241    0.000  359.241   999.133 1919.246    0.000 1919.246     0.000 3289.647    0.000 3289.647
159.40  5833.934  312.521    0.000  312.521  1190.238 1962.603    0.000 1962.603     0.000 3643.625    0.000 3643.625
159.50  5899.800  249.432    0.000  249.432  1068.892 1902.149    0.000 1902.149    30.462 3244.815    0.000 3244.815
159.60  5740.429  229.627    0.000  229.627   880.098 2147.644    0.000 2147.644     0.000 3456.432    0.000 3456.432
159.70  5733.935  235.694    0.000  235.694   979.019 1857.596    0.000 1857.596     0.000 3133.017    0.000 3133.017
159.80  5781.942  260.790    0.000  260.790  1073.597 1899.444    0.000 1899.444     0.000 3076.319   49.864 3026.454
159.90  5651.073  242.361    0.000  242.361  1253.278 1676.701   31.600 1645.101     0.000 3197.958  100.531 3097.428
160.00  5648.667  276.441    0.000  276.441  1295.305 1744.271    0.000 1744.271     0.000 3357.396  140.443 3216.954
160.10  5717.758  182.500    0.000  182.500  1353.432 1496.196    0.000 1496.196    29.858 3401.634  203.078 3198.556
160.20  5599.445  218.373    0.000  218.373  1450.487 1337.788   54.821 1282.968     0.000 3076.610  172.616 2903.994
160.30  5876.146  189.601    0.000  189.601  1548.908 1254.409   37.700 1216.709    59.717 3008.957  172.415 2836.542
160.40  5773.022  187.796    0.000  187.796  1325.356 1522.030   77.994 1444.036     0.000 3018.511  152.308 2866.203
160.50  5767.963  140.442    0.000  140.442  1615.628 1330.597   62.515 1268.082     0.000 3499.362  383.630 3115.732
160.60  5768.130  216.883    0.000  216.883  1465.145 1404.032    0.000 1404.032     9.953 3331.862  160.850 3171.012
160.70  5766.855  184.586    0.000  184.586  1363.625 1637.142    0.000 1637.142     0.000 3370.578   90.478 3280.100
160.80  5837.649  209.126    0.000  209.126  1358.037 1754.921   13.316 1741.605     0.000 3390.783   60.419 3330.364
160.90  5913.305  204.359    0.000  204.359  1143.037 1872.348   77.472 1794.876     0.000 3294.967   70.876 3224.092
161.00  5772.643  181.545    0.000  181.545  1232.034 1886.048    0.000 1886.048     0.000 3490.095   10.053 3480.042
161.10  5694.243  188.868    0.000  188.868  1088.752 2041.581  142.748 1898.833     0.000 3533.629  161.555 3372.074
161.20  5786.780  119.653    0.000  119.653  1141.958 1928.389   58.362 1870.026     0.000 3370.558   50.769 3319.789
161.30  5795.072  142.156    0.000  142.156  1157.604 1908.140   41.850 1866.289     0.000 3270.649   10.154 3260.495
161.40  5594.439  217.893    0.000  217.893  1049.572 1990.249  197.061 1793.188     0.000 3238.069  233.539 3004.530
161.50  5636.850  254.167    0.000  254.167   943.778 2119.044  183.131 1935.913     0.000 3275.064  192.319 3082.745
161.60  5543.489  269.030    0.000  269.030   954.016 1994.855  173.066 1821.790     0.000 3126.176  212.828 2913.347
161.70  5660.878  240.640    0.000  240.640   699.085 2085.778  177.762 1908.017     0.000 2820.654  201.868 2618.786
161.80  5811.590  260.991    0.000  260.991   829.637 2147.086  163.630 1983.456     0.000 2899.472  100.531 2798.941
161.90  5812.966  264.023    0.000  264.023   768.896 2284.730   94.593 2190.137     0.000 3542.674   10.053 3532.621
162.00  5838.979  267.917    0.000  267.917   783.755 2179.671   22.306 2157.365     0.000 3217.956   81.130 3136.826
162.10  5840.067  251.161    0.000  251.161   787.750 2166.219    0.000 2166.219     0.000 3028.246   50.568 2977.678
162.20  5842.635  216.190    0.000  216.190  1012.806 1962.775    0.000 1962.775     0.000 3110.088   30.260 3079.828
162.30  5868.488  199.780    0.000  199.780  1042.612 1985.041   47.123 1937.918     0.000 3196.552  161.656 3034.896
162.40  5903.594   98.242    0.000   98.242   858.690 2042.918   33.589 2009.329     0.000 2726.141   70.372 2655.769
162.50  5692.876   85.326    0.000   85.326   857.180 1909.091   56.069 1853.023     0.000 2516.738   10.053 2506.685
162.60  5770.578  108.250    0.000  108.250   871.501 1944.098   13.316 1930.782     0.000 2892.643    0.000 2892.643
162.70  5659.697   81.954    0.000   81.954  1044.860 1821.963   24.730 1797.233     0.000 3098.531  152.308 2946.223
162.80  5607.072   96.664    0.000   96.664   796.599 2161.973   98.441 2063.532     0.000 3105.365   80.828 3024.537
162.90  5494.725  100.918    0.000  100.918   872.968 2030.903   15.218 2015.684     0.000 2957.483  142.154 2815.329
163.00  5709.364  139.976    0.000  139.976   944.256 1921.364    0.000 1921.364     0.000 3085.356  142.154 2943.202
163.10  5701.403  118.143    0.000  118.143   981.055 1926.348    0.000 1926.348     0.000 2767.973    0.000 2767.973
163.20  5644.830  107.386    0.000  107.386   710.407 2014.708    0.000 2014.708     0.000 2810.705   50.769 2759.935
163.30  5779.675  168.356    0.000  168.356   665.696 2400.490    0.000 2400.490     0.000 3149.901   20.106 3129.795
163.40  5504.359  116.462    0.000  116.462   686.549 2190.811    0.000 2190.811     0.000 3094.611    0.000 3094.611
163.50  5589.098  175.987    0.000  175.987   882.834 1850.335    0.000 1850.335     0.000 2865.894   50.769 2815.125
163.60  5330.428  186.953    0.000  186.953  1150.102 1764.204   49.460 1714.745     0.000 3099.730  162.462 2937.268
163.70  5429.384  121.385    0.000  121.385  1253.809 1597.154    0.000 1597.154     9.953 2885.195  101.539 2783.657
163.80  5543.493  134.764    0.000  134.764  1103.971 1718.640    0.000 1718.640     0.000 2862.081   10.154 2851.927
163.90  5812.218  114.933    0.000  114.933  1140.181 1883.772    0.000 1883.772     9.953 2970.039    0.000 2970.039
164.00  5819.142  140.931    0.000  140.931   967.418 2083.805    0.000 2083.805     0.000 3241.974    0.000 3241.974
164.10  5917.694  135.188    0.000  135.188   984.154 1981.238    0.000 1981.238     0.000 3205.286   40.616 3164.670
164.20  5728.635  192.778    0.000  192.778  1038.816 1722.184    0.000 1722.184     0.000 2927.823   20.308 2907.515
164.30  5653.090  162.627    0.000  162.627  1212.313 1618.118    0.000 1618.118    39.811 2945.421   20.308 2925.113
164.40  5916.828  186.044    0.000  186.044  1132.415 1693.469    0.000 1693.469    10.154 3072.694    0.000 3072.694
164.50  5911.008  157.964    0.000  157.964  1124.950 1641.160    0.000 1641.160    49.764 3184.790    0.000 3184.790
164.60  5852.823  119.468    0.000  119.468  1239.163 1599.511    0.000 1599.511    39.811 3425.061    0.000 3425.061
164.70  5580.176  162.523    0.000  162.523   997.786 1806.451    0.000 1806.451     9.953 3253.554    0.000 3253.554
164.80  5614.006  163.416    0.000  163.416   948.887 1792.115    0.000 1792.115     0.000 3027.663    0.000 3027.663
164.90  5685.368  136.560    0.000  136.560   782.662 1970.946    0.000 1970.946    20.107 2895.758    0.000 2895.758
165.00  5801.567  146.706    0.000  146.706  1005.701 1811.322    0.000 1811.322     0.000 3143.976   91.385 3052.591
165.10  5783.334  201.258    0.000  201.258   657.629 2109.735    0.000 2109.735     0.000 2592.138   60.119 2532.019
165.20  5617.116  182.692    0.000  182.692   868.723 2061.301    0.000 2061.301     9.953 3123.152    0.000 3123.152
165.30  5679.012  189.617    0.000  189.617   864.235 1966.053    0.000 1966.053    19.906 2799.841    0.000 2799.841
165.40  5378.309  240.706    0.000  240.706   650.840 2047.721    0.000 2047.721     0.000 2860.664    0.000 2860.664
165.50  5404.533  230.429    0.000  230.429   812.487 1789.371    0.000 1789.371     0.000 2769.684    0.000 2769.684
165.60  5649.206  271.762    0.000  271.762   898.770 1752.487    0.000 1752.487     0.000 2843.274    0.000 2843.274
165.70  5642.077  277.822    0.000  277.822   762.582 1887.694    0.000 1887.694     0.000 2571.328    0.000 2571.328
165.80  5669.417  273.949    0.000  273.949   959.640 1755.531    0.000 1755.531    29.858 2850.112    0.000 2850.112
165.90  5674.104  302.636    0.000  302.636   838.593 1984.699    0.000 1984.699    10.053 3145.676    0.000 3145.676
166.00  5773.798  240.251    0.000  240.251   955.712 1741.175    0.000 1741.175    59.817 2716.506    0.000 2716.506
166.10  5728.427  221.552    0.000  221.552   892.609 1675.521    0.000 1675.521    60.319 2684.316    0.000 2684.316
166.20  5872.991  262.342    0.000  262.342   715.415 2039.565    0.000 2039.565    20.207 2817.441    0.000 2817.441
166.30  5968.786  224.344    0.000  224.344   522.478 2057.801    0.000 2057.801     0.000 2495.230    0.000 2495.230
166.40  5898.124  222.032    0.000  222.032   652.654 2012.277    0.000 2012.277    10.154 2654.679    0.000 2654.679
166.50  5790.075  223.646    0.000  223.646   735.926 1828.001    0.000 1828.001     0.000 2640.695    0.000 2640.695
166.60  5512.050  288.350    0.000  288.350   567.013 2056.076    0.000 2056.076     0.000 2745.855    0.000 2745.855
166.70  5709.799  274.564    0.000  274.564   426.541 2121.441    0.000 2121.441     0.000 2458.431    0.000 2458.431
166.80  5685.728  314.175    0.000  314.175   584.391 2211.956    0.000 2211.956     0.000 2606.414    0.000 2606.414
166.90  5881.926  380.753    0.000  380.753   643.134 2146.685    0.000 2146.685    10.154 2876.049    0.000 2876.049
167.00  5912.501  300.438    0.000  300.438   662.059 2183.678    0.000 2183.678    10.053 2781.538    0.000 2781.538
167.10  5968.453  283.566    0.000  283.566   765.659 2042.265    0.000 2042.265     0.000 2569.217    0.000 2569.217
167.20  5758.468  273.095    0.000  273.095   596.133 2035.265    0.000 2035.265     0.000 2694.879    0.000 2694.879
167.30  5580.765  265.169    0.000  265.169   854.023 1788.460    0.000 1788.460     0.000 2758.524    0.000 2758.524
167.40  5601.458  264.187    0.000  264.187   745.604 1885.068    0.000 1885.068     0.000 2516.042    0.000 2516.042
167.50  5710.495  201.772    0.000  201.772   766.521 1835.307    0.000 1835.307    30.462 2524.179    0.000 2524.179
167.60  5718.785  231.117    0.000  231.117   637.295 1931.972    0.000 1931.972    71.077 2647.834    0.000 2647.834
167.70  5653.693  204.161    0.000  204.161   568.052 2159.565    0.000 2159.565     0.000 2755.211    0.000 2755.211
167.80  5608.468  236.397    0.000  236.397   606.517 2027.101    0.000 2027.101    10.053 2533.725    0.000 2533.725
167.90  5603.956  249.959    0.000  249.959   746.937 1958.232    0.000 1958.232    50.166 2865.388    0.000 2865.388
168.00  5489.482  313.553    0.000  313.553   731.601 1965.928    0.000 1965.928    40.213 2744.759    0.000 2744.759
168.10  5590.139  215.610    0.000  215.610   533.201 2073.928    0.000 2073.928   101.137 2690.466    0.000 2690.466
168.20  5510.850  309.846    0.000  309.846   796.329 1867.842    0.000 1867.842   111.291 2700.824    0.000 2700.824
168.30  5788.123  356.468    0.000  356.468   665.228 2070.677    0.000 2070.677   121.746 2505.381    0.000 2505.381
168.40  5737.201  323.428    0.000  323.428   787.929 2072.052    0.000 2072.052    60.320 2938.374    0.000 2938.374
168.50  5802.196  340.124    0.000  340.124   655.640 2143.057    0.000 2143.057    10.154 2605.718    0.000 2605.718
168.60  5488.552  402.020    0.000  402.020   537.782 2078.920    0.000 2078.920     0.000 2337.290    0.000 2337.290
168.70  5687.638  357.115    0.000  357.115   512.882 2147.020    0.000 2147.020     0.000 2599.182    0.000 2599.182
168.80  5626.185  398.611    0.000  398.611   508.773 2097.262    0.000 2097.262     0.000 2424.660    0.000 2424.660
168.90  5804.941  416.490    0.000  416.490   534.097 2336.237    0.000 2336.237     0.000 2948.535    0.000 2948.535
169.00  5727.068  344.250    0.000  344.250   363.985 2451.958    0.000 2451.958     0.000 2912.744    0.000 2912.744
169.10  5812.445  376.119    0.000  376.119   274.057 2530.234    0.000 2530.234     0.000 2756.624    0.000 2756.624
169.20  5721.937  306.114    0.000  306.114   310.977 2479.539    0.000 2479.539     0.000 2979.697    0.000 2979.697
169.30  5686.411  371.118    0.000  371.118   260.307 2456.323    0.000 2456.323     0.000 2677.594    0.000 2677.594
169.40  5776.083  254.537    0.000  254.537   284.556 2367.770    0.000 2367.770     0.000 2915.754    0.000 2915.754
169.50  5913.004  192.447    0.000  192.447   310.415 2298.443    0.000 2298.443     0.000 2623.009    0.000 2623.009
169.60  5669.873  294.111    0.000  294.111   468.608 2350.122    0.000 2350.122     0.000 2983.628    0.000 2983.628
169.70  5634.877  347.805    0.000  347.805   412.581 2345.841    0.000 2345.841     0.000 2815.834    0.000 2815.834
169.80  5745.986  350.775    0.000  350.775   598.698 2318.147    0.000 2318.147     0.000 3216.757    0.000 3216.757
169.90  5987.677  166.454    0.000  166.454   759.873 2122.304    0.000 2122.304     0.000 3091.999    0.000 3091.999
170.00  5795.635  198.182    0.000  198.182   695.762 2150.494    0.000 2150.494     0.000 3099.340    0.000 3099.340
170.10  5686.340  233.662    0.000  233.662   547.730 2182.791    0.000 2182.791     0.000 2784.366    0.000 2784.366
170.20  5740.087  252.271    0.000  252.271   734.232 2129.196    0.000 2129.196     0.000 2946.932    0.000 2946.932
170.30  5876.682  171.350    0.000  171.350   715.206 2070.715    0.000 2070.715     0.000 2761.444    0.000 2761.444
170.40  5788.155  206.833    0.000  206.833   616.073 1944.684    0.000 1944.684     0.000 2710.481    0.000 2710.481
170.50  5918.354  276.143    0.000  276.143   740.494 2084.789    0.000 2084.789     0.000 2853.433    0.000 2853.433
170.60  6079.604  210.183    0.000  210.183   851.481 1911.043    0.000 1911.043     0.000 2880.277    0.000 2880.277
170.70  5961.464  179.940    0.000  179.940   977.026 1642.379    0.000 1642.379     0.000 2652.362    0.000 2652.362
170.80  6067.390  247.952    0.000  247.952  1164.015 1596.706    0.000 1596.706     0.000 2623.611    0.000 2623.611
170.90  6036.912  292.082    0.000  292.082  1046.760 1734.208    0.000 1734.208     0.000 2824.881    0.000 2824.881
171.00  5810.260  198.084    0.000  198.084   610.841 1960.602    0.000 1960.602     0.000 2711.175    0.000 2711.175
171.10  5763.415  267.192    0.000  267.192   596.182 1947.474    0.000 1947.474     0.000 2680.514    0.000 2680.514
171.20  5677.740  245.526    0.000  245.526   562.990 1908.349    0.000 1908.349     0.000 2741.239    0.000 2741.239
171.30  5775.930  245.559    0.000  245.559   582.137 1891.394    0.000 1891.394     0.000 2772.000    0.000 2772.000
171.40  5857.267  252.206    0.000  252.206   833.242 1679.950    0.000 1679.950     9.953 2572.645    0.000 2572.645
171.50  5965.165  189.048    0.000  189.048   775.746 1807.174    0.000 1807.174     9.953 2556.862    0.000 2556.862
171.60  5686.248  237.017    0.000  237.017   737.871 1840.329    0.000 1840.329     0.000 2856.042    0.000 2856.042
171.70  5824.666  236.538    0.000  236.538   665.805 1939.865    0.000 1939.865     0.000 2617.884    0.000 2617.884
171.80  5905.449  243.728    0.000  243.728   714.906 1906.363    0.000 1906.363     0.000 2849.611    0.000 2849.611
171.90  6052.839  203.654    0.000  203.654   786.372 1826.403    0.000 1826.403     0.000 2493.318    0.000 2493.318
172.00  5964.381  149.672    0.000  149.672   689.178 2026.112    0.000 2026.112     0.000 2834.224    0.000 2834.224
172.10  6217.125  133.905    0.000  133.905   712.173 2091.436    0.000 2091.436     9.953 3038.912    0.000 3038.912
172.20  6038.510  217.398    0.000  217.398   664.749 2145.772    0.000 2145.772     0.000 3062.229    0.000 3062.229
172.30  6295.192  169.675    0.000  169.675   708.820 2179.604    0.000 2179.604    10.154 3057.315    0.000 3057.315
172.40  6283.514  176.682    0.000  176.682   912.174 2050.261    0.000 2050.261     0.000 3218.959    0.000 3218.959
172.50  6194.120  139.034    0.000  139.034   940.737 1797.703    0.000 1797.703     0.000 2923.295    0.000 2923.295
172.60  6401.554  148.957    0.000  148.957  1093.400 1649.684    0.000 1649.684     0.000 3203.883    0.000 3203.883
172.70  6357.080  155.476    0.000  155.476   946.241 2018.168    0.000 2018.168    10.154 3274.659    0.000 3274.659
172.80  6260.811  145.802    0.000  145.802   894.260 1814.006    0.000 1814.006    10.154 2983.106    0.000 2983.106
172.90  6324.152  174.301    0.000  174.301   845.504 2127.675    0.000 2127.675    19.906 3127.377    0.000 3127.377
173.00  6174.526  132.350    0.000  132.350   805.305 2066.664    0.000 2066.664     0.000 3145.678    0.000 3145.678
173.10  6387.382  144.390    0.000  144.390   739.422 1972.355    0.000 1972.355     0.000 3195.138    0.000 3195.138
173.20  6345.341  129.970    0.000  129.970   842.735 1919.507    0.000 1919.507     0.000 3081.138    0.000 3081.138
173.30  6253.851  167.281    0.000  167.281   741.606 2049.737    0.000 2049.737     0.000 3084.955    0.000 3084.955
173.40  6076.030  148.675    0.000  148.675   845.120 1857.957    0.000 1857.957     0.000 2806.989    0.000 2806.989
173.50  6059.465  172.661    0.000  172.661   598.305 2254.503    0.000 2254.503     0.000 2925.012    0.000 2925.012
173.60  6301.014  148.520    0.000  148.520   773.529 2014.685    0.000 2014.685     0.000 3102.852    0.000 3102.852
173.70  6202.699  184.624    0.000  184.624   469.857 2254.265    0.000 2254.265     0.000 3057.009    0.000 3057.009
173.80  6176.900  258.328    0.000  258.328   653.899 2205.810    0.000 2205.810     0.000 3112.409    0.000 3112.409
173.90  6087.365  381.420    0.000  381.420   544.265 2255.948    0.000 2255.948     0.000 3388.468    0.000 3388.468
174.00  6088.896  286.968    0.000  286.968   458.228 2275.900    0.000 2275.900     0.000 2587.321    0.000 2587.321
174.10  6081.667  293.647    0.000  293.647   871.159 2085.824    0.000 2085.824     0.000 3335.773    0.000 3335.773
174.20  6017.738  289.928    0.000  289.928   556.135 2350.823    0.000 2350.823     0.000 3161.659    0.000 3161.659
174.30  5915.950  275.478    0.000  275.478   619.522 2186.917    0.000 2186.917     0.000 3380.423    0.000 3380.423
174.40  5945.342  343.174    0.000  343.174   632.349 2151.434    0.000 2151.434     0.000 3264.099    0.000 3264.099
174.50  5828.437  261.189    0.000  261.189   843.197 1978.200    0.000 1978.200    50.065 2902.982    0.000 2902.982
174.60  5770.865  165.613    0.000  165.613   801.000 1863.469    0.000 1863.469     0.000 2869.407    0.000 2869.407
174.70  5828.108  226.241    0.000  226.241   775.635 2047.257    0.000 2047.257     0.000 3190.616    0.000 3190.616
174.80  5809.583  208.415    0.000  208.415   526.620 2404.378    0.000 2404.378     9.953 3119.839    0.000 3119.839
174.90  5861.766  168.807    0.000  168.807   693.496 2087.751    0.000 2087.751     0.000 3010.759    0.000 3010.759
175.00  5820.399  228.547    0.000  228.547   646.987 2170.880    0.000 2170.880     9.953 3143.370    0.000 3143.370
175.10  5857.252  213.146    0.000  213.146   641.317 2220.137    0.000 2220.137     0.000 3123.764    0.000 3123.764
175.20  5831.832  185.934    0.000  185.934   704.284 2141.596    0.000 2141.596     0.000 2905.703    0.000 2905.703
175.30  5925.483  192.583    0.000  192.583   616.195 2202.933    0.000 2202.933     0.000 3004.127    0.000 3004.127
175.40  5780.313  215.281    0.000  215.281   586.966 2136.249    0.000 2136.249     0.000 2918.781    0.000 2918.781
175.50  5880.670  321.575    0.000  321.575   550.345 2324.653    0.000 2324.653     0.000 3070.584    0.000 3070.584
175.60  5921.572  245.125    0.000  245.125   603.095 2188.478    0.000 2188.478    20.308 3277.769    0.000 3277.769
175.70  5749.159  376.083    0.000  376.083   520.964 2342.293    0.000 2342.293     0.000 3195.545   30.462 3165.083
175.80  5785.826  252.230    0.000  252.230   639.648 2346.599    0.000 2346.599    71.077 3141.663    0.000 3141.663
175.90  6016.016  198.990    0.000  198.990   659.649 2251.756    0.000 2251.756     0.000 3187.692    0.000 3187.692
176.00  5969.160  243.995    0.000  243.995   714.646 2383.394    0.000 2383.394     0.000 3553.833    0.000 3553.833
176.10  5976.117  261.351    0.000  261.351  1016.067 2352.384    0.000 2352.384     0.000 3889.323  284.309 3605.014
176.20  5810.394  294.355    0.000  294.355   883.772 2281.959    0.000 2281.959     0.000 3308.642   20.308 3288.334
176.30  5649.496  343.536    0.000  343.536   902.697 2288.571    0.000 2288.571    10.053 3588.723   80.425 3508.298
176.40  5831.415  285.083    0.000  285.083  1141.180 2067.703   24.730 2042.973    39.912 3681.623  283.603 3398.020
176.50  5884.598  311.418    0.000  311.418  1232.809 2005.861    0.000 2005.861     0.000 3605.117  294.463 3310.654
176.60  5630.185  335.514    0.000  335.514  1043.253 2085.516    0.000 2085.516     0.000 3586.108  182.770 3403.339
176.70  5793.721  253.667    0.000  253.667   825.709 2302.516    0.000 2302.516   233.539 3332.270    0.000 3332.270
176.80  5760.703  304.711    0.000  304.711   820.428 2347.794    0.000 2347.794     0.000 3666.939  111.693 3555.247
176.90  5896.600  224.922    0.000  224.922   970.006 2326.234    0.000 2326.234   253.545 3325.324    0.000 3325.324
177.00  5860.865  252.603    0.000  252.603  1000.936 2340.729    0.000 2340.729     0.000 3386.046  294.463 3091.583
177.10  5738.049  310.988    0.000  310.988   796.478 2222.888    0.000 2222.888   111.693 3684.725    0.000 3684.725
177.20  5985.601  237.029    0.000  237.029  1071.024 2069.660    0.000 2069.660    30.462 3471.699    0.000 3471.699
177.30  6183.493  198.258    0.000  198.258  1122.337 2254.787    0.000 2254.787     9.953 3857.649  294.362 3563.287
177.40  6093.611  178.204    0.000  178.204  1010.540 2464.803    0.000 2464.803   213.231 3779.842    0.000 3779.842
177.50  6097.167  155.092    0.000  155.092  1060.209 2154.613    0.000 2154.613     0.000 3687.856  385.847 3302.009
177.60  5865.925  210.513    0.000  210.513   834.697 2407.994    0.000 2407.994     0.000 3565.101  162.462 3402.639
177.70  5893.833  310.652    0.000  310.652   915.319 2510.837    0.000 2510.837     0.000 3786.470  578.771 3207.699
177.80  5788.039  322.489    0.000  322.489  1107.051 2417.936    0.000 2417.936     0.000 3989.649  538.156 3451.494
177.90  5921.592  312.918    0.000  312.918   911.838 2868.123   38.046 2830.077     0.000 4331.256  517.848 3813.408
178.00  5951.317  279.755    0.000  279.755  1117.572 2251.219   17.121 2234.099     0.000 3692.764  639.694 3053.070
178.10  6002.106  248.111    0.000  248.111  1153.527 2681.132    0.000 2681.132    30.159 4188.487  467.079 3721.409
178.20  5985.530  289.112    0.000  289.112   794.277 2695.824    0.000 2695.824    30.462 3871.926    0.000 3871.926
178.30  5775.170  294.836    0.000  294.836   896.696 2684.949    0.000 2684.949     0.000 4026.344  355.386 3670.958
178.40  5839.267  301.472    0.000  301.472   720.301 2769.906    0.000 2769.906    40.616 3974.668    0.000 3974.668
178.50  5993.808  240.549    0.000  240.549  1246.397 2465.679    0.000 2465.679     0.000 4324.630  507.694 3816.936
178.60  5837.531  243.471    0.000  243.471  1294.176 2160.129    0.000 2160.129     0.000 3709.972  426.463 3283.509
178.70  5971.095  248.436    0.000  248.436  1170.797 2478.346    0.000 2478.346     0.000 3856.444  223.385 3633.059
178.80  5939.344  186.974    0.000  186.974  1356.348 2066.714    0.000 2066.714     0.000 3595.261   81.231 3514.030
178.90  5795.357  198.401    0.000  198.401   958.041 2323.044    0.000 2323.044   101.539 3488.897    0.000 3488.897
179.00  5815.956  319.685    0.000  319.685   925.657 2427.418    0.000 2427.418     0.000 3770.881  121.847 3649.035
179.10  5738.553  338.711    0.000  338.711   843.258 2488.028    0.000 2488.028     0.000 3708.661   40.616 3668.046
179.20  5727.637  382.674    0.000  382.674   967.537 2438.197    0.000 2438.197     0.000 3733.996  253.847 3480.149
179.30  5847.413  305.698    0.000  305.698  1030.193 2020.087    0.000 2020.087     0.000 3421.030  416.309 3004.721
179.40  5981.644  266.602    0.000  266.602  1259.452 1849.514    0.000 1849.514   680.209 2942.604    0.000 2942.604
179.50  5972.224  269.834    0.000  269.834  1414.795 2164.670    0.000 2164.670     0.000 3804.865  453.397 3351.467
179.60  5786.292  318.018    0.000  318.018  1412.648 2062.807    0.000 2062.807     0.000 3791.088  741.233 3049.855
179.70  5666.004  336.978    0.000  336.978  1160.151 2193.003    0.000 2193.003     0.000 3698.100  720.925 2977.175
179.80  5834.860  299.939    0.000  299.939  1300.811 2214.873    0.000 2214.873     0.000 4289.745 1105.164 3184.581
179.90  5858.968  274.392    0.000  274.392   954.150 2321.493   32.339 2289.154     0.000 3616.375  568.617 3047.758
180.00  5814.190  243.549    0.000  243.549  1136.506 2030.005   51.275 1978.730     0.000 3415.806  517.848 2897.958
180.10  6093.276  233.766    0.000  233.766   930.567 2254.436    0.000 2254.436     0.000 3282.792  100.833 3181.959
180.20  5909.161  326.190    0.000  326.190   933.877 2158.076    0.000 2158.076     0.000 3479.536  324.924 3154.612
180.30  6070.584  224.273    0.000  224.273   947.284 2207.560    0.000 2207.560     0.000 3225.489  233.539 2991.950
180.40  6087.482  203.426    0.000  203.426  1040.991 2346.465    0.000 2346.465     0.000 3902.068  436.214 3465.855
180.50  5807.025  293.827    0.000  293.827   970.391 2156.678    0.000 2156.678     0.000 3437.309  253.847 3183.462
180.60  6031.443  215.164    0.000  215.164  1150.557 2132.504    0.000 2132.504   335.078 2780.428    0.000 2780.428
180.70  6162.133  183.588    0.000  183.588   982.814 2008.547    0.000 2008.547     9.953 3057.078    0.000 3057.078
180.80  6015.457  313.772    0.000  313.772   565.779 2475.057    0.000 2475.057     0.000 3292.131    0.000 3292.131
180.90  5922.835  305.836    0.000  305.836   651.645 2536.092    0.000 2536.092     0.000 3337.584    0.000 3337.584
181.00  6147.603  193.945    0.000  193.945  1041.026 2432.031    0.000 2432.031   314.669 3456.602    0.000 3456.602
181.10  6050.014  190.930    0.000  190.930  1170.704 2417.622    0.000 2417.622    10.154 3959.986   50.769 3909.216
181.20  6065.464  160.127    0.000  160.127  1184.917 2351.548    0.000 2351.548   182.770 3513.107    0.000 3513.107
181.30  6228.377  194.872    0.000  194.872  1224.769 2152.750    0.000 2152.750    80.526 3759.507    0.000 3759.507
181.40  5922.877  294.179    0.000  294.179   961.606 2098.079    0.000 2098.079     0.000 3165.775    0.000 3165.775
181.50  5964.839  189.823    0.000  189.823  1082.309 2377.110    0.000 2377.110   351.858 3629.926    0.000 3629.926
181.60  5939.250  197.821    0.000  197.821   992.571 2462.071    0.000 2462.071   555.339 3525.577    0.000 3525.577
181.70  5860.464  201.241    0.000  201.241  1051.054 2000.027    0.000 2000.027   161.454 3268.822    0.000 3268.822
181.80  5954.302  190.259    0.000  190.259  1146.373 2290.889    0.000 2290.889   321.699 3433.482  271.434 3162.048
181.90  5750.375  158.391    0.000  158.391  1004.443 2046.387    0.000 2046.387    50.265 3274.840   19.906 3254.935
182.00  5786.736  202.566    0.000  202.566  1107.917 2210.177    0.000 2210.177   282.797 3441.733  192.924 3248.810
182.10  5797.102  148.781    0.000  148.781  1540.720 1874.469    0.000 1874.469   192.924 3646.832  314.770 3332.061
182.20  5831.821  145.410    0.000  145.410   993.233 1990.745    0.000 1990.745   101.539 3114.914    0.000 3114.914
182.30  5849.278  216.161    0.000  216.161   695.223 1940.965    0.000 1940.965     0.000 2539.670    0.000 2539.670
182.40  5631.813  210.134    0.000  210.134  1135.751 1807.662    0.000 1807.662   211.520 3024.125    0.000 3024.125
182.50  5629.646  287.682    0.000  287.682   700.726 2139.912    0.000 2139.912   130.995 3071.992    0.000 3071.992
182.60  5748.729  328.978    0.000  328.978   793.726 1929.442    0.000 1929.442    49.764 3112.214    0.000 3112.214
182.70  5750.969  244.826    0.000  244.826   773.853 2164.091    0.000 2164.091    39.912 2920.284    0.000 2920.284
182.80  5743.306  226.174    0.000  226.174   864.114 1928.864    0.000 1928.864    19.906 2927.229    0.000 2927.229
182.90  5986.262  232.374    0.000  232.374   855.860 2133.289    0.000 2133.289    79.623 3181.677    0.000 3181.677
183.00  5805.037  289.350    0.000  289.350   634.806 2168.291    0.000 2168.291    19.906 2880.374    0.000 2880.374
183.10  5826.254  226.049    0.000  226.049   617.243 2131.724    0.000 2131.724     0.000 2892.337    0.000 2892.337
183.20  5825.180  185.463    0.000  185.463   573.751 2011.033    0.000 2011.033     0.000 2712.892    0.000 2712.892
183.30  5678.593  268.166    0.000  268.166   677.082 1989.810    0.000 1989.810     0.000 2737.115    0.000 2737.115
183.40  5593.257  271.989    0.000  271.989   777.585 1845.669    0.000 1845.669     0.000 2546.202    0.000 2546.202
183.50  5755.684  237.970    0.000  237.970   640.546 2013.997    0.000 2013.997     0.000 2905.808    0.000 2905.808
183.60  5698.665  171.375    0.000  171.375   666.739 2131.688    0.000 2131.688     0.000 3074.192    0.000 3074.192
183.70  6049.078  161.040    0.000  161.040   814.602 2148.976    0.000 2148.976    20.308 3166.800    0.000 3166.800
183.80  5893.938  155.459    0.000  155.459  1155.587 1978.716    0.000 1978.716    91.385 3410.078    0.000 3410.078
183.90  5999.870  186.755    0.000  186.755  1072.635 1777.813    0.000 1777.813    90.177 3023.212    0.000 3023.212
184.00  5895.145  212.663    0.000  212.663  1130.776 1834.399    0.000 1834.399    20.107 3464.973    0.000 3464.973
184.10  5694.297  167.434    0.000  167.434  1082.608 1826.896    0.000 1826.896   578.771 2545.293    0.000 2545.293
184.20  5623.030  201.799    0.000  201.799  1164.178 1845.537    0.000 1845.537   212.729 3113.603    0.000 3113.603
184.30  5711.440  169.840    0.000  169.840  1097.052 1865.291    0.000 1865.291     0.000 3283.604  192.924 3090.680
184.40  5514.495  164.599    0.000  164.599  1052.215 1666.276    0.000 1666.276    60.923 2800.251    0.000 2800.251
184.50  5736.247  207.216    0.000  207.216   984.078 1872.941    0.000 1872.941     0.000 2891.425  243.693 2647.732
184.60  5651.761  208.792    0.000  208.792  1037.691 1977.535    0.000 1977.535    10.154 3459.541  182.770 3276.772
184.70  5555.587  234.512    0.000  234.512  1066.391 2098.820    0.000 2098.820     0.000 3424.444  273.351 3151.093
184.80  5601.681  225.584    0.000  225.584  1288.207 1762.863    9.511 1753.351    20.106 3336.565  507.492 2829.073
184.90  5910.612  209.668    0.000  209.668  1063.014 2224.203    0.000 2224.203     0.000 3712.561  345.232 3367.329
185.00  5814.188  165.473    0.000  165.473  1051.954 2193.801    0.000 2193.801     0.000 3768.167  537.955 3230.212
185.10  5815.391  211.368    0.000  211.368  1023.899 2263.068    5.707 2257.361     0.000 3794.700  406.155 3388.545
185.20  5899.890  151.886    0.000  151.886  1168.868 2039.201    0.000 2039.201     0.000 3379.700  314.770 3064.930
185.30  5768.672  157.978    0.000  157.978  1013.604 1881.267    0.000 1881.267     0.000 3152.595  181.966 2970.630
185.40  5701.840  235.929    0.000  235.929  1093.441 1989.823    0.000 1989.823     0.000 3309.711  383.529 2926.182
185.50  5762.959  208.297    0.000  208.297   947.118 2026.265    0.000 2026.265     0.000 3140.617  223.385 2917.231
185.60  5800.347  230.618    0.000  230.618   974.272 2092.606    0.000 2092.606     0.000 3405.628  477.232 2928.396
185.70  5814.509  237.458    0.000  237.458  1000.679 1866.148    0.000 1866.148     0.000 3431.162  343.922 3087.240
185.80  5867.197  270.764    0.000  270.764  1409.317 1798.710   30.437 1768.273     0.000 3482.250  707.244 2775.006
185.90  5942.739  259.775    0.000  259.775  1281.490 2019.007    0.000 2019.007     0.000 3706.661  791.902 2914.759
186.00  5936.616  243.990    0.000  243.990  1372.444 2056.074    0.000 2056.074     0.000 4167.874  781.849 3386.025
186.10  5980.593  222.697    0.000  222.697  1012.655 1981.730    0.000 1981.730     0.000 3334.381  497.540 2836.841
186.20  5935.507  144.314    0.000  144.314   824.974 2101.968    0.000 2101.968    60.923 2925.414    0.000 2925.414
186.30  5966.619  255.681    0.000  255.681  1240.184 1982.752    0.000 1982.752     0.000 3500.766  375.694 3125.072
186.40  6009.361  301.389    0.000  301.389  1100.375 2092.026    0.000 2092.026     0.000 3122.854   81.231 3041.623
186.50  5929.465  177.289    0.000  177.289   824.128 2022.056    0.000 2022.056     0.000 2616.077   60.923 2555.154
186.60  5667.209  234.716    0.000  234.716   832.586 2082.823    0.000 2082.823    10.154 2842.171   40.616 2801.555
186.70  5613.765  290.005    0.000  290.005   548.839 2089.249    0.000 2089.249     0.000 2360.823    0.000 2360.823
186.80  5605.382  266.758    0.000  266.758   565.497 2069.446    0.000 2069.446     0.000 2529.719   20.308 2509.411
186.90  5798.984  296.708    0.000  296.708   458.452 2312.169    0.000 2312.169    10.154 2747.368    0.000 2747.368
187.00  5802.933  253.521    0.000  253.521   560.961 2164.548    0.000 2164.548     0.000 2849.815    0.000 2849.815
187.10  5706.100  303.062    0.000  303.062   589.578 2174.150    0.000 2174.150     0.000 2902.495    0.000 2902.495
187.20  5590.850  274.233    0.000  274.233   528.529 2163.010    0.000 2163.010     0.000 2769.684    0.000 2769.684
187.30  5689.900  288.821    0.000  288.821   498.430 2148.661    0.000 2148.661     0.000 2563.787    0.000 2563.787
187.40  5634.007  255.230    0.000  255.230   480.670 2061.437    0.000 2061.437     0.000 2433.610    0.000 2433.610
187.50  5409.461  311.845    0.000  311.845   323.175 2198.160    0.000 2198.160     0.000 2358.002    0.000 2358.002
187.60  5456.903  354.132    0.000  354.132   406.309 2119.942    0.000 2119.942     0.000 2402.145    0.000 2402.145
187.70  5463.901  310.306    0.000  310.306   500.090 1937.630    0.000 1937.630     0.000 2248.320    0.000 2248.320
187.80  5358.938  360.593    0.000  360.593   422.478 2293.664    0.000 2293.664     0.000 2593.248    0.000 2593.248
187.90  5443.928  330.124    0.000  330.124   447.211 2188.241    0.000 2188.241     0.000 2820.361    0.000 2820.361
188.00  5408.787  333.886    0.000  333.886   476.432 2194.891    0.000 2194.891     9.953 2567.516    0.000 2567.516
188.10  5291.507  454.155    0.000  454.155   369.605 2088.826    0.000 2088.826     0.000 2325.729    0.000 2325.729
188.20  5481.263  324.812    0.000  324.812   470.120 2027.540    0.000 2027.540    19.906 2503.177    0.000 2503.177
188.30  5456.339  360.217    0.000  360.217   528.001 2149.345    0.000 2149.345     0.000 2624.213    0.000 2624.213
188.40  5456.442  380.193    0.000  380.193   517.545 2159.955    0.000 2159.955     0.000 2622.305    0.000 2622.305
188.50  5301.104  388.778    0.000  388.778   566.625 2015.922    0.000 2015.922     0.000 2542.473    0.000 2542.473
188.60  5370.733  395.985    0.000  395.985   546.948 2018.703    0.000 2018.703     0.000 2459.545    0.000 2459.545
188.70  5387.501  298.868    0.000  298.868   507.603 1978.511    0.000 1978.511     0.000 2273.255   50.769 2222.486
188.80  5482.802  310.198    0.000  310.198   583.480 2070.923    0.000 2070.923   101.539 2718.308    0.000 2718.308
188.90  5512.000  446.333    0.000  446.333   608.646 2044.917    0.000 2044.917   162.462 2502.968    0.000 2502.968
189.00  5503.180  401.212    0.000  401.212   453.957 2166.346    0.000 2166.346     0.000 2653.971    0.000 2653.971
189.10  5628.110  339.363    0.000  339.363   477.431 2240.139    0.000 2240.139     0.000 2807.483    0.000 2807.483
189.20  5921.547  324.287    0.000  324.287   637.962 2184.531    0.000 2184.531     0.000 2970.256  101.539 2868.717
189.30  5566.489  309.138    0.000  309.138   520.839 2066.156    0.000 2066.156    10.154 2850.821    0.000 2850.821
189.40  5446.733  351.874    0.000  351.874   508.821 1897.587    0.000 1897.587     0.000 2457.233    0.000 2457.233
189.50  5648.881  276.567    0.000  276.567   700.723 2030.598    0.000 2030.598    10.154 2985.928    0.000 2985.928
189.60  5651.854  319.555    0.000  319.555   794.834 2144.424    0.000 2144.424     0.000 3117.123    0.000 3117.123
189.70  5502.882  340.025    0.000  340.025   619.584 2214.369    0.000 2214.369     0.000 3008.656    0.000 3008.656
189.80  5494.452  292.806    0.000  292.806   665.587 2165.284    0.000 2165.284     0.000 3007.352    0.000 3007.352
189.90  5519.312  280.573    0.000  280.573   451.006 2156.113    0.000 2156.113     0.000 2807.388    0.000 2807.388
190.00  5849.328  294.413    0.000  294.413   676.651 2125.618    0.000 2125.618     0.000 3198.455    0.000 3198.455
190.10  6003.404  324.516    0.000  324.516   838.890 2105.823    0.000 2105.823     0.000 3314.571    0.000 3314.571
190.20  5814.739  256.753    0.000  256.753   856.671 2160.904    0.000 2160.904    90.478 3205.391    0.000 3205.391
190.30  5756.877  292.079    0.000  292.079   661.042 2157.009    0.000 2157.009     0.000 2950.137    0.000 2950.137
190.40  5537.604  255.610    0.000  255.610   558.656 2246.206    0.000 2246.206     0.000 2844.760    0.000 2844.760
190.50  5684.669  285.162    0.000  285.162   547.283 2315.377    0.000 2315.377     0.000 3141.226    0.000 3141.226
190.60  5514.305  348.767    0.000  348.767   704.024 2097.147    0.000 2097.147     0.000 3014.062    0.000 3014.062
190.70  5583.153  342.213    0.000  342.213   727.667 2326.863    0.000 2326.863     0.000 3439.409    0.000 3439.409
190.80  5600.428  325.985    0.000  325.985   566.184 2154.084    0.000 2154.084     0.000 2746.444    0.000 2746.444
190.90  5468.122  359.987    0.000  359.987   628.260 2277.031    0.000 2277.031     0.000 3158.024    0.000 3158.024
191.00  5417.233  378.687    0.000  378.687   484.989 2248.491    0.000 2248.491     0.000 2940.767    0.000 2940.767
191.10  5561.096  371.813    0.000  371.813   499.721 2306.717    0.000 2306.717     0.000 2789.279    0.000 2789.279
191.20  5299.257  393.254    0.000  393.254   278.196 2382.984    0.000 2382.984     0.000 2837.746    0.000 2837.746
191.30  5229.658  322.257    0.000  322.257   536.690 2194.124    0.000 2194.124     0.000 2898.950    0.000 2898.950
191.40  5474.491  346.309    0.000  346.309   463.202 2314.688    0.000 2314.688     0.000 2992.230    0.000 2992.230
191.50  5477.609  320.391    0.000  320.391   627.222 2341.807    0.000 2341.807     0.000 3381.405    0.000 3381.405
191.60  5523.500  298.027    0.000  298.027   589.297 2369.347    0.000 2369.347    10.053 3114.704    0.000 3114.704
191.70  5701.730  299.810    0.000  299.810   620.121 2269.798    0.000 2269.798    10.053 3425.739    0.000 3425.739
191.80  5699.058  217.015    0.000  217.015   755.758 1932.079    0.000 1932.079     9.953 3002.391    0.000 3002.391
191.90  5615.228  224.964    0.000  224.964   824.949 1953.631    0.000 1953.631     0.000 2920.050    0.000 2920.050
192.00  5623.859  261.517    0.000  261.517   954.891 1696.302    0.000 1696.302    39.912 3149.683    0.000 3149.683
192.10  5543.336  355.257    0.000  355.257   852.940 1886.900    0.000 1886.900     0.000 3225.375    0.000 3225.375
192.20  5673.458  285.352    0.000  285.352   764.053 1812.205    0.000 1812.205     0.000 2719.896    0.000 2719.896
192.30  5757.883  242.850    0.000  242.850   991.755 1830.826    0.000 1830.826     0.000 2772.970    0.000 2772.970
192.40  5850.451  262.419    0.000  262.419   722.192 1812.032    0.000 1812.032     0.000 2545.061    0.000 2545.061
192.50  5912.807  211.139    0.000  211.139   732.670 1885.090    0.000 1885.090     0.000 2682.692    0.000 2682.692
192.60  5806.834  366.572    0.000  366.572   785.744 2147.750    0.000 2147.750     0.000 3083.625    0.000 3083.625
192.70  5607.585  351.396    0.000  351.396   600.114 2122.791    0.000 2122.791     0.000 2732.763    0.000 2732.763
192.80  5632.281  325.869    0.000  325.869   683.036 2055.270    0.000 2055.270     0.000 2897.027    0.000 2897.027
192.90  5675.336  285.363    0.000  285.363   785.425 1842.708    0.000 1842.708     0.000 2709.255    0.000 2709.255
193.00  5606.238  273.616    0.000  273.616   987.668 1721.070    0.000 1721.070     0.000 2756.887    0.000 2756.887
193.10  5715.770  252.439    0.000  252.439   888.481 1700.431    0.000 1700.431     9.953 2651.529    0.000 2651.529
193.20  5736.042  223.131    0.000  223.131   901.533 1670.732    0.000 1670.732    30.159 2860.835    0.000 2860.835
193.30  5578.009  242.829    0.000  242.829   883.514 1798.319    0.000 1798.319    70.271 2896.534    0.000 2896.534
193.40  5725.564  250.844    0.000  250.844  1187.879 1580.391    0.000 1580.391    80.425 3121.214    0.000 3121.214
193.50  5647.038  303.590    0.000  303.590   796.189 1845.314    0.000 1845.314     0.000 2801.019    0.000 2801.019
193.60  5687.742  303.626    0.000  303.626   774.077 1933.216    0.000 1933.216    10.154 2735.983    0.000 2735.983
193.70  5617.851  231.753    0.000  231.753   634.008 2005.060    0.000 2005.060     0.000 2735.580    0.000 2735.580
193.80  5877.253  227.362    0.000  227.362   948.137 1909.142    0.000 1909.142     0.000 3353.551    0.000 3353.551
193.90  5693.731  202.156    0.000  202.156   794.013 1801.159    0.000 1801.159     0.000 3183.746    0.000 3183.746
194.00  5622.220  222.921    0.000  222.921   786.370 1862.302    0.000 1862.302    10.053 3182.557   30.159 3152.397
194.10  5400.255  261.922    0.000  261.922   845.137 1869.190    0.000 1869.190     0.000 2791.274   20.106 2771.167
194.20  5506.649  217.708    0.000  217.708   711.784 1892.074    0.000 1892.074     0.000 2583.278    0.000 2583.278
194.30  5556.929  261.584    0.000  261.584   757.254 1793.919    0.000 1793.919    40.212 2732.164    0.000 2732.164
194.40  5762.494  284.803    0.000  284.803   606.889 1979.986    0.000 1979.986    10.053 3015.560    0.000 3015.560
194.50  5680.493  293.604    0.000  293.604   534.302 2128.094    0.000 2128.094     0.000 2858.121    0.000 2858.121
194.60  5600.070  302.333    0.000  302.333   383.125 2295.436    0.000 2295.436     0.000 2858.130    0.000 2858.130
194.70  5501.147  320.495    0.000  320.495   453.364 2286.281    0.000 2286.281     0.000 2693.761    0.000 2693.761
194.80  5532.342  294.540    0.000  294.540   390.813 2462.372    0.000 2462.372     0.000 2532.510    0.000 2532.510
194.90  5455.090  309.772    0.000  309.772   431.889 2187.105    0.000 2187.105     0.000 2705.120    0.000 2705.120
195.00  5566.868  265.824    0.000  265.824   562.974 2091.178    0.000 2091.178     0.000 2688.325    0.000 2688.325
195.10  5601.140  290.355    0.000  290.355   453.545 2200.817    0.000 2200.817     0.000 2373.260    0.000 2373.260
195.20  5550.566  290.343    0.000  290.343   597.625 2082.751    0.000 2082.751     0.000 2771.672    0.000 2771.672
195.30  5488.304  268.937    0.000  268.937   486.830 2224.747    0.000 2224.747     0.000 3044.309    0.000 3044.309
195.40  5547.722  323.191    0.000  323.191   615.371 2128.798    0.000 2128.798    20.207 2949.905    0.000 2949.905
195.50  5490.547  243.003    0.000  243.003   493.326 2029.746    0.000 2029.746    20.106 2602.472    0.000 2602.472
195.60  5590.821  241.065    0.000  241.065   515.158 2201.031    0.000 2201.031     0.000 2939.361    0.000 2939.361
195.70  5678.283  253.059    0.000  253.059   492.236 2116.613    0.000 2116.613     0.000 2932.523    0.000 2932.523
195.80  5691.480  238.143    0.000  238.143   472.130 2228.021    0.000 2228.021     0.000 2901.443    0.000 2901.443
195.90  5736.943  305.259    0.000  305.259   583.004 2142.956    0.000 2142.956     0.000 2994.957    0.000 2994.957
196.00  5496.964  286.997    0.000  286.997   645.022 2121.228    0.000 2121.228     0.000 2843.858    0.000 2843.858
196.10  5580.842  304.784    0.000  304.784   756.343 1775.748    0.000 1775.748     0.000 3024.337   90.982 2933.355
196.20  5627.366  294.917    0.000  294.917   752.394 1826.497    0.000 1826.497     0.000 3057.489    0.000 3057.489
196.30  5759.663  276.805    0.000  276.805   756.184 2006.147    0.000 2006.147    10.053 3106.051    0.000 3106.051
196.40  5681.481  247.668    0.000  247.668   710.718 1984.511    0.000 1984.511     0.000 3246.580    0.000 3246.580
196.50  5484.542  232.090    0.000  232.090   692.807 1896.292    0.000 1896.292     0.000 2943.480    0.000 2943.480
196.60  5856.306  202.802    0.000  202.802   786.814 2076.631    0.000 2076.631     0.000 3095.693    0.000 3095.693
196.70  5813.935  202.722    0.000  202.722   829.740 1943.203    0.000 1943.203     0.000 3031.945    0.000 3031.945
196.80  5789.055  215.402    0.000  215.402   646.332 2089.908    0.000 2089.908     0.000 2964.599    0.000 2964.599
196.90  5843.575  281.932    0.000  281.932   703.309 2157.298    0.000 2157.298     0.000 3155.600    0.000 3155.600
197.00  5876.267  268.039    0.000  268.039   756.142 1974.411    0.000 1974.411     0.000 2846.179    0.000 2846.179
197.10  5838.669  245.097    0.000  245.097   911.103 1849.263    0.000 1849.263     0.000 3017.877    0.000 3017.877
197.20  5758.215  181.183    0.000  181.183   726.521 1905.458    0.000 1905.458     0.000 2706.821    0.000 2706.821
197.30  5734.255  272.201    0.000  272.201   819.003 1841.308    0.000 1841.308     0.000 2779.007    0.000 2779.007
197.40  5863.042  259.305    0.000  259.305   685.575 2028.319    0.000 2028.319     0.000 2935.641    0.000 2935.641
197.50  5825.326  299.047    0.000  299.047   665.980 2172.802    0.000 2172.802    40.212 2884.669    0.000 2884.669
197.60  5741.263  305.904    0.000  305.904   626.606 2316.562    0.000 2316.562     0.000 3362.488    0.000 3362.488
197.70  5655.770  234.729    0.000  234.729   752.369 2065.160    0.000 2065.160    50.467 2974.551   70.372 2904.179
197.80  5563.212  286.224    0.000  286.224   720.747 2106.883    0.000 2106.883    20.106 2954.034    0.000 2954.034
197.90  5621.117  319.344    0.000  319.344   658.205 2178.450    0.000 2178.450    20.207 3009.034    0.000 3009.034
198.00  5628.103  203.569    0.000  203.569   808.294 1907.517    0.000 1907.517    10.053 2781.635    0.000 2781.635
198.10  5775.033  211.008    0.000  211.008   689.236 2134.505    0.000 2134.505     0.000 3302.187    0.000 3302.187
198.20  5718.274  197.237    0.000  197.237   718.780 2036.752    0.000 2036.752     0.000 3379.986    0.000 3379.986
198.30  5678.649  254.910    0.000  254.910   922.802 1947.323    0.000 1947.323     0.000 3252.422    0.000 3252.422
198.40  5789.850  180.100    0.000  180.100  1063.435 1900.819    0.000 1900.819     0.000 3283.683    0.000 3283.683
198.50  5720.129  173.411    0.000  173.411  1215.721 1677.692    0.000 1677.692    20.106 3115.080    0.000 3115.080
198.60  5772.652  267.854    0.000  267.854   970.572 1869.223    0.000 1869.223     0.000 3185.373    0.000 3185.373
198.70  5648.391  290.845    0.000  290.845   972.286 2008.011    0.000 2008.011     0.000 3473.076    0.000 3473.076
198.80  5828.641  180.321    0.000  180.321  1030.692 1995.715    0.000 1995.715     0.000 3514.599    0.000 3514.599
198.90  5822.457  194.778    0.000  194.778   949.615 1904.886    0.000 1904.886     0.000 3147.966    0.000 3147.966
199.00  5833.200  182.101    0.000  182.101   993.182 1897.673    0.000 1897.673     0.000 3303.777    0.000 3303.777
199.10  5703.267  169.613    0.000  169.613   926.973 1911.022    0.000 1911.022     0.000 2999.964    0.000 2999.964
199.20  5508.471  186.594    0.000  186.594   695.307 2126.678    0.000 2126.678     0.000 2951.024    0.000 2951.024
199.30  5383.381  240.858    0.000  240.858   558.472 2181.770    0.000 2181.770     0.000 2827.958    0.000 2827.958
199.40  5562.312  214.342    0.000  214.342   417.099 2371.082    0.000 2371.082     0.000 2803.032    0.000 2803.032
199.50  5541.491  135.376    0.000  135.376   627.254 2084.365    0.000 2084.365     0.000 2995.468    0.000 2995.468
199.60  5542.551  236.120    0.000  236.120   921.775 1994.189    0.000 1994.189     0.000 3310.721   10.053 3300.668
199.70  5632.985  270.585    0.000  270.585   914.409 1966.457    0.000 1966.457     0.000 2966.599    0.000 2966.599
199.80  5462.084  279.118    0.000  279.118  1125.324 1689.895    0.000 1689.895     0.000 3105.735    0.000 3105.735
199.90  5483.467  226.487    0.000  226.487   907.493 1940.284    0.000 1940.284     0.000 3053.048    0.000 3053.048
200.00  5601.506  179.923    0.000  179.923   713.081 2055.696    0.000 2055.696     0.000 2819.519    0.000 2819.519
200.10  5680.721  212.694    0.000  212.694   819.386 2094.877    0.000 2094.877     0.000 3341.373    0.000 3341.373
200.20  5493.334  217.836    0.000  217.836   823.673 2066.042    0.000 2066.042     0.000 3239.443    0.000 3239.443
200.30  5390.523  210.361    0.000  210.361   793.361 2035.809    0.000 2035.809     0.000 3247.081    0.000 3247.081
200.40  5446.051  272.920    0.000  272.920   542.009 2227.357    0.000 2227.357     0.000 3020.770    0.000 3020.770
200.50  5375.052  254.249    0.000  254.249   552.700 2434.935    0.000 2434.935     0.000 3279.060    0.000 3279.060
200.60  5516.228  220.440    0.000  220.440   708.505 2142.322    0.000 2142.322     0.000 2863.849    0.000 2863.849
200.70  5524.198  274.353    0.000  274.353   789.900 2033.114    0.000 2033.114     0.000 2825.746    0.000 2825.746
200.80  5417.139  254.890    0.000  254.890   905.375 1890.389    0.000 1890.389    20.106 2985.193    0.000 2985.193
200.90  5433.909  295.562    0.000  295.562   699.799 2094.084    0.000 2094.084     0.000 2923.362    0.000 2923.362
201.00  5453.802  257.404    0.000  257.404   836.419 2148.724    0.000 2148.724     0.000 3161.436    0.000 3161.436
201.10  5417.452  224.964    0.000  224.964   971.356 1785.928    0.000 1785.928     0.000 3111.060    0.000 3111.060
201.20  5554.821  272.109    0.000  272.109   829.093 2126.680    0.000 2126.680    10.053 3293.021    0.000 3293.021
201.30  5525.110  231.286    0.000  231.286   722.555 2073.933    0.000 2073.933     0.000 3213.899    0.000 3213.899
201.40  5474.113  303.910    0.000  303.910   580.139 2232.490    0.000 2232.490     0.000 3352.547    0.000 3352.547
201.50  5488.768  267.295    0.000  267.295   604.867 2293.622    0.000 2293.622     0.000 3042.088    0.000 3042.088
201.60  5391.208  216.512    0.000  216.512   668.840 2050.480    0.000 2050.480     0.000 2720.486    0.000 2720.486
201.70  5434.927  288.165    0.000  288.165   647.309 2090.877    0.000 2090.877     0.000 2784.943    0.000 2784.943
201.80  5378.706  232.851    0.000  232.851   671.871 2072.602    0.000 2072.602     0.000 2810.570    0.000 2810.570
201.90  5404.225  311.727    0.000  311.727   786.402 1925.464    0.000 1925.464     0.000 3041.982    0.000 3041.982
202.00  5544.753  277.832    0.000  277.832   674.211 2131.879    0.000 2131.879     0.000 3028.027    0.000 3028.027
202.10  5326.212  316.194    0.000  316.194   641.704 2109.286    0.000 2109.286     0.000 3021.701    0.000 3021.701
202.20  5598.696  265.141    0.000  265.141   631.801 2227.232    0.000 2227.232     0.000 3141.442    0.000 3141.442
202.30  5626.148  317.262    0.000  317.262   686.329 2235.221    0.000 2235.221     0.000 3219.038    0.000 3219.038
202.40  5265.366  337.378    0.000  337.378   620.346 2138.956    0.000 2138.956     0.000 2793.590    0.000 2793.590
202.50  5418.046  341.410    0.000  341.410   526.193 2331.831    0.000 2331.831     0.000 2989.021    0.000 2989.021
202.60  5458.969  238.354    0.000  238.354   594.792 2103.971    0.000 2103.971     0.000 2704.120    0.000 2704.120
202.70  5363.581  336.552    0.000  336.552   575.037 2191.071    0.000 2191.071     0.000 2882.758    0.000 2882.758
202.80  5307.007  248.630    0.000  248.630   532.809 2063.242    0.000 2063.242     0.000 2867.380    0.000 2867.380
202.90  5275.186  393.180    0.000  393.180   653.503 2157.143    0.000 2157.143     0.000 2971.431    0.000 2971.431
203.00  5448.565  306.042    0.000  306.042   736.205 2126.939    0.000 2126.939    30.159 3053.053   50.265 3002.787
203.10  5410.850  288.375    0.000  288.375   777.622 2132.692    0.000 2132.692     0.000 3017.770  111.491 2906.278
203.20  5541.093  304.427    0.000  304.427   761.437 2203.403    0.000 2203.403    20.308 2906.801    0.000 2906.801
203.30  5447.992  281.750    0.000  281.750   600.016 2146.710    0.000 2146.710     0.000 2971.215    0.000 2971.215
203.40  5432.815  307.026    0.000  307.026   673.641 2133.578    0.000 2133.578     0.000 3029.633    0.000 3029.633
203.50  5528.818  274.121    0.000  274.121   626.774 2067.472    0.000 2067.472     0.000 2717.886    0.000 2717.886
203.60  5340.347  405.699    0.000  405.699   504.698 2364.537    0.000 2364.537    10.053 2980.277    0.000 2980.277
203.70  5390.558  281.213    0.000  281.213   519.372 2112.469    0.000 2112.469    30.159 2654.762    0.000 2654.762
203.80  5582.899  229.037    0.000  229.037   665.336 2235.358    0.000 2235.358     0.000 3173.096  120.637 3052.459
203.90  5334.222  238.947    0.000  238.947   588.303 2240.448    0.000 2240.448     0.000 3003.395    0.000 3003.395
204.00  5490.308  239.695    0.000  239.695   925.904 1951.584    0.000 1951.584   100.531 2724.808    0.000 2724.808
204.10  5630.212  271.712    0.000  271.712   967.324 1993.887    0.000 1993.887     0.000 2894.128    0.000 2894.128
204.20  5543.217  274.334    0.000  274.334   900.165 2014.358    0.000 2014.358     0.000 2905.269    0.000 2905.269
204.30  5276.884  292.833    0.000  292.833   934.707 2006.900    0.000 2006.900     0.000 2647.107    0.000 2647.107
204.40  5251.575  316.789    0.000  316.789   928.396 1908.062    0.000 1908.062     0.000 2926.586    0.000 2926.586
204.50  5198.881  416.602    0.000  416.602   853.840 2078.438    0.000 2078.438     0.000 2961.567    0.000 2961.567
204.60  5312.696  385.721    0.000  385.721   855.307 1984.760    0.000 1984.760     0.000 2826.160    0.000 2826.160
204.70  5373.137  336.783    0.000  336.783   700.548 2289.523    0.000 2289.523    10.053 2859.818    0.000 2859.818
204.80  5515.349  353.071    0.000  353.071   947.846 2121.745    0.000 2121.745   100.531 3206.456    0.000 3206.456
204.90  5328.276  370.238    0.000  370.238   703.208 2190.405    0.000 2190.405    30.159 2810.264    0.000 2810.264
205.00  5230.900  354.850    0.000  354.850   564.343 2162.491    0.000 2162.491     0.000 2799.509   30.159 2769.350
205.10  5560.514  336.786    0.000  336.786   624.264 2089.067    0.000 2089.067     0.000 2828.974    0.000 2828.974
205.20  5509.127  366.822    0.000  366.822   829.709 2177.243    0.000 2177.243    60.319 2898.435    0.000 2898.435
205.30  5468.067  350.709    0.000  350.709   771.508 2009.270    0.000 2009.270    20.006 2899.353    0.000 2899.353
205.40  5492.832  329.881    0.000  329.881   992.949 2088.836    0.000 2088.836    20.107 3077.572    0.000 3077.572
205.50  5406.898  322.297    0.000  322.297   823.232 2085.979    0.000 2085.979    60.822 2970.914    0.000 2970.914
205.60  5507.696  358.444    0.000  358.444   967.142 2042.203    0.000 2042.203   161.152 2960.061    0.000 2960.061
205.70  5337.846  382.242    0.000  382.242   884.501 2009.815    0.000 2009.815   120.738 2884.260    0.000 2884.260
205.80  5387.083  425.854    0.000  425.854   812.899 2203.938    0.000 2203.938    40.414 3171.177    0.000 3171.177
205.90  5344.498  414.500    0.000  414.500   666.167 2244.960    0.000 2244.960     0.000 2857.717    0.000 2857.717
206.00  5240.743  377.658    0.000  377.658   481.568 2262.413    0.000 2262.413     0.000 2973.435    0.000 2973.435
206.10  5399.027  355.833    0.000  355.833   691.625 2049.088    0.000 2049.088     0.000 2740.692    0.000 2740.692
206.20  5313.251  373.343    0.000  373.343   631.290 2176.709    0.000 2176.709     0.000 2950.612    0.000 2950.612
206.30  5414.490  405.603    0.000  405.603   632.540 2214.595    0.000 2214.595     0.000 2767.024    0.000 2767.024
206.40  5625.370  368.376    0.000  368.376   750.674 2198.782    0.000 2198.782     0.000 2952.016    0.000 2952.016
206.50  5682.532  327.242    0.000  327.242   575.718 2376.210    0.000 2376.210     0.000 2826.145    0.000 2826.145
206.60  5596.627  409.714    0.000  409.714   535.730 2317.759    0.000 2317.759     0.000 2802.643    0.000 2802.643
206.70  5579.895  360.297    0.000  360.297   536.593 2270.706    0.000 2270.706     0.000 2573.210    0.000 2573.210
206.80  5546.120  436.736    0.000  436.736   456.095 2343.456    0.000 2343.456     0.000 2935.532    0.000 2935.532
206.90  5399.795  430.153    0.000  430.153   520.480 2464.322    0.000 2464.322     0.000 2972.840    0.000 2972.840
207.00  5312.328  448.982    0.000  448.982   657.346 2315.568    0.000 2315.568     0.000 3102.010    0.000 3102.010
207.10  5615.037  441.258    0.000  441.258   721.001 2269.502    0.000 2269.502     0.000 2799.315    0.000 2799.315
207.20  5605.162  479.623    0.000  479.623   638.707 2215.262    0.000 2215.262     0.000 2721.109    0.000 2721.109
207.30  5508.003  432.770    0.000  432.770   587.605 2205.012    0.000 2205.012     0.000 2693.055    0.000 2693.055
207.40  5647.476  387.595    0.000  387.595   633.171 2238.648    0.000 2238.648    70.372 2887.087    0.000 2887.087
207.50  5535.066  405.766    0.000  405.766   799.898 2107.986    0.000 2107.986     0.000 2832.892    0.000 2832.892
207.60  5548.240  382.389    0.000  382.389   852.763 2231.403    0.000 2231.403   150.901 2916.334    0.000 2916.334
207.70  5685.113  373.918    0.000  373.918   920.952 2049.967    0.000 2049.967    71.077 2943.575    0.000 2943.575
207.80  5823.475  294.591    0.000  294.591   971.931 2069.389    0.000 2069.389    30.159 3156.603    0.000 3156.603
207.90  5432.124  440.187    0.000  440.187   755.841 2340.616    0.000 2340.616     0.000 3084.719    0.000 3084.719
208.00  5453.438  431.106    0.000  431.106   690.635 2242.911    0.000 2242.911     0.000 3194.006    0.000 3194.006
208.10  5290.940  428.769    0.000  428.769   638.536 2178.788    0.000 2178.788     0.000 2814.301    0.000 2814.301
208.20  5504.394  397.053    0.000  397.053   603.040 2275.961    0.000 2275.961     0.000 3142.322    0.000 3142.322
208.30  5382.277  457.321    0.000  457.321   829.652 2049.045    0.000 2049.045     0.000 3132.974    0.000 3132.974
208.40  5386.130  417.102    0.000  417.102   699.620 2256.704    0.000 2256.704     0.000 2758.891    0.000 2758.891
208.50  5241.577  439.789    0.000  439.789   647.354 2092.433    0.000 2092.433     0.000 2605.596    0.000 2605.596
208.60  5275.934  459.084    0.000  459.084   704.678 2160.552    0.000 2160.552     0.000 2958.861    0.000 2958.861
208.70  5257.196  420.930    0.000  420.930   755.147 2115.984    0.000 2115.984     0.000 3134.492    0.000 3134.492
208.80  5315.534  426.741    0.000  426.741   789.376 2177.288    0.000 2177.288     0.000 3174.708    0.000 3174.708
208.90  5608.264  401.513    0.000  401.513   901.091 2130.199    0.000 2130.199     0.000 2861.550    0.000 2861.550
209.00  5390.837  428.720    0.000  428.720   979.302 2270.178    0.000 2270.178     0.000 3393.463    0.000 3393.463
209.10  5783.146  424.960    0.000  424.960   960.352 2269.652    0.000 2269.652     0.000 3201.451    0.000 3201.451
209.20  5715.427  431.857    0.000  431.857   672.739 2333.021    0.000 2333.021     0.000 3393.564    0.000 3393.564
209.30  5425.233  400.956    0.000  400.956   615.407 2271.584    0.000 2271.584     0.000 3349.932    0.000 3349.932
209.40  5395.896  368.297    0.000  368.297   612.999 2272.513    0.000 2272.513     0.000 3105.839    0.000 3105.839
209.50  5466.643  356.084    0.000  356.084   669.941 2128.093    0.000 2128.093     0.000 3236.541    0.000 3236.541
209.60  5669.322  356.516    0.000  356.516   822.071 2185.570    0.000 2185.570     0.000 3322.993    0.000 3322.993
209.70  5509.382  387.395    0.000  387.395   875.945 2129.086    0.000 2129.086     0.000 3429.156    0.000 3429.156
209.80  5573.746  426.873    0.000  426.873   605.560 2488.983    0.000 2488.983     0.000 3325.407    0.000 3325.407
209.90  5498.164  438.710    0.000  438.710   755.577 2346.763    0.000 2346.763     0.000 3374.865    0.000 3374.865
210.00  5381.602  442.924    0.000  442.924   535.869 2265.289    0.000 2265.289     0.000 3158.316    0.000 3158.316
210.10  5479.124  373.419    0.000  373.419   714.259 2244.029    0.000 2244.029   100.936 3356.380    0.000 3356.380
210.20  5465.929  380.800    0.000  380.800   536.140 2422.674    0.000 2422.674     0.000 3037.893    0.000 3037.893
210.30  5399.813  335.511    0.000  335.511   591.731 2416.544    0.000 2416.544     0.000 3195.125    0.000 3195.125
210.40  5282.363  399.835    0.000  399.835   479.848 2427.264    0.000 2427.264     0.000 3025.321    0.000 3025.321
210.50  5333.637  389.126    0.000  389.126   633.747 2339.146    0.000 2339.146     0.000 3298.967    0.000 3298.967
210.60  5567.929  319.530    0.000  319.530   713.733 2345.879    0.000 2345.879     0.000 3284.680    0.000 3284.680
210.70  5418.653  442.168    0.000  442.168   536.348 2418.749    0.000 2418.749     0.000 3362.791    0.000 3362.791
210.80  5519.579  314.076    0.000  314.076   577.581 2431.624    0.000 2431.624    10.053 3344.090    0.000 3344.090
210.90  5176.783  387.128    0.000  387.128   543.039 2188.494    0.000 2188.494    20.106 3053.269    0.000 3053.269
211.00  5275.691  363.370    0.000  363.370   505.258 2335.041    0.000 2335.041     0.000 2933.619    0.000 2933.619
211.10  5367.914  346.601    0.000  346.601   378.977 2297.211    0.000 2297.211     0.000 2866.156   10.053 2856.103
211.20  5394.914  324.574    0.000  324.574   268.737 2527.174    0.000 2527.174     0.000 2775.594    0.000 2775.594
211.30  5376.928  338.059    0.000  338.059   444.603 2499.300    0.000 2499.300     0.000 3151.482    0.000 3151.482
211.40  5519.796  327.448    0.000  327.448   553.513 2373.405    0.000 2373.405     0.000 2880.034    0.000 2880.034
211.50  5472.034  384.449    0.000  384.449   432.806 2477.742    0.000 2477.742     0.000 2982.689    0.000 2982.689
211.60  5433.311  357.365    0.000  357.365   438.640 2458.114    0.000 2458.114     0.000 2867.960    0.000 2867.960
211.70  5360.679  324.120    0.000  324.120   355.334 2524.311    0.000 2524.311     0.000 2854.612    0.000 2854.612
211.80  5266.759  407.358    0.000  407.358   239.464 2403.507    0.000 2403.507     0.000 2667.510    0.000 2667.510
211.90  5231.486  403.933    0.000  403.933   424.326 2376.671    0.000 2376.671     0.000 2884.565    0.000 2884.565
212.00  5355.105  318.768    0.000  318.768   572.315 2442.861    0.000 2442.861     0.000 3207.577    0.000 3207.577
212.10  5288.429  308.917    0.000  308.917   653.973 2382.638    0.000 2382.638     0.000 3267.789   10.053 3257.736
212.20  5232.444  306.164    0.000  306.164   391.382 2462.010    0.000 2462.010     0.000 2841.231    0.000 2841.231
212.30  5221.112  408.864    0.000  408.864   374.433 2460.861    0.000 2460.861     0.000 3050.042    0.000 3050.042
212.40  5264.809  377.956    0.000  377.956   414.944 2415.831    0.000 2415.831     0.000 3031.545    0.000 3031.545
212.50  5254.158  341.148    0.000  341.148   508.357 2280.914    0.000 2280.914     0.000 2910.606    0.000 2910.606
212.60  5182.052  353.661    0.000  353.661   527.943 2332.277    0.000 2332.277     0.000 3104.458    0.000 3104.458
212.70  5218.500  345.405    0.000  345.405   640.239 2101.164    0.000 2101.164    49.764 2902.879    0.000 2902.879
212.80  5261.724  269.239    0.000  269.239   632.583 2075.284    0.000 2075.284    19.906 2655.075    0.000 2655.075
212.90  5411.164  275.343    0.000  275.343   889.607 1788.174    0.000 1788.174     0.000 2790.698    0.000 2790.698
213.00  5113.647  289.888    0.000  289.888   777.109 1830.806    0.000 1830.806     0.000 2786.972    0.000 2786.972
213.10  5385.863  350.311    0.000  350.311   740.150 2050.615    0.000 2050.615     0.000 3030.649    0.000 3030.649
213.20  5203.984  396.362    0.000  396.362   592.638 2182.434    0.000 2182.434     0.000 2922.583    0.000 2922.583
213.30  5273.375  322.472    0.000  322.472   597.325 1984.081    0.000 1984.081     0.000 2565.075    0.000 2565.075
213.40  5363.269  335.569    0.000  335.569   784.242 1902.270    0.000 1902.270     0.000 2573.617    0.000 2573.617
213.50  5369.510  356.515    0.000  356.515   757.609 1916.944    0.000 1916.944     0.000 2528.787    0.000 2528.787
213.60  5545.375  294.378    0.000  294.378   697.126 2047.992    0.000 2047.992     0.000 2737.379    0.000 2737.379
213.70  5542.707  334.232    0.000  334.232   827.647 1950.570    0.000 1950.570    20.106 2832.487    0.000 2832.487
213.80  5457.582  304.875    0.000  304.875   938.926 1703.687    0.000 1703.687     0.000 2953.644    0.000 2953.644
213.90  5555.917  316.052    0.000  316.052   872.004 2011.773    0.000 2011.773    10.053 2899.256    0.000 2899.256
214.00  5297.954  435.083    0.000  435.083   485.067 2245.253    0.000 2245.253     0.000 2857.131    0.000 2857.131
214.10  5327.199  399.934    0.000  399.934   464.406 2418.348    0.000 2418.348     0.000 2724.514    0.000 2724.514
214.20  5336.949  332.461    0.000  332.461   606.802 2089.047    0.000 2089.047    10.053 2665.007    0.000 2665.007
214.30  5266.854  336.940    0.000  336.940   785.115 2122.029    0.000 2122.029     0.000 3184.787    0.000 3184.787
214.40  5327.069  298.277    0.000  298.277   762.503 2058.477    0.000 2058.477     0.000 2734.383    0.000 2734.383
214.50  5278.456  396.752    0.000  396.752   503.872 2237.235    0.000 2237.235     0.000 2832.797    0.000 2832.797
214.60  5301.103  370.550    0.000  370.550   618.221 2190.193    0.000 2190.193     0.000 2982.380    0.000 2982.380
214.70  5357.493  352.540    0.000  352.540   632.710 2330.910    0.000 2330.910     0.000 2930.423    0.000 2930.423
214.80  5127.649  382.263    0.000  382.263   598.719 2197.807    0.000 2197.807     0.000 2688.621    0.000 2688.621
214.90  5188.279  347.695    0.000  347.695   614.685 2041.555    0.000 2041.555     0.000 2902.163    0.000 2902.163
215.00  5225.420  411.306    0.000  411.306   561.502 2140.176    0.000 2140.176     0.000 2622.276    0.000 2622.276
215.10  5416.723  270.125    0.000  270.125   768.508 2196.762    0.000 2196.762    40.616 3092.574    0.000 3092.574
215.20  5538.305  326.502    0.000  326.502   724.314 2150.719    0.000 2150.719    50.669 2934.942    0.000 2934.942
215.30  5284.972  330.120    0.000  330.120   636.159 2253.877    0.000 2253.877     0.000 3026.507    0.000 3026.507
215.40  5197.304  385.028    0.000  385.028   716.925 1953.079    0.000 1953.079    20.106 2743.115    0.000 2743.115
215.50  5244.351  308.346    0.000  308.346   907.339 1747.229    0.000 1747.229     0.000 3015.352    0.000 3015.352
215.60  5468.480  238.527    0.000  238.527   814.410 1881.473    0.000 1881.473     0.000 2637.662    0.000 2637.662
215.70  5303.461  244.432    0.000  244.432   806.293 1793.882    0.000 1793.882     0.000 2582.775    0.000 2582.775
215.80  5432.854  255.586    0.000  255.586   485.329 2180.150    0.000 2180.150     0.000 2573.826    0.000 2573.826
215.90  5300.572  254.149    0.000  254.149   564.959 2295.201    0.000 2295.201     0.000 2813.587    0.000 2813.587
216.00  5342.830  241.841    0.000  241.841   651.392 2070.794    0.000 2070.794     0.000 2662.998    0.000 2662.998
216.10  5251.186  253.080    0.000  253.080   821.580 1886.367    0.000 1886.367     0.000 2748.255    0.000 2748.255
216.20  5367.077  277.242    0.000  277.242   563.273 2275.279    0.000 2275.279     0.000 3042.212    0.000 3042.212
216.30  5202.206  289.826    0.000  289.826   519.054 2144.649    0.000 2144.649     0.000 2951.020    0.000 2951.020
216.40  5437.920  282.253    0.000  282.253   645.075 2106.894    0.000 2106.894     0.000 2918.054    0.000 2918.054
216.50  5137.231  371.464    0.000  371.464   479.360 2175.728    0.000 2175.728     0.000 2819.132    0.000 2819.132
216.60  5226.989  313.607    0.000  313.607   572.241 2127.075    0.000 2127.075     0.000 2583.206    0.000 2583.206
216.70  5102.878  359.931    0.000  359.931   427.487 2235.381    0.000 2235.381     0.000 2858.742    0.000 2858.742
216.80  5234.577  316.253    0.000  316.253   621.780 2206.233    0.000 2206.233     0.000 2989.028    0.000 2989.028
216.90  5472.184  231.186    0.000  231.186   576.982 2160.129    0.000 2160.129     0.000 2954.551    0.000 2954.551
217.00  5380.118  327.624    0.000  327.624   508.381 2366.128    0.000 2366.128     0.000 3086.144    0.000 3086.144
217.10  5418.831  219.498    0.000  219.498   658.863 1896.031    0.000 1896.031     0.000 2662.296    0.000 2662.296
217.20  5508.651  231.509    0.000  231.509   778.273 2123.977    0.000 2123.977     0.000 2915.661    0.000 2915.661
217.30  5570.527  197.679    0.000  197.679   923.381 1767.135    0.000 1767.135     0.000 2802.346    0.000 2802.346
217.40  5477.775  191.153    0.000  191.153   810.022 1964.025    0.000 1964.025     0.000 2645.214    0.000 2645.214
217.50  5538.937  228.044    0.000  228.044   915.197 1843.707    0.000 1843.707     0.000 2979.175    0.000 2979.175
217.60  5327.928  239.121    0.000  239.121   842.746 1693.344    0.000 1693.344     0.000 2859.856    0.000 2859.856
217.70  5307.907  265.009    0.000  265.009   864.056 1704.250    0.000 1704.250     0.000 2809.974    0.000 2809.974
217.80  5298.895  310.673    0.000  310.673  1219.471 1452.820    0.000 1452.820     0.000 3054.479    0.000 3054.479
217.90  5423.237  193.100    0.000  193.100  1238.948 1401.112    0.000 1401.112    30.159 2727.034    0.000 2727.034
218.00  5197.417  218.523    0.000  218.523  1099.097 1360.381    0.000 1360.381    30.159 2508.065    0.000 2508.065
218.10  5260.063  223.610    0.000  223.610  1170.085 1645.879    0.000 1645.879     0.000 2713.459    0.000 2713.459
218.20  5312.486  241.341    0.000  241.341   978.356 1754.373    0.000 1754.373     0.000 2815.603    0.000 2815.603
218.30  5270.613  242.414    0.000  242.414   837.929 1800.961    0.000 1800.961     0.000 2640.076    0.000 2640.076
218.40  5402.802  256.500    0.000  256.500  1156.535 1656.537    0.000 1656.537     0.000 3057.400    0.000 3057.400
218.50  5512.100  273.198    0.000  273.198  1040.439 1757.904    0.000 1757.904    30.060 2944.895    0.000 2944.895
218.60  5222.812  244.002    0.000  244.002  1053.139 1738.278    0.000 1738.278    60.319 2878.235    0.000 2878.235
218.70  5251.187  229.012    0.000  229.012  1191.280 1544.042    0.000 1544.042   100.533 2907.394    0.000 2907.394
218.80  5305.226  235.981    0.000  235.981  1034.915 1640.657    0.000 1640.657    60.119 2818.616    0.000 2818.616
218.90  5253.857  247.347    0.000  247.347  1119.248 1714.277    0.000 1714.277    89.676 2803.941    0.000 2803.941
219.00  5181.769  230.451    0.000  230.451  1047.175 1812.456    0.000 1812.456    50.265 3026.925    0.000 3026.925
219.10  5309.020  248.585    0.000  248.585  1140.038 1639.049    0.000 1639.049    60.319 3183.236    0.000 3183.236
219.20  5472.171  252.396    0.000  252.396  1079.596 1688.541    0.000 1688.541    80.425 2678.969    0.000 2678.969
219.30  5271.727  229.385    0.000  229.385  1300.055 1447.086    0.000 1447.086    70.372 2676.374    0.000 2676.374
219.40  5198.009  235.165    0.000  235.165  1010.601 1603.930    0.000 1603.930     0.000 2805.556    0.000 2805.556
219.50  5325.907  202.620    0.000  202.620  1060.544 1497.687    0.000 1497.687    10.053 2743.821    0.000 2743.821
219.60  5230.014  261.039    0.000  261.039  1119.536 1556.944    0.000 1556.944    20.308 2690.331    0.000 2690.331
219.70  5248.396  234.459    0.000  234.459   784.111 1951.477    0.000 1951.477     0.000 2755.281    0.000 2755.281
219.80  5348.815  179.417    0.000  179.417  1026.824 1745.708    0.000 1745.708     0.000 2972.340    0.000 2972.340
219.90  5307.237  234.630    0.000  234.630   847.003 1848.178    0.000 1848.178     0.000 2897.527    0.000 2897.527
220.00  5355.747  269.941    0.000  269.941   786.162 2040.350    0.000 2040.350    30.159 3021.682    0.000 3021.682
220.10  5121.632  269.978    0.000  269.978   582.164 2046.902    0.000 2046.902     0.000 2873.504    0.000 2873.504
220.20  5318.337  248.787    0.000  248.787   688.392 2002.692    0.000 2002.692     0.000 2956.667    0.000 2956.667
220.30  5218.115  218.601    0.000  218.601   534.882 2069.680    0.000 2069.680     0.000 2531.508    0.000 2531.508
220.40  5111.071  262.055    0.000  262.055   492.805 2106.700    0.000 2106.700     0.000 2720.292    0.000 2720.292
220.50  5249.680  256.430    0.000  256.430   527.296 2156.214    0.000 2156.214     0.000 2986.306    0.000 2986.306
220.60  5336.993  294.284    0.000  294.284   793.903 1941.875    0.000 1941.875     0.000 2843.541    0.000 2843.541
220.70  5110.470  263.712    0.000  263.712   624.487 2003.122    0.000 2003.122    20.106 2562.558    0.000 2562.558
220.80  5095.737  246.811    0.000  246.811   404.038 2109.711    0.000 2109.711     0.000 2741.702    0.000 2741.702
220.90  5029.896  310.916    0.000  310.916   295.064 2328.515    0.000 2328.515     0.000 2761.015    0.000 2761.015
221.00  5072.565  275.083    0.000  275.083   418.102 2081.435    0.000 2081.435     0.000 2732.970    0.000 2732.970
221.10  5139.258  325.897    0.000  325.897   376.684 2163.691    0.000 2163.691     0.000 2836.520    0.000 2836.520
221.20  5204.598  330.960    0.000  330.960   480.964 2210.727    0.000 2210.727     0.000 2924.887    0.000 2924.887
221.30  5261.091  334.304    0.000  334.304   554.210 2118.907    0.000 2118.907     0.000 2861.651    0.000 2861.651
221.40  5078.538  306.769    0.000  306.769   449.742 2165.831    0.000 2165.831     0.000 2648.123    0.000 2648.123
221.50  5334.985  269.303    0.000  269.303   572.710 2142.560    0.000 2142.560     0.000 2984.604    0.000 2984.604
221.60  5228.622  289.146    0.000  289.146   377.842 2380.192    0.000 2380.192     0.000 2966.111    0.000 2966.111
221.70  5330.746  290.651    0.000  290.651   340.411 2448.516    0.000 2448.516     0.000 2907.090    0.000 2907.090
221.80  5086.517  312.615    0.000  312.615   475.389 2178.977    0.000 2178.977     0.000 2935.938    0.000 2935.938
221.90  5380.378  227.064    0.000  227.064   489.441 2182.087    0.000 2182.087     0.000 2673.958    0.000 2673.958
222.00  5348.016  253.357    0.000  253.357   588.438 2034.422    0.000 2034.422     0.000 2874.110    0.000 2874.110
222.10  5418.374  287.562    0.000  287.562   573.791 2126.581    0.000 2126.581    30.260 3057.185    0.000 3057.185
222.20  5322.496  382.831    0.000  382.831   603.735 2217.730    0.000 2217.730    80.425 3088.553    0.000 3088.553
222.30  5139.105  408.552    0.000  408.552   844.803 1912.967    0.000 1912.967   181.560 2888.491    0.000 2888.491
222.40  5389.527  353.413    0.000  353.413   658.087 2083.874    0.000 2083.874     0.000 2810.272    0.000 2810.272
222.50  5388.076  264.441    0.000  264.441   493.585 2137.971    0.000 2137.971     0.000 2644.899    0.000 2644.899
222.60  5231.792  325.208    0.000  325.208   531.273 2137.790    0.000 2137.790    10.053 2855.016    0.000 2855.016
222.70  5177.773  262.161    0.000  262.161   590.560 1994.716    0.000 1994.716    10.053 2712.450    0.000 2712.450
222.80  5220.986  341.918    0.000  341.918   773.048 1889.707    0.000 1889.707   181.460 2519.533    0.000 2519.533
222.90  5261.751  365.592    0.000  365.592   737.683 1962.497    0.000 1962.497   151.300 2702.799    0.000 2702.799
223.00  5422.421  320.731    0.000  320.731   716.700 1910.429    0.000 1910.429    20.106 2623.885    0.000 2623.885
223.10  5367.539  289.340    0.000  289.340   680.559 1929.095    0.000 1929.095   130.690 2392.867    0.000 2392.867
223.20  5349.943  317.060    0.000  317.060   573.700 1868.881    0.000 1868.881   201.062 2379.602    0.000 2379.602
223.30  5225.554  270.215    0.000  270.215   563.457 1863.638    0.000 1863.638   161.454 2523.554    0.000 2523.554
223.40  5397.680  271.356    0.000  271.356   639.057 1981.047    0.000 1981.047    50.265 2779.614    0.000 2779.614
223.50  5198.786  319.684    0.000  319.684   624.856 1950.082    0.000 1950.082     0.000 2952.820    0.000 2952.820
223.60  5210.613  347.121    0.000  347.121   639.196 1971.126    0.000 1971.126     0.000 2782.630    0.000 2782.630
223.70  5088.187  419.368    0.000  419.368   597.383 1963.188    0.000 1963.188     0.000 2591.530   10.053 2581.477
223.80  5094.998  381.379    0.000  381.379   496.922 2198.132    0.000 2198.132     0.000 2831.389    0.000 2831.389
223.90  5122.682  370.469    0.000  370.469   601.839 2111.346    0.000 2111.346    20.308 2754.384   20.106 2734.277
224.00  5277.611  301.233    0.000  301.233   527.174 2037.470    0.000 2037.470    20.106 2633.437    0.000 2633.437
224.10  5065.275  331.338    0.000  331.338   688.178 1804.680    0.000 1804.680    20.106 2675.263    0.000 2675.263
224.20  5101.032  274.930    0.000  274.930   768.946 1710.843    0.000 1710.843    20.308 2493.405    0.000 2493.405
224.30  5002.862  354.991    0.000  354.991   658.435 1886.164    0.000 1886.164     0.000 2622.478   30.462 2592.016
224.40  5068.478  277.252    0.000  277.252   909.529 1596.704    0.000 1596.704     0.000 2496.721    0.000 2496.721
224.50  5128.868  218.893    0.000  218.893   900.115 1755.611    0.000 1755.611     0.000 2816.008    0.000 2816.008
224.60  5153.879  287.011    0.000  287.011   569.560 2105.442    0.000 2105.442     0.000 2536.328    0.000 2536.328
224.70  5107.533  392.310    0.000  392.310   468.138 2017.313    0.000 2017.313     0.000 2367.041    0.000 2367.041
224.80  5275.831  322.351    0.000  322.351   596.016 1984.624    0.000 1984.624     0.000 2683.213    0.000 2683.213
224.90  4951.716  470.074    0.000  470.074   573.178 2114.723    0.000 2114.723     0.000 2738.102    0.000 2738.102
225.00  5116.061  375.458    0.000  375.458   572.951 2058.550    0.000 2058.550    80.425 2568.490    0.000 2568.490
225.10  5028.542  370.276    0.000  370.276   440.584 2181.149    0.000 2181.149     0.000 2549.688    0.000 2549.688
225.20  5029.074  303.395    0.000  303.395   685.162 1869.407    0.000 1869.407     0.000 2633.350    0.000 2633.350
225.30  5149.531  299.999    0.000  299.999   629.984 2183.246    0.000 2183.246     0.000 2629.521    0.000 2629.521
225.40  5263.590  240.659    0.000  240.659   424.450 2223.704    0.000 2223.704     0.000 2876.030    0.000 2876.030
225.50  5061.860  262.976    0.000  262.976   489.611 2100.522    0.000 2100.522     0.000 2840.942    0.000 2840.942
225.60  5118.063  292.082    0.000  292.082   519.616 2188.314    0.000 2188.314     0.000 2694.365    0.000 2694.365
225.70  5192.233  332.249    0.000  332.249   389.821 2390.474    0.000 2390.474     0.000 2842.553    0.000 2842.553
225.80  5185.604  317.354    0.000  317.354   583.244 2168.772    0.000 2168.772     0.000 3030.544    0.000 3030.544
225.90  5033.898  350.268    0.000  350.268   437.990 2219.099    0.000 2219.099     0.000 2695.380    0.000 2695.380
226.00  4938.129  314.037    0.000  314.037   418.409 2028.169    0.000 2028.169     0.000 2380.198    0.000 2380.198
226.10  5097.063  240.672    0.000  240.672   460.428 1970.336    0.000 1970.336     0.000 2440.428    0.000 2440.428
226.20  4947.545  245.167    0.000  245.167   720.941 1880.451    0.000 1880.451     0.000 2633.952    0.000 2633.952
226.30  5176.375  286.427    0.000  286.427   592.202 1988.835    0.000 1988.835     0.000 2561.258    0.000 2561.258
226.40  5143.081  277.704    0.000  277.704   620.603 1719.739    0.000 1719.739     0.000 2252.236    0.000 2252.236
226.50  5283.844  268.883    0.000  268.883   782.711 1776.052    0.000 1776.052    50.265 2723.016    0.000 2723.016
226.60  5103.125  376.764    0.000  376.764   752.069 2010.003    0.000 2010.003     0.000 2997.967    0.000 2997.967
226.70  5137.975  306.970    0.000  306.970   557.912 2110.575    0.000 2110.575     0.000 2926.582    0.000 2926.582
226.80  5077.984  350.985    0.000  350.985   645.578 1880.366    0.000 1880.366     0.000 2896.123    0.000 2896.123
226.90  5450.310  344.227    0.000  344.227   725.431 1970.609    0.000 1970.609     0.000 3162.946    0.000 3162.946
227.00  5192.742  320.715    0.000  320.715   754.009 1906.323    0.000 1906.323     0.000 2721.896    0.000 2721.896
227.10  5093.248  292.899    0.000  292.899   793.518 1728.855    0.000 1728.855     0.000 2956.853    0.000 2956.853
227.20  5237.515  199.670    0.000  199.670   699.139 1886.831    0.000 1886.831     0.000 2431.562    0.000 2431.562
227.30  5245.200  193.259    0.000  193.259   882.363 1713.419    0.000 1713.419     0.000 2321.480   19.906 2301.574
227.40  5122.837  260.787    0.000  260.787   908.796 1615.472    0.000 1615.472    30.159 2426.345    0.000 2426.345
227.50  5455.178  258.190    0.000  258.190  1090.552 1719.885    0.000 1719.885    10.053 2861.944    0.000 2861.944
227.60  5348.308  217.617    0.000  217.617   533.709 2204.125    0.000 2204.125     0.000 2528.488    0.000 2528.488
227.70  5353.780  281.296    0.000  281.296   731.319 2021.973    0.000 2021.973    20.308 2329.641    0.000 2329.641
227.80  5408.216  272.590    0.000  272.590   939.888 1868.045    0.000 1868.045     0.000 2615.562   50.769 2564.793
227.90  5397.061  304.883    0.000  304.883   843.127 1989.898    0.000 1989.898     0.000 2862.066    0.000 2862.066
228.00  5210.617  320.173    0.000  320.173   851.645 1903.896    0.000 1903.896     0.000 2884.277   40.212 2844.065
228.10  5375.437  259.332    0.000  259.332   831.953 1939.030    0.000 1939.030    20.106 2938.457    0.000 2938.457
228.20  5492.574  313.553    0.000  313.553   428.617 2458.852    0.000 2458.852     0.000 2729.440    0.000 2729.440
228.30  5475.019  330.236    0.000  330.236   705.113 2318.107    0.000 2318.107     0.000 3091.874    0.000 3091.874
228.40  5365.528  285.305    0.000  285.305   608.539 2136.883    0.000 2136.883     0.000 2759.806    0.000 2759.806
228.50  5328.158  309.724    0.000  309.724   618.043 2219.951    0.000 2219.951     0.000 3025.606    0.000 3025.606
228.60  5431.040  333.746    0.000  333.746   620.806 2298.540    0.000 2298.540     0.000 2905.569    0.000 2905.569
228.70  5310.908  249.308    0.000  249.308   521.461 2260.194    0.000 2260.194     0.000 2678.969    0.000 2678.969
228.80  5558.199  260.919    0.000  260.919   501.138 2207.211    0.000 2207.211     0.000 2708.743    0.000 2708.743
228.90  5312.587  269.549    0.000  269.549   538.496 2202.347    0.000 2202.347     0.000 2632.625    0.000 2632.625
229.00  5264.409  289.098    0.000  289.098   651.215 2105.675    0.000 2105.675     0.000 2662.587    0.000 2662.587
229.10  5376.611  220.396    0.000  220.396   620.223 1914.108    0.000 1914.108     0.000 2577.025    0.000 2577.025
229.20  5494.825  196.505    0.000  196.505   519.651 2301.627    0.000 2301.627    40.212 2552.411    0.000 2552.411
229.30  5467.560  268.540    0.000  268.540   650.219 2015.978    0.000 2015.978    60.319 2577.133    0.000 2577.133
229.40  5322.115  329.386    0.000  329.386   706.633 1849.800    0.000 1849.800    80.425 2673.153    0.000 2673.153
229.50  5446.945  264.848    0.000  264.848   657.126 1969.012    0.000 1969.012     0.000 2543.250    0.000 2543.250
229.60  5321.858  284.896    0.000  284.896   650.096 2041.248    0.000 2041.248     0.000 2620.268    0.000 2620.268
229.70  5368.705  358.765    0.000  358.765   674.541 2100.154    0.000 2100.154    10.053 2956.740    0.000 2956.740
229.80  5117.124  306.031    0.000  306.031   599.739 1969.281    0.000 1969.281    30.462 2536.339    0.000 2536.339
229.90  5201.142  221.269    0.000  221.269   662.942 1994.044    0.000 1994.044     0.000 2883.969    0.000 2883.969
230.00  5347.003  178.616    0.000  178.616   541.185 2061.102    0.000 2061.102     0.000 2471.981    0.000 2471.981
230.10  5097.914  272.014    0.000  272.014   720.998 1952.350    0.000 1952.350     0.000 2689.629    0.000 2689.629
230.20  5135.782  299.875    0.000  299.875   837.669 1875.068    0.000 1875.068   100.230 2667.015    0.000 2667.015
230.30  5223.777  278.036    0.000  278.036   881.591 1871.090    0.000 1871.090    40.212 2800.917    0.000 2800.917
230.40  5322.563  316.377    0.000  316.377   746.426 2074.618    0.000 2074.618    50.769 2777.801    0.000 2777.801
230.50  5206.410  330.387    0.000  330.387   701.836 1898.081    0.000 1898.081    40.212 2539.024    0.000 2539.024
230.60  5224.611  318.220    0.000  318.220   786.520 1819.246    0.000 1819.246    20.106 2735.877  331.752 2404.125
230.70  5206.627  289.804    0.000  289.804   670.244 1890.874    0.000 1890.874    20.106 2637.454    0.000 2637.454
230.80  5253.427  342.888    0.000  342.888   798.808 1793.993    0.000 1793.993    80.626 2515.510    0.000 2515.510
230.90  5165.894  326.043    0.000  326.043   930.924 1625.274    0.000 1625.274     0.000 2667.623  422.633 2244.989
231.00  5295.854  331.987    0.000  331.987  1003.729 1722.718    0.000 1722.718   373.376 2093.481    0.000 2093.481
231.10  5090.660  296.419    0.000  296.419   960.753 1764.364    0.000 1764.364   282.293 2246.390    0.000 2246.390
231.20  5161.722  328.849    0.000  328.849   881.158 1696.149    0.000 1696.149   291.540 2139.417    0.000 2139.417
231.30  5340.059  263.883    0.000  263.883   626.781 1948.745    0.000 1948.745     0.000 2268.606    0.000 2268.606
231.40  5362.813  259.929    0.000  259.929   925.398 1717.384    0.000 1717.384     0.000 2476.125    0.000 2476.125
231.50  5342.393  333.400    0.000  333.400  1027.930 1666.833    0.000 1666.833    90.478 2553.211    0.000 2553.211
231.60  5448.640  292.154    0.000  292.154   824.404 1771.442    0.000 1771.442     0.000 2458.510    0.000 2458.510
231.70  5291.296  314.551    0.000  314.551  1051.599 1843.802    0.000 1843.802   201.364 2592.213    0.000 2592.213
231.80  5317.057  295.058    0.000  295.058   706.289 2069.860    0.000 2069.860     0.000 2483.640    0.000 2483.640
231.90  5308.038  342.621    0.000  342.621   548.496 2155.949    0.000 2155.949     0.000 2401.206    0.000 2401.206
232.00  5315.652  332.790    0.000  332.790   330.855 2289.532    0.000 2289.532     0.000 2559.943    0.000 2559.943
232.10  5196.039  291.930    0.000  291.930   521.636 2264.933    0.000 2264.933     0.000 2618.769    0.000 2618.769
232.20  5334.778  298.765    0.000  298.765   434.217 2370.647    0.000 2370.647     0.000 2702.503    0.000 2702.503
232.30  5381.170  330.972    0.000  330.972   452.893 2320.599    0.000 2320.599    40.212 2808.472    0.000 2808.472
232.40  5332.345  377.710    0.000  377.710   525.706 2368.452    0.000 2368.452    10.053 2830.170    0.000 2830.170
232.50  5310.960  270.196    0.000  270.196   440.145 2382.348    0.000 2382.348    20.106 2632.225    0.000 2632.225
232.60  5199.488  233.436    0.000  233.436   350.015 2283.562    0.000 2283.562     0.000 2712.849    0.000 2712.849
232.70  5325.971  175.431    0.000  175.431   357.325 2341.545    0.000 2341.545     0.000 2470.983    0.000 2470.983
232.80  5611.498  222.537    0.000  222.537   573.443 2408.518    0.000 2408.518     0.000 2801.924    0.000 2801.924
232.90  5429.424  196.698    0.000  196.698   677.964 2115.981    0.000 2115.981     0.000 2804.944    0.000 2804.944
233.00  5504.769  185.705    0.000  185.705   793.227 1946.697    0.000 1946.697     0.000 2591.502    0.000 2591.502
233.10  5694.700  187.274    0.000  187.274   919.647 1935.814    0.000 1935.814    20.106 2846.253    0.000 2846.253
233.20  5612.480  207.130    0.000  207.130   879.974 1954.126    0.000 1954.126    20.106 3087.743    0.000 3087.743
233.30  5411.494  211.016    0.000  211.016   947.273 1920.352    0.000 1920.352     0.000 2888.278    0.000 2888.278
233.40  5368.511  198.176    0.000  198.176   917.477 1882.183    0.000 1882.183    40.212 2622.173    0.000 2622.173
233.50  5404.217  185.048    0.000  185.048  1065.599 1725.847    0.000 1725.847   100.531 2828.966    0.000 2828.966
233.60  5562.520  193.373    0.000  193.373   969.607 1919.355    0.000 1919.355    40.212 2899.354    0.000 2899.354
233.70  5416.924  225.949    0.000  225.949   866.733 2030.332    0.000 2030.332     0.000 2824.546    0.000 2824.546
233.80  5453.335  192.084    0.000  192.084   838.449 1978.069    0.000 1978.069     0.000 2888.184    0.000 2888.184
233.90  5536.745  220.757    0.000  220.757   942.298 1855.895    0.000 1855.895     0.000 2728.441   40.212 2688.229
234.00  5411.835  217.562    0.000  217.562   821.593 1878.704    0.000 1878.704     0.000 2810.677   30.159 2780.518
234.10  5336.412  303.999    0.000  303.999   831.154 1896.001    0.000 1896.001     0.000 2734.271    0.000 2734.271
234.20  5267.505  303.786    0.000  303.786   858.098 1975.227    0.000 1975.227     0.000 2778.504    0.000 2778.504
234.30  5146.261  279.049    0.000  279.049   865.364 1750.313    0.000 1750.313     0.000 2661.495    0.000 2661.495
234.40  5202.041  251.344    0.000  251.344   937.861 1926.587    0.000 1926.587     0.000 2849.284    0.000 2849.284
234.50  5208.153  244.062    0.000  244.062   737.732 1915.503    0.000 1915.503     0.000 2715.868    0.000 2715.868
234.60  5388.995  285.217    0.000  285.217   618.583 2104.487    0.000 2104.487     0.000 2869.085    0.000 2869.085
234.70  5351.340  254.642    0.000  254.642   630.041 2227.293    0.000 2227.293     0.000 2585.483    0.000 2585.483
234.80  5370.693  309.307    0.000  309.307   582.648 2109.018    0.000 2109.018     0.000 2555.236    0.000 2555.236
234.90  5138.483  262.569    0.000  262.569   600.210 1970.495    0.000 1970.495     0.000 2474.013    0.000 2474.013
235.00  5031.611  212.312    0.000  212.312   683.427 1994.237    0.000 1994.237     0.000 2631.948    0.000 2631.948
235.10  5066.315  302.374    0.000  302.374   609.148 2000.215    0.000 2000.215     0.000 2613.554    0.000 2613.554
235.20  5310.205  207.132    0.000  207.132   820.875 2062.544    0.000 2062.544     0.000 2703.026    0.000 2703.026
235.30  5190.012  261.563    0.000  261.563   846.683 1914.038    0.000 1914.038     0.000 2570.930    0.000 2570.930
235.40  5105.963  330.088    0.000  330.088   772.445 1840.331    0.000 1840.331     0.000 2355.186    0.000 2355.186
235.50  5196.161  260.373    0.000  260.373   849.018 1740.841    0.000 1740.841     0.000 2562.683    0.000 2562.683
235.60  5218.429  267.810    0.000  267.810   823.246 1857.534    0.000 1857.534     0.000 2583.998    0.000 2583.998
235.70  5109.708  263.276    0.000  263.276   733.441 1842.990    0.000 1842.990     0.000 2453.803    0.000 2453.803
235.80  5360.212  215.406    0.000  215.406   751.691 1869.014    0.000 1869.014     0.000 2572.632    0.000 2572.632
235.90  5102.246  264.625    0.000  264.625   760.895 1941.339    0.000 1941.339     0.000 2543.579    0.000 2543.579
236.00  5356.461  238.829    0.000  238.829   856.363 2124.859    0.000 2124.859     0.000 3005.024    0.000 3005.024
236.10  5211.874  274.632    0.000  274.632   806.275 1951.668    0.000 1951.668     0.000 2706.640    0.000 2706.640
236.20  5286.320  272.074    0.000  272.074   906.666 2095.487    0.000 2095.487     0.000 2758.402    0.000 2758.402
236.30  5370.088  174.532    0.000  174.532   923.551 1855.648    0.000 1855.648     0.000 2461.645    0.000 2461.645
236.40  5161.793  241.499    0.000  241.499   904.584 1827.242    0.000 1827.242     0.000 2782.846    0.000 2782.846
236.50  5357.389  208.207    0.000  208.207   729.159 2073.957    0.000 2073.957     0.000 2679.596    0.000 2679.596
236.60  5368.574  260.854    0.000  260.854   541.666 2305.203    0.000 2305.203     0.000 2593.741    0.000 2593.741
236.70  5240.332  205.208    0.000  205.208   828.065 2010.536    0.000 2010.536     0.000 2777.617    0.000 2777.617
236.80  5351.075  282.112    0.000  282.112   682.154 2273.145    0.000 2273.145     0.000 2936.856    0.000 2936.856
236.90  5133.895  232.848    0.000  232.848   763.558 1960.201    0.000 1960.201     0.000 2643.310    0.000 2643.310
237.00  5380.726  276.187    0.000  276.187   804.329 2010.592    0.000 2010.592     0.000 2716.290    0.000 2716.290
237.10  5297.079  245.646    0.000  245.646   537.781 2276.627    0.000 2276.627     0.000 2673.767    0.000 2673.767
237.20  5299.796  253.351    0.000  253.351   545.249 2258.835    0.000 2258.835     0.000 2684.119    0.000 2684.119
237.30  5335.200  199.687    0.000  199.687   590.222 2029.332    0.000 2029.332     0.000 2289.334    0.000 2289.334
237.40  5268.293  216.700    0.000  216.700   453.896 2187.389    0.000 2187.389     0.000 2421.032    0.000 2421.032
237.50  5238.680  199.965    0.000  199.965   622.998 1980.783    0.000 1980.783     0.000 2534.335    0.000 2534.335
237.60  5258.850  183.320    0.000  183.320   574.224 2004.161    0.000 2004.161     0.000 2491.805    0.000 2491.805
237.70  5428.510  167.499    0.000  167.499   499.527 2207.956    0.000 2207.956     0.000 2450.187    0.000 2450.187
237.80  5387.502  185.242    0.000  185.242   446.823 2041.046    0.000 2041.046     0.000 2302.706    0.000 2302.706
237.90  5461.692  202.162    0.000  202.162   515.689 2167.463    0.000 2167.463     0.000 2522.574    0.000 2522.574
238.00  5551.931  145.290    0.000  145.290   723.303 2014.362    0.000 2014.362     0.000 2562.283    0.000 2562.283
238.10  5437.777  239.308    0.000  239.308   491.296 2240.997    0.000 2240.997     0.000 2674.275    0.000 2674.275
238.20  5482.325  287.670    0.000  287.670   429.132 2460.086    0.000 2460.086     0.000 2930.528    0.000 2930.528
238.30  5452.364  243.867    0.000  243.867   458.929 2311.588    0.000 2311.588     0.000 2614.353    0.000 2614.353
238.40  5469.220  299.483    0.000  299.483   337.726 2333.599    0.000 2333.599     0.000 2792.084    0.000 2792.084
238.50  5355.855  261.172    0.000  261.172   301.117 2303.246    0.000 2303.246     0.000 2614.854    0.000 2614.854
238.60  5325.914  337.897    0.000  337.897   354.430 2219.913    0.000 2219.913     0.000 2422.733    0.000 2422.733
238.70  5497.336  278.400    0.000  278.400   560.740 2043.287    0.000 2043.287     0.000 2520.356    0.000 2520.356
238.80  5407.797  263.483    0.000  263.483   299.778 2289.429    0.000 2289.429     0.000 2503.661    0.000 2503.661
238.90  5315.975  271.576    0.000  271.576   383.006 2320.573    0.000 2320.573     0.000 2618.169    0.000 2618.169
239.00  5662.145  223.730    0.000  223.730   365.283 2406.648    0.000 2406.648     0.000 2578.566    0.000 2578.566
239.10  5483.087  214.629    0.000  214.629   332.936 2299.463    0.000 2299.463     0.000 2663.413    0.000 2663.413
239.20  5537.644  202.258    0.000  202.258   492.300 2216.929    0.000 2216.929     0.000 2726.243    0.000 2726.243
239.30  5389.552  232.632    0.000  232.632   400.726 2310.862    0.000 2310.862     0.000 2751.983    0.000 2751.983
239.40  5400.004  231.374    0.000  231.374   374.400 2453.888    0.000 2453.888     0.000 2935.656    0.000 2935.656
239.50  5510.708  235.820    0.000  235.820   496.018 2391.946    0.000 2391.946     0.000 2792.596    0.000 2792.596
239.60  5554.677  200.442    0.000  200.442   459.620 2293.162    0.000 2293.162     0.000 2814.824    0.000 2814.824
239.70  5280.800  283.535    0.000  283.535   373.017 2309.811    0.000 2309.811     0.000 2730.866    0.000 2730.866
239.80  5216.569  233.415    0.000  233.415   371.464 2303.797    0.000 2303.797     0.000 2630.635    0.000 2630.635
239.90  5395.674  299.240    0.000  299.240   415.544 2474.412    0.000 2474.412     0.000 2823.364    0.000 2823.364
240.00  5439.411  196.381    0.000  196.381   365.706 2255.766    0.000 2255.766     0.000 2403.640    0.000 2403.640
240.10  5589.905  190.759    0.000  190.759   547.205 2113.503    0.000 2113.503     0.000 2375.890    0.000 2375.890
240.20  5508.381  252.557    0.000  252.557   471.550 2181.543    0.000 2181.543     0.000 2576.956    0.000 2576.956
240.30  5236.970  298.070    0.000  298.070   396.624 2137.946    0.000 2137.946     0.000 2583.794    0.000 2583.794
240.40  5425.709  375.901    0.000  375.901   499.565 2300.965    0.000 2300.965     0.000 2780.940    0.000 2780.940
240.50  5365.538  325.654    0.000  325.654   421.921 2335.332    0.000 2335.332     0.000 2637.680    0.000 2637.680
240.60  5369.688  261.026    0.000  261.026   397.187 2301.923    0.000 2301.923     0.000 2803.459    0.000 2803.459
240.70  5453.161  237.043    0.000  237.043   513.876 2136.850    0.000 2136.850    30.462 2561.074    0.000 2561.074
240.80  5494.366  350.550    0.000  350.550   358.323 2264.446    0.000 2264.446     0.000 2724.844    0.000 2724.844
240.90  5463.619  351.422    0.000  351.422   358.572 2348.734    0.000 2348.734     0.000 2736.905    0.000 2736.905
241.00  5340.021  327.872    0.000  327.872   395.283 2399.033    0.000 2399.033     0.000 2958.167    0.000 2958.167
241.10  5573.254  277.981    0.000  277.981   566.062 2473.775    0.000 2473.775     0.000 3236.059   30.462 3205.598
241.20  5625.796  241.488    0.000  241.488   476.949 2535.438    0.000 2535.438     0.000 3083.236   10.154 3073.082
241.30  5484.631  283.963    0.000  283.963   626.793 2373.377    0.000 2373.377     0.000 3026.134   60.923 2965.210
241.40  5569.589  332.267    0.000  332.267   703.783 2638.292    0.000 2638.292     0.000 3494.300   70.573 3423.727
241.50  5490.439  267.883    0.000  267.883   611.058 2742.325   11.414 2730.911     0.000 3803.637   30.361 3773.276
241.60  5501.649  363.954    0.000  363.954   496.015 2907.950    0.000 2907.950    20.308 3639.184    0.000 3639.184
241.70  5457.521  371.796    0.000  371.796   731.994 2377.356    0.000 2377.356     0.000 3428.180   40.616 3387.564
241.80  5368.919  360.496    0.000  360.496   557.105 2547.526    0.000 2547.526    20.308 3334.259    0.000 3334.259
241.90  5634.919  338.299    0.000  338.299   601.473 2699.018    0.000 2699.018     0.000 3607.929  355.386 3252.543
242.00  5693.055  306.653    0.000  306.653   724.510 2764.291   41.851 2722.440     0.000 3502.364  578.771 2923.592
242.10  5453.924  232.294    0.000  232.294   700.457 2072.526    0.000 2072.526     0.000 2912.539  312.558 2599.981
242.20  5534.387  230.415    0.000  230.415   537.826 2246.551    0.000 2246.551     0.000 2806.880    0.000 2806.880
242.30  5457.658  233.175    0.000  233.175   631.725 2244.721    0.000 2244.721     0.000 3112.900  142.154 2970.745
242.40  5276.389  260.460    0.000  260.460   593.118 2454.940    0.000 2454.940     0.000 3183.671  132.000 3051.671
242.50  5338.451  262.473    0.000  262.473   729.168 2335.043   11.414 2323.630     0.000 3290.039  213.231 3076.808
242.60  5567.337  200.817    0.000  200.817   626.547 2394.264    0.000 2394.264     0.000 3101.742  182.770 2918.972
242.70  5424.663  192.177    0.000  192.177   802.411 2128.766   17.121 2111.646     0.000 2965.412  192.924 2772.488
242.80  5462.827  248.645    0.000  248.645   866.032 2102.398    0.000 2102.398     0.000 3330.648  172.616 3158.032
242.90  5494.761  248.559    0.000  248.559   837.259 2035.927    0.000 2035.927    20.308 2877.948  274.155 2603.793
243.00  5672.803  245.899    0.000  245.899   843.737 2395.051    0.000 2395.051     0.000 3297.660  294.463 3003.197
243.10  5610.477  220.540    0.000  220.540   814.229 2150.008    0.000 2150.008     0.000 2991.523   60.420 2931.103
243.20  5614.125  228.611    0.000  228.611   860.596 2092.450    0.000 2092.450     9.953 3020.094    0.000 3020.094
243.30  5580.706  255.120    0.000  255.120   892.841 1978.859    0.000 1978.859    40.012 2710.760    0.000 2710.760
243.40  5728.693  244.506    0.000  244.506   902.619 2086.546    0.000 2086.546     0.000 2984.909   20.308 2964.601
243.50  5774.343  196.170    0.000  196.170   576.437 2304.398    0.000 2304.398     0.000 2840.245    9.953 2830.292
243.60  5681.911  258.403    0.000  258.403   713.011 2329.867    0.000 2329.867     0.000 2940.477    0.000 2940.477
243.70  5572.131  240.119    0.000  240.119   554.081 2055.478    0.000 2055.478     0.000 2207.693    0.000 2207.693
243.80  5571.499  252.448    0.000  252.448   472.931 2470.896    0.000 2470.896     0.000 2836.727    0.000 2836.727
243.90  5578.892  244.102    0.000  244.102   537.092 2320.797    0.000 2320.797     0.000 2727.040    0.000 2727.040
244.00  5572.262  216.347    0.000  216.347   619.183 2227.849    0.000 2227.849     0.000 2787.768   30.159 2757.609
244.10  5418.562  203.630    0.000  203.630   509.729 2103.286    0.000 2103.286     0.000 2415.196    0.000 2415.196
244.20  5484.748  294.337    0.000  294.337   546.168 2245.940    0.000 2245.940     0.000 2489.689    0.000 2489.689
244.30  5498.114  254.436    0.000  254.436   550.452 1908.571    0.000 1908.571     0.000 2155.924    0.000 2155.924
244.40  5628.540  191.297    0.000  191.297   661.780 1907.302    0.000 1907.302     0.000 2273.438    0.000 2273.438
244.50  5394.686  212.496    0.000  212.496   791.472 1955.792    0.000 1955.792     0.000 2548.903    0.000 2548.903
244.60  5349.630  219.654    0.000  219.654   650.110 1977.307    0.000 1977.307     0.000 2509.800    0.000 2509.800
244.70  5431.484  215.747    0.000  215.747   646.169 2145.874    0.000 2145.874     0.000 2647.924    0.000 2647.924
244.80  5380.123  128.637    0.000  128.637   393.341 2228.424    0.000 2228.424     0.000 2143.460    0.000 2143.460
244.90  5444.977  158.088    0.000  158.088   599.090 2031.349    0.000 2031.349     0.000 2369.054    0.000 2369.054
245.00  5578.739  168.242    0.000  168.242   708.552 2052.092    0.000 2052.092    30.261 2643.013    0.000 2643.013
245.10  5441.173  187.700    0.000  187.700   740.061 2016.270    0.000 2016.270     0.000 2385.740    0.000 2385.740
245.20  5327.437  107.098    0.000  107.098   582.566 2100.941    0.000 2100.941     0.000 2494.720    0.000 2494.720
245.30  5644.961  130.072    0.000  130.072   523.386 2297.321    0.000 2297.321     0.000 2408.663    0.000 2408.663
245.40  5413.470  208.371    0.000  208.371   526.447 2120.021    0.000 2120.021     0.000 2476.111    0.000 2476.111
245.50  5621.299  155.239    0.000  155.239   503.238 2171.654    0.000 2171.654     0.000 2521.243    0.000 2521.243
245.60  5472.805  156.587    0.000  156.587   821.549 2010.647    0.000 2010.647     0.000 2380.905    0.000 2380.905
245.70  5407.206  154.355    0.000  154.355   649.097 1980.688    0.000 1980.688    39.811 2274.436    0.000 2274.436
245.80  5319.023  134.907    0.000  134.907   610.312 1913.811    0.000 1913.811     0.000 2434.385    0.000 2434.385
245.90  5467.975  106.212    0.000  106.212   690.997 1917.581    0.000 1917.581     9.953 2258.266    0.000 2258.266
246.00  5535.400  108.764    0.000  108.764   769.728 1989.971    0.000 1989.971     0.000 2399.104    0.000 2399.104
246.10  5319.680  166.084    0.000  166.084   633.281 1918.819    0.000 1918.819     0.000 2248.509    0.000 2248.509
246.20  5438.880  127.719    0.000  127.719   608.040 1849.089    0.000 1849.089     0.000 2252.232    0.000 2252.232
246.30  5573.284  161.684    0.000  161.684   673.831 2004.868    0.000 2004.868     0.000 2334.260    0.000 2334.260
246.40  5396.397  184.205    0.000  184.205   388.885 2257.896    0.000 2257.896     0.000 2436.506    0.000 2436.506
246.50  5582.341  150.494    0.000  150.494   668.197 2163.857    0.000 2163.857     0.000 2339.393    0.000 2339.393
246.60  5449.216  129.619    0.000  129.619   557.592 2002.896    0.000 2002.896    19.906 2438.213    0.000 2438.213
246.70  5552.993  144.958    0.000  144.958   741.392 1970.992    0.000 1970.992     0.000 2461.440    0.000 2461.440
246.80  5633.035  116.663    0.000  116.663   902.748 1660.276    0.000 1660.276     0.000 2438.418    0.000 2438.418
246.90  5509.526  149.702    0.000  149.702   612.010 2253.435    0.000 2253.435     0.000 2415.287    0.000 2415.287
247.00  5564.109  153.680    0.000  153.680   570.277 2407.508    0.000 2407.508     0.000 2819.727    0.000 2819.727
247.10  5549.985  190.163    0.000  190.163   678.366 2133.612    0.000 2133.612     0.000 2690.949    0.000 2690.949
247.20  5445.836  157.951    0.000  157.951   432.412 2314.275    0.000 2314.275     0.000 2491.288    0.000 2491.288
247.30  5451.235  166.569    0.000  166.569   499.381 2173.261    0.000 2173.261     0.000 2478.927    0.000 2478.927
247.40  5372.290  154.738    0.000  154.738   332.118 2258.690    0.000 2258.690     0.000 2406.443    0.000 2406.443
247.50  5536.935  185.087    0.000  185.087   367.735 2210.671    0.000 2210.671    20.006 2424.940    0.000 2424.940
247.60  5467.478  197.056    0.000  197.056   467.036 2272.279    0.000 2272.279     0.000 2410.968    0.000 2410.968
247.70  5432.579  159.275    0.000  159.275   624.971 2114.043    0.000 2114.043     0.000 2729.452   30.159 2699.293
247.80  5609.728  167.622    0.000  167.622   482.244 2182.882    0.000 2182.882    40.212 2637.260    0.000 2637.260
247.90  5581.939  173.429    0.000  173.429   653.833 2056.833    0.000 2056.833   151.099 2552.811    0.000 2552.811
248.00  5542.388  182.007    0.000  182.007   669.500 1985.813    0.000 1985.813    60.520 2215.932    0.000 2215.932
248.10  5544.227  172.210    0.000  172.210   770.940 1878.870    0.000 1878.870   150.796 2436.193   20.106 2416.087
248.20  5540.409  170.265    0.000  170.265   533.299 2127.362    0.000 2127.362    90.478 2568.496   70.372 2498.125
248.30  5500.493  244.862    0.000  244.862   411.742 2298.519    0.000 2298.519     0.000 2638.673   90.478 2548.195
248.40  5476.134  182.540    0.000  182.540   477.619 2070.179    0.000 2070.179    50.467 2173.205    0.000 2173.205
248.50  5516.260  243.766    0.000  243.766   547.187 2142.936    0.000 2142.936    30.159 2224.272    0.000 2224.272
248.60  5585.917  186.350    0.000  186.350   577.801 2183.104    0.000 2183.104     9.953 2819.230    0.000 2819.230
248.70  5325.687  261.911    0.000  261.911   419.437 2194.441    0.000 2194.441     0.000 2355.073    0.000 2355.073
248.80  5525.541  222.873    0.000  222.873   360.563 2361.487    0.000 2361.487     0.000 2504.871    0.000 2504.871
248.90  5695.909  251.202    0.000  251.202   525.358 2292.367    0.000 2292.367    30.159 2607.312    0.000 2607.312
249.00  5552.190  222.996    0.000  222.996   635.335 2215.357    0.000 2215.357    10.053 2666.428    0.000 2666.428
249.10  5655.763  211.871    0.000  211.871   552.504 2306.901    0.000 2306.901     0.000 2743.235    0.000 2743.235
249.20  5658.718  196.706    0.000  196.706   503.392 2294.994    0.000 2294.994     0.000 2678.479    0.000 2678.479
249.30  5637.973  204.725    0.000  204.725   730.538 2273.352    0.000 2273.352     0.000 2665.715    0.000 2665.715
249.40  5488.676  196.553    0.000  196.553   552.452 2246.775    0.000 2246.775     0.000 2786.153    0.000 2786.153
249.50  5567.060  233.859    0.000  233.859   446.466 2382.343    0.000 2382.343     0.000 2338.886    0.000 2338.886
249.60  5493.311  269.031    0.000  269.031   414.177 2327.125    0.000 2327.125     0.000 2475.216    0.000 2475.216
249.70  5546.961  209.303    0.000  209.303   418.191 2139.537    0.000 2139.537     0.000 2311.949    0.000 2311.949
249.80  5480.598  229.188    0.000  229.188   388.272 2228.485    0.000 2228.485     0.000 2494.618    0.000 2494.618
249.90  5486.977  243.327    0.000  243.327   378.018 2257.488    0.000 2257.488     0.000 2259.264    0.000 2259.264
250.00  5634.378  178.617    0.000  178.617   610.862 2201.329    0.000 2201.329     0.000 2683.514    0.000 2683.514
250.10  5598.500  215.251    0.000  215.251   590.720 2046.808    0.000 2046.808     0.000 2361.310    0.000 2361.310
250.20  5755.215  201.082    0.000  201.082   572.215 1990.652    0.000 1990.652    29.858 2537.243    0.000 2537.243
250.30  5785.073  112.422    0.000  112.422   535.237 2163.716    0.000 2163.716    30.159 2553.119    0.000 2553.119
250.40  5661.151  116.924    0.000  116.924   672.126 1878.380    0.000 1878.380    60.621 2365.231    0.000 2365.231
250.50  5807.819  142.481    0.000  142.481   756.662 1934.071    0.000 1934.071     0.000 2723.736    0.000 2723.736
250.60  5785.588  195.406    0.000  195.406   907.931 2108.871    0.000 2108.871    60.923 2651.045    0.000 2651.045
250.70  5758.340  139.895    0.000  139.895  1091.809 1800.230    0.000 1800.230     0.000 2537.846    0.000 2537.846
250.80  5623.100  191.995    0.000  191.995   924.329 1800.487    0.000 1800.487     0.000 2307.828    0.000 2307.828
250.90  5595.527  186.476    0.000  186.476  1049.495 1933.147    0.000 1933.147   119.836 2713.889    0.000 2713.889
251.00  5749.019  229.428    0.000  229.428   981.608 1910.995    0.000 1910.995   101.237 2860.652    0.000 2860.652
251.10  5579.993  251.600    0.000  251.600   922.768 2009.002    0.000 2009.002   100.532 2915.643    0.000 2915.643
251.20  5880.702  215.624    0.000  215.624   884.944 2076.936    0.000 2076.936    70.876 2771.987   10.154 2761.834
251.30  5650.314  232.215    0.000  232.215   902.312 1987.238    0.000 1987.238     0.000 2991.748    0.000 2991.748
251.40  5642.993  271.968    0.000  271.968   824.674 2105.246    0.000 2105.246    20.207 2981.790    0.000 2981.790
251.50  5614.312  224.914    0.000  224.914   809.840 2073.051    0.000 2073.051    70.071 2899.760    0.000 2899.760
251.60  5548.366  207.790    0.000  207.790   590.771 2283.243    0.000 2283.243     0.000 3011.853    0.000 3011.853
251.70  5787.999  197.079    0.000  197.079   691.558 2158.921    0.000 2158.921     0.000 2870.912    0.000 2870.912
251.80  5828.702  183.268    0.000  183.268   659.559 2096.928    0.000 2096.928     0.000 2491.398    0.000 2491.398
251.90  5680.886  221.836    0.000  221.836   754.076 2042.749    0.000 2042.749     0.000 2579.766    0.000 2579.766
252.00  5677.006  207.995    0.000  207.995   674.741 2084.241    0.000 2084.241     0.000 2627.622    0.000 2627.622
252.10  5796.532  161.382    0.000  161.382   900.549 1855.365    0.000 1855.365     0.000 2597.063    0.000 2597.063
252.20  5821.254  184.377    0.000  184.377   778.659 2120.907    0.000 2120.907     0.000 2713.167    0.000 2713.167
252.30  5722.874  261.369    0.000  261.369   656.836 2294.172    0.000 2294.172     0.000 2810.885    0.000 2810.885
252.40  5567.012  224.963    0.000  224.963   558.353 2350.579    0.000 2350.579     0.000 2781.230    0.000 2781.230
252.50  5640.689  217.587    0.000  217.587   704.708 2296.594    0.000 2296.594    10.154 2904.889    0.000 2904.889
252.60  5402.641  215.608    0.000  215.608   551.525 2280.716    0.000 2280.716     0.000 2897.553    0.000 2897.553
252.70  5505.956  177.792    0.000  177.792   447.766 2276.686    0.000 2276.686     0.000 2633.153    0.000 2633.153
252.80  5412.258  175.827    0.000  175.827   540.508 2192.041    0.000 2192.041    60.923 2617.167    0.000 2617.167
252.90  5689.726  169.305    0.000  169.305   684.508 2194.395    0.000 2194.395    30.462 3066.646    0.000 3066.646
253.00  5500.385  218.914    0.000  218.914   660.475 2354.999    0.000 2354.999   132.000 2843.057    0.000 2843.057
253.10  5447.017  243.372    0.000  243.372   495.930 2379.351    0.000 2379.351    30.462 2940.178    0.000 2940.178
253.20  5436.315  329.523    0.000  329.523   421.308 2475.192    0.000 2475.192     0.000 2815.418    0.000 2815.418
253.30  5654.621  280.812    0.000  280.812   592.730 2216.499    0.000 2216.499    40.616 2753.192    0.000 2753.192
253.40  5557.926  304.207    0.000  304.207   517.763 2420.634    0.000 2420.634    20.308 3159.944    0.000 3159.944
253.50  5492.748  305.480    0.000  305.480   502.843 2408.436    0.000 2408.436     0.000 2904.386    0.000 2904.386
253.60  5626.897  281.627    0.000  281.627   556.715 2331.896    0.000 2331.896    60.923 2860.253    0.000 2860.253
253.70  5543.851  315.310    0.000  315.310   595.329 2351.614    0.000 2351.614   111.693 2909.317    0.000 2909.317
253.80  5583.356  279.705    0.000  279.705   597.271 2204.759    0.000 2204.759   111.693 2651.752    0.000 2651.752
253.90  5404.860  256.904    0.000  256.904   550.272 2090.766    0.000 2090.766     0.000 2678.995    0.000 2678.995
254.00  5515.169  391.749    0.000  391.749   511.016 2187.054    0.000 2187.054    10.154 2760.222    0.000 2760.222
254.10  5476.392  297.279    0.000  297.279   510.114 2376.918    0.000 2376.918    71.077 2720.818    0.000 2720.818
254.20  5562.934  377.641    0.000  377.641   563.378 2256.631    0.000 2256.631    40.616 2469.285    0.000 2469.285
254.30  5460.654  372.289    0.000  372.289   581.887 2519.817    0.000 2519.817    60.923 2973.165    0.000 2973.165
254.40  5458.866  409.882    0.000  409.882   533.292 2278.566    0.000 2278.566    91.385 2724.036    0.000 2724.036
254.50  5362.646  295.655    0.000  295.655   621.056 2201.032    0.000 2201.032   101.539 2805.873    0.000 2805.873
254.60  5538.873  283.981    0.000  283.981   637.737 2257.338    0.000 2257.338     0.000 3018.093    0.000 3018.093
254.70  5570.121  230.978    0.000  230.978   695.364 2132.530    0.000 2132.530     0.000 2842.661    0.000 2842.661
254.80  5610.642  221.972    0.000  221.972   562.811 2208.089    0.000 2208.089     0.000 2702.012    0.000 2702.012
254.90  5697.970  208.497    0.000  208.497   682.835 2078.966    0.000 2078.966     0.000 2713.480    0.000 2713.480
255.00  5637.694  225.504    0.000  225.504   617.803 2328.424    0.000 2328.424     0.000 2829.695    0.000 2829.695
255.10  5762.840  191.682    0.000  191.682   600.469 2229.467    0.000 2229.467     0.000 2794.005    0.000 2794.005
255.20  5622.410  175.167    0.000  175.167   604.394 2257.979    0.000 2257.979    10.154 2727.750    0.000 2727.750
255.30  5660.287  217.749    0.000  217.749   500.951 2365.899    0.000 2365.899     0.000 2939.473    0.000 2939.473
255.40  5493.004  241.575    0.000  241.575   380.184 2498.020    0.000 2498.020     0.000 2849.091    0.000 2849.091
255.50  5618.575  227.006    0.000  227.006   428.866 2533.865    0.000 2533.865     0.000 2839.139    0.000 2839.139
255.60  5671.861  194.790    0.000  194.790   487.441 2323.843    0.000 2323.843    30.159 2578.059    0.000 2578.059
255.70  5713.263  166.037    0.000  166.037   476.086 2342.234    0.000 2342.234     0.000 2770.279   60.923 2709.356
255.80  5546.843  210.771    0.000  210.771   523.035 2329.303    0.000 2329.303     0.000 2902.777  192.924 2709.853
255.90  5666.077  225.952    0.000  225.952   525.289 2165.553    0.000 2165.553    60.923 2369.154    0.000 2369.154
256.00  5715.536  179.326    0.000  179.326   565.408 2159.317    0.000 2159.317   152.308 2540.666    0.000 2540.666
256.10  5529.823  264.729    0.000  264.729   437.220 2365.132    0.000 2365.132   152.308 2531.922    0.000 2531.922
256.20  5737.388  372.155    0.000  372.155   663.078 2334.365    0.000 2334.365     0.000 3059.515   30.462 3029.053
256.30  5708.351  376.815    0.000  376.815   750.930 2249.543    0.000 2249.543   162.462 2942.799    0.000 2942.799
256.40  5585.297  371.358    0.000  371.358   515.350 2402.868    0.000 2402.868   172.616 2669.249    0.000 2669.249
256.50  5757.861  314.668    0.000  314.668   599.135 2570.041    0.000 2570.041     0.000 2663.822   91.385 2572.437
256.60  5458.975  385.981    0.000  385.981   575.874 2490.178    0.000 2490.178     0.000 2724.536   50.769 2673.767
256.70  5474.076  334.162    0.000  334.162   524.902 2346.707    0.000 2346.707     0.000 2480.852    0.000 2480.852
256.80  5556.598  362.731    0.000  362.731   653.347 2473.076    0.000 2473.076     0.000 2992.165   91.385 2900.780
256.90  5606.026  385.733    0.000  385.733   677.690 2417.693    0.000 2417.693     0.000 2756.412  172.616 2583.796
257.00  5539.624  384.299    0.000  384.299   807.643 2315.503    0.000 2315.503     0.000 3054.598   81.231 2973.367
257.10  5465.427  427.370    0.000  427.370   705.786 2426.003    0.000 2426.003     0.000 2822.064  142.154 2679.910
257.20  5431.672  415.554    0.000  415.554   858.620 2225.222    0.000 2225.222     0.000 2950.748   30.462 2920.286
257.30  5600.659  398.396    0.000  398.396   744.304 2353.919    0.000 2353.919   132.000 2597.668    0.000 2597.668
257.40  5606.037  388.901    0.000  388.901   737.569 2280.766    0.000 2280.766     0.000 2684.831   50.769 2634.061
257.50  5573.544  418.737    0.000  418.737   823.033 2319.469    0.000 2319.469     0.000 2612.648    0.000 2612.648
257.60  5527.212  448.265    0.000  448.265   744.050 2392.960    0.000 2392.960     0.000 2858.552   20.308 2838.244
257.70  5554.897  408.088    0.000  408.088   889.226 2259.581    0.000 2259.581     0.000 2996.286  101.539 2894.748
257.80  5642.268  372.225    0.000  372.225   716.203 2374.182    0.000 2374.182     0.000 2856.945  101.539 2755.407
257.90  5468.407  343.849    0.000  343.849   866.695 2187.476    0.000 2187.476     0.000 2675.183   40.616 2634.568
258.00  5465.789  281.719    0.000  281.719   688.242 2305.957    0.000 2305.957     0.000 2742.125   20.308 2721.817
258.10  5329.812  325.938    0.000  325.938   708.042 2355.928    0.000 2355.928     0.000 3002.309   50.769 2951.539
258.20  5288.893  303.620    0.000  303.620   548.681 2377.474    0.000 2377.474     0.000 2810.493   30.462 2780.032
258.30  5674.608  255.623    0.000  255.623   683.134 2284.283    0.000 2284.283     0.000 3077.108   71.077 3006.031
258.40  5489.718  260.364    0.000  260.364   728.442 2147.875    0.000 2147.875     0.000 2993.467  172.616 2820.851
258.50  5531.448  257.250    0.000  257.250   730.603 2169.017    0.000 2169.017     0.000 2498.640   50.769 2447.871
258.60  5441.480  281.415    0.000  281.415   857.086 2089.000    0.000 2089.000     0.000 2605.804    0.000 2605.804
258.70  5398.389  233.041    0.000  233.041   972.361 1910.293    0.000 1910.293     0.000 2586.505    0.000 2586.505
258.80  5449.338  200.858    0.000  200.858   848.886 2038.096    0.000 2038.096     0.000 2522.974    0.000 2522.974
258.90  5366.640  189.324    0.000  189.324   881.089 1900.342    0.000 1900.342     0.000 2724.833    0.000 2724.833
259.00  5476.641  188.412    0.000  188.412   695.191 2077.680    0.000 2077.680     0.000 2551.517    0.000 2551.517
259.10  5423.029  184.266    0.000  184.266   583.826 2209.297    0.000 2209.297     0.000 2569.112    0.000 2569.112
259.20  5494.542  201.155    0.000  201.155   653.862 2157.889    0.000 2157.889     0.000 2694.077    0.000 2694.077
259.30  5567.001  201.508    0.000  201.508   974.158 1947.651    0.000 1947.651     0.000 2784.855    0.000 2784.855
259.40  5459.835  185.182    0.000  185.182   746.984 1903.424    0.000 1903.424     0.000 2666.327    0.000 2666.327
259.50  5542.295  158.243    0.000  158.243   773.185 2150.854    0.000 2150.854     0.000 2881.775    0.000 2881.775
259.60  5416.467  214.376    0.000  214.376   903.497 2015.094    0.000 2015.094     0.000 2925.498    0.000 2925.498
259.70  5261.506  228.181    0.000  228.181   746.383 2178.370    0.000 2178.370     0.000 2683.010    0.000 2683.010
259.80  5375.807  237.293    0.000  237.293   679.932 2344.996    0.000 2344.996     0.000 3015.573    0.000 3015.573
259.90  5463.773  211.641    0.000  211.641   776.604 2281.229    0.000 2281.229     0.000 2950.331    0.000 2950.331
260.00  5498.304  186.353    0.000  186.353   927.921 2024.954    0.000 2024.954     0.000 2683.924    0.000 2683.924
260.10  5612.051  159.191    0.000  159.191   782.298 2028.723    0.000 2028.723     0.000 2652.753    0.000 2652.753
260.20  5627.539  189.545    0.000  189.545   891.990 2124.429    0.000 2124.429     0.000 2541.569    0.000 2541.569
260.30  5584.377  199.326    0.000  199.326  1010.286 2036.448    0.000 2036.448     0.000 2931.134   30.462 2900.672
260.40  5583.313  197.396    0.000  197.396  1040.967 2031.005    0.000 2031.005     0.000 3044.527   20.308 3024.219
260.50  5362.193  182.370    0.000  182.370  1032.010 1928.506    0.000 1928.506     0.000 2870.310    0.000 2870.310
260.60  5261.251  235.549    0.000  235.549   939.106 1841.943    0.000 1841.943     0.000 2441.836    0.000 2441.836
260.70  5335.233  243.670    0.000  243.670  1105.439 1789.605    0.000 1789.605     0.000 2967.531    0.000 2967.531
260.80  5023.255  234.802    0.000  234.802   991.945 1695.312    0.000 1695.312     0.000 2547.706   60.923 2486.783
260.90  5088.074  211.465    0.000  211.465   976.948 1841.672    0.000 1841.672     0.000 2317.089    0.000 2317.089
261.00  5004.281  242.214    0.000  242.214  1005.009 1523.013    0.000 1523.013     0.000 2117.833    0.000 2117.833
261.10  5061.810  266.222    0.000  266.222   876.689 1573.010    0.000 1573.010     0.000 2149.898    0.000 2149.898
261.20  4979.502  343.444    0.000  343.444   913.220 1703.024    0.000 1703.024     0.000 2300.396    0.000 2300.396
261.30  5168.421  244.715    0.000  244.715   877.295 1736.502    0.000 1736.502     0.000 2471.607    0.000 2471.607
261.40  5128.488  217.494    0.000  217.494   773.965 1802.216    0.000 1802.216     0.000 2637.991    0.000 2637.991
261.50  5137.844  222.598    0.000  222.598   768.352 1902.458    0.000 1902.458     0.000 2442.450    0.000 2442.450
261.60  5153.840  242.859    0.000  242.859   706.850 2084.684    0.000 2084.684     0.000 2744.246    0.000 2744.246
261.70  5176.794  224.287    0.000  224.287   655.499 1989.600    0.000 1989.600     0.000 2371.164    0.000 2371.164
261.80  5215.156  235.290    0.000  235.290   834.493 1807.414    0.000 1807.414     0.000 2463.355    0.000 2463.355
261.90  5280.153  216.939    0.000  216.939   694.379 1998.894    0.000 1998.894     9.953 2741.628    0.000 2741.628
262.00  5205.103  292.629    0.000  292.629   688.371 1975.996    0.000 1975.996    69.670 2623.615    0.000 2623.615
262.10  5101.061  278.916    0.000  278.916   628.392 2046.383    0.000 2046.383    59.817 2663.815    0.000 2663.815
262.20  5240.043  293.509    0.000  293.509   708.856 2050.794    0.000 2050.794   152.308 2503.169    0.000 2503.169
262.30  5221.571  239.673    0.000  239.673   773.835 1991.170    0.000 1991.170   101.539 2516.941    0.000 2516.941
262.40  5012.667  325.810    0.000  325.810   672.706 2101.024    0.000 2101.024    60.923 2386.653    0.000 2386.653
262.50  5105.363  364.101    0.000  364.101   627.491 2029.988    0.000 2029.988    60.923 2234.143    0.000 2234.143
262.60  5093.826  328.297    0.000  328.297   643.752 1911.136    0.000 1911.136   101.539 2244.000    0.000 2244.000
262.70  5046.150  225.413    0.000  225.413   629.183 2068.421    0.000 2068.421    71.077 2505.283    0.000 2505.283
262.80  5193.576  180.156    0.000  180.156   711.362 1926.270    0.000 1926.270   221.174 2248.920    0.000 2248.920
262.90  5070.853  197.950    0.000  197.950   693.469 2128.999    0.000 2128.999   142.154 2532.725    0.000 2532.725
263.00  5136.059  213.149    0.000  213.149   755.890 2019.352    0.000 2019.352    60.722 2728.163    0.000 2728.163
263.10  5106.441  208.424    0.000  208.424   935.873 1989.041    0.000 1989.041    30.261 3057.808    0.000 3057.808
263.20  5136.919  194.371    0.000  194.371   750.827 1929.511    0.000 1929.511     0.000 2583.591    0.000 2583.591
263.30  5051.638  197.424    0.000  197.424   995.489 1720.965    0.000 1720.965     9.953 2435.812    0.000 2435.812
263.40  5015.672  232.908    0.000  232.908   868.939 1881.235    0.000 1881.235     0.000 2598.567    0.000 2598.567
263.50  5078.620  207.354    0.000  207.354   871.056 1951.824    0.000 1951.824    49.764 2497.735    0.000 2497.735
263.60  5115.080  231.706    0.000  231.706   795.916 1923.971    0.000 1923.971     0.000 2756.405    0.000 2756.405
263.70  5054.430  209.877    0.000  209.877   798.852 1937.519    0.000 1937.519     0.000 2835.933    0.000 2835.933
263.80  4960.737  175.578    0.000  175.578   755.793 1933.888    0.000 1933.888     0.000 2582.692    0.000 2582.692
263.90  5218.298  209.309    0.000  209.309   718.437 2331.078    0.000 2331.078     0.000 3324.019    0.000 3324.019
264.00  5187.857  208.639    0.000  208.639   696.817 2358.105    0.000 2358.105     0.000 3236.457    0.000 3236.457
264.10  5081.820  238.003    0.000  238.003   868.897 2008.422    0.000 2008.422   111.693 2975.178    0.000 2975.178
264.20  5199.831  221.755    0.000  221.755   833.315 2076.692    0.000 2076.692    81.231 2877.052    0.000 2877.052
264.30  5164.188  251.675    0.000  251.675   700.285 2263.196    0.000 2263.196     0.000 3082.743    0.000 3082.743
264.40  5017.444  285.484    0.000  285.484   582.652 2161.295    0.000 2161.295     0.000 2919.077    0.000 2919.077
264.50  5053.555  287.064    0.000  287.064   649.057 2185.687    0.000 2185.687     0.000 2952.457    0.000 2952.457
264.60  5145.198  305.513    0.000  305.513   644.432 2250.054    0.000 2250.054     0.000 2713.085    0.000 2713.085
264.70  5216.866  282.947    0.000  282.947   696.259 2098.096    0.000 2098.096     0.000 2846.082    0.000 2846.082
264.80  5254.166  207.824    0.000  207.824   547.766 2248.370    0.000 2248.370    81.231 2726.057    0.000 2726.057
264.90  5221.828  182.552    0.000  182.552   620.346 2096.847    0.000 2096.847    10.154 2749.173    0.000 2749.173
265.00  5411.145  292.365    0.000  292.365   581.143 2239.981    0.000 2239.981    20.308 2624.614    0.000 2624.614
265.10  5284.481  336.468    0.000  336.468   691.768 2154.080    0.000 2154.080   101.539 2858.251    0.000 2858.251
265.20  5456.386  355.695    0.000  355.695   534.105 2300.285    0.000 2300.285     0.000 3049.968   50.769 2999.198
265.30  5312.584  401.596    0.000  401.596   536.566 2263.607    0.000 2263.607    60.923 3006.745    0.000 3006.745
265.40  5342.933  355.544    0.000  355.544   557.219 2168.381    0.000 2168.381    30.462 2876.647    0.000 2876.647
265.50  5319.684  418.759    0.000  418.759   693.335 2257.913    0.000 2257.913   101.539 3032.884    0.000 3032.884
265.60  5153.534  349.071    0.000  349.071   704.348 2137.723    0.000 2137.723    71.077 2884.289    0.000 2884.289
265.70  5272.211  317.639    0.000  317.639   745.476 2065.096    0.000 2065.096    10.154 3053.591   30.462 3023.129
265.80  5230.930  265.872    0.000  265.872   897.266 1983.775    0.000 1983.775   162.462 2793.308    0.000 2793.308
265.90  5178.959  303.312    0.000  303.312   844.775 1969.082    0.000 1969.082    60.923 3105.068   10.154 3094.915
266.00  5230.347  283.830    0.000  283.830   829.843 2162.208    0.000 2162.208    60.923 3324.923    0.000 3324.923
266.10  5276.844  269.685    0.000  269.685   728.047 2043.272    0.000 2043.272   111.693 2850.315    0.000 2850.315
266.20  5434.805  312.262    0.000  312.262   713.082 2234.728    0.000 2234.728    71.077 3315.387    0.000 3315.387
266.30  5291.808  292.234    0.000  292.234   738.775 2235.315    0.000 2235.315   142.154 3160.462    0.000 3160.462
266.40  5278.553  289.072    0.000  289.072   654.072 2389.390    0.000 2389.390    20.308 3193.133    0.000 3193.133
266.50  5056.591  357.602    0.000  357.602   710.704 2309.663    0.000 2309.663   121.847 3351.973    0.000 3351.973
266.60  5149.488  361.515    0.000  361.515   696.048 2306.740    0.000 2306.740     0.000 3415.512    0.000 3415.512
266.70  5356.181  276.008    0.000  276.008   778.323 2226.124    0.000 2226.124     0.000 2870.013    0.000 2870.013
266.80  5293.465  282.437    0.000  282.437   804.084 2264.348    0.000 2264.348     0.000 3166.788    0.000 3166.788
266.90  5249.646  325.312    0.000  325.312   771.218 2005.687    0.000 2005.687     0.000 3049.962    0.000 3049.962
267.00  5366.688  345.079    0.000  345.079   795.313 1989.965    0.000 1989.965     0.000 3189.004    0.000 3189.004
267.10  5240.784  319.816    0.000  319.816   658.778 2326.233    0.000 2326.233     0.000 3077.412    0.000 3077.412
267.20  5422.529  310.546    0.000  310.546   935.480 1953.817    0.000 1953.817     0.000 2895.550    0.000 2895.550
267.30  5220.849  266.991    0.000  266.991   730.677 2049.672    0.000 2049.672     0.000 2776.517    0.000 2776.517
267.40  5290.622  260.792    0.000  260.792   640.931 2011.219    0.000 2011.219     0.000 2624.412    0.000 2624.412
267.50  5359.778  224.106    0.000  224.106   872.190 1895.328    0.000 1895.328     0.000 2759.839    0.000 2759.839
267.60  5366.318  323.002    0.000  323.002   752.692 2244.965    0.000 2244.965     0.000 2668.847    0.000 2668.847
267.70  5311.140  301.272    0.000  301.272   896.439 2102.043    0.000 2102.043     0.000 2946.921    0.000 2946.921
267.80  5190.522  281.440    0.000  281.440   733.064 2104.705    0.000 2104.705     0.000 2723.538    0.000 2723.538
267.90  5342.910  263.262    0.000  263.262   797.910 2230.024    0.000 2230.024     0.000 3071.985    0.000 3071.985
268.00  5334.944  266.556    0.000  266.556   746.851 2167.901    0.000 2167.901     0.000 2702.623    0.000 2702.623
268.10  5260.096  251.733    0.000  251.733   890.009 2017.008    0.000 2017.008     0.000 2899.874    0.000 2899.874
268.20  5309.926  209.853    0.000  209.853  1158.131 1694.157    0.000 1694.157   111.088 2623.403    0.000 2623.403
268.30  5351.765  249.547    0.000  249.547  1004.231 1848.970    0.000 1848.970    69.670 2561.077    0.000 2561.077
268.40  5302.055  217.707    0.000  217.707  1042.452 1735.715    0.000 1735.715    49.764 2822.164    0.000 2822.164
268.50  5493.724  266.869    0.000  266.869  1042.870 1818.226    0.000 1818.226     0.000 2947.624    0.000 2947.624
268.60  5313.692  247.801    0.000  247.801  1296.273 1563.289    0.000 1563.289     0.000 2879.065    0.000 2879.065
268.70  5464.626  255.056    0.000  255.056   787.103 2010.223    0.000 2010.223     0.000 2760.128    0.000 2760.128
268.80  5419.690  244.510    0.000  244.510   887.442 2103.752    0.000 2103.752     0.000 2912.743    0.000 2912.743
268.90  5462.500  204.539    0.000  204.539   950.966 2089.325    0.000 2089.325     0.000 2948.033    0.000 2948.033
269.00  5455.802  206.401    0.000  206.401   963.142 2041.115    0.000 2041.115     0.000 3183.675    0.000 3183.675
269.10  5501.299  214.225    0.000  214.225  1188.355 1757.452    0.000 1757.452    69.670 2870.017    0.000 2870.017
269.20  5337.377  216.041    0.000  216.041  1020.223 1936.528    0.000 1936.528    19.906 2905.303    0.000 2905.303
269.30  5417.543  197.664    0.000  197.664  1156.874 1501.039    0.000 1501.039    90.478 2405.045    0.000 2405.045
269.40  5467.438  240.008    0.000  240.008  1124.656 1845.473    0.000 1845.473    10.053 2869.107    0.000 2869.107
269.50  5409.814  261.140    0.000  261.140   975.120 1981.358    0.000 1981.358     0.000 2863.278    0.000 2863.278
269.60  5325.764  234.826    0.000  234.826   993.590 1890.150    0.000 1890.150     0.000 2880.474    0.000 2880.474
269.70  5304.946  353.770    0.000  353.770   855.794 2063.325    0.000 2063.325     0.000 2962.101    0.000 2962.101
269.80  5426.907  294.100    0.000  294.100   781.092 2130.865    0.000 2130.865     0.000 2754.504    0.000 2754.504
269.90  5160.142  296.457    0.000  296.457   543.277 2192.172    0.000 2192.172     0.000 2645.727    0.000 2645.727
270.00  5462.677  233.256    0.000  233.256   649.244 2228.958    0.000 2228.958    81.231 2677.798    0.000 2677.798
270.10  5323.711  260.132    0.000  260.132   462.727 2317.394    0.000 2317.394     0.000 2532.925    0.000 2532.925
270.20  5335.833  257.483    0.000  257.483   615.773 2229.424    0.000 2229.424    10.154 2547.104    0.000 2547.104
270.30  5305.815  242.237    0.000  242.237   627.882 2214.076    0.000 2214.076    10.154 2835.131    0.000 2835.131
270.40  5449.324  210.566    0.000  210.566   737.222 2092.155    0.000 2092.155    81.231 2736.404    0.000 2736.404
270.50  5396.940  224.463    0.000  224.463   854.254 1987.694    0.000 1987.694     0.000 2908.919    0.000 2908.919
270.60  5585.216  255.078    0.000  255.078   780.240 2084.715    0.000 2084.715    10.154 3083.846   81.231 3002.615
270.70  5567.704  202.247    0.000  202.247   741.101 2276.946    0.000 2276.946    39.811 3077.413    0.000 3077.413
270.80  5467.212  210.191    0.000  210.191   754.815 2191.806    0.000 2191.806    10.154 3065.250    0.000 3065.250
270.90  5418.323  176.277    0.000  176.277   719.497 2199.207    0.000 2199.207     9.953 2797.629    0.000 2797.629
271.00  5441.445  256.396    0.000  256.396   649.405 2281.778    0.000 2281.778     0.000 2836.634    0.000 2836.634
271.10  5507.046  238.540    0.000  238.540   666.361 2182.161    0.000 2182.161     0.000 2726.748    0.000 2726.748
271.20  5316.351  228.098    0.000  228.098   608.205 2196.399    0.000 2196.399     0.000 2561.072    0.000 2561.072
271.30  5261.946  255.261    0.000  255.261   897.129 2033.236    0.000 2033.236     0.000 2683.420    0.000 2683.420
271.40  5205.755  256.245    0.000  256.245   785.431 2114.298    0.000 2114.298    10.154 2753.997    0.000 2753.997
271.50  5324.445  282.030    0.000  282.030   911.455 1877.564    0.000 1877.564    10.154 2783.157    0.000 2783.157
271.60  5253.230  255.036    0.000  255.036   840.463 2047.548    0.000 2047.548    91.385 2888.314    0.000 2888.314
271.70  5050.915  259.726    0.000  259.726   761.904 2144.258    0.000 2144.258    60.923 2678.907    0.000 2678.907
271.80  5245.530  311.897    0.000  311.897   973.482 1959.133    0.000 1959.133    10.154 2933.550    0.000 2933.550
271.90  5221.510  328.206    0.000  328.206   773.793 2039.963    0.000 2039.963    10.154 2461.445    0.000 2461.445
272.00  5173.838  346.758    0.000  346.758   777.167 2135.126    0.000 2135.126    40.616 2656.982    0.000 2656.982
272.10  5235.678  307.218    0.000  307.218   888.632 2051.964    0.000 2051.964    30.462 2703.438    0.000 2703.438
272.20  5289.718  235.658    0.000  235.658   829.217 2030.144    0.000 2030.144    60.923 2594.346    0.000 2594.346
272.30  5473.541  273.095    0.000  273.095  1028.657 1755.335    0.000 1755.335    91.184 2537.659    0.000 2537.659
272.40  5743.729  280.684    0.000  280.684  1179.414 2006.044    0.000 2006.044    20.308 2963.817  101.539 2862.278
272.50  5543.271  283.898    0.000  283.898   919.279 2056.038    0.000 2056.038    30.462 2880.379    0.000 2880.379
272.60  5749.745  327.935    0.000  327.935   942.801 2090.922    0.000 2090.922     0.000 3196.252   50.769 3145.483
272.70  5689.199  351.135    0.000  351.135   926.721 2175.174    0.000 2175.174    20.308 3062.540    0.000 3062.540
272.80  5683.343  383.945    0.000  383.945   863.636 2294.455    0.000 2294.455    10.154 3154.429    0.000 3154.429
272.90  5483.697  283.843    0.000  283.843  1074.965 1847.077    0.000 1847.077   142.154 2718.815    0.000 2718.815
273.00  5381.231  367.495    0.000  367.495   879.034 1849.175    0.000 1849.175    30.462 2669.058    0.000 2669.058
273.10  5485.216  398.201    0.000  398.201   745.469 1954.482    0.000 1954.482    10.154 2903.089    0.000 2903.089
273.20  5302.137  407.190    0.000  407.190   585.249 2229.133    0.000 2229.133    30.462 2762.544    0.000 2762.544
273.30  5282.011  350.942    0.000  350.942   597.881 2200.685    0.000 2200.685   151.906 2741.133    0.000 2741.133
273.40  5250.389  411.906    0.000  411.906   721.226 2131.689    0.000 2131.689    30.462 2871.526    0.000 2871.526
273.50  5103.199  419.154    0.000  419.154   644.314 2133.374    0.000 2133.374     0.000 2783.558    0.000 2783.558
273.60  5277.502  363.436    0.000  363.436   575.788 2249.031    0.000 2249.031     0.000 2667.647    0.000 2667.647
273.70  5259.697  386.818    0.000  386.818   623.305 2304.182    0.000 2304.182     0.000 2873.234    0.000 2873.234
273.80  5198.881  396.456    0.000  396.456   560.748 2388.440    0.000 2388.440     0.000 2740.528    0.000 2740.528
273.90  5167.688  413.854    0.000  413.854   612.022 2274.622    0.000 2274.622     9.953 2875.953    0.000 2875.953
274.00  5011.028  548.465    0.000  548.465   561.509 2213.427    0.000 2213.427     9.953 2818.639    0.000 2818.639
274.10  5334.066  495.517    0.000  495.517   510.060 2467.316    0.000 2467.316     0.000 3162.470    0.000 3162.470
274.20  5043.641  418.938    0.000  418.938   624.502 2107.256    0.000 2107.256     0.000 2920.579    0.000 2920.579
274.30  4991.032  472.656    0.000  472.656   453.946 2352.213    0.000 2352.213     0.000 2840.358    0.000 2840.358
274.40  5108.954  459.546    0.000  459.546   538.133 2228.585    0.000 2228.585     0.000 2973.771    0.000 2973.771
274.50  4965.933  405.751    0.000  405.751   413.878 2237.698    0.000 2237.698     0.000 2691.273    0.000 2691.273
274.60  5053.220  342.884    0.000  342.884   408.045 2250.611    0.000 2250.611     0.000 2699.010    0.000 2699.010
274.70  5233.549  348.303    0.000  348.303   456.898 2252.111    0.000 2252.111     0.000 2527.909    0.000 2527.909
274.80  5032.080  393.313    0.000  393.313   460.314 2364.258    0.000 2364.258     0.000 2859.768    0.000 2859.768
274.90  4898.243  476.380    0.000  476.380   534.715 2190.753    0.000 2190.753     0.000 2700.219    0.000 2700.219
275.00  4916.357  471.530    0.000  471.530   397.225 2161.279    0.000 2161.279     0.000 2489.000    0.000 2489.000
275.10  4921.923  482.054    0.000  482.054   430.825 2160.505    0.000 2160.505     0.000 2597.178    0.000 2597.178
275.20  5043.007  430.850    0.000  430.850   474.103 2211.414    0.000 2211.414     0.000 2652.666    0.000 2652.666
275.30  4976.539  427.933    0.000  427.933   515.781 2141.378    0.000 2141.378     0.000 2783.661    0.000 2783.661
275.40  4935.716  399.951    0.000  399.951   420.662 2178.089    0.000 2178.089     0.000 2812.917    0.000 2812.917
275.50  4988.983  407.914    0.000  407.914   468.868 2337.533    0.000 2337.533     0.000 2886.709    0.000 2886.709
275.60  5153.919  392.132    0.000  392.132   470.118 2380.504    0.000 2380.504     0.000 2869.418    0.000 2869.418
275.70  5173.565  402.553    0.000  402.553   353.434 2507.125    0.000 2507.125     0.000 2869.010    0.000 2869.010
275.80  5033.277  432.151    0.000  432.151   531.863 2348.039    0.000 2348.039     0.000 2777.627    0.000 2777.627
275.90  5077.596  451.437    0.000  451.437   557.414 2364.860    0.000 2364.860     0.000 3070.283    0.000 3070.283
276.00  5107.770  449.519    0.000  449.519   523.549 2201.736    0.000 2201.736     9.953 2889.819    0.000 2889.819
276.10  5249.276  299.202    0.000  299.202   508.155 2288.641    0.000 2288.641     0.000 3023.332    0.000 3023.332
276.20  5284.943  292.480    0.000  292.480   410.192 2523.091    0.000 2523.091     0.000 3164.985    0.000 3164.985
276.30  5418.017  198.881    0.000  198.881   658.640 2214.915    0.000 2214.915     0.000 3063.442    0.000 3063.442
276.40  5352.193  217.511    0.000  217.511   750.935 2085.003    0.000 2085.003     0.000 2907.717    0.000 2907.717
276.50  5503.189  176.691    0.000  176.691   704.210 2166.729    0.000 2166.729     0.000 3242.395    0.000 3242.395
276.60  5531.750  121.811    0.000  121.811   756.999 2077.735    0.000 2077.735     0.000 3111.094    0.000 3111.094
276.70  5541.108  194.658    0.000  194.658   504.505 2330.742    0.000 2330.742     0.000 2896.254    0.000 2896.254
276.80  5347.888  261.413    0.000  261.413   561.491 2264.639    0.000 2264.639     0.000 2817.136    0.000 2817.136
276.90  5269.637  221.692    0.000  221.692   709.048 2098.389    0.000 2098.389     0.000 2907.309    0.000 2907.309
277.00  5504.071  274.308    0.000  274.308   536.567 2449.990    0.000 2449.990     0.000 3227.122    0.000 3227.122
277.10  5409.091  230.728    0.000  230.728   471.459 2443.393    0.000 2443.393     0.000 2875.648    0.000 2875.648
277.20  5356.594  288.927    0.000  288.927   392.169 2479.325    0.000 2479.325     0.000 3028.857    0.000 3028.857
277.30  5373.673  274.696    0.000  274.696   511.692 2247.607    0.000 2247.607     0.000 2776.016    0.000 2776.016
277.40  5246.034  383.142    0.000  383.142   732.102 2118.089    0.000 2118.089     0.000 2945.524    0.000 2945.524
277.50  5078.140  410.643    0.000  410.643   438.924 2173.604    0.000 2173.604     0.000 2397.308    0.000 2397.308
277.60  5107.007  338.667    0.000  338.667   302.190 2314.545    0.000 2314.545     0.000 2357.802    0.000 2357.802
277.70  5188.538  323.563    0.000  323.563   469.318 2164.743    0.000 2164.743     0.000 2151.006    0.000 2151.006
277.80  5117.198  343.483    0.000  343.483   623.890 2124.686    0.000 2124.686     0.000 2372.879    0.000 2372.879
277.90  5247.239  273.270    0.000  273.270   680.218 1942.768    0.000 1942.768     0.000 2468.290    0.000 2468.290
278.00  5118.192  352.200    0.000  352.200   524.102 2031.442    0.000 2031.442     0.000 2317.686    0.000 2317.686
278.10  5191.053  332.065    0.000  332.065   612.216 1955.879    0.000 1955.879     0.000 2215.753    0.000 2215.753
278.20  5165.884  286.115    0.000  286.115   635.039 2048.125    0.000 2048.125     0.000 2509.507    0.000 2509.507
278.30  5130.298  285.618    0.000  285.618   498.065 2117.614    0.000 2117.614     0.000 2615.364    0.000 2615.364
278.40  5170.493  358.915    0.000  358.915   568.510 2132.547    0.000 2132.547     0.000 2675.396    0.000 2675.396
278.50  5068.172  411.934    0.000  411.934   482.856 2210.734    0.000 2210.734     0.000 2675.185    0.000 2675.185
278.60  5235.054  334.586    0.000  334.586   469.937 2175.853    0.000 2175.853     0.000 2435.313    0.000 2435.313
278.70  5266.148  283.055    0.000  283.055   593.487 2089.893    0.000 2089.893     0.000 2697.902    0.000 2697.902
278.80  5234.313  272.603    0.000  272.603   712.032 1988.522    0.000 1988.522     0.000 2438.828    0.000 2438.828
278.90  5140.786  283.958    0.000  283.958   578.147 1935.418    0.000 1935.418     0.000 2539.061    0.000 2539.061
279.00  5205.434  249.866    0.000  249.866   755.195 1867.556    0.000 1867.556     0.000 2508.810    0.000 2508.810
279.10  5334.439  216.130    0.000  216.130   816.831 1807.313    0.000 1807.313     0.000 2348.750    0.000 2348.750
279.20  5277.692  262.208    0.000  262.208   821.640 1726.417    0.000 1726.417     0.000 2290.842    0.000 2290.842
279.30  5329.490  219.865    0.000  219.865   992.577 1665.867    0.000 1665.867     0.000 2537.653    0.000 2537.653
279.40  5337.608  261.095    0.000  261.095   927.165 1869.465    0.000 1869.465     0.000 2330.851    0.000 2330.851
279.50  5284.796  235.602    0.000  235.602   673.816 1938.823    0.000 1938.823     0.000 2313.662    0.000 2313.662
279.60  5174.759  321.032    0.000  321.032   749.532 1950.785    0.000 1950.785     9.953 2379.724    0.000 2379.724
279.70  5156.392  370.312    0.000  370.312   834.730 1814.985    0.000 1814.985     0.000 2336.085    0.000 2336.085
279.80  5147.590  269.337    0.000  269.337   869.706 1918.047    0.000 1918.047     0.000 2539.968    0.000 2539.968
279.90  5202.399  261.572    0.000  261.572   954.493 1867.025    0.000 1867.025     0.000 2391.273    0.000 2391.273
280.00  5457.862  145.285    0.000  145.285   935.981 1823.615    0.000 1823.615     0.000 2594.859    0.000 2594.859
280.10  5331.025  186.830    0.000  186.830   896.516 1797.068    0.000 1797.068     0.000 2528.703    0.000 2528.703
280.20  5369.764  202.069    0.000  202.069   676.331 2047.615    0.000 2047.615     0.000 2488.901    0.000 2488.901
280.30  5296.739  190.543    0.000  190.543   703.956 1966.284    0.000 1966.284     0.000 2380.821    0.000 2380.821
280.40  5144.677  215.223    0.000  215.223   816.864 1842.550    0.000 1842.550     0.000 2592.844    0.000 2592.844
280.50  5434.236  205.872    0.000  205.872   682.811 1989.980    0.000 1989.980     0.000 2818.948    0.000 2818.948
280.60  5396.936  199.992    0.000  199.992   828.120 1932.645    0.000 1932.645     0.000 2628.134    0.000 2628.134
280.70  5555.459  206.491    0.000  206.491   972.398 1928.094    0.000 1928.094    19.906 2603.505    0.000 2603.505
280.80  5244.185  180.275    0.000  180.275  1017.347 1726.193    0.000 1726.193     0.000 2536.534    0.000 2536.534
280.90  5130.394  167.920    0.000  167.920   954.614 1759.181    0.000 1759.181     0.000 2345.022    0.000 2345.022
281.00  5370.713  189.327    0.000  189.327  1110.735 1711.286    0.000 1711.286    29.858 2616.870    0.000 2616.870
281.10  5415.891  242.358    0.000  242.358  1021.207 1894.991    0.000 1894.991    29.858 2956.079    0.000 2956.079
281.20  5243.603  208.841    0.000  208.841  1018.747 1713.081    0.000 1713.081     0.000 2708.667    0.000 2708.667
281.30  5384.590  210.809    0.000  210.809   872.437 1930.504    0.000 1930.504     0.000 2890.831    0.000 2890.831
281.40  5414.527  163.412    0.000  163.412   724.196 2003.175    0.000 2003.175     0.000 2758.530    0.000 2758.530
281.50  5357.964  198.111    0.000  198.111   860.455 1856.157    0.000 1856.157     9.953 2657.894    0.000 2657.894
281.60  5293.646  202.143    0.000  202.143   860.802 1929.882    0.000 1929.882     0.000 2929.032    0.000 2929.032
281.70  5228.806  228.843    0.000  228.843   906.258 1807.827    0.000 1807.827     9.953 2604.913    0.000 2604.913
281.80  5327.124  250.392    0.000  250.392   852.987 1956.226    0.000 1956.226     0.000 3017.808    0.000 3017.808
281.90  5276.420  247.492    0.000  247.492   929.543 1826.528    0.000 1826.528     0.000 2775.421    0.000 2775.421
282.00  5466.332  184.363    0.000  184.363   924.135 1847.844    0.000 1847.844     0.000 2531.422    0.000 2531.422
282.10  5560.357  189.667    0.000  189.667  1096.465 1897.428    0.000 1897.428     9.953 3029.966    0.000 3029.966
282.20  5323.144  224.755    0.000  224.755   934.914 1854.335    0.000 1854.335     0.000 2759.541    0.000 2759.541
282.30  5516.835  177.650    0.000  177.650  1075.163 1781.813    0.000 1781.813     0.000 2811.109    0.000 2811.109
282.40  5418.206  173.018    0.000  173.018  1061.538 1792.360    0.000 1792.360    60.923 2598.581    0.000 2598.581
282.50  5371.450  199.722    0.000  199.722   887.098 1944.765    0.000 1944.765     0.000 2787.081    0.000 2787.081
282.60  5348.190  155.455    0.000  155.455  1156.231 1720.685    0.000 1720.685    20.107 2763.456    0.000 2763.456
282.70  5322.969  163.310    0.000  163.310   948.147 1867.057    0.000 1867.057    81.030 2865.390    0.000 2865.390
282.80  5297.965  248.099    0.000  248.099  1033.232 1840.078    0.000 1840.078    91.385 2763.955    0.000 2763.955
282.90  5375.708  220.150    0.000  220.150   876.122 2132.329    0.000 2132.329   142.154 2755.009    0.000 2755.009
283.00  5323.330  147.445    0.000  147.445  1079.663 1733.396    0.000 1733.396     0.000 2712.792    0.000 2712.792
283.10  5268.649  188.670    0.000  188.670  1001.238 1680.907    0.000 1680.907     0.000 2411.695    0.000 2411.695
283.20  5366.856  158.443    0.000  158.443  1042.521 1805.041    0.000 1805.041     0.000 2687.759    0.000 2687.759
283.30  5488.973  192.162    0.000  192.162  1188.039 1636.407    0.000 1636.407    29.858 2701.524    0.000 2701.524
283.40  5567.168  175.811    0.000  175.811  1101.062 1811.421    0.000 1811.421     9.953 2776.124    0.000 2776.124
283.50  5570.487  138.688    0.000  138.688  1088.166 1826.824    0.000 1826.824     0.000 2758.731    0.000 2758.731
283.60  5387.938  166.562    0.000  166.562   949.737 1852.623    0.000 1852.623    19.906 2685.943    0.000 2685.943
283.70  5332.373  126.657    0.000  126.657  1026.569 1792.612    0.000 1792.612     9.953 2621.706    0.000 2621.706
283.80  5329.103  128.042    0.000  128.042   971.283 1863.481    0.000 1863.481     9.953 2504.487    0.000 2504.487
283.90  5278.153  136.044    0.000  136.044   804.435 1842.976    0.000 1842.976     0.000 2395.205    0.000 2395.205
284.00  5245.097  119.580    0.000  119.580   886.266 1685.623    0.000 1685.623     0.000 2190.519    0.000 2190.519
284.10  5394.322  168.011    0.000  168.011   907.035 1741.329    0.000 1741.329     0.000 2376.898    0.000 2376.898
284.20  5329.170  123.407    0.000  123.407   978.747 1750.232    0.000 1750.232     0.000 2363.021    0.000 2363.021
284.30  5278.167  132.414    0.000  132.414   992.581 1800.871    0.000 1800.871     0.000 2758.626    0.000 2758.626
284.40  5454.843  125.319    0.000  125.319   901.891 1871.944    0.000 1871.944     0.000 2466.381    0.000 2466.381
284.50  5286.550  120.356    0.000  120.356  1034.064 1604.201    0.000 1604.201     0.000 2650.650    0.000 2650.650
284.60  5342.756  117.720    0.000  117.720  1104.586 1660.028    0.000 1660.028    39.912 2800.243    0.000 2800.243
284.70  5173.179  121.808    0.000  121.808   909.839 1842.618    0.000 1842.618     0.000 2773.402   91.385 2682.017
284.80  5449.496  154.992    0.000  154.992  1090.161 1794.910    0.000 1794.910    19.906 2922.998  101.337 2821.661
284.90  5336.819  174.835    0.000  174.835  1195.595 1686.363    0.000 1686.363    49.764 2841.259  201.667 2639.592
285.00  5320.551  204.720    0.000  204.720   996.568 1888.966    0.000 1888.966    39.811 3139.447  192.924 2946.524
285.10  5132.452  144.833    0.000  144.833   992.217 1921.272    0.000 1921.272     0.000 2666.033   60.822 2605.210
285.20  5233.297  131.282    0.000  131.282   839.723 2017.565    0.000 2017.565     0.000 2755.910   60.923 2694.987
285.30  5095.652  201.643    0.000  201.643   993.016 1933.835    0.000 1933.835     9.953 2766.059   71.077 2694.982
285.40  5294.843  181.598    0.000  181.598   913.112 2054.553    0.000 2054.553    19.906 2822.153   90.881 2731.272
285.50  5276.600  233.899    0.000  233.899  1059.631 1964.453    0.000 1964.453    49.965 3014.268   50.265 2964.003
285.60  5056.850  227.130    0.000  227.130   918.992 1863.131    0.000 1863.131     0.000 2656.288    0.000 2656.288
285.70  5217.073  233.457    0.000  233.457   844.890 1953.991    0.000 1953.991    20.006 2418.514    0.000 2418.514
285.80  5075.222  225.630    0.000  225.630   943.699 1871.673    0.000 1871.673     0.000 2456.125    0.000 2456.125
285.90  5021.706  285.859    0.000  285.859   750.307 2022.662    0.000 2022.662     0.000 2337.387    0.000 2337.387
286.00  5150.958  236.786    0.000  236.786   792.210 2095.000    0.000 2095.000     0.000 2700.109    0.000 2700.109
286.10  5120.412  218.072    0.000  218.072   830.727 2035.040    0.000 2035.040    10.154 2854.930    0.000 2854.930
286.20  5152.656  232.939    0.000  232.939   882.033 1945.418    0.000 1945.418    19.906 2993.457   40.212 2953.245
286.30  5270.890  187.299    0.000  187.299   992.269 1892.904    0.000 1892.904     0.000 2844.372   71.077 2773.295
286.40  5208.928  162.922    0.000  162.922   989.667 1762.919    0.000 1762.919    39.811 2946.216   90.478 2855.738
286.50  5220.891  185.663    0.000  185.663   991.871 1825.767    0.000 1825.767     9.953 2896.957  130.791 2766.166
286.60  5360.998  172.521    0.000  172.521   931.525 1834.818    0.000 1834.818     0.000 2518.349  141.449 2376.901
286.70  5340.912  200.130    0.000  200.130   880.765 1751.853    0.000 1751.853     0.000 2540.164  110.584 2429.580
286.80  5262.388  230.290    0.000  230.290   942.936 1854.010    0.000 1854.010     0.000 2807.184  110.584 2696.600
286.90  5249.156  235.761    0.000  235.761  1020.370 1760.380    0.000 1760.380     0.000 2729.578  130.993 2598.585
287.00  5352.235  282.404    0.000  282.404  1084.200 1840.936    0.000 1840.936    69.670 2436.925    0.000 2436.925
287.10  5224.675  286.946    0.000  286.946  1078.079 1655.403    0.000 1655.403    19.906 2692.877  161.656 2531.222
287.20  5274.400  287.531    0.000  287.531  1177.100 1687.986    0.000 1687.986     9.953 2460.544   60.822 2399.722
287.30  5237.882  254.200    0.000  254.200  1145.584 1719.193    0.000 1719.193    19.906 2498.345   50.467 2447.878
287.40  5316.847  295.685    0.000  295.685  1201.298 1595.472    0.000 1595.472     0.000 2660.506   30.159 2630.347
287.50  5120.999  275.761    0.000  275.761  1130.414 1700.275    0.000 1700.275     0.000 2586.714   20.106 2566.608
287.60  5118.658  333.833    0.000  333.833  1063.815 1699.323    0.000 1699.323     9.953 2469.283   30.361 2438.922
287.70  5156.745  319.417    0.000  319.417   895.634 1818.818    0.000 1818.818     0.000 2666.732   90.478 2576.254
287.80  5144.821  276.932    0.000  276.932  1090.232 1687.424    0.000 1687.424     0.000 2569.015  191.009 2378.006
287.90  5374.025  356.365    0.000  356.365  1021.401 1789.078    0.000 1789.078     0.000 2818.038  191.009 2627.029
288.00  5391.811  302.029    0.000  302.029   894.776 1862.309    0.000 1862.309   150.796 2605.911    0.000 2605.911
288.10  5155.457  314.350    0.000  314.350  1172.901 1575.412    0.000 1575.412   211.015 2486.578    0.000 2486.578
288.20  4961.741  288.706    0.000  288.706  1070.672 1521.878    0.000 1521.878   140.643 2460.738    0.000 2460.738
288.30  5222.639  312.173    0.000  312.173  1183.310 1574.961    0.000 1574.961     0.000 2398.616  170.903 2227.714
288.40  5350.597  289.946    0.000  289.946  1241.346 1515.853    0.000 1515.853     0.000 2503.784  111.693 2392.091
288.50  5083.807  294.026    0.000  294.026  1177.366 1549.181    0.000 1549.181     0.000 2386.460   81.231 2305.229
288.60  5218.439  242.772    0.000  242.772  1195.510 1481.571    0.000 1481.571     0.000 2407.169  111.088 2296.081
288.70  5146.611  273.862    0.000  273.862  1077.707 1642.783    0.000 1642.783     0.000 2177.552   40.616 2136.936
288.80  5170.359  262.303    0.000  262.303  1231.960 1498.303    0.000 1498.303     0.000 2663.126  130.791 2532.335
288.90  5126.121  299.601    0.000  299.601  1028.458 1663.177    0.000 1663.177    39.811 2590.934   90.579 2500.356
289.00  5478.125  325.285    0.000  325.285  1090.806 1722.757    0.000 1722.757     0.000 2571.342  131.698 2439.644
289.10  5036.521  333.916    0.000  333.916  1131.747 1629.901    0.000 1629.901     9.953 2538.962   80.828 2458.134
289.20  5212.094  341.950    0.000  341.950  1130.451 1744.592    0.000 1744.592     0.000 2700.823   30.462 2670.362
289.30  5042.044  366.588    0.000  366.588   974.503 1808.315    0.000 1808.315     0.000 2680.408   50.265 2630.142
289.40  5088.608  362.585    0.000  362.585   781.180 1930.194    0.000 1930.194     9.953 2553.447    0.000 2553.447
289.50  5175.907  351.430    0.000  351.430  1058.388 1921.395    0.000 1921.395    99.528 2739.637   80.828 2658.809
289.60  5215.437  317.508    0.000  317.508   899.502 1997.685    0.000 1997.685    29.858 2696.703   60.319 2636.384
289.70  5050.639  330.681    0.000  330.681   979.018 1798.385    0.000 1798.385    29.858 2670.467   50.467 2620.000
289.80  5326.445  324.484    0.000  324.484  1088.317 1691.625    0.000 1691.625     9.953 2597.167   90.478 2506.689
289.90  5185.279  297.280    0.000  297.280   890.904 1775.020    0.000 1775.020     0.000 2609.039   40.212 2568.827
290.00  5139.272  277.767    0.000  277.767   871.426 1821.419    0.000 1821.419     9.953 2651.156   60.319 2590.837
290.10  5135.508  341.146    0.000  341.146   857.375 1621.879    0.000 1621.879     0.000 2343.019   50.265 2292.754
290.20  5340.233  300.020    0.000  300.020   936.776 1750.247   33.459 1716.788     0.000 2400.635   90.679 2309.956
290.30  5356.258  358.516    0.000  358.516   921.495 1827.064    0.000 1827.064     0.000 2551.018  160.850 2390.169
290.40  5477.983  310.509    0.000  310.509  1177.752 1733.440    0.000 1733.440    49.764 2829.101  121.746 2707.355
290.50  5571.581  311.538    0.000  311.538  1138.575 1772.001    0.000 1772.001    59.717 2798.641  130.791 2667.850
290.60  5548.206  306.577    0.000  306.577  1226.036 1680.393    0.000 1680.393    49.764 2742.345  101.337 2641.008
290.70  5443.375  238.164    0.000  238.164  1142.173 1618.788    0.000 1618.788    29.858 2572.547   91.385 2481.162
290.80  5511.377  276.635    0.000  276.635  1239.187 1618.850    0.000 1618.850    19.906 2706.257  171.608 2534.649
290.90  5523.004  288.617    0.000  288.617  1197.202 1574.350    0.000 1574.350    39.811 2575.758  231.624 2344.134
291.00  5306.886  261.331    0.000  261.331  1041.513 1673.528   13.142 1660.386    29.858 2435.814  120.637 2315.177
291.10  5166.438  228.439    0.000  228.439   937.035 1587.994    0.000 1587.994    69.670 1945.518   10.154 1935.364
291.20  5154.828  276.934    0.000  276.934  1149.868 1441.489    0.000 1441.489     9.953 2219.271   30.462 2188.809
291.30  5198.406  291.360    0.000  291.360  1099.621 1489.317    1.859 1487.458     0.000 2528.810   90.478 2438.332
291.40  5089.030  254.783    0.000  254.783   859.779 1654.023   11.153 1642.870    49.764 2377.008   20.106 2356.901
291.50  5231.963  278.840    0.000  278.840  1101.399 1590.113    0.000 1590.113    19.906 2494.121    0.000 2494.121
291.60  5058.471  249.528    0.000  249.528   933.359 1534.802    0.000 1534.802    29.858 2415.795    0.000 2415.795
291.70  5335.121  205.910    0.000  205.910   928.502 1427.264    0.000 1427.264     0.000 2079.628   50.265 2029.363
291.80  5141.339  248.571    0.000  248.571  1008.658 1459.801    0.000 1459.801    29.858 2274.346   90.478 2183.869
291.90  5207.527  214.233    0.000  214.233  1094.384 1445.809    0.000 1445.809    29.858 2380.418   60.722 2319.696
292.00  5172.541  227.825    0.000  227.825   995.914 1546.548    0.000 1546.548     9.953 2310.049    0.000 2310.049
292.10  4976.461  223.135    0.000  223.135   845.810 1588.468    0.000 1588.468     0.000 2379.105    0.000 2379.105
292.20  5124.332  214.318    0.000  214.318   817.458 1625.904    0.000 1625.904     9.953 2067.658    0.000 2067.658
292.30  5312.188  248.753    0.000  248.753  1038.185 1321.856    0.000 1321.856    39.811 1989.544   10.053 1979.491
292.40  5272.423  219.106    0.000  219.106  1133.915 1413.952    0.000 1413.952     0.000 2160.655   40.616 2120.040
292.50  5351.241  119.911    0.000  119.911  1146.536 1451.762    0.000 1451.762     9.953 2334.571    0.000 2334.571
292.60  5247.291  215.562    0.000  215.562  1193.868 1522.431    0.000 1522.431     9.953 2225.002    0.000 2225.002
292.70  5205.595  260.013    0.000  260.013  1088.107 1579.620    0.000 1579.620     0.000 2289.634   20.106 2269.528
292.80  5126.078  204.677    0.000  204.677   965.170 1597.251    0.000 1597.251     0.000 2076.707    0.000 2076.707
292.90  5377.101  167.011    0.000  167.011  1099.181 1542.610    0.000 1542.610     9.953 2319.699    0.000 2319.699
293.00  5369.665  131.559    0.000  131.559  1048.944 1588.562    0.000 1588.562    90.077 2154.427    0.000 2154.427
293.10  5270.342  140.928    0.000  140.928  1042.639 1597.285    0.000 1597.285     0.000 2429.581    0.000 2429.581
293.20  5275.506  128.512    0.000  128.512  1111.766 1495.060    0.000 1495.060     0.000 2374.594    0.000 2374.594
293.30  5153.176  146.933    0.000  146.933   921.883 1556.807    0.000 1556.807     0.000 2167.094    0.000 2167.094
293.40  5193.679  133.942    0.000  133.942   973.045 1492.410    0.000 1492.410     0.000 2080.135    0.000 2080.135
293.50  5173.185  178.396    0.000  178.396  1126.345 1475.063    0.000 1475.063     0.000 2340.811    0.000 2340.811
293.60  5137.206  167.586    0.000  167.586  1130.189 1442.488    0.000 1442.488     0.000 2245.207    0.000 2245.207
293.70  5244.964  109.962    0.000  109.962   973.975 1547.003    0.000 1547.003     0.000 2033.474   70.372 1963.103
293.80  5312.948  212.013    0.000  212.013  1124.510 1559.337    0.000 1559.337     0.000 2528.499    0.000 2528.499
293.90  5044.539  178.632    0.000  178.632  1078.039 1531.050    0.000 1531.050     0.000 2188.292    0.000 2188.292
294.00  5018.323  168.390    0.000  168.390  1011.685 1534.337    0.000 1534.337     0.000 2556.650    0.000 2556.650
294.10  5047.099  158.652    0.000  158.652   982.940 1641.550    0.000 1641.550     0.000 2427.157    0.000 2427.157
294.20  5025.247  227.364    0.000  227.364   959.432 1593.512    0.000 1593.512    20.207 2464.765    0.000 2464.765
294.30  5145.546  181.067    0.000  181.067   850.006 1644.239    0.000 1644.239     0.000 2487.490    0.000 2487.490
294.40  5145.093  146.585    0.000  146.585   916.065 1550.846    0.000 1550.846     0.000 2351.864    0.000 2351.864
294.50  5068.724  187.922    0.000  187.922   870.416 1665.232    0.000 1665.232    20.308 2479.542    0.000 2479.542
294.60  5016.267  113.155    0.000  113.155   837.067 1563.279    0.000 1563.279     0.000 2009.554    0.000 2009.554
294.70  5082.553  195.138    0.000  195.138   988.478 1581.716    0.000 1581.716     0.000 2344.423    0.000 2344.423
294.80  5193.112  200.752    0.000  200.752   890.730 1671.623    0.000 1671.623    49.764 2283.903    0.000 2283.903
294.90  5292.590  180.119    0.000  180.119   979.452 1587.025    0.000 1587.025    39.811 2226.707    0.000 2226.707
295.00  5336.299  201.376    0.000  201.376   993.409 1744.959    0.000 1744.959     9.953 2474.615    0.000 2474.615
295.10  5163.648  160.425    0.000  160.425  1051.734 1558.781    0.000 1558.781    89.676 2391.482    0.000 2391.482
295.20  5037.782  206.870    0.000  206.870  1076.373 1388.520    0.000 1388.520    60.219 2485.074    0.000 2485.074
295.30  5170.454  170.021    0.000  170.021  1146.955 1270.547    0.000 1270.547   160.350 1973.260    0.000 1973.260
295.40  5204.423  148.404    0.000  148.404  1033.352 1477.788    0.000 1477.788   100.230 2211.722    0.000 2211.722
295.50  4968.817  106.180    0.000  106.180  1236.614 1210.070    0.000 1210.070   180.355 2185.985    0.000 2185.985
295.60  5053.340   99.239    0.000   99.239   939.048 1436.419    0.000 1436.419    50.265 2240.166    0.000 2240.166
295.70  5056.760   95.104    0.000   95.104   855.143 1516.012    0.000 1516.012    30.060 2223.984    0.000 2223.984
295.80  5050.482  110.506    0.000  110.506  1008.481 1402.932    0.000 1402.932    60.218 2043.330    0.000 2043.330
295.90  5006.773  113.312    0.000  113.312   921.934 1581.561    0.000 1581.561     0.000 2395.794    0.000 2395.794
296.00  5117.618  132.323    0.000  132.323   823.103 1494.954    0.000 1494.954     0.000 2183.475    0.000 2183.475
296.10  5133.679   90.964    0.000   90.964   837.251 1414.822    0.000 1414.822     0.000 1868.108    0.000 1868.108
296.20  5076.389  119.372    0.000  119.372   921.152 1397.286    0.000 1397.286     0.000 2108.064    0.000 2108.064
296.30  4916.922  103.747    0.000  103.747  1028.777 1238.033    0.000 1238.033     0.000 2172.016    0.000 2172.016
296.40  4887.973  126.175    0.000  126.175   901.321 1368.421    0.000 1368.421     0.000 2048.253    0.000 2048.253
296.50  5011.821   83.603    0.000   83.603   999.162 1358.001    0.000 1358.001     0.000 2231.529   30.159 2201.370
296.60  4976.823  143.605    0.000  143.605   895.743 1449.591    0.000 1449.591     0.000 2260.875    0.000 2260.875
296.70  5151.317  145.681    0.000  145.681  1107.244 1425.485    0.000 1425.485     0.000 2534.934    0.000 2534.934
296.80  4908.767  117.168    0.000  117.168   972.630 1564.910    0.000 1564.910     0.000 2371.265    0.000 2371.265
296.90  5048.912   68.810    0.000   68.810   950.054 1345.380    0.000 1345.380     0.000 2181.365    0.000 2181.365
297.00  5163.577   79.955    0.000   79.955   936.220 1377.963    0.000 1377.963     0.000 1801.251    0.000 1801.251
297.10  5094.160   52.208    0.000   52.208  1052.719 1373.273    0.000 1373.273     0.000 2260.886    0.000 2260.886
297.20  5089.823   54.068    0.000   54.068  1164.841 1362.578    0.000 1362.578     0.000 2198.457    0.000 2198.457
297.30  5131.887   53.478    0.000   53.478  1164.784 1238.809    0.000 1238.809     0.000 1859.455    0.000 1859.455
297.40  5204.634   78.175    0.000   78.175  1139.273 1346.848    0.000 1346.848     0.000 2236.559    0.000 2236.559
297.50  5215.359  126.698    0.000  126.698  1119.245 1437.506    0.000 1437.506     0.000 2268.525    0.000 2268.525
297.60  5213.704  162.963    0.000  162.963  1064.605 1507.200    0.000 1507.200     0.000 2470.581    0.000 2470.581
297.70  5404.153  129.933    0.000  129.933   993.566 1582.491    0.000 1582.491     0.000 2444.351    0.000 2444.351
297.80  5199.762  155.198    0.000  155.198  1218.732 1318.645    0.000 1318.645    29.858 2374.785    0.000 2374.785
297.90  5329.546  135.979    0.000  135.979  1208.174 1414.155    0.000 1414.155     0.000 2411.773    0.000 2411.773
298.00  5264.354  167.937    0.000  167.937  1056.643 1648.637    0.000 1648.637     0.000 2518.241    0.000 2518.241
298.10  5083.784  177.042    0.000  177.042  1046.436 1489.853    0.000 1489.853     0.000 2424.439    0.000 2424.439
298.20  5317.886  212.064    0.000  212.064  1021.814 1678.732    0.000 1678.732     0.000 2565.899    0.000 2565.899
298.30  5370.064  164.374    0.000  164.374  1173.330 1491.883    0.000 1491.883     0.000 2340.100    0.000 2340.100
298.40  5322.037  180.901    0.000  180.901  1072.340 1521.126    0.000 1521.126     0.000 2254.844    0.000 2254.844
298.50  5255.461  214.600    0.000  214.600  1177.490 1340.551    0.000 1340.551    19.906 2219.457    0.000 2219.457
298.60  5525.563  144.737    0.000  144.737  1230.966 1514.921    0.000 1514.921     9.953 2579.165    0.000 2579.165
298.70  5502.618  142.266    0.000  142.266  1151.310 1316.482    0.000 1316.482    10.053 2314.863    0.000 2314.863
298.80  5484.084  164.310    0.000  164.310  1001.739 1562.783    0.000 1562.783     0.000 2154.816    0.000 2154.816
298.90  5401.673  145.359    0.000  145.359  1109.220 1431.754    0.000 1431.754     0.000 2265.103    0.000 2265.103
299.00  5144.586  180.335    0.000  180.335  1227.762 1301.692    0.000 1301.692    10.053 2241.376    0.000 2241.376
299.10  5359.269  148.044    0.000  148.044  1344.133 1169.755    0.000 1169.755     0.000 2268.718    0.000 2268.718
299.20  5524.230  155.305    0.000  155.305  1461.134 1067.049    0.000 1067.049     0.000 2165.781    0.000 2165.781
299.30  5453.018  137.024    0.000  137.024  1401.537 1191.716    0.000 1191.716     0.000 2375.682    0.000 2375.682
299.40  5377.132  165.722    0.000  165.722  1380.278 1217.402    0.000 1217.402     0.000 2153.413    0.000 2153.413
299.50  5417.633  157.928    0.000  157.928  1158.763 1542.701    0.000 1542.701     0.000 2536.346    0.000 2536.346
299.60  5226.967  170.119    0.000  170.119   962.838 1495.783    0.000 1495.783     0.000 2476.526    0.000 2476.526
299.70  5388.154  139.322    0.000  139.322  1179.519 1426.004    0.000 1426.004     0.000 2599.082    0.000 2599.082
299.80  5439.279  149.442    0.000  149.442  1218.599 1396.384    0.000 1396.384     0.000 2308.239    0.000 2308.239
299.90  5350.390  149.316    0.000  149.316  1100.278 1365.042    0.000 1365.042    20.207 2363.429    0.000 2363.429
300.00  5402.178  152.482    0.000  152.482  1211.428 1317.259    0.000 1317.259    10.154 2468.783    0.000 2468.783
300.10  5366.380  181.874    0.000  181.874  1133.554 1172.172    0.000 1172.172     0.000 2006.434    0.000 2006.434
300.20  5213.120  192.044    0.000  192.044   907.287 1345.276    0.000 1345.276     0.000 2016.486    0.000 2016.486
300.30  5221.043  209.241    0.000  209.241  1132.864 1302.953    0.000 1302.953    30.261 1877.855    0.000 1877.855
300.40  5504.384  190.843    0.000  190.843   896.197 1582.377    0.000 1582.377    10.053 2372.772    0.000 2372.772
300.50  5612.478  205.092    0.000  205.092  1197.660 1496.859    0.000 1496.859     0.000 2463.147    0.000 2463.147
300.60  5370.093  169.565    0.000  169.565  1220.326 1425.093    0.000 1425.093    10.053 2416.504    0.000 2416.504
300.70  5123.662  149.354    0.000  149.354  1119.927 1406.091    0.000 1406.091    10.053 2497.439    0.000 2497.439
300.80  5211.346  145.108    0.000  145.108  1124.479 1512.606    0.000 1512.606    30.159 2529.209    0.000 2529.209
300.90  5299.303  197.301    0.000  197.301   989.450 1519.419    0.000 1519.419    60.319 2493.504    0.000 2493.504
301.00  5387.103  165.302    0.000  165.302   916.565 1570.288    0.000 1570.288     0.000 2316.981    0.000 2316.981
301.10  5298.067  109.483    0.000  109.483   861.585 1624.116    0.000 1624.116     0.000 2349.358    0.000 2349.358
301.20  5244.400  168.977    0.000  168.977   938.829 1539.150    0.000 1539.150     0.000 2226.600    0.000 2226.600
301.30  5424.767  131.749    0.000  131.749   813.718 1703.222    0.000 1703.222     0.000 2435.908    0.000 2435.908
301.40  5266.489  156.718    0.000  156.718   977.093 1588.343    0.000 1588.343     0.000 2398.010    0.000 2398.010
301.50  5349.861  120.181    0.000  120.181   964.862 1668.486    0.000 1668.486     0.000 2417.005    0.000 2417.005
301.60  5319.483  177.557    0.000  177.557   819.157 1772.049    0.000 1772.049     0.000 2515.331    0.000 2515.331
301.70  5465.511  178.700    0.000  178.700  1096.161 1739.283   26.284 1712.999     0.000 2690.656    0.000 2690.656
301.80  5375.214  149.294    0.000  149.294   994.649 1632.459    0.000 1632.459     0.000 2515.523    0.000 2515.523
301.90  5552.959  134.904    0.000  134.904  1098.053 1512.491    0.000 1512.491    10.053 2338.492    0.000 2338.492
302.00  5286.240  171.754    0.000  171.754  1000.540 1716.154    0.000 1716.154     0.000 2542.163    0.000 2542.163
302.10  5340.097  219.348    0.000  219.348   965.057 1765.651    0.000 1765.651     0.000 2226.892    0.000 2226.892
302.20  5501.231  120.831    0.000  120.831  1099.015 1757.051    0.000 1757.051    10.053 2668.230    0.000 2668.230
302.30  5430.754  153.212    0.000  153.212  1027.116 1718.009    0.000 1718.009    19.906 2604.889    0.000 2604.889
302.40  5496.960  152.749    0.000  152.749  1175.901 1580.757    0.000 1580.757    39.811 2655.055    0.000 2655.055
302.50  5506.977  136.330    0.000  136.330  1310.892 1604.161    0.000 1604.161    20.006 2788.576    0.000 2788.576
302.60  5548.713  165.363    0.000  165.363  1067.231 1710.524    0.000 1710.524    19.906 2636.268    0.000 2636.268
302.70  5523.929  200.872    0.000  200.872  1138.866 1817.968    0.000 1817.968    29.959 2807.464    0.000 2807.464
302.80  5653.795  188.498    0.000  188.498  1102.172 1721.656    0.000 1721.656    39.811 2661.906    0.000 2661.906
302.90  5563.985  151.099    0.000  151.099  1042.720 1799.260    0.000 1799.260    59.817 2758.207    0.000 2758.207
303.00  5542.841  150.173    0.000  150.173   850.298 1864.896    0.000 1864.896    10.053 2548.200    0.000 2548.200
303.10  5413.637  158.526    0.000  158.526  1010.259 1794.103    0.000 1794.103     0.000 2427.159    0.000 2427.159
303.20  5327.514  154.289    0.000  154.289   953.136 1755.935    0.000 1755.935    10.053 2526.079    0.000 2526.079
303.30  5564.140  185.622    0.000  185.622  1098.818 1633.211    0.000 1633.211    40.212 2527.491    0.000 2527.491
303.40  5507.952  253.625    0.000  253.625  1116.482 1529.763    0.000 1529.763    29.858 2083.948    0.000 2083.948
303.50  5434.997  204.951    0.000  204.951   967.073 1746.470   41.677 1704.793     0.000 2265.106    0.000 2265.106
303.60  5334.969  310.899    0.000  310.899   993.928 1665.747    0.000 1665.747     0.000 2443.653    0.000 2443.653
303.70  5331.949  209.504    0.000  209.504  1127.294 1499.872    0.000 1499.872     0.000 2311.147    0.000 2311.147
303.80  5304.582  332.343    0.000  332.343  1134.914 1576.729    0.000 1576.729     0.000 2287.021    0.000 2287.021
303.90  5377.216  269.808    0.000  269.808  1100.535 1744.501    0.000 1744.501     0.000 2438.118    0.000 2438.118
304.00  5443.178  249.108    0.000  249.108  1069.130 1556.637    0.000 1556.637     0.000 2397.198    0.000 2397.198
304.10  5309.851  259.734    0.000  259.734  1020.982 1727.877    0.000 1727.877     0.000 2339.196    0.000 2339.196
304.20  5302.219  264.290    0.000  264.290  1133.486 1645.937    0.000 1645.937     0.000 2397.101    0.000 2397.101
304.30  5220.587  242.289    0.000  242.289   989.346 1674.214    0.000 1674.214     0.000 2234.030    0.000 2234.030
304.40  5358.231  267.448    0.000  267.448   879.736 1818.413    0.000 1818.413     0.000 2423.741    0.000 2423.741
304.50  5421.267  156.489    0.000  156.489   996.682 1720.483    0.000 1720.483    19.906 2340.196   30.159 2310.037
304.60  5401.782  204.116    0.000  204.116  1127.722 1719.890    0.000 1719.890   100.531 2326.828    0.000 2326.828
304.70  5558.182  205.786    0.000  205.786   945.446 1908.286    0.000 1908.286     0.000 2696.575   50.265 2646.310
304.80  5583.538  219.698    0.000  219.698  1260.559 1586.762    0.000 1586.762    20.106 2692.652   80.425 2612.228
304.90  5483.419  218.874    0.000  218.874  1208.875 1568.029    0.000 1568.029     0.000 2555.940   60.923 2495.017
305.00  5589.904  152.781    0.000  152.781  1129.585 1612.505    0.000 1612.505     0.000 2775.502  120.940 2654.563
305.10  5440.376  189.711    0.000  189.711  1051.201 1754.021    0.000 1754.021     0.000 2317.483   20.207 2297.276
305.20  5639.029  171.413    0.000  171.413   971.220 1802.505    0.000 1802.505     0.000 2491.596    0.000 2491.596
305.30  5589.265  268.862    0.000  268.862  1130.099 1784.364    0.000 1784.364    10.053 2688.649   30.462 2658.187
305.40  5682.598  211.814    0.000  211.814  1033.878 1838.953    0.000 1838.953     0.000 2628.428   71.077 2557.351
305.50  5720.222  263.611    0.000  263.611  1075.579 1814.017    0.000 1814.017    20.106 2896.649  100.531 2796.118
305.60  5790.750  286.293    0.000  286.293  1284.842 1868.374    0.000 1868.374     0.000 3012.255   60.520 2951.735
305.70  5529.236  293.184    0.000  293.184  1380.504 1551.121    0.000 1551.121     0.000 2574.642  171.507 2403.135
305.80  5655.350  254.022    0.000  254.022  1363.921 1532.473    0.000 1532.473     9.953 2764.255  121.847 2642.409
305.90  5659.261  266.185    0.000  266.185  1328.611 1520.226    0.000 1520.226     0.000 2538.051  162.462 2375.589
306.00  5671.625  223.773    0.000  223.773  1487.959 1416.199    0.000 1416.199    80.628 2564.995  130.993 2434.003
306.10  5760.674  214.508    0.000  214.508  1546.755 1358.053    0.000 1358.053    49.965 2596.064  132.000 2464.063
306.20  5701.363  322.486    0.000  322.486  1515.191 1419.926    0.000 1419.926    69.670 2777.523   80.626 2696.896
306.30  5544.302  270.805    0.000  270.805  1507.499 1341.667    0.000 1341.667     0.000 2586.811   70.876 2515.935
306.40  5786.689  265.604    0.000  265.604  1621.595 1314.685    0.000 1314.685    29.858 2843.672  182.569 2661.103
306.50  5695.021  275.728    0.000  275.728  1581.844 1327.040    0.000 1327.040    99.528 2423.148  171.910 2251.237
306.60  5678.224  263.612    0.000  263.612  1622.383 1269.053    0.000 1269.053    29.858 2503.866  231.322 2272.544
306.70  5554.268  302.475    0.000  302.475  1636.914 1236.492    0.000 1236.492    19.906 2499.340  120.637 2378.703
306.80  5649.267  275.005    0.000  275.005  1409.091 1202.094    0.000 1202.094    29.858 2310.351  101.237 2209.114
306.90  5720.762  256.082    0.000  256.082  1491.129 1361.320    0.000 1361.320    30.059 2937.465  170.903 2766.562
307.00  5612.286  253.814    0.000  253.814  1246.364 1529.659    0.000 1529.659     9.953 2494.823   80.425 2414.398
307.10  5610.916  260.038    0.000  260.038  1259.801 1527.850    0.000 1527.850    70.272 2585.800   80.425 2505.375
307.20  5628.578  233.398    0.000  233.398  1483.336 1322.031    0.000 1322.031   229.920 2348.254  111.290 2236.965
307.30  5510.636  248.125    0.000  248.125  1453.187 1381.845    0.000 1381.845   189.204 2344.925  100.531 2244.394
307.40  5593.008  216.125    0.000  216.125  1513.851 1436.790    0.000 1436.790   228.915 2674.175  131.698 2542.477
307.50  5525.563  188.925    0.000  188.925  1422.306 1433.425    0.000 1433.425   392.477 2495.019    0.000 2495.019
307.60  5459.248  193.254    0.000  193.254  1369.636 1452.704    0.000 1452.704   199.861 2469.289  162.462 2306.827
307.70  5333.562  245.436    0.000  245.436  1350.118 1428.286    0.000 1428.286   268.726 2379.312  180.956 2198.356
307.80  5535.972  260.771    0.000  260.771  1176.500 1557.457    0.000 1557.457   302.404 2198.049    0.000 2198.049
307.90  5410.708  239.062    0.000  239.062  1349.158 1343.378    0.000 1343.378   218.962 2363.020  191.110 2171.911
308.00  5291.893  255.672    0.000  255.672  1316.220 1426.799    0.000 1426.799   240.575 2184.069    0.000 2184.069
308.10  5684.121  268.440    0.000  268.440  1476.525 1492.258    0.000 1492.258    99.628 2539.956    0.000 2539.956
308.20  5456.211  276.259    0.000  276.259  1451.840 1361.802    0.000 1361.802    49.764 2695.593  320.998 2374.595
308.30  5646.765  297.371    0.000  297.371  1476.874 1495.119    0.000 1495.119   130.794 2641.095  150.897 2490.198
308.40  5406.817  346.575    0.000  346.575  1180.223 1691.509    0.000 1691.509   140.948 2702.325  111.290 2591.035
308.50  5700.868  366.497    0.000  366.497  1202.874 1732.620    0.000 1732.620    50.769 2851.811  191.714 2660.097
308.60  5483.829  338.459    0.000  338.459  1243.901 1623.178    0.000 1623.178   171.812 2612.549  242.585 2369.964
308.70  5416.034  338.567    0.000  338.567  1281.553 1625.966    0.000 1625.966    59.717 2815.420  141.146 2674.273
308.80  5399.975  267.577    0.000  267.577  1366.479 1577.642    0.000 1577.642    79.623 2714.790    0.000 2714.790
308.90  5445.153  281.688    0.000  281.688  1210.818 1554.124    0.000 1554.124    29.858 2467.776    0.000 2467.776
309.00  5695.574  278.953    0.000  278.953  1349.113 1409.391    0.000 1409.391    19.906 2335.574   19.906 2315.668
309.10  5572.052  240.821    0.000  240.821  1313.563 1451.160    0.000 1451.160    20.308 2457.217    0.000 2457.217
309.20  5623.741  210.683    0.000  210.683  1381.420 1413.452    0.000 1413.452    10.154 2274.154    0.000 2274.154
309.30  5638.086  315.605    0.000  315.605  1324.488 1618.263    0.000 1618.263     0.000 2733.396    0.000 2733.396
309.40  5696.528  326.832    0.000  326.832  1237.887 1620.273    0.000 1620.273    20.106 2904.685    0.000 2904.685
309.50  5443.882  341.692    0.000  341.692  1214.470 1846.205    0.000 1846.205    69.670 2865.582    0.000 2865.582
309.60  5655.387  258.004    0.000  258.004  1234.366 1757.760    0.000 1757.760    49.965 2840.953    0.000 2840.953
309.70  5684.535  273.504    0.000  273.504  1091.887 1798.786    0.000 1798.786    49.764 2406.855   20.106 2386.749
309.80  5785.015  285.385    0.000  285.385  1372.856 1570.831    0.000 1570.831   218.962 2602.900   40.212 2562.688
309.90  5922.256  361.236    0.000  361.236  1243.728 1794.505    0.000 1794.505   299.587 2664.728    0.000 2664.728
310.00  5594.027  453.429    0.000  453.429  1242.046 1767.480    0.000 1767.480    69.770 2954.865    0.000 2954.865
310.10  5745.489  453.084    0.000  453.084  1115.850 1865.432    0.000 1865.432   159.746 3048.059    0.000 3048.059
310.20  5607.423  467.625    0.000  467.625  1113.515 1899.243    0.000 1899.243    69.870 2837.745    0.000 2837.745
310.30  5587.125  398.544    0.000  398.544  1125.708 1849.055    0.000 1849.055   120.237 2793.310    0.000 2793.310
310.40  5516.122  412.208    0.000  412.208  1135.037 1793.490    0.000 1793.490    80.324 2468.180    0.000 2468.180
310.50  5654.136  426.736    0.000  426.736  1245.702 1766.641    0.000 1766.641   230.118 2750.876    0.000 2750.876
310.60  5527.761  350.384    0.000  350.384  1169.563 1781.149    0.000 1781.149   170.100 2438.623    0.000 2438.623
310.70  5866.020  346.195    0.000  346.195  1187.000 1823.289    0.000 1823.289   100.632 2799.236    0.000 2799.236
310.80  5576.397  441.307    0.000  441.307  1142.431 1749.059    0.000 1749.059   141.348 2802.357    0.000 2802.357
310.90  5694.087  374.537    0.000  374.537  1247.204 1648.591    0.000 1648.591    50.165 2743.945    0.000 2743.945
311.00  5885.199  410.771    0.000  410.771  1337.710 1744.005    0.000 1744.005    80.324 3030.759    0.000 3030.759
311.10  5617.758  441.375    0.000  441.375  1344.629 1649.982    0.000 1649.982   140.643 2721.828    0.000 2721.828
311.20  5418.123  446.469    0.000  446.469  1373.329 1673.364    0.000 1673.364    39.811 3044.834    0.000 3044.834
311.30  5397.241  490.002    0.000  490.002  1323.104 1877.154    0.000 1877.154    40.012 2999.492    0.000 2999.492
311.40  5428.893  538.671    0.000  538.671  1200.186 1891.386    0.000 1891.386    99.628 2925.814    0.000 2925.814
311.50  5473.208  469.041    0.000  469.041  1525.006 1721.959    0.000 1721.959   159.949 2832.018    0.000 2832.018
311.60  5232.312  450.220    0.000  450.220  1302.318 1890.047    0.000 1890.047    99.829 2867.506    0.000 2867.506
311.70  5187.586  423.436    0.000  423.436  1211.918 1812.092    0.000 1812.092    49.764 2848.504    0.000 2848.504
311.80  5173.140  398.866    0.000  398.866   985.590 1869.136    0.000 1869.136    59.917 2235.449    0.000 2235.449
311.90  5126.301  431.727    0.000  431.727   857.871 1922.135    0.000 1922.135     9.953 2424.149    0.000 2424.149
312.00  5272.697  421.422    0.000  421.422   988.787 1922.171    0.000 1922.171    60.320 2538.458    0.000 2538.458
312.10  5342.918  488.164    0.000  488.164  1269.934 1789.505    0.000 1789.505   109.581 2732.491    0.000 2732.491
312.20  5361.953  468.552    0.000  468.552  1175.944 1942.747    0.000 1942.747   100.031 2846.993    0.000 2846.993
312.30  5368.196  367.628    0.000  367.628  1262.103 1793.501    0.000 1793.501   139.741 2837.643    0.000 2837.643
312.40  5472.627  328.795    0.000  328.795  1167.461 1615.249    0.000 1615.249   140.042 2307.834    0.000 2307.834
312.50  5614.033  376.302    0.000  376.302  1246.019 1723.657    0.000 1723.657    39.811 2883.491    0.000 2883.491
312.60  5557.429  390.418    0.000  390.418  1142.056 1838.328    0.000 1838.328   150.097 2880.886    0.000 2880.886
312.70  5445.822  379.421    0.000  379.421  1353.292 1927.884    0.000 1927.884   359.608 2685.844    0.000 2685.844
312.80  5470.618  424.295    0.000  424.295  1409.694 1750.001    0.000 1750.001    80.226 2576.664    0.000 2576.664
312.90  5505.200  380.477    0.000  380.477  1212.374 1865.291    0.000 1865.291   129.889 2674.881    0.000 2674.881
313.00  5490.893  344.977    0.000  344.977  1188.179 1908.107    0.000 1908.107    59.717 2738.120    0.000 2738.120
313.10  5390.334  346.397    0.000  346.397  1238.959 1775.345    0.000 1775.345    80.025 2607.425    0.000 2607.425
313.20  5333.523  393.523    0.000  393.523  1286.263 1838.163    0.000 1838.163   231.529 2508.204    0.000 2508.204
313.30  5384.256  482.964    0.000  482.964  1318.543 1814.256    0.000 1814.256   129.990 2819.452    0.000 2819.452
313.40  5212.679  511.150    0.000  511.150  1175.621 1903.312    0.000 1903.312    30.261 2691.068   10.053 2681.015
313.50  5386.597  464.693    0.000  464.693  1262.341 1987.330    0.000 1987.330   139.842 3051.990    0.000 3051.990
313.60  5344.617  461.285    0.000  461.285  1168.993 1892.573    0.000 1892.573   100.532 2425.656    0.000 2425.656
313.70  5296.975  434.033    0.000  434.033  1347.808 1763.755    0.000 1763.755   240.172 2583.596    0.000 2583.596
313.80  5418.941  510.102    0.000  510.102  1082.669 2024.993    0.000 2024.993    50.166 2433.100    0.000 2433.100
313.90  5354.782  480.691    0.000  480.691  1149.628 1842.959    0.000 1842.959   130.993 2432.898    0.000 2432.898
314.00  5415.254  520.258    0.000  520.258  1181.955 1825.246   13.012 1812.235    91.083 2657.784    0.000 2657.784
314.10  5633.803  362.497    0.000  362.497  1313.129 1781.916    0.000 1781.916   161.054 2693.480    0.000 2693.480
314.20  5349.323  387.777    0.000  387.777  1295.353 1750.085    0.000 1750.085   100.330 2546.596    0.000 2546.596
314.30  5593.099  307.877    0.000  307.877  1279.356 1910.343    0.000 1910.343    89.876 2778.726    0.000 2778.726
314.40  5455.860  390.229    0.000  390.229  1191.036 1832.413    0.000 1832.413    39.912 2799.038    0.000 2799.038
314.50  5373.558  476.568    0.000  476.568  1248.483 1697.459    0.000 1697.459    89.976 2663.113    0.000 2663.113
314.60  5503.185  481.871    0.000  481.871  1425.536 1759.801    7.435 1752.366   259.776 2968.332    0.000 2968.332
314.70  5429.872  505.891    0.000  505.891  1387.210 1730.078    0.000 1730.078   129.889 2920.791    0.000 2920.791
314.80  5503.501  491.617    0.000  491.617  1490.985 1932.600    0.000 1932.600   149.693 2796.716    0.000 2796.716
314.90  5544.396  460.329    0.000  460.329  1521.798 1752.835    0.000 1752.835   179.853 2920.873   40.212 2880.661
315.00  5432.157  480.229    0.000  480.229  1523.986 1675.255    0.000 1675.255   219.764 2844.173   50.769 2793.403
315.10  5370.368  483.115    0.000  483.115  1260.702 1786.200    0.000 1786.200   129.487 2832.205   30.159 2802.046
315.20  5335.303  499.129    0.000  499.129  1444.856 1912.918    0.000 1912.918   170.000 3032.465   50.265 2982.199
315.30  5574.558  430.842    0.000  430.842  1549.040 1866.120    0.000 1866.120   199.961 3299.585   10.053 3289.532
315.40  5588.409  415.681    0.000  415.681  1404.823 2002.590    0.000 2002.590   230.120 2818.539    0.000 2818.539
315.50  5629.786  404.292    0.000  404.292  1430.509 1961.826    0.000 1961.826   129.788 2848.799    0.000 2848.799
315.60  5545.148  360.007    0.000  360.007  1295.833 1991.284    0.000 1991.284    40.012 3032.270    0.000 3032.270
315.70  5536.213  409.215    0.000  409.215  1275.526 2082.698    0.000 2082.698   119.434 3076.605    0.000 3076.605
315.80  5369.353  389.185    0.000  389.185  1198.505 1945.322   22.306 1923.016     9.953 2716.390   80.425 2635.965
315.90  5482.789  420.001    0.000  420.001  1223.108 1906.760    9.294 1897.466    69.971 2905.906  110.584 2795.322
316.00  5550.487  404.283    0.000  404.283  1344.550 1875.670    0.000 1875.670    89.575 2961.695  110.584 2851.111
316.10  5303.594  483.493    0.000  483.493  1465.061 1802.263    0.000 1802.263    49.764 2951.956  101.539 2850.417
316.20  5388.746  511.377    0.000  511.377  1372.266 1908.714    0.000 1908.714    99.528 2805.474   91.385 2714.089
316.30  5354.458  466.080    0.000  466.080  1411.790 1913.624    0.000 1913.624    29.858 3004.427   71.077 2933.350
316.40  5405.229  454.174    0.000  454.174  1278.722 1986.532    0.000 1986.532    49.965 2879.168   60.319 2818.850
316.50  5220.183  428.129    0.000  428.129  1320.912 1868.400    0.000 1868.400    30.060 2805.367   90.478 2714.889
316.60  5428.118  500.781    0.000  500.781  1193.077 1995.945    0.000 1995.945    59.918 2872.527   70.372 2802.155
316.70  5299.151  462.816    0.000  462.816  1177.640 1995.034    0.000 1995.034    59.717 2884.188    0.000 2884.188
316.80  5434.446  438.515    0.000  438.515  1293.249 2034.380    0.000 2034.380    29.858 3006.037   20.106 2985.931
316.90  5544.411  475.389    0.000  475.389  1376.280 1866.555    0.000 1866.555    40.213 2904.392    0.000 2904.392
317.00  5218.913  483.112    0.000  483.112  1375.697 1814.445    0.000 1814.445   100.936 2786.676   50.568 2736.108
317.10  5398.690  507.506    0.000  507.506  1349.424 1915.528    0.000 1915.528    40.213 2693.683   30.462 2663.221
317.20  5332.235  487.579    0.000  487.579  1313.485 1890.716    0.000 1890.716    89.977 2953.056  142.154 2810.902
317.30  5556.083  471.737    0.000  471.737  1311.921 1884.823    0.000 1884.823     0.000 2659.998    0.000 2659.998
317.40  5521.374  376.870    0.000  376.870  1374.702 1775.272    0.000 1775.272    50.166 2600.385    0.000 2600.385
317.50  5407.710  498.847    0.000  498.847  1207.438 1912.243    0.000 1912.243    49.764 2722.439   20.308 2702.131
317.60  5376.880  443.558    0.000  443.558  1299.527 1807.361    0.000 1807.361    20.006 2704.740    0.000 2704.740
317.70  5295.143  511.645    0.000  511.645  1186.942 1872.521    0.000 1872.521     0.000 2816.130    0.000 2816.130
317.80  5267.938  497.179    0.000  497.179  1160.282 1791.279    0.000 1791.279     9.953 2826.892    0.000 2826.892
317.90  5385.803  455.981    0.000  455.981  1209.669 1935.082    0.000 1935.082    10.053 2735.804    0.000 2735.804
318.00  5283.256  492.849    0.000  492.849  1202.685 1852.066    0.000 1852.066    49.965 2512.521   10.154 2502.368
318.10  5274.399  515.131    0.000  515.131  1084.353 1917.467    0.000 1917.467     9.953 2639.391    0.000 2639.391
318.20  5351.337  491.113    0.000  491.113  1253.126 1897.393    0.000 1897.393    29.858 2889.825    0.000 2889.825
318.30  5381.778  446.362    0.000  446.362  1320.589 1867.418    0.000 1867.418   120.238 2699.114    0.000 2699.114
318.40  5355.175  499.246    0.000  499.246  1143.937 2028.251    0.000 2028.251    59.717 2835.844    0.000 2835.844
318.50  5413.019  486.902    0.000  486.902  1176.054 1972.156    0.000 1972.156    80.427 2922.396    0.000 2922.396
318.60  5229.512  568.203    0.000  568.203  1148.818 1945.920    0.000 1945.920   190.511 2904.301    0.000 2904.301
318.70  5352.297  571.255    0.000  571.255  1043.276 1960.158   39.948 1920.210   210.012 2808.088    0.000 2808.088
318.80  5375.725  572.557    0.000  572.557  1164.893 1965.457    0.000 1965.457   229.819 3019.199    0.000 3019.199
318.90  5270.093  615.323    0.000  615.323  1096.841 2134.229    0.000 2134.229    89.575 2892.731    0.000 2892.731
319.00  5218.998  590.431    0.000  590.431  1124.381 1959.177   20.447 1938.730    29.858 2802.249   50.265 2751.984
319.10  5343.972  494.570    0.000  494.570  1277.935 2071.531    0.000 2071.531   159.245 2981.891    0.000 2981.891
319.20  5446.394  429.231    0.000  429.231  1219.409 1915.952    0.000 1915.952   238.868 3034.691    0.000 3034.691
319.30  5308.145  513.290    0.000  513.290  1213.268 1985.457    0.000 1985.457   139.339 2904.603    0.000 2904.603
319.40  5155.111  517.700    0.000  517.700  1251.878 1955.765    0.000 1955.765   219.565 2926.915    0.000 2926.915
319.50  5433.875  449.113    0.000  449.113  1334.720 1856.599    0.000 1856.599   259.175 2998.104    0.000 2998.104
319.60  5244.063  494.775    0.000  494.775  1191.703 1944.802    0.000 1944.802   139.339 2952.663   60.923 2891.739
319.70  5475.312  407.997    0.000  407.997  1017.742 1840.041    0.000 1840.041     9.953 2772.903    0.000 2772.903
319.80  5668.603  319.447    0.000  319.447  1185.793 1894.171    5.576 1888.595   150.097 2977.993    0.000 2977.993
319.90  5534.503  348.922    0.000  348.922  1120.166 1943.014    0.000 1943.014   180.156 2996.695    0.000 2996.695
320.00  5503.547  367.644    0.000  367.644  1258.699 1771.924    0.000 1771.924    80.829 3013.881    0.000 3013.881
320.10  5440.107  338.560    0.000  338.560  1154.779 1747.742    0.000 1747.742    79.623 2843.682    0.000 2843.682
320.20  5411.756  356.159    0.000  356.159  1260.081 1848.439    0.000 1848.439   129.387 3139.649    0.000 3139.649
320.30  5624.705  307.271    0.000  307.271  1162.231 1844.807    0.000 1844.807   190.109 2936.174    0.000 2936.174
320.40  5536.368  376.745    0.000  376.745  1284.952 1885.507    0.000 1885.507   140.546 3210.520    0.000 3210.520
320.50  5491.713  321.015    0.000  321.015  1154.996 1877.880    0.000 1877.880    49.965 3257.567   10.053 3247.514
320.60  5442.647  335.557    0.000  335.557  1148.255 1916.730    0.000 1916.730    29.858 3125.669    0.000 3125.669
320.70  5500.686  270.193    0.000  270.193  1240.221 1899.481    0.000 1899.481    40.616 2878.957    0.000 2878.957
320.80  5467.995  307.260    0.000  307.260   971.213 2010.546    0.000 2010.546    79.623 3148.495   10.053 3138.442
320.90  5664.245  241.000    0.000  241.000  1332.815 1755.808   36.144 1719.665    99.528 2594.852    0.000 2594.852
321.00  5569.908  248.633    0.000  248.633  1039.232 2024.233    0.000 2024.233    69.670 2806.983  111.491 2695.492
321.10  5607.757  236.873    0.000  236.873  1031.623 1891.579    0.000 1891.579    79.623 2824.576    0.000 2824.576
321.20  5533.665  228.955    0.000  228.955  1149.987 1755.636    1.902 1753.734    59.717 2700.622    0.000 2700.622
321.30  5601.955  274.773    0.000  274.773  1298.626 1857.786    0.000 1857.786    19.906 3228.729   60.923 3167.806
321.40  5359.024  265.495    0.000  265.495  1190.375 1733.106    0.000 1733.106    19.906 2789.494    0.000 2789.494
321.50  5443.438  267.905    0.000  267.905  1220.706 1842.328    0.000 1842.328    19.906 2913.441    0.000 2913.441
321.60  5487.779  311.718    0.000  311.718  1198.670 1900.703    0.000 1900.703    50.166 3239.868    0.000 3239.868
321.70  5343.632  214.938    0.000  214.938  1315.259 1589.947    0.000 1589.947    50.367 2870.114    0.000 2870.114
321.80  5385.769  197.749    0.000  197.749  1060.881 1849.693    0.000 1849.693     0.000 2634.473    0.000 2634.473
321.90  5283.018  254.594    0.000  254.594  1297.617 1665.695    0.000 1665.695     0.000 2797.933    0.000 2797.933
322.00  5377.163  219.041    0.000  219.041  1341.598 1724.664    0.000 1724.664     9.953 3083.151    0.000 3083.151
322.10  5425.994  185.494    0.000  185.494  1596.751 1350.055    0.000 1350.055    79.623 2693.381    0.000 2693.381
322.20  5306.179  235.316    0.000  235.316  1487.153 1502.142    1.859 1500.283    49.965 2827.088    0.000 2827.088
322.30  5304.129  262.859    0.000  262.859  1409.115 1530.162    1.859 1528.303    29.858 2815.529    0.000 2815.529
322.40  5329.207  298.740    0.000  298.740  1546.508 1388.713    0.000 1388.713    60.119 2986.637    0.000 2986.637
322.50  5309.166  394.412    0.000  394.412  1335.240 1719.137    0.000 1719.137    59.717 2703.642    0.000 2703.642
322.60  5329.651  376.368    0.000  376.368  1103.254 1966.110    0.000 1966.110    39.811 2867.502   10.154 2857.348
322.70  5278.800  408.959    0.000  408.959  1470.965 1560.349    0.000 1560.349    89.575 2750.184   40.616 2709.568
322.80  5217.689  416.881    0.000  416.881  1246.619 1820.693    0.000 1820.693    49.764 2850.014    0.000 2850.014
322.90  5248.481  418.849    0.000  418.849  1224.770 1786.460   18.588 1767.872    69.670 2727.564    0.000 2727.564
323.00  5349.269  339.227    0.000  339.227  1301.285 1822.336    0.000 1822.336     0.000 2897.870    0.000 2897.870
323.10  5308.128  365.351    0.000  365.351  1229.920 1759.941    0.000 1759.941    39.912 2722.231    0.000 2722.231
323.20  5194.747  376.861    0.000  376.861  1264.136 1717.565    0.000 1717.565   100.332 2716.806    0.000 2716.806
323.30  5393.968  330.352    0.000  330.352  1505.062 1637.434    0.000 1637.434   131.196 2533.237    0.000 2533.237
323.40  5399.429  347.918    0.000  347.918  1432.308 1577.889    0.000 1577.889   150.298 2577.974    0.000 2577.974
323.50  5157.829  422.211    0.000  422.211  1247.266 1781.447    0.000 1781.447   202.072 2630.754    0.000 2630.754
323.60  5385.607  370.763    0.000  370.763  1248.308 1684.340    0.000 1684.340   101.338 2433.306    0.000 2433.306
323.70  5314.006  381.143    0.000  381.143  1151.149 1766.396    0.000 1766.396   172.213 2571.739    0.000 2571.739
323.80  5217.556  428.998    0.000  428.998  1215.971 1802.474    0.000 1802.474   192.823 2640.802    0.000 2640.802
323.90  5314.122  403.964    0.000  403.964  1106.065 1893.971    0.000 1893.971   171.610 2557.265    0.000 2557.265
324.00  5314.928  370.784    0.000  370.784  1018.851 2038.920    0.000 2038.920    91.183 2834.726    0.000 2834.726
324.10  5394.217  339.470    0.000  339.470   954.113 2180.485    0.000 2180.485    60.521 3046.259    0.000 3046.259
324.20  5637.818  250.889    0.000  250.889  1141.202 1823.927    0.000 1823.927   151.905 2570.329    0.000 2570.329
324.30  5370.376  328.887    0.000  328.887  1080.115 2084.868    0.000 2084.868   120.238 3074.702    0.000 3074.702
324.40  5427.660  318.434    0.000  318.434  1034.222 2013.495    0.000 2013.495   141.752 3004.031    0.000 3004.031
324.50  5388.202  287.767    0.000  287.767  1451.534 1522.850    0.000 1522.850    71.077 3094.614    0.000 3094.614
324.60  5442.889  300.847    0.000  300.847  1399.210 1677.939    0.000 1677.939    80.526 2969.140    0.000 2969.140
324.70  5339.962  361.935    0.000  361.935  1501.336 1518.396    0.000 1518.396   130.994 3047.661    0.000 3047.661
324.80  5547.450  299.448    0.000  299.448  1517.181 1440.452    0.000 1440.452   252.037 2746.967    0.000 2746.967
324.90  5272.736  335.399    0.000  335.399  1446.529 1458.333    0.000 1458.333   171.911 2605.109    0.000 2605.109
325.00  5413.139  323.735    0.000  323.735  1354.734 1655.730    0.000 1655.730   141.550 2845.279    0.000 2845.279
325.10  5327.471  337.563    0.000  337.563  1378.552 1610.874    0.000 1610.874   171.811 2864.582    0.000 2864.582
325.20  5403.144  302.631    0.000  302.631  1395.141 1548.095    0.000 1548.095   192.321 2683.431    0.000 2683.431
325.30  5375.152  332.688    0.000  332.688  1383.248 1749.602    0.000 1749.602    99.528 3033.286    0.000 3033.286
325.40  5450.143  363.479    0.000  363.479  1339.129 1700.787    0.000 1700.787   272.647 3043.430    0.000 3043.430
325.50  5422.202  355.976    0.000  355.976  1189.715 1903.631    0.000 1903.631   121.444 3182.366    0.000 3182.366
325.60  5639.614  347.214    0.000  347.214  1345.262 1855.775    0.000 1855.775   199.758 3098.721    0.000 3098.721
325.70  5631.022  349.225    0.000  349.225  1505.276 1697.635    0.000 1697.635   313.161 3272.549    0.000 3272.549
325.80  5525.936  334.529    0.000  334.529  1372.415 1536.758    0.000 1536.758   260.683 2926.401    0.000 2926.401
325.90  5653.579  345.670    0.000  345.670  1644.427 1474.452   37.176 1437.275    70.473 2959.392    0.000 2959.392
326.00  5734.153  297.293    0.000  297.293  1532.805 1386.268    0.000 1386.268    70.273 2737.312    0.000 2737.312
326.10  5779.415  286.345    0.000  286.345  1509.811 1536.535    0.000 1536.535   141.752 2653.063    0.000 2653.063
326.20  5606.627  311.474    0.000  311.474  1418.683 1668.655    0.000 1668.655   222.380 2847.997    0.000 2847.997
326.30  5459.375  328.303    0.000  328.303  1058.772 1908.727    0.000 1908.727    91.385 2616.773    0.000 2616.773
326.40  5531.700  263.938    0.000  263.938  1163.821 1819.242    0.000 1819.242   192.119 2494.627    0.000 2494.627
326.50  5527.926  394.641    0.000  394.641  1154.595 1905.395    0.000 1905.395    30.059 2848.297    0.000 2848.297
326.60  5551.706  366.920    0.000  366.920  1241.381 1743.917    0.000 1743.917   131.699 2732.679    0.000 2732.679
326.70  5428.487  346.318    0.000  346.318  1325.770 1610.768    5.577 1605.192    30.159 2720.730    0.000 2720.730
326.80  5563.800  322.347    0.000  322.347  1246.978 1694.303    0.000 1694.303    29.858 2651.968    0.000 2651.968
326.90  5516.177  304.560    0.000  304.560  1371.485 1490.459    0.000 1490.459    10.053 2501.263    0.000 2501.263
327.00  5581.281  323.649    0.000  323.649  1731.751 1384.584    0.000 1384.584   221.978 2681.728    0.000 2681.728
327.10  5718.382  336.814    0.000  336.814  1538.368 1620.879    0.000 1620.879   181.765 2773.710    0.000 2773.710
327.20  5559.547  423.962    0.000  423.962  1340.795 1728.319    0.000 1728.319   212.226 2766.371    0.000 2766.371
327.30  5548.676  341.213    0.000  341.213  1416.164 1777.560    0.000 1777.560    90.882 2696.901    0.000 2696.901
327.40  5436.054  338.469    0.000  338.469  1418.869 1520.991    0.000 1520.991   100.330 2687.348    0.000 2687.348
327.50  5438.347  335.729    0.000  335.729  1575.490 1438.489   31.600 1406.889   241.884 2602.605    0.000 2602.605
327.60  5602.243  328.692    0.000  328.692  1400.386 1683.844    0.000 1683.844   141.449 2588.925    0.000 2588.925
327.70  5454.257  345.707    0.000  345.707  1387.725 1501.911    0.000 1501.911    90.581 2654.777    0.000 2654.777
327.80  5524.031  371.703    0.000  371.703  1441.885 1589.847    0.000 1589.847   172.616 2555.157    0.000 2555.157
327.90  5597.077  265.684    0.000  265.684  1589.441 1548.095    0.000 1548.095   221.777 2578.472    0.000 2578.472
328.00  5629.036  346.199    0.000  346.199  1422.770 1649.513    0.000 1649.513   192.924 2724.554    0.000 2724.554
328.10  5471.391  316.919    0.000  316.919  1412.486 1613.549    0.000 1613.549   100.131 3034.383    0.000 3034.383
328.20  5789.153  330.971    0.000  330.971  1502.684 1599.683    0.000 1599.683    99.729 3060.426    0.000 3060.426
328.30  5791.038  322.373    0.000  322.373  1295.555 1895.173    0.000 1895.173    79.623 2972.157    0.000 2972.157
328.40  5732.738  281.982    0.000  281.982  1415.105 1781.514    0.000 1781.514   200.765 2739.731    0.000 2739.731
328.50  5617.332  347.544    0.000  347.544  1189.643 1918.351    0.000 1918.351    70.273 2635.074    0.000 2635.074
328.60  5566.458  373.173    0.000  373.173  1153.188 1990.552    0.000 1990.552   109.481 2976.986    0.000 2976.986
328.70  5465.340  405.593    0.000  405.593  1115.153 1886.670    0.000 1886.670    49.764 2809.705    0.000 2809.705
328.80  5500.255  364.314    0.000  364.314  1116.930 1781.652    0.000 1781.652    19.906 2654.785    0.000 2654.785
328.90  5525.954  392.019    0.000  392.019  1325.219 1823.843    0.000 1823.843    70.474 2885.299    0.000 2885.299
329.00  5621.779  393.594    0.000  393.594  1163.708 1946.913    0.000 1946.913    79.623 2839.758    0.000 2839.758
329.10  5528.023  398.382    0.000  398.382  1383.542 1878.739    0.000 1878.739    79.723 3053.893    0.000 3053.893
329.20  5569.267  372.837    0.000  372.837  1195.259 2003.176    0.000 2003.176    89.776 2789.090    0.000 2789.090
329.30  5526.258  429.600    0.000  429.600  1153.843 2015.325    0.000 2015.325   211.221 2876.960    0.000 2876.960
329.40  5546.716  409.198    0.000  409.198  1127.977 1976.866    0.000 1976.866   170.806 2644.523    0.000 2644.523
329.50  5499.721  425.217    0.000  425.217  1121.119 2040.619    0.000 2040.619   101.338 2897.069    0.000 2897.069
329.60  5622.126  486.148    0.000  486.148  1072.642 2234.154    0.000 2234.154   161.456 2811.497    0.000 2811.497
329.70  5504.534  450.490    0.000  450.490  1149.092 2053.986    0.000 2053.986    40.616 2928.128    0.000 2928.128
329.80  5568.474  491.649    0.000  491.649  1083.685 2173.796    0.000 2173.796   160.451 3051.279    0.000 3051.279
329.90  5558.557  460.445    0.000  460.445  1142.013 2038.505    0.000 2038.505   199.861 2981.018    0.000 2981.018
330.00  5425.757  382.801    0.000  382.801  1048.656 2050.039    0.000 2050.039    39.811 2857.958    0.000 2857.958
330.10  5474.891  404.448    0.000  404.448  1130.072 2097.219    0.000 2097.219    60.320 3170.218    0.000 3170.218
330.20  5415.570  438.292    0.000  438.292  1123.784 1928.114    0.000 1928.114    60.119 2820.561    0.000 2820.561
330.30  5570.235  369.870    0.000  369.870  1234.946 1878.861    0.000 1878.861    19.906 2776.630    0.000 2776.630
330.40  5483.404  387.751    0.000  387.751  1084.114 2022.364    0.000 2022.364     0.000 2848.810    0.000 2848.810
330.50  5381.969  405.721    0.000  405.721   994.639 2184.331    0.000 2184.331     0.000 3079.426    0.000 3079.426
330.60  5307.281  470.624    0.000  470.624   804.610 2258.523    0.000 2258.523     9.953 2936.475    0.000 2936.475
330.70  5427.136  403.359    0.000  403.359   638.289 2251.647    0.000 2251.647     0.000 2921.199   30.462 2890.738
330.80  5428.789  505.110    0.000  505.110   925.968 2341.173    0.000 2341.173    20.107 3287.441   60.923 3226.518
330.90  5519.386  472.484    0.000  472.484   736.215 2329.867    0.000 2329.867     0.000 3177.856   50.265 3127.591
331.00  5559.015  404.154    0.000  404.154   885.648 2177.317    0.000 2177.317     0.000 3222.788   10.053 3212.735
331.10  5513.473  364.688    0.000  364.688   938.879 2052.295    0.000 2052.295    20.106 3190.018    0.000 3190.018
331.20  5435.046  364.331    0.000  364.331  1001.591 2094.263    0.000 2094.263    20.107 3238.583   71.077 3167.505
331.30  5528.729  362.990    0.000  362.990  1191.099 2071.945    0.000 2071.945    10.154 3460.147   20.106 3440.041
331.40  5551.250  347.777    0.000  347.777   996.253 2164.861    0.000 2164.861    91.184 3031.980    0.000 3031.980
331.50  5442.562  322.165    0.000  322.165   979.738 2134.768    0.000 2134.768     0.000 3033.890    0.000 3033.890
331.60  5629.665  313.969    0.000  313.969   994.885 2312.885    0.000 2312.885    30.462 3502.179    0.000 3502.179
331.70  5637.331  408.528    0.000  408.528  1090.497 2025.582    0.000 2025.582    20.308 3293.770    0.000 3293.770
331.80  5655.872  363.612    0.000  363.612  1286.644 1905.556    0.000 1905.556    10.154 3455.223    0.000 3455.223
331.90  5599.046  370.443    0.000  370.443  1415.800 1900.151    0.000 1900.151    30.261 3328.860    0.000 3328.860
332.00  5545.113  378.490    0.000  378.490  1291.951 1823.464    0.000 1823.464    30.261 3178.062    0.000 3178.062
332.10  5569.808  344.336    0.000  344.336  1272.578 1887.957    0.000 1887.957    20.308 3321.421    0.000 3321.421
332.20  5576.867  403.311    0.000  403.311  1289.606 1825.633    0.000 1825.633    10.154 3100.251    0.000 3100.251
332.30  5457.901  399.668    0.000  399.668  1071.004 2067.972    0.000 2067.972    10.154 3247.316    0.000 3247.316
332.40  5551.281  406.146    0.000  406.146  1233.907 2107.580    0.000 2107.580     0.000 3585.816    0.000 3585.816
332.50  5462.527  402.995    0.000  402.995  1229.938 2140.504    0.000 2140.504    20.308 3445.678    0.000 3445.678
332.60  5396.785  499.408    0.000  499.408   908.880 2294.953    0.000 2294.953    20.308 3497.447    0.000 3497.447
332.70  5402.061  536.119    0.000  536.119   976.547 2276.583    0.000 2276.583     0.000 3447.180    0.000 3447.180
332.80  5534.032  419.740    0.000  419.740   921.528 2167.158    0.000 2167.158    20.308 3151.515    0.000 3151.515
332.90  5477.826  396.888    0.000  396.888  1009.436 2174.707    0.000 2174.707     0.000 3285.425    0.000 3285.425
333.00  5510.304  408.938    0.000  408.938   905.122 2181.217    0.000 2181.217     0.000 3308.444    0.000 3308.444
333.10  5512.436  419.964    0.000  419.964   854.739 2284.684    0.000 2284.684     0.000 3204.387    0.000 3204.387
333.20  5395.345  449.339    0.000  449.339   929.938 2239.945    0.000 2239.945     0.000 3358.617    0.000 3358.617
333.30  5415.053  380.625    0.000  380.625   813.948 2102.406    0.000 2102.406     0.000 2697.209    0.000 2697.209
333.40  5679.784  318.195    0.000  318.195   959.899 2180.753    0.000 2180.753     9.953 3248.932    0.000 3248.932
333.50  5725.667  295.484    0.000  295.484  1266.557 1852.547    0.000 1852.547    39.811 2917.774    0.000 2917.774
333.60  5593.149  307.889    0.000  307.889  1181.213 1836.646    0.000 1836.646    49.764 2951.862    0.000 2951.862
333.70  5565.008  296.976    0.000  296.976  1257.922 1796.830    0.000 1796.830     9.953 3022.840    0.000 3022.840
333.80  5386.667  300.318    0.000  300.318  1137.210 1884.550    0.000 1884.550    19.906 2842.580    0.000 2842.580
333.90  5664.723  242.350    0.000  242.350   999.935 1914.910    0.000 1914.910     9.953 2896.464    0.000 2896.464
334.00  5643.588  274.818    0.000  274.818  1087.364 1854.338    0.000 1854.338    19.906 2698.919    0.000 2698.919
334.10  5611.137  239.151    0.000  239.151  1243.337 1718.455    0.000 1718.455    19.906 2776.228    0.000 2776.228
334.20  5551.352  224.259    0.000  224.259  1211.184 1636.535    0.000 1636.535     9.953 2610.447    0.000 2610.447
334.30  5600.654  277.496    0.000  277.496  1117.622 1740.847    0.000 1740.847    29.858 2630.251    0.000 2630.251
334.40  5498.345  243.151    0.000  243.151  1004.490 1854.320    0.000 1854.320     9.953 2487.497    0.000 2487.497
334.50  5456.493  314.229    0.000  314.229  1081.000 1828.042    0.000 1828.042    71.077 2701.225    0.000 2701.225
334.60  5470.177  299.099    0.000  299.099  1100.122 1797.448    0.000 1797.448   139.541 2769.394    0.000 2769.394
334.70  5491.769  278.281    0.000  278.281   984.854 1994.315    0.000 1994.315    69.670 2726.661    0.000 2726.661
334.80  5458.911  232.145    0.000  232.145  1048.722 1815.080    0.000 1815.080     0.000 2530.425    0.000 2530.425
334.90  5306.724  305.333    0.000  305.333   916.799 2012.006    0.000 2012.006    49.965 2820.058    0.000 2820.058
335.00  5405.628  353.016    0.000  353.016   888.789 2146.929    0.000 2146.929     9.953 2887.620    0.000 2887.620
335.10  5438.215  303.259    0.000  303.259  1117.752 1895.925    0.000 1895.925    70.071 2765.565    0.000 2765.565
335.20  5392.410  321.683    0.000  321.683   989.360 1937.442    0.000 1937.442     0.000 2739.737    0.000 2739.737
335.30  5371.380  332.044    0.000  332.044  1114.680 1994.106    0.000 1994.106     0.000 3012.874    0.000 3012.874
335.40  5366.620  434.700    0.000  434.700  1030.364 1921.956    0.000 1921.956     0.000 2805.279    0.000 2805.279
335.50  5407.404  356.237    0.000  356.237   845.675 2063.415    0.000 2063.415     0.000 2934.865    0.000 2934.865
335.60  5484.813  317.638    0.000  317.638  1022.930 2077.016    0.000 2077.016    39.811 3228.421    0.000 3228.421
335.70  5479.818  442.529    0.000  442.529  1277.438 1960.572    0.000 1960.572    10.053 3278.187    0.000 3278.187
335.80  5546.173  353.255    0.000  353.255  1151.642 2045.417    0.000 2045.417    10.154 3140.553    0.000 3140.553
335.90  5646.545  278.366    0.000  278.366  1116.959 1897.171    0.000 1897.171    19.906 2980.605    0.000 2980.605
336.00  5676.890  224.000    0.000  224.000  1025.060 1934.963    0.000 1934.963    69.670 3058.827    0.000 3058.827
336.10  5482.391  320.957    0.000  320.957  1049.149 2068.518    0.000 2068.518    49.764 3166.198    0.000 3166.198
336.20  5552.488  335.140    0.000  335.140  1151.135 2002.460    0.000 2002.460   159.446 2788.797    0.000 2788.797
336.30  5562.575  322.738    0.000  322.738  1117.329 1991.647    0.000 1991.647    99.930 3007.056    0.000 3007.056
336.40  5618.219  356.917    0.000  356.917  1107.063 2004.660    0.000 2004.660    59.717 2977.493    0.000 2977.493
336.50  5571.852  324.369    0.000  324.369  1255.189 1957.313    0.000 1957.313    69.670 3118.442    0.000 3118.442
336.60  5574.072  378.962    0.000  378.962  1157.381 1887.150    0.000 1887.150    40.414 2686.750    0.000 2686.750
336.70  5700.375  318.184    0.000  318.184  1077.275 1945.973    0.000 1945.973    49.764 3036.905    0.000 3036.905
336.80  5482.223  426.167    0.000  426.167  1051.871 2015.216    0.000 2015.216    19.906 3009.369    0.000 3009.369
336.90  5519.750  388.463    0.000  388.463  1082.469 2032.709    0.000 2032.709    20.107 3261.200    0.000 3261.200
337.00  5679.559  396.433    0.000  396.433   913.906 2213.945    0.000 2213.945     0.000 2945.121    0.000 2945.121
337.10  5524.407  399.036    0.000  399.036  1159.646 1897.578    0.000 1897.578    19.906 2773.716    0.000 2773.716
337.20  5587.817  350.453    0.000  350.453  1141.854 2050.753    0.000 2050.753     9.953 3147.088    0.000 3147.088
337.30  5598.755  450.387    0.000  450.387  1099.897 2014.437    0.000 2014.437    60.722 3199.173    0.000 3199.173
337.40  5689.882  333.286    0.000  333.286  1199.422 1921.981    0.000 1921.981     0.000 3305.331    0.000 3305.331
337.50  5402.417  443.534    0.000  443.534  1064.779 2063.355    0.000 2063.355    80.025 3373.698    0.000 3373.698
337.60  5504.059  413.330    0.000  413.330  1128.819 2121.604    0.000 2121.604    70.072 3191.028    0.000 3191.028
337.70  5545.377  464.541    0.000  464.541  1160.681 2197.856    0.000 2197.856    20.308 3312.376    0.000 3312.376
337.80  5716.223  445.597    0.000  445.597  1146.144 2352.806    0.000 2352.806    40.616 3374.094    0.000 3374.094
337.90  5719.690  516.330    0.000  516.330  1070.346 2355.168    0.000 2355.168    90.179 3374.201    0.000 3374.201
338.00  5542.220  494.300    0.000  494.300  1097.496 2267.046    0.000 2267.046     0.000 3371.778    0.000 3371.778
338.10  5581.750  466.404    0.000  466.404  1091.668 2086.649    0.000 2086.649    20.308 3058.529    0.000 3058.529
338.20  5711.071  445.953    0.000  445.953  1126.712 2152.666    0.000 2152.666     0.000 3434.510    0.000 3434.510
338.30  5594.561  415.332    0.000  415.332   837.156 2289.839    0.000 2289.839     0.000 3019.618    0.000 3019.618
338.40  5679.523  365.959    0.000  365.959   731.670 2311.762    0.000 2311.762     0.000 2896.162    0.000 2896.162
338.50  5640.838  495.382    0.000  495.382   977.496 2166.335    0.000 2166.335     0.000 2865.403    0.000 2865.403
338.60  5719.608  416.761    0.000  416.761   981.906 2064.350    0.000 2064.350    19.906 2984.434    0.000 2984.434
338.70  5656.950  461.638    0.000  461.638  1025.908 2186.392    0.000 2186.392    89.575 3154.527    0.000 3154.527
[truncated: 854,592 more chars]
