# Supplementary material for: N-Glycans modulate tilting of HIV-1 envelope glycoprotein
Source: Nat Commun. 2026 Apr 15;17:5206. doi: 10.1038/s41467-026-71874-2 (PMC13254402; doi:10.1038/s41467-026-71874-2)
Supplement: Supplementary file 8 — Source Data [file 41467_2026_71874_MOESM8_ESM.zip › source_data/1_Main_Text_Figures/4_Figure_5/3_Raw_data/CD4/CD4.B.2.txt]

#ASA ANALYSIS
#SIM_TIME  ASA1.4 TotOccl1.4 ShldMem1.4 ShldGly1.4   ASA7.2 TotOccl7.2 ShldMem7.2 ShldGly7.2   ASA18.6 TotOccl18.6 ShldMem18.6 ShldGly18.6

  0.00  1591.826  152.965    0.000  152.965      427.406  912.386    0.000  912.386        0.000 1867.297    0.000 1867.297
  1.00  1332.012  206.341    0.000  206.341      185.214  917.465    0.000  917.465        0.000 1691.657    0.000 1691.657
  2.00  1419.421  217.891    0.000  217.891       87.938 1114.804    0.000 1114.804        0.000 1640.491    0.000 1640.491
  3.00  1365.424  261.445    0.000  261.445       88.198 1111.071    0.000 1111.071        0.000 1470.789    0.000 1470.789
  4.00  1503.737  241.255    0.000  241.255       80.977 1029.752    0.000 1029.752        0.000 1540.361    0.000 1540.361
  5.00  1495.621  297.498    0.000  297.498       36.490 1202.483    0.000 1202.483        0.000 1380.009    0.000 1380.009
  6.00  1628.791  266.957    0.000  266.957      147.602 1056.001    0.000 1056.001        0.000 1640.490    0.000 1640.490
  7.00  1637.045  216.673    0.000  216.673       64.419 1141.376    0.000 1141.376        0.000 1440.328    0.000 1440.328
  8.00  1557.475  201.871    0.000  201.871      170.256 1055.656    0.000 1055.656        9.953 1600.073    0.000 1600.073
  9.00  1670.575  160.752    0.000  160.752      156.767 1262.267    0.000 1262.267        0.000 2359.204    0.000 2359.204
 10.00  1559.701  312.229    0.000  312.229      185.733 1269.874    0.000 1269.874        0.000 1928.219    0.000 1928.219
 11.00  1622.310  198.581    0.000  198.581      180.286 1265.251    0.000 1265.251       10.154 2215.242    0.000 2215.242
 12.00  1607.005  271.902    0.000  271.902      125.293 1245.228    0.000 1245.228       49.764 2114.608    0.000 2114.608
 13.00  1668.989  202.924    0.000  202.924       87.766 1286.003    0.000 1286.003        0.000 2313.559    0.000 2313.559
 14.00  1708.289  160.367    0.000  160.367      177.217 1136.154    0.000 1136.154       39.811 2004.620    0.000 2004.620
 15.00  1649.408  237.496    0.000  237.496      135.928 1246.343    0.000 1246.343       60.923 2165.372    0.000 2165.372
 16.00  1630.875  215.727    0.000  215.727      273.154 1156.275    0.000 1156.275      179.151 2178.152    0.000 2178.152
 17.00  1608.157  207.744    0.000  207.744       34.068 1371.838    0.000 1371.838        0.000 1572.939    0.000 1572.939
 18.00  1526.315  278.984    0.000  278.984       82.187 1337.738    0.000 1337.738        0.000 1743.852    0.000 1743.852
 19.00  1472.010  308.844    0.000  308.844       91.699 1502.281    0.000 1502.281        9.953 2047.365    0.000 2047.365
 20.00  1569.674  230.397    0.000  230.397       58.581 1465.026    0.000 1465.026        0.000 2113.516    0.000 2113.516
 21.00  1551.347  191.722    0.000  191.722      121.655 1410.092    0.000 1410.092        0.000 2003.220    0.000 2003.220
 22.00  1564.060  234.378    0.000  234.378       85.559 1352.274    0.000 1352.274        0.000 2283.116    0.000 2283.116
 23.00  1587.419  244.016    0.000  244.016      112.365 1282.488    0.000 1282.488        0.000 2191.429    0.000 2191.429
 24.00  1495.736  225.110    0.000  225.110      145.526 1150.173    0.000 1150.173       10.154 2299.491    0.000 2299.491
 25.00  1442.603  273.697    0.000  273.697      105.924 1121.683    0.000 1121.683        0.000 2227.407    0.000 2227.407
 26.00  1553.135  155.473    0.000  155.473       96.326 1284.405    0.000 1284.405        0.000 2219.358    0.000 2219.358
 27.00  1396.460  305.748    0.000  305.748       76.222 1235.725    0.000 1235.725        0.000 2329.243    0.000 2329.243
 28.00  1432.072  321.088    0.000  321.088       63.554 1240.348    0.000 1240.348        9.953 2351.659    0.000 2351.659
 29.00  1482.497  208.366    0.000  208.366      102.552 1133.959    0.000 1133.959       29.858 2035.792    0.000 2035.792
 30.00  1410.239  338.592    0.000  338.592      140.898 1009.233    0.000 1009.233        0.000 2093.900    0.000 2093.900
 31.00  1367.603  304.964    0.000  304.964       47.817 1193.232    0.000 1193.232        0.000 2153.718    0.000 2153.718
 32.00  1549.901  174.621    0.000  174.621      190.834  987.481    0.000  987.481        0.000 1824.168    0.000 1824.168
 33.00  1501.976  241.286    0.000  241.286       93.602 1108.016    0.000 1108.016        0.000 2121.850    0.000 2121.850
 34.00  1391.404  291.244    0.000  291.244       98.141 1110.960    0.000 1110.960        0.000 2094.201    0.000 2094.201
 35.00  1401.406  223.814    0.000  223.814      176.050  993.797    0.000  993.797        0.000 1854.131    0.000 1854.131
 36.00  1493.436  189.074    0.000  189.074      199.914  899.546    0.000  899.546        0.000 1836.133    0.000 1836.133
 37.00  1417.335  227.874    0.000  227.874      122.353  994.322    0.000  994.322        0.000 1975.074    0.000 1975.074
 38.00  1443.615  272.808    0.000  272.808      253.266  845.035    0.000  845.035        0.000 1832.014    0.000 1832.014
 39.00  1469.974  250.952    0.000  250.952      207.390  908.494    0.000  908.494        0.000 1887.910    0.000 1887.910
 40.00  1495.779  245.649    0.000  245.649      178.685  938.847    0.000  938.847        0.000 1756.612    0.000 1756.612
 41.00  1474.042  226.882    0.000  226.882      211.844  901.441    0.000  901.441        0.000 1760.531    0.000 1760.531
 42.00  1376.792  239.987    0.000  239.987      178.597  853.718    0.000  853.718        0.000 1808.280    0.000 1808.280
 43.00  1420.355  231.017    0.000  231.017      182.620  972.652    0.000  972.652        0.000 2010.355    0.000 2010.355
 44.00  1314.846  215.902    0.000  215.902      162.083  934.432    0.000  934.432        0.000 1803.660    0.000 1803.660
 45.00  1409.438  206.199    0.000  206.199      284.303  808.288    0.000  808.288        0.000 1773.104    0.000 1773.104
 46.00  1413.496  218.711    0.000  218.711      253.871  851.865    0.000  851.865        0.000 1770.590    0.000 1770.590
 47.00  1362.060  220.252    0.000  220.252       97.060  959.421    0.000  959.421        0.000 1657.079    0.000 1657.079
 48.00  1427.763  227.965    0.000  227.965      120.318  964.094    0.000  964.094       10.154 1678.297    0.000 1678.297
 49.00  1509.698  166.894    0.000  166.894      182.362  980.046    0.000  980.046        9.953 2068.465    0.000 2068.465
 50.00  1384.216  221.504    0.000  221.504      152.009 1013.034    0.000 1013.034        0.000 2143.864    0.000 2143.864
 51.00  1365.523  254.671    0.000  254.671       81.883 1051.553    0.000 1051.553        0.000 1916.358    0.000 1916.358
 52.00  1383.925  250.572    0.000  250.572       50.279 1065.086    0.000 1065.086        0.000 1853.928    0.000 1853.928
 53.00  1373.253  280.283    0.000  280.283      111.587  984.201    0.000  984.201        0.000 1989.451    0.000 1989.451
 54.00  1380.444  249.634    0.000  249.634      159.792  934.178    0.000  934.178        0.000 1935.463    0.000 1935.463
 55.00  1357.704  282.637    0.000  282.637       80.761 1080.439    0.000 1080.439        0.000 1967.936    0.000 1967.936
 56.00  1392.408  230.629    0.000  230.629      120.880  944.383    0.000  944.383        0.000 1812.211    0.000 1812.211
 57.00  1418.476  212.333    0.000  212.333      161.044 1004.947    0.000 1004.947        0.000 2187.698    0.000 2187.698
 58.00  1398.777  193.700    0.000  193.700       67.532  981.860    0.000  981.860        0.000 1816.026    0.000 1816.026
 59.00  1313.462  247.568    0.000  247.568      115.087  905.773    0.000  905.773        0.000 1658.493    0.000 1658.493
 60.00  1297.778  213.763    0.000  213.763       96.801  946.841    0.000  946.841        0.000 2094.804    0.000 2094.804
 61.00  1323.946  255.898    0.000  255.898       82.141  880.526    0.000  880.526        0.000 1507.894    0.000 1507.894
 62.00  1469.554  235.401    0.000  235.401       92.476 1062.928    0.000 1062.928        0.000 2037.299    0.000 2037.299
 63.00  1414.141  153.932    0.000  153.932      147.989  894.094    0.000  894.094        0.000 1809.493    0.000 1809.493
 64.00  1371.598  203.951    0.000  203.951      198.269  880.783    0.000  880.783       30.462 1776.819    0.000 1776.819
 65.00  1322.982  268.885    0.000  268.885      221.444  921.989    0.000  921.989        0.000 1710.869    0.000 1710.869
 66.00  1484.816  235.899    0.000  235.899      153.219 1084.372    0.000 1084.372        0.000 1760.937    0.000 1760.937
 67.00  1454.245  242.659    0.000  242.659      143.234 1059.081    0.000 1059.081        0.000 1728.364    0.000 1728.364
 68.00  1547.907  200.490    0.000  200.490      293.599  912.087    0.000  912.087        0.000 1771.593    0.000 1771.593
 69.00  1454.051  244.000    0.000  244.000      255.853  942.568    0.000  942.568        0.000 1503.875    0.000 1503.875
 70.00  1496.795  212.514    0.000  212.514      153.521  914.075    0.000  914.075        0.000 1763.047    0.000 1763.047
 71.00  1456.942  236.686    0.000  236.686       89.667 1104.641    0.000 1104.641        0.000 1872.724    0.000 1872.724
 72.00  1497.893  239.192    0.000  239.192      335.969  883.421    0.000  883.421        0.000 1691.165    0.000 1691.165
 73.00  1496.882  220.560    0.000  220.560      181.623 1032.750    0.000 1032.750        9.953 1921.683    0.000 1921.683
 74.00  1518.680  216.963    0.000  216.963      172.286 1019.994    0.000 1019.994        0.000 1760.431    0.000 1760.431
 75.00  1498.736  253.367    0.000  253.367      186.423  980.563    0.000  980.563        0.000 1641.198    0.000 1641.198
 76.00  1531.141  247.111    0.000  247.111      272.281 1035.515    0.000 1035.515        0.000 2023.024    0.000 2023.024
 77.00  1422.239  276.141    0.000  276.141      161.563 1083.034    0.000 1083.034        0.000 1910.225    0.000 1910.225
 78.00  1458.396  247.525    0.000  247.525      249.458  982.818    0.000  982.818        0.000 1905.702    0.000 1905.702
 79.00  1492.145  249.437    0.000  249.437      333.201  946.370    0.000  946.370        9.953 2042.227    0.000 2042.227
 80.00  1402.033  264.290    0.000  264.290      277.474  963.271    0.000  963.271        0.000 1746.056    0.000 1746.056
 81.00  1421.354  281.358    0.000  281.358      289.410 1056.950    0.000 1056.950        0.000 1908.710    0.000 1908.710
 82.00  1404.859  244.565    0.000  244.565      378.902 1009.002    0.000 1009.002        0.000 2282.292    0.000 2282.292
 83.00  1437.667  263.103    0.000  263.103      285.817  824.227    0.000  824.227        0.000 1719.107    0.000 1719.107
 84.00  1465.712  225.799    0.000  225.799      259.273  824.664    0.000  824.664        0.000 1575.447    0.000 1575.447
 85.00  1494.236  233.230    0.000  233.230      283.135  899.495    0.000  899.495        0.000 1774.401    0.000 1774.401
 86.00  1409.091  255.385    0.000  255.385      173.927  950.341    0.000  950.341        0.000 1643.407    0.000 1643.407
 87.00  1403.743  288.190    0.000  288.190      138.695 1111.345    0.000 1111.345        0.000 2025.731    0.000 2025.731
 88.00  1526.893  268.103    0.000  268.103      154.475 1099.330    0.000 1099.330        0.000 1761.328    0.000 1761.328
 89.00  1476.075  305.200    0.000  305.200      108.949 1152.805    0.000 1152.805        0.000 1737.603    0.000 1737.603
 90.00  1516.848  261.602    0.000  261.602      164.938 1098.239    0.000 1098.239        0.000 1676.477    0.000 1676.477
 91.00  1571.979  223.694    0.000  223.694      237.955 1299.073    0.000 1299.073        0.000 2394.894    0.000 2394.894
 92.00  1640.353  260.832    0.000  260.832      237.223 1169.456    0.000 1169.456        0.000 2505.071    0.000 2505.071
 93.00  1477.659  248.110    0.000  248.110      257.847 1170.665    0.000 1170.665        0.000 1995.268    0.000 1995.268
 94.00  1523.578  295.607    0.000  295.607      271.593 1082.298    0.000 1082.298        0.000 2249.324    0.000 2249.324
 95.00  1446.213  243.098    0.000  243.098      471.057  842.899    0.000  842.899      109.682 1960.086    0.000 1960.086
 96.00  1418.846  269.781    0.000  269.781      435.152  951.597    0.000  951.597        0.000 2234.748    0.000 2234.748
 97.00  1479.668  289.353    0.000  289.353      351.318 1097.689    0.000 1097.689       40.012 2450.390    0.000 2450.390
 98.00  1411.865  300.215    0.000  300.215      316.816  848.533    0.000  848.533       69.670 1747.570    0.000 1747.570
 99.00  1429.030  243.828    0.000  243.828      341.160 1006.670    0.000 1006.670        0.000 1967.022    0.000 1967.022
100.00  1433.197  272.301    0.000  272.301      299.310 1049.045    0.000 1049.045       29.858 1917.463    0.000 1917.463
101.00  1434.171  276.403    0.000  276.403      264.806 1104.087    0.000 1104.087       49.764 2191.920    0.000 2191.920
102.00  1566.297  242.380    0.000  242.380      284.779  961.847    0.000  961.847       59.717 2020.211    0.000 2020.211
103.00  1326.067  344.685    0.000  344.685      218.244 1042.125    0.000 1042.125       20.308 2037.197    0.000 2037.197
104.00  1304.631  366.942    0.000  366.942      159.964 1185.546    0.000 1185.546        0.000 2033.789    0.000 2033.789
105.00  1341.374  259.671    0.000  259.671      100.387 1042.821    0.000 1042.821        0.000 1764.954    0.000 1764.954
106.00  1248.921  260.524    0.000  260.524      234.890  828.602    0.000  828.602        0.000 1647.332    0.000 1647.332
107.00  1275.021  307.090    0.000  307.090       38.651 1019.825    0.000 1019.825        0.000 1707.553    0.000 1707.553
108.00  1169.193  343.701    0.000  343.701       61.909 1001.063    0.000 1001.063        0.000 1429.679    0.000 1429.679
109.00  1226.719  343.135    0.000  343.135       54.431  962.365    0.000  962.365        0.000 1627.830    0.000 1627.830
110.00  1244.192  329.333    0.000  329.333       34.067 1036.426    0.000 1036.426        0.000 1698.004    0.000 1698.004
111.00  1242.779  349.318    0.000  349.318       53.825 1062.197    0.000 1062.197        0.000 1536.850    0.000 1536.850
112.00  1219.059  349.693    0.000  349.693        9.468 1187.485    0.000 1187.485        0.000 1888.211    0.000 1888.211
113.00  1323.388  314.693    0.000  314.693      148.809  994.494    0.000  994.494        0.000 1771.096    0.000 1771.096
114.00  1189.426  330.851    0.000  330.851       20.665 1171.839    0.000 1171.839        0.000 1931.744    0.000 1931.744
115.00  1283.749  263.455    0.000  263.455        9.425 1154.017    0.000 1154.017        0.000 1847.593    0.000 1847.593
116.00  1184.388  332.200    0.000  332.200       11.414 1164.356    0.000 1164.356        0.000 1928.223    0.000 1928.223
117.00  1330.052  297.202    0.000  297.202        9.079 1194.350    0.000 1194.350        0.000 1764.250    0.000 1764.250
118.00  1155.933  393.811    0.000  393.811        3.718 1290.808    0.000 1290.808        0.000 2186.491    0.000 2186.491
119.00  1267.864  338.622    0.000  338.622       38.607 1159.509    0.000 1159.509        0.000 2075.603    0.000 2075.603
120.00  1234.693  295.113    0.000  295.113      131.086 1090.243    0.000 1090.243        0.000 2021.406    0.000 2021.406
121.00  1400.778  305.807    0.000  305.807      117.378 1249.271    0.000 1249.271        0.000 2414.400    0.000 2414.400
122.00  1305.285  296.410    0.000  296.410      194.074 1071.226    0.000 1071.226        0.000 2215.037    0.000 2215.037
123.00  1329.365  317.579    0.000  317.579      102.115 1121.446    0.000 1121.446        0.000 1830.385    0.000 1830.385
124.00  1270.508  322.543    0.000  322.543      203.888 1086.827    0.000 1086.827        0.000 2237.353    0.000 2237.353
125.00  1341.180  319.683    0.000  319.683      188.888 1045.798    0.000 1045.798        0.000 2149.690    0.000 2149.690
126.00  1416.445  275.436    0.000  275.436       35.322 1077.540    0.000 1077.540        0.000 1913.744    0.000 1913.744
127.00  1443.474  259.412    0.000  259.412      111.888 1187.093    0.000 1187.093        0.000 2446.567    0.000 2446.567
128.00  1423.009  293.521    0.000  293.521      204.583 1160.619    0.000 1160.619        0.000 2476.619    0.000 2476.619
129.00  1391.446  308.991    0.000  308.991       68.091 1112.555    0.000 1112.555        0.000 1726.649    0.000 1726.649
130.00  1389.267  290.543    0.000  290.543      161.131 1116.102    0.000 1116.102        0.000 1970.651    0.000 1970.651
131.00  1420.641  298.004    0.000  298.004      162.298 1043.982    0.000 1043.982        0.000 1833.409    0.000 1833.409
132.00  1599.359  224.739    0.000  224.739      297.749 1077.877    0.000 1077.877        0.000 2251.029    0.000 2251.029
133.00  1533.318  257.847    0.000  257.847       67.705 1243.559    0.000 1243.559        0.000 1986.632    0.000 1986.632
134.00  1556.208  264.128    0.000  264.128       84.392 1218.010    0.000 1218.010        0.000 2200.464    0.000 2200.464
135.00  1401.059  295.781    0.000  295.781       97.450 1098.955    0.000 1098.955        0.000 1957.988    0.000 1957.988
136.00  1458.809  352.834    0.000  352.834      101.816 1073.618    0.000 1073.618        0.000 1800.350    0.000 1800.350
137.00  1355.303  299.836    0.000  299.836       47.644 1113.734    0.000 1113.734        0.000 1742.238    0.000 1742.238
138.00  1343.451  278.218    0.000  278.218       32.772 1067.387    0.000 1067.387        0.000 1739.628    0.000 1739.628
139.00  1300.916  360.068    0.000  360.068      120.407 1075.305    0.000 1075.305        0.000 1954.974    0.000 1954.974
140.00  1338.080  306.632    0.000  306.632       25.982 1106.773    0.000 1106.773        0.000 1472.711    0.000 1472.711
141.00  1288.872  308.298    0.000  308.298       76.696 1061.425    0.000 1061.425        0.000 1665.536    0.000 1665.536
142.00  1318.453  315.629    0.000  315.629       20.061 1197.575    0.000 1197.575        0.000 1772.606    0.000 1772.606
143.00  1297.200  349.619    0.000  349.619        0.000 1143.167    0.000 1143.167        0.000 1554.440    0.000 1554.440
144.00  1479.627  299.269    0.000  299.269       25.422 1135.771    0.000 1135.771        0.000 1514.431    0.000 1514.431
145.00  1441.701  260.892    0.000  260.892       68.869 1129.466    0.000 1129.466        0.000 1699.311    0.000 1699.311
146.00  1472.625  246.578    0.000  246.578       44.485 1218.610    0.000 1218.610        0.000 1867.101    0.000 1867.101
147.00  1515.656  230.451    0.000  230.451       20.320 1233.834    0.000 1233.834        0.000 1879.971    0.000 1879.971
148.00  1546.870  230.446    0.000  230.446       49.028 1197.002    0.000 1197.002        0.000 1707.255    0.000 1707.255
149.00  1344.753  300.413    0.000  300.413       45.569 1163.104    0.000 1163.104        0.000 1508.201    0.000 1508.201
150.00  1368.245  337.580    0.000  337.580       25.422 1114.911    0.000 1114.911        0.000 1519.463    0.000 1519.463
151.00  1383.699  325.825    0.000  325.825        9.079 1158.444    0.000 1158.444        0.000 1660.913    0.000 1660.913
152.00  1426.781  355.544    0.000  355.544        0.000 1147.898    0.000 1147.898        0.000 1512.727    0.000 1512.727
153.00  1382.177  312.324    0.000  312.324       29.053 1077.497    0.000 1077.497        0.000 1543.584    0.000 1543.584
154.00  1342.000  327.254    0.000  327.254       21.790 1098.898    0.000 1098.898        0.000 1514.228    0.000 1514.228
155.00  1394.959  235.023    0.000  235.023       56.291 1089.813    0.000 1089.813        0.000 1508.597    0.000 1508.597
156.00  1412.411  269.240    0.000  269.240        3.632 1146.111    0.000 1146.111        0.000 1652.464    0.000 1652.464
157.00  1344.100  334.135    0.000  334.135        1.816 1114.775    0.000 1114.775        0.000 1580.485    0.000 1580.485
158.00  1219.295  413.557    0.000  413.557       18.201 1124.642    0.000 1124.642        0.000 1707.360    0.000 1707.360
159.00  1249.794  417.714    0.000  417.714       36.663 1126.192    0.000 1126.192        0.000 1699.016    0.000 1699.016
160.00  1308.464  309.643    0.000  309.643        3.632 1113.042    0.000 1113.042        0.000 1539.568    0.000 1539.568
161.00  1415.205  313.219    0.000  313.219       18.418 1114.866    0.000 1114.866        0.000 1623.013    0.000 1623.013
162.00  1403.549  281.977    0.000  281.977       25.508 1121.471    0.000 1121.471        0.000 1525.895    0.000 1525.895
163.00  1214.908  391.945    0.000  391.945       90.446 1077.246    0.000 1077.246        0.000 1723.445    0.000 1723.445
164.00  1260.416  360.540    0.000  360.540       21.876 1086.672    0.000 1086.672        0.000 1698.611    0.000 1698.611
165.00  1400.752  317.216    0.000  317.216       23.692 1076.604    0.000 1076.604        0.000 1840.768    0.000 1840.768
166.00  1292.817  324.298    0.000  324.298      177.866  947.513    0.000  947.513        0.000 1718.720    0.000 1718.720
167.00  1222.152  336.810    0.000  336.810      106.659  981.489    0.000  981.489        0.000 1704.043    0.000 1704.043
168.00  1195.017  407.422    0.000  407.422       55.253 1055.548    0.000 1055.548        0.000 1807.390    0.000 1807.390
169.00  1340.070  366.922    0.000  366.922      161.782 1085.946    0.000 1085.946       29.858 2013.183    0.000 2013.183
170.00  1323.790  379.056    0.000  379.056      159.792 1015.553    0.000 1015.553        0.000 2021.526    0.000 2021.526
171.00  1323.602  344.334    0.000  344.334      231.433  967.091    0.000  967.091        0.000 1832.022    0.000 1832.022
172.00  1357.906  305.480    0.000  305.480      123.995 1032.984    0.000 1032.984        0.000 1833.429    0.000 1833.429
173.00  1300.519  329.702    0.000  329.702       38.133 1092.034    0.000 1092.034        0.000 1615.772    0.000 1615.772
174.00  1349.772  264.643    0.000  264.643        1.902 1071.459    0.000 1071.459        0.000 1517.351    0.000 1517.351
175.00  1386.496  226.972    0.000  226.972      223.950  959.038    0.000  959.038        0.000 1723.238    0.000 1723.238
176.00  1402.074  220.884    0.000  220.884      151.234  990.475    0.000  990.475        0.000 1648.748    0.000 1648.748
177.00  1412.686  210.497    0.000  210.497      155.816  997.040    0.000  997.040        0.000 1785.167    0.000 1785.167
178.00  1410.031  209.894    0.000  209.894      141.764  975.475    0.000  975.475        0.000 1799.246    0.000 1799.246
179.00  1515.077  232.175    0.000  232.175      173.542  952.342    0.000  952.342        0.000 1669.859    0.000 1669.859
180.00  1633.353  153.433    0.000  153.433       14.613 1161.597    0.000 1161.597        0.000 1871.429    0.000 1871.429
181.00  1487.538  235.171    0.000  235.171       16.429 1200.892    0.000 1200.892        0.000 1888.113    0.000 1888.113
182.00  1430.995  297.483    0.000  297.483        7.349 1253.550    0.000 1253.550        0.000 1569.726    0.000 1569.726
183.00  1444.910  205.113    0.000  205.113       52.659 1083.467    0.000 1083.467        0.000 1643.618    0.000 1643.618
184.00  1400.633  264.354    0.000  264.354       39.430 1158.699    0.000 1158.699        0.000 1613.259    0.000 1613.259
185.00  1500.186  209.567    0.000  209.567       38.391 1153.245    0.000 1153.245        0.000 1717.910    0.000 1717.910
186.00  1389.352  259.307    0.000  259.307       93.040 1028.098    0.000 1028.098        0.000 1884.601    0.000 1884.601
187.00  1450.054  228.097    0.000  228.097       49.633 1057.450    0.000 1057.450        0.000 1794.419    0.000 1794.419
188.00  1394.093  272.321    0.000  272.321      148.726  970.381    0.000  970.381        0.000 1881.585    0.000 1881.585
189.00  1530.500  207.095    0.000  207.095      118.029 1122.516    0.000 1122.516        0.000 1983.122    0.000 1983.122
190.00  1544.636  192.948    0.000  192.948      109.425  992.428    0.000  992.428        0.000 1750.991    0.000 1750.991
191.00  1462.018  256.366    0.000  256.366       63.814 1001.414    0.000 1001.414        0.000 1712.785    0.000 1712.785
192.00  1390.674  362.505    0.000  362.505       17.121 1070.764    0.000 1070.764        0.000 1646.636    0.000 1646.636
193.00  1273.423  408.859    0.000  408.859       78.081 1003.061    0.000 1003.061        0.000 1653.574    0.000 1653.574
194.00  1272.720  320.007    0.000  320.007       48.249 1015.078    0.000 1015.078        0.000 1703.236    0.000 1703.236
195.00  1419.596  273.726    0.000  273.726        5.620 1118.019    0.000 1118.019        0.000 1717.413    0.000 1717.413
196.00  1348.269  333.376    0.000  333.376      106.183  998.431    0.000  998.431       29.858 1650.656    0.000 1650.656
197.00  1296.919  287.060    0.000  287.060       26.632 1045.473    0.000 1045.473        0.000 1763.152    0.000 1763.152
198.00  1327.598  323.230    0.000  323.230       98.919  959.613    0.000  959.613        0.000 1607.028    0.000 1607.028
199.00  1415.078  320.006    0.000  320.006      128.275 1008.894    0.000 1008.894        0.000 1821.465    0.000 1821.465
200.00  1502.585  276.320    0.000  276.320      114.354 1114.306    0.000 1114.306        0.000 1958.795    0.000 1958.795
201.00  1422.106  218.546    0.000  218.546       41.937 1044.220    0.000 1044.220        0.000 1590.134    0.000 1590.134
202.00  1359.642  216.114    0.000  216.114       27.929  954.892    0.000  954.892        0.000 1422.440    0.000 1422.440
203.00  1351.545  228.324    0.000  228.324       42.369 1082.907    0.000 1082.907        0.000 1801.954    0.000 1801.954
204.00  1360.910  170.223    0.000  170.223       37.441 1103.056    0.000 1103.056        0.000 1672.067    0.000 1672.067
205.00  1384.828  211.596    0.000  211.596       20.839 1049.752    0.000 1049.752        0.000 1703.335    0.000 1703.335
206.00  1354.689  308.701    0.000  308.701      112.798  952.564    0.000  952.564        0.000 1521.067    0.000 1521.067
207.00  1482.189  233.404    0.000  233.404       24.557 1055.247    0.000 1055.247        0.000 1343.829    0.000 1343.829
208.00  1464.321  240.307    0.000  240.307      104.324 1124.026    0.000 1124.026        0.000 1717.209    0.000 1717.209
209.00  1453.966  264.907    0.000  264.907      188.241 1023.843    0.000 1023.843        0.000 1596.363    0.000 1596.363
210.00  1501.950  225.897    0.000  225.897      144.920 1150.133    0.000 1150.133        0.000 1678.604    0.000 1678.604
211.00  1445.855  248.337    0.000  248.337      177.174  977.290    0.000  977.290        0.000 1653.675    0.000 1653.675
212.00  1458.493  191.127    0.000  191.127      222.742  909.246    0.000  909.246        0.000 1438.432    0.000 1438.432
213.00  1471.840  244.952    0.000  244.952       94.424 1035.530    0.000 1035.530        0.000 1565.407    0.000 1565.407
214.00  1396.363  246.404    0.000  246.404       45.223 1067.551    0.000 1067.551        0.000 1416.608    0.000 1416.608
215.00  1324.665  330.733    0.000  330.733       51.276 1154.031    0.000 1154.031        0.000 1530.015    0.000 1530.015
216.00  1303.544  324.263    0.000  324.263       25.681 1176.650    0.000 1176.650        0.000 1510.315    0.000 1510.315
217.00  1378.767  290.400    0.000  290.400       88.025 1134.667    0.000 1134.667        0.000 1673.175    0.000 1673.175
218.00  1394.593  313.235    0.000  313.235      109.209 1078.155    0.000 1078.155        0.000 1506.894    0.000 1506.894
219.00  1362.026  295.776    0.000  295.776      132.943 1050.573    0.000 1050.573        0.000 1635.074    0.000 1635.074
220.00  1355.968  367.433    0.000  367.433      197.364  985.808    0.000  985.808        0.000 1623.516    0.000 1623.516
221.00  1304.341  388.140    0.000  388.140      177.433  954.159    0.000  954.159        0.000 1667.949    0.000 1667.949
222.00  1318.408  409.496    0.000  409.496      116.473 1081.534    0.000 1081.534        0.000 1598.483    0.000 1598.483
223.00  1335.181  420.651    0.000  420.651      184.869 1042.533    0.000 1042.533        0.000 1651.464    0.000 1651.464
224.00  1418.612  420.554    0.000  420.554       91.224 1152.088    0.000 1152.088        0.000 1693.487    0.000 1693.487
225.00  1479.190  315.612    0.000  315.612      220.667 1109.593    0.000 1109.593        9.953 2007.352    0.000 2007.352
226.00  1486.464  313.088    0.000  313.088      265.199 1035.882    0.000 1035.882       59.717 1963.922    0.000 1963.922
227.00  1503.309  320.107    0.000  320.107      252.012  978.598    0.000  978.598       59.717 1754.108    0.000 1754.108
228.00  1473.266  243.487    0.000  243.487       75.141 1206.895    0.000 1206.895       19.906 1680.715    0.000 1680.715
229.00  1502.967  228.885    0.000  228.885       66.494 1120.919    0.000 1120.919        0.000 1560.980    0.000 1560.980
230.00  1561.749  177.421    0.000  177.421       26.027 1329.501    0.000 1329.501        0.000 1955.663    0.000 1955.663
231.00  1542.219  193.281    0.000  193.281       31.129 1288.783    0.000 1288.783        0.000 1935.057    0.000 1935.057
232.00  1488.676  199.231    0.000  199.231       79.940 1297.034    0.000 1297.034        0.000 2227.210    0.000 2227.210
233.00  1502.750  235.177    0.000  235.177       27.324 1222.899    0.000 1222.899        0.000 1745.861    0.000 1745.861
234.00  1433.231  262.895    0.000  262.895       56.723 1175.737    0.000 1175.737        0.000 1652.666    0.000 1652.666
235.00  1525.874  236.298    0.000  236.298      127.714 1137.862    0.000 1137.862        0.000 2029.164    0.000 2029.164
236.00  1566.788  221.093    0.000  221.093       92.781 1077.815    0.000 1077.815        0.000 1767.076    0.000 1767.076
237.00  1517.563  232.902    0.000  232.902      121.142 1094.797    0.000 1094.797        0.000 1670.162    0.000 1670.162
238.00  1548.637  241.445    0.000  241.445       84.652 1219.139    0.000 1219.139        0.000 1871.027    0.000 1871.027
239.00  1525.419  223.924    0.000  223.924       49.114 1242.926    0.000 1242.926        0.000 1872.738    0.000 1872.738
240.00  1585.750  229.763    0.000  229.763       69.175 1198.122    0.000 1198.122        0.000 1826.387    0.000 1826.387
241.00  1541.331  185.202    0.000  185.202      131.864 1094.415    0.000 1094.415        0.000 1922.701    0.000 1922.701
242.00  1568.366  223.972    0.000  223.972       79.032 1110.542    0.000 1110.542        0.000 1724.047    0.000 1724.047
243.00  1559.303  166.820    0.000  166.820      153.827 1015.073    0.000 1015.073        0.000 1774.714    0.000 1774.714
244.00  1698.705  138.566    0.000  138.566       78.426 1159.735    0.000 1159.735        0.000 1787.480    0.000 1787.480
245.00  1521.841  214.440    0.000  214.440      125.812 1029.903    0.000 1029.903        0.000 1745.662    0.000 1745.662
246.00  1444.839  241.026    0.000  241.026       96.240 1122.939    0.000 1122.939        9.953 1870.219    0.000 1870.219
247.00  1457.374  181.926    0.000  181.926      146.391 1000.849    0.000 1000.849        0.000 1816.433    0.000 1816.433
248.00  1481.232  185.295    0.000  185.295       30.350 1079.577    0.000 1079.577        0.000 1484.370    0.000 1484.370
249.00  1320.168  282.263    0.000  282.263        1.816 1097.004    0.000 1097.004        0.000 1862.278    0.000 1862.278
250.00  1355.919  302.312    0.000  302.312        0.000 1139.072    0.000 1139.072        0.000 1715.703    0.000 1715.703
251.00  1438.984  304.953    0.000  304.953       93.818 1108.470    0.000 1108.470        0.000 1845.292    0.000 1845.292
252.00  1375.989  285.335    0.000  285.335        3.805 1084.431    0.000 1084.431        0.000 1602.604    0.000 1602.604
253.00  1400.294  242.906    0.000  242.906       71.638 1088.970    0.000 1088.970        0.000 1724.753    0.000 1724.753
254.00  1258.229  323.508    0.000  323.508       57.069 1029.482    0.000 1029.482        0.000 1690.069    0.000 1690.069
255.00  1352.335  289.479    0.000  289.479       62.688 1075.087    0.000 1075.087        0.000 1844.285    0.000 1844.285
256.00  1423.299  264.002    0.000  264.002      181.410  971.935    0.000  971.935        0.000 2003.933    0.000 2003.933
257.00  1366.078  302.742    0.000  302.742      122.826 1031.032    0.000 1031.032       10.154 1723.143    0.000 1723.143
258.00  1384.857  275.049    0.000  275.049      116.991 1055.237    0.000 1055.237       50.769 1784.666    0.000 1784.666
259.00  1544.786  299.738    0.000  299.738      197.451 1017.755    0.000 1017.755      189.104 1655.986    0.000 1655.986
260.00  1533.943  197.192    0.000  197.192      131.259 1065.619    0.000 1065.619        0.000 1824.377    0.000 1824.377
261.00  1525.938  288.024    0.000  288.024      118.289 1067.701    0.000 1067.701        0.000 1823.376    0.000 1823.376
262.00  1489.857  345.734    0.000  345.734       53.782 1115.302    0.000 1115.302        0.000 1944.418    0.000 1944.418
263.00  1513.973  223.900    0.000  223.900       30.177 1136.177    0.000 1136.177        0.000 1519.965    0.000 1519.965
264.00  1448.948  256.773    0.000  256.773       60.095 1103.404    0.000 1103.404        0.000 1724.751    0.000 1724.751
265.00  1336.755  376.377    0.000  376.377      223.953  971.200    0.000  971.200       49.764 1915.363    0.000 1915.363
266.00  1313.414  326.400    0.000  326.400      181.019  938.556    0.000  938.556        0.000 1644.123    0.000 1644.123
267.00  1276.300  283.353    0.000  283.353      172.763  885.367    0.000  885.367       79.623 1577.969    0.000 1577.969
268.00  1382.560  304.495    0.000  304.495      215.219  950.489    0.000  950.489       71.077 1733.497    0.000 1733.497
269.00  1339.256  329.137    0.000  329.137      115.521 1050.483    0.000 1050.483        0.000 1737.820    0.000 1737.820
270.00  1314.315  356.930    0.000  356.930      131.734 1006.088    0.000 1006.088        0.000 1779.743    0.000 1779.743
271.00  1212.354  424.795    0.000  424.795       96.714 1044.430    0.000 1044.430        0.000 1774.311    0.000 1774.311
272.00  1210.945  449.920    0.000  449.920       65.284 1054.250    0.000 1054.250        0.000 1804.272    0.000 1804.272
273.00  1261.154  485.923    0.000  485.923      102.074 1092.681    0.000 1092.681        0.000 1997.597    0.000 1997.597
274.00  1439.597  313.565    0.000  313.565      100.087 1127.055    0.000 1127.055        0.000 2033.390    0.000 2033.390
275.00  1403.583  416.625    0.000  416.625      134.154 1106.133    0.000 1106.133        0.000 2043.642    0.000 2043.642
276.00  1457.800  340.133    0.000  340.133      151.189 1078.202    0.000 1078.202        0.000 1664.634    0.000 1664.634
277.00  1481.320  363.844    0.000  363.844      132.383 1068.690    0.000 1068.690       59.717 1997.399    0.000 1997.399
278.00  1445.101  340.526    0.000  340.526      201.816  974.918    0.000  974.918      189.104 1826.090    0.000 1826.090
279.00  1503.273  329.115    0.000  329.115      139.300 1101.367    0.000 1101.367       59.717 1908.220    0.000 1908.220
280.00  1453.940  279.285    0.000  279.285      168.267  945.988    0.000  945.988       39.811 1756.920    0.000 1756.920
281.00  1369.038  273.735    0.000  273.735       52.832  926.921    0.000  926.921        0.000 1609.236    0.000 1609.236
282.00  1446.081  278.650    0.000  278.650      188.370  962.115    0.000  962.115       39.811 1775.822    0.000 1775.822
283.00  1471.320  226.857    0.000  226.857      136.705  916.024    0.000  916.024       10.154 1765.064    0.000 1765.064
284.00  1429.532  245.047    0.000  245.047      120.191  998.564    0.000  998.564        9.953 1774.211    0.000 1774.211
285.00  1409.568  336.563    0.000  336.563       69.693 1172.015    0.000 1172.015        0.000 1932.052    0.000 1932.052
286.00  1397.965  248.938    0.000  248.938      273.413  891.349    0.000  891.349      139.339 1703.137    0.000 1703.137
287.00  1451.604  211.181    0.000  211.181       80.847 1043.997    0.000 1043.997        0.000 1852.023    0.000 1852.023
288.00  1408.732  321.098    0.000  321.098      183.528  990.732    0.000  990.732        0.000 1873.540    0.000 1873.540
289.00  1375.675  309.188    0.000  309.188      197.404  985.116    0.000  985.116       91.385 1926.019    0.000 1926.019
290.00  1420.830  215.955    0.000  215.955       93.732  957.832    0.000  957.832        0.000 1716.306    0.000 1716.306
291.00  1297.548  312.973    0.000  312.973       49.330 1061.118    0.000 1061.118        0.000 1684.936    0.000 1684.936
292.00  1337.975  332.453    0.000  332.453      126.071 1026.926    0.000 1026.926       29.858 1773.108    0.000 1773.108
293.00  1438.258  271.828    0.000  271.828      209.380  917.801    0.000  917.801        0.000 1728.369    0.000 1728.369
294.00  1472.879  297.657    0.000  297.657      226.239 1047.108    0.000 1047.108        0.000 1901.681    0.000 1901.681
295.00  1389.759  294.949    0.000  294.949       90.489 1133.355    0.000 1133.355        0.000 1868.609    0.000 1868.609
296.00  1332.127  363.531    0.000  363.531      164.636 1005.777    0.000 1005.777        0.000 1946.424    0.000 1946.424
297.00  1404.639  339.520    0.000  339.520      242.717  994.505    0.000  994.505       59.717 1574.556    0.000 1574.556
298.00  1322.877  365.728    0.000  365.728      215.306 1039.248    0.000 1039.248        9.953 1781.051    0.000 1781.051
299.00  1163.751  495.805    0.000  495.805      305.535  839.853    0.000  839.853      302.807 1392.790    0.000 1392.790
300.00  1185.064  565.052    0.000  565.052      232.599  976.034    0.000  976.034      131.799 1712.587    0.000 1712.587
301.00  1281.184  504.202    0.000  504.202      343.581  881.494    0.000  881.494      273.753 1662.422    0.000 1662.422
302.00  1270.929  503.448    0.000  503.448      291.570  904.362    0.000  904.362      398.113 1633.267    0.000 1633.267
303.00  1337.752  458.871    0.000  458.871      265.370 1007.092    0.000 1007.092      258.773 1699.016    0.000 1699.016
304.00  1276.021  476.747    0.000  476.747      258.064  934.753    0.000  934.753      218.962 1266.823    0.000 1266.823
305.00  1169.968  524.612    0.000  524.612      280.287  937.961    0.000  937.961      238.868 1657.194    0.000 1657.194
306.00  1134.500  488.296    0.000  488.296      227.929  915.992    0.000  915.992      262.794 1292.961    0.000 1292.961
307.00  1129.665  473.501    0.000  473.501      182.318  953.046    0.000  953.046      152.308 1641.712    0.000 1641.712
308.00  1202.934  424.286    0.000  424.286      109.380 1088.799    0.000 1088.799        0.000 1732.493    0.000 1732.493
309.00  1253.236  390.259    0.000  390.259      236.490  945.565    0.000  945.565      139.742 1599.890    0.000 1599.890
310.00  1346.215  370.356    0.000  370.356      147.082 1020.316    0.000 1020.316       60.320 1890.532    0.000 1890.532
311.00  1392.414  398.417    0.000  398.417       70.904 1000.255    0.000 1000.255        0.000 1682.729    0.000 1682.729
312.00  1259.699  392.590    0.000  392.590      121.182 1042.580    0.000 1042.580       40.616 1524.188    0.000 1524.188
313.00  1182.344  403.865    0.000  403.865      109.166  951.316    0.000  951.316        0.000 1547.613    0.000 1547.613
314.00  1197.174  476.796    0.000  476.796      294.166  803.927    0.000  803.927      159.245 1566.211    0.000 1566.211
315.00  1249.185  417.452    0.000  417.452      207.611  908.077    0.000  908.077       19.906 1715.705    0.000 1715.705
316.00  1247.394  473.901    0.000  473.901      148.639  924.509    0.000  924.509        0.000 1682.931    0.000 1682.931
317.00  1122.818  513.100    0.000  513.100       87.158 1082.013    0.000 1082.013        0.000 1792.412    0.000 1792.412
318.00  1279.839  447.103    0.000  447.103      176.438  999.869    0.000  999.869       99.528 1786.782    0.000 1786.782
319.00  1331.169  446.379    0.000  446.379      205.362 1061.000    0.000 1061.000      169.198 1715.102    0.000 1715.102
320.00  1320.838  440.184    0.000  440.184      216.688  984.951    0.000  984.951       50.568 2003.432    0.000 2003.432
321.00  1277.701  458.079    0.000  458.079      279.596  933.415    0.000  933.415      308.738 1797.338    0.000 1797.338
322.00  1314.493  396.277    0.000  396.277      289.755  950.749    0.000  950.749      238.868 1737.721    0.000 1737.721
323.00  1340.315  379.379    0.000  379.379      164.636  858.533    0.000  858.533       49.764 1428.078    0.000 1428.078
324.00  1333.978  421.772    0.000  421.772      188.283 1048.282    0.000 1048.282       10.154 1969.248    0.000 1969.248
325.00  1346.475  420.631    0.000  420.631      122.133 1153.523    0.000 1153.523        0.000 2054.402    0.000 2054.402
326.00  1197.023  453.288    0.000  453.288      219.975 1013.090    0.000 1013.090      139.339 1747.674    0.000 1747.674
327.00  1300.119  421.372    0.000  421.372      264.590  956.932    0.000  956.932      181.563 1714.800    0.000 1714.800
328.00  1232.849  471.152    0.000  471.152      185.730 1054.428    0.000 1054.428      101.539 1965.229    0.000 1965.229
329.00  1340.888  446.759    0.000  446.759      204.065  993.335    0.000  993.335      150.499 1811.613    0.000 1811.613
330.00  1204.675  501.836    0.000  501.836      118.115 1021.573    0.000 1021.573        0.000 1902.496    0.000 1902.496
331.00  1313.765  337.409    0.000  337.409      181.583 1009.162    0.000 1009.162        0.000 1702.635    0.000 1702.635
332.00  1368.295  324.875    0.000  324.875       14.613 1210.894    0.000 1210.894        0.000 1916.571    0.000 1916.571
333.00  1311.681  352.666    0.000  352.666      192.132  989.444    0.000  989.444      129.387 1864.293    0.000 1864.293
334.00  1337.017  304.173    0.000  304.173      196.326  961.000    0.000  961.000       39.811 1817.042    0.000 1817.042
335.00  1268.387  324.389    0.000  324.389       95.202  970.987    0.000  970.987        0.000 1663.628    0.000 1663.628
336.00  1168.328  446.866    0.000  446.866      174.061  870.251    0.000  870.251        9.953 1535.951    0.000 1535.951
337.00  1337.853  285.473    0.000  285.473       87.419  979.981    0.000  979.981        0.000 1779.845    0.000 1779.845
338.00  1190.498  346.798    0.000  346.798      100.130  899.516    0.000  899.516        0.000 1483.573    0.000 1483.573
339.00  1248.846  293.570    0.000  293.570      115.695  850.836    0.000  850.836        0.000 1172.620    0.000 1172.620
340.00  1341.030  292.614    0.000  292.614      187.853  926.493    0.000  926.493        9.953 1665.536    0.000 1665.536
341.00  1339.610  289.805    0.000  289.805       13.230 1045.816    0.000 1045.816        0.000 1549.819    0.000 1549.819
342.00  1358.625  327.576    0.000  327.576       64.159 1137.987    0.000 1137.987        0.000 1976.484    0.000 1976.484
343.00  1459.303  319.621    0.000  319.621      100.390 1150.100    0.000 1150.100        0.000 2015.293    0.000 2015.293
344.00  1437.543  318.765    0.000  318.765       51.621 1143.099    0.000 1143.099        0.000 2022.229    0.000 2022.229
345.00  1399.936  331.892    0.000  331.892        3.632 1196.401    0.000 1196.401        0.000 1935.166    0.000 1935.166
346.00  1389.255  303.379    0.000  303.379       46.951 1097.691    0.000 1097.691        0.000 1767.372    0.000 1767.372
347.00  1219.470  316.896    0.000  316.896       25.422 1095.320    0.000 1095.320        0.000 1768.179    0.000 1768.179
348.00  1248.196  327.319    0.000  327.319       87.592  983.775    0.000  983.775        0.000 1670.459    0.000 1670.459
349.00  1325.782  316.391    0.000  316.391       90.965 1060.088    0.000 1060.088        0.000 1962.410    0.000 1962.410
350.00  1317.273  326.788    0.000  326.788      127.323 1020.617    0.000 1020.617        0.000 1781.150    0.000 1781.150
351.00  1377.652  268.268    0.000  268.268      106.614 1046.812    0.000 1046.812        0.000 1812.918    0.000 1812.918
352.00  1435.399  298.279    0.000  298.279       15.132 1199.518    0.000 1199.518        0.000 1900.083    0.000 1900.083
353.00  1445.211  255.096    0.000  255.096      141.288 1063.193    0.000 1063.193        0.000 1935.267    0.000 1935.267
354.00  1363.991  310.740    0.000  310.740       86.814 1109.540    0.000 1109.540        0.000 1764.157    0.000 1764.157
355.00  1391.144  286.540    0.000  286.540       85.344 1081.313    0.000 1081.313        0.000 1682.625    0.000 1682.625
356.00  1406.655  302.388    0.000  302.388      144.661  994.372    0.000  994.372        0.000 1737.118    0.000 1737.118
357.00  1397.410  310.969    0.000  310.969      138.911  948.623    0.000  948.623        0.000 1689.259    0.000 1689.259
358.00  1325.193  288.048    0.000  288.048       50.497 1013.045    0.000 1013.045        0.000 1782.957    0.000 1782.957
359.00  1268.473  285.991    0.000  285.991      119.066 1044.300    0.000 1044.300        0.000 1845.791    0.000 1845.791
360.00  1346.052  285.528    0.000  285.528      119.932 1063.638    0.000 1063.638        0.000 1845.795    0.000 1845.795
361.00  1298.846  302.514    0.000  302.514       81.237 1031.288    0.000 1031.288        0.000 1764.458    0.000 1764.458
362.00  1327.639  321.922    0.000  321.922      139.560 1067.856    0.000 1067.856        0.000 1828.196    0.000 1828.196
363.00  1307.133  324.035    0.000  324.035       30.091  964.798    0.000  964.798        0.000 1660.106    0.000 1660.106
364.00  1292.931  354.031    0.000  354.031       57.587 1041.149    0.000 1041.149        0.000 1668.049    0.000 1668.049
365.00  1341.482  264.100    0.000  264.100       88.976 1037.300    0.000 1037.300        0.000 1743.851    0.000 1743.851
366.00  1294.725  273.967    0.000  273.967      122.395  971.325    0.000  971.325        0.000 1633.563    0.000 1633.563
367.00  1214.366  342.941    0.000  342.941        9.511 1055.799    0.000 1055.799        0.000 1685.541    0.000 1685.541
368.00  1302.890  348.346    0.000  348.346      126.244  970.848    0.000  970.848        0.000 1517.751    0.000 1517.751
369.00  1367.177  303.433    0.000  303.433       57.415 1027.618    0.000 1027.618        0.000 1691.473    0.000 1691.473
370.00  1294.193  267.534    0.000  267.534      115.348  981.789    0.000  981.789        0.000 1764.564    0.000 1764.564
371.00  1264.501  388.404    0.000  388.404      107.479  968.478    0.000  968.478        0.000 1682.126    0.000 1682.126
372.00  1288.885  354.705    0.000  354.705      238.263  862.248    0.000  862.248        0.000 1702.232    0.000 1702.232
373.00  1267.558  368.774    0.000  368.774       97.360 1018.321    0.000 1018.321        0.000 1755.616    0.000 1755.616
374.00  1190.482  417.024    0.000  417.024      108.084  951.051    0.000  951.051        0.000 1633.368    0.000 1633.368
375.00  1156.640  456.976    0.000  456.976       37.613 1047.204    0.000 1047.204        0.000 1545.299    0.000 1545.299
376.00  1154.091  430.969    0.000  430.969      134.113  918.240    0.000  918.240        0.000 1693.185    0.000 1693.185
377.00  1161.842  417.098    0.000  417.098      101.687  957.879    0.000  957.879       19.906 1565.204    0.000 1565.204
378.00  1215.970  335.587    0.000  335.587      206.485  845.778    0.000  845.778        0.000 1625.826    0.000 1625.826
379.00  1256.267  343.557    0.000  343.557      122.223  925.580    0.000  925.580        0.000 1476.634    0.000 1476.634
380.00  1236.021  331.513    0.000  331.513      152.098  912.872    0.000  912.872        0.000 1699.617    0.000 1699.617
381.00  1300.991  366.073    0.000  366.073      130.048  972.059    0.000  972.059        0.000 1696.802    0.000 1696.802
382.00  1139.657  401.888    0.000  401.888      141.549  929.262    0.000  929.262        0.000 1827.596    0.000 1827.596
383.00  1303.711  352.200    0.000  352.200      186.944  875.914    0.000  875.914       89.575 1425.665    0.000 1425.665
384.00  1370.665  337.973    0.000  337.973      117.251  973.707    0.000  973.707        0.000 1870.625    0.000 1870.625
385.00  1306.135  392.812    0.000  392.812       84.652  999.731    0.000  999.731        0.000 1593.555    0.000 1593.555
386.00  1303.801  360.498    0.000  360.498      205.620  833.015    0.000  833.015        0.000 1439.336    0.000 1439.336
387.00  1363.345  261.732    0.000  261.732      120.969  873.741    0.000  873.741        0.000 1352.975    0.000 1352.975
388.00  1396.367  384.995    0.000  384.995      209.427  831.943    0.000  831.943      119.434 1495.335    0.000 1495.335
389.00  1307.920  406.922    0.000  406.922      123.737  920.698    0.000  920.698        0.000 1515.038    0.000 1515.038
390.00  1254.144  347.477    0.000  347.477      226.461  874.482    0.000  874.482       19.906 1509.811    0.000 1509.811
391.00  1252.992  366.021    0.000  366.021      238.826  883.129    0.000  883.129       39.811 1594.260    0.000 1594.260
392.00  1244.392  422.715    0.000  422.715      211.414  861.295    0.000  861.295        0.000 1521.474    0.000 1521.474
393.00  1228.666  410.298    0.000  410.298      277.430  867.048    0.000  867.048      109.481 1577.773    0.000 1577.773
394.00  1228.733  400.698    0.000  400.698      195.288  959.697    0.000  959.697        0.000 1646.437    0.000 1646.437
395.00  1217.331  397.383    0.000  397.383      194.985  913.523    0.000  913.523        0.000 1776.427    0.000 1776.427
396.00  1219.396  372.214    0.000  372.214      257.459  833.200    0.000  833.200       59.717 1615.975    0.000 1615.975
397.00  1283.860  355.209    0.000  355.209      256.291  854.724    0.000  854.724       19.906 1573.953    0.000 1573.953
398.00  1231.972  404.416    0.000  404.416      253.090  886.889    0.000  886.889        0.000 1776.124    0.000 1776.124
399.00  1159.206  389.439    0.000  389.439      165.327  960.300    0.000  960.300        9.953 1724.752    0.000 1724.752
400.00  1238.311  430.894    0.000  430.894      137.913 1022.515    0.000 1022.515        0.000 1650.458    0.000 1650.458
401.00  1226.698  417.523    0.000  417.523      216.213  849.407    0.000  849.407       10.154 1510.717    0.000 1510.717
402.00  1233.767  353.318    0.000  353.318      195.330  897.701    0.000  897.701       49.764 1629.948    0.000 1629.948
403.00  1180.192  451.303    0.000  451.303      176.999  931.723    0.000  931.723        0.000 1604.213    0.000 1604.213
404.00  1216.653  366.329    0.000  366.329      124.428  913.827    0.000  913.827        0.000 1625.124    0.000 1625.124
405.00  1212.856  418.092    0.000  418.092      192.823  976.433    0.000  976.433       10.154 1692.683    0.000 1692.683
406.00  1198.661  441.262    0.000  441.262      128.319  962.941    0.000  962.941        9.953 1702.736    0.000 1702.736
407.00  1164.067  427.863    0.000  427.863      223.087  930.301    0.000  930.301       59.717 1913.354    0.000 1913.354
408.00  1169.789  412.181    0.000  412.181      144.921  951.399    0.000  951.399       49.764 1574.154    0.000 1574.154
409.00  1232.019  357.053    0.000  357.053      106.356 1018.971    0.000 1018.971        0.000 1581.189    0.000 1581.189
410.00  1170.498  383.971    0.000  383.971       52.832 1013.361    0.000 1013.361        0.000 1444.566    0.000 1444.566
411.00  1199.703  363.992    0.000  363.992      131.518  898.776    0.000  898.776        0.000 1513.128    0.000 1513.128
412.00  1160.911  393.321    0.000  393.321      114.785  943.398    0.000  943.398        0.000 1677.502    0.000 1677.502
413.00  1151.425  409.689    0.000  409.689      170.295  908.286    0.000  908.286        0.000 1594.457    0.000 1594.457
414.00  1216.480  411.644    0.000  411.644      209.293  952.174    0.000  952.174        9.953 1573.651    0.000 1573.651
415.00  1257.366  334.158    0.000  334.158      264.635  872.323    0.000  872.323      109.481 1624.320    0.000 1624.320
416.00  1334.592  290.468    0.000  290.468      243.063  904.019    0.000  904.019        0.000 1783.766    0.000 1783.766
417.00  1214.349  347.199    0.000  347.199      218.678  866.137    0.000  866.137       79.623 1474.123    0.000 1474.123
418.00  1280.448  301.232    0.000  301.232      181.755  991.560    0.000  991.560        0.000 1812.617    0.000 1812.617
419.00  1264.825  345.408    0.000  345.408      251.018  870.200    0.000  870.200        0.000 1686.246    0.000 1686.246
420.00  1258.855  384.274    0.000  384.274      183.009  944.395    0.000  944.395        0.000 1835.641    0.000 1835.641
421.00  1245.963  323.619    0.000  323.619      171.726 1004.536    0.000 1004.536        0.000 1630.553    0.000 1630.553
422.00  1301.660  330.643    0.000  330.643       95.807 1034.021    0.000 1034.021        0.000 1876.558    0.000 1876.558
423.00  1293.804  311.864    0.000  311.864       94.467 1056.145    0.000 1056.145        0.000 2014.184    0.000 2014.184
424.00  1266.811  366.773    0.000  366.773      209.165 1024.670    0.000 1024.670       50.568 1800.150    0.000 1800.150
425.00  1326.659  371.530    0.000  371.530      154.345  989.532    0.000  989.532        9.953 1939.691    0.000 1939.691
426.00  1254.283  345.341    0.000  345.341      167.835 1049.533    0.000 1049.533        9.953 1854.339    0.000 1854.339
427.00  1272.081  316.273    0.000  316.273      123.736  994.848    0.000  994.848        0.000 1781.352    0.000 1781.352
428.00  1164.166  362.666    0.000  362.666       15.132 1115.638    0.000 1115.638        0.000 1842.875    0.000 1842.875
429.00  1260.939  290.813    0.000  290.813      120.277 1060.686    0.000 1060.686        0.000 1876.252    0.000 1876.252
430.00  1327.261  289.644    0.000  289.644       49.805 1138.505    0.000 1138.505        0.000 1834.530    0.000 1834.530
431.00  1447.377  239.047    0.000  239.047       27.670 1162.020    0.000 1162.020        0.000 1890.920    0.000 1890.920
432.00  1410.286  271.865    0.000  271.865      168.007 1067.813    0.000 1067.813       39.811 1935.463    0.000 1935.463
433.00  1430.522  234.963    0.000  234.963      234.154 1002.371    0.000 1002.371       60.320 2108.385    0.000 2108.385
434.00  1318.650  240.629    0.000  240.629       20.882 1222.760    0.000 1222.760        0.000 1955.668    0.000 1955.668
435.00  1296.740  279.591    0.000  279.591       79.724 1082.645    0.000 1082.645        0.000 1662.515    0.000 1662.515
436.00  1365.920  261.832    0.000  261.832        9.079 1117.112    0.000 1117.112        0.000 1625.926    0.000 1625.926
437.00  1329.821  303.662    0.000  303.662       36.576 1044.093    0.000 1044.093        0.000 1715.399    0.000 1715.399
438.00  1283.326  322.379    0.000  322.379       14.527 1099.817    0.000 1099.817        0.000 1704.241    0.000 1704.241
439.00  1325.036  317.188    0.000  317.188      180.979  994.379    0.000  994.379        0.000 1862.182    0.000 1862.182
440.00  1201.485  437.042    0.000  437.042      198.099  907.299    0.000  907.299        9.953 1622.912    0.000 1622.912
441.00  1162.893  456.394    0.000  456.394      169.218  972.669    0.000  972.669        0.000 1719.927    0.000 1719.927
442.00  1291.691  357.325    0.000  357.325       62.776 1067.555    0.000 1067.555        0.000 1601.492    0.000 1601.492
443.00  1279.525  330.760    0.000  330.760      114.180 1125.091    0.000 1125.091        0.000 1694.381    0.000 1694.381
444.00  1217.535  335.637    0.000  335.637       97.102 1045.376    0.000 1045.376        0.000 1693.276    0.000 1693.276
445.00  1287.683  336.279    0.000  336.279      137.440 1031.369    0.000 1031.369        0.000 1847.094    0.000 1847.094
446.00  1325.088  302.665    0.000  302.665      123.778  978.277    0.000  978.277        0.000 1734.292    0.000 1734.292
447.00  1318.742  305.100    0.000  305.100      124.988 1029.767    0.000 1029.767        0.000 1636.576    0.000 1636.576
448.00  1271.950  318.168    0.000  318.168      111.069 1003.481    0.000 1003.481        0.000 1859.056    0.000 1859.056
449.00  1340.786  235.022    0.000  235.022      163.641 1040.794    0.000 1040.794        0.000 2048.661    0.000 2048.661
450.00  1293.778  295.726    0.000  295.726      119.107  970.706    0.000  970.706        0.000 1507.084    0.000 1507.084
451.00  1372.557  254.541    0.000  254.541      169.558 1015.545    0.000 1015.545        0.000 1624.712    0.000 1624.712
452.00  1478.250  251.026    0.000  251.026      161.259 1022.639    0.000 1022.639        0.000 1592.344    0.000 1592.344
453.00  1356.460  241.521    0.000  241.521       90.054 1015.929    0.000 1015.929        0.000 1729.668    0.000 1729.668
454.00  1307.091  248.668    0.000  248.668      190.398 1022.073    0.000 1022.073        0.000 2030.559    0.000 2030.559
455.00  1451.701  218.104    0.000  218.104      103.630 1067.121    0.000 1067.121        0.000 1694.381    0.000 1694.381
456.00  1382.377  267.536    0.000  267.536      225.508  914.762    0.000  914.762        0.000 1802.150    0.000 1802.150
457.00  1358.963  308.343    0.000  308.343      180.459  943.219    0.000  943.219        0.000 1696.903    0.000 1696.903
458.00  1373.990  249.601    0.000  249.601      142.413  946.370    0.000  946.370        0.000 1822.565    0.000 1822.565
459.00  1301.652  304.704    0.000  304.704       98.142 1003.748    0.000 1003.748        0.000 1856.950    0.000 1856.950
460.00  1295.826  317.176    0.000  317.176      148.466 1024.545    0.000 1024.545        0.000 1612.452    0.000 1612.452
461.00  1421.818  311.498    0.000  311.498      167.144  938.430    0.000  938.430        0.000 1485.382    0.000 1485.382
462.00  1416.097  295.459    0.000  295.459      258.714  896.239    0.000  896.239      159.245 1504.283    0.000 1504.283
463.00  1425.369  265.321    0.000  265.321      139.214  969.819    0.000  969.819        0.000 1645.231    0.000 1645.231
464.00  1318.644  269.067    0.000  269.067      148.207  913.566    0.000  913.566       29.858 1767.478    0.000 1767.478
465.00  1304.638  268.196    0.000  268.196       80.502  982.563    0.000  982.563        0.000 1610.545    0.000 1610.545
466.00  1265.706  327.408    0.000  327.408      189.320  919.488    0.000  919.488        0.000 1424.255    0.000 1424.255
467.00  1299.159  305.344    0.000  305.344       58.971 1109.065    0.000 1109.065        0.000 1594.560    0.000 1594.560
468.00  1365.664  290.204    0.000  290.204      100.044  994.162    0.000  994.162        0.000 1630.352    0.000 1630.352
469.00  1329.524  299.890    0.000  299.890      238.955  919.966    0.000  919.966        0.000 1737.218    0.000 1737.218
470.00  1357.223  320.108    0.000  320.108      164.895  967.651    0.000  967.651        0.000 1784.469    0.000 1784.469
471.00  1300.173  300.600    0.000  300.600      214.571  938.468    0.000  938.468        0.000 1648.345    0.000 1648.345
472.00  1261.996  340.823    0.000  340.823      199.134  962.514    0.000  962.514        0.000 1590.741    0.000 1590.741
473.00  1308.726  346.441    0.000  346.441      160.527  902.627    0.000  902.627       40.616 1524.286    0.000 1524.286
474.00  1282.342  331.897    0.000  331.897      144.315  964.538    0.000  964.538       81.231 1773.007    0.000 1773.007
475.00  1363.460  336.069    0.000  336.069      188.066  944.868    0.000  944.868        0.000 1583.201    0.000 1583.201
476.00  1362.581  348.087    0.000  348.087      247.559  902.764    0.000  902.764       49.965 1668.152    0.000 1668.152
477.00  1388.479  336.669    0.000  336.669      228.317  982.008    0.000  982.008       10.154 1821.868    0.000 1821.868
478.00  1347.124  298.676    0.000  298.676      235.495  935.004    0.000  935.004        0.000 1674.988    0.000 1674.988
479.00  1418.972  272.972    0.000  272.972      281.667  889.141    0.000  889.141      181.765 1692.884    0.000 1692.884
480.00  1270.273  426.642    0.000  426.642      202.855  902.892    0.000  902.892      101.338 1438.031    0.000 1438.031
481.00  1309.347  387.256    0.000  387.256      233.854  991.388    0.000  991.388       39.811 1802.264    0.000 1802.264
482.00  1389.741  368.907    0.000  368.907      167.273 1076.991    0.000 1076.991        0.000 2015.594    0.000 2015.594
483.00  1392.233  354.263    0.000  354.263      197.667  992.300    0.000  992.300        0.000 1924.714    0.000 1924.714
484.00  1475.736  239.467    0.000  239.467      120.925 1064.578    0.000 1064.578        0.000 2002.119    0.000 2002.119
485.00  1361.343  318.155    0.000  318.155      138.954 1011.062    0.000 1011.062       20.308 1783.966    0.000 1783.966
486.00  1338.253  309.143    0.000  309.143       34.933 1076.305    0.000 1076.305        0.000 1859.969    0.000 1859.969
487.00  1339.765  325.770    0.000  325.770      121.227  996.408    0.000  996.408        0.000 1670.967    0.000 1670.967
488.00  1378.821  272.495    0.000  272.495      225.077  938.946    0.000  938.946       10.154 1680.516    0.000 1680.516
489.00  1414.337  316.716    0.000  316.716       98.055 1105.267    0.000 1105.267        0.000 1825.586    0.000 1825.586
490.00  1381.494  254.268    0.000  254.268      140.511 1021.868    0.000 1021.868        0.000 1874.948    0.000 1874.948
491.00  1347.908  367.266    0.000  367.266      141.376 1073.666    0.000 1073.666        0.000 1872.838    0.000 1872.838
492.00  1330.277  338.274    0.000  338.274      174.188  996.627    0.000  996.627        0.000 1931.349    0.000 1931.349
493.00  1227.989  372.660    0.000  372.660      141.203 1007.558    0.000 1007.558        0.000 1735.708    0.000 1735.708
494.00  1325.632  328.284    0.000  328.284      166.190 1024.589    0.000 1024.589        0.000 1886.006    0.000 1886.006
495.00  1133.358  433.759    0.000  433.759       60.440 1141.886    0.000 1141.886        0.000 2161.166    0.000 2161.166
496.00  1192.668  431.958    0.000  431.958       11.283 1178.462    0.000 1178.462        0.000 1863.787    0.000 1863.787
497.00  1299.002  324.861    0.000  324.861      115.564  978.154    0.000  978.154        0.000 1886.507    0.000 1886.507
498.00  1228.832  417.252    0.000  417.252       58.453 1090.745    0.000 1090.745        0.000 1676.094    0.000 1676.094
499.00  1276.954  423.215    0.000  423.215      187.419  964.501    0.000  964.501        0.000 1700.826    0.000 1700.826
500.00  1170.940  456.093    0.000  456.093      193.515  929.433    0.000  929.433       20.308 1643.722    0.000 1643.722
501.00  1150.835  477.380    0.000  477.380      237.483  884.215    0.000  884.215        0.000 1800.957    0.000 1800.957
502.00  1164.824  480.816    0.000  480.816       73.799 1061.173    0.000 1061.173        0.000 1836.144    0.000 1836.144
503.00  1205.517  455.915    0.000  455.915      123.129 1034.323    0.000 1034.323        0.000 1744.658    0.000 1744.658
504.00  1159.333  478.036    0.000  478.036      165.759 1028.185    0.000 1028.185        0.000 1722.340    0.000 1722.340
505.00  1202.193  516.917    0.000  516.917       68.006 1125.984    0.000 1125.984        0.000 1820.360    0.000 1820.360
506.00  1091.395  500.282    0.000  500.282      144.748  976.646    0.000  976.646        0.000 1530.823    0.000 1530.823
507.00  1236.371  439.920    0.000  439.920      283.008  912.013    0.000  912.013        9.953 1773.712    0.000 1773.712
508.00  1161.976  525.355    0.000  525.355      218.762  976.126    0.000  976.126        0.000 1683.735    0.000 1683.735
509.00  1241.842  460.455    0.000  460.455      223.607  925.022    0.000  925.022        0.000 1895.457    0.000 1895.457
510.00  1287.843  466.811    0.000  466.811       58.278 1153.261    0.000 1153.261        0.000 1622.208    0.000 1622.208
511.00  1288.751  402.051    0.000  402.051      279.120  935.662    0.000  935.662       29.858 1537.157    0.000 1537.157
512.00  1322.868  413.890    0.000  413.890      340.942  893.079    0.000  893.079       69.670 1497.346    0.000 1497.346
513.00  1355.693  400.306    0.000  400.306      240.555 1039.333    0.000 1039.333       39.811 1836.644    0.000 1836.644
514.00  1233.100  511.747    0.000  511.747      239.301  994.457    0.000  994.457        0.000 1909.633    0.000 1909.633
515.00  1357.290  419.782    0.000  419.782      396.587  836.745    0.000  836.745      159.245 1642.315    0.000 1642.315
516.00  1334.866  349.325    0.000  349.325      311.585  903.322    0.000  903.322       91.184 1823.877    0.000 1823.877
517.00  1476.769  294.142    0.000  294.142      263.552 1006.387    0.000 1006.387        0.000 1834.733    0.000 1834.733
518.00  1363.419  409.466    0.000  409.466      234.243 1068.396    0.000 1068.396        0.000 1980.108    0.000 1980.108
519.00  1428.732  332.046    0.000  332.046       78.902 1118.497    0.000 1118.497        0.000 1572.243    0.000 1572.243
520.00  1496.115  270.384    0.000  270.384      226.028  912.191    0.000  912.191        0.000 1683.232    0.000 1683.232
521.00  1308.218  311.763    0.000  311.763      325.813  841.367    0.000  841.367       50.166 1622.710    0.000 1622.710
522.00  1467.750  290.495    0.000  290.495      364.507  834.060    0.000  834.060       99.528 1539.569    0.000 1539.569
523.00  1446.574  238.221    0.000  238.221      270.041  855.676    0.000  855.676       49.764 1566.410    0.000 1566.410
524.00  1440.063  256.055    0.000  256.055      109.987 1010.103    0.000 1010.103        0.000 1585.008    0.000 1585.008
525.00  1442.194  248.081    0.000  248.081      386.037  786.110    0.000  786.110        0.000 1633.062    0.000 1633.062
526.00  1492.666  242.304    0.000  242.304      279.682  923.248    0.000  923.248        0.000 1662.519    0.000 1662.519
527.00  1586.446  223.015    0.000  223.015      299.828  932.372    0.000  932.372        0.000 1675.184    0.000 1675.184
528.00  1530.123  231.716    0.000  231.716      172.763 1072.822    0.000 1072.822        0.000 1667.840    0.000 1667.840
529.00  1550.589  246.946    0.000  246.946      141.375 1112.044    0.000 1112.044        0.000 1895.249    0.000 1895.249
530.00  1451.749  303.104    0.000  303.104      102.032 1101.409    0.000 1101.409        0.000 1843.474    0.000 1843.474
531.00  1534.888  219.575    0.000  219.575      139.127 1228.152    0.000 1228.152        0.000 2199.051    0.000 2199.051
532.00  1440.487  206.399    0.000  206.399      112.928 1011.998    0.000 1011.998        0.000 1683.120    0.000 1683.120
533.00  1487.960  238.387    0.000  238.387       41.764 1065.040    0.000 1065.040        0.000 1783.946    0.000 1783.946
534.00  1525.325  216.440    0.000  216.440      137.485  993.360    0.000  993.360        0.000 1608.817    0.000 1608.817
535.00  1480.220  218.320    0.000  218.320       62.342 1074.639    0.000 1074.639        0.000 1756.904    0.000 1756.904
536.00  1481.210  217.823    0.000  217.823      137.398  893.698    0.000  893.698        0.000 1747.753    0.000 1747.753
537.00  1489.442  196.550    0.000  196.550      104.021 1046.139    0.000 1046.139        0.000 1616.660    0.000 1616.660
538.00  1335.656  231.103    0.000  231.103      125.985  919.088    0.000  919.088        0.000 1545.993    0.000 1545.993
539.00  1451.250  262.640    0.000  262.640      271.334  910.562    0.000  910.562        0.000 1588.008    0.000 1588.008
540.00  1534.732  182.851    0.000  182.851      205.618  896.077    0.000  896.077        0.000 1528.191    0.000 1528.191
541.00  1381.262  300.383    0.000  300.383      246.994  923.579    0.000  923.579        0.000 1647.425    0.000 1647.425
542.00  1447.849  253.954    0.000  253.954      163.725  935.768    0.000  935.768        0.000 1556.342    0.000 1556.342
543.00  1424.933  224.625    0.000  224.625      152.702  902.823    0.000  902.823        0.000 1536.941    0.000 1536.941
544.00  1379.866  254.866    0.000  254.866      108.733  876.798    0.000  876.798        0.000 1445.054    0.000 1445.054
545.00  1352.269  276.076    0.000  276.076       44.358  933.872    0.000  933.872        0.000 1575.044    0.000 1575.044
546.00  1324.806  259.961    0.000  259.961       35.798  836.939    0.000  836.939        0.000 1436.206    0.000 1436.206
547.00  1448.292  246.811    0.000  246.811       79.897  941.052    0.000  941.052        0.000 1461.743    0.000 1461.743
548.00  1537.096  210.478    0.000  210.478      230.349  882.209    0.000  882.209        0.000 1625.914    0.000 1625.914
549.00  1408.618  233.830    0.000  233.830      250.326  893.360    0.000  893.360        0.000 1564.086    0.000 1564.086
550.00  1432.471  218.969    0.000  218.969       97.492  954.800    0.000  954.800        0.000 1446.159    0.000 1446.159
551.00  1405.859  249.601    0.000  249.601       82.232 1018.443    0.000 1018.443        0.000 1694.280    0.000 1694.280
552.00  1345.277  252.924    0.000  252.924      181.797  972.836    0.000  972.836        9.953 1749.474    0.000 1749.474
553.00  1386.489  269.971    0.000  269.971       54.907 1103.265    0.000 1103.265        0.000 1644.313    0.000 1644.313
554.00  1381.331  271.714    0.000  271.714      115.695  969.153    0.000  969.153        0.000 1484.968    0.000 1484.968
555.00  1411.213  243.457    0.000  243.457      280.847  868.850    0.000  868.850        0.000 1538.751    0.000 1538.751
556.00  1464.633  232.976    0.000  232.976      219.887  946.505    0.000  946.505        0.000 1644.617    0.000 1644.617
557.00  1481.754  204.830    0.000  204.830      241.764  949.699    0.000  949.699        0.000 1810.694    0.000 1810.694
558.00  1528.071  240.830    0.000  240.830      175.658  941.398    0.000  941.398        0.000 1543.474    0.000 1543.474
559.00  1418.737  220.541    0.000  220.541      272.411  959.942    0.000  959.942        0.000 1889.106    0.000 1889.106
560.00  1363.819  239.887    0.000  239.887      167.661  939.886    0.000  939.886        0.000 1662.811    0.000 1662.811
561.00  1390.711  255.287    0.000  255.287      193.383  901.444    0.000  901.444        0.000 1887.295    0.000 1887.295
562.00  1401.010  262.347    0.000  262.347      159.142  930.157    0.000  930.157        0.000 1655.267    0.000 1655.267
563.00  1368.558  288.866    0.000  288.866      155.382  978.051    0.000  978.051        0.000 1955.659    0.000 1955.659
564.00  1428.618  242.300    0.000  242.300      193.121  915.926    0.000  915.926        0.000 1856.931    0.000 1856.931
565.00  1343.254  261.112    0.000  261.112      124.641  931.181    0.000  931.181        0.000 1796.006    0.000 1796.006
566.00  1298.922  268.694    0.000  268.694      153.825  881.472    0.000  881.472        0.000 1803.755    0.000 1803.755
567.00  1365.261  275.024    0.000  275.024      123.301  959.809    0.000  959.809        0.000 1799.733    0.000 1799.733
568.00  1337.854  278.956    0.000  278.956      192.429  827.774    0.000  827.774        0.000 1687.938    0.000 1687.938
569.00  1390.851  262.094    0.000  262.094      149.199  961.321    0.000  961.321        0.000 1935.149    0.000 1935.149
570.00  1371.592  215.852    0.000  215.852      163.202  903.038    0.000  903.038        0.000 1854.415    0.000 1854.415
571.00  1360.372  267.171    0.000  267.171      189.967  874.467    0.000  874.467        0.000 1955.459    0.000 1955.459
572.00  1385.569  263.530    0.000  263.530      139.731  905.938    0.000  905.938        0.000 1596.451    0.000 1596.451
573.00  1357.462  259.026    0.000  259.026      197.014  825.652    0.000  825.652        0.000 1845.977    0.000 1845.977
574.00  1354.749  301.287    0.000  301.287       91.137  867.740    0.000  867.740        9.953 1570.630    0.000 1570.630
575.00  1345.820  303.873    0.000  303.873       80.285  900.029    0.000  900.029        0.000 1550.019    0.000 1550.019
576.00  1189.124  299.071    0.000  299.071       67.359  864.142    0.000  864.142        0.000 1661.307    0.000 1661.307
577.00  1306.365  307.586    0.000  307.586       90.964  853.209    0.000  853.209       19.906 1538.258    0.000 1538.258
578.00  1291.789  301.519    0.000  301.519       50.930  936.350    0.000  936.350        0.000 1517.952    0.000 1517.952
579.00  1285.984  335.969    0.000  335.969       86.252  952.647    0.000  952.647        0.000 1509.004    0.000 1509.004
580.00  1293.246  301.556    0.000  301.556       72.720  922.000    0.000  922.000        9.953 1509.608    0.000 1509.608
581.00  1273.951  331.785    0.000  331.785       52.659  864.273    0.000  864.273        0.000 1599.179    0.000 1599.179
582.00  1312.578  308.278    0.000  308.278       89.063  878.412    0.000  878.412        0.000 1630.143    0.000 1630.143
583.00  1357.839  255.078    0.000  255.078       98.141  957.042    0.000  957.042        0.000 1862.269    0.000 1862.269
584.00  1322.821  285.892    0.000  285.892       85.993  896.006    0.000  896.006        0.000 1795.115    0.000 1795.115
585.00  1319.808  285.408    0.000  285.408      156.421  930.107    0.000  930.107       19.906 1783.551    0.000 1783.551
586.00  1353.029  276.221    0.000  276.221      136.662 1006.067    0.000 1006.067        0.000 1977.476    0.000 1977.476
587.00  1251.667  317.120    0.000  317.120       89.668  978.320    0.000  978.320        0.000 1689.055    0.000 1689.055
588.00  1365.364  283.934    0.000  283.934      135.237  928.160    0.000  928.160        0.000 1775.709    0.000 1775.709
589.00  1409.593  205.437    0.000  205.437       74.449  967.339    0.000  967.339        0.000 1743.041    0.000 1743.041
590.00  1371.833  210.854    0.000  210.854       85.473  968.463    0.000  968.463       39.811 1680.308    0.000 1680.308
591.00  1319.019  220.528    0.000  220.528       87.247  917.052    0.000  917.052       49.764 1571.527    0.000 1571.527
592.00  1272.913  260.131    0.000  260.131      112.755  933.226    0.000  933.226       59.717 1670.153    0.000 1670.153
593.00  1310.719  248.209    0.000  248.209       94.510  945.762    0.000  945.762       69.670 1722.730    0.000 1722.730
594.00  1368.455  228.622    0.000  228.622       61.868  965.213    0.000  965.213        0.000 1826.278    0.000 1826.278
595.00  1303.416  254.971    0.000  254.971       41.937  959.078    0.000  959.078        0.000 1581.785    0.000 1581.785
596.00  1439.778  162.611    0.000  162.611       65.672  995.120    0.000  995.120        0.000 1766.653    0.000 1766.653
597.00  1343.227  223.935    0.000  223.935       60.181 1018.001    0.000 1018.001        0.000 1684.424    0.000 1684.424
598.00  1247.239  243.343    0.000  243.343       23.779  923.105    0.000  923.105        0.000 1563.382    0.000 1563.382
599.00  1330.422  254.284    0.000  254.284        1.902  971.319    0.000  971.319        0.000 1751.386    0.000 1751.386
600.00  1284.330  287.644    0.000  287.644       18.245  951.046    0.000  951.046        0.000 1622.001    0.000 1622.001
601.00  1311.968  275.438    0.000  275.438       38.176  893.716    0.000  893.716        0.000 1548.711    0.000 1548.711
602.00  1338.860  246.263    0.000  246.263       80.243  877.414    0.000  877.414        0.000 1520.762    0.000 1520.762
603.00  1278.945  331.564    0.000  331.564       43.796  880.397    0.000  880.397        0.000 1522.871    0.000 1522.871
604.00  1290.619  322.103    0.000  322.103       49.114  897.772    0.000  897.772        0.000 1523.273    0.000 1523.273
605.00  1219.707  337.724    0.000  337.724       45.396  882.482    0.000  882.482        0.000 1558.467    0.000 1558.467
606.00  1240.273  356.833    0.000  356.833       38.435  926.871    0.000  926.871        0.000 1544.084    0.000 1544.084
607.00  1213.806  343.839    0.000  343.839       32.858  965.997    0.000  965.997        0.000 1515.230    0.000 1515.230
608.00  1249.242  355.462    0.000  355.462       56.463  928.908    0.000  928.908        0.000 1601.891    0.000 1601.891
609.00  1239.019  334.437    0.000  334.437       87.074  980.688    0.000  980.688        0.000 1662.710    0.000 1662.710
610.00  1210.836  306.161    0.000  306.161       29.053  952.990    0.000  952.990        0.000 1458.335    0.000 1458.335
611.00  1270.101  259.562    0.000  259.562       29.831 1014.248    0.000 1014.248        0.000 1533.531    0.000 1533.531
612.00  1329.049  256.490    0.000  256.490       27.367  909.320    0.000  909.320        0.000 1592.140    0.000 1592.140
613.00  1353.849  278.623    0.000  278.623       76.438  988.784    0.000  988.784        0.000 1532.724    0.000 1532.724
614.00  1345.867  273.618    0.000  273.618       66.104  986.020    0.000  986.020        0.000 1590.132    0.000 1590.132
615.00  1320.415  257.894    0.000  257.894       53.005  949.221    0.000  949.221        0.000 1562.082    0.000 1562.082
616.00  1333.089  242.152    0.000  242.152       61.868  936.514    0.000  936.514        0.000 1524.179    0.000 1524.179
617.00  1321.773  297.787    0.000  297.787       82.274  955.407    0.000  955.407        0.000 1661.809    0.000 1661.809
618.00  1246.340  327.953    0.000  327.953       19.974  973.525    0.000  973.525        0.000 1570.828    0.000 1570.828
619.00  1226.632  359.984    0.000  359.984       78.556  940.838    0.000  940.838        0.000 1532.724    0.000 1532.724
620.00  1230.995  351.534    0.000  351.534       89.322  905.601    0.000  905.601        0.000 1550.418    0.000 1550.418
621.00  1309.665  323.904    0.000  323.904       56.636  924.925    0.000  924.925        0.000 1462.047    0.000 1462.047
622.00  1218.239  363.011    0.000  363.011       90.792  954.373    0.000  954.373        0.000 1660.505    0.000 1660.505
623.00  1369.678  246.075    0.000  246.075       78.081  909.701    0.000  909.701        0.000 1502.862    0.000 1502.862
624.00  1378.119  233.531    0.000  233.531       63.770  922.505    0.000  922.505        0.000 1571.230    0.000 1571.230
625.00  1313.870  266.995    0.000  266.995       78.081  900.669    0.000  900.669       39.811 1522.973    0.000 1522.973
626.00  1373.916  272.442    0.000  272.442       67.229  981.735    0.000  981.735        0.000 1540.865    0.000 1540.865
627.00  1449.643  238.542    0.000  238.542      151.795  927.470    0.000  927.470        0.000 1802.651    0.000 1802.651
628.00  1419.411  214.987    0.000  214.987      106.053  948.929    0.000  948.929        9.953 1551.228    0.000 1551.228
629.00  1354.486  280.379    0.000  280.379       81.929  957.268    0.000  957.268        0.000 1601.792    0.000 1601.792
630.00  1348.264  349.432    0.000  349.432       98.227  968.116    0.000  968.116       49.764 1580.179    0.000 1580.179
631.00  1407.871  253.367    0.000  253.367       60.096 1010.273    0.000 1010.273        0.000 1652.062    0.000 1652.062
632.00  1451.985  299.783    0.000  299.783       36.360  969.540    0.000  969.540        0.000 1611.140    0.000 1611.140
633.00  1261.663  286.138    0.000  286.138       90.792  896.559    0.000  896.559        0.000 1606.008    0.000 1606.008
634.00  1309.877  251.016    0.000  251.016       70.947  914.284    0.000  914.284        0.000 1561.976    0.000 1561.976
635.00  1402.719  220.485    0.000  220.485       47.212 1009.484    0.000 1009.484        0.000 1592.840    0.000 1592.840
636.00  1344.117  252.088    0.000  252.088       21.790  951.908    0.000  951.908        0.000 1673.774    0.000 1673.774
637.00  1313.354  312.748    0.000  312.748       89.322  926.647    0.000  926.647       39.811 1621.895    0.000 1621.895
638.00  1313.323  290.887    0.000  290.887       56.291  886.321    0.000  886.321       39.811 1420.532    0.000 1420.532
639.00  1321.456  316.136    0.000  316.136       41.764  881.867    0.000  881.867        0.000 1518.550    0.000 1518.550
640.00  1242.950  220.116    0.000  220.116       56.378  888.994    0.000  888.994       19.906 1581.680    0.000 1581.680
641.00  1263.051  270.664    0.000  270.664       33.333  861.756    0.000  861.756        0.000 1665.021    0.000 1665.021
642.00  1256.192  244.555    0.000  244.555       43.840  855.365    0.000  855.365        9.953 1581.283    0.000 1581.283
643.00  1245.966  255.387    0.000  255.387       56.464  895.102    0.000  895.102       39.811 1498.043    0.000 1498.043
644.00  1258.629  251.556    0.000  251.556       32.685  868.510    0.000  868.510        0.000 1621.193    0.000 1621.193
645.00  1284.425  296.483    0.000  296.483        0.000  938.804    0.000  938.804        0.000 1452.096    0.000 1452.096
646.00  1277.873  259.873    0.000  259.873       27.238 1005.000    0.000 1005.000        0.000 1551.628    0.000 1551.628
647.00  1262.069  252.116    0.000  252.116       27.583  912.001    0.000  912.001        0.000 1529.810    0.000 1529.810
648.00  1193.428  289.548    0.000  289.548       25.422  895.577    0.000  895.577        0.000 1489.596    0.000 1489.596
649.00  1310.119  247.044    0.000  247.044       38.133  945.984    0.000  945.984        0.000 1521.262    0.000 1521.262
650.00  1224.875  337.655    0.000  337.655       65.370  926.479    0.000  926.479       29.858 1593.043    0.000 1593.043
651.00  1289.877  270.348    0.000  270.348       72.634  930.668    0.000  930.668       39.811 1402.528    0.000 1402.528
652.00  1281.932  263.296    0.000  263.296       36.360  979.013    0.000  979.013        0.000 1653.467    0.000 1653.467
653.00  1253.298  323.783    0.000  323.783       63.554  877.193    0.000  877.193        0.000 1442.645    0.000 1442.645
654.00  1231.222  319.581    0.000  319.581       34.630  909.448    0.000  909.448        0.000 1532.621    0.000 1532.621
655.00  1196.082  368.370    0.000  368.370        0.000  913.772    0.000  913.772        0.000 1404.443    0.000 1404.443
656.00  1162.207  293.168    0.000  293.168       34.501  891.294    0.000  891.294        0.000 1538.357    0.000 1538.357
657.00  1228.170  275.501    0.000  275.501       81.713  875.469    0.000  875.469       79.623 1452.199    0.000 1452.199
658.00  1313.731  262.821    0.000  262.821       59.144 1023.752    0.000 1023.752        0.000 1753.694    0.000 1753.694
659.00  1288.564  277.181    0.000  277.181       41.764  874.909    0.000  874.909        0.000 1420.834    0.000 1420.834
660.00  1265.843  317.835    0.000  317.835       19.974  920.780    0.000  920.780        0.000 1451.698    0.000 1451.698
661.00  1248.707  341.089    0.000  341.089       12.754  949.352    0.000  949.352        0.000 1551.121    0.000 1551.121
662.00  1202.441  329.992    0.000  329.992        1.816  957.480    0.000  957.480        0.000 1602.594    0.000 1602.594
663.00  1179.284  355.471    0.000  355.471       40.337  924.020    0.000  924.020        0.000 1422.240    0.000 1422.240
664.00  1212.302  300.322    0.000  300.322       62.430  936.475    0.000  936.475        0.000 1632.153    0.000 1632.153
665.00  1320.345  284.398    0.000  284.398       73.066  936.685    0.000  936.685        0.000 1580.578    0.000 1580.578
666.00  1274.774  296.929    0.000  296.929       49.114  881.774    0.000  881.774        0.000 1622.396    0.000 1622.396
667.00  1288.038  249.920    0.000  249.920       52.659  981.426    0.000  981.426        0.000 1885.390    0.000 1885.390
668.00  1351.123  271.932    0.000  271.932       34.846 1039.920    0.000 1039.920        0.000 1693.975    0.000 1693.975
669.00  1365.069  281.782    0.000  281.782       58.366  911.215    0.000  911.215        0.000 1553.833    0.000 1553.833
670.00  1345.474  300.486    0.000  300.486       90.878  900.887    0.000  900.887       19.906 1521.662    0.000 1521.662
671.00  1320.021  317.086    0.000  317.086       78.513 1001.101    0.000 1001.101        0.000 1572.635    0.000 1572.635
672.00  1389.744  247.199    0.000  247.199       67.273  968.232    0.000  968.232        0.000 1403.227    0.000 1403.227
673.00  1448.145  255.663    0.000  255.663       77.086  949.178    0.000  949.178        0.000 1404.538    0.000 1404.538
674.00  1428.927  282.750    0.000  282.750       52.659  945.729    0.000  945.729        0.000 1501.664    0.000 1501.664
675.00  1461.661  231.806    0.000  231.806       81.279  992.725    0.000  992.725        0.000 1681.920    0.000 1681.920
676.00  1338.495  288.001    0.000  288.001       99.307  917.493    0.000  917.493        0.000 1552.028    0.000 1552.028
677.00  1358.980  275.771    0.000  275.771       80.805  885.495    0.000  885.495        0.000 1514.120    0.000 1514.120
678.00  1250.500  323.128    0.000  323.128        7.263  996.092    0.000  996.092        0.000 1600.784    0.000 1600.784
679.00  1413.089  218.603    0.000  218.603       67.186  930.501    0.000  930.501        0.000 1552.324    0.000 1552.324
680.00  1348.879  277.665    0.000  277.665       23.692  974.293    0.000  974.293        0.000 1633.654    0.000 1633.654
681.00  1291.033  390.821    0.000  390.821       33.074  985.276    0.000  985.276        0.000 1663.215    0.000 1663.215
682.00  1315.253  315.185    0.000  315.185       60.009 1095.909    0.000 1095.909        0.000 1672.460    0.000 1672.460
683.00  1363.047  267.956    0.000  267.956       61.739  939.588    0.000  939.588       29.858 1480.349    0.000 1480.349
684.00  1401.282  294.608    0.000  294.608      116.646 1039.747    0.000 1039.747        9.953 1872.323    0.000 1872.323
685.00  1288.725  237.194    0.000  237.194       51.059  988.824    0.000  988.824        0.000 1703.128    0.000 1703.128
686.00  1279.010  340.525    0.000  340.525       47.212  937.505    0.000  937.505        0.000 1548.708    0.000 1548.708
687.00  1322.692  307.654    0.000  307.654       32.685 1017.923    0.000 1017.923        0.000 1650.849    0.000 1650.849
688.00  1331.949  304.083    0.000  304.083       56.420 1037.678    0.000 1037.678        0.000 1633.256    0.000 1633.256
689.00  1270.422  357.346    0.000  357.346       49.849 1049.313    0.000 1049.313        0.000 1708.660    0.000 1708.660
690.00  1501.441  249.071    0.000  249.071       52.659 1159.249    0.000 1159.249        0.000 1778.629    0.000 1778.629
691.00  1240.399  354.918    0.000  354.918       67.186 1004.429    0.000 1004.429        0.000 1629.436    0.000 1629.436
692.00  1275.850  339.635    0.000  339.635       39.948 1032.068    0.000 1032.068        0.000 1609.937    0.000 1609.937
693.00  1306.804  303.374    0.000  303.374       65.370 1012.045    0.000 1012.045        0.000 1777.426    0.000 1777.426
694.00  1273.281  323.544    0.000  323.544        0.000 1053.367    0.000 1053.367        0.000 1502.360    0.000 1502.360
695.00  1242.008  367.918    0.000  367.918       11.068 1045.761    0.000 1045.761        0.000 1603.397    0.000 1603.397
696.00  1286.271  307.775    0.000  307.775        3.632 1128.905    0.000 1128.905        0.000 1888.715    0.000 1888.715
697.00  1333.557  285.837    0.000  285.837        0.000 1036.684    0.000 1036.684        0.000 1681.209    0.000 1681.209
698.00  1239.345  404.706    0.000  404.706       20.234  972.059    0.000  972.059        0.000 1739.426    0.000 1739.426
699.00  1142.294  408.192    0.000  408.192        5.448  976.940    0.000  976.940        0.000 1681.417    0.000 1681.417
700.00  1163.512  419.128    0.000  419.128       29.053  983.210    0.000  983.210        0.000 1480.450    0.000 1480.450
701.00  1176.034  406.461    0.000  406.461       32.685  952.685    0.000  952.685        0.000 1433.295    0.000 1433.295
702.00  1235.236  319.609    0.000  319.609       23.606 1017.227    0.000 1017.227        0.000 1624.308    0.000 1624.308
703.00  1231.222  345.437    0.000  345.437        0.000 1055.970    0.000 1055.970        0.000 1760.634    0.000 1760.634
704.00  1239.856  336.716    0.000  336.716       45.569 1033.875    0.000 1033.875        0.000 1572.433    0.000 1572.433
705.00  1271.871  319.160    0.000  319.160       25.768  946.721    0.000  946.721        0.000 1491.508    0.000 1491.508
706.00  1399.609  290.893    0.000  290.893       42.024 1079.485    0.000 1079.485        0.000 1643.209    0.000 1643.209
707.00  1375.940  271.995    0.000  271.995       47.212  999.291    0.000  999.291        0.000 1540.769    0.000 1540.769
708.00  1254.299  390.400    0.000  390.400        0.000 1037.472    0.000 1037.472        0.000 1489.498    0.000 1489.498
709.00  1319.228  326.742    0.000  326.742       19.974  939.976    0.000  939.976        0.000 1611.844    0.000 1611.844
710.00  1250.111  326.142    0.000  326.142       29.053 1047.500    0.000 1047.500        0.000 1661.307    0.000 1661.307
711.00  1304.622  304.952    0.000  304.952       61.739  995.663    0.000  995.663        0.000 1670.461    0.000 1670.461
712.00  1268.714  293.608    0.000  293.608       58.107  935.523    0.000  935.523        0.000 1530.415    0.000 1530.415
713.00  1210.966  296.864    0.000  296.864       39.948  986.540    0.000  986.540        0.000 1558.463    0.000 1558.463
714.00  1273.075  294.984    0.000  294.984       71.077 1033.657    0.000 1033.657        0.000 1472.404    0.000 1472.404
715.00  1294.850  310.462    0.000  310.462       25.422 1034.308    0.000 1034.308        0.000 1521.563    0.000 1521.563
716.00  1361.561  277.933    0.000  277.933       38.133 1074.784    0.000 1074.784        0.000 1620.697    0.000 1620.697
717.00  1387.951  251.603    0.000  251.603       12.884 1012.693    0.000 1012.693        0.000 1669.652    0.000 1669.652
718.00  1350.840  290.388    0.000  290.388        0.000  988.439    0.000  988.439        0.000 1601.692    0.000 1601.692
719.00  1281.130  342.924    0.000  342.924        0.000  987.874    0.000  987.874        0.000 1580.177    0.000 1580.177
720.00  1210.170  358.429    0.000  358.429        0.000 1049.438    0.000 1049.438        0.000 1519.256    0.000 1519.256
721.00  1176.028  393.699    0.000  393.699       27.583 1004.221    0.000 1004.221        0.000 1630.044    0.000 1630.044
722.00  1093.705  433.865    0.000  433.865        0.000  974.432    0.000  974.432        0.000 1471.500    0.000 1471.500
723.00  1199.509  431.425    0.000  431.425       14.786 1011.740    0.000 1011.740        0.000 1521.768    0.000 1521.768
724.00  1177.580  413.141    0.000  413.141        9.511 1098.467    0.000 1098.467        0.000 1718.008    0.000 1718.008
725.00  1292.405  328.594    0.000  328.594       67.532  954.763    0.000  954.763        0.000 1618.487    0.000 1618.487
726.00  1325.703  269.844    0.000  269.844       67.791  953.984    0.000  953.984        0.000 1540.266    0.000 1540.266
727.00  1271.209  269.466    0.000  269.466       14.700 1016.015    0.000 1016.015        0.000 1693.074    0.000 1693.074
728.00  1178.457  310.001    0.000  310.001        9.425  937.024    0.000  937.024        0.000 1675.878    0.000 1675.878
729.00  1202.637  334.945    0.000  334.945        5.663  991.248    0.000  991.248        0.000 1500.655    0.000 1500.655
730.00  1203.440  372.257    0.000  372.257       36.576  862.155    0.000  862.155        0.000 1540.870    0.000 1540.870
731.00  1217.603  329.336    0.000  329.336        7.392  927.305    0.000  927.305        0.000 1679.604    0.000 1679.604
732.00  1265.867  330.471    0.000  330.471       43.580  995.829    0.000  995.829        0.000 1822.159    0.000 1822.159
733.00  1381.745  288.261    0.000  288.261       19.974  939.067    0.000  939.067        0.000 1390.170    0.000 1390.170
734.00  1334.828  335.972    0.000  335.972        5.448  981.052    0.000  981.052        0.000 1550.823    0.000 1550.823
735.00  1271.846  348.105    0.000  348.105        3.632 1026.524    0.000 1026.524        0.000 1643.210    0.000 1643.210
736.00  1194.962  376.317    0.000  376.317       20.234  952.425    0.000  952.425        0.000 1641.704    0.000 1641.704
737.00  1227.822  331.751    0.000  331.751       29.140  927.430    0.000  927.430        0.000 1441.137    0.000 1441.137
738.00  1248.272  340.900    0.000  340.900       54.475  936.864    0.000  936.864        0.000 1519.457    0.000 1519.457
739.00  1127.776  451.491    0.000  451.491        3.805  995.916    0.000  995.916        0.000 1489.396    0.000 1489.396
740.00  1142.983  417.753    0.000  417.753       42.024  875.728    0.000  875.728        0.000 1500.658    0.000 1500.658
741.00  1270.360  327.179    0.000  327.179        9.252  974.866    0.000  974.866        0.000 1603.701    0.000 1603.701
742.00  1262.397  326.019    0.000  326.019       43.580  904.605    0.000  904.605        0.000 1461.547    0.000 1461.547
743.00  1362.792  400.857    0.000  400.857       23.606  980.318    0.000  980.318        0.000 1508.905    0.000 1508.905
744.00  1344.827  341.879    0.000  341.879        9.079  926.528    0.000  926.528        0.000 1410.678    0.000 1410.678
745.00  1274.667  388.825    0.000  388.825       27.238  948.625    0.000  948.625        0.000 1461.248    0.000 1461.248
746.00  1237.558  428.819    0.000  428.819       36.317  966.866    0.000  966.866        0.000 1631.653    0.000 1631.653
747.00  1246.923  429.741    0.000  429.741       16.343  969.461    0.000  969.461        0.000 1369.159    0.000 1369.159
748.00  1334.117  299.091    0.000  299.091        3.718 1024.146    0.000 1024.146        0.000 1611.039    0.000 1611.039
749.00  1352.541  309.404    0.000  309.404       32.685 1023.936    0.000 1023.936        0.000 1461.448    0.000 1461.448
750.00  1270.944  317.668    0.000  317.668       14.527  983.207    0.000  983.207        0.000 1499.749    0.000 1499.749
751.00  1312.025  355.008    0.000  355.008       42.197  978.664    0.000  978.664        0.000 1470.293    0.000 1470.293
752.00  1339.633  322.968    0.000  322.968       34.501  971.577    0.000  971.577        0.000 1439.733    0.000 1439.733
753.00  1324.519  338.867    0.000  338.867       19.974  968.214    0.000  968.214        0.000 1548.513    0.000 1548.513
754.00  1388.625  275.878    0.000  275.878       41.764 1070.890    0.000 1070.890        0.000 1480.047    0.000 1480.047
755.00  1333.256  246.463    0.000  246.463       14.786 1045.161    0.000 1045.161        0.000 1682.721    0.000 1682.721
756.00  1340.834  251.730    0.000  251.730       30.869  895.104    0.000  895.104        0.000 1461.452    0.000 1461.452
757.00  1274.977  352.031    0.000  352.031       47.212  903.184    0.000  903.184        9.953 1548.710    0.000 1548.710
758.00  1270.257  416.314    0.000  416.314        5.448  923.417    0.000  923.417        0.000 1390.872    0.000 1390.872
759.00  1214.964  390.651    0.000  390.651       41.851  882.777    0.000  882.777        0.000 1469.090    0.000 1469.090
760.00  1232.552  345.061    0.000  345.061       36.317  880.868    0.000  880.868        0.000 1400.222    0.000 1400.222
761.00  1177.338  379.767    0.000  379.767       49.114  924.329    0.000  924.329        0.000 1339.502    0.000 1339.502
762.00  1182.264  406.371    0.000  406.371       36.317  860.814    0.000  860.814        0.000 1381.220    0.000 1381.220
763.00  1222.430  398.646    0.000  398.646       40.381  818.446    0.000  818.446        0.000 1419.627    0.000 1419.627
764.00  1235.977  407.713    0.000  407.713       38.133  956.880    0.000  956.880        0.000 1469.793    0.000 1469.793
765.00  1256.424  363.534    0.000  363.534       16.343  955.668    0.000  955.668        0.000 1480.048    0.000 1480.048
766.00  1229.452  353.335    0.000  353.335       32.685  955.882    0.000  955.882        0.000 1529.208    0.000 1529.208
767.00  1267.852  363.357    0.000  363.357       31.302  907.640    0.000  907.640        0.000 1428.879    0.000 1428.879
768.00  1282.839  387.043    0.000  387.043       56.291  983.646    0.000  983.646        0.000 1588.625    0.000 1588.625
769.00  1300.437  366.338    0.000  366.338       52.919  999.850    0.000  999.850        9.953 1713.484    0.000 1713.484
770.00  1239.618  380.943    0.000  380.943       43.926  904.096    0.000  904.096        0.000 1468.390    0.000 1468.390
771.00  1281.648  363.825    0.000  363.825       41.937  917.275    0.000  917.275        0.000 1449.883    0.000 1449.883
772.00  1230.456  345.122    0.000  345.122       49.719  963.712    0.000  963.712        0.000 1639.895    0.000 1639.895
773.00  1327.729  352.162    0.000  352.162       50.844 1011.443    0.000 1011.443        0.000 1669.251    0.000 1669.251
774.00  1263.612  386.489    0.000  386.489       41.764 1062.068    0.000 1062.068        0.000 1629.339    0.000 1629.339
775.00  1154.980  476.683    0.000  476.683       38.133  902.018    0.000  902.018        0.000 1597.572    0.000 1597.572
776.00  1221.617  424.811    0.000  424.811       75.487  934.875    0.000  934.875        0.000 1598.878    0.000 1598.878
777.00  1352.349  361.594    0.000  361.594       18.418  994.970    0.000  994.970        0.000 1608.429    0.000 1608.429
778.00  1323.662  353.301    0.000  353.301       50.844  922.116    0.000  922.116        9.953 1502.262    0.000 1502.262
779.00  1236.422  367.273    0.000  367.273       32.685  914.170    0.000  914.170        0.000 1589.230    0.000 1589.230
780.00  1311.558  366.015    0.000  366.015        5.707 1096.092    0.000 1096.092        0.000 1661.108    0.000 1661.108
781.00  1256.515  360.005    0.000  360.005       18.331  937.296    0.000  937.296        0.000 1493.013    0.000 1493.013
782.00  1338.991  351.755    0.000  351.755       39.948  896.094    0.000  896.094        0.000 1401.126    0.000 1401.126
783.00  1226.749  358.871    0.000  358.871       38.392  924.887    0.000  924.887        0.000 1470.598    0.000 1470.598
784.00  1268.107  334.768    0.000  334.768       38.392  939.112    0.000  939.112        0.000 1538.456    0.000 1538.456
785.00  1357.542  338.231    0.000  338.231       50.844  946.591    0.000  946.591        0.000 1579.476    0.000 1579.476
786.00  1318.864  322.595    0.000  322.595       45.569 1033.920    0.000 1033.920        0.000 1661.306    0.000 1661.306
787.00  1415.993  345.884    0.000  345.884       50.844 1084.148    0.000 1084.148        0.000 1773.700    0.000 1773.700
788.00  1254.990  383.716    0.000  383.716       43.667  925.325    0.000  925.325        0.000 1526.898    0.000 1526.898
789.00  1313.895  368.285    0.000  368.285       12.797  951.956    0.000  951.956        0.000 1400.224    0.000 1400.224
790.00  1247.226  376.757    0.000  376.757       38.306  932.583    0.000  932.583        9.953 1567.813    0.000 1567.813
791.00  1201.285  421.653    0.000  421.653       41.764  941.578    0.000  941.578        0.000 1617.174    0.000 1617.174
792.00  1184.953  371.276    0.000  371.276       60.269  958.705    0.000  958.705       49.764 1610.241    0.000 1610.241
793.00  1286.112  372.275    0.000  372.275       43.925  923.894    0.000  923.894        0.000 1689.658    0.000 1689.658
794.00  1276.346  358.181    0.000  358.181       40.035  962.159    0.000  962.159        0.000 1557.761    0.000 1557.761
795.00  1269.355  376.239    0.000  376.239       54.648  918.231    0.000  918.231        9.953 1398.613    0.000 1398.613
796.00  1272.156  375.339    0.000  375.339       56.378  930.382    0.000  930.382       19.906 1497.542    0.000 1497.542
797.00  1338.422  324.823    0.000  324.823       78.556 1007.803    0.000 1007.803       19.906 1622.902    0.000 1622.902
798.00  1235.365  398.305    0.000  398.305       97.059  859.778    0.000  859.778       59.717 1360.915    0.000 1360.915
799.00  1332.420  346.749    0.000  346.749       48.291  966.048    0.000  966.048        0.000 1369.964    0.000 1369.964
800.00  1252.967  381.079    0.000  381.079       80.545  885.506    0.000  885.506        9.953 1460.645    0.000 1460.645
801.00  1277.243  376.365    0.000  376.365       25.422  926.963    0.000  926.963        0.000 1491.206    0.000 1491.206
802.00  1213.294  404.600    0.000  404.600       29.053  962.889    0.000  962.889        0.000 1501.261    0.000 1501.261
803.00  1163.004  361.181    0.000  361.181       27.238  909.366    0.000  909.366        0.000 1532.221    0.000 1532.221
804.00  1265.199  344.214    0.000  344.214       41.764  962.933    0.000  962.933        0.000 1601.993    0.000 1601.993
805.00  1313.922  333.532    0.000  333.532       38.133  955.107    0.000  955.107        0.000 1770.789    0.000 1770.789
806.00  1253.339  427.828    0.000  427.828       40.035  902.063    0.000  902.063        0.000 1399.722    0.000 1399.722
807.00  1273.646  363.904    0.000  363.904       39.948  940.669    0.000  940.669        0.000 1676.892    0.000 1676.892
808.00  1252.238  398.663    0.000  398.663       56.291  939.111    0.000  939.111        0.000 1607.927    0.000 1607.927
809.00  1290.163  352.014    0.000  352.014       63.554  935.782    0.000  935.782       49.764 1710.168    0.000 1710.168
810.00  1204.939  415.365    0.000  415.365       54.475  981.690    0.000  981.690        9.953 1601.088    0.000 1601.088
811.00  1182.103  407.656    0.000  407.656       41.937  957.567    0.000  957.567       19.906 1631.750    0.000 1631.750
812.00  1397.891  254.585    0.000  254.585       54.475  969.287    0.000  969.287       19.906 1569.421    0.000 1569.421
813.00  1350.069  198.952    0.000  198.952       70.818  932.318    0.000  932.318       29.858 1499.852    0.000 1499.852
814.00  1403.331  257.092    0.000  257.092       69.002 1021.463    0.000 1021.463       49.764 1683.322    0.000 1683.322
815.00  1505.927  196.612    0.000  196.612        0.000  975.594    0.000  975.594        0.000 1380.918    0.000 1380.918
816.00  1442.139  250.458    0.000  250.458       63.641  935.912    0.000  935.912        9.953 1640.497    0.000 1640.497
817.00  1392.966  280.234    0.000  280.234       34.501  969.289    0.000  969.289        0.000 1540.066    0.000 1540.066
818.00  1301.000  370.892    0.000  370.892       56.291 1000.464    0.000 1000.464       19.906 1589.833    0.000 1589.833
819.00  1336.131  279.698    0.000  279.698       54.475  939.072    0.000  939.072       39.811 1530.517    0.000 1530.517
820.00  1379.710  327.467    0.000  327.467       32.685  926.054    0.000  926.054        0.000 1409.774    0.000 1409.774
821.00  1337.069  344.305    0.000  344.305       45.396  891.986    0.000  891.986        0.000 1509.402    0.000 1509.402
822.00  1377.108  297.812    0.000  297.812       39.948 1006.818    0.000 1006.818        0.000 1661.812    0.000 1661.812
823.00  1343.629  317.087    0.000  317.087       23.606  942.612    0.000  942.612        0.000 1510.207    0.000 1510.207
824.00  1381.826  298.669    0.000  298.669       61.998 1047.198    0.000 1047.198        0.000 1710.572    0.000 1710.572
825.00  1299.037  313.006    0.000  313.006       49.028  946.378    0.000  946.378        9.953 1529.010    0.000 1529.010
826.00  1459.953  292.900    0.000  292.900       76.265  989.097    0.000  989.097       19.906 1778.938    0.000 1778.938
827.00  1428.345  345.807    0.000  345.807       70.818  942.832    0.000  942.832        0.000 1568.719    0.000 1568.719
828.00  1410.484  271.549    0.000  271.549       38.133  938.334    0.000  938.334        0.000 1630.547    0.000 1630.547
829.00  1407.213  318.092    0.000  318.092       72.634  994.660    0.000  994.660        9.953 1620.588    0.000 1620.588
830.00  1412.666  319.972    0.000  319.972       54.475  946.196    0.000  946.196        0.000 1621.090    0.000 1621.090
831.00  1301.795  392.086    0.000  392.086       69.002  935.085    0.000  935.085        0.000 1501.760    0.000 1501.760
832.00  1270.531  342.284    0.000  342.284       67.273  906.678    0.000  906.678       89.575 1573.438    0.000 1573.438
833.00  1357.742  333.462    0.000  333.462      123.477  958.214    0.000  958.214       19.906 1681.410    0.000 1681.410
834.00  1288.982  372.090    0.000  372.090       59.923  966.429    0.000  966.429        0.000 1519.653    0.000 1519.653
835.00  1279.360  402.289    0.000  402.289       88.976  992.758    0.000  992.758        9.953 1753.092    0.000 1753.092
836.00  1292.551  345.740    0.000  345.740       41.764  983.686    0.000  983.686        0.000 1581.384    0.000 1581.384
837.00  1317.261  337.797    0.000  337.797       65.370  892.202    0.000  892.202        0.000 1621.797    0.000 1621.797
838.00  1323.050  313.646    0.000  313.646       47.687  935.995    0.000  935.995        0.000 1501.054    0.000 1501.054
839.00  1298.260  336.137    0.000  336.137       88.025  881.734    0.000  881.734        0.000 1463.053    0.000 1463.053
840.00  1343.409  284.508    0.000  284.508       93.040  884.934    0.000  884.934        9.953 1570.825    0.000 1570.825
841.00  1282.826  391.041    0.000  391.041       56.550  880.787    0.000  880.787        0.000 1349.152    0.000 1349.152
842.00  1278.394  379.913    0.000  379.913       71.164  899.813    0.000  899.813        0.000 1423.346    0.000 1423.346
843.00  1301.682  330.028    0.000  330.028       36.663  926.441    0.000  926.441        0.000 1434.905    0.000 1434.905
844.00  1151.823  414.133    0.000  414.133       52.659  881.176    0.000  881.176       19.906 1430.080    0.000 1430.080
845.00  1242.112  367.118    0.000  367.118       27.756  906.729    0.000  906.729        0.000 1490.502    0.000 1490.502
846.00  1234.910  347.093    0.000  347.093       30.869  943.390    0.000  943.390        0.000 1540.568    0.000 1540.568
847.00  1315.146  287.419    0.000  287.419       18.288  932.666    0.000  932.666        0.000 1420.729    0.000 1420.729
848.00  1359.148  273.012    0.000  273.012       11.327 1019.566    0.000 1019.566        0.000 1460.339    0.000 1460.339
849.00  1311.315  323.456    0.000  323.456       60.441  966.428    0.000  966.428        0.000 1561.978    0.000 1561.978
850.00  1377.041  231.706    0.000  231.706       78.427  933.262    0.000  933.262        0.000 1611.235    0.000 1611.235
851.00  1302.575  261.544    0.000  261.544       93.256  852.682    0.000  852.682        0.000 1421.131    0.000 1421.131
852.00  1364.159  270.424    0.000  270.424       10.895  869.374    0.000  869.374        0.000 1349.454    0.000 1349.454
853.00  1283.953  234.952    0.000  234.952       65.326  895.058    0.000  895.058        0.000 1408.870    0.000 1408.870
854.00  1327.738  307.346    0.000  307.346       56.420  967.123    0.000  967.123        0.000 1589.930    0.000 1589.930
855.00  1323.018  279.334    0.000  279.334       49.114  932.935    0.000  932.935        0.000 1389.269    0.000 1389.269
856.00  1272.614  254.839    0.000  254.839       36.792  917.011    0.000  917.011        0.000 1351.863    0.000 1351.863
857.00  1237.134  345.892    0.000  345.892       42.368 1026.960    0.000 1026.960        0.000 1649.042    0.000 1649.042
858.00  1432.788  275.323    0.000  275.323       86.120  978.274    0.000  978.274        0.000 1591.334    0.000 1591.334
859.00  1341.904  247.930    0.000  247.930       58.236  921.084    0.000  921.084        0.000 1480.853    0.000 1480.853
860.00  1375.189  225.511    0.000  225.511       52.659  952.123    0.000  952.123        0.000 1480.951    0.000 1480.951
861.00  1417.961  253.327    0.000  253.327       71.077  944.810    0.000  944.810        0.000 1552.424    0.000 1552.424
862.00  1388.754  274.357    0.000  274.357       93.817  858.262    0.000  858.262        0.000 1490.802    0.000 1490.802
863.00  1394.948  246.021    0.000  246.021      103.156  941.868    0.000  941.868        0.000 1586.103    0.000 1586.103
864.00  1309.494  339.507    0.000  339.507       71.163  955.710    0.000  955.710        9.953 1390.269    0.000 1390.269
865.00  1274.464  313.424    0.000  313.424       54.691  987.231    0.000  987.231        0.000 1662.415    0.000 1662.415
866.00  1405.263  241.040    0.000  241.040       41.764  903.658    0.000  903.658        0.000 1460.041    0.000 1460.041
867.00  1387.759  342.756    0.000  342.756       27.411 1009.889    0.000 1009.889        0.000 1618.684    0.000 1618.684
868.00  1222.055  343.289    0.000  343.289        5.534  973.788    0.000  973.788        0.000 1468.589    0.000 1468.589
869.00  1287.458  319.147    0.000  319.147       31.042  997.783    0.000  997.783        0.000 1600.589    0.000 1600.589
870.00  1328.019  242.714    0.000  242.714       29.399  880.142    0.000  880.142        0.000 1481.555    0.000 1481.555
871.00  1302.054  230.733    0.000  230.733       35.106  888.442    0.000  888.442        0.000 1351.165    0.000 1351.165
872.00  1278.785  329.835    0.000  329.835       34.847  915.940    0.000  915.940        0.000 1752.994    0.000 1752.994
873.00  1310.115  335.971    0.000  335.971       47.427  936.302    0.000  936.302        0.000 1479.845    0.000 1479.845
874.00  1330.227  302.665    0.000  302.665       77.649  892.464    0.000  892.464        0.000 1322.509    0.000 1322.509
875.00  1341.997  250.456    0.000  250.456       29.313  932.627    0.000  932.627        0.000 1483.766    0.000 1483.766
876.00  1383.922  271.362    0.000  271.362       56.723  909.621    0.000  909.621        0.000 1624.509    0.000 1624.509
877.00  1270.513  307.883    0.000  307.883       29.053  902.970    0.000  902.970        0.000 1422.243    0.000 1422.243
878.00  1254.669  246.080    0.000  246.080        0.000  906.945    0.000  906.945        0.000 1291.848    0.000 1291.848
879.00  1283.077  279.239    0.000  279.239       20.147  912.997    0.000  912.997        0.000 1409.374    0.000 1409.374
880.00  1332.510  306.919    0.000  306.919       43.580  915.509    0.000  915.509        0.000 1391.682    0.000 1391.682
881.00  1208.904  356.436    0.000  356.436       10.981  884.026    0.000  884.026        0.000 1331.656    0.000 1331.656
882.00  1274.267  335.623    0.000  335.623       20.407 1018.611    0.000 1018.611        0.000 1571.528    0.000 1571.528
883.00  1353.322  229.951    0.000  229.951       36.705  910.057    0.000  910.057        0.000 1509.098    0.000 1509.098
884.00  1336.061  230.618    0.000  230.618       43.580  863.534    0.000  863.534        0.000 1322.708    0.000 1322.708
885.00  1301.645  271.103    0.000  271.103       47.817  861.635    0.000  861.635        0.000 1453.805    0.000 1453.805
886.00  1296.201  284.633    0.000  284.633       33.204  938.338    0.000  938.338        0.000 1468.088    0.000 1468.088
887.00  1388.607  277.648    0.000  277.648       43.926  939.076    0.000  939.076        0.000 1499.252    0.000 1499.252
888.00  1349.571  279.380    0.000  279.380        3.675  984.509    0.000  984.509        0.000 1312.961    0.000 1312.961
889.00  1381.489  257.319    0.000  257.319       83.615  884.455    0.000  884.455        0.000 1472.000    0.000 1472.000
890.00  1358.855  266.857    0.000  266.857       27.669  869.713    0.000  869.713        0.000 1410.474    0.000 1410.474
891.00  1336.168  184.076    0.000  184.076       30.869  919.257    0.000  919.257        0.000 1687.035    0.000 1687.035
892.00  1306.275  235.947    0.000  235.947       83.529  958.519    0.000  958.519        0.000 1792.999    0.000 1792.999
893.00  1321.389  253.109    0.000  253.109       44.185  943.125    0.000  943.125        0.000 1735.596    0.000 1735.596
894.00  1331.245  257.383    0.000  257.383       38.564  949.565    0.000  949.565        0.000 1545.387    0.000 1545.387
895.00  1245.307  275.534    0.000  275.534       13.143  889.390    0.000  889.390        0.000 1453.300    0.000 1453.300
896.00  1335.396  261.546    0.000  261.546       58.150  917.448    0.000  917.448       29.858 1420.729    0.000 1420.729
897.00  1350.925  273.189    0.000  273.189       58.193  840.326    0.000  840.326        9.953 1442.649    0.000 1442.649
898.00  1339.331  287.289    0.000  287.289       90.792  919.434    0.000  919.434        0.000 1422.942    0.000 1422.942
899.00  1238.054  322.448    0.000  322.448       49.071  930.850    0.000  930.850        0.000 1593.646    0.000 1593.646
900.00  1319.740  318.758    0.000  318.758       91.137  887.490    0.000  887.490       29.858 1426.562    0.000 1426.562
901.00  1202.320  342.991    0.000  342.991       58.279  888.579    0.000  888.579        0.000 1320.603    0.000 1320.603
902.00  1341.246  302.189    0.000  302.189        5.448  946.160    0.000  946.160        0.000 1534.735    0.000 1534.735
903.00  1284.687  320.877    0.000  320.877       20.017  990.335    0.000  990.335        0.000 1692.772    0.000 1692.772
904.00  1314.123  291.348    0.000  291.348       47.385  961.060    0.000  961.060        0.000 1492.609    0.000 1492.609
905.00  1325.860  288.347    0.000  288.347       78.946  932.099    0.000  932.099       29.858 1583.993    0.000 1583.993
906.00  1248.746  301.422    0.000  301.422       69.002  861.118    0.000  861.118       19.906 1479.947    0.000 1479.947
907.00  1224.443  341.223    0.000  341.223       52.659  959.045    0.000  959.045        9.953 1579.578    0.000 1579.578
908.00  1277.699  364.929    0.000  364.929        3.632  954.552    0.000  954.552        0.000 1418.925    0.000 1418.925
909.00  1101.947  379.867    0.000  379.867       38.867  888.488    0.000  888.488        0.000 1399.018    0.000 1399.018
910.00  1252.160  349.034    0.000  349.034       32.685  904.305    0.000  904.305        0.000 1523.172    0.000 1523.172
911.00  1120.268  417.930    0.000  417.930        5.577  868.684    0.000  868.684        0.000 1461.649    0.000 1461.649
912.00  1178.890  410.163    0.000  410.163        9.511  991.813    0.000  991.813        0.000 1499.849    0.000 1499.849
913.00  1144.533  411.670    0.000  411.670       16.429  986.368    0.000  986.368        0.000 1471.704    0.000 1471.704
914.00  1237.070  318.649    0.000  318.649       50.065  930.420    0.000  930.420        0.000 1580.981    0.000 1580.981
915.00  1342.363  301.602    0.000  301.602       18.677 1147.793    0.000 1147.793        0.000 2067.956    0.000 2067.956
916.00  1319.127  315.726    0.000  315.726       29.961 1151.812    0.000 1151.812        0.000 2078.107    0.000 2078.107
917.00  1357.171  284.226    0.000  284.226       25.941 1159.428    0.000 1159.428        0.000 2035.386    0.000 2035.386
918.00  1297.590  333.232    0.000  333.232       11.327 1132.191    0.000 1132.191        0.000 1884.685    0.000 1884.685
919.00  1343.222  304.755    0.000  304.755       30.091 1121.721    0.000 1121.721        0.000 1979.183    0.000 1979.183
920.00  1404.102  274.380    0.000  274.380        9.468 1218.441    0.000 1218.441        0.000 2274.154    0.000 2274.154
921.00  1354.828  312.718    0.000  312.718       76.957 1132.839    0.000 1132.839        0.000 2027.844    0.000 2027.844
922.00  1347.926  254.022    0.000  254.022       63.467 1026.647    0.000 1026.647        0.000 2010.144    0.000 2010.144
923.00  1323.630  346.662    0.000  346.662       26.545 1072.223    0.000 1072.223        0.000 1996.578    0.000 1996.578
924.00  1356.856  289.540    0.000  289.540       44.099 1022.198    0.000 1022.198        0.000 1986.120    0.000 1986.120
925.00  1377.119  294.786    0.000  294.786       14.786 1175.377    0.000 1175.377        0.000 2014.975    0.000 2014.975
926.00  1293.951  328.480    0.000  328.480       31.863 1125.224    0.000 1125.224        0.000 2069.262    0.000 2069.262
927.00  1279.661  317.426    0.000  317.426       52.399 1144.075    0.000 1144.075        0.000 2275.457    0.000 2275.457
928.00  1319.628  313.153    0.000  313.153      101.687 1118.394    0.000 1118.394        0.000 2205.488    0.000 2205.488
929.00  1361.208  330.998    0.000  330.998       81.928 1120.505    0.000 1120.505        0.000 2059.003    0.000 2059.003
930.00  1351.690  322.809    0.000  322.809       46.909 1079.348    0.000 1079.348        0.000 2180.148    0.000 2180.148
931.00  1299.425  300.023    0.000  300.023       71.637  992.148    0.000  992.148        0.000 1694.469    0.000 1694.469
932.00  1385.695  284.577    0.000  284.577      128.100  996.686    0.000  996.686        0.000 1776.007    0.000 1776.007
933.00  1389.313  248.705    0.000  248.705       28.275 1013.579    0.000 1013.579        0.000 1617.759    0.000 1617.759
934.00  1308.011  289.453    0.000  289.453       71.033 1026.345    0.000 1026.345        0.000 1788.066    0.000 1788.066
935.00  1299.365  293.129    0.000  293.129       77.086  985.572    0.000  985.572        0.000 1568.198    0.000 1568.198
936.00  1220.177  269.759    0.000  269.759       99.091  931.663    0.000  931.663        0.000 1796.712    0.000 1796.712
937.00  1255.910  315.745    0.000  315.745      119.281  948.607    0.000  948.607        0.000 1779.318    0.000 1779.318
938.00  1290.089  299.863    0.000  299.863      154.775  922.447    0.000  922.447        0.000 1849.687    0.000 1849.687
939.00  1322.929  308.436    0.000  308.436      120.492 1017.355    0.000 1017.355        0.000 1695.780    0.000 1695.780
940.00  1304.391  298.014    0.000  298.014      110.505 1026.521    0.000 1026.521        0.000 1666.724    0.000 1666.724
941.00  1413.004  265.995    0.000  265.995      154.989  995.039    0.000  995.039        0.000 1797.410    0.000 1797.410
942.00  1354.690  244.248    0.000  244.248       95.850  970.435    0.000  970.435        0.000 1942.882    0.000 1942.882
943.00  1429.918  249.129    0.000  249.129      114.093 1082.463    0.000 1082.463        0.000 1946.008    0.000 1946.008
944.00  1475.087  222.496    0.000  222.496      246.086 1037.634    0.000 1037.634        0.000 2130.693    0.000 2130.693
945.00  1415.694  255.983    0.000  255.983      143.278 1074.382    0.000 1074.382        0.000 2172.311    0.000 2172.311
946.00  1266.749  286.443    0.000  286.443      147.947 1000.022    0.000 1000.022        0.000 1942.491    0.000 1942.491
947.00  1265.618  284.303    0.000  284.303      175.443  974.384    0.000  974.384        0.000 1970.844    0.000 1970.844
948.00  1405.403  294.934    0.000  294.934      117.813 1062.356    0.000 1062.356        0.000 1945.201    0.000 1945.201
949.00  1234.080  326.171    0.000  326.171      115.821 1135.055    0.000 1135.055        0.000 1987.244    0.000 1987.244
950.00  1372.965  288.608    0.000  288.608      194.983 1032.765    0.000 1032.765       29.858 1965.630    0.000 1965.630
951.00  1421.349  249.449    0.000  249.449      109.594 1108.611    0.000 1108.611        0.000 1933.439    0.000 1933.439
952.00  1402.379  284.807    0.000  284.807      144.099 1066.036    0.000 1066.036        0.000 1881.068    0.000 1881.068
953.00  1435.714  277.087    0.000  277.087      191.267 1120.679    0.000 1120.679        0.000 2018.602    0.000 2018.602
954.00  1412.783  294.498    0.000  294.498      187.244 1045.451    0.000 1045.451        0.000 2021.516    0.000 2021.516
955.00  1398.902  301.928    0.000  301.928      152.312 1154.837    0.000 1154.837        0.000 2043.938    0.000 2043.938
956.00  1344.298  288.598    0.000  288.598      234.628 1082.944    0.000 1082.944        0.000 2035.192    0.000 2035.192
957.00  1391.275  322.757    0.000  322.757      137.742 1270.068    0.000 1270.068        0.000 2138.843    0.000 2138.843
958.00  1494.612  254.176    0.000  254.176      147.557 1127.379    0.000 1127.379        0.000 2141.948    0.000 2141.948
959.00  1386.854  259.040    0.000  259.040      132.467 1130.197    0.000 1130.197        0.000 1967.629    0.000 1967.629
960.00  1430.950  272.955    0.000  272.955      120.320 1170.484    0.000 1170.484        0.000 2142.254    0.000 2142.254
961.00  1452.403  240.561    0.000  240.561       94.894  993.793    0.000  993.793        0.000 1664.824    0.000 1664.824
962.00  1544.062  249.869    0.000  249.869      295.848 1013.553    0.000 1013.553        0.000 1883.184    0.000 1883.184
963.00  1446.780  237.725    0.000  237.725      164.460 1169.224    0.000 1169.224        0.000 2242.583    0.000 2242.583
964.00  1462.603  276.877    0.000  276.877      152.052 1196.988    0.000 1196.988        0.000 2263.499    0.000 2263.499
965.00  1432.688  310.648    0.000  310.648      200.864 1195.522    0.000 1195.522        0.000 2163.868    0.000 2163.868
966.00  1316.515  261.993    0.000  261.993      122.697 1192.882    0.000 1192.882        0.000 2175.625    0.000 2175.625
967.00  1450.610  249.149    0.000  249.149      118.546 1133.819    0.000 1133.819        0.000 2336.476    0.000 2336.476
968.00  1359.565  263.031    0.000  263.031      181.363 1070.178    0.000 1070.178        0.000 2016.374    0.000 2016.374
969.00  1353.272  285.135    0.000  285.135      125.292 1026.817    0.000 1026.817        0.000 1975.266    0.000 1975.266
970.00  1385.944  297.849    0.000  297.849      194.509 1078.189    0.000 1078.189        0.000 2122.151    0.000 2122.151
971.00  1451.072  256.866    0.000  256.866      185.129  939.013    0.000  939.013        0.000 1831.307    0.000 1831.307
972.00  1382.279  285.879    0.000  285.879       96.453 1032.390    0.000 1032.390        0.000 1843.964    0.000 1843.964
973.00  1334.542  292.874    0.000  292.874       62.169 1084.235    0.000 1084.235        0.000 2033.975    0.000 2033.975
974.00  1337.094  303.450    0.000  303.450       53.004 1149.351    0.000 1149.351        0.000 2143.662    0.000 2143.662
975.00  1345.857  330.373    0.000  330.373       31.733 1194.262    0.000 1194.262        0.000 1993.763    0.000 1993.763
976.00  1246.956  309.128    0.000  309.128      100.257 1120.203    0.000 1120.203        0.000 1961.894    0.000 1961.894
977.00  1315.892  301.306    0.000  301.306       96.454 1018.606    0.000 1018.606        0.000 1982.406    0.000 1982.406
978.00  1302.447  328.056    0.000  328.056       93.294 1131.532    0.000 1131.532        0.000 2061.418    0.000 2061.418
979.00  1307.126  318.631    0.000  318.631      142.930  953.193    0.000  953.193        0.000 1883.881    0.000 1883.881
980.00  1310.389  297.776    0.000  297.776      163.511 1007.402    0.000 1007.402        0.000 1914.336    0.000 1914.336
981.00  1342.871  281.336    0.000  281.336       90.056 1062.190    0.000 1062.190        0.000 1753.590    0.000 1753.590
982.00  1302.371  280.856    0.000  280.856       79.205 1013.458    0.000 1013.458        0.000 1816.919    0.000 1816.919
983.00  1326.505  308.183    0.000  308.183      100.519 1132.477    0.000 1132.477        0.000 2077.300    0.000 2077.300
984.00  1343.573  331.348    0.000  331.348      110.030 1136.331    0.000 1136.331        0.000 2004.519    0.000 2004.519
985.00  1405.660  298.977    0.000  298.977       67.186 1028.071    0.000 1028.071        0.000 1663.207    0.000 1663.207
986.00  1263.408  300.000    0.000  300.000       40.597 1014.146    0.000 1014.146        0.000 1753.183    0.000 1753.183
987.00  1296.657  283.544    0.000  283.544       51.101 1072.125    0.000 1072.125        0.000 1958.674    0.000 1958.674
988.00  1417.227  255.922    0.000  255.922      107.043 1138.575    0.000 1138.575        0.000 2033.873    0.000 2033.873
989.00  1424.078  310.498    0.000  310.498      180.459 1095.476    0.000 1095.476        0.000 2025.733    0.000 2025.733
990.00  1454.435  255.613    0.000  255.613      211.497  980.867    0.000  980.867        0.000 2142.656    0.000 2142.656
991.00  1365.103  334.761    0.000  334.761      114.225 1058.767    0.000 1058.767        0.000 1961.292    0.000 1961.292
992.00  1421.977  171.744    0.000  171.744      202.593  955.963    0.000  955.963        0.000 2180.959    0.000 2180.959
993.00  1363.661  253.172    0.000  253.172      136.874 1018.992    0.000 1018.992        0.000 1835.521    0.000 1835.521
994.00  1421.189  278.793    0.000  278.793       95.591 1099.270    0.000 1099.270        0.000 2038.393    0.000 2038.393
995.00  1363.307  272.596    0.000  272.596       94.247 1019.942    0.000 1019.942        0.000 1836.825    0.000 1836.825
996.00  1337.160  284.778    0.000  284.778      149.802  960.194    0.000  960.194        0.000 1774.598    0.000 1774.598
997.00  1383.867  246.828    0.000  246.828      174.704  923.834    0.000  923.834        0.000 1817.724    0.000 1817.724
998.00  1318.347  318.834    0.000  318.834      131.041 1015.229    0.000 1015.229        0.000 1988.131    0.000 1988.131
999.00  1284.972  335.376    0.000  335.376      158.929 1024.924    0.000 1024.924        0.000 2049.463    0.000 2049.463
1000.00  1271.091  300.205    0.000  300.205      167.964 1079.481    0.000 1079.481        0.000 2172.918    0.000 2172.918
1001.00  1359.149  325.002    0.000  325.002      151.145 1007.839    0.000 1007.839        0.000 1903.384    0.000 1903.384
1002.00  1333.344  339.427    0.000  339.427      131.125  971.394    0.000  971.394        0.000 1781.737    0.000 1781.737
1003.00  1361.242  296.087    0.000  296.087       95.418 1115.275    0.000 1115.275        0.000 2020.304    0.000 2020.304
1004.00  1232.916  303.654    0.000  303.654       91.137  974.807    0.000  974.807        0.000 1756.601    0.000 1756.601
1005.00  1301.084  304.720    0.000  304.720       60.269 1087.991    0.000 1087.991        0.000 1864.572    0.000 1864.572
1006.00  1394.419  263.204    0.000  263.204       89.149 1052.497    0.000 1052.497        0.000 1906.095    0.000 1906.095
1007.00  1345.377  303.984    0.000  303.984       34.847 1142.081    0.000 1142.081        0.000 1992.256    0.000 1992.256
1008.00  1405.519  307.191    0.000  307.191      113.358 1115.893    0.000 1115.893        0.000 1975.576    0.000 1975.576
1009.00  1309.366  289.747    0.000  289.747      158.063 1071.908    0.000 1071.908        0.000 2191.211    0.000 2191.211
1010.00  1352.559  284.014    0.000  284.014      166.796 1062.540    0.000 1062.540        0.000 2195.642    0.000 2195.642
1011.00  1359.349  259.595    0.000  259.595      152.830 1011.945    0.000 1011.945        0.000 1891.420    0.000 1891.420
1012.00  1264.117  278.216    0.000  278.216      112.408  957.697    0.000  957.697        0.000 1789.686    0.000 1789.686
1013.00  1236.374  321.076    0.000  321.076      139.385 1042.506    0.000 1042.506        0.000 1981.896    0.000 1981.896
1014.00  1376.100  252.061    0.000  252.061      100.909 1133.119    0.000 1133.119        0.000 2143.746    0.000 2143.746
1015.00  1398.450  255.361    0.000  255.361      163.726  873.775    0.000  873.775        0.000 1699.106    0.000 1699.106
1016.00  1479.063  241.576    0.000  241.576      165.587  954.485    0.000  954.485        0.000 1976.470    0.000 1976.470
1017.00  1399.665  318.262    0.000  318.262      192.822 1024.011    0.000 1024.011        0.000 1932.842    0.000 1932.842
1018.00  1403.023  285.659    0.000  285.659      173.195  967.847    0.000  967.847        0.000 1933.442    0.000 1933.442
1019.00  1414.090  285.176    0.000  285.176      178.684  979.777    0.000  979.777        0.000 1739.818    0.000 1739.818
1020.00  1406.024  272.200    0.000  272.200      171.074  972.689    0.000  972.689        0.000 1711.063    0.000 1711.063
1021.00  1423.479  268.097    0.000  268.097      169.690  926.910    0.000  926.910        0.000 1631.244    0.000 1631.244
1022.00  1369.321  291.609    0.000  291.609      178.295  949.490    0.000  949.490       19.906 1775.518    0.000 1775.518
1023.00  1398.554  308.222    0.000  308.222      113.532 1052.152    0.000 1052.152        0.000 1803.854    0.000 1803.854
1024.00  1334.882  293.307    0.000  293.307      109.639  935.471    0.000  935.471        0.000 1633.957    0.000 1633.957
1025.00  1321.413  278.605    0.000  278.605       55.381 1087.174    0.000 1087.174        0.000 1854.422    0.000 1854.422
1026.00  1378.375  302.292    0.000  302.292      109.425 1070.092    0.000 1070.092        0.000 1965.612    0.000 1965.612
1027.00  1302.792  285.726    0.000  285.726      102.248 1053.107    0.000 1053.107        0.000 1732.875    0.000 1732.875
1028.00  1291.190  255.386    0.000  255.386      100.086 1036.759    0.000 1036.759        0.000 2015.271    0.000 2015.271
1029.00  1405.026  259.802    0.000  259.802      117.943  939.051    0.000  939.051        0.000 1881.968    0.000 1881.968
1030.00  1386.773  287.089    0.000  287.089       91.094 1073.164    0.000 1073.164        0.000 2035.786    0.000 2035.786
1031.00  1351.155  291.357    0.000  291.357       66.840 1049.132    0.000 1049.132        0.000 1824.564    0.000 1824.564
1032.00  1412.935  265.830    0.000  265.830       97.750 1117.388    0.000 1117.388        0.000 2113.594    0.000 2113.594
1033.00  1393.639  256.929    0.000  256.929      190.184 1004.598    0.000 1004.598        0.000 2035.484    0.000 2035.484
1034.00  1348.662  250.564    0.000  250.564      130.350 1029.412    0.000 1029.412        0.000 1884.079    0.000 1884.079
1035.00  1354.564  244.675    0.000  244.675      188.845  901.608    0.000  901.608        0.000 1785.653    0.000 1785.653
1036.00  1301.577  281.613    0.000  281.613      159.273  944.062    0.000  944.062        0.000 1744.736    0.000 1744.736
1037.00  1346.839  283.562    0.000  283.562      140.338 1025.046    0.000 1025.046        0.000 2043.322    0.000 2043.322
1038.00  1241.938  268.528    0.000  268.528      122.309  909.398    0.000  909.398        0.000 1683.318    0.000 1683.318
1039.00  1286.319  244.771    0.000  244.771      153.909  937.971    0.000  937.971        0.000 1915.945    0.000 1915.945
1040.00  1354.511  306.489    0.000  306.489      112.883 1004.809    0.000 1004.809        0.000 1851.906    0.000 1851.906
1041.00  1293.147  282.686    0.000  282.686      108.647  992.749    0.000  992.749        0.000 1971.949    0.000 1971.949
1042.00  1357.271  316.989    0.000  316.989       64.246 1077.917    0.000 1077.917        0.000 1873.118    0.000 1873.118
1043.00  1344.304  284.881    0.000  284.881       78.124 1004.550    0.000 1004.550        0.000 1686.733    0.000 1686.733
1044.00  1274.848  300.930    0.000  300.930       62.171 1008.743    0.000 1008.743        0.000 1815.616    0.000 1815.616
1045.00  1291.737  290.710    0.000  290.710       49.806  997.890    0.000  997.890        0.000 1843.863    0.000 1843.863
1046.00  1316.697  288.917    0.000  288.917       51.665 1005.757    0.000 1005.757        0.000 1855.123    0.000 1855.123
1047.00  1364.712  258.149    0.000  258.149       90.831 1044.325    0.000 1044.325        0.000 2067.349    0.000 2067.349
1048.00  1364.806  253.990    0.000  253.990      194.505  953.883    0.000  953.883        0.000 1975.163    0.000 1975.163
1049.00  1402.341  257.774    0.000  257.774      247.559 1032.407    0.000 1032.407        0.000 1956.373    0.000 1956.373
1050.00  1347.876  287.036    0.000  287.036      135.148 1056.435    0.000 1056.435        0.000 1913.135    0.000 1913.135
