# Supplementary material for: N-Glycans modulate tilting of HIV-1 envelope glycoprotein
Source: Nat Commun. 2026 Apr 15;17:5206. doi: 10.1038/s41467-026-71874-2 (PMC13254402; doi:10.1038/s41467-026-71874-2)
Supplement: Supplementary file 8 — Source Data [file 41467_2026_71874_MOESM8_ESM.zip › source_data/1_Main_Text_Figures/4_Figure_5/3_Raw_data/CD4/CD4.B.3.txt]

#ASA ANALYSIS
#SIM_TIME  ASA1.4 TotOccl1.4 ShldMem1.4 ShldGly1.4   ASA7.2 TotOccl7.2 ShldMem7.2 ShldGly7.2   ASA18.6 TotOccl18.6 ShldMem18.6 ShldGly18.6

  0.00  1591.826  152.965    0.000  152.965      427.406  912.386    0.000  912.386        0.000 1867.297    0.000 1867.297
  1.00  1590.404  150.803    0.000  150.803      152.962  967.596    0.000  967.596        0.000 1515.229    0.000 1515.229
  2.00  1584.026  133.290    0.000  133.290      176.568  865.614    0.000  865.614        0.000 1477.839    0.000 1477.839
  3.00  1731.913  119.539    0.000  119.539      437.139  824.367    0.000  824.367       99.729 1507.396    0.000 1507.396
  4.00  1582.840  149.141    0.000  149.141      242.758  871.192    0.000  871.192        0.000 1517.048    0.000 1517.048
  5.00  1659.213  102.616    0.000  102.616      355.080  784.808    0.000  784.808       49.764 1311.651    0.000 1311.651
  6.00  1710.942   81.503    0.000   81.503      472.677  765.565    0.000  765.565       50.367 1670.859    0.000 1670.859
  7.00  1639.883   95.214    0.000   95.214      439.475  681.951    0.000  681.951        0.000 1330.754    0.000 1330.754
  8.00  1587.445  116.243    0.000  116.243      354.258  772.055    0.000  772.055       89.575 1400.028    0.000 1400.028
  9.00  1624.997  152.811    0.000  152.811      238.561  878.749    0.000  878.749        0.000 1450.287    0.000 1450.287
 10.00  1633.419  159.342    0.000  159.342      487.374  649.401    0.000  649.401       60.722 1296.075    0.000 1296.075
 11.00  1587.248  121.530    0.000  121.530      375.439  685.934    0.000  685.934       70.273 1503.474    0.000 1503.474
 12.00  1495.609  112.676    0.000  112.676      430.213  644.004    0.000  644.004       50.769 1477.839    0.000 1477.839
 13.00  1563.732  124.999    0.000  124.999      501.386  568.679    0.000  568.679       49.764 1421.937    0.000 1421.937
 14.00  1558.202  141.198    0.000  141.198      119.067  989.813    0.000  989.813        0.000 1553.128    0.000 1553.128
 15.00  1587.989  123.653    0.000  123.653      218.851  975.424    0.000  975.424        0.000 1777.825    0.000 1777.825
 16.00  1481.864  133.259    0.000  133.259      178.860  992.800    0.000  992.800        0.000 1556.953    0.000 1556.953
 17.00  1466.099  226.125    0.000  226.125      119.282  929.595    0.000  929.595        0.000 1408.766    0.000 1408.766
 18.00  1560.618  126.626    0.000  126.626      137.266  948.398    0.000  948.398        0.000 1589.518    0.000 1589.518
 19.00  1603.196  127.038    0.000  127.038       86.077  976.323    0.000  976.323        0.000 1670.448    0.000 1670.448
 20.00  1523.437  159.128    0.000  159.128      104.192  841.997    0.000  841.997        0.000 1148.884    0.000 1148.884
 21.00  1591.969  122.365    0.000  122.365      346.518  973.254    0.000  973.254        0.000 1885.189    0.000 1885.189
 22.00  1549.218  130.854    0.000  130.854       93.773 1010.481    0.000 1010.481        0.000 1344.722    0.000 1344.722
 23.00  1570.628  116.409    0.000  116.409      133.810 1002.829    0.000 1002.829        0.000 1628.829    0.000 1628.829
 24.00  1598.700   76.760    0.000   76.760      290.791  924.830    0.000  924.830        0.000 1791.690    0.000 1791.690
 25.00  1640.859  139.798    0.000  139.798      111.112 1077.322    0.000 1077.322        0.000 1754.497    0.000 1754.497
 26.00  1642.041   88.972    0.000   88.972      179.681 1272.551    0.000 1272.551        0.000 2324.920    0.000 2324.920
 27.00  1710.609   84.191    0.000   84.191      259.878 1158.031    0.000 1158.031       30.060 2307.029    0.000 2307.029
 28.00  1668.277   77.498    0.000   77.498      228.276  960.667    0.000  960.667        0.000 1729.763    0.000 1729.763
 29.00  1586.460  173.986    0.000  173.986      302.114  868.843    0.000  868.843        0.000 1735.291    0.000 1735.291
 30.00  1501.986  163.634    0.000  163.634      247.468 1130.931    0.000 1130.931        0.000 2072.887    0.000 2072.887
 31.00  1552.185  176.421    0.000  176.421      237.006 1164.264    0.000 1164.264        0.000 1894.438    0.000 1894.438
 32.00  1549.473  170.588    0.000  170.588      203.798 1135.211    0.000 1135.211        0.000 1963.404    0.000 1963.404
 33.00  1512.936  180.276    0.000  180.276       82.965 1127.001    0.000 1127.001        0.000 1723.635    0.000 1723.635
 34.00  1552.851  182.720    0.000  182.720      224.035 1003.792    0.000 1003.792        0.000 1768.876    0.000 1768.876
 35.00  1541.999  194.723    0.000  194.723      123.169 1105.303    0.000 1105.303        0.000 1729.271    0.000 1729.271
 36.00  1554.887  145.684    0.000  145.684       34.933 1313.149    0.000 1313.149        0.000 2240.667    0.000 2240.667
 37.00  1466.705  141.909    0.000  141.909       36.490 1126.952    0.000 1126.952        0.000 1741.623    0.000 1741.623
 38.00  1586.797   98.427    0.000   98.427      269.648  950.623    0.000  950.623        0.000 1816.912    0.000 1816.912
 39.00  1596.874  105.569    0.000  105.569      202.723 1186.988    0.000 1186.988        0.000 2345.617    0.000 2345.617
 40.00  1538.493  100.695    0.000  100.695       90.791 1168.433    0.000 1168.433        0.000 1800.119    0.000 1800.119
 41.00  1454.633  175.101    0.000  175.101      152.958 1065.467    0.000 1065.467        0.000 1700.604    0.000 1700.604
 42.00  1528.960  129.626    0.000  129.626      186.899 1125.091    0.000 1125.091        0.000 2023.518    0.000 2023.518
 43.00  1367.565  236.817    0.000  236.817      172.806 1075.839    0.000 1075.839        0.000 1968.825    0.000 1968.825
 44.00  1457.806  181.365    0.000  181.365      133.591 1196.162    0.000 1196.162        0.000 1998.380    0.000 1998.380
 45.00  1495.712  190.748    0.000  190.748      114.094 1141.938    0.000 1141.938        0.000 1926.694    0.000 1926.694
 46.00  1413.529  187.294    0.000  187.294       96.322 1104.327    0.000 1104.327        0.000 1715.377    0.000 1715.377
 47.00  1559.582  199.506    0.000  199.506      150.710 1111.244    0.000 1111.244        0.000 1886.882    0.000 1886.882
 48.00  1475.004  218.554    0.000  218.554      181.018  971.258    0.000  971.258        0.000 1606.710    0.000 1606.710
 49.00  1552.611  165.502    0.000  165.502      280.974 1000.526    0.000 1000.526        0.000 1884.072    0.000 1884.072
 50.00  1588.986  149.401    0.000  149.401      283.653  968.177    0.000  968.177        0.000 1876.626    0.000 1876.626
 51.00  1618.675  173.223    0.000  173.223      135.323 1182.193    0.000 1182.193        0.000 1916.146    0.000 1916.146
 52.00  1584.131  186.292    0.000  186.292      311.490 1075.849    0.000 1075.849        0.000 1955.860    0.000 1955.860
 53.00  1459.403  161.769    0.000  161.769      148.201 1000.453    0.000 1000.453        0.000 1532.422    0.000 1532.422
 54.00  1483.157  185.599    0.000  185.599      186.422  991.632    0.000  991.632        0.000 1527.691    0.000 1527.691
 55.00  1507.862  198.147    0.000  198.147      147.642 1111.512    0.000 1111.512        0.000 1695.782    0.000 1695.782
 56.00  1593.282  161.740    0.000  161.740       61.219 1110.649    0.000 1110.649        0.000 1622.396    0.000 1622.396
 57.00  1508.628  177.124    0.000  177.124      133.203 1150.206    0.000 1150.206        0.000 1866.284    0.000 1866.284
 58.00  1545.812  154.373    0.000  154.373      157.286 1020.640    0.000 1020.640        0.000 1742.731    0.000 1742.731
 59.00  1498.960  176.631    0.000  176.631       87.376 1084.201    0.000 1084.201        0.000 1607.827    0.000 1607.827
 60.00  1516.959  156.035    0.000  156.035      119.713 1067.987    0.000 1067.987        0.000 1666.230    0.000 1666.230
 61.00  1595.834  189.332    0.000  189.332      143.105 1155.135    0.000 1155.135        0.000 1885.890    0.000 1885.890
 62.00  1551.849  188.705    0.000  188.705      218.115 1001.046    0.000 1001.046        0.000 1795.612    0.000 1795.612
 63.00  1523.209  212.067    0.000  212.067       21.877 1153.678    0.000 1153.678        0.000 1463.051    0.000 1463.051
 64.00  1539.375  214.966    0.000  214.966      209.081 1032.357    0.000 1032.357      119.434 1455.016    0.000 1455.016
 65.00  1480.390  218.802    0.000  218.802      259.101  963.920    0.000  963.920        9.953 1458.633    0.000 1458.633
 66.00  1613.081  157.289    0.000  157.289      158.453 1050.393    0.000 1050.393        0.000 1436.721    0.000 1436.721
 67.00  1538.712  156.828    0.000  156.828      216.948  945.584    0.000  945.584        0.000 1580.278    0.000 1580.278
 68.00  1610.105  152.184    0.000  152.184      264.290 1028.548    0.000 1028.548       59.717 1812.909    0.000 1812.909
 69.00  1597.203  122.557    0.000  122.557      220.884  955.404    0.000  955.404        0.000 1702.224    0.000 1702.224
 70.00  1578.723  132.316    0.000  132.316      249.807  984.971    0.000  984.971        0.000 1700.411    0.000 1700.411
 71.00  1640.331  126.174    0.000  126.174      347.987  866.806    0.000  866.806        0.000 1571.322    0.000 1571.322
 72.00  1614.510  160.389    0.000  160.389      357.715  829.554    0.000  829.554        0.000 1742.338    0.000 1742.338
 73.00  1590.043  130.279    0.000  130.279      302.072  804.785    0.000  804.785       49.764 1668.248    0.000 1668.248
 74.00  1512.499  163.526    0.000  163.526      329.655  843.216    0.000  843.216        0.000 1893.841    0.000 1893.841
 75.00  1581.916  140.459    0.000  140.459      320.750  941.616    0.000  941.616       19.906 1986.334    0.000 1986.334
 76.00  1726.546  103.928    0.000  103.928      517.767  805.220    0.000  805.220      140.948 1887.613    0.000 1887.613
 77.00  1609.052  113.955    0.000  113.955      427.452  899.642    0.000  899.642        0.000 1906.110    0.000 1906.110
 78.00  1570.450  153.868    0.000  153.868      247.210  948.182    0.000  948.182        0.000 1824.271    0.000 1824.271
 79.00  1620.698  108.592    0.000  108.592      275.913  950.820    0.000  950.820        0.000 1925.104    0.000 1925.104
 80.00  1683.235   95.740    0.000   95.740      227.364  997.815    0.000  997.815        0.000 2164.174    0.000 2164.174
 81.00  1681.083  135.090    0.000  135.090      174.447 1048.706    0.000 1048.706        0.000 1912.645    0.000 1912.645
 82.00  1719.708  113.121    0.000  113.121      237.135 1017.494    0.000 1017.494        0.000 1919.683    0.000 1919.683
 83.00  1630.252  133.621    0.000  133.621      309.380 1020.220    0.000 1020.220        0.000 1901.084    0.000 1901.084
 84.00  1594.782  153.454    0.000  153.454      150.364 1087.656    0.000 1087.656        0.000 1923.697    0.000 1923.697
 85.00  1593.157  220.290    0.000  220.290      239.602 1018.921    0.000 1018.921        0.000 1992.264    0.000 1992.264
 86.00  1517.109  241.678    0.000  241.678      240.382 1097.555    0.000 1097.555        9.953 2104.860    0.000 2104.860
 87.00  1493.059  193.108    0.000  193.108       60.570 1146.973    0.000 1146.973        0.000 1941.692    0.000 1941.692
 88.00  1606.175  121.583    0.000  121.583      172.242  996.345    0.000  996.345        0.000 1632.249    0.000 1632.249
 89.00  1413.337  255.896    0.000  255.896      257.674  982.166    0.000  982.166        0.000 1951.444    0.000 1951.444
 90.00  1507.274  237.311    0.000  237.311      231.126  912.216    0.000  912.216        0.000 1828.996    0.000 1828.996
 91.00  1601.549  222.688    0.000  222.688      322.913  953.888    0.000  953.888       39.811 1845.884    0.000 1845.884
 92.00  1541.409  143.769    0.000  143.769      108.561 1123.193    0.000 1123.193        0.000 1876.146    0.000 1876.146
 93.00  1652.766  118.729    0.000  118.729      238.740 1032.828    0.000 1032.828       19.906 1972.557    0.000 1972.557
 94.00  1614.361  143.631    0.000  143.631      399.785  884.375    0.000  884.375      189.104 1681.715    0.000 1681.715
 95.00  1631.332  131.168    0.000  131.168      335.323  973.910    0.000  973.910       39.811 1877.855    0.000 1877.855
 96.00  1579.570  130.974    0.000  130.974      450.368  828.777    0.000  828.777      159.446 1677.797    0.000 1677.797
 97.00  1638.636  138.137    0.000  138.137      276.829 1067.118    0.000 1067.118        0.000 1903.994    0.000 1903.994
 98.00  1637.978   99.754    0.000   99.754      244.403  984.413    0.000  984.413        0.000 1781.242    0.000 1781.242
 99.00  1588.415  135.368    0.000  135.368      318.370  902.622    0.000  902.622        9.953 1740.429    0.000 1740.429
100.00  1553.370  131.485    0.000  131.485      224.775 1056.399    0.000 1056.399        0.000 1898.165    0.000 1898.165
101.00  1547.978  180.377    0.000  180.377      473.065  805.976    0.000  805.976        0.000 2103.142    0.000 2103.142
102.00  1570.734   99.678    0.000   99.678      347.688  937.685    0.000  937.685        0.000 1799.242    0.000 1799.242
103.00  1551.267  150.187    0.000  150.187      210.551  869.508    0.000  869.508       79.623 1551.424    0.000 1551.424
104.00  1501.451  171.073    0.000  171.073      210.724  858.005    0.000  858.005        0.000 1521.466    0.000 1521.466
105.00  1516.024  177.505    0.000  177.505      183.659  936.344    0.000  936.344        0.000 1660.403    0.000 1660.403
106.00  1478.602  120.658    0.000  120.658      110.766 1009.478    0.000 1009.478        0.000 1615.143    0.000 1615.143
107.00  1441.781  178.209    0.000  178.209       59.058 1116.323    0.000 1116.323        0.000 1636.771    0.000 1636.771
108.00  1494.530  220.452    0.000  220.452       41.072 1219.647    0.000 1219.647        0.000 2047.343    0.000 2047.343
109.00  1564.107  156.924    0.000  156.924      251.708 1052.460    0.000 1052.460        0.000 1907.804    0.000 1907.804
110.00  1598.287  162.150    0.000  162.150      146.477 1035.341    0.000 1035.341        0.000 1694.774    0.000 1694.774
111.00  1558.055  158.666    0.000  158.666      193.209 1109.268    0.000 1109.268        0.000 1772.382    0.000 1772.382
112.00  1532.477  221.508    0.000  221.508      163.898 1106.281    0.000 1106.281        0.000 1735.182    0.000 1735.182
113.00  1499.148  165.453    0.000  165.453      101.728 1094.610    0.000 1094.610        0.000 1994.963    0.000 1994.963
114.00  1522.722  157.128    0.000  157.128      188.454 1053.101    0.000 1053.101        0.000 2019.287    0.000 2019.287
115.00  1497.808  225.167    0.000  225.167       55.123 1208.267    0.000 1208.267        0.000 1682.205    0.000 1682.205
116.00  1567.393  205.864    0.000  205.864      280.460 1093.223    0.000 1093.223        0.000 1912.931    0.000 1912.931
117.00  1654.216  125.803    0.000  125.803      280.453 1112.077    0.000 1112.077        0.000 2143.451    0.000 2143.451
118.00  1574.602  184.959    0.000  184.959      227.194 1103.678    0.000 1103.678       19.906 1864.274    0.000 1864.274
119.00  1533.588  185.450    0.000  185.450      139.732 1140.398    0.000 1140.398       29.858 1923.892    0.000 1923.892
120.00  1595.377  157.753    0.000  157.753      173.541 1051.896    0.000 1051.896       59.717 1831.501    0.000 1831.501
121.00  1521.186  181.156    0.000  181.156      136.575 1246.734    0.000 1246.734        0.000 2045.220    0.000 2045.220
122.00  1564.794  158.855    0.000  158.855      192.520 1107.699    0.000 1107.699        0.000 1956.658    0.000 1956.658
123.00  1489.432  164.962    0.000  164.962      205.013 1056.088    0.000 1056.088        0.000 1806.563    0.000 1806.563
124.00  1537.816  142.573    0.000  142.573      192.998 1106.055    0.000 1106.055        0.000 1721.211    0.000 1721.211
125.00  1656.506  134.374    0.000  134.374      243.487 1053.058    0.000 1053.058        0.000 1969.019    0.000 1969.019
126.00  1562.257  161.419    0.000  161.419      330.648  911.763    0.000  911.763        0.000 1788.964    0.000 1788.964
127.00  1618.383  157.241    0.000  157.241      103.458 1253.995    0.000 1253.995        0.000 2153.697    0.000 2153.697
128.00  1587.661  146.596    0.000  146.596      316.555 1066.251    0.000 1066.251        0.000 1941.283    0.000 1941.283
129.00  1593.207  120.695    0.000  120.695      258.230 1064.124    0.000 1064.124        0.000 1906.190    0.000 1906.190
130.00  1585.987  196.350    0.000  196.350      232.813 1007.660    0.000 1007.660        0.000 1870.899    0.000 1870.899
131.00  1596.086  166.733    0.000  166.733      178.900 1121.113    0.000 1121.113        0.000 1977.974    0.000 1977.974
132.00  1476.798  228.519    0.000  228.519      193.943 1079.256    0.000 1079.256        0.000 1890.002    0.000 1890.002
133.00  1489.118  193.119    0.000  193.119      139.296 1112.593    0.000 1112.593        0.000 1894.631    0.000 1894.631
134.00  1460.607  259.527    0.000  259.527       31.734 1248.168    0.000 1248.168        0.000 1817.618    0.000 1817.618
135.00  1540.810  249.937    0.000  249.937       80.070 1250.072    0.000 1250.072        0.000 1908.299    0.000 1908.299
136.00  1391.792  314.320    0.000  314.320       46.347 1191.681    0.000 1191.681        0.000 1732.983    0.000 1732.983
137.00  1457.016  218.176    0.000  218.176      101.557 1292.234    0.000 1292.234        0.000 2149.688    0.000 2149.688
138.00  1470.504  218.597    0.000  218.597       98.228 1349.825    0.000 1349.825        0.000 2280.083    0.000 2280.083
139.00  1528.345  182.746    0.000  182.746      345.094 1180.822    0.000 1180.822        0.000 2440.032    0.000 2440.032
140.00  1472.925  222.403    0.000  222.403      304.628 1073.887    0.000 1073.887        0.000 2402.517    0.000 2402.517
141.00  1452.165  185.768    0.000  185.768       80.675 1309.600    0.000 1309.600        0.000 2141.938    0.000 2141.938
142.00  1471.237  194.040    0.000  194.040      253.396 1225.827    0.000 1225.827        0.000 2259.371    0.000 2259.371
143.00  1600.976  119.586    0.000  119.586      227.844 1194.221    0.000 1194.221        0.000 2222.268    0.000 2222.268
144.00  1664.053  165.384    0.000  165.384      199.958 1327.914    0.000 1327.914        0.000 2390.976    0.000 2390.976
145.00  1672.758  136.145    0.000  136.145      262.820 1187.527    0.000 1187.527        0.000 2342.415    0.000 2342.415
146.00  1585.169  203.535    0.000  203.535      178.211 1334.702    0.000 1334.702        0.000 2401.833    0.000 2401.833
147.00  1495.983  212.980    0.000  212.980      127.151 1344.458    0.000 1344.458        0.000 2284.003    0.000 2284.003
148.00  1619.523  158.007    0.000  158.007      162.688 1193.276    0.000 1193.276        0.000 2153.709    0.000 2153.709
149.00  1583.808  167.029    0.000  167.029      213.361 1157.338    0.000 1157.338        0.000 2243.284    0.000 2243.284
150.00  1518.373  176.273    0.000  176.273      211.761 1178.504    0.000 1178.504        0.000 2154.025    0.000 2154.025
151.00  1559.892  165.196    0.000  165.196      440.165 1041.389    0.000 1041.389        0.000 2313.258    0.000 2313.258
152.00  1619.924  153.440    0.000  153.440      244.614 1073.978    0.000 1073.978        0.000 2148.377    0.000 2148.377
153.00  1556.796  181.551    0.000  181.551      229.055 1194.044    0.000 1194.044        0.000 2271.831    0.000 2271.831
154.00  1590.855  157.461    0.000  157.461      301.642 1139.280    0.000 1139.280       40.616 1806.980    0.000 1806.980
155.00  1566.550  209.416    0.000  209.416      175.529 1187.781    0.000 1187.781        0.000 2103.945    0.000 2103.945
156.00  1582.598  154.940    0.000  154.940       77.043 1214.469    0.000 1214.469        0.000 1993.168    0.000 1993.168
157.00  1546.921  240.521    0.000  240.521       85.170 1173.684    0.000 1173.684        0.000 2024.726    0.000 2024.726
158.00  1570.110  205.078    0.000  205.078      128.186 1173.022    0.000 1173.022        0.000 1949.014    0.000 1949.014
159.00  1597.930  173.761    0.000  173.761      276.735 1034.009    0.000 1034.009        0.000 2091.190    0.000 2091.190
160.00  1600.740  204.031    0.000  204.031       55.945 1270.360    0.000 1270.360        0.000 1963.001    0.000 1963.001
161.00  1513.051  227.066    0.000  227.066       94.985 1168.321    0.000 1168.321        0.000 1874.428    0.000 1874.428
162.00  1418.273  251.679    0.000  251.679       93.382 1129.465    0.000 1129.465        0.000 1643.304    0.000 1643.304
163.00  1515.139  208.037    0.000  208.037       75.961 1216.824    0.000 1216.824        0.000 2074.784    0.000 2074.784
164.00  1535.776  218.340    0.000  218.340       46.606 1148.175    0.000 1148.175        0.000 1735.797    0.000 1735.797
165.00  1505.052  208.074    0.000  208.074        7.609 1251.168    0.000 1251.168        0.000 2005.329    0.000 2005.329
166.00  1427.116  251.728    0.000  251.728       94.205 1150.827    0.000 1150.827        0.000 1771.594    0.000 1771.594
167.00  1526.500  175.301    0.000  175.301       68.524 1137.052    0.000 1137.052        0.000 1816.106    0.000 1816.106
168.00  1519.179  160.776    0.000  160.776       20.407 1177.523    0.000 1177.523        0.000 1744.832    0.000 1744.832
169.00  1542.622  153.802    0.000  153.802      131.604 1213.877    0.000 1213.877        0.000 2086.339    0.000 2086.339
170.00  1616.269  156.885    0.000  156.885      115.002 1269.484    0.000 1269.484        0.000 2063.937    0.000 2063.937
171.00  1591.266  200.228    0.000  200.228      245.696 1090.339    0.000 1090.339        0.000 2132.908    0.000 2132.908
172.00  1583.182  152.635    0.000  152.635       97.190 1074.026    0.000 1074.026        0.000 1867.389    0.000 1867.389
173.00  1546.413  187.547    0.000  187.547      146.000 1063.694    0.000 1063.694        0.000 1782.439    0.000 1782.439
174.00  1610.173  101.426    0.000  101.426      273.670  910.688    0.000  910.688        0.000 1886.492    0.000 1886.492
175.00  1435.645  301.258    0.000  301.258       70.729 1311.048    0.000 1311.048        0.000 1910.523    0.000 1910.523
176.00  1402.405  270.358    0.000  270.358       27.411 1152.121    0.000 1152.121        0.000 1711.170    0.000 1711.170
177.00  1455.121  293.206    0.000  293.206       20.060 1257.301    0.000 1257.301        0.000 2039.002    0.000 2039.002
178.00  1391.098  317.737    0.000  317.737       41.678 1284.760    0.000 1284.760        0.000 2120.334    0.000 2120.334
179.00  1438.099  286.817    0.000  286.817       91.957 1275.981    0.000 1275.981        0.000 2218.355    0.000 2218.355
180.00  1407.035  286.553    0.000  286.553      133.896 1288.779    0.000 1288.779        0.000 2196.538    0.000 2196.538
181.00  1479.932  263.956    0.000  263.956      122.654 1183.232    0.000 1183.232        0.000 2008.629    0.000 2008.629
182.00  1479.146  284.164    0.000  284.164      170.601 1197.698    0.000 1197.698        0.000 2109.793    0.000 2109.793
183.00  1410.192  298.767    0.000  298.767      182.448 1150.494    0.000 1150.494        0.000 2050.782    0.000 2050.782
184.00  1456.749  310.001    0.000  310.001      129.011 1205.741    0.000 1205.741        0.000 2019.114    0.000 2019.114
185.00  1484.114  240.960    0.000  240.960       66.408 1065.874    0.000 1065.874        9.953 1639.600    0.000 1639.600
186.00  1609.198  200.988    0.000  200.988      193.040 1207.029    0.000 1207.029        0.000 2150.808    0.000 2150.808
187.00  1539.709  235.844    0.000  235.844      107.609 1318.975    0.000 1318.975        0.000 2147.194    0.000 2147.194
188.00  1520.338  159.873    0.000  159.873      150.065 1217.831    0.000 1217.831        0.000 2042.523    0.000 2042.523
189.00  1570.123  165.732    0.000  165.732      209.592 1237.844    0.000 1237.844        0.000 2132.299    0.000 2132.299
190.00  1527.818  178.781    0.000  178.781       85.214 1241.995    0.000 1241.995        0.000 2152.401    0.000 2152.401
191.00  1464.795  253.339    0.000  253.339       75.052 1307.277    0.000 1307.277        0.000 2254.240    0.000 2254.240
192.00  1436.324  266.135    0.000  266.135       45.396 1336.588    0.000 1336.588        0.000 2198.952    0.000 2198.952
193.00  1393.599  281.721    0.000  281.721      207.006 1174.377    0.000 1174.377        0.000 2202.673    0.000 2202.673
194.00  1398.434  315.263    0.000  315.263       77.908 1328.156    0.000 1328.156        0.000 2290.437    0.000 2290.437
195.00  1470.569  280.855    0.000  280.855      123.218 1348.759    0.000 1348.759        0.000 2173.025    0.000 2173.025
196.00  1372.071  214.230    0.000  214.230      117.338 1123.670    0.000 1123.670        0.000 1851.908    0.000 1851.908
197.00  1320.750  251.166    0.000  251.166      162.042 1245.276    0.000 1245.276        0.000 2194.017    0.000 2194.017
198.00  1462.913  242.603    0.000  242.603      289.669 1170.744    0.000 1170.744        0.000 2307.120    0.000 2307.120
199.00  1350.241  258.050    0.000  258.050      249.503 1226.867    0.000 1226.867        0.000 2271.636    0.000 2271.636
200.00  1424.598  239.683    0.000  239.683      319.846 1082.800    0.000 1082.800        0.000 2105.045    0.000 2105.045
201.00  1469.804  218.327    0.000  218.327      321.749 1094.684    0.000 1094.684        0.000 2275.648    0.000 2275.648
202.00  1484.344  241.243    0.000  241.243      229.920 1221.803    0.000 1221.803        0.000 2245.794    0.000 2245.794
203.00  1397.065  231.671    0.000  231.671      372.852 1119.891    0.000 1119.891        9.953 2285.099    0.000 2285.099
204.00  1457.144  244.160    0.000  244.160      252.056 1150.496    0.000 1150.496        0.000 2263.682    0.000 2263.682
205.00  1424.699  249.337    0.000  249.337      328.362  965.682    0.000  965.682        0.000 2091.778    0.000 2091.778
206.00  1441.490  258.752    0.000  258.752      309.081 1213.760    0.000 1213.760        0.000 2229.509    0.000 2229.509
207.00  1452.073  229.100    0.000  229.100      214.311 1175.293    0.000 1175.293        0.000 2102.941    0.000 2102.941
208.00  1395.748  246.858    0.000  246.858      242.284 1215.745    0.000 1215.745        0.000 1971.938    0.000 1971.938
209.00  1475.182  236.810    0.000  236.810      244.965 1215.501    0.000 1215.501        0.000 1980.894    0.000 1980.894
210.00  1377.738  235.329    0.000  235.329      239.212 1168.026    0.000 1168.026        0.000 2144.158    0.000 2144.158
211.00  1357.120  263.463    0.000  263.463      260.961 1156.992    0.000 1156.992        0.000 2201.456    0.000 2201.456
212.00  1579.464  279.171    0.000  279.171      401.603 1076.104    0.000 1076.104        0.000 2190.602    0.000 2190.602
213.00  1570.252  265.676    0.000  265.676      366.886 1014.757    0.000 1014.757        0.000 2013.564    0.000 2013.564
214.00  1538.928  268.114    0.000  268.114      388.328 1095.000    0.000 1095.000        0.000 2321.397    0.000 2321.397
215.00  1491.964  272.868    0.000  272.868      261.178 1211.689    0.000 1211.689        9.953 2252.331    0.000 2252.331
216.00  1517.493  228.363    0.000  228.363      463.814 1048.901    0.000 1048.901        0.000 2213.116    0.000 2213.116
217.00  1419.999  290.050    0.000  290.050      252.834 1173.265    0.000 1173.265        0.000 2247.110    0.000 2247.110
218.00  1432.758  260.342    0.000  260.342      232.427 1071.522    0.000 1071.522        0.000 2143.955    0.000 2143.955
219.00  1395.056  303.560    0.000  303.560      219.154 1253.700    0.000 1253.700        0.000 2270.824    0.000 2270.824
220.00  1426.654  293.175    0.000  293.175      118.158 1189.470    0.000 1189.470        0.000 2171.406    0.000 2171.406
221.00  1494.947  264.453    0.000  264.453       45.005 1393.235    0.000 1393.235        0.000 2262.493    0.000 2262.493
222.00  1372.148  308.768    0.000  308.768      178.730 1255.578    0.000 1255.578        0.000 2188.198    0.000 2188.198
223.00  1409.445  283.001    0.000  283.001      243.668 1222.022    0.000 1222.022        0.000 2183.970    0.000 2183.970
224.00  1498.100  266.986    0.000  266.986      219.628 1218.303    0.000 1218.303        0.000 2221.366    0.000 2221.366
225.00  1582.310  233.246    0.000  233.246      256.681 1230.528    0.000 1230.528        0.000 2221.761    0.000 2221.761
226.00  1471.294  273.723    0.000  273.723      223.348 1252.328    0.000 1252.328        0.000 2022.013    0.000 2022.013
227.00  1470.303  194.016    0.000  194.016      115.349 1273.685    0.000 1273.685        0.000 2226.193    0.000 2226.193
228.00  1483.942  245.668    0.000  245.668      436.227 1120.984    0.000 1120.984        0.000 2302.798    0.000 2302.798
229.00  1426.475  211.283    0.000  211.283      160.268 1215.542    0.000 1215.542        0.000 2059.110    0.000 2059.110
230.00  1486.736  192.236    0.000  192.236      221.619 1145.585    0.000 1145.585        0.000 2232.929    0.000 2232.929
231.00  1488.004  233.375    0.000  233.375      205.967 1309.960    0.000 1309.960        0.000 2291.138    0.000 2291.138
232.00  1473.422  278.840    0.000  278.840       93.212 1358.386    0.000 1358.386        0.000 2139.538    0.000 2139.538
233.00  1481.074  271.461    0.000  271.461      198.013 1316.702    0.000 1316.702        0.000 2292.646    0.000 2292.646
234.00  1472.239  259.079    0.000  259.079      326.678 1130.241    0.000 1130.241        0.000 2122.444    0.000 2122.444
235.00  1526.281  230.791    0.000  230.791      339.129 1143.426    0.000 1143.426        0.000 2131.996    0.000 2131.996
236.00  1521.541  299.512    0.000  299.512       86.121 1420.426    0.000 1420.426        0.000 2040.811    0.000 2040.811
237.00  1470.527  242.979    0.000  242.979      274.451 1175.714    0.000 1175.714        0.000 1950.331    0.000 1950.331
238.00  1487.588  261.430    0.000  261.430      230.480 1198.376    0.000 1198.376        0.000 1941.983    0.000 1941.983
239.00  1517.358  267.746    0.000  267.746      130.827 1375.281    0.000 1375.281        0.000 1972.140    0.000 1972.140
240.00  1443.229  237.157    0.000  237.157      136.447 1342.021    0.000 1342.021        0.000 2150.183    0.000 2150.183
241.00  1407.309  276.553    0.000  276.553      235.973 1169.619    0.000 1169.619        0.000 2234.032    0.000 2234.032
242.00  1611.909  248.070    0.000  248.070      168.008 1298.722    0.000 1298.722        0.000 2060.719    0.000 2060.719
243.00  1488.538  267.973    0.000  267.973      217.639 1154.357    0.000 1154.357        0.000 2133.195    0.000 2133.195
244.00  1393.044  339.260    0.000  339.260       79.724 1275.682    0.000 1275.682        0.000 1938.978    0.000 1938.978
245.00  1456.341  249.267    0.000  249.267      211.371 1096.937    0.000 1096.937        0.000 1744.330    0.000 1744.330
246.00  1461.751  311.662    0.000  311.662      182.621 1265.865    0.000 1265.865        0.000 2079.418    0.000 2079.418
247.00  1444.519  266.157    0.000  266.157      197.233 1245.148    0.000 1245.148        0.000 2174.822    0.000 2174.822
248.00  1580.388  299.588    0.000  299.588      421.186 1133.904    0.000 1133.904        0.000 2100.622    0.000 2100.622
249.00  1550.154  250.381    0.000  250.381      256.466 1115.927    0.000 1115.927        0.000 2182.962    0.000 2182.962
250.00  1472.198  290.300    0.000  290.300      154.346 1141.910    0.000 1141.910        0.000 2023.614    0.000 2023.614
251.00  1581.070  242.094    0.000  242.094      446.004 1096.114    0.000 1096.114        0.000 2372.762    0.000 2372.762
252.00  1451.015  251.119    0.000  251.119      219.975 1146.564    0.000 1146.564        0.000 2237.241    0.000 2237.241
253.00  1562.526  272.256    0.000  272.256      263.768 1150.671    0.000 1150.671        0.000 2311.636    0.000 2311.636
254.00  1532.086  251.696    0.000  251.696      157.152 1219.768    0.000 1219.768        0.000 1997.474    0.000 1997.474
255.00  1606.120  287.401    0.000  287.401      281.753 1098.106    0.000 1098.106        0.000 2138.424    0.000 2138.424
256.00  1501.600  241.855    0.000  241.855      225.204 1150.211    0.000 1150.211        0.000 2017.384    0.000 2017.384
257.00  1640.775  215.365    0.000  215.365      307.131 1138.133    0.000 1138.133        0.000 2112.883    0.000 2112.883
258.00  1554.974  214.452    0.000  214.452      102.118 1261.655    0.000 1261.655        0.000 2015.268    0.000 2015.268
259.00  1592.915  222.067    0.000  222.067      456.550 1055.273    0.000 1055.273        0.000 2380.214    0.000 2380.214
260.00  1514.562  233.399    0.000  233.399      355.512 1044.415    0.000 1044.415        0.000 2144.657    0.000 2144.657
261.00  1567.964  257.960    0.000  257.960      283.095 1102.740    0.000 1102.740        0.000 2321.603    0.000 2321.603
262.00  1538.046  279.881    0.000  279.881      248.118 1150.383    0.000 1150.383        0.000 2024.827    0.000 2024.827
263.00  1511.976  219.905    0.000  219.905      145.353 1208.137    0.000 1208.137        0.000 2029.341    0.000 2029.341
264.00  1511.433  258.459    0.000  258.459      286.117 1166.031    0.000 1166.031        0.000 2189.396    0.000 2189.396
265.00  1467.754  262.737    0.000  262.737      343.493 1094.533    0.000 1094.533        0.000 2265.708    0.000 2265.708
266.00  1522.301  246.245    0.000  246.245      267.184 1079.655    0.000 1079.655        0.000 2216.641    0.000 2216.641
267.00  1563.651  280.697    0.000  280.697      271.292 1245.198    0.000 1245.198        0.000 2163.363    0.000 2163.363
268.00  1498.311  267.401    0.000  267.401      194.854 1235.679    0.000 1235.679        0.000 2037.187    0.000 2037.187
269.00  1534.193  282.196    0.000  282.196      226.070 1221.240    0.000 1221.240        0.000 2166.172    0.000 2166.172
270.00  1571.798  244.158    0.000  244.158      229.528 1056.127    0.000 1056.127        0.000 1874.018    0.000 1874.018
271.00  1532.303  233.388    0.000  233.388      171.380 1086.139    0.000 1086.139        0.000 1946.109    0.000 1946.109
272.00  1492.160  274.867    0.000  274.867      276.958 1017.434    0.000 1017.434        0.000 2035.583    0.000 2035.583
273.00  1452.553  261.435    0.000  261.435      225.938 1077.923    0.000 1077.923        0.000 1886.190    0.000 1886.190
274.00  1578.581  287.227    0.000  287.227       41.332 1254.533    0.000 1254.533        0.000 1998.181    0.000 1998.181
275.00  1534.677  279.230    0.000  279.230      111.671 1186.270    0.000 1186.270        0.000 1837.034    0.000 1837.034
276.00  1547.893  258.231    0.000  258.231      112.622 1209.432    0.000 1209.432        0.000 1887.389    0.000 1887.389
277.00  1505.780  292.370    0.000  292.370       57.026 1314.581    0.000 1314.581        0.000 1914.138    0.000 1914.138
278.00  1618.480  265.617    0.000  265.617      117.162 1230.285    0.000 1230.285        0.000 2144.261    0.000 2144.261
279.00  1594.414  280.031    0.000  280.031      215.779 1149.220    0.000 1149.220        0.000 1882.072    0.000 1882.072
280.00  1582.843  263.661    0.000  263.661      257.584 1134.519    0.000 1134.519        0.000 2073.481    0.000 2073.481
281.00  1588.614  242.758    0.000  242.758      107.998 1169.187    0.000 1169.187        0.000 2017.480    0.000 2017.480
282.00  1561.917  275.633    0.000  275.633      359.487 1013.338    0.000 1013.338        0.000 1884.080    0.000 1884.080
283.00  1572.749  285.740    0.000  285.740      247.512 1150.122    0.000 1150.122        0.000 1882.165    0.000 1882.165
284.00  1583.555  278.357    0.000  278.357      195.676 1082.424    0.000 1082.424        0.000 1950.736    0.000 1950.736
285.00  1596.879  250.945    0.000  250.945      256.981 1116.005    0.000 1116.005        0.000 2017.280    0.000 2017.280
286.00  1549.484  235.586    0.000  235.586      406.572  957.214    0.000  957.214       99.729 1904.691    0.000 1904.691
287.00  1397.363  244.816    0.000  244.816      233.983 1069.792    0.000 1069.792        0.000 1794.101    0.000 1794.101
288.00  1484.764  246.858    0.000  246.858      237.875 1002.748    0.000 1002.748        0.000 1609.229    0.000 1609.229
289.00  1584.005  255.534    0.000  255.534      228.536 1030.917    0.000 1030.917        0.000 1724.435    0.000 1724.435
290.00  1620.565  230.049    0.000  230.049      314.486  870.749    0.000  870.749        0.000 1733.286    0.000 1733.286
291.00  1490.806  242.492    0.000  242.492      312.107 1080.786    0.000 1080.786       49.764 1864.894    0.000 1864.894
292.00  1603.331  226.866    0.000  226.866      337.572 1022.508    0.000 1022.508      119.434 1793.416    0.000 1793.416
293.00  1546.861  213.869    0.000  213.869      164.290 1115.102    0.000 1115.102        0.000 1923.391    0.000 1923.391
294.00  1518.703  242.817    0.000  242.817      251.710 1065.904    0.000 1065.904        0.000 1823.262    0.000 1823.262
295.00  1554.972  239.850    0.000  239.850      209.297 1056.908    0.000 1056.908        0.000 1690.153    0.000 1690.153
296.00  1535.231  243.462    0.000  243.462      515.261  877.805    0.000  877.805      149.292 1653.064    0.000 1653.064
297.00  1527.248  244.342    0.000  244.342      302.985  891.067    0.000  891.067        0.000 1616.264    0.000 1616.264
298.00  1513.182  249.753    0.000  249.753      352.921  874.347    0.000  874.347       49.764 1472.511    0.000 1472.511
299.00  1545.742  232.822    0.000  232.822      209.340  996.317    0.000  996.317        0.000 1506.896    0.000 1506.896
300.00  1659.289  228.645    0.000  228.645      380.460 1002.716    0.000 1002.716       49.764 1598.681    0.000 1598.681
301.00  1483.890  236.706    0.000  236.706      241.161  975.174    0.000  975.174       59.717 1367.049    0.000 1367.049
302.00  1418.654  252.147    0.000  252.147      328.059  902.151    0.000  902.151      258.773 1350.765    0.000 1350.765
303.00  1476.159  285.555    0.000  285.555      418.853  927.787    0.000  927.787      499.249 1505.684    0.000 1505.684
304.00  1468.798  233.452    0.000  233.452      448.079  980.230    0.000  980.230      121.042 2057.108    0.000 2057.108
305.00  1575.613  206.117    0.000  206.117      393.474  950.785    0.000  950.785      139.339 2043.935    0.000 2043.935
306.00  1601.147  246.911    0.000  246.911      300.867  942.577    0.000  942.577       39.811 1609.941    0.000 1609.941
307.00  1545.947  231.149    0.000  231.149      393.086 1066.915    0.000 1066.915      189.305 1890.424    0.000 1890.424
308.00  1534.178  205.795    0.000  205.795      310.936 1207.704    0.000 1207.704        0.000 2422.327    0.000 2422.327
309.00  1506.194  258.635    0.000  258.635      329.963 1203.386    0.000 1203.386        0.000 2393.382    0.000 2393.382
310.00  1543.101  229.368    0.000  229.368      539.477 1010.827    0.000 1010.827      458.031 2012.670    0.000 2012.670
311.00  1517.586  235.575    0.000  235.575      573.977  923.096    0.000  923.096       10.154 2325.929    0.000 2325.929
312.00  1485.126  208.546    0.000  208.546      336.572 1084.187    0.000 1084.187        0.000 2156.924    0.000 2156.924
313.00  1484.330  217.876    0.000  217.876      450.194 1091.676    0.000 1091.676        0.000 2190.608    0.000 2190.608
314.00  1412.381  227.424    0.000  227.424      411.024  983.109    0.000  983.109        0.000 2153.808    0.000 2153.808
315.00  1546.491  224.500    0.000  224.500      372.113 1134.083    0.000 1134.083        0.000 2452.392    0.000 2452.392
316.00  1491.817  249.169    0.000  249.169      367.920 1057.905    0.000 1057.905        0.000 2258.563    0.000 2258.563
317.00  1523.087  218.139    0.000  218.139      144.574 1315.664    0.000 1315.664        0.000 2170.090    0.000 2170.090
318.00  1535.348  216.713    0.000  216.713      463.123 1064.309    0.000 1064.309       59.717 2170.100    0.000 2170.100
319.00  1585.268  181.373    0.000  181.373      469.563 1056.399    0.000 1056.399      109.682 2260.081    0.000 2260.081
320.00  1484.365  207.877    0.000  207.877      552.270  878.496    0.000  878.496      361.518 1838.550    0.000 1838.550
321.00  1602.470  162.270    0.000  162.270      389.583 1022.595    0.000 1022.595      179.553 2133.807    0.000 2133.807
322.00  1530.033  189.792    0.000  189.792      437.486  910.259    0.000  910.259        0.000 2036.588    0.000 2036.588
323.00  1472.903  161.402    0.000  161.402      333.551 1036.899    0.000 1036.899      110.687 1996.080    0.000 1996.080
324.00  1441.093  239.919    0.000  239.919      322.224 1135.126    0.000 1135.126       50.769 2259.071    0.000 2259.071
325.00  1474.762  189.290    0.000  189.290      349.461 1152.720    0.000 1152.720       10.154 2237.966    0.000 2237.966
326.00  1533.947  170.198    0.000  170.198      449.807  991.539    0.000  991.539       10.154 2219.862    0.000 2219.862
327.00  1476.594  214.375    0.000  214.375      368.656 1150.894    0.000 1150.894      129.588 2124.552    0.000 2124.552
328.00  1460.365  231.070    0.000  231.070      381.107 1085.178    0.000 1085.178      293.658 2006.021    0.000 2006.021
329.00  1437.646  216.141    0.000  216.141      287.419 1047.483    0.000 1047.483       81.231 1933.336    0.000 1933.336
330.00  1529.718  189.884    0.000  189.884      374.235 1015.674    0.000 1015.674      159.245 2141.456    0.000 2141.456
331.00  1514.685  218.491    0.000  218.491      438.997 1009.148    0.000 1009.148       50.769 2283.610    0.000 2283.610
332.00  1468.015  221.142    0.000  221.142      473.543  989.123    0.000  989.123      248.820 2040.718    0.000 2040.718
333.00  1430.913  216.604    0.000  216.604      488.068  916.014    0.000  916.014      507.091 1724.938    0.000 1724.938
334.00  1486.575  225.300    0.000  225.300      464.595  986.183    0.000  986.183      402.938 1912.638    0.000 1912.638
335.00  1414.503  226.912    0.000  226.912      370.388  979.349    0.000  979.349        0.000 2052.176    0.000 2052.176
336.00  1493.246  215.029    0.000  215.029      504.195 1030.885    0.000 1030.885      161.457 2277.172    0.000 2277.172
337.00  1473.606  221.859    0.000  221.859      403.029 1101.615    0.000 1101.615       91.184 2431.995    0.000 2431.995
338.00  1510.511  230.233    0.000  230.233      456.334 1095.257    0.000 1095.257       50.769 2230.521    0.000 2230.521
339.00  1528.570  227.626    0.000  227.626      483.359 1066.392    0.000 1066.392        0.000 2464.773    0.000 2464.773
340.00  1507.938  247.575    0.000  247.575      462.820 1040.319    0.000 1040.319        0.000 2377.809    0.000 2377.809
341.00  1485.196  216.436    0.000  216.436      252.876 1218.263    0.000 1218.263        0.000 2328.239    0.000 2328.239
342.00  1459.415  227.492    0.000  227.492      345.138 1127.116    0.000 1127.116        0.000 2268.016    0.000 2268.016
343.00  1546.835  242.358    0.000  242.358      248.725 1314.069    0.000 1314.069        0.000 2410.269    0.000 2410.269
344.00  1529.988  205.373    0.000  205.373      142.629 1338.914    0.000 1338.914        0.000 2260.969    0.000 2260.969
345.00  1397.414  204.066    0.000  204.066      349.504 1060.359    0.000 1060.359        0.000 2340.190    0.000 2340.190
346.00  1412.093  223.140    0.000  223.140      128.146 1253.974    0.000 1253.974        0.000 2363.623    0.000 2363.623
347.00  1434.341  250.236    0.000  250.236      149.979 1286.222    0.000 1286.222        0.000 2193.922    0.000 2193.922
348.00  1473.895  197.807    0.000  197.807      142.500 1240.395    0.000 1240.395        0.000 2163.559    0.000 2163.559
349.00  1483.419  184.034    0.000  184.034      241.720 1141.224    0.000 1141.224        0.000 2155.626    0.000 2155.626
350.00  1507.974  184.794    0.000  184.794       62.516 1346.800    0.000 1346.800        0.000 2061.627    0.000 2061.627
351.00  1426.547  235.298    0.000  235.298      288.715 1102.056    0.000 1102.056        0.000 2125.266    0.000 2125.266
352.00  1378.120  255.566    0.000  255.566      141.116 1257.832    0.000 1257.832        0.000 2145.774    0.000 2145.774
353.00  1452.835  228.232    0.000  228.232      200.087 1295.006    0.000 1295.006        0.000 2240.578    0.000 2240.578
354.00  1409.039  225.990    0.000  225.990      239.258 1150.866    0.000 1150.866        0.000 2117.529    0.000 2117.529
355.00  1461.880  211.370    0.000  211.370      190.749 1308.838    0.000 1308.838        0.000 2158.644    0.000 2158.644
356.00  1452.686  200.147    0.000  200.147      113.013 1350.688    0.000 1350.688        0.000 2377.706    0.000 2377.706
357.00  1509.057  214.229    0.000  214.229       75.833 1276.416    0.000 1276.416        0.000 2214.537    0.000 2214.537
358.00  1448.111  217.354    0.000  217.354       69.520 1279.528    0.000 1279.528        0.000 2058.104    0.000 2058.104
359.00  1536.361  195.636    0.000  195.636      153.438 1271.706    0.000 1271.706        0.000 2247.615    0.000 2247.615
360.00  1475.830  224.302    0.000  224.302      200.172 1125.317    0.000 1125.317        0.000 2188.903    0.000 2188.903
361.00  1367.663  280.359    0.000  280.359      101.817 1246.795    0.000 1246.795        0.000 2198.043    0.000 2198.043
362.00  1350.427  246.681    0.000  246.681       47.298 1273.269    0.000 1273.269        0.000 2122.454    0.000 2122.454
363.00  1471.001  212.221    0.000  212.221       70.342 1318.944    0.000 1318.944        0.000 2195.724    0.000 2195.724
364.00  1482.500  212.934    0.000  212.934       67.186 1270.711    0.000 1270.711        0.000 2026.641    0.000 2026.641
365.00  1499.605  172.097    0.000  172.097      169.563 1325.651    0.000 1325.651        0.000 2285.312    0.000 2285.312
366.00  1492.294  156.521    0.000  156.521       67.445 1401.871    0.000 1401.871        0.000 2147.781    0.000 2147.781
367.00  1448.587  207.549    0.000  207.549      133.334 1325.402    0.000 1325.402        0.000 2320.202    0.000 2320.202
368.00  1435.698  196.267    0.000  196.267       76.265 1261.959    0.000 1261.959        0.000 2360.495    0.000 2360.495
369.00  1478.794  197.805    0.000  197.805       75.443 1329.247    0.000 1329.247        0.000 2132.806    0.000 2132.806
370.00  1407.693  244.759    0.000  244.759       24.643 1312.082    0.000 1312.082        0.000 2226.297    0.000 2226.297
371.00  1418.988  267.830    0.000  267.830       32.253 1322.713    0.000 1322.713        0.000 2273.145    0.000 2273.145
372.00  1409.959  247.560    0.000  247.560       30.264 1315.755    0.000 1315.755        0.000 2261.988    0.000 2261.988
373.00  1473.834  245.778    0.000  245.778      186.728 1273.517    0.000 1273.517        0.000 2115.118    0.000 2115.118
374.00  1401.261  237.172    0.000  237.172      162.906 1264.822    0.000 1264.822        0.000 2217.556    0.000 2217.556
375.00  1480.016  175.195    0.000  175.195      260.616 1145.894    0.000 1145.894       19.906 2305.122    0.000 2305.122
376.00  1523.924  113.188    0.000  113.188      299.481 1107.583    0.000 1107.583        0.000 2273.652    0.000 2273.652
377.00  1443.056  195.532    0.000  195.532      169.910 1180.394    0.000 1180.394        0.000 2185.488    0.000 2185.488
378.00  1392.431  258.029    0.000  258.029      126.071 1280.478    0.000 1280.478        0.000 2362.722    0.000 2362.722
379.00  1374.539  238.318    0.000  238.318      179.508 1230.365    0.000 1230.365        0.000 2374.378    0.000 2374.378
380.00  1412.577  233.969    0.000  233.969      188.414 1257.676    0.000 1257.676        0.000 2321.992    0.000 2321.992
381.00  1493.503  241.506    0.000  241.506      128.837 1396.990    0.000 1396.990        0.000 2415.901    0.000 2415.901
382.00  1437.503  231.260    0.000  231.260      207.178 1281.034    0.000 1281.034        0.000 2376.391    0.000 2376.391
383.00  1533.875  163.155    0.000  163.155      125.292 1291.677    0.000 1291.677        0.000 2266.013    0.000 2266.013
384.00  1514.971  152.361    0.000  152.361       33.204 1298.894    0.000 1298.894        0.000 1937.970    0.000 1937.970
385.00  1530.205  135.125    0.000  135.125       74.363 1369.236    0.000 1369.236        0.000 2251.532    0.000 2251.532
386.00  1541.847  153.740    0.000  153.740      215.738 1315.927    0.000 1315.927        0.000 2412.184    0.000 2412.184
387.00  1540.732  145.242    0.000  145.242      292.694 1128.077    0.000 1128.077        0.000 2396.297    0.000 2396.297
388.00  1493.114  145.342    0.000  145.342      244.705 1237.283    0.000 1237.283        0.000 2376.190    0.000 2376.190
389.00  1510.197  144.332    0.000  144.332      133.248 1351.598    0.000 1351.598        0.000 2412.586    0.000 2412.586
390.00  1480.029  122.965    0.000  122.965      280.719 1166.030    0.000 1166.030        0.000 2310.639    0.000 2310.639
391.00  1586.696  114.958    0.000  114.958      186.381 1289.641    0.000 1289.641        0.000 2221.062    0.000 2221.062
392.00  1590.409  133.022    0.000  133.022       72.979 1388.372    0.000 1388.372        0.000 2488.978    0.000 2488.978
393.00  1511.567  117.922    0.000  117.922       67.532 1457.092    0.000 1457.092        0.000 2107.670    0.000 2107.670
394.00  1447.038  156.288    0.000  156.288       18.201 1493.755    0.000 1493.755        0.000 2242.287    0.000 2242.287
395.00  1443.850  226.944    0.000  226.944       68.093 1424.782    0.000 1424.782        0.000 2212.217    0.000 2212.217
396.00  1386.123  233.290    0.000  233.290      116.905 1380.171    0.000 1380.171        0.000 2168.186    0.000 2168.186
397.00  1392.064  250.031    0.000  250.031      171.639 1231.797    0.000 1231.797        0.000 2250.427    0.000 2250.427
398.00  1414.676  245.881    0.000  245.881      105.837 1360.406    0.000 1360.406        0.000 2394.179    0.000 2394.179
399.00  1366.760  220.344    0.000  220.344      146.820 1208.647    0.000 1208.647        0.000 2302.888    0.000 2302.888
400.00  1421.443  232.881    0.000  232.881      185.604 1294.610    0.000 1294.610        0.000 2249.119    0.000 2249.119
401.00  1420.291  258.680    0.000  258.680      255.556 1212.469    0.000 1212.469        0.000 2177.545    0.000 2177.545
402.00  1342.951  247.532    0.000  247.532      198.272 1258.991    0.000 1258.991       10.154 2309.744    0.000 2309.744
403.00  1439.564  245.022    0.000  245.022      332.727 1133.005    0.000 1133.005        9.953 2148.690    0.000 2148.690
404.00  1379.498  206.916    0.000  206.916      243.839 1193.536    0.000 1193.536        0.000 2309.242    0.000 2309.242
405.00  1405.431  129.595    0.000  129.595      199.698 1225.735    0.000 1225.735        0.000 2272.337    0.000 2272.337
406.00  1451.831  105.733    0.000  105.733      243.708 1144.332    0.000 1144.332        0.000 2268.318    0.000 2268.318
407.00  1393.805  198.014    0.000  198.014      231.475 1125.950    0.000 1125.950        0.000 2306.009    0.000 2306.009
408.00  1438.478  226.109    0.000  226.109      131.345 1342.269    0.000 1342.269        0.000 2254.659    0.000 2254.659
409.00  1423.879  196.637    0.000  196.637      161.176 1313.644    0.000 1313.644        0.000 2277.975    0.000 2277.975
410.00  1406.643  138.072    0.000  138.072      169.564 1168.937    0.000 1168.937        0.000 2224.189    0.000 2224.189
411.00  1471.243  135.229    0.000  135.229      102.246 1311.056    0.000 1311.056        0.000 2280.897    0.000 2280.897
412.00  1474.972  159.648    0.000  159.648      158.928 1344.381    0.000 1344.381        0.000 2416.912    0.000 2416.912
413.00  1393.313  225.267    0.000  225.267      131.604 1363.528    0.000 1363.528        0.000 2379.509    0.000 2379.509
414.00  1362.165  250.322    0.000  250.322      131.605 1414.943    0.000 1414.943        0.000 2333.775    0.000 2333.775
415.00  1326.461  255.060    0.000  255.060      103.416 1364.267    0.000 1364.267        0.000 2298.182    0.000 2298.182
416.00  1547.379  104.737    0.000  104.737      131.345 1287.109    0.000 1287.109        0.000 2282.205    0.000 2282.205
417.00  1501.685  170.965    0.000  170.965      199.915 1266.959    0.000 1266.959        0.000 2362.928    0.000 2362.928
418.00  1538.657  130.830    0.000  130.830      186.598 1228.434    0.000 1228.434        0.000 2348.250    0.000 2348.250
419.00  1422.457  160.285    0.000  160.285       12.797 1277.636    0.000 1277.636        0.000 2233.040    0.000 2233.040
420.00  1397.223  130.970    0.000  130.970       81.713 1167.344    0.000 1167.344        0.000 1928.727    0.000 1928.727
421.00  1431.865  154.487    0.000  154.487       35.020 1166.867    0.000 1166.867        0.000 1999.097    0.000 1999.097
422.00  1397.104  127.998    0.000  127.998       67.055 1309.271    0.000 1309.271        0.000 2086.661    0.000 2086.661
423.00  1430.081  202.740    0.000  202.740      202.853 1348.341    0.000 1348.341        0.000 2385.733    0.000 2385.733
424.00  1468.489  150.373    0.000  150.373      171.161 1333.124    0.000 1333.124        0.000 2443.640    0.000 2443.640
425.00  1417.329  205.313    0.000  205.313      188.846 1264.508    0.000 1264.508        9.953 2345.919    0.000 2345.919
426.00  1423.533  151.629    0.000  151.629      116.733 1351.716    0.000 1351.716        0.000 2235.440    0.000 2235.440
427.00  1489.025  121.590    0.000  121.590      186.426 1357.165    0.000 1357.165        0.000 2302.799    0.000 2302.799
428.00  1519.776   97.892    0.000   97.892      107.437 1401.831    0.000 1401.831        0.000 2176.128    0.000 2176.128
429.00  1463.446  183.618    0.000  183.618      158.150 1330.977    0.000 1330.977        0.000 2243.292    0.000 2243.292
430.00  1514.422  135.212    0.000  135.212      225.119 1202.255    0.000 1202.255        0.000 2239.963    0.000 2239.963
431.00  1433.224  158.031    0.000  158.031      130.912 1325.002    0.000 1325.002        0.000 2317.776    0.000 2317.776
432.00  1404.568  143.596    0.000  143.596      252.315 1179.728    0.000 1179.728        9.953 2209.600    0.000 2209.600
433.00  1408.006  134.301    0.000  134.301      253.439 1179.306    0.000 1179.306        0.000 2276.563    0.000 2276.563
434.00  1423.479  134.913    0.000  134.913      158.410 1171.390    0.000 1171.390        0.000 2249.008    0.000 2249.008
435.00  1515.475  111.383    0.000  111.383      182.059 1251.507    0.000 1251.507        0.000 2336.074    0.000 2336.074
436.00  1446.204  180.877    0.000  180.877      177.260 1286.053    0.000 1286.053        0.000 2391.168    0.000 2391.168
437.00  1434.347  169.504    0.000  169.504      173.455 1279.863    0.000 1279.863        0.000 2460.128    0.000 2460.128
438.00  1443.367  136.962    0.000  136.962       82.577 1344.236    0.000 1344.236        0.000 2245.792    0.000 2245.792
439.00  1388.372  183.905    0.000  183.905      136.966 1253.373    0.000 1253.373        0.000 2245.099    0.000 2245.099
440.00  1412.208  173.221    0.000  173.221      136.706 1303.944    0.000 1303.944        0.000 2136.417    0.000 2136.417
441.00  1377.299  201.859    0.000  201.859      106.529 1301.488    0.000 1301.488        0.000 2340.198    0.000 2340.198
442.00  1450.517  135.235    0.000  135.235      161.954 1286.693    0.000 1286.693        0.000 2228.198    0.000 2228.198
443.00  1409.159  218.023    0.000  218.023      274.407 1142.519    0.000 1142.519        0.000 2044.638    0.000 2044.638
444.00  1357.002  220.355    0.000  220.355      243.537 1180.784    0.000 1180.784        0.000 2210.523    0.000 2210.523
445.00  1509.398  132.022    0.000  132.022      249.501 1126.465    0.000 1126.465       20.308 2170.195    0.000 2170.195
446.00  1387.417  195.092    0.000  195.092      296.238 1095.943    0.000 1095.943       10.154 2231.519    0.000 2231.519
447.00  1400.657  155.680    0.000  155.680      152.098 1254.405    0.000 1254.405        0.000 2285.509    0.000 2285.509
448.00  1449.639  151.222    0.000  151.222      271.942 1109.819    0.000 1109.819        0.000 2252.124    0.000 2252.124
449.00  1366.154  223.992    0.000  223.992      181.622 1192.666    0.000 1192.666        0.000 2032.866    0.000 2032.866
450.00  1301.804  239.506    0.000  239.506      143.278 1207.351    0.000 1207.351       49.965 2031.160    0.000 2031.160
451.00  1333.707  213.952    0.000  213.952      109.770 1221.844    0.000 1221.844        0.000 2223.981    0.000 2223.981
452.00  1348.874  232.161    0.000  232.161      256.033 1107.369    0.000 1107.369      131.799 2038.403    0.000 2038.403
453.00  1342.438  263.497    0.000  263.497      225.423 1191.020    0.000 1191.020      213.231 2054.686    0.000 2054.686
454.00  1357.294  221.137    0.000  221.137      123.043 1255.442    0.000 1255.442        0.000 2130.994    0.000 2130.994
455.00  1289.512  303.872    0.000  303.872      274.623 1047.704    0.000 1047.704      333.671 1938.771    0.000 1938.771
456.00  1425.867  255.418    0.000  255.418      311.717 1171.099    0.000 1171.099      242.688 1927.515    0.000 1927.515
457.00  1341.946  280.129    0.000  280.129      238.521 1169.887    0.000 1169.887      111.693 2179.151    0.000 2179.151
458.00  1290.954  285.791    0.000  285.791      197.320 1150.348    0.000 1150.348      152.308 2019.807    0.000 2019.807
459.00  1247.694  313.029    0.000  313.029      159.618 1207.767    0.000 1207.767       60.923 1928.529    0.000 1928.529
460.00  1269.782  298.491    0.000  298.491      118.028 1263.739    0.000 1263.739       19.906 2089.974    0.000 2089.974
461.00  1224.597  290.874    0.000  290.874      204.669 1137.715    0.000 1137.715       10.154 2124.961    0.000 2124.961
462.00  1263.387  269.524    0.000  269.524      227.714 1134.223    0.000 1134.223      230.322 1891.022    0.000 1891.022
463.00  1277.479  277.246    0.000  277.246      168.958 1164.440    0.000 1164.440       10.154 2053.885    0.000 2053.885
464.00  1319.331  230.246    0.000  230.246      210.159 1022.498    0.000 1022.498      203.078 1829.693    0.000 1829.693
465.00  1336.481  264.708    0.000  264.708      182.620 1164.831    0.000 1164.831      132.000 1870.916    0.000 1870.916
466.00  1420.927  252.280    0.000  252.280      275.701 1205.337    0.000 1205.337      172.616 2032.570    0.000 2032.570
467.00  1297.110  294.793    0.000  294.793      170.212 1189.175    0.000 1189.175        0.000 2131.501    0.000 2131.501
468.00  1390.360  270.090    0.000  270.090      287.635 1160.117    0.000 1160.117       91.385 1893.634    0.000 1893.634
469.00  1404.640  226.936    0.000  226.936      210.592 1231.881    0.000 1231.881        9.953 2078.012    0.000 2078.012
470.00  1355.358  252.507    0.000  252.507      341.374 1110.871    0.000 1110.871      192.924 2000.097    0.000 2000.097
471.00  1357.310  274.437    0.000  274.437      270.731 1113.341    0.000 1113.341      203.078 1879.865    0.000 1879.865
472.00  1435.452  236.154    0.000  236.154      340.815 1091.330    0.000 1091.330      264.001 1816.527    0.000 1816.527
473.00  1328.525  243.505    0.000  243.505      271.509 1044.941    0.000 1044.941      213.231 1790.790    0.000 1790.790
474.00  1375.816  218.139    0.000  218.139      229.270 1119.437    0.000 1119.437      203.078 1848.298    0.000 1848.298
475.00  1296.581  286.765    0.000  286.765      213.317 1135.204    0.000 1135.204      161.658 1909.915    0.000 1909.915
476.00  1343.551  219.276    0.000  219.276      234.070 1074.685    0.000 1074.685      233.338 1809.889    0.000 1809.889
477.00  1397.421  161.185    0.000  161.185      263.857 1184.759    0.000 1184.759      212.025 2221.275    0.000 2221.275
478.00  1403.888  183.571    0.000  183.571       47.385 1384.534    0.000 1384.534        0.000 2257.457    0.000 2257.457
479.00  1408.396  171.395    0.000  171.395       98.834 1326.347    0.000 1326.347        0.000 2306.117    0.000 2306.117
480.00  1386.623  260.868    0.000  260.868      115.866 1353.713    0.000 1353.713        0.000 2339.798    0.000 2339.798
481.00  1467.259  151.296    0.000  151.296      260.657 1095.308    0.000 1095.308      311.754 1870.711    0.000 1870.711
482.00  1460.147  181.639    0.000  181.639      298.271 1193.180    0.000 1193.180      111.693 2024.018    0.000 2024.018
483.00  1403.783  272.713    0.000  272.713      255.079 1224.095    0.000 1224.095       50.769 2265.297    0.000 2265.297
484.00  1387.346  250.417    0.000  250.417      303.502 1133.219    0.000 1133.219      223.385 1981.901    0.000 1981.901
485.00  1410.243  248.342    0.000  248.342      487.507  858.484    0.000  858.484      455.919 1595.158    0.000 1595.158
486.00  1477.181  252.980    0.000  252.980      308.424 1251.895    0.000 1251.895        9.953 2338.388    0.000 2338.388
487.00  1484.905  220.728    0.000  220.728      208.043 1145.634    0.000 1145.634        9.953 2033.180    0.000 2033.180
488.00  1352.988  294.767    0.000  294.767      157.113 1249.438    0.000 1249.438        0.000 2194.835    0.000 2194.835
489.00  1352.622  289.786    0.000  289.786      304.238 1120.728    0.000 1120.728      129.387 2179.352    0.000 2179.352
490.00  1459.471  272.633    0.000  272.633      305.882 1054.113    0.000 1054.113      179.151 1610.744    0.000 1610.744
491.00  1480.817  264.525    0.000  264.525      190.317 1236.496    0.000 1236.496        0.000 2106.453    0.000 2106.453
492.00  1478.261  181.280    0.000  181.280      162.256 1210.606    0.000 1210.606       30.462 2170.597    0.000 2170.597
493.00  1431.235  206.300    0.000  206.300      236.097 1133.431    0.000 1133.431       60.923 2076.499    0.000 2076.499
494.00  1480.036  132.648    0.000  132.648      136.877 1226.122    0.000 1226.122        0.000 2123.542    0.000 2123.542
495.00  1403.665  226.097    0.000  226.097       86.163 1243.752    0.000 1243.752        0.000 2164.756    0.000 2164.756
496.00  1384.250  301.536    0.000  301.536      162.039 1204.244    0.000 1204.244        0.000 2050.256    0.000 2050.256
497.00  1523.635  232.599    0.000  232.599      230.649 1045.660    0.000 1045.660        0.000 2008.234    0.000 2008.234
498.00  1444.662  244.180    0.000  244.180      339.774 1095.505    0.000 1095.505      179.151 2086.846    0.000 2086.846
499.00  1415.882  253.420    0.000  253.420      304.627 1077.915    0.000 1077.915      160.653 2024.923    0.000 2024.923
500.00  1406.665  250.666    0.000  250.666      301.298 1059.933    0.000 1059.933      220.570 1946.104    0.000 1946.104
501.00  1429.813  235.220    0.000  235.220      354.302 1087.519    0.000 1087.519      250.630 1854.720    0.000 1854.720
502.00  1453.140  203.078    0.000  203.078      305.621 1098.923    0.000 1098.923      149.493 2087.953    0.000 2087.953
503.00  1411.256  231.589    0.000  231.589      371.032 1021.460    0.000 1021.460      389.768 1716.685    0.000 1716.685
504.00  1411.820  235.930    0.000  235.930      331.388 1103.903    0.000 1103.903      228.915 2014.767    0.000 2014.767
505.00  1459.354  197.961    0.000  197.961      353.911 1156.179    0.000 1156.179      409.272 1878.844    0.000 1878.844
506.00  1403.325  220.575    0.000  220.575      283.788 1121.109    0.000 1121.109      179.352 2167.474    0.000 2167.474
507.00  1467.658  180.790    0.000  180.790      332.942 1105.761    0.000 1105.761      300.896 2090.465    0.000 2090.465
508.00  1488.328  181.455    0.000  181.455      143.624 1143.118    0.000 1143.118        0.000 2179.237    0.000 2179.237
509.00  1484.263  191.018    0.000  191.018      142.798 1212.981    0.000 1212.981        0.000 2122.635    0.000 2122.635
510.00  1533.309  231.022    0.000  231.022      321.181 1077.619    0.000 1077.619       20.107 2318.778    0.000 2318.778
511.00  1491.005  216.550    0.000  216.550      237.484 1098.199    0.000 1098.199        0.000 2147.474    0.000 2147.474
512.00  1498.399  184.156    0.000  184.156      161.780 1183.628    0.000 1183.628        0.000 2239.457    0.000 2239.457
513.00  1454.761  194.053    0.000  194.053      131.648 1152.758    0.000 1152.758        0.000 2186.381    0.000 2186.381
514.00  1476.569  223.354    0.000  223.354      106.743 1254.874    0.000 1254.874        0.000 2054.679    0.000 2054.679
515.00  1467.014  235.794    0.000  235.794      261.347 1181.554    0.000 1181.554        0.000 2226.589    0.000 2226.589
516.00  1552.883  202.245    0.000  202.245      147.815 1184.490    0.000 1184.490        0.000 1937.052    0.000 1937.052
517.00  1529.432  187.060    0.000  187.060      331.952 1119.550    0.000 1119.550        0.000 2254.840    0.000 2254.840
518.00  1535.497  193.783    0.000  193.783      281.972 1079.518    0.000 1079.518        0.000 2063.521    0.000 2063.521
519.00  1512.876  221.118    0.000  221.118      132.815 1200.703    0.000 1200.703        0.000 2023.514    0.000 2023.514
520.00  1528.526  187.748    0.000  187.748      324.903 1103.597    0.000 1103.597       39.811 2114.495    0.000 2114.495
521.00  1524.396  217.563    0.000  217.563      115.216 1243.380    0.000 1243.380        0.000 2036.582    0.000 2036.582
522.00  1516.624  220.021    0.000  220.021      168.956 1084.962    0.000 1084.962        0.000 2098.003    0.000 2098.003
523.00  1523.063  185.626    0.000  185.626      301.770  985.701    0.000  985.701       10.053 2159.833    0.000 2159.833
524.00  1530.212  203.736    0.000  203.736      121.313 1196.768    0.000 1196.768        0.000 2175.515    0.000 2175.515
525.00  1469.842  212.569    0.000  212.569      176.999 1186.992    0.000 1186.992       10.053 2169.784    0.000 2169.784
526.00  1550.202  199.970    0.000  199.970      238.911 1233.596    0.000 1233.596        0.000 2301.385    0.000 2301.385
527.00  1549.900  182.012    0.000  182.012      160.439 1176.015    0.000 1176.015        0.000 2098.708    0.000 2098.708
528.00  1472.443  203.972    0.000  203.972      191.784 1227.465    0.000 1227.465        0.000 2118.822    0.000 2118.822
529.00  1525.897  202.989    0.000  202.989      217.382 1212.545    0.000 1212.545       59.717 2284.293    0.000 2284.293
530.00  1551.928  205.172    0.000  205.172      188.715 1196.247    0.000 1196.247       39.811 2116.506    0.000 2116.506
531.00  1554.338  172.954    0.000  172.954       78.340 1271.832    0.000 1271.832        0.000 1911.428    0.000 1911.428
532.00  1532.925  211.204    0.000  211.204      198.399 1214.568    0.000 1214.568        0.000 2229.902    0.000 2229.902
533.00  1597.005  222.655    0.000  222.655      313.923 1260.084    0.000 1260.084      249.424 2048.943    0.000 2048.943
534.00  1514.446  226.707    0.000  226.707      327.712 1177.778    0.000 1177.778      150.097 2077.902    0.000 2077.902
535.00  1527.729  207.191    0.000  207.191      388.889 1070.655    0.000 1070.655      258.773 1976.569    0.000 1976.569
536.00  1614.196  206.849    0.000  206.849      202.421 1151.532    0.000 1151.532       30.462 2011.846    0.000 2011.846
537.00  1529.542  163.191    0.000  163.191      198.617 1025.861    0.000 1025.861        0.000 1770.277    0.000 1770.277
538.00  1437.364  227.253    0.000  227.253      202.855 1081.979    0.000 1081.979        0.000 1844.970    0.000 1844.970
539.00  1463.167  242.737    0.000  242.737      168.483 1217.817    0.000 1217.817        0.000 2068.151    0.000 2068.151
540.00  1526.100  192.679    0.000  192.679      145.826 1139.295    0.000 1139.295        0.000 2081.514    0.000 2081.514
541.00  1430.662  180.514    0.000  180.514      100.821 1167.752    0.000 1167.752        0.000 1796.409    0.000 1796.409
542.00  1440.182  220.199    0.000  220.199      213.100 1134.328    0.000 1134.328      109.481 2130.476    0.000 2130.476
543.00  1346.149  262.623    0.000  262.623      156.459 1149.421    0.000 1149.421        0.000 1900.358    0.000 1900.358
544.00  1466.466  198.697    0.000  198.697      161.393 1112.151    0.000 1112.151       89.575 1806.761    0.000 1806.761
545.00  1526.191  212.763    0.000  212.763      223.259 1188.543    0.000 1188.543      160.351 2062.114    0.000 2062.114
546.00  1462.156  244.984    0.000  244.984      223.563 1123.095    0.000 1123.095      159.245 1869.094    0.000 1869.094
547.00  1445.887  234.576    0.000  234.576       85.430 1216.737    0.000 1216.737        0.000 2062.922    0.000 2062.922
548.00  1440.055  234.621    0.000  234.621       49.069 1225.033    0.000 1225.033        0.000 1998.779    0.000 1998.779
549.00  1407.001  245.833    0.000  245.833       64.418 1188.890    0.000 1188.890        0.000 1727.037    0.000 1727.037
550.00  1370.650  284.615    0.000  284.615       91.743 1183.751    0.000 1183.751        0.000 1896.740    0.000 1896.740
551.00  1386.003  247.595    0.000  247.595       91.612 1249.675    0.000 1249.675        0.000 1907.293    0.000 1907.293
552.00  1490.378  212.837    0.000  212.837      168.136 1166.197    0.000 1166.197       19.906 1958.669    0.000 1958.669
553.00  1473.073  182.320    0.000  182.320      113.230 1212.920    0.000 1212.920        0.000 1997.467    0.000 1997.467
554.00  1502.422  209.118    0.000  209.118      173.974 1125.463    0.000 1125.463        9.953 2046.332    0.000 2046.332
555.00  1521.428  196.465    0.000  196.465      117.553 1183.047    0.000 1183.047        0.000 1959.067    0.000 1959.067
556.00  1481.312  195.551    0.000  195.551       94.077 1227.933    0.000 1227.933        0.000 1886.185    0.000 1886.185
557.00  1544.030  210.027    0.000  210.027      153.739 1177.867    0.000 1177.867       59.717 1969.423    0.000 1969.423
558.00  1510.005  180.406    0.000  180.406       54.948 1314.061    0.000 1314.061        0.000 2147.970    0.000 2147.970
559.00  1496.135  182.735    0.000  182.735       67.141 1271.118    0.000 1271.118        0.000 2120.823    0.000 2120.823
560.00  1432.065  207.133    0.000  207.133      110.979 1308.902    0.000 1308.902        0.000 2211.105    0.000 2211.105
561.00  1496.283  188.932    0.000  188.932      186.294 1148.469    0.000 1148.469        0.000 2093.585    0.000 2093.585
562.00  1379.496  281.914    0.000  281.914      212.236 1144.152    0.000 1144.152       49.764 2087.156    0.000 2087.156
563.00  1476.174  233.410    0.000  233.410      244.833 1216.349    0.000 1216.349       49.764 2264.190    0.000 2264.190
564.00  1456.575  277.655    0.000  277.655      167.963 1277.747    0.000 1277.747       59.717 2145.461    0.000 2145.461
565.00  1414.445  205.764    0.000  205.764      100.258 1295.164    0.000 1295.164        0.000 1995.566    0.000 1995.566
566.00  1523.343  200.337    0.000  200.337      277.646 1030.958    0.000 1030.958        0.000 2091.672    0.000 2091.672
567.00  1526.235  210.551    0.000  210.551      242.369 1056.122    0.000 1056.122        0.000 1969.122    0.000 1969.122
568.00  1496.927  197.195    0.000  197.195      334.933  988.118    0.000  988.118        0.000 2018.689    0.000 2018.689
569.00  1522.778  175.205    0.000  175.205       36.490 1256.701    0.000 1256.701        0.000 1856.038    0.000 1856.038
570.00  1514.319  218.314    0.000  218.314       74.882 1251.621    0.000 1251.621        0.000 2000.587    0.000 2000.587
571.00  1436.575  226.229    0.000  226.229       64.373 1239.135    0.000 1239.135        0.000 2029.846    0.000 2029.846
572.00  1545.507  195.742    0.000  195.742      202.595 1144.755    0.000 1144.755        0.000 2058.904    0.000 2058.904
573.00  1526.899  210.744    0.000  210.744      141.808 1233.553    0.000 1233.553        0.000 2061.010    0.000 2061.010
574.00  1523.771  210.634    0.000  210.634      206.182 1115.086    0.000 1115.086        0.000 2052.261    0.000 2052.261
575.00  1525.729  189.160    0.000  189.160      129.398 1274.758    0.000 1274.758        0.000 1946.908    0.000 1946.908
576.00  1571.399  185.741    0.000  185.741       82.054 1331.824    0.000 1331.824        0.000 2069.753    0.000 2069.753
577.00  1492.561  235.958    0.000  235.958      102.984 1173.423    0.000 1173.423        0.000 1967.923    0.000 1967.923
578.00  1557.495  190.618    0.000  190.618      109.508 1268.528    0.000 1268.528        0.000 2160.432    0.000 2160.432
579.00  1686.805  149.315    0.000  149.315      181.193 1232.099    0.000 1232.099        0.000 2309.940    0.000 2309.940
580.00  1558.909  142.338    0.000  142.338      190.316 1153.624    0.000 1153.624        0.000 2074.792    0.000 2074.792
581.00  1571.203  148.882    0.000  148.882      407.173  978.005    0.000  978.005       49.764 2078.303    0.000 2078.303
582.00  1624.338  159.938    0.000  159.938      450.494  978.306    0.000  978.306      159.546 1978.676    0.000 1978.676
583.00  1518.720  223.378    0.000  223.378      306.269 1129.616    0.000 1129.616      129.789 2003.406    0.000 2003.406
584.00  1492.523  208.553    0.000  208.553      140.598 1210.988    0.000 1210.988        0.000 2059.407    0.000 2059.407
585.00  1504.655  228.396    0.000  228.396      222.482 1220.886    0.000 1220.886      100.533 2154.507    0.000 2154.507
586.00  1535.343  213.701    0.000  213.701      231.171 1201.992    0.000 1201.992       49.764 2060.205    0.000 2060.205
587.00  1550.039  213.959    0.000  213.959      275.313 1150.669    0.000 1150.669        9.953 2272.433    0.000 2272.433
588.00  1519.866  196.588    0.000  196.588      269.736 1069.009    0.000 1069.009       99.729 1972.038    0.000 1972.038
589.00  1521.663  225.589    0.000  225.589      296.841 1160.444    0.000 1160.444      211.622 2042.711    0.000 2042.711
590.00  1485.159  277.506    0.000  277.506      174.016 1197.805    0.000 1197.805        0.000 2178.537    0.000 2178.537
591.00  1557.147  217.779    0.000  217.779      283.438 1124.128    0.000 1124.128      140.846 2003.605    0.000 2003.605
592.00  1534.441  205.466    0.000  205.466      158.148 1280.975    0.000 1280.975       10.154 2272.629    0.000 2272.629
593.00  1589.732  169.567    0.000  169.567      274.447 1111.376    0.000 1111.376       29.858 2010.643    0.000 2010.643
594.00  1462.508  223.649    0.000  223.649      155.470 1192.359    0.000 1192.359       19.906 1852.010    0.000 1852.010
595.00  1489.978  218.132    0.000  218.132      178.384 1179.125    0.000 1179.125       29.858 1875.627    0.000 1875.627
596.00  1548.843  196.066    0.000  196.066      135.278 1131.174    0.000 1131.174        0.000 2018.987    0.000 2018.987
597.00  1538.270  152.338    0.000  152.338      119.627 1138.347    0.000 1138.347        0.000 1979.877    0.000 1979.877
598.00  1626.131  151.742    0.000  151.742      191.828 1195.553    0.000 1195.553        0.000 2106.657    0.000 2106.657
599.00  1604.213  135.259    0.000  135.259      107.609 1101.521    0.000 1101.521        0.000 1960.886    0.000 1960.886
600.00  1594.341  174.580    0.000  174.580       68.310 1237.191    0.000 1237.191        0.000 2064.435    0.000 2064.435
601.00  1620.046  194.337    0.000  194.337       59.014 1238.352    0.000 1238.352        0.000 2100.423    0.000 2100.423
602.00  1452.903  251.120    0.000  251.120       93.300 1227.975    0.000 1227.975        0.000 1959.272    0.000 1959.272
603.00  1374.977  286.378    0.000  286.378      193.081 1046.960    0.000 1046.960        0.000 1878.141    0.000 1878.141
604.00  1374.017  287.044    0.000  287.044       76.610 1110.259    0.000 1110.259        0.000 1814.010    0.000 1814.010
605.00  1448.198  183.542    0.000  183.542       73.412 1184.975    0.000 1184.975        0.000 1903.183    0.000 1903.183
606.00  1418.453  277.144    0.000  277.144       60.874 1173.310    0.000 1173.310        0.000 1622.805    0.000 1622.805
607.00  1457.822  199.670    0.000  199.670      167.749 1119.781    0.000 1119.781        0.000 1771.089    0.000 1771.089
608.00  1454.799  247.156    0.000  247.156      202.551 1098.123    0.000 1098.123        0.000 1854.030    0.000 1854.030
609.00  1444.743  219.167    0.000  219.167       18.850 1190.645    0.000 1190.645        0.000 1755.103    0.000 1755.103
610.00  1447.563  243.919    0.000  243.919       76.352 1099.369    0.000 1099.369        0.000 1657.082    0.000 1657.082
611.00  1533.801  155.433    0.000  155.433       59.144 1201.495    0.000 1201.495        0.000 1992.465    0.000 1992.465
612.00  1472.966  224.032    0.000  224.032      106.270 1194.274    0.000 1194.274        0.000 1963.410    0.000 1963.410
613.00  1509.508  192.088    0.000  192.088      152.874 1123.019    0.000 1123.019        0.000 1956.871    0.000 1956.871
614.00  1449.039  215.462    0.000  215.462       99.352 1200.063    0.000 1200.063        0.000 1921.987    0.000 1921.987
615.00  1331.537  317.784    0.000  317.784       30.004 1261.409    0.000 1261.409        0.000 1729.363    0.000 1729.363
616.00  1418.237  237.537    0.000  237.537       20.752 1185.012    0.000 1185.012        0.000 1717.902    0.000 1717.902
617.00  1437.422  136.634    0.000  136.634       75.833 1147.060    0.000 1147.060        0.000 1808.183    0.000 1808.183
618.00  1559.947  108.264    0.000  108.264       24.384 1222.073    0.000 1222.073        0.000 1522.969    0.000 1522.969
619.00  1622.386  130.233    0.000  130.233      180.415 1070.015    0.000 1070.015        0.000 2029.858    0.000 2029.858
620.00  1520.580  183.244    0.000  183.244       41.288 1315.537    0.000 1315.537        0.000 2043.633    0.000 2043.633
621.00  1449.153  241.879    0.000  241.879      134.024 1187.868    0.000 1187.868        0.000 2015.885    0.000 2015.885
622.00  1503.510  167.262    0.000  167.262       92.132 1270.096    0.000 1270.096        0.000 2158.536    0.000 2158.536
623.00  1499.995  177.142    0.000  177.142      167.748 1136.723    0.000 1136.723        0.000 1859.753    0.000 1859.753
624.00  1520.152  191.923    0.000  191.923      212.972 1185.091    0.000 1185.091        0.000 2044.425    0.000 2044.425
625.00  1489.384  161.887    0.000  161.887      255.685  988.603    0.000  988.603        0.000 1857.642    0.000 1857.642
626.00  1431.424  283.395    0.000  283.395       97.796 1266.755    0.000 1266.755        0.000 2071.971    0.000 2071.971
627.00  1519.885  209.542    0.000  209.542      126.417 1211.986    0.000 1211.986        0.000 1937.261    0.000 1937.261
628.00  1549.071  226.112    0.000  226.112      163.166 1221.548    0.000 1221.548       50.568 2048.055    0.000 2048.055
629.00  1564.259  184.250    0.000  184.250      119.586 1269.444    0.000 1269.444        0.000 2099.520    0.000 2099.520
630.00  1538.132  167.393    0.000  167.393      126.416 1182.116    0.000 1182.116        0.000 1995.976    0.000 1995.976
631.00  1518.745  207.095    0.000  207.095      100.995 1165.905    0.000 1165.905        0.000 1644.814    0.000 1644.814
632.00  1628.870  183.378    0.000  183.378      156.551 1192.091    0.000 1192.091        0.000 1971.235    0.000 1971.235
633.00  1583.786  186.258    0.000  186.258      220.450 1079.762    0.000 1079.762        0.000 2239.552    0.000 2239.552
634.00  1644.805  200.407    0.000  200.407       28.232 1209.427    0.000 1209.427        0.000 2026.927    0.000 2026.927
635.00  1623.485  163.689    0.000  163.689      153.136 1125.658    0.000 1125.658        0.000 1836.832    0.000 1836.832
636.00  1625.338  199.064    0.000  199.064      134.113 1138.361    0.000 1138.361        0.000 2026.033    0.000 2026.033
637.00  1518.639  217.919    0.000  217.919      149.763 1215.829    0.000 1215.829        0.000 2270.422    0.000 2270.422
638.00  1567.714  193.736    0.000  193.736      176.309 1258.980    0.000 1258.980        0.000 2096.201    0.000 2096.201
639.00  1623.316  148.665    0.000  148.665      136.879 1173.954    0.000 1173.954        0.000 1992.962    0.000 1992.962
640.00  1631.613  175.661    0.000  175.661      116.214 1154.535    0.000 1154.535        0.000 1987.328    0.000 1987.328
641.00  1585.267  130.590    0.000  130.590      168.354 1156.960    0.000 1156.960        0.000 1982.304    0.000 1982.304
642.00  1667.723  142.878    0.000  142.878      153.136 1160.237    0.000 1160.237        0.000 2000.902    0.000 2000.902
643.00  1465.522  241.694    0.000  241.694      222.483 1131.954    0.000 1131.954        0.000 1970.331    0.000 1970.331
644.00  1573.812  199.671    0.000  199.671      413.964 1010.864    0.000 1010.864       80.829 2022.316    0.000 2022.316
645.00  1597.634  214.970    0.000  214.970      256.249  993.779    0.000  993.779        9.953 1817.823    0.000 1817.823
646.00  1526.915  207.104    0.000  207.104      462.517  823.094    0.000  823.094        0.000 1876.636    0.000 1876.636
647.00  1523.398  210.879    0.000  210.879      197.407 1148.602    0.000 1148.602       19.906 2076.593    0.000 2076.593
648.00  1589.049  245.856    0.000  245.856      289.755 1122.356    0.000 1122.356        0.000 2015.167    0.000 2015.167
649.00  1586.044  175.107    0.000  175.107      165.283 1099.399    0.000 1099.399        0.000 2023.514    0.000 2023.514
650.00  1519.132  181.659    0.000  181.659      163.899 1150.456    0.000 1150.456        0.000 2181.649    0.000 2181.649
651.00  1601.308  187.899    0.000  187.899      324.815 1006.808    0.000 1006.808        0.000 2055.392    0.000 2055.392
652.00  1573.512  143.990    0.000  143.990      292.214 1098.245    0.000 1098.245       89.977 2166.982    0.000 2166.982
653.00  1521.216  230.356    0.000  230.356      456.075 1081.335    0.000 1081.335      149.292 2204.682    0.000 2204.682
654.00  1586.460  197.230    0.000  197.230      403.157  985.919    0.000  985.919      220.369 1955.663    0.000 1955.663
655.00  1646.582  165.546    0.000  165.546      366.106 1118.561    0.000 1118.561      222.179 2120.235    0.000 2120.235
656.00  1617.610  205.431    0.000  205.431      292.781 1126.473    0.000 1126.473      120.439 1961.696    0.000 1961.696
657.00  1596.840  228.637    0.000  228.637      348.076 1088.645    0.000 1088.645      192.321 2027.345    0.000 2027.345
658.00  1553.530  223.291    0.000  223.291      360.439  963.907    0.000  963.907       30.060 2132.501    0.000 2132.501
659.00  1574.209  188.896    0.000  188.896      366.234 1105.246    0.000 1105.246       89.575 2056.600    0.000 2056.600
660.00  1511.420  214.930    0.000  214.930      305.663 1059.120    0.000 1059.120      199.056 1975.069    0.000 1975.069
661.00  1534.878  206.372    0.000  206.372      223.779 1131.662    0.000 1131.662       20.308 2061.522    0.000 2061.522
662.00  1663.083  209.865    0.000  209.865      269.867 1126.247    0.000 1126.247      189.104 1820.337    0.000 1820.337
663.00  1582.306  158.934    0.000  158.934      187.244 1167.324    0.000 1167.324       40.616 2253.134    0.000 2253.134
664.00  1649.065  224.669    0.000  224.669      250.842 1202.005    0.000 1202.005        0.000 2296.473    0.000 2296.473
665.00  1534.540  265.859    0.000  265.859      299.137 1101.661    0.000 1101.661       69.670 1927.717    0.000 1927.717
666.00  1542.604  168.037    0.000  168.037      208.908 1040.655    0.000 1040.655       69.871 1951.242    0.000 1951.242
667.00  1457.494  229.023    0.000  229.023      270.948 1114.622    0.000 1114.622       90.380 2089.169    0.000 2089.169
668.00  1550.870  219.295    0.000  219.295      430.610  954.706    0.000  954.706       29.858 2079.822    0.000 2079.822
669.00  1729.270  140.539    0.000  140.539      327.844 1012.858    0.000 1012.858       30.462 1980.494    0.000 1980.494
670.00  1608.951  177.246    0.000  177.246      331.127  986.427    0.000  986.427       90.380 2073.280    0.000 2073.280
671.00  1583.927  157.096    0.000  157.096      279.120 1003.394    0.000 1003.394      162.261 1736.295    0.000 1736.295
672.00  1532.666  240.025    0.000  240.025      345.526  975.336    0.000  975.336      130.995 1785.463    0.000 1785.463
673.00  1546.261  196.435    0.000  196.435      278.730  983.723    0.000  983.723      320.702 1643.605    0.000 1643.605
674.00  1573.858  183.312    0.000  183.312      273.586 1089.902    0.000 1089.902       59.717 1966.821    0.000 1966.821
675.00  1475.448  168.317    0.000  168.317      213.750 1052.514    0.000 1052.514        0.000 2015.786    0.000 2015.786
676.00  1571.873  142.028    0.000  142.028      278.169  994.787    0.000  994.787      129.588 1838.641    0.000 1838.641
677.00  1559.512  225.000    0.000  225.000      360.141  987.874    0.000  987.874      149.292 1865.185    0.000 1865.185
678.00  1523.998  258.090    0.000  258.090      269.911 1084.412    0.000 1084.412       49.764 1928.819    0.000 1928.819
679.00  1433.193  275.027    0.000  275.027      245.657 1098.984    0.000 1098.984       39.811 1856.538    0.000 1856.538
680.00  1522.550  241.788    0.000  241.788      285.086 1148.529    0.000 1148.529       90.581 2115.312    0.000 2115.312
681.00  1501.905  237.104    0.000  237.104      257.632 1079.311    0.000 1079.311        0.000 2177.338    0.000 2177.338
682.00  1493.934  244.839    0.000  244.839      208.648 1111.136    0.000 1111.136        0.000 1955.061    0.000 1955.061
683.00  1470.684  258.805    0.000  258.805      242.544 1082.080    0.000 1082.080       59.717 1806.070    0.000 1806.070
684.00  1439.659  243.422    0.000  243.422      264.247 1045.621    0.000 1045.621        0.000 2062.021    0.000 2062.021
685.00  1434.388  256.536    0.000  256.536      235.366 1133.741    0.000 1133.741        0.000 2160.245    0.000 2160.245
686.00  1506.011  216.912    0.000  216.912      348.379  905.896    0.000  905.896      229.719 1686.528    0.000 1686.528
687.00  1522.573  177.026    0.000  177.026      425.165  915.487    0.000  915.487      210.216 1897.143    0.000 1897.143
688.00  1547.663  181.174    0.000  181.174      478.038  863.614    0.000  863.614      351.365 1817.925    0.000 1817.925
689.00  1500.553  216.003    0.000  216.003      357.719  894.651    0.000  894.651      159.245 1839.939    0.000 1839.939
690.00  1514.049  190.053    0.000  190.053      408.044  921.810    0.000  921.810      238.868 1829.392    0.000 1829.392
691.00  1580.944  216.218    0.000  216.218      494.338  831.150    0.000  831.150      149.694 1898.558    0.000 1898.558
692.00  1634.069  141.729    0.000  141.729      391.097 1000.577    0.000 1000.577       10.154 2199.552    0.000 2199.552
693.00  1577.673  174.381    0.000  174.381      330.136 1015.188    0.000 1015.188       89.575 1968.732    0.000 1968.732
694.00  1580.874  143.450    0.000  143.450      352.012 1023.144    0.000 1023.144       79.623 2087.354    0.000 2087.354
695.00  1495.077  141.591    0.000  141.591      401.646  912.776    0.000  912.776      160.451 1894.839    0.000 1894.839
696.00  1548.152  120.456    0.000  120.456      439.606  849.476    0.000  849.476      288.632 1936.559    0.000 1936.559
697.00  1511.625  161.087    0.000  161.087      289.583 1100.795    0.000 1100.795      119.836 1996.680    0.000 1996.680
698.00  1515.922  144.090    0.000  144.090      420.755  901.963    0.000  901.963      191.114 2040.007    0.000 2040.007
699.00  1454.067  216.761    0.000  216.761      429.834  915.540    0.000  915.540      179.955 1968.127    0.000 1968.127
700.00  1412.200  222.558    0.000  222.558      427.370  960.976    0.000  960.976      139.943 1808.782    0.000 1808.782
701.00  1441.338  222.533    0.000  222.533      340.642  972.219    0.000  972.219        9.953 2187.791    0.000 2187.791
702.00  1412.179  232.468    0.000  232.468      308.216 1042.897    0.000 1042.897      109.481 2160.141    0.000 2160.141
703.00  1433.224  218.096    0.000  218.096      432.601  930.753    0.000  930.753      150.499 2101.733    0.000 2101.733
704.00  1477.667  214.602    0.000  214.602      366.839  935.163    0.000  935.163      201.669 1887.999    0.000 1887.999
705.00  1529.470  176.329    0.000  176.329      327.282 1035.899    0.000 1035.899       69.670 2148.284    0.000 2148.284
706.00  1517.903  210.188    0.000  210.188      306.660 1063.135    0.000 1063.135       70.273 2034.475    0.000 2034.475
707.00  1600.509  173.612    0.000  173.612      221.618 1053.246    0.000 1053.246        0.000 2028.850    0.000 2028.850
708.00  1529.793  206.318    0.000  206.318      258.108 1132.312    0.000 1132.312        0.000 2137.526    0.000 2137.526
709.00  1520.599  199.472    0.000  199.472      353.611 1053.792    0.000 1053.792      120.137 2059.405    0.000 2059.405
710.00  1493.713  244.431    0.000  244.431      357.199 1024.229    0.000 1024.229      249.826 1907.206    0.000 1907.206
711.00  1511.146  232.018    0.000  232.018      287.463 1073.904    0.000 1073.904       59.717 2027.444    0.000 2027.444
712.00  1487.827  213.971    0.000  213.971      207.524 1218.692    0.000 1218.692        0.000 2241.175    0.000 2241.175
713.00  1597.076  154.257    0.000  154.257      321.876  974.510    0.000  974.510       39.811 2078.412    0.000 2078.412
714.00  1478.121  208.206    0.000  208.206      320.146 1061.016    0.000 1061.016       80.628 2078.816    0.000 2078.816
715.00  1462.881  169.060    0.000  169.060      308.950 1144.802    0.000 1144.802        0.000 2321.197    0.000 2321.197
716.00  1466.165  200.888    0.000  200.888      209.553 1251.114    0.000 1251.114        0.000 2272.944    0.000 2272.944
717.00  1496.903  190.788    0.000  190.788      359.011 1043.161    0.000 1043.161       81.231 2142.754    0.000 2142.754
718.00  1495.088  257.057    0.000  257.057      386.769 1140.484    0.000 1140.484       69.670 2259.171    0.000 2259.171
719.00  1600.134  123.784    0.000  123.784      418.764 1120.763    0.000 1120.763      139.339 2317.478    0.000 2317.478
720.00  1466.297  213.279    0.000  213.279      288.801 1117.869    0.000 1117.869       90.179 2195.535    0.000 2195.535
721.00  1518.822  222.302    0.000  222.302      216.126 1158.295    0.000 1158.295       10.154 2232.832    0.000 2232.832
722.00  1525.698  161.475    0.000  161.475      273.065 1145.843    0.000 1145.843        0.000 2270.026    0.000 2270.026
723.00  1548.780  176.413    0.000  176.413      348.549 1127.637    0.000 1127.637       19.906 2270.026    0.000 2270.026
724.00  1499.499  223.122    0.000  223.122      323.259 1097.370    0.000 1097.370       19.906 2283.499    0.000 2283.499
725.00  1564.697  126.810    0.000  126.810      308.904 1127.198    0.000 1127.198       10.154 2296.265    0.000 2296.265
726.00  1525.106  174.323    0.000  174.323      369.086 1036.416    0.000 1036.416        0.000 2316.677    0.000 2316.677
727.00  1570.057  191.790    0.000  191.790      407.958 1117.097    0.000 1117.097       19.906 2245.095    0.000 2245.095
728.00  1536.195  219.532    0.000  219.532      433.505  988.067    0.000  988.067      130.191 2037.387    0.000 2037.387
729.00  1543.213  177.591    0.000  177.591      366.063 1011.641    0.000 1011.641       70.474 2122.646    0.000 2122.646
730.00  1534.603  179.204    0.000  179.204      458.800  984.230    0.000  984.230       81.231 2275.053    0.000 2275.053
731.00  1583.672  180.627    0.000  180.627      462.172  945.664    0.000  945.664      232.735 2050.458    0.000 2050.458
732.00  1467.882  186.054    0.000  186.054      263.858 1082.031    0.000 1082.031        0.000 2086.653    0.000 2086.653
733.00  1538.784  181.081    0.000  181.081      385.000  972.739    0.000  972.739      140.747 1797.019    0.000 1797.019
734.00  1453.376  233.197    0.000  233.197      453.959  816.402    0.000  816.402      160.854 1714.278    0.000 1714.278
735.00  1532.968  250.237    0.000  250.237      389.540  904.256    0.000  904.256      262.392 1514.319    0.000 1514.319
736.00  1473.737  249.979    0.000  249.979      482.579  799.760    0.000  799.760      252.037 1553.727    0.000 1553.727
737.00  1441.944  269.978    0.000  269.978      399.743  889.940    0.000  889.940      172.616 1682.610    0.000 1682.610
738.00  1428.212  243.732    0.000  243.732      428.233  815.018    0.000  815.018       71.077 1765.653    0.000 1765.653
739.00  1464.119  175.428    0.000  175.428      401.213  874.124    0.000  874.124       71.077 1858.247    0.000 1858.247
740.00  1443.249  216.027    0.000  216.027      398.315  885.494    0.000  885.494        0.000 2048.254    0.000 2048.254
741.00  1397.693  249.675    0.000  249.675      352.617  961.757    0.000  961.757       50.769 2028.549    0.000 2028.549
742.00  1396.190  228.798    0.000  228.798      379.499  966.034    0.000  966.034        0.000 2161.653    0.000 2161.653
743.00  1470.763  197.193    0.000  197.193      381.450 1102.396    0.000 1102.396        0.000 2213.531    0.000 2213.531
744.00  1475.354  217.730    0.000  217.730      524.161  893.575    0.000  893.575       99.528 2107.065    0.000 2107.065
745.00  1506.328  200.570    0.000  200.570      474.531  953.706    0.000  953.706       70.474 2122.548    0.000 2122.548
746.00  1477.642  232.820    0.000  232.820      412.106  906.495    0.000  906.495       80.025 2058.805    0.000 2058.805
747.00  1452.853  219.937    0.000  219.937      239.988 1217.431    0.000 1217.431        0.000 2362.214    0.000 2362.214
748.00  1541.828  179.467    0.000  179.467      313.140 1105.980    0.000 1105.980       50.367 2101.133    0.000 2101.133
749.00  1481.179  170.087    0.000  170.087      242.060 1171.950    0.000 1171.950        0.000 2081.827    0.000 2081.827
750.00  1496.501  179.592    0.000  179.592      184.696 1140.946    0.000 1140.946        0.000 2264.288    0.000 2264.288
751.00  1482.079  214.497    0.000  214.497      242.326 1187.941    0.000 1187.941        0.000 2349.542    0.000 2349.542
752.00  1398.089  219.530    0.000  219.530      143.061 1244.787    0.000 1244.787        0.000 2277.658    0.000 2277.658
753.00  1528.990  141.542    0.000  141.542      312.927 1078.600    0.000 1078.600        0.000 2134.703    0.000 2134.703
754.00  1471.268  161.398    0.000  161.398      233.119 1045.939    0.000 1045.939        0.000 1935.458    0.000 1935.458
755.00  1421.383  216.026    0.000  216.026      237.399  930.843    0.000  930.843        0.000 1935.452    0.000 1935.452
756.00  1487.939  182.813    0.000  182.813      233.982 1020.584    0.000 1020.584        0.000 1874.921    0.000 1874.921
757.00  1453.349  224.721    0.000  224.721      269.436 1177.694    0.000 1177.694        0.000 2164.057    0.000 2164.057
758.00  1395.374  230.064    0.000  230.064      412.237  946.006    0.000  946.006        0.000 2007.928    0.000 2007.928
759.00  1330.090  263.105    0.000  263.105      226.547  994.122    0.000  994.122        0.000 2005.716    0.000 2005.716
760.00  1389.233  233.302    0.000  233.302      209.037 1025.290    0.000 1025.290        0.000 2116.202    0.000 2116.202
761.00  1381.464  230.090    0.000  230.090      280.025  977.995    0.000  977.995        0.000 2004.207    0.000 2004.207
762.00  1520.837  201.216    0.000  201.216      258.712 1036.063    0.000 1036.063        0.000 1923.683    0.000 1923.683
763.00  1463.761  190.457    0.000  190.457      252.488 1000.256    0.000 1000.256        9.953 1750.664    0.000 1750.664
764.00  1437.870  224.528    0.000  224.528      317.206  975.146    0.000  975.146        0.000 1910.916    0.000 1910.916
765.00  1550.822  202.061    0.000  202.061      298.662 1043.541    0.000 1043.541        9.953 1802.646    0.000 1802.646
766.00  1506.804  201.672    0.000  201.672      276.786 1047.568    0.000 1047.568        9.953 2025.430    0.000 2025.430
767.00  1569.494  194.073    0.000  194.073      383.481  982.756    0.000  982.756        9.953 1902.275    0.000 1902.275
768.00  1476.858  169.362    0.000  169.362      267.619 1096.041    0.000 1096.041        0.000 2083.543    0.000 2083.543
769.00  1493.563  224.295    0.000  224.295      282.492 1063.426    0.000 1063.426        9.953 2037.688    0.000 2037.688
770.00  1542.814  176.072    0.000  176.072      346.648  992.051    0.000  992.051        0.000 2199.645    0.000 2199.645
771.00  1451.955  232.272    0.000  232.272      401.814  815.186    0.000  815.186       49.764 1896.138    0.000 1896.138
772.00  1530.300  197.005    0.000  197.005      417.984  909.305    0.000  909.305       39.811 2032.669    0.000 2032.669
773.00  1433.181  223.479    0.000  223.479      321.270 1016.779    0.000 1016.779       19.906 1949.822    0.000 1949.822
774.00  1575.807  205.899    0.000  205.899      272.503 1159.497    0.000 1159.497        0.000 2251.221    0.000 2251.221
775.00  1603.807  167.496    0.000  167.496      382.700  913.319    0.000  913.319        0.000 2114.493    0.000 2114.493
776.00  1614.431  172.003    0.000  172.003      485.427  903.936    0.000  903.936       49.764 2116.303    0.000 2116.303
777.00  1566.686  142.234    0.000  142.234      419.837  858.198    0.000  858.198       19.906 2117.107    0.000 2117.107
778.00  1543.705  182.672    0.000  182.672      432.807  863.426    0.000  863.426        0.000 2159.430    0.000 2159.430
779.00  1564.434  166.329    0.000  166.329      342.975  971.942    0.000  971.942        9.953 1736.190    0.000 1736.190
780.00  1528.481  226.463    0.000  226.463      366.363 1037.920    0.000 1037.920       40.616 2178.938    0.000 2178.938
781.00  1451.497  215.035    0.000  215.035      288.370  983.483    0.000  983.483        0.000 2143.546    0.000 2143.546
782.00  1499.915  214.828    0.000  214.828      317.077  963.341    0.000  963.341        0.000 2046.032    0.000 2046.032
783.00  1469.864  194.461    0.000  194.461      439.601  882.191    0.000  882.191        0.000 1925.091    0.000 1925.091
784.00  1540.820  156.807    0.000  156.807      516.340  844.710    0.000  844.710       20.308 1987.927    0.000 1987.927
785.00  1504.137  211.671    0.000  211.671      401.730  919.511    0.000  919.511       39.811 1817.527    0.000 1817.527
786.00  1453.957  221.954    0.000  221.954      557.198  880.211    0.000  880.211       49.965 2015.276    0.000 2015.276
787.00  1453.686  199.658    0.000  199.658      507.090  810.340    0.000  810.340       60.521 1886.992    0.000 1886.992
788.00  1549.215  187.916    0.000  187.916      488.758  840.224    0.000  840.224        9.953 1823.864    0.000 1823.864
789.00  1500.827  209.976    0.000  209.976      427.581  916.226    0.000  916.226        0.000 1845.783    0.000 1845.783
790.00  1447.932  228.475    0.000  228.475      360.310  859.331    0.000  859.331        0.000 1796.318    0.000 1796.318
791.00  1426.721  214.043    0.000  214.043      484.046  794.598    0.000  794.598       60.119 1854.517    0.000 1854.517
792.00  1449.625  213.873    0.000  213.873      328.492  927.296    0.000  927.296        9.953 2001.099    0.000 2001.099
793.00  1578.191  191.066    0.000  191.066      464.933  810.352    0.000  810.352        0.000 1718.005    0.000 1718.005
794.00  1562.656  185.652    0.000  185.652      320.187  998.243    0.000  998.243        0.000 2052.470    0.000 2052.470
795.00  1450.918  200.255    0.000  200.255      323.348 1032.134    0.000 1032.134        0.000 1963.700    0.000 1963.700
796.00  1511.351  204.010    0.000  204.010      404.711  947.959    0.000  947.959        9.953 1953.244    0.000 1953.244
797.00  1442.872  192.654    0.000  192.654      455.643  835.591    0.000  835.591      189.305 1760.319    0.000 1760.319
798.00  1468.427  176.885    0.000  176.885      310.764  927.903    0.000  927.903        0.000 1573.936    0.000 1573.936
799.00  1470.105  206.537    0.000  206.537      358.107  851.200    0.000  851.200        9.953 1658.686    0.000 1658.686
800.00  1413.986  205.465    0.000  205.465      349.891  915.960    0.000  915.960        0.000 1823.755    0.000 1823.755
801.00  1496.085  200.881    0.000  200.881      557.504  745.491    0.000  745.491       19.906 1750.668    0.000 1750.668
802.00  1416.916  192.480    0.000  192.480      407.304  877.525    0.000  877.525       50.568 1770.474    0.000 1770.474
803.00  1471.057  228.126    0.000  228.126      388.371  851.585    0.000  851.585        9.953 1714.177    0.000 1714.177
804.00  1467.986  218.239    0.000  218.239      315.956  869.655    0.000  869.655        0.000 1493.806    0.000 1493.806
805.00  1431.433  168.192    0.000  168.192      299.569  967.884    0.000  967.884       50.769 1740.312    0.000 1740.312
806.00  1404.811  216.744    0.000  216.744      358.324 1083.024    0.000 1083.024       50.367 1880.164    0.000 1880.164
807.00  1519.056  190.892    0.000  190.892      235.454 1001.100    0.000 1001.100        0.000 1466.868    0.000 1466.868
808.00  1443.043  189.376    0.000  189.376      247.037 1156.648    0.000 1156.648        0.000 1886.490    0.000 1886.490
809.00  1406.639  224.317    0.000  224.317      298.358 1000.571    0.000 1000.571        0.000 1906.698    0.000 1906.698
810.00  1399.704  235.162    0.000  235.162      296.025 1015.577    0.000 1015.577        0.000 1753.088    0.000 1753.088
811.00  1334.966  290.871    0.000  290.871      387.894  916.136    0.000  916.136        0.000 1874.630    0.000 1874.630
812.00  1325.575  251.076    0.000  251.076      206.746 1099.762    0.000 1099.762        0.000 1701.817    0.000 1701.817
813.00  1320.196  250.233    0.000  250.233      394.166  934.201    0.000  934.201      189.104 1795.806    0.000 1795.806
814.00  1331.545  284.830    0.000  284.830      251.491 1017.654    0.000 1017.654        0.000 1756.504    0.000 1756.504
815.00  1378.184  284.776    0.000  284.776      109.987 1139.223    0.000 1139.223        0.000 1553.727    0.000 1553.727
816.00  1333.528  317.042    0.000  317.042      327.283  962.225    0.000  962.225      159.245 1440.932    0.000 1440.932
817.00  1377.030  300.578    0.000  300.578      372.506  920.670    0.000  920.670       70.273 1632.147    0.000 1632.147
818.00  1410.060  269.093    0.000  269.093      373.672  945.013    0.000  945.013       10.154 1803.352    0.000 1803.352
819.00  1360.441  270.288    0.000  270.288      272.462  978.259    0.000  978.259        0.000 1803.954    0.000 1803.954
820.00  1466.519  216.690    0.000  216.690      270.473  918.680    0.000  918.680        9.953 1834.714    0.000 1834.714
821.00  1395.203  233.938    0.000  233.938      278.515  960.099    0.000  960.099       20.107 1936.251    0.000 1936.251
822.00  1413.749  179.325    0.000  179.325      336.190  973.941    0.000  973.941       59.717 1994.165    0.000 1994.165
823.00  1421.955  219.800    0.000  219.800      329.791  885.261    0.000  885.261      310.749 1724.732    0.000 1724.732
824.00  1397.960  223.853    0.000  223.853      404.584  907.054    0.000  907.054       50.166 1945.607    0.000 1945.607
825.00  1436.170  180.037    0.000  180.037      216.431 1013.075    0.000 1013.075      199.056 1896.850    0.000 1896.850
826.00  1291.933  266.369    0.000  266.369      213.491 1079.305    0.000 1079.305        0.000 1903.483    0.000 1903.483
827.00  1389.043  296.305    0.000  296.305      181.152 1088.130    0.000 1088.130        9.953 1936.360    0.000 1936.360
828.00  1332.035  264.187    0.000  264.187      159.880 1113.846    0.000 1113.846        0.000 1872.019    0.000 1872.019
829.00  1368.483  280.527    0.000  280.527      203.374 1073.083    0.000 1073.083        0.000 1822.757    0.000 1822.757
830.00  1399.964  261.576    0.000  261.576      102.119 1109.091    0.000 1109.091        0.000 1582.782    0.000 1582.782
831.00  1402.800  252.731    0.000  252.731      235.973 1040.437    0.000 1040.437       79.623 1594.044    0.000 1594.044
832.00  1485.621  302.782    0.000  302.782      271.639  962.935    0.000  962.935        9.953 1558.366    0.000 1558.366
833.00  1362.797  298.321    0.000  298.321      321.143  930.799    0.000  930.799      110.285 1726.251    0.000 1726.251
834.00  1342.717  290.463    0.000  290.463       89.581 1138.920    0.000 1138.920        0.000 1782.243    0.000 1782.243
835.00  1263.097  319.366    0.000  319.366      274.364  907.028    0.000  907.028        9.953 1699.309    0.000 1699.309
836.00  1290.999  339.671    0.000  339.671      269.955  951.469    0.000  951.469        9.953 1610.840    0.000 1610.840
837.00  1367.201  222.322    0.000  222.322      247.905  994.357    0.000  994.357      119.434 1621.199    0.000 1621.199
838.00  1286.817  298.899    0.000  298.899      146.305 1091.281    0.000 1091.281        0.000 1744.746    0.000 1744.746
839.00  1268.197  374.300    0.000  374.300      183.745 1089.420    0.000 1089.420       59.717 1817.128    0.000 1817.128
840.00  1240.672  336.972    0.000  336.972       88.717 1099.985    0.000 1099.985        0.000 1999.104    0.000 1999.104
841.00  1305.613  376.594    0.000  376.594       78.686 1120.095    0.000 1120.095        0.000 1798.441    0.000 1798.441
842.00  1164.488  443.165    0.000  443.165       25.681 1174.265    0.000 1174.265        0.000 1884.495    0.000 1884.495
843.00  1084.309  461.852    0.000  461.852        9.511 1222.429    0.000 1222.429        0.000 1814.826    0.000 1814.826
844.00  1306.961  413.844    0.000  413.844       92.088 1055.937    0.000 1055.937       19.906 1509.811    0.000 1509.811
845.00  1220.789  374.440    0.000  374.440      178.599 1056.536    0.000 1056.536        0.000 1680.314    0.000 1680.314
846.00  1320.062  347.723    0.000  347.723      145.050 1153.336    0.000 1153.336        0.000 2183.179    0.000 2183.179
847.00  1190.634  383.917    0.000  383.917      178.210 1011.308    0.000 1011.308        0.000 1689.961    0.000 1689.961
848.00  1114.693  411.686    0.000  411.686      155.643 1105.819    0.000 1105.819        0.000 2038.812    0.000 2038.812
849.00  1246.759  421.102    0.000  421.102      247.040 1020.083    0.000 1020.083      181.966 1809.899    0.000 1809.899
850.00  1139.638  415.768    0.000  415.768      256.119  906.903    0.000  906.903      181.765 1533.535    0.000 1533.535
851.00  1213.574  455.150    0.000  455.150       79.551 1143.949    0.000 1143.949        0.000 1862.074    0.000 1862.074
852.00  1214.271  471.229    0.000  471.229       33.463 1351.569    0.000 1351.569        0.000 2158.149    0.000 2158.149
853.00  1334.241  404.912    0.000  404.912      244.273 1069.935    0.000 1069.935        0.000 2123.259    0.000 2123.259
854.00  1290.073  355.168    0.000  355.168      168.008 1162.104    0.000 1162.104        0.000 2003.728    0.000 2003.728
855.00  1334.317  357.696    0.000  357.696      312.323 1056.360    0.000 1056.360      283.102 1800.651    0.000 1800.651
856.00  1328.403  425.228    0.000  425.228      259.751 1037.984    0.000 1037.984       70.474 2014.887    0.000 2014.887
857.00  1241.507  401.342    0.000  401.342      335.670  965.095    0.000  965.095      394.192 1619.389    0.000 1619.389
858.00  1341.640  346.675    0.000  346.675      411.718 1036.203    0.000 1036.203      618.381 1657.083    0.000 1657.083
859.00  1271.840  420.234    0.000  420.234      389.194 1056.746    0.000 1056.746      383.837 1749.377    0.000 1749.377
860.00  1285.455  403.140    0.000  403.140      199.915 1231.020    0.000 1231.020        0.000 2251.137    0.000 2251.137
861.00  1378.196  349.419    0.000  349.419      196.024 1173.169    0.000 1173.169        0.000 2255.556    0.000 2255.556
862.00  1298.627  381.819    0.000  381.819      313.101  989.731    0.000  989.731      262.593 1713.684    0.000 1713.684
863.00  1253.377  371.903    0.000  371.903      327.282  906.679    0.000  906.679      121.444 1864.488    0.000 1864.488
864.00  1212.001  409.169    0.000  409.169      217.468 1145.591    0.000 1145.591      191.315 1960.999    0.000 1960.999
865.00  1189.135  438.586    0.000  438.586      123.390 1283.774    0.000 1283.774      101.539 1935.066    0.000 1935.066
866.00  1186.034  384.111    0.000  384.111      345.787 1059.680    0.000 1059.680      443.152 1660.603    0.000 1660.603
867.00  1280.464  374.140    0.000  374.140      337.313 1050.690    0.000 1050.690      294.463 1782.051    0.000 1782.051
868.00  1319.308  297.835    0.000  297.835      188.069 1110.230    0.000 1110.230       19.906 2015.491    0.000 2015.491
869.00  1196.322  381.218    0.000  381.218        3.718 1322.079    0.000 1322.079        0.000 2003.023    0.000 2003.023
870.00  1256.479  401.425    0.000  401.425       87.071 1290.774    0.000 1290.774        0.000 2106.774    0.000 2106.774
871.00  1349.969  330.470    0.000  330.470      230.178 1167.338    0.000 1167.338       40.012 2055.603    0.000 2055.603
872.00  1183.733  388.673    0.000  388.673      148.207 1186.282    0.000 1186.282        0.000 2076.616    0.000 2076.616
873.00  1246.114  369.678    0.000  369.678      236.231 1103.182    0.000 1103.182      172.616 1853.829    0.000 1853.829
874.00  1296.548  373.603    0.000  373.603      123.909 1170.496    0.000 1170.496        0.000 2036.201    0.000 2036.201
875.00  1139.317  475.785    0.000  475.785      146.390 1212.693    0.000 1212.693       91.385 1873.940    0.000 1873.940
876.00  1190.395  405.060    0.000  405.060       43.061 1278.233    0.000 1278.233        0.000 2124.768    0.000 2124.768
877.00  1212.070  425.458    0.000  425.458      142.154 1259.899    0.000 1259.899      111.089 2037.406    0.000 2037.406
878.00  1200.805  415.520    0.000  415.520      159.448 1162.625    0.000 1162.625       59.717 2078.621    0.000 2078.621
879.00  1219.667  400.596    0.000  400.596      248.942 1147.883    0.000 1147.883      132.000 2054.197    0.000 2054.197
880.00  1160.355  425.541    0.000  425.541       16.343 1333.878    0.000 1333.878        0.000 2041.731    0.000 2041.731
881.00  1364.906  329.398    0.000  329.398      106.097 1265.345    0.000 1265.345        0.000 2119.436    0.000 2119.436
882.00  1344.940  358.519    0.000  358.519      156.594 1171.878    0.000 1171.878       19.906 1948.031    0.000 1948.031
883.00  1269.541  382.692    0.000  382.692       68.137 1313.646    0.000 1313.646        0.000 2175.840    0.000 2175.840
884.00  1238.709  383.550    0.000  383.550       82.577 1238.849    0.000 1238.849        0.000 1923.502    0.000 1923.502
885.00  1183.024  417.125    0.000  417.125      162.647 1140.791    0.000 1140.791        0.000 2091.188    0.000 2091.188
886.00  1289.815  349.567    0.000  349.567      278.860 1106.249    0.000 1106.249        0.000 2120.645    0.000 2120.645
887.00  1343.160  344.033    0.000  344.033      282.924 1090.940    0.000 1090.940       80.226 2009.957    0.000 2009.957
888.00  1219.684  362.414    0.000  362.414      283.270 1103.788    0.000 1103.788       79.824 1927.727    0.000 1927.727
889.00  1212.599  370.966    0.000  370.966      351.148 1053.497    0.000 1053.497      424.251 1767.268    0.000 1767.268
890.00  1188.219  424.949    0.000  424.949      336.448 1047.497    0.000 1047.497      191.315 1930.944    0.000 1930.944
891.00  1246.594  367.246    0.000  367.246      352.012 1015.462    0.000 1015.462      211.020 1812.916    0.000 1812.916
892.00  1238.555  372.995    0.000  372.995      322.700 1066.338    0.000 1066.338      180.558 2082.338    0.000 2082.338
893.00  1295.857  368.289    0.000  368.289      280.935 1042.995    0.000 1042.995      362.725 1549.315    0.000 1549.315
894.00  1287.760  364.601    0.000  364.601      322.873 1031.448    0.000 1031.448      392.784 1687.244    0.000 1687.244
895.00  1232.108  376.178    0.000  376.178      317.857 1083.338    0.000 1083.338      343.422 1810.800    0.000 1810.800
896.00  1293.328  316.300    0.000  316.300      337.140  988.520    0.000  988.520       59.717 1990.554  302.606 1687.948
897.00  1243.522  422.047    0.000  422.047      169.824 1165.702    0.000 1165.702       19.906 2025.643   19.906 2005.738
898.00  1212.746  398.583    0.000  398.583      201.039 1150.300    0.000 1150.300        0.000 2161.964    0.000 2161.964
899.00  1240.058  419.007    0.000  419.007      109.296 1237.978    0.000 1237.978        0.000 2027.953    0.000 2027.953
900.00  1236.704  391.475    0.000  391.475      161.955 1187.707    0.000 1187.707        0.000 2143.166    0.000 2143.166
901.00  1244.428  387.758    0.000  387.758      100.822 1242.652    0.000 1242.652        0.000 1965.923    0.000 1965.923
902.00  1161.317  413.032    0.000  413.032       10.895 1355.285    0.000 1355.285        0.000 2161.364    0.000 2161.364
903.00  1207.788  457.506    0.000  457.506      156.248 1246.803    0.000 1246.803        0.000 2186.897    0.000 2186.897
904.00  1299.784  305.031    0.000  305.031      209.383 1067.290    0.000 1067.290       10.154 2054.191    0.000 2054.191
905.00  1347.980  329.211    0.000  329.211      224.299 1149.100    0.000 1149.100       30.462 2169.805    0.000 2169.805
906.00  1280.616  379.614    0.000  379.614      276.093 1082.820    0.000 1082.820       10.154 2242.893   60.923 2181.970
907.00  1301.545  378.472    0.000  378.472      286.037 1144.037    0.000 1144.037       90.782 2106.771   89.575 2017.196
908.00  1274.324  351.734    0.000  351.734      169.045 1193.455    0.000 1193.455        0.000 2221.380    0.000 2221.380
909.00  1146.696  422.899    0.000  422.899      119.326 1219.048    0.000 1219.048        0.000 2174.631    0.000 2174.631
910.00  1425.280  332.988    0.000  332.988       43.580 1294.920    0.000 1294.920        0.000 2194.737    0.000 2194.737
911.00  1280.052  351.216    0.000  351.216      234.070 1074.603    0.000 1074.603      129.387 2086.364    0.000 2086.364
912.00  1325.019  387.633    0.000  387.633      295.462 1054.247    0.000 1054.247      180.960 2082.646    0.000 2082.646
913.00  1315.827  381.973    0.000  381.973      305.665 1042.006    0.000 1042.006      151.705 2044.442    0.000 2044.442
914.00  1341.826  373.953    0.000  373.953      268.484  949.190    0.000  949.190       70.675 2001.416    0.000 2001.416
915.00  1338.969  315.933    0.000  315.933      165.327 1191.073    0.000 1191.073       60.923 2105.364    0.000 2105.364
916.00  1339.758  345.909    0.000  345.909      114.743 1239.844    0.000 1239.844        0.000 2275.769    0.000 2275.769
917.00  1285.870  402.061    0.000  402.061      108.345 1332.226    0.000 1332.226        0.000 2231.729    0.000 2231.729
918.00  1335.654  354.933    0.000  354.933      123.390 1256.438    0.000 1256.438        0.000 2300.595    0.000 2300.595
919.00  1318.830  374.332    0.000  374.332       10.982 1411.560    0.000 1411.560        0.000 2359.105    0.000 2359.105
920.00  1240.835  362.878    0.000  362.878      106.356 1279.528    0.000 1279.528        0.000 2236.860    0.000 2236.860
921.00  1396.968  295.999    0.000  295.999       58.539 1320.914    0.000 1320.914        0.000 2271.245    0.000 2271.245
922.00  1282.862  358.560    0.000  358.560       27.583 1375.770    0.000 1375.770        0.000 2116.220    0.000 2116.220
923.00  1390.739  302.722    0.000  302.722      185.820 1193.415    0.000 1193.415        0.000 2214.142    0.000 2214.142
924.00  1284.596  337.980    0.000  337.980       77.476 1201.276    0.000 1201.276        0.000 2147.387    0.000 2147.387
925.00  1281.560  350.448    0.000  350.448       72.979 1209.060    0.000 1209.060        0.000 2134.619    0.000 2134.619
926.00  1227.627  401.063    0.000  401.063       26.373 1284.414    0.000 1284.414        0.000 2000.507    0.000 2000.507
927.00  1323.277  306.770    0.000  306.770       53.869 1287.265    0.000 1287.265        0.000 2234.143    0.000 2234.143
928.00  1250.177  387.219    0.000  387.219       69.131 1361.977    0.000 1361.977        0.000 2451.497    0.000 2451.497
929.00  1326.324  307.320    0.000  307.320        5.707 1320.517    0.000 1320.517        0.000 2162.864    0.000 2162.864
930.00  1425.093  356.898    0.000  356.898       92.175 1398.438    0.000 1398.438        0.000 2173.932    0.000 2173.932
931.00  1539.965  273.136    0.000  273.136      208.042 1205.564    0.000 1205.564        9.953 2271.647    0.000 2271.647
932.00  1427.410  297.549    0.000  297.549      158.237 1212.526    0.000 1212.526        0.000 2128.185    0.000 2128.185
933.00  1391.395  291.156    0.000  291.156      114.571 1263.276    0.000 1263.276        0.000 2245.504    0.000 2245.504
934.00  1433.385  307.168    0.000  307.168      124.082 1317.710    0.000 1317.710        0.000 2203.685    0.000 2203.685
935.00  1371.430  315.191    0.000  315.191       87.419 1280.272    0.000 1280.272        0.000 2096.418    0.000 2096.418
936.00  1328.759  334.297    0.000  334.297       99.006 1243.216    0.000 1243.216        0.000 2185.286    0.000 2185.286
937.00  1303.982  257.350    0.000  257.350      181.756 1093.109    0.000 1093.109        0.000 2103.553    0.000 2103.553
938.00  1540.067  269.331    0.000  269.331      205.449 1107.813    0.000 1107.813       20.308 2082.242    0.000 2082.242
939.00  1468.287  285.686    0.000  285.686      207.307 1236.290    0.000 1236.290        0.000 2349.854    0.000 2349.854
940.00  1307.941  292.020    0.000  292.020      354.606  986.060    0.000  986.060        0.000 2153.317   69.670 2083.647
941.00  1371.936  393.311    0.000  393.311      116.646 1278.586    0.000 1278.586        0.000 2052.686    0.000 2052.686
942.00  1290.565  413.598    0.000  413.598      104.713 1239.760    0.000 1239.760        0.000 2021.922    0.000 2021.922
943.00  1344.030  260.372    0.000  260.372        5.534 1279.616    0.000 1279.616        0.000 2103.648    0.000 2103.648
944.00  1404.528  281.598    0.000  281.598       25.940 1375.942    0.000 1375.942        0.000 2357.196    0.000 2357.196
945.00  1458.963  251.403    0.000  251.403      143.711 1213.385    0.000 1213.385        0.000 2123.557   69.670 2053.887
946.00  1459.269  238.710    0.000  238.710      134.804 1246.766    0.000 1246.766        0.000 2139.950    9.953 2129.997
947.00  1356.945  304.843    0.000  304.843      274.620 1103.959    0.000 1103.959        0.000 1962.203   49.764 1912.439
948.00  1422.331  243.215    0.000  243.215      191.526 1240.368    0.000 1240.368        0.000 2172.924    0.000 2172.924
949.00  1446.825  234.798    0.000  234.798      127.886 1277.636    0.000 1277.636        0.000 2205.696    0.000 2205.696
950.00  1444.208  211.790    0.000  211.790       73.758 1270.755    0.000 1270.755        0.000 2191.818    0.000 2191.818
951.00  1474.205  199.073    0.000  199.073      119.499 1249.227    0.000 1249.227        0.000 2237.263    0.000 2237.263
952.00  1437.315  217.950    0.000  217.950      109.037 1224.200    9.079 1215.121        0.000 2221.480    0.000 2221.480
953.00  1370.276  310.039    0.000  310.039      137.830 1318.831   12.711 1306.120        0.000 2250.831    0.000 2250.831
954.00  1399.071  314.735    0.000  314.735      125.639 1217.148    0.000 1217.148       10.154 2172.721    0.000 2172.721
955.00  1457.090  260.028    0.000  260.028      172.418 1261.150    0.000 1261.150        0.000 2400.625    0.000 2400.625
956.00  1574.780  156.574    0.000  156.574      125.206 1232.792    0.000 1232.792        0.000 2222.983    0.000 2222.983
957.00  1419.590  260.689    0.000  260.689      184.219 1179.268    0.000 1179.268        0.000 2166.487    0.000 2166.487
958.00  1460.713  274.123    0.000  274.123      249.590 1137.377    0.000 1137.377       30.261 2260.686   59.717 2200.969
959.00  1268.245  267.628    0.000  267.628      188.415 1117.104    0.000 1117.104       19.906 2030.770   49.764 1981.006
960.00  1359.927  278.404    0.000  278.404      185.042 1178.880    0.000 1178.880       40.616 2051.579    0.000 2051.579
961.00  1347.438  285.353    0.000  285.353      130.048 1241.832    0.000 1241.832        0.000 2184.683    0.000 2184.683
962.00  1249.697  357.764    0.000  357.764        3.805 1265.049    0.000 1265.049        0.000 2093.804    0.000 2093.804
963.00  1242.304  416.743    0.000  416.743       16.775 1280.491    0.000 1280.491        0.000 2046.052    0.000 2046.052
964.00  1336.972  280.322    0.000  280.322       85.647 1295.579    0.000 1295.579        0.000 2113.209    0.000 2113.209
965.00  1417.842  312.469    0.000  312.469       53.178 1388.356    0.000 1388.356        0.000 2216.455    0.000 2216.455
966.00  1359.878  402.604    0.000  402.604       71.596 1376.079    0.000 1376.079        0.000 2173.929    0.000 2173.929
967.00  1380.875  347.701    0.000  347.701       34.847 1294.107    0.000 1294.107        0.000 2254.054    0.000 2254.054
968.00  1503.110  269.670    0.000  269.670      127.367 1266.997    0.000 1266.997        0.000 2206.099    0.000 2206.099
969.00  1466.786  256.541    0.000  256.541       28.448 1376.982    0.000 1376.982        0.000 2249.828    0.000 2249.828
970.00  1486.895  243.775    0.000  243.775       95.720 1250.694    0.000 1250.694        0.000 2173.421    0.000 2173.421
971.00  1378.887  244.799    0.000  244.799      260.442 1015.244    5.707 1009.537        0.000 2047.556   90.380 1957.177
972.00  1381.774  285.786    0.000  285.786      329.271 1001.797    7.263  994.533        0.000 1933.454  253.646 1679.808
973.00  1378.274  301.282    0.000  301.282      295.462 1050.561    0.000 1050.561        0.000 1994.374  221.576 1772.798
974.00  1431.281  258.500    0.000  258.500      127.108 1285.414    0.000 1285.414        0.000 2072.794    0.000 2072.794
975.00  1445.647  244.767    0.000  244.767      203.200 1108.241   36.144 1072.097        0.000 1983.216   80.829 1902.388
976.00  1360.945  320.960    0.000  320.960      109.642 1241.319    0.000 1241.319        0.000 2202.179    0.000 2202.179
977.00  1378.424  303.576    0.000  303.576      308.259 1042.399    0.000 1042.399        0.000 2113.006  121.243 1991.763
978.00  1417.601  254.910    0.000  254.910      252.488 1134.264    0.000 1134.264        0.000 2179.556  131.397 2048.159
979.00  1393.293  320.007    0.000  320.007       74.276 1255.364    0.000 1255.364        0.000 2034.885    0.000 2034.885
980.00  1421.662  233.124    0.000  233.124       81.626 1238.596    0.000 1238.596        0.000 2200.771    0.000 2200.771
981.00  1422.177  232.153    0.000  232.153       34.025 1283.129    0.000 1283.129        0.000 2057.510    0.000 2057.510
982.00  1526.443  167.848    0.000  167.848      165.933 1256.128    0.000 1256.128        0.000 2104.847    0.000 2104.847
983.00  1516.027  167.982    0.000  167.982      164.636 1220.092    0.000 1220.092        0.000 2195.342    0.000 2195.342
984.00  1394.336  291.175    0.000  291.175      180.632 1160.207    0.000 1160.207        0.000 2083.850    0.000 2083.850
985.00  1407.781  260.354    0.000  260.354      176.395 1188.227    0.000 1188.227        0.000 1934.459    0.000 1934.459
986.00  1450.536  209.561    0.000  209.561      234.156 1152.246    0.000 1152.246        0.000 2050.973    0.000 2050.973
987.00  1419.820  275.863    0.000  275.863       96.845 1292.632    0.000 1292.632       29.858 1924.808    0.000 1924.808
988.00  1311.529  272.658    0.000  272.658      138.392 1140.918    0.000 1140.918        0.000 2062.332    0.000 2062.332
989.00  1432.895  284.611    0.000  284.611       90.792 1370.448    0.000 1370.448        0.000 2137.427    0.000 2137.427
990.00  1379.880  316.098    0.000  316.098      103.849 1353.889    0.000 1353.889        0.000 1924.805    0.000 1924.805
991.00  1397.940  261.040    0.000  261.040       84.912 1284.765    0.000 1284.765        0.000 1983.519    0.000 1983.519
992.00  1429.880  257.820    0.000  257.820      110.247 1329.678    0.000 1329.678        0.000 2324.522    0.000 2324.522
993.00  1331.679  305.297    0.000  305.297       93.300 1234.534    0.000 1234.534       29.858 2052.889    9.953 2042.936
994.00  1491.207  212.413    0.000  212.413       89.322 1214.421    0.000 1214.421        0.000 1803.261    0.000 1803.261
995.00  1437.150  212.422    0.000  212.422      180.935 1121.424    0.000 1121.424        0.000 2075.003    0.000 2075.003
996.00  1478.068  185.709    0.000  185.709      244.446 1121.206    0.000 1121.206        0.000 1964.412    0.000 1964.412
997.00  1408.948  209.149    0.000  209.149      197.494 1155.100    0.000 1155.100        0.000 2051.779    0.000 2051.779
998.00  1431.382  210.957    0.000  210.957      101.600 1317.144    0.000 1317.144        0.000 2160.354    0.000 2160.354
999.00  1533.963  203.862    0.000  203.862      246.607 1156.192    0.000 1156.192        0.000 2083.250    9.953 2073.297
1000.00  1398.639  180.099    0.000  180.099      145.786 1135.525    0.000 1135.525        0.000 2133.012    0.000 2133.012
1001.00  1454.317  162.300    0.000  162.300      162.388 1258.219    0.000 1258.219        0.000 2274.761    0.000 2274.761
1002.00  1279.850  312.586    0.000  312.586       84.826 1282.475    0.000 1282.475        0.000 2040.217    0.000 2040.217
1003.00  1275.553  346.435    0.000  346.435       45.915 1297.989    0.000 1297.989        0.000 2039.108    0.000 2039.108
1004.00  1350.673  345.654    0.000  345.654       42.975 1326.268    0.000 1326.268        0.000 2151.507    0.000 2151.507
1005.00  1377.366  334.867    0.000  334.867       47.644 1258.826    0.000 1258.826        0.000 1973.365    0.000 1973.365
1006.00  1412.219  278.762    0.000  278.762       73.152 1342.006   12.711 1329.295        0.000 2090.382    0.000 2090.382
1007.00  1341.292  322.234    0.000  322.234       33.117 1381.435    0.000 1381.435        0.000 2254.655    0.000 2254.655
1008.00  1380.195  345.007    0.000  345.007       22.828 1387.144    0.000 1387.144        0.000 2103.655    0.000 2103.655
1009.00  1384.130  270.559    0.000  270.559       87.419 1313.084    0.000 1313.084        0.000 2285.319    0.000 2285.319
1010.00  1336.276  375.764    0.000  375.764      124.860 1213.130    0.000 1213.130        0.000 2213.738   19.906 2193.833
1011.00  1398.986  330.109    0.000  330.109      100.822 1299.896    0.000 1299.896        0.000 2155.328    0.000 2155.328
1012.00  1315.670  351.387    0.000  351.387      141.635 1176.464    0.000 1176.464        0.000 1953.864    0.000 1953.864
1013.00  1396.630  330.749    0.000  330.749      205.189 1163.533    0.000 1163.533        0.000 2045.144    0.000 2045.144
1014.00  1355.278  269.874    0.000  269.874      108.691 1211.998    0.000 1211.998        0.000 2049.267    0.000 2049.267
1015.00  1307.603  382.585    0.000  382.585       78.341 1286.362    0.000 1286.362        0.000 2092.496    0.000 2092.496
1016.00  1352.221  307.911    0.000  307.911        3.805 1324.490    0.000 1324.490        0.000 2102.349    0.000 2102.349
1017.00  1277.991  333.530    0.000  333.530      166.278 1126.010    0.000 1126.010        0.000 1972.966    0.000 1972.966
1018.00  1326.957  285.417    0.000  285.417       95.634 1228.302    0.000 1228.302        0.000 1907.718    0.000 1907.718
1019.00  1351.056  332.738    0.000  332.738      160.658 1247.670    0.000 1247.670        0.000 1973.668    0.000 1973.668
1020.00  1438.999  311.615    0.000  311.615      221.186 1116.231    0.000 1116.231        0.000 2087.668    0.000 2087.668
1021.00  1373.056  337.776    0.000  337.776       42.975 1347.497    0.000 1347.497        0.000 2018.807    0.000 2018.807
1022.00  1184.270  375.012    0.000  375.012       32.339 1312.789    0.000 1312.789        0.000 2009.361    0.000 2009.361
1023.00  1341.455  340.110    0.000  340.110      109.988 1172.221    0.000 1172.221        0.000 1986.833    0.000 1986.833
1024.00  1237.310  360.474    0.000  360.474       37.181 1202.586    0.000 1202.586        0.000 2082.144    0.000 2082.144
1025.00  1341.466  310.192    0.000  310.192      113.879 1249.961    0.000 1249.961        0.000 2198.555    0.000 2198.555
1026.00  1281.550  282.913    0.000  282.913      194.122 1168.893    0.000 1168.893        0.000 2057.305    0.000 2057.305
1027.00  1215.454  355.873    0.000  355.873       95.288 1321.995    0.000 1321.995        0.000 2267.326    0.000 2267.326
1028.00  1296.826  317.524    0.000  317.524       58.971 1278.504    0.000 1278.504        0.000 2008.254    0.000 2008.254
1029.00  1317.663  305.122    0.000  305.122      128.319 1182.562    0.000 1182.562        0.000 2137.833    0.000 2137.833
1030.00  1294.965  308.618    0.000  308.618      208.043 1199.802    0.000 1199.802        0.000 2168.694    0.000 2168.694
1031.00  1251.789  291.816    0.000  291.816      169.997 1253.629    0.000 1253.629        0.000 2368.256    0.000 2368.256
1032.00  1205.011  406.729    0.000  406.729        3.805 1481.217    0.000 1481.217        0.000 2225.502    0.000 2225.502
1033.00  1189.844  420.917    0.000  420.917       66.580 1364.486    0.000 1364.486        0.000 2192.228    0.000 2192.228
1034.00  1208.994  399.660    0.000  399.660       72.114 1365.387    0.000 1365.387        0.000 2199.560    0.000 2199.560
1035.00  1203.397  469.718    0.000  469.718       93.213 1323.455    0.000 1323.455        0.000 2046.854    0.000 2046.854
1036.00  1256.158  427.835    0.000  427.835       90.186 1364.824    0.000 1364.824        0.000 2299.889    0.000 2299.889
1037.00  1207.471  390.492    0.000  390.492       24.730 1373.007    0.000 1373.007        0.000 2108.985    0.000 2108.985
1038.00  1246.419  335.003    0.000  335.003       30.437 1370.459    0.000 1370.459        0.000 2347.047    0.000 2347.047
1039.00  1301.212  338.666    0.000  338.666        1.902 1458.520    0.000 1458.520        0.000 2443.354    0.000 2443.354
1040.00  1221.900  355.017    0.000  355.017      101.946 1293.110    0.000 1293.110        0.000 2185.491    0.000 2185.491
1041.00  1199.322  424.958    0.000  424.958       71.163 1292.633    0.000 1292.633        0.000 2307.335    0.000 2307.335
1042.00  1263.093  400.087    0.000  400.087       83.269 1240.022    0.000 1240.022        0.000 2189.413    0.000 2189.413
1043.00  1228.311  389.284    0.000  389.284        1.902 1380.050    0.000 1380.050        0.000 2240.382    0.000 2240.382
1044.00  1281.082  363.837    0.000  363.837       91.310 1381.441    0.000 1381.441        0.000 2291.656    0.000 2291.656
1045.00  1293.839  300.482    0.000  300.482      123.649 1299.251    0.000 1299.251        0.000 2284.418    0.000 2284.418
1046.00  1315.154  390.819    0.000  390.819      119.845 1385.192    0.000 1385.192        0.000 2293.560    0.000 2293.560
1047.00  1258.303  419.459    0.000  419.459       32.253 1343.737    0.000 1343.737        0.000 2277.174    0.000 2277.174
1048.00  1233.330  437.732    0.000  437.732       13.316 1325.882    0.000 1325.882        0.000 2273.357    0.000 2273.357
1049.00  1176.301  423.162    0.000  423.162       28.534 1351.862    0.000 1351.862        0.000 2313.062    0.000 2313.062
1050.00  1251.643  343.132    0.000  343.132        1.816 1331.331    0.000 1331.331        0.000 2188.506    0.000 2188.506
