# Supplementary material for: N-Glycans modulate tilting of HIV-1 envelope glycoprotein
Source: Nat Commun. 2026 Apr 15;17:5206. doi: 10.1038/s41467-026-71874-2 (PMC13254402; doi:10.1038/s41467-026-71874-2)
Supplement: Supplementary file 8 — Source Data [file 41467_2026_71874_MOESM8_ESM.zip › source_data/1_Main_Text_Figures/4_Figure_5/3_Raw_data/CD4/CD4.B.1.txt]

#ASA ANALYSIS
#SIM_TIME  ASA1.4 TotOccl1.4 ShldMem1.4 ShldGly1.4   ASA7.2 TotOccl7.2 ShldMem7.2 ShldGly7.2   ASA18.6 TotOccl18.6 ShldMem18.6 ShldGly18.6

  0.00  1591.826  152.965    0.000  152.965      427.406  912.386    0.000  912.386        0.000 1867.297    0.000 1867.297
  1.00  1558.444  159.350    0.000  159.350      396.619  863.878    0.000  863.878       91.385 1779.230    0.000 1779.230
  2.00  1635.110  141.065    0.000  141.065      321.918  908.452    0.000  908.452       30.462 1997.184    0.000 1997.184
  3.00  1643.182  140.026    0.000  140.026       62.040 1091.278    0.000 1091.278        0.000 1949.930    0.000 1949.930
  4.00  1575.004  261.877    0.000  261.877      117.242 1163.819    0.000 1163.819        0.000 2087.558    0.000 2087.558
  5.00  1541.130  213.324    0.000  213.324       81.884 1117.401    0.000 1117.401        0.000 1976.874    0.000 1976.874
  6.00  1537.692  219.938    0.000  219.938      230.304  916.967    0.000  916.967        0.000 2098.117    0.000 2098.117
  7.00  1485.182  237.165    0.000  237.165      329.526  840.272    0.000  840.272        0.000 1914.246    0.000 1914.246
  8.00  1585.869   97.237    0.000   97.237      375.610  778.236    0.000  778.236       10.154 1833.920    0.000 1833.920
  9.00  1595.832   91.222    0.000   91.222      120.493 1071.363    0.000 1071.363        0.000 2235.652    0.000 2235.652
 10.00  1763.484  105.562    0.000  105.562      311.801  873.601    0.000  873.601        0.000 2060.316    0.000 2060.316
 11.00  1602.240  150.866    0.000  150.866      288.110  945.504    0.000  945.504       90.782 2180.558    0.000 2180.558
 12.00  1506.178  164.328    0.000  164.328      272.850  905.432    0.000  905.432       29.858 2263.199    0.000 2263.199
 13.00  1583.121  174.958    0.000  174.958      327.840 1030.112    0.000 1030.112       39.811 2333.570    0.000 2333.570
 14.00  1504.741  347.407    0.000  347.407      209.337  968.150    0.000  968.150       79.623 1858.047    0.000 1858.047
 15.00  1378.191  294.890    0.000  294.890      188.022  956.276    0.000  956.276       40.414 1671.365    0.000 1671.365
 16.00  1467.740  230.705    0.000  230.705      201.509  954.895    0.000  954.895       10.154 1712.883    0.000 1712.883
 17.00  1475.100  275.146    0.000  275.146      201.730  866.000    0.000  866.000        0.000 1582.896    0.000 1582.896
 18.00  1595.713  268.749    0.000  268.749      261.520  956.463    0.000  956.463       10.154 1782.257    0.000 1782.257
 19.00  1525.747  266.475    0.000  266.475      170.382  897.578    0.000  897.578        0.000 1598.382    0.000 1598.382
 20.00  1666.009  242.543    0.000  242.543      249.153  964.115    0.000  964.115       80.728 1778.235    0.000 1778.235
 21.00  1510.665  286.505    0.000  286.505      195.761  895.828    0.000  895.828        0.000 1617.772    0.000 1617.772
 22.00  1566.096  270.057    0.000  270.057      309.897  991.025    0.000  991.025       20.308 2298.786    0.000 2298.786
 23.00  1534.133  231.303    0.000  231.303      234.368  897.217    0.000  897.217       71.077 2009.056    0.000 2009.056
 24.00  1651.663  160.661    0.000  160.661      438.044  705.436    0.000  705.436      487.185 1496.941    0.000 1496.941
 25.00  1572.891  108.269    0.000  108.269      357.541  777.163    0.000  777.163      220.973 1569.424    0.000 1569.424
 26.00  1561.507  174.651    0.000  174.651      282.485  739.810    0.000  739.810      190.913 1317.588    0.000 1317.588
 27.00  1587.444  167.053    0.000  167.053      312.059  751.139    0.000  751.139       40.616 1520.166    0.000 1520.166
 28.00  1654.338  186.430    0.000  186.430      287.072  819.411    0.000  819.411      191.918 1420.236    0.000 1420.236
 29.00  1621.964  161.563    0.000  161.563      133.463  970.714    0.000  970.714        0.000 1569.422    0.000 1569.422
 30.00  1575.251  175.436    0.000  175.436      353.914  780.615    0.000  780.615      253.646 1705.644    0.000 1705.644
 31.00  1762.996  169.194    0.000  169.194      246.509  959.646    0.000  959.646       40.515 1689.653    0.000 1689.653
 32.00  1554.295  173.775    0.000  173.775      157.024  832.533    0.000  832.533       10.154 1347.940    0.000 1347.940
 33.00  1632.839  184.985    0.000  184.985      206.698 1016.419    0.000 1016.419       60.923 1694.986    0.000 1694.986
 34.00  1485.075  223.567    0.000  223.567      140.851  834.784    0.000  834.784       10.053 1317.880    0.000 1317.880
 35.00  1588.417  170.144    0.000  170.144      207.691  864.235    0.000  864.235       60.320 1555.248    0.000 1555.248
 36.00  1505.306  216.549    0.000  216.549      336.619  728.689    0.000  728.689      303.108 1203.079    0.000 1203.079
 37.00  1567.074  188.590    0.000  188.590      288.628  782.911    0.000  782.911      264.001 1263.299    0.000 1263.299
 38.00  1531.660  200.299    0.000  200.299      332.296  772.361    0.000  772.361      303.812 1248.020    0.000 1248.020
 39.00  1561.274  183.173    0.000  183.173      305.701  736.654    0.000  736.654      252.137 1169.403    0.000 1169.403
 40.00  1388.923  196.622    0.000  196.622      331.906  655.332    0.000  655.332      272.948 1421.543    0.000 1421.543
 41.00  1430.888  233.410    0.000  233.410      273.536  834.656    0.000  834.656      190.109 1509.803    0.000 1509.803
 42.00  1466.209  227.574    0.000  227.574      316.385  842.003    0.000  842.003      192.924 1497.435    0.000 1497.435
 43.00  1572.124  223.392    0.000  223.392      425.897  789.526    0.000  789.526      251.836 1632.258    0.000 1632.258
 44.00  1541.503  207.651    0.000  207.651      234.889  719.533    0.000  719.533      262.392 1210.519    0.000 1210.519
 45.00  1477.776  251.070    0.000  251.070      276.046  804.352    0.000  804.352      220.168 1210.215    0.000 1210.215
 46.00  1435.635  269.359    0.000  269.359      281.578  818.485    0.000  818.485      355.386 1337.890    0.000 1337.890
 47.00  1421.129  213.997    0.000  213.997      330.609  668.762    0.000  668.762      171.812 1560.672    0.000 1560.672
 48.00  1449.836  257.923    0.000  257.923      364.542  709.315    0.000  709.315      139.943 1618.676    0.000 1618.676
 49.00  1389.126  290.606    0.000  290.606      203.629  888.088    0.000  888.088        0.000 1549.511    0.000 1549.511
 50.00  1566.261  252.071    0.000  252.071      271.589  857.301    0.000  857.301      161.858 1661.199    0.000 1661.199
 51.00  1536.755  242.042    0.000  242.042      361.045  775.809    0.000  775.809       89.575 1686.540    0.000 1686.540
 52.00  1579.415  231.952    0.000  231.952      360.223  847.324    0.000  847.324      129.387 1725.347    0.000 1725.347
 53.00  1514.958  260.072    0.000  260.072      279.767  837.472    0.000  837.472       89.575 1590.132    0.000 1590.132
 54.00  1437.967  257.867    0.000  257.867      367.228  834.389    0.000  834.389      279.282 1615.662    0.000 1615.662
 55.00  1531.041  243.107    0.000  243.107      334.153  806.073    0.000  806.073      333.671 1543.780    0.000 1543.780
 56.00  1441.654  304.643    0.000  304.643      247.339  857.304    0.000  857.304      109.481 1687.140    0.000 1687.140
 57.00  1510.009  296.230    0.000  296.230      225.117  885.066    0.000  885.066      121.042 1344.826    0.000 1344.826
 58.00  1443.821  284.966    0.000  284.966      278.208  872.825    0.000  872.825      189.104 1666.632    0.000 1666.632
 59.00  1341.689  333.638    0.000  333.638      205.919  870.317    0.000  870.317        0.000 1497.834    0.000 1497.834
 60.00  1476.125  264.089    0.000  264.089      198.743  823.931    0.000  823.931       40.012 1277.771    0.000 1277.771
 61.00  1380.646  355.052    0.000  355.052      237.564  857.225    0.000  857.225      120.439 1468.984    0.000 1468.984
 62.00  1415.830  274.243    0.000  274.243      181.840  857.694    0.000  857.694       79.623 1377.599    0.000 1377.599
 63.00  1476.853  289.174    0.000  289.174      172.415  883.727    0.000  883.727        0.000 1438.523    0.000 1438.523
 64.00  1346.862  301.488    0.000  301.488      188.668  843.557    0.000  843.557        0.000 1459.834    0.000 1459.834
 65.00  1375.742  297.085    0.000  297.085      167.485  951.817    0.000  951.817        0.000 1597.366    0.000 1597.366
 66.00  1369.310  292.657    0.000  292.657      221.011  830.854    0.000  830.854      150.097 1450.491    0.000 1450.491
 67.00  1530.456  235.791    0.000  235.791      271.203  948.569    0.000  948.569       30.462 1858.951    0.000 1858.951
 68.00  1424.267  249.240    0.000  249.240      226.025  903.134    0.000  903.134       29.858 1881.874    0.000 1881.874
 69.00  1418.244  338.510    0.000  338.510      167.530  854.844    0.000  854.844        0.000 1576.960    0.000 1576.960
 70.00  1389.454  287.463    0.000  287.463      169.651  907.937    0.000  907.937        0.000 1738.113    0.000 1738.113
 71.00  1502.303  254.660    0.000  254.660      116.214  925.490    0.000  925.490        0.000 1635.268    0.000 1635.268
 72.00  1484.158  262.226    0.000  262.226      159.448  950.437    0.000  950.437        0.000 1686.842    0.000 1686.842
 73.00  1541.604  257.365    0.000  257.365       94.077 1050.307    0.000 1050.307        0.000 1574.645    0.000 1574.645
 74.00  1529.745  225.684    0.000  225.684      166.405  931.062    0.000  931.062        0.000 1783.152    0.000 1783.152
 75.00  1547.938  198.861    0.000  198.861      178.943 1055.753    0.000 1055.753        0.000 1626.119    0.000 1626.119
 76.00  1464.661  213.833    0.000  213.833      145.309 1043.601    0.000 1043.601        0.000 1794.609    0.000 1794.609
 77.00  1428.813  208.188    0.000  208.188      175.617 1036.130    0.000 1036.130        0.000 1881.777    0.000 1881.777
 78.00  1457.718  232.850    0.000  232.850      125.206  985.979    0.000  985.979        0.000 1680.005    0.000 1680.005
 79.00  1446.920  216.387    0.000  216.387      164.982  928.562    0.000  928.562        9.953 1625.413    0.000 1625.413
 80.00  1425.062  230.802    0.000  230.802      116.905 1097.429    0.000 1097.429        0.000 1918.670    0.000 1918.670
 81.00  1461.567  174.494    0.000  174.494      100.044 1003.139    0.000 1003.139        0.000 1823.766    0.000 1823.766
 82.00  1424.102  211.872    0.000  211.872       86.555 1049.185    0.000 1049.185        0.000 1752.491    0.000 1752.491
 83.00  1386.470  267.578    0.000  267.578       94.251 1015.935    0.000 1015.935        0.000 1640.091    0.000 1640.091
 84.00  1370.349  289.125    0.000  289.125      220.235  904.351    0.000  904.351        9.953 1748.371    0.000 1748.371
 85.00  1424.566  307.413    0.000  307.413      186.726  964.608    0.000  964.608        0.000 1746.858    0.000 1746.858
 86.00  1424.811  304.431    0.000  304.431       78.336 1046.199    0.000 1046.199        0.000 1689.355    0.000 1689.355
 87.00  1407.887  251.188    0.000  251.188       57.025 1051.253    0.000 1051.253        0.000 1689.254    0.000 1689.254
 88.00  1448.506  282.898    0.000  282.898      114.998 1164.313    0.000 1164.313        0.000 1832.415    0.000 1832.415
 89.00  1400.541  236.772    0.000  236.772      191.787 1003.008    0.000 1003.008        0.000 1602.897    0.000 1602.897
 90.00  1332.142  328.646    0.000  328.646      177.606  934.302    0.000  934.302        0.000 1813.209    0.000 1813.209
 91.00  1449.935  198.691    0.000  198.691      216.903  915.325    0.000  915.325        0.000 1642.804    0.000 1642.804
 92.00  1492.582  205.770    0.000  205.770      134.759  944.033    0.000  944.033        0.000 1703.329    0.000 1703.329
 93.00  1517.538  267.462    0.000  267.462       43.015  941.832    0.000  941.832        0.000 1518.348    0.000 1518.348
 94.00  1386.338  343.244    0.000  343.244        0.000 1009.363    0.000 1009.363        0.000 1399.515    0.000 1399.515
 95.00  1342.173  319.930    0.000  319.930       19.974 1060.033    0.000 1060.033        0.000 1809.291    0.000 1809.291
 96.00  1260.839  335.778    0.000  335.778       20.752 1131.974    0.000 1131.974        0.000 1729.970    0.000 1729.970
 97.00  1389.492  217.931    0.000  217.931       94.336  911.091    0.000  911.091        0.000 1309.035    0.000 1309.035
 98.00  1307.776  242.814    0.000  242.814       71.941  998.675    0.000  998.675        0.000 1517.033    0.000 1517.033
 99.00  1284.168  236.190    0.000  236.190       62.430 1034.221    0.000 1034.221        0.000 1463.352    0.000 1463.352
100.00  1498.569  225.392    0.000  225.392      142.798  906.678    0.000  906.678        0.000 1411.676    0.000 1411.676
101.00  1351.444  236.760    0.000  236.760       69.515  835.990    0.000  835.990        0.000 1124.754    0.000 1124.754
102.00  1339.696  250.210    0.000  250.210       49.460  932.530    0.000  932.530        0.000 1276.759    0.000 1276.759
103.00  1352.025  202.587    0.000  202.587       62.167  838.671    0.000  838.671        0.000 1227.903    0.000 1227.903
104.00  1329.146  242.052    0.000  242.052       39.905  802.703    0.000  802.703        0.000 1077.303    0.000 1077.303
105.00  1447.020  219.279    0.000  219.279      128.621  802.966    0.000  802.966        0.000 1296.266    0.000 1296.266
106.00  1596.080  249.218    0.000  249.218      166.403  901.237    0.000  901.237        0.000 1689.150    0.000 1689.150
107.00  1348.538  235.707    0.000  235.707      121.401 1029.998    0.000 1029.998        0.000 1688.153    0.000 1688.153
108.00  1484.157  223.531    0.000  223.531      291.180  777.535    0.000  777.535      139.541 1511.910    0.000 1511.910
109.00  1559.562  123.011    0.000  123.011      147.984  919.352    0.000  919.352        0.000 1701.517    0.000 1701.517
110.00  1460.698  185.151    0.000  185.151      111.152  980.657    0.000  980.657        0.000 1460.639    0.000 1460.639
111.00  1331.792  304.195    0.000  304.195       16.688 1099.849    0.000 1099.849        0.000 1387.555    0.000 1387.555
112.00  1296.402  223.640    0.000  223.640      144.401  919.392    0.000  919.392        0.000 1637.783    0.000 1637.783
113.00  1360.828  232.796    0.000  232.796      253.136  936.038    0.000  936.038       70.273 1850.206    0.000 1850.206
114.00  1351.768  219.488    0.000  219.488      300.864  803.264    0.000  803.264      139.541 1359.203    0.000 1359.203
115.00  1486.983  179.579    0.000  179.579      310.418  820.512    0.000  820.512      120.037 1589.624    0.000 1589.624
116.00  1490.760  182.091    0.000  182.091      275.182  767.080    0.000  767.080       81.231 1665.834    0.000 1665.834
117.00  1496.181  184.623    0.000  184.623      215.087  896.178    0.000  896.178       70.474 1728.162    0.000 1728.162
118.00  1278.272  266.533    0.000  266.533      217.854  824.708    0.000  824.708       10.154 1469.888    0.000 1469.888
119.00  1413.741  267.101    0.000  267.101      214.351  932.148    0.000  932.148        0.000 1880.770    0.000 1880.770
120.00  1277.360  326.916    0.000  326.916       52.743 1014.771    0.000 1014.771        0.000 1747.665    0.000 1747.665
121.00  1249.525  358.398    0.000  358.398      166.275 1014.730    0.000 1014.730        0.000 1850.010    0.000 1850.010
122.00  1392.285  297.478    0.000  297.478      194.161  986.533    0.000  986.533        0.000 1658.692    0.000 1658.692
123.00  1427.509  304.097    0.000  304.097      105.183 1002.752    0.000 1002.752        0.000 1766.467    0.000 1766.467
124.00  1359.447  322.522    0.000  322.522       52.569  940.450    0.000  940.450        0.000 1491.907    0.000 1491.907
125.00  1388.288  330.276    0.000  330.276       90.616  978.274    0.000  978.274        0.000 1648.940    0.000 1648.940
126.00  1444.652  323.975    0.000  323.975      312.580  835.520    0.000  835.520       50.769 1642.706    0.000 1642.706
127.00  1486.019  270.930    0.000  270.930      257.848  782.559    0.000  782.559       20.308 1489.297    0.000 1489.297
128.00  1419.732  338.393    0.000  338.393       96.628  926.870    0.000  926.870        0.000 1511.712    0.000 1511.712
129.00  1416.952  306.493    0.000  306.493      186.294 1048.919    0.000 1048.919        0.000 1912.138    0.000 1912.138
130.00  1457.882  320.763    0.000  320.763       23.606 1082.518    0.000 1082.518        0.000 1757.418    0.000 1757.418
131.00  1299.313  397.758    0.000  397.758       21.833 1049.739    0.000 1049.739        0.000 1640.798    0.000 1640.798
132.00  1355.081  314.778    0.000  314.778       18.374 1001.101    0.000 1001.101        0.000 1722.633    0.000 1722.633
133.00  1368.939  299.654    0.000  299.654       58.754  923.281    0.000  923.281        0.000 1410.276    0.000 1410.276
134.00  1314.896  319.451    0.000  319.451      198.873  825.356    0.000  825.356        0.000 1774.302    0.000 1774.302
135.00  1459.215  262.167    0.000  262.167      179.464  764.823    0.000  764.823        0.000 1473.405    0.000 1473.405
136.00  1490.606  239.371    0.000  239.371      255.640  861.290    0.000  861.290       60.521 1695.593    0.000 1695.593
137.00  1413.128  274.837    0.000  274.837       97.621  867.114    0.000  867.114        0.000 1450.385    0.000 1450.385
138.00  1385.938  277.272    0.000  277.272      243.668  694.229    0.000  694.229       39.811 1516.638    0.000 1516.638
139.00  1375.943  259.131    0.000  259.131      311.452  754.415    0.000  754.415       71.077 1721.727    0.000 1721.727
140.00  1527.792  247.230    0.000  247.230      196.410  966.560    0.000  966.560        0.000 2039.212    0.000 2039.212
141.00  1438.176  239.632    0.000  239.632      212.924  890.084    0.000  890.084        0.000 1780.742    0.000 1780.742
142.00  1575.533  204.215    0.000  204.215      209.856  920.651    0.000  920.651       20.308 2028.660    0.000 2028.660
143.00  1519.658  286.772    0.000  286.772      164.290 1061.793    0.000 1061.793       20.308 2308.630    0.000 2308.630
144.00  1340.926  302.020    0.000  302.020      230.698  948.396    0.000  948.396       99.528 1968.131    0.000 1968.131
145.00  1436.896  234.489    0.000  234.489      374.927  819.130    0.000  819.130      129.387 1961.293    0.000 1961.293
146.00  1408.858  237.141    0.000  237.141      246.261  944.252    0.000  944.252        9.953 1928.822    0.000 1928.822
147.00  1491.501  251.695    0.000  251.695      252.660 1012.603    0.000 1012.603      109.682 2020.109    0.000 2020.109
148.00  1503.988  252.970    0.000  252.970      183.140 1063.788    0.000 1063.788        0.000 2187.493    0.000 2187.493
149.00  1424.142  247.100    0.000  247.100      183.227  976.581    0.000  976.581        9.953 1969.935    0.000 1969.935
150.00  1393.411  280.715    0.000  280.715      102.638 1119.863    0.000 1119.863        0.000 1896.249    0.000 1896.249
151.00  1343.224  309.219    0.000  309.219       96.326  931.281    0.000  931.281        0.000 1589.925    0.000 1589.925
152.00  1288.152  361.191    0.000  361.191       31.302 1174.853    0.000 1174.853        0.000 2082.232    0.000 2082.232
153.00  1321.362  317.471    0.000  317.471      163.512  997.987    0.000  997.987        0.000 2140.242    0.000 2140.242
154.00  1430.595  291.653    0.000  291.653      156.767 1048.959    0.000 1048.959        0.000 2189.203    0.000 2189.203
155.00  1368.838  338.446    0.000  338.446       74.925 1041.819    0.000 1041.819        0.000 1874.023    0.000 1874.023
156.00  1394.464  299.022    0.000  299.022       10.981 1235.263    0.000 1235.263        0.000 1923.296    0.000 1923.296
157.00  1212.592  364.435    0.000  364.435       54.475 1034.217    0.000 1034.217        0.000 1782.442    0.000 1782.442
158.00  1441.081  299.748    0.000  299.748      172.072  909.876    0.000  909.876        0.000 1815.920    0.000 1815.920
159.00  1362.273  307.296    0.000  307.296      300.478  836.257    0.000  836.257      149.292 1618.277    0.000 1618.277
160.00  1375.826  283.840    0.000  283.840      257.070  955.887    0.000  955.887        0.000 1832.215    0.000 1832.215
161.00  1330.093  347.392    0.000  347.392      109.555 1096.131    0.000 1096.131        0.000 1859.556    0.000 1859.556
162.00  1311.145  279.332    0.000  279.332      104.886 1026.398    0.000 1026.398        0.000 1801.752    0.000 1801.752
163.00  1463.436  308.162    0.000  308.162      152.703  962.144    0.000  962.144        0.000 1945.209    0.000 1945.209
164.00  1329.514  380.042    0.000  380.042      168.959  982.510    0.000  982.510        0.000 1972.552    0.000 1972.552
165.00  1394.709  274.083    0.000  274.083       31.907 1079.481    0.000 1079.481        0.000 2041.917    0.000 2041.917
166.00  1402.677  368.246    0.000  368.246       96.845 1100.624    0.000 1100.624        0.000 2128.380    0.000 2128.380
167.00  1326.971  404.734    0.000  404.734      154.952 1047.316    0.000 1047.316        0.000 2021.816    0.000 2021.816
168.00  1265.774  414.796    0.000  414.796       91.224 1007.159    0.000 1007.159        0.000 1826.178    0.000 1826.178
169.00  1303.342  400.391    0.000  400.391       97.623 1062.186    0.000 1062.186        0.000 1973.054    0.000 1973.054
170.00  1339.490  380.324    0.000  380.324      196.889  933.482    0.000  933.482        0.000 1853.319    0.000 1853.319
171.00  1383.561  376.521    0.000  376.521      163.426 1066.382    0.000 1066.382       19.906 1998.588    0.000 1998.588
172.00  1397.365  373.805    0.000  373.805      182.837 1006.806    0.000 1006.806       29.858 1883.581    0.000 1883.581
173.00  1312.292  405.782    0.000  405.782       28.230 1204.724    0.000 1204.724        0.000 2172.003    0.000 2172.003
174.00  1288.243  434.099    0.000  434.099       87.419 1040.102    0.000 1040.102        0.000 2119.939    0.000 2119.939
175.00  1319.920  438.992    0.000  438.992      102.247 1134.607    0.000 1134.607        0.000 2099.122    0.000 2099.122
176.00  1336.899  445.481    0.000  445.481      233.117 1187.397    0.000 1187.397       19.906 2456.523    0.000 2456.523
177.00  1376.578  382.554    0.000  382.554      173.844 1127.252    0.000 1127.252       10.154 2608.023    0.000 2608.023
178.00  1445.317  325.178    0.000  325.178      188.111 1161.360    0.000 1161.360        0.000 2432.790    0.000 2432.790
179.00  1457.526  309.092    0.000  309.092      167.661 1220.651    0.000 1220.651        0.000 2634.170    0.000 2634.170
180.00  1467.345  273.787    0.000  273.787      107.998 1180.734    0.000 1180.734        0.000 2273.847    0.000 2273.847
181.00  1416.576  340.595    0.000  340.595       43.840 1365.912    0.000 1365.912        0.000 2114.110    0.000 2114.110
182.00  1397.180  324.641    0.000  324.641       48.075 1281.814    0.000 1281.814        0.000 2182.570    0.000 2182.570
183.00  1321.787  331.979    0.000  331.979       72.979 1250.434    0.000 1250.434        0.000 2310.352    0.000 2310.352
184.00  1509.190  284.737    0.000  284.737       14.959 1367.331    0.000 1367.331        0.000 2414.396    0.000 2414.396
185.00  1506.995  344.980    0.000  344.980       16.948 1371.659    0.000 1371.659        0.000 2457.323    0.000 2457.323
186.00  1477.221  405.462    0.000  405.462      130.654 1297.550    0.000 1297.550       49.764 2346.038    0.000 2346.038
187.00  1581.714  306.423    0.000  306.423       97.706 1287.650    0.000 1287.650        0.000 2380.011    0.000 2380.011
188.00  1593.211  257.363    0.000  257.363      120.060 1226.078    0.000 1226.078        0.000 2237.154    0.000 2237.154
189.00  1463.514  417.825    0.000  417.825      102.507 1281.814    0.000 1281.814        0.000 2362.520    0.000 2362.520
190.00  1440.347  376.575    0.000  376.575       64.938 1287.606    0.000 1287.606        0.000 2632.352    0.000 2632.352
191.00  1460.290  419.491    0.000  419.491       49.674 1443.547    0.000 1443.547        0.000 2601.686    0.000 2601.686
192.00  1481.448  445.314    0.000  445.314       86.036 1243.253    0.000 1243.253        0.000 2580.984    0.000 2580.984
193.00  1382.925  455.095    0.000  455.095      153.480 1108.318    0.000 1108.318        0.000 2408.965    0.000 2408.965
194.00  1409.908  416.162    0.000  416.162       59.921 1239.610    0.000 1239.610        0.000 2409.262    0.000 2409.262
195.00  1491.877  343.124    0.000  343.124      163.468 1155.651    0.000 1155.651        0.000 2605.201    0.000 2605.201
196.00  1531.993  377.072    0.000  377.072       89.840 1341.691    0.000 1341.691        0.000 2811.700    0.000 2811.700
197.00  1568.102  315.124    0.000  315.124      130.653 1246.651    0.000 1246.651        0.000 2406.842    0.000 2406.842
198.00  1389.349  340.939    0.000  340.939      135.842 1184.314    0.000 1184.314        0.000 2546.486    0.000 2546.486
199.00  1362.755  370.193    0.000  370.193      100.390 1327.678    0.000 1327.678        0.000 2393.175    0.000 2393.175
200.00  1437.960  369.589    0.000  369.589      161.002 1252.319    0.000 1252.319        0.000 2634.755    0.000 2634.755
201.00  1549.093  377.923    0.000  377.923      128.834 1297.929    0.000 1297.929        0.000 2468.373    0.000 2468.373
202.00  1346.978  394.758    0.000  394.758      211.669 1188.542    0.000 1188.542        0.000 2459.117    0.000 2459.117
203.00  1205.503  487.449    0.000  487.449       88.714 1289.034    0.000 1289.034        0.000 2481.140    0.000 2481.140
204.00  1348.091  363.894    0.000  363.894      171.679 1229.234    0.000 1229.234        0.000 2440.624    0.000 2440.624
205.00  1359.367  412.663    0.000  412.663      175.054 1166.084    0.000 1166.084        0.000 2400.123    0.000 2400.123
206.00  1253.483  404.225    0.000  404.225       70.947 1156.609    0.000 1156.609        0.000 2290.538    0.000 2290.538
207.00  1324.213  361.040    0.000  361.040       36.403 1227.732    0.000 1227.732        0.000 2113.902    0.000 2113.902
208.00  1301.179  414.690    0.000  414.690       29.659 1305.199    0.000 1305.199        0.000 2401.321    0.000 2401.321
209.00  1261.758  432.774    0.000  432.774       49.028 1190.681    0.000 1190.681        0.000 2139.237    0.000 2139.237
210.00  1393.540  331.902    0.000  331.902        3.805 1271.781    0.000 1271.781        0.000 2175.423    0.000 2175.423
211.00  1277.913  425.085    0.000  425.085       67.705 1156.008    0.000 1156.008        0.000 2291.843    0.000 2291.843
212.00  1273.285  449.690    0.000  449.690       95.677 1250.947    0.000 1250.947        0.000 2443.548    0.000 2443.548
213.00  1276.291  449.435    0.000  449.435       53.523 1336.325    0.000 1336.325        0.000 2710.662    0.000 2710.662
214.00  1312.641  415.925    0.000  415.925      158.235 1237.115    0.000 1237.115        0.000 2552.930    0.000 2552.930
215.00  1480.505  424.879    0.000  424.879       48.422 1363.143    0.000 1363.143        0.000 2481.854    0.000 2481.854
216.00  1394.029  405.031    0.000  405.031       28.016 1404.041    0.000 1404.041        0.000 2393.688    0.000 2393.688
217.00  1304.281  450.680    0.000  450.680       24.038 1312.508    0.000 1312.508        0.000 2282.594    0.000 2282.594
218.00  1448.479  427.347    0.000  427.347       49.374 1293.183    0.000 1293.183        0.000 2326.424    0.000 2326.424
219.00  1461.001  381.993    0.000  381.993        0.000 1262.795    0.000 1262.795        0.000 2469.892    0.000 2469.892
220.00  1417.855  395.417    0.000  395.417       25.594 1116.664    0.000 1116.664        0.000 2034.880    0.000 2034.880
221.00  1434.087  407.296    0.000  407.296      106.008 1175.364    0.000 1175.364        0.000 2500.143    0.000 2500.143
222.00  1484.228  375.985    0.000  375.985      104.408 1263.477    0.000 1263.477        0.000 2672.055    0.000 2672.055
223.00  1430.423  408.296    0.000  408.296       83.441 1315.194    0.000 1315.194        0.000 2648.541    0.000 2648.541
224.00  1430.684  436.137    0.000  436.137       74.404 1381.988    0.000 1381.988        0.000 2800.145    0.000 2800.145
225.00  1470.659  386.892    0.000  386.892      107.134 1274.204    0.000 1274.204        0.000 2561.978    0.000 2561.978
226.00  1437.406  316.454    0.000  316.454       47.125 1141.086    0.000 1141.086        0.000 2339.291    0.000 2339.291
227.00  1411.170  360.922    0.000  360.922       24.600 1384.366    0.000 1384.366        0.000 2507.691    0.000 2507.691
228.00  1330.327  387.675    0.000  387.675       89.797 1117.010    0.000 1117.010        0.000 2236.850    0.000 2236.850
229.00  1530.908  371.207    0.000  371.207       33.766 1280.562    0.000 1280.562        0.000 2510.406    0.000 2510.406
230.00  1635.073  345.025    0.000  345.025       76.567 1232.351    0.000 1232.351        0.000 2468.684    0.000 2468.684
231.00  1361.253  415.631    0.000  415.631       60.915 1290.801    0.000 1290.801        0.000 2646.023    0.000 2646.023
232.00  1429.521  407.759    0.000  407.759       74.795 1238.331    0.000 1238.331        0.000 2399.321    0.000 2399.321
233.00  1348.461  426.453    0.000  426.453      129.183 1149.450    0.000 1149.450        0.000 2210.528    0.000 2210.528
234.00  1260.672  496.931    0.000  496.931      117.812 1167.770    0.000 1167.770        0.000 2262.097    0.000 2262.097
235.00  1302.526  375.148    0.000  375.148       53.437 1256.916    0.000 1256.916        0.000 2317.082    0.000 2317.082
236.00  1412.265  386.051    0.000  386.051       75.228 1365.957    0.000 1365.957        0.000 2565.502    0.000 2565.502
237.00  1277.730  403.913    0.000  403.913      130.003 1244.065    0.000 1244.065        0.000 2324.415    0.000 2324.415
238.00  1252.159  379.236    0.000  379.236       83.874 1212.467    0.000 1212.467        0.000 2331.958    0.000 2331.958
239.00  1267.233  426.966    0.000  426.966      135.147 1346.107    0.000 1346.107        0.000 2718.414    0.000 2718.414
240.00  1284.917  382.953    0.000  382.953       95.936 1310.566    0.000 1310.566        0.000 2522.772    0.000 2522.772
241.00  1329.368  424.871    0.000  424.871       25.854 1388.164    0.000 1388.164        0.000 2431.685    0.000 2431.685
242.00  1343.299  388.768    0.000  388.768      194.250 1317.744    0.000 1317.744        0.000 2818.848    0.000 2818.848
243.00  1333.291  398.546    0.000  398.546        7.522 1357.685    0.000 1357.685        0.000 2377.297    0.000 2377.297
244.00  1315.221  408.673    0.000  408.673       77.474 1475.594    0.000 1475.594        0.000 2619.585    0.000 2619.585
245.00  1383.713  353.164    0.000  353.164      147.990 1331.876    0.000 1331.876        0.000 2731.067    0.000 2731.067
246.00  1367.084  381.866    0.000  381.866       35.625 1384.712    0.000 1384.712        0.000 2512.514    0.000 2512.514
247.00  1313.142  402.773    0.000  402.773      148.464 1276.192    0.000 1276.192        0.000 2664.316    0.000 2664.316
248.00  1355.861  391.546    0.000  391.546       93.728 1357.345    0.000 1357.345        0.000 2621.194    0.000 2621.194
249.00  1247.861  420.089    0.000  420.089      151.147 1186.634    0.000 1186.634       10.154 2298.393    0.000 2298.393
250.00  1429.713  381.148    0.000  381.148      261.090 1320.944    0.000 1320.944        0.000 2760.439    0.000 2760.439
251.00  1297.031  451.616    0.000  451.616      225.250 1180.327    0.000 1180.327      169.198 2070.085    0.000 2070.085
252.00  1282.214  414.105    0.000  414.105      527.544  865.705    0.000  865.705      349.354 1943.713    0.000 1943.713
253.00  1228.630  383.330    0.000  383.330      472.463  906.094    0.000  906.094      400.928 2021.528    0.000 2021.528
254.00  1400.293  400.941    0.000  400.941      292.696 1152.557    0.000 1152.557      258.773 1968.340    0.000 1968.340
255.00  1372.239  379.325    0.000  379.325      287.853 1111.232    0.000 1111.232      289.838 2132.514    0.000 2132.514
256.00  1321.029  427.879    0.000  427.879      169.824 1159.989    0.000 1159.989       19.906 2278.583    0.000 2278.583
257.00  1264.106  363.508    0.000  363.508      223.304  988.649    0.000  988.649        0.000 2091.088    0.000 2091.088
258.00  1339.394  369.392    0.000  369.392      205.709 1177.714    0.000 1177.714        0.000 2532.227    0.000 2532.227
259.00  1309.150  381.518    0.000  381.518      288.025  963.020    0.000  963.020       29.858 2247.018    0.000 2247.018
260.00  1336.069  347.370    0.000  347.370      310.116 1043.648    0.000 1043.648       69.670 2368.562    0.000 2368.562
261.00  1418.155  331.414    0.000  331.414      154.950 1131.058    0.000 1131.058        0.000 2357.395    0.000 2357.395
262.00  1355.836  329.731    0.000  329.731      246.260  990.893    0.000  990.893        0.000 2296.574    0.000 2296.574
263.00  1393.156  324.478    0.000  324.478      247.297 1096.432    0.000 1096.432        0.000 2219.268    0.000 2219.268
264.00  1342.140  320.194    0.000  320.194      169.521  962.187    0.000  962.187        0.000 2222.080    0.000 2222.080
265.00  1485.520  261.914    0.000  261.914       77.561 1236.327    0.000 1236.327        0.000 2194.628    0.000 2194.628
266.00  1393.263  263.063    0.000  263.063      295.592  986.873    0.000  986.873       89.575 2210.723    0.000 2210.723
267.00  1345.639  295.315    0.000  295.315      228.536 1037.717    0.000 1037.717       79.623 2123.055    0.000 2123.055
268.00  1422.604  241.689    0.000  241.689      252.056 1026.739    0.000 1026.739        0.000 2179.860    0.000 2179.860
269.00  1355.733  336.786    0.000  336.786      314.740 1085.407    0.000 1085.407        0.000 2332.668    0.000 2332.668
270.00  1500.006  262.408    0.000  262.408      209.424 1281.859    0.000 1281.859        0.000 2630.447    0.000 2630.447
271.00  1405.758  289.760    0.000  289.760      104.799 1192.834    0.000 1192.834        0.000 2220.969    0.000 2220.969
272.00  1327.332  349.289    0.000  349.289      140.293 1235.381    0.000 1235.381        0.000 2550.519    0.000 2550.519
273.00  1335.483  341.504    0.000  341.504       69.130 1311.345    0.000 1311.345        0.000 2684.528    0.000 2684.528
274.00  1390.443  295.347    0.000  295.347      195.668 1215.400    0.000 1215.400        0.000 2549.605    0.000 2549.605
275.00  1286.418  312.300    0.000  312.300      175.398  989.206    0.000  989.206        0.000 2253.037    0.000 2253.037
276.00  1394.147  329.638    0.000  329.638      235.228 1028.114    0.000 1028.114        0.000 1971.444    0.000 1971.444
277.00  1237.766  428.223    0.000  428.223      159.922 1046.586    0.000 1046.586        0.000 1974.561    0.000 1974.561
278.00  1258.738  416.526    0.000  416.526      234.803 1156.899    0.000 1156.899        0.000 2483.354    0.000 2483.354
279.00  1289.425  375.894    0.000  375.894      133.290 1231.479    0.000 1231.479        0.000 2203.268    0.000 2203.268
280.00  1459.930  295.487    0.000  295.487      230.475 1176.966    0.000 1176.966        0.000 2130.688    0.000 2130.688
281.00  1434.791  324.727    0.000  324.727      356.421 1043.506    0.000 1043.506       39.811 2190.304    0.000 2190.304
282.00  1400.386  325.964    0.000  325.964      148.463 1256.902    0.000 1256.902        0.000 2121.738    0.000 2121.738
283.00  1384.436  277.927    0.000  277.927      186.814 1243.574    0.000 1243.574        9.953 2396.286    0.000 2396.286
284.00  1437.315  342.778    0.000  342.778      118.706 1414.968    0.000 1414.968        0.000 2541.971    0.000 2541.971
285.00  1384.839  385.945    0.000  385.945      103.848 1407.782    0.000 1407.782        0.000 2491.102    0.000 2491.102
286.00  1332.353  438.558    0.000  438.558       57.674 1468.882    0.000 1468.882        0.000 2498.345    0.000 2498.345
287.00  1390.523  364.963    0.000  364.963       88.630 1509.560    0.000 1509.560        0.000 2734.194    0.000 2734.194
288.00  1423.820  336.523    0.000  336.523       14.959 1423.959    0.000 1423.959        0.000 2448.078    0.000 2448.078
289.00  1342.905  372.531    0.000  372.531       42.024 1374.837    0.000 1374.837        0.000 2424.243    0.000 2424.243
290.00  1228.814  417.435    0.000  417.435       55.555 1326.730    0.000 1326.730        0.000 2276.168    0.000 2276.168
291.00  1306.680  437.032    0.000  437.032      128.059 1333.934    0.000 1333.934        0.000 2883.280    0.000 2883.280
292.00  1423.924  389.771    0.000  389.771      194.165 1195.384    0.000 1195.384        0.000 2247.316    0.000 2247.316
293.00  1324.442  332.419    0.000  332.419      169.260 1311.764    0.000 1311.764        0.000 2771.989    0.000 2771.989
294.00  1256.930  405.181    0.000  405.181      138.911 1306.405    0.000 1306.405        0.000 2582.081    0.000 2582.081
295.00  1371.162  321.581    0.000  321.581      119.842 1360.194    0.000 1360.194        0.000 2547.102    0.000 2547.102
296.00  1340.191  296.673    0.000  296.673      201.166 1295.935    0.000 1295.935        0.000 2532.623    0.000 2532.623
297.00  1450.540  299.523    0.000  299.523      236.793 1241.420    0.000 1241.420        0.000 2711.371    0.000 2711.371
298.00  1422.166  330.173    0.000  330.173      262.129 1233.958    0.000 1233.958       19.906 2587.818    0.000 2587.818
299.00  1425.240  268.359    0.000  268.359      205.748 1204.205    0.000 1204.205        0.000 2532.122    0.000 2532.122
300.00  1473.482  284.213    0.000  284.213      140.378 1369.483    0.000 1369.483        0.000 2742.635    0.000 2742.635
301.00  1401.814  280.619    0.000  280.619      298.698 1178.434    0.000 1178.434        0.000 2523.775    0.000 2523.775
302.00  1373.376  278.075    0.000  278.075      248.770 1285.041    0.000 1285.041        0.000 2909.020    0.000 2909.020
303.00  1308.667  354.243    0.000  354.243      329.964 1136.596    0.000 1136.596       29.858 2578.169    0.000 2578.169
304.00  1350.773  305.128    0.000  305.128       58.279 1370.221    0.000 1370.221        0.000 2326.233    0.000 2326.233
305.00  1307.635  348.086    0.000  348.086      105.405 1351.501    0.000 1351.501        0.000 2497.541    0.000 2497.541
306.00  1356.080  293.430    0.000  293.430      148.939 1353.273    0.000 1353.273        0.000 2618.883    0.000 2618.883
307.00  1335.059  325.505    0.000  325.505       63.594 1236.625    0.000 1236.625        0.000 2355.074    0.000 2355.074
308.00  1279.317  362.781    0.000  362.781       44.312 1200.697    0.000 1200.697        0.000 2007.730    0.000 2007.730
309.00  1252.234  417.903    0.000  417.903      153.782 1135.125    0.000 1135.125        0.000 2325.537    0.000 2325.537
310.00  1299.933  395.301    0.000  395.301       65.500 1151.465    0.000 1151.465        0.000 2182.363    0.000 2182.363
311.00  1269.508  351.584    0.000  351.584      104.752 1213.323    0.000 1213.323        0.000 2423.543    0.000 2423.543
312.00  1264.705  394.247    0.000  394.247       18.634 1283.146    0.000 1283.146        0.000 2381.018    0.000 2381.018
313.00  1320.724  397.852    0.000  397.852      113.444 1189.764    0.000 1189.764        0.000 2540.964    0.000 2540.964
314.00  1323.329  398.325    0.000  398.325       83.092 1259.885    0.000 1259.885        0.000 2532.917    0.000 2532.917
315.00  1325.568  358.171    0.000  358.171       87.501 1225.949    0.000 1225.949        0.000 2345.419    0.000 2345.419
316.00  1414.677  372.370    0.000  372.370       80.497 1230.055    0.000 1230.055        0.000 2399.814    0.000 2399.814
317.00  1350.328  351.549    0.000  351.549      123.737 1230.763    0.000 1230.763        0.000 2352.882    0.000 2352.882
318.00  1293.406  438.277    0.000  438.277      140.766 1158.429    0.000 1158.429        0.000 2149.604    0.000 2149.604
319.00  1378.675  409.890    0.000  409.890      117.981 1325.330    0.000 1325.330        0.000 2278.893    0.000 2278.893
320.00  1382.506  315.867    0.000  315.867      125.240 1286.987    0.000 1286.987        0.000 2282.794    0.000 2282.794
321.00  1309.831  325.280    0.000  325.280       47.731 1354.798    0.000 1354.798        0.000 2560.681    0.000 2560.681
322.00  1232.714  319.661    0.000  319.661      171.207 1187.785    0.000 1187.785        0.000 2312.166    0.000 2312.166
323.00  1253.034  339.064    0.000  339.064       30.869 1188.983    0.000 1188.983        0.000 2236.748    0.000 2236.748
324.00  1304.347  352.776    0.000  352.776       94.075 1196.509    0.000 1196.509        0.000 2233.445    0.000 2233.445
325.00  1185.557  410.166    0.000  410.166       85.644 1201.214    0.000 1201.214        0.000 2277.671    0.000 2277.671
326.00  1177.498  368.714    0.000  368.714       33.720 1303.770    0.000 1303.770        0.000 2515.123    0.000 2515.123
327.00  1154.730  395.498    0.000  395.498      112.274 1159.118    0.000 1159.118        0.000 2186.180    0.000 2186.180
328.00  1302.037  370.904    0.000  370.904       14.742 1361.391    0.000 1361.391        0.000 2359.601    0.000 2359.601
329.00  1233.580  388.342    0.000  388.342       38.906 1265.027    0.000 1265.027        0.000 2145.266    0.000 2145.266
330.00  1271.025  358.234    0.000  358.234       12.970 1265.858    0.000 1265.858        0.000 2490.899    0.000 2490.899
331.00  1260.695  380.116    0.000  380.116      107.563 1277.873    0.000 1277.873        0.000 2232.533    0.000 2232.533
332.00  1138.297  358.202    0.000  358.202      136.144 1173.035    0.000 1173.035        0.000 2422.037    0.000 2422.037
333.00  1242.216  392.626    0.000  392.626        1.859 1246.442    0.000 1246.442        0.000 2145.773    0.000 2145.773
334.00  1320.635  330.737    0.000  330.737       42.153 1400.439    0.000 1400.439        0.000 2580.680    0.000 2580.680
335.00  1281.917  312.544    0.000  312.544       40.250 1320.017    0.000 1320.017        0.000 2437.812    0.000 2437.812
336.00  1359.288  348.793    0.000  348.793      158.102 1260.142    0.000 1260.142        0.000 2242.977    0.000 2242.977
337.00  1285.945  356.002    0.000  356.002       97.531 1272.850    0.000 1272.850        0.000 2112.388    0.000 2112.388
338.00  1243.470  336.034    0.000  336.034      219.497 1128.583    0.000 1128.583       30.462 2381.313    0.000 2381.313
339.00  1277.164  368.219    0.000  368.219      126.023 1245.917    0.000 1245.917        0.000 2390.866    0.000 2390.866
340.00  1287.512  321.190    0.000  321.190       29.484 1246.395    0.000 1246.395        0.000 2349.238    0.000 2349.238
341.00  1238.410  415.377    0.000  415.377       58.233 1187.423    0.000 1187.423        0.000 2212.522    0.000 2212.522
342.00  1252.931  329.245    0.000  329.245        9.122 1272.074    0.000 1272.074        0.000 2515.931    0.000 2515.931
343.00  1242.157  373.891    0.000  373.891       92.990 1235.203    0.000 1235.203        0.000 2214.532    0.000 2214.532
344.00  1260.629  367.088    0.000  367.088       76.179 1308.618    0.000 1308.618        0.000 2352.870    0.000 2352.870
345.00  1299.156  292.524    0.000  292.524      109.552 1235.766    0.000 1235.766        0.000 2536.137    0.000 2536.137
346.00  1231.366  339.618    0.000  339.618       67.013 1142.035    0.000 1142.035        0.000 1959.792    0.000 1959.792
347.00  1359.854  352.740    0.000  352.740      195.159 1249.206    0.000 1249.206        0.000 2645.927    0.000 2645.927
348.00  1367.020  260.665    0.000  260.665       78.341 1244.724    0.000 1244.724        0.000 2106.768    0.000 2106.768
349.00  1310.379  334.298    0.000  334.298      145.432 1166.118    0.000 1166.118        0.000 2392.279    0.000 2392.279
350.00  1378.939  296.072    0.000  296.072       61.996 1318.387    0.000 1318.387        0.000 2383.227    0.000 2383.227
351.00  1396.857  292.091    0.000  292.091       22.393 1374.630    0.000 1374.630        0.000 2345.026    0.000 2345.026
352.00  1389.968  262.296    0.000  262.296       78.424 1358.288    0.000 1358.288        0.000 2546.088    0.000 2546.088
353.00  1331.571  347.797    0.000  347.797      134.409 1200.829    0.000 1200.829        0.000 2196.634    0.000 2196.634
354.00  1274.955  384.595    0.000  384.595      108.773 1332.180    0.000 1332.180        0.000 2481.548    0.000 2481.548
355.00  1234.925  390.387    0.000  390.387       48.420 1256.122    0.000 1256.122        0.000 2330.344    0.000 2330.344
356.00  1311.834  360.347    0.000  360.347       82.617 1351.375    0.000 1351.375        0.000 2632.849    0.000 2632.849
357.00  1288.781  398.735    0.000  398.735       78.986 1288.423    0.000 1288.423        0.000 2472.495    0.000 2472.495
358.00  1395.007  344.097    0.000  344.097        9.122 1250.638    0.000 1250.638        0.000 2112.197    0.000 2112.197
359.00  1437.126  308.402    0.000  308.402        7.435 1336.027    0.000 1336.027        0.000 2418.614    0.000 2418.614
360.00  1432.446  309.070    0.000  309.070       37.092 1379.175    0.000 1379.175        0.000 2420.331    0.000 2420.331
361.00  1412.139  328.894    0.000  328.894       53.564 1328.467    0.000 1328.467        0.000 2275.061    0.000 2275.061
362.00  1213.464  370.128    0.000  370.128       93.855 1345.876    0.000 1345.876        0.000 2493.610    0.000 2493.610
363.00  1361.598  304.103    0.000  304.103       58.925 1453.395    0.000 1453.395        0.000 2479.836    0.000 2479.836
364.00  1366.259  343.925    0.000  343.925       61.216 1267.341    0.000 1267.341        0.000 2396.305    0.000 2396.305
365.00  1231.313  404.648    0.000  404.648       12.711 1343.554    0.000 1343.554        0.000 2350.658    0.000 2350.658
366.00  1417.546  325.987    0.000  325.987        9.079 1266.990    0.000 1266.990        0.000 2063.939    0.000 2063.939
367.00  1276.037  328.735    0.000  328.735        5.448 1257.906    0.000 1257.906        0.000 2293.253    0.000 2293.253
368.00  1422.793  330.219    0.000  330.219       38.949 1467.341    0.000 1467.341        0.000 2546.498    0.000 2546.498
369.00  1314.666  308.133    0.000  308.133       37.095 1360.754    0.000 1360.754        0.000 2502.056    0.000 2502.056
370.00  1450.468  361.135    0.000  361.135       90.313 1302.786    0.000 1302.786        0.000 2526.196    0.000 2526.196
371.00  1344.143  339.625    0.000  339.625       32.296 1332.149    0.000 1332.149        0.000 2401.139    0.000 2401.139
372.00  1367.809  364.308    0.000  364.308       42.845 1241.641    0.000 1241.641        0.000 2427.158    0.000 2427.158
373.00  1338.928  378.101    0.000  378.101       11.283 1403.979    0.000 1403.979        0.000 2519.539    0.000 2519.539
374.00  1344.987  336.227    0.000  336.227       29.872 1364.118    0.000 1364.118        0.000 2399.300    0.000 2399.300
375.00  1414.478  281.549    0.000  281.549       55.164 1298.012    0.000 1298.012        0.000 2554.932    0.000 2554.932
376.00  1393.523  307.074    0.000  307.074       39.166 1384.800    0.000 1384.800        0.000 2522.264    0.000 2522.264
377.00  1346.116  298.783    0.000  298.783       14.742 1441.391    0.000 1441.391        0.000 2773.803    0.000 2773.803
378.00  1291.773  400.152    0.000  400.152       18.632 1230.360    0.000 1230.360        0.000 2182.963    0.000 2182.963
379.00  1287.056  372.749    0.000  372.749       56.030 1286.138    0.000 1286.138        0.000 2491.304    0.000 2491.304
380.00  1362.163  324.580    0.000  324.580       42.671 1287.512    0.000 1287.512        0.000 2347.033    0.000 2347.033
381.00  1326.676  376.512    0.000  376.512       84.996 1263.394    0.000 1263.394        0.000 2356.083    0.000 2356.083
382.00  1338.573  343.882    0.000  343.882       53.650 1429.795    0.000 1429.795        0.000 2605.508    0.000 2605.508
383.00  1277.438  320.618    0.000  320.618       39.125 1222.885    0.000 1222.885        0.000 2051.368    0.000 2051.368
384.00  1281.797  371.581    0.000  371.581       85.254 1195.855    0.000 1195.855        0.000 2288.521    0.000 2288.521
385.00  1242.484  366.660    0.000  366.660        7.306 1168.323    0.000 1168.323        0.000 2069.667    0.000 2069.667
386.00  1373.099  345.760    0.000  345.760       70.380 1162.820    0.000 1162.820        0.000 2092.787    0.000 2092.787
387.00  1408.496  343.758    0.000  343.758       68.309 1203.249    0.000 1203.249        0.000 2283.299    0.000 2283.299
388.00  1322.762  378.264    0.000  378.264      108.731 1082.672    0.000 1082.672        0.000 1726.849    0.000 1726.849
389.00  1464.394  325.953    0.000  325.953       94.413 1101.695    0.000 1101.695        0.000 1941.383    0.000 1941.383
390.00  1409.642  356.109    0.000  356.109      229.609 1138.749    0.000 1138.749        0.000 2157.729    0.000 2157.729
391.00  1450.846  313.143    0.000  313.143       68.176 1163.003    0.000 1163.003        0.000 2128.480    0.000 2128.480
392.00  1483.180  343.587    0.000  343.587      306.600 1226.256    0.000 1226.256        0.000 2568.208    0.000 2568.208
393.00  1474.653  382.716    0.000  382.716      322.217 1245.154    0.000 1245.154        0.000 2522.578    0.000 2522.578
394.00  1388.370  370.644    0.000  370.644      199.736 1108.234    0.000 1108.234        0.000 2151.306    0.000 2151.306
395.00  1425.877  335.125    0.000  335.125      232.984 1131.174    0.000 1131.174        0.000 2383.637    0.000 2383.637
396.00  1404.106  319.511    0.000  319.511      152.312 1228.936    0.000 1228.936        0.000 2133.003    0.000 2133.003
397.00  1418.435  340.527    0.000  340.527      286.856  928.513    0.000  928.513        0.000 1839.055    0.000 1839.055
398.00  1429.425  332.167    0.000  332.167      279.675 1078.620    0.000 1078.620        0.000 2117.836    0.000 2117.836
399.00  1279.488  340.330    0.000  340.330      316.427 1058.869    0.000 1058.869        0.000 1986.036    0.000 1986.036
400.00  1332.890  289.698    0.000  289.698      204.364 1331.704    0.000 1331.704        0.000 2596.972    0.000 2596.972
401.00  1299.929  268.772    0.000  268.772      286.686 1155.607    0.000 1155.607       19.906 2324.315    0.000 2324.315
402.00  1313.579  282.832    0.000  282.832      265.236 1148.690    0.000 1148.690        0.000 2321.804    0.000 2321.804
403.00  1291.660  325.912    0.000  325.912      229.745 1209.054    0.000 1209.054        0.000 2348.853    0.000 2348.853
404.00  1356.879  367.491    0.000  367.491      127.884 1291.363    0.000 1291.363        0.000 2344.718    0.000 2344.718
405.00  1380.643  307.963    0.000  307.963      190.736 1325.556    0.000 1325.556        0.000 2435.204    0.000 2435.204
406.00  1436.949  293.891    0.000  293.891      241.974 1206.532    0.000 1206.532        0.000 2372.470    0.000 2372.470
407.00  1273.867  342.770    0.000  342.770      124.335 1332.004    0.000 1332.004        0.000 2467.375    0.000 2467.375
408.00  1306.604  345.284    0.000  345.284      244.518 1339.179    0.000 1339.179        0.000 2477.729    0.000 2477.729
409.00  1437.019  316.006    0.000  316.006      160.740 1336.842    0.000 1336.842        0.000 2490.997    0.000 2490.997
410.00  1390.893  381.164    0.000  381.164      188.925 1330.360    0.000 1330.360        0.000 2410.273    0.000 2410.273
411.00  1390.590  366.617    0.000  366.617      289.958 1186.213    0.000 1186.213        0.000 2502.563    0.000 2502.563
412.00  1340.135  298.400    0.000  298.400      378.125 1221.813    0.000 1221.813        0.000 2702.636    0.000 2702.636
413.00  1498.075  227.657    0.000  227.657      516.675  931.726    0.000  931.726      372.678 2071.492    0.000 2071.492
414.00  1434.752  290.912    0.000  290.912      353.739 1147.876    0.000 1147.876       39.811 2455.213    0.000 2455.213
415.00  1386.697  246.156    0.000  246.156      333.712 1060.712    0.000 1060.712        9.953 2062.827    0.000 2062.827
416.00  1376.293  283.242    0.000  283.242      207.685 1339.357    0.000 1339.357        0.000 2256.154    0.000 2256.154
417.00  1418.966  341.549    0.000  341.549      309.763 1200.829    0.000 1200.829        9.953 2356.486    0.000 2356.486
418.00  1212.311  370.165    0.000  370.165      311.534 1154.819    0.000 1154.819       20.106 2621.884    0.000 2621.884
419.00  1330.028  244.195    0.000  244.195      360.347 1112.601    0.000 1112.601       20.308 2526.593    0.000 2526.593
420.00  1211.198  386.555    0.000  386.555      156.418 1342.855    0.000 1342.855        0.000 2346.029    0.000 2346.029
421.00  1383.142  279.289    0.000  279.289      233.357 1229.632    0.000 1229.632        0.000 2299.884    0.000 2299.884
422.00  1400.286  265.162    0.000  265.162      229.038 1322.393    0.000 1322.393        0.000 2679.588    0.000 2679.588
423.00  1417.296  289.427    0.000  289.427      194.933 1096.366    0.000 1096.366       30.159 2080.912    0.000 2080.912
424.00  1311.269  281.586    0.000  281.586      159.221 1279.770    0.000 1279.770        0.000 2376.278    0.000 2376.278
425.00  1253.079  338.673    0.000  338.673      166.092 1260.575    0.000 1260.575        0.000 1878.348    0.000 1878.348
426.00  1421.409  314.930    0.000  314.930      121.913 1268.356    0.000 1268.356        0.000 2041.517    0.000 2041.517
427.00  1322.368  346.945    0.000  346.945      104.233 1109.936    0.000 1109.936        0.000 1809.803    0.000 1809.803
428.00  1386.933  284.339    0.000  284.339      407.556 1036.255    0.000 1036.255       59.717 2236.466    0.000 2236.466
429.00  1342.731  327.639    0.000  327.639      440.814  953.904    0.000  953.904       89.575 2223.398    0.000 2223.398
430.00  1267.937  339.917    0.000  339.917      281.362 1043.921    0.000 1043.921      109.481 1904.607    0.000 1904.607
431.00  1335.901  322.167    0.000  322.167      227.362 1112.267    0.000 1112.267       20.308 2134.929    0.000 2134.929
432.00  1392.849  292.495    0.000  292.495      412.784 1161.978    0.000 1161.978        0.000 2376.208    0.000 2376.208
433.00  1345.295  325.926    0.000  325.926      146.034 1305.243    0.000 1305.243        0.000 2184.077    0.000 2184.077
434.00  1341.698  311.780    0.000  311.780      151.009 1332.947    0.000 1332.947        0.000 2417.711    0.000 2417.711
435.00  1300.536  379.031    0.000  379.031      253.563 1303.728    0.000 1303.728        0.000 2393.487    0.000 2393.487
436.00  1295.705  386.960    0.000  386.960      117.896 1345.311    0.000 1345.311        0.000 2071.781    0.000 2071.781
437.00  1360.676  349.480    0.000  349.480      186.334 1260.802    0.000 1260.802        0.000 2201.373    0.000 2201.373
438.00  1354.869  373.228    0.000  373.228      106.258 1417.262    0.000 1417.262        0.000 2237.658    0.000 2237.658
439.00  1351.741  353.393    0.000  353.393      155.543 1280.076    0.000 1280.076        0.000 2292.552    0.000 2292.552
440.00  1277.083  336.555    0.000  336.555       74.186 1141.736    0.000 1141.736        0.000 1892.028    0.000 1892.028
441.00  1434.457  261.815    0.000  261.815      127.879 1237.977    0.000 1237.977        0.000 1974.269    0.000 1974.269
442.00  1342.019  363.954    0.000  363.954      199.177 1123.547    0.000 1123.547        0.000 1924.913    0.000 1924.913
443.00  1467.104  342.664    0.000  342.664      206.224 1240.488    0.000 1240.488        0.000 2251.243    0.000 2251.243
444.00  1382.519  297.244    0.000  297.244      238.952 1033.105    0.000 1033.105       70.675 2000.516    0.000 2000.516
445.00  1339.357  325.061    0.000  325.061      359.009  944.727    0.000  944.727      172.616 1802.364    0.000 1802.364
446.00  1328.335  306.901    0.000  306.901      218.678  910.743    0.000  910.743        9.953 1788.888    0.000 1788.888
447.00  1524.727  270.504    0.000  270.504      218.072 1085.625    0.000 1085.625       19.906 2180.870    0.000 2180.870
448.00  1510.339  325.392    0.000  325.392      160.310 1080.089    0.000 1080.089        0.000 1862.576    0.000 1862.576
449.00  1585.342  324.227    0.000  324.227      228.143 1107.416    0.000 1107.416        0.000 2282.904    0.000 2282.904
450.00  1447.982  333.852    0.000  333.852      124.553 1034.480    0.000 1034.480        0.000 1941.695    0.000 1941.695
451.00  1470.307  286.754    0.000  286.754      152.871 1127.644    0.000 1127.644        0.000 2007.142    0.000 2007.142
452.00  1518.478  282.592    0.000  282.592      144.654 1106.363    0.000 1106.363        0.000 2154.312    0.000 2154.312
453.00  1455.884  326.203    0.000  326.203       98.658 1206.325    0.000 1206.325        0.000 2013.869    0.000 2013.869
454.00  1384.665  313.593    0.000  313.593       46.950 1256.086    0.000 1256.086        0.000 2193.222    0.000 2193.222
455.00  1627.388  242.172    0.000  242.172      157.671 1223.364    0.000 1223.364        0.000 2562.786    0.000 2562.786
456.00  1546.145  276.821    0.000  276.821      145.522 1159.208    0.000 1159.208        0.000 2138.135    0.000 2138.135
457.00  1593.146  238.870    0.000  238.870       89.579 1224.177    0.000 1224.177        0.000 2422.738    0.000 2422.738
458.00  1485.181  370.804    0.000  370.804       70.467 1361.962    0.000 1361.962        0.000 2348.445    0.000 2348.445
459.00  1594.195  310.342    0.000  310.342      179.458 1155.259    0.000 1155.259        0.000 2533.517    0.000 2533.517
460.00  1588.913  266.753    0.000  266.753      103.805 1068.538    0.000 1068.538        0.000 2026.535    0.000 2026.535
461.00  1430.086  359.709    0.000  359.709       49.630 1221.635    0.000 1221.635        0.000 2161.452    0.000 2161.452
462.00  1437.025  281.528    0.000  281.528       40.508 1101.439    0.000 1101.439        0.000 2036.587    0.000 2036.587
463.00  1525.304  268.954    0.000  268.954       73.195 1185.275    0.000 1185.275        0.000 2080.726    0.000 2080.726
464.00  1504.618  289.036    0.000  289.036      128.445 1135.639    0.000 1135.639        0.000 2196.735    0.000 2196.735
465.00  1610.545  256.093    0.000  256.093      197.791 1166.336    0.000 1166.336        0.000 2341.610    0.000 2341.610
466.00  1452.205  279.666    0.000  279.666       88.153 1145.065    0.000 1145.065        0.000 2050.466    0.000 2050.466
467.00  1606.241  301.907    0.000  301.907      148.204  954.102    0.000  954.102        0.000 1986.320    0.000 1986.320
468.00  1589.177  289.246    0.000  289.246       73.495 1032.696    0.000 1032.696        0.000 2046.942    0.000 2046.942
469.00  1425.561  324.924    0.000  324.924       96.454 1184.150    0.000 1184.150        0.000 2231.327    0.000 2231.327
470.00  1346.218  339.846    0.000  339.846      131.429  998.896    0.000  998.896        0.000 2005.121    0.000 2005.121
471.00  1253.014  341.561    0.000  341.561       60.440 1052.894    0.000 1052.894        0.000 1824.562    0.000 1824.562
472.00  1360.734  310.728    0.000  310.728      260.700 1068.501    0.000 1068.501       79.623 2162.756    0.000 2162.756
473.00  1221.869  418.533    0.000  418.533      193.342 1143.768    0.000 1143.768       39.811 2092.489    0.000 2092.489
474.00  1298.195  343.586    0.000  343.586      194.468 1005.986    0.000 1005.986        0.000 2132.498    0.000 2132.498
475.00  1231.000  353.837    0.000  353.837      188.022 1129.851    0.000 1129.851       10.053 2265.300    0.000 2265.300
476.00  1428.676  301.163    0.000  301.163       62.729 1172.134    0.000 1172.134        0.000 2000.697    0.000 2000.697
477.00  1325.156  284.906    0.000  284.906      145.568 1062.061    0.000 1062.061        9.953 2173.917    0.000 2173.917
478.00  1385.283  294.797    0.000  294.797       95.763 1029.589    0.000 1029.589        0.000 1868.297    0.000 1868.297
479.00  1362.148  277.423    0.000  277.423       60.915 1063.002    0.000 1063.002        0.000 2196.833    0.000 2196.833
480.00  1492.585  282.192    0.000  282.192      164.849 1168.372    0.000 1168.372        0.000 2181.757    0.000 2181.757
481.00  1403.069  331.289    0.000  331.289      168.351 1024.185    0.000 1024.185        0.000 2231.120    0.000 2231.120
482.00  1398.639  298.864    0.000  298.864      170.988 1231.223    0.000 1231.223       59.817 2219.449    0.000 2219.449
483.00  1388.407  291.814    0.000  291.814       51.448 1211.981    0.000 1211.981        0.000 2215.829    0.000 2215.829
484.00  1438.405  283.766    0.000  283.766       69.002 1222.914    0.000 1222.914        0.000 2142.637    0.000 2142.637
485.00  1414.346  287.014    0.000  287.014      158.407 1124.262    0.000 1124.262        0.000 2226.892    0.000 2226.892
486.00  1379.925  353.999    0.000  353.999       92.606 1123.300    0.000 1123.300        0.000 2212.408    0.000 2212.408
487.00  1341.427  361.888    0.000  361.888       50.021 1190.099    0.000 1190.099        0.000 2261.273    0.000 2261.273
488.00  1279.972  344.256    0.000  344.256       97.923 1071.902    0.000 1071.902        0.000 2206.683    0.000 2206.683
489.00  1412.371  320.318    0.000  320.318      151.705 1270.993    0.000 1270.993        0.000 2509.287    0.000 2509.287
490.00  1311.318  300.041    0.000  300.041      188.758 1231.229    0.000 1231.229        0.000 2756.912    0.000 2756.912
491.00  1370.511  279.352    0.000  279.352       45.913 1285.919    0.000 1285.919        0.000 2507.284    0.000 2507.284
492.00  1396.792  350.015    0.000  350.015       45.308 1337.231    0.000 1337.231        0.000 2460.933    0.000 2460.933
493.00  1506.451  265.456    0.000  265.456      126.544 1256.461    0.000 1256.461        0.000 2280.679    0.000 2280.679
494.00  1464.760  208.074    0.000  208.074      164.720 1180.292    0.000 1180.292       20.308 2111.483    0.000 2111.483
495.00  1477.526  244.259    0.000  244.259      187.592 1155.990    0.000 1155.990        0.000 2310.932    0.000 2310.932
496.00  1453.938  221.197    0.000  221.197      201.037 1135.293    0.000 1135.293        0.000 2214.232    0.000 2214.232
497.00  1410.974  279.408    0.000  279.408      131.950 1183.929    0.000 1183.929        0.000 1967.722    0.000 1967.722
498.00  1507.300  232.066    0.000  232.066      284.867 1213.766    0.000 1213.766        0.000 2602.186    0.000 2602.186
499.00  1482.677  191.926    0.000  191.926      256.638 1175.275    0.000 1175.275        0.000 2252.931    0.000 2252.931
500.00  1365.433  315.037    0.000  315.037      237.831 1100.707    0.000 1100.707        0.000 2260.177    0.000 2260.177
501.00  1425.033  237.396    0.000  237.396      144.012 1182.454    0.000 1182.454        0.000 2379.100    0.000 2379.100
502.00  1429.272  281.782    0.000  281.782      187.071 1236.750    0.000 1236.750        0.000 2410.059    0.000 2410.059
503.00  1526.636  264.471    0.000  264.471      149.070 1152.506    0.000 1152.506        0.000 2069.467    0.000 2069.467
504.00  1507.860  281.354    0.000  281.354      122.654 1244.201    0.000 1244.201        0.000 2207.500    0.000 2207.500
505.00  1359.718  303.691    0.000  303.691       79.074 1208.493    0.000 1208.493        0.000 2090.578    0.000 2090.578
506.00  1371.609  316.346    0.000  316.346       66.320 1248.957    0.000 1248.957        0.000 1887.806    0.000 1887.806
507.00  1296.176  298.617    0.000  298.617      183.745 1278.703    0.000 1278.703        0.000 2481.449    0.000 2481.449
508.00  1288.484  306.507    0.000  306.507      120.709 1394.141    0.000 1394.141        0.000 2427.773    0.000 2427.773
509.00  1344.216  296.495    0.000  296.495      182.447 1222.368    0.000 1222.368        0.000 2608.927    0.000 2608.927
510.00  1458.400  284.427    0.000  284.427      233.547 1193.302    0.000 1193.302        0.000 2262.484    0.000 2262.484
511.00  1379.435  321.729    0.000  321.729      230.957 1260.190    0.000 1260.190        0.000 2610.229    0.000 2610.229
512.00  1287.726  378.167    0.000  378.167      309.470 1189.668    0.000 1189.668       19.906 2473.108    0.000 2473.108
513.00  1493.406  262.396    0.000  262.396      342.888 1120.029    0.000 1120.029        0.000 2505.575    0.000 2505.575
514.00  1412.990  304.302    0.000  304.302      217.035 1288.855    0.000 1288.855        0.000 2386.944    0.000 2386.944
515.00  1374.515  285.979    0.000  285.979      177.087 1242.766    0.000 1242.766        0.000 2451.187    0.000 2451.187
516.00  1434.713  246.224    0.000  246.224      230.738 1207.786    0.000 1207.786        0.000 2598.568    0.000 2598.568
517.00  1431.998  218.919    0.000  218.919      264.419 1083.238    0.000 1083.238        0.000 2302.899    0.000 2302.899
518.00  1436.382  286.788    0.000  286.788      177.820 1268.237    0.000 1268.237        0.000 2477.832    0.000 2477.832
519.00  1364.052  285.713    0.000  285.713      193.341 1307.142    0.000 1307.142        0.000 2561.370    0.000 2561.370
520.00  1484.906  300.569    0.000  300.569      224.991 1169.224    0.000 1169.224        0.000 2658.383    0.000 2658.383
521.00  1368.213  313.896    0.000  313.896      247.731 1203.387    0.000 1203.387        0.000 2458.429    0.000 2458.429
522.00  1447.597  259.184    0.000  259.184      181.756 1272.245    0.000 1272.245        0.000 2357.684    0.000 2357.684
523.00  1411.150  309.151    0.000  309.151      271.208 1193.477    0.000 1193.477       10.154 2230.616    0.000 2230.616
524.00  1431.584  280.970    0.000  280.970      248.251 1175.273    0.000 1175.273        0.000 2263.094    0.000 2263.094
525.00  1489.109  247.141    0.000  247.141      116.687 1276.279    0.000 1276.279        0.000 2087.665    0.000 2087.665
526.00  1521.886  271.034    0.000  271.034      134.847 1143.899    0.000 1143.899        0.000 2080.724    0.000 2080.724
527.00  1426.927  372.522    0.000  372.522       52.702 1223.154    0.000 1223.154        0.000 2019.604    0.000 2019.604
528.00  1540.206  261.950    0.000  261.950      209.685 1094.566    0.000 1094.566        0.000 1983.007    0.000 1983.007
529.00  1340.229  318.725    0.000  318.725      166.363 1160.414    0.000 1160.414        0.000 2050.965    0.000 2050.965
530.00  1391.761  307.870    0.000  307.870      189.711 1303.563    0.000 1303.563        0.000 2781.242    0.000 2781.242
531.00  1343.141  332.540    0.000  332.540      332.772 1104.253    0.000 1104.253        0.000 2242.982    0.000 2242.982
532.00  1299.688  315.030    0.000  315.030      248.381 1138.882    0.000 1138.882        0.000 2105.051    0.000 2105.051
533.00  1330.508  284.340    0.000  284.340      170.428 1164.462    0.000 1164.462        0.000 2199.941    0.000 2199.941
534.00  1388.235  284.273    0.000  284.273      231.518 1160.027    0.000 1160.027        0.000 2205.988    0.000 2205.988
535.00  1387.602  297.380    0.000  297.380      133.118 1143.288    0.000 1143.288        0.000 1888.498    0.000 1888.498
536.00  1327.927  261.150    0.000  261.150      128.318 1126.248    0.000 1126.248        0.000 1845.670    0.000 1845.670
537.00  1407.766  302.274    0.000  302.274      148.420 1188.816    0.000 1188.816        0.000 2150.189    0.000 2150.189
538.00  1371.941  227.660    0.000  227.660       57.069 1036.920    0.000 1036.920        0.000 1589.103    0.000 1589.103
539.00  1344.766  363.113    0.000  363.113       52.702 1200.318    0.000 1200.318        0.000 1974.560    0.000 1974.560
540.00  1217.618  396.041    0.000  396.041       24.211 1208.177    0.000 1208.177        0.000 1986.820    0.000 1986.820
541.00  1272.384  467.101    0.000  467.101       79.332 1228.979    0.000 1228.979        0.000 2318.178    0.000 2318.178
542.00  1238.767  389.768    0.000  389.768       73.887 1188.086    0.000 1188.086        0.000 2053.181    0.000 2053.181
543.00  1252.663  337.487    0.000  337.487      129.224 1234.607    0.000 1234.607        0.000 2421.942    0.000 2421.942
544.00  1320.731  375.479    0.000  375.479      199.998 1260.103    0.000 1260.103        0.000 2601.273    0.000 2601.273
545.00  1352.922  405.247    0.000  405.247      113.660 1285.145    0.000 1285.145        0.000 2634.362    0.000 2634.362
546.00  1311.649  372.992    0.000  372.992      185.257 1244.615    0.000 1244.615        0.000 2492.088    0.000 2492.088
547.00  1271.455  319.216    0.000  319.216      150.453 1194.680    0.000 1194.680        0.000 2423.831    0.000 2423.831
548.00  1348.630  242.709    0.000  242.709      195.591 1067.878    0.000 1067.878        0.000 1947.508    0.000 1947.508
549.00  1308.698  295.038    0.000  295.038      142.283 1148.513    0.000 1148.513        0.000 1957.961    0.000 1957.961
550.00  1428.544  329.176    0.000  329.176      230.823 1082.544    0.000 1082.544       10.154 2248.711    0.000 2248.711
551.00  1369.434  271.041    0.000  271.041       93.990 1188.460    0.000 1188.460        0.000 2168.883    0.000 2168.883
552.00  1429.740  288.842    0.000  288.842      116.818 1193.571    0.000 1193.571        0.000 2249.319    0.000 2249.319
553.00  1429.436  243.720    0.000  243.720      108.171 1216.570    0.000 1216.570        0.000 2437.515    0.000 2437.515
554.00  1431.941  275.030    0.000  275.030       74.967 1314.663    0.000 1314.663        0.000 2457.010    0.000 2457.010
555.00  1355.741  413.169    0.000  413.169      132.381 1295.173    0.000 1295.173        0.000 2446.158    0.000 2446.158
556.00  1317.592  322.874    0.000  322.874      103.157 1343.597    0.000 1343.597        0.000 2466.671    0.000 2466.671
557.00  1262.348  376.753    0.000  376.753       33.723 1151.124    0.000 1151.124        0.000 1893.831    0.000 1893.831
558.00  1282.876  301.113    0.000  301.113      120.278 1229.631    0.000 1229.631        0.000 2142.350    0.000 2142.350
559.00  1264.842  285.751    0.000  285.751      155.989 1110.218    0.000 1110.218        0.000 2082.631    0.000 2082.631
560.00  1294.304  290.746    0.000  290.746      140.252 1078.493    0.000 1078.493        0.000 1745.349    0.000 1745.349
561.00  1249.195  252.711    0.000  252.711      123.477 1032.279    0.000 1032.279       29.858 1580.980    0.000 1580.980
562.00  1238.237  253.661    0.000  253.661      156.076  987.355    0.000  987.355       39.811 1650.448    0.000 1650.448
563.00  1229.227  298.641    0.000  298.641      215.220  976.466    0.000  976.466       39.811 1578.370    0.000 1578.370
564.00  1303.834  303.209    0.000  303.209      208.906 1103.398    0.000 1103.398       50.166 1691.371    0.000 1691.371
565.00  1388.290  239.583    0.000  239.583      231.649 1036.778    0.000 1036.778       69.670 1786.475    0.000 1786.475
566.00  1330.034  267.359    0.000  267.359      138.696 1061.803    0.000 1061.803        0.000 1720.318    0.000 1720.318
567.00  1299.757  284.539    0.000  284.539      213.750 1109.710    0.000 1109.710       79.623 2100.436    0.000 2100.436
568.00  1363.060  250.087    0.000  250.087      192.305 1194.700    0.000 1194.700        0.000 2231.627    0.000 2231.627
569.00  1370.173  256.869    0.000  256.869      352.401 1049.781    0.000 1049.781       69.871 2235.651    0.000 2235.651
570.00  1375.642  224.791    0.000  224.791      383.271 1029.887    0.000 1029.887      191.114 1920.076    0.000 1920.076
571.00  1381.706  244.676    0.000  244.676      247.471 1039.276    0.000 1039.276       70.474 2135.314    0.000 2135.314
572.00  1419.453  315.067    0.000  315.067      233.378 1186.821    0.000 1186.821       39.811 2127.172    0.000 2127.172
573.00  1384.825  220.417    0.000  220.417      142.587 1150.720    0.000 1150.720        0.000 2093.991    0.000 2093.991
574.00  1449.319  257.963    0.000  257.963      192.911 1073.423    0.000 1073.423       19.906 2122.449    0.000 2122.449
575.00  1528.170  249.406    0.000  249.406      187.031 1178.957    0.000 1178.957       39.811 2087.261    0.000 2087.261
576.00  1367.026  297.452    0.000  297.452      156.767 1230.407    0.000 1230.407        9.953 2259.975    0.000 2259.975
577.00  1429.788  247.549    0.000  247.549      161.869 1067.593    0.000 1067.593       39.811 1623.304    0.000 1623.304
578.00  1516.188  254.165    0.000  254.165      378.382  982.245    0.000  982.245      169.600 1717.703    0.000 1717.703
579.00  1501.913  334.962    0.000  334.962      270.426 1137.808    0.000 1137.808        0.000 2306.835    0.000 2306.835
580.00  1426.414  265.584    0.000  265.584      284.394 1082.681    0.000 1082.681        0.000 2079.826    0.000 2079.826
581.00  1341.660  279.495    0.000  279.495      206.011 1145.895    0.000 1145.895      129.387 1988.645    0.000 1988.645
582.00  1323.104  319.689    0.000  319.689      231.303 1182.508    0.000 1182.508       79.623 2019.504    0.000 2019.504
583.00  1360.636  311.770    0.000  311.770      171.381 1181.860    0.000 1181.860       29.858 2204.890    0.000 2204.890
584.00  1394.441  334.652    0.000  334.652      229.833 1086.144    0.000 1086.144       59.717 1895.951    0.000 1895.951
585.00  1351.826  329.717    0.000  329.717      218.938 1144.028    0.000 1144.028       59.717 1994.172    0.000 1994.172
586.00  1350.673  319.883    0.000  319.883      304.369 1161.016    0.000 1161.016       69.670 2165.080    0.000 2165.080
587.00  1397.136  291.743    0.000  291.743      203.979 1202.781    0.000 1202.781       49.764 1984.726    0.000 1984.726
588.00  1330.980  359.107    0.000  359.107      163.426 1123.673    0.000 1123.673       19.906 2069.973    0.000 2069.973
589.00  1473.569  263.010    0.000  263.010      235.410 1109.597    0.000 1109.597       69.670 2143.852    0.000 2143.852
590.00  1339.047  356.240    0.000  356.240      130.477 1222.574    0.000 1222.574        0.000 2262.180    0.000 2262.180
591.00  1204.625  350.960    0.000  350.960      108.733 1205.335    0.000 1205.335        0.000 2120.635    0.000 2120.635
592.00  1226.600  363.086    0.000  363.086      102.335 1176.067    0.000 1176.067        0.000 2320.600    0.000 2320.600
593.00  1324.967  347.033    0.000  347.033       34.717 1256.103    0.000 1256.103        0.000 2239.673    0.000 2239.673
594.00  1155.055  429.911    0.000  429.911       27.281 1280.170    0.000 1280.170        0.000 2223.784    0.000 2223.784
595.00  1393.355  331.088    0.000  331.088      146.996 1186.227    0.000 1186.227        0.000 2197.540    0.000 2197.540
596.00  1308.006  384.447    0.000  384.447      145.607 1171.563    0.000 1171.563        0.000 2067.451    0.000 2067.451
597.00  1408.333  374.819    0.000  374.819      305.351 1232.517    0.000 1232.517        0.000 2330.943    0.000 2330.943
598.00  1317.466  335.533    0.000  335.533      119.801 1088.819    0.000 1088.819        0.000 2141.444    0.000 2141.444
599.00  1451.527  391.065    0.000  391.065      104.971 1335.509    0.000 1335.509        0.000 2291.145    0.000 2291.145
600.00  1369.253  393.449    0.000  393.449      317.986 1077.267    0.000 1077.267       19.906 2359.701    0.000 2359.701
601.00  1340.333  311.760    0.000  311.760      114.484 1264.252    0.000 1264.252        0.000 2501.445    0.000 2501.445
602.00  1354.602  422.243    0.000  422.243      113.315 1175.682    0.000 1175.682        0.000 2067.659    0.000 2067.659
603.00  1361.342  423.398    0.000  423.398       73.584 1228.984    0.000 1228.984        0.000 2228.609    0.000 2228.609
604.00  1313.892  381.592    0.000  381.592      126.503 1150.336    0.000 1150.336        0.000 1947.021    0.000 1947.021
605.00  1242.295  392.112    0.000  392.112       81.712 1259.211    0.000 1259.211        0.000 2098.727    0.000 2098.727
606.00  1345.004  324.682    0.000  324.682      177.432 1168.192    0.000 1168.192        0.000 2249.214    0.000 2249.214
607.00  1309.491  356.502    0.000  356.502      219.499 1192.148    0.000 1192.148        0.000 2217.345    0.000 2217.345
608.00  1296.678  271.055    0.000  271.055      232.772 1111.248    0.000 1111.248        0.000 2179.942    0.000 2179.942
609.00  1275.843  307.788    0.000  307.788      268.178 1071.207    0.000 1071.207       10.154 2080.413    0.000 2080.413
610.00  1185.626  361.408    0.000  361.408      253.437 1107.187    0.000 1107.187       89.575 2047.645    0.000 2047.645
611.00  1354.813  285.431    0.000  285.431      306.917 1082.103    0.000 1082.103       40.414 2270.525    0.000 2270.525
612.00  1274.667  386.475    0.000  386.475      177.215 1194.855    0.000 1194.855        0.000 2241.465    0.000 2241.465
613.00  1316.786  256.491    0.000  256.491       83.874 1232.745    0.000 1232.745        0.000 2451.291    0.000 2451.291
614.00  1564.881  204.278    0.000  204.278      198.605 1205.287    0.000 1205.287        9.953 2223.885    0.000 2223.885
615.00  1261.119  267.147    0.000  267.147       79.897 1178.784    0.000 1178.784        0.000 2182.761    0.000 2182.761
616.00  1321.258  271.070    0.000  271.070      243.149  990.111    0.000  990.111        0.000 2433.994    0.000 2433.994
617.00  1299.784  286.455    0.000  286.455      327.324 1064.857    0.000 1064.857      129.387 2313.455    0.000 2313.455
618.00  1345.527  299.065    0.000  299.065      200.693 1295.143    0.000 1295.143      119.434 2528.107    0.000 2528.107
619.00  1353.353  316.675    0.000  316.675      246.391 1223.627    0.000 1223.627        0.000 2460.740    0.000 2460.740
620.00  1397.873  299.420    0.000  299.420      462.865 1038.022    0.000 1038.022      467.782 2262.292    0.000 2262.292
621.00  1383.719  315.797    0.000  315.797      331.042 1170.658    0.000 1170.658        0.000 2640.393    0.000 2640.393
622.00  1403.382  260.921    0.000  260.921      313.392 1185.352    0.000 1185.352        0.000 2462.444    0.000 2462.444
623.00  1378.750  271.854    0.000  271.854      273.846 1179.352    0.000 1179.352       19.906 2649.742    0.000 2649.742
624.00  1452.341  282.562    0.000  282.562      229.474 1396.930    0.000 1396.930        0.000 2620.185    0.000 2620.185
625.00  1443.071  277.489    0.000  277.489      178.469 1295.093    0.000 1295.093        0.000 2528.901    0.000 2528.901
626.00  1334.247  226.547    0.000  226.547      208.821 1179.562    0.000 1179.562        0.000 2424.545    0.000 2424.545
627.00  1395.936  241.918    0.000  241.918      144.056 1322.371    0.000 1322.371        0.000 2560.466    0.000 2560.466
628.00  1410.882  209.282    0.000  209.282      243.795 1259.843    0.000 1259.843        0.000 2594.043    0.000 2594.043
629.00  1382.679  271.301    0.000  271.301      281.152 1236.983    0.000 1236.983        0.000 2662.411    0.000 2662.411
630.00  1426.728  285.917    0.000  285.917      275.921 1128.030    0.000 1128.030        0.000 2481.852    0.000 2481.852
631.00  1355.083  247.230    0.000  247.230      152.226 1214.115    0.000 1214.115        0.000 2419.822    0.000 2419.822
632.00  1421.927  244.658    0.000  244.658      209.080 1215.108    0.000 1215.108        0.000 2501.352    0.000 2501.352
633.00  1367.969  243.345    0.000  243.345      116.168 1391.954    0.000 1391.954        0.000 2633.750    0.000 2633.750
634.00  1331.717  288.068    0.000  288.068      152.573 1386.914    0.000 1386.914        0.000 2641.498    0.000 2641.498
635.00  1216.895  404.187    0.000  404.187      147.947 1322.241    0.000 1322.241        0.000 2621.595    0.000 2621.595
636.00  1288.585  358.103    0.000  358.103      113.619 1382.339    0.000 1382.339        0.000 2388.863    0.000 2388.863
637.00  1415.981  241.466    0.000  241.466      259.060 1194.961    0.000 1194.961        0.000 2510.807    0.000 2510.807
638.00  1322.653  376.035    0.000  376.035      364.897 1207.805    0.000 1207.805       39.811 2508.596    0.000 2508.596
639.00  1263.323  360.894    0.000  360.894      132.901 1144.850    0.000 1144.850        0.000 1961.893    0.000 1961.893
640.00  1286.979  275.347    0.000  275.347      114.741 1188.047    0.000 1188.047        0.000 2102.241    0.000 2102.241
641.00  1317.952  286.360    0.000  286.360       45.828 1186.319    0.000 1186.319        0.000 1828.491    0.000 1828.491
642.00  1382.552  345.930    0.000  345.930      176.741 1190.418    0.000 1190.418        0.000 2229.417    0.000 2229.417
643.00  1478.083  330.993    0.000  330.993       92.348 1254.838    0.000 1254.838        0.000 2107.471    0.000 2107.471
644.00  1516.412  261.769    0.000  261.769      147.429 1258.737    0.000 1258.737        0.000 2279.182    0.000 2279.182
645.00  1396.117  277.700    0.000  277.700      307.050 1060.271    0.000 1060.271      109.481 2244.087    0.000 2244.087
646.00  1362.876  297.282    0.000  297.282       68.137 1275.596    0.000 1275.596        0.000 2190.309    0.000 2190.309
647.00  1460.404  313.357    0.000  313.357      268.528 1176.407    0.000 1176.407       29.858 2462.849    0.000 2462.849
648.00  1318.584  358.400    0.000  358.400      255.515 1114.727    0.000 1114.727        9.953 2296.175    0.000 2296.175
649.00  1323.291  358.646    0.000  358.646      249.981 1113.561    0.000 1113.561       69.670 2346.041    0.000 2346.041
650.00  1381.380  327.066    0.000  327.066      193.040 1120.090    0.000 1120.090        0.000 2388.764    0.000 2388.764
651.00  1442.313  321.095    0.000  321.095       88.976 1249.432    0.000 1249.432        0.000 2123.255    0.000 2123.255
652.00  1366.185  293.548    0.000  293.548      126.069 1252.676    0.000 1252.676        0.000 2021.818    0.000 2021.818
653.00  1478.741  278.786    0.000  278.786      242.371 1132.318    0.000 1132.318       89.575 2317.085    0.000 2317.085
654.00  1543.299  243.498    0.000  243.498      324.773 1084.330    0.000 1084.330       99.528 2256.867    0.000 2256.867
655.00  1413.873  328.871    0.000  328.871      155.511 1277.024    0.000 1277.024        0.000 2588.019    0.000 2588.019
656.00  1416.588  284.474    0.000  284.474      310.854 1021.987    0.000 1021.987       89.575 2408.267    0.000 2408.267
657.00  1453.625  247.799    0.000  247.799      278.815 1171.662    0.000 1171.662       19.906 2519.758    0.000 2519.758
658.00  1442.110  241.794    0.000  241.794      355.428 1080.859    0.000 1080.859       19.906 2358.297    0.000 2358.297
659.00  1535.855  256.959    0.000  256.959      429.700 1167.295    0.000 1167.295      209.009 2655.880    0.000 2655.880
660.00  1425.860  341.228    0.000  341.228      147.169 1342.700    0.000 1342.700        0.000 2714.501    0.000 2714.501
661.00  1424.047  317.752    0.000  317.752      247.256 1380.468    0.000 1380.468        0.000 2746.163    0.000 2746.163
662.00  1408.972  301.660    0.000  301.660      372.289 1180.815    0.000 1180.815        0.000 2862.373    0.000 2862.373
663.00  1412.460  312.828    0.000  312.828      116.645 1265.125    0.000 1265.125        0.000 2439.735    0.000 2439.735
664.00  1486.772  236.595    0.000  236.595      200.822 1482.843    0.000 1482.843        0.000 2832.006    0.000 2832.006
665.00  1449.511  306.281    0.000  306.281       80.760 1414.192    0.000 1414.192        0.000 2699.506    0.000 2699.506
666.00  1506.892  277.461    0.000  277.461       79.289 1399.315    0.000 1399.315        0.000 2441.037    0.000 2441.037
667.00  1473.481  260.892    0.000  260.892      152.703 1268.747    0.000 1268.747        0.000 2599.172    0.000 2599.172
668.00  1356.713  276.795    0.000  276.795      183.787 1303.000    0.000 1303.000       10.154 2651.552    0.000 2651.552
669.00  1399.551  262.622    0.000  262.622      173.975 1371.882    0.000 1371.882       69.670 2731.789    0.000 2731.789
670.00  1412.808  237.841    0.000  237.841      265.717 1206.155    0.000 1206.155        0.000 2225.294    0.000 2225.294
671.00  1437.126  295.053    0.000  295.053      216.863 1307.552    0.000 1307.552       69.670 2294.775    0.000 2294.775
672.00  1424.572  274.950    0.000  274.950      183.659 1272.264    0.000 1272.264        0.000 2343.330    0.000 2343.330
673.00  1341.595  350.858    0.000  350.858      178.168 1304.174    0.000 1304.174        0.000 2369.769    0.000 2369.769
674.00  1489.734  256.432    0.000  256.432      168.441 1201.935    0.000 1201.935        9.953 2297.890    0.000 2297.890
675.00  1422.385  305.482    0.000  305.482      441.594 1095.706    0.000 1095.706      129.387 2476.338    0.000 2476.338
676.00  1475.795  273.941    0.000  273.941      523.306 1034.144    0.000 1034.144       69.670 2441.453    0.000 2441.453
677.00  1410.668  336.998    0.000  336.998      598.535  954.989    0.000  954.989      408.065 2053.497    0.000 2053.497
678.00  1532.707  202.169    0.000  202.169      466.713  985.119    0.000  985.119      109.682 2351.075    0.000 2351.075
679.00  1446.317  328.533    0.000  328.533      423.090 1048.979    0.000 1048.979      119.434 2227.320    0.000 2227.320
680.00  1447.554  342.951    0.000  342.951      281.974 1273.273    0.000 1273.273       39.811 2319.710    0.000 2319.710
681.00  1480.974  311.755    0.000  311.755      332.643 1109.328    0.000 1109.328        9.953 2459.047    0.000 2459.047
682.00  1393.771  357.259    0.000  357.259      474.797 1083.388    0.000 1083.388       50.367 2793.623    0.000 2793.623
683.00  1390.227  343.730    0.000  343.730      394.555 1068.077    0.000 1068.077      169.399 2159.656    0.000 2159.656
684.00  1464.652  295.258    0.000  295.258      418.247 1070.803    0.000 1070.803      109.883 2279.492    0.000 2279.492
685.00  1414.955  330.755    0.000  330.755      396.197 1112.733    0.000 1112.733       19.906 2501.768    0.000 2501.768
686.00  1459.458  371.254    0.000  371.254      524.430 1035.402    0.000 1035.402      354.380 2177.254    0.000 2177.254
687.00  1362.145  398.841    0.000  398.841      286.297 1249.537    0.000 1249.537        0.000 2561.693    0.000 2561.693
688.00  1301.093  374.231    0.000  374.231      414.961 1055.320    0.000 1055.320      110.285 2462.560    0.000 2462.560
689.00  1302.830  379.182    0.000  379.182      363.945 1166.177    0.000 1166.177      210.819 2271.451    0.000 2271.451
690.00  1281.477  378.780    0.000  378.780      486.990 1000.078    0.000 1000.078      229.317 2216.763    0.000 2216.763
691.00  1303.585  340.741    0.000  340.741      568.659  854.084    0.000  854.084      562.384 1601.700    0.000 1601.700
692.00  1343.056  314.044    0.000  314.044      534.807  991.817    0.000  991.817      319.294 2032.486    0.000 2032.486
693.00  1337.007  346.189    0.000  346.189      413.578 1025.846    0.000 1025.846      271.943 1971.160    0.000 1971.160
694.00  1299.260  361.139    0.000  361.139      488.893  952.128    0.000  952.128      348.349 2077.625    0.000 2077.625
695.00  1220.569  364.569    0.000  364.569      566.454  770.810    0.000  770.810      589.629 1661.216    0.000 1661.216
696.00  1183.484  413.153    0.000  413.153      480.331  927.882    0.000  927.882      372.477 2032.285    0.000 2032.285
697.00  1360.487  354.337    0.000  354.337      455.602 1031.554    0.000 1031.554      418.622 2163.883    0.000 2163.883
698.00  1270.219  370.191    0.000  370.191      493.216  940.729    0.000  940.729      529.510 1829.006    0.000 1829.006
699.00  1328.557  356.679    0.000  356.679      507.912  909.763    0.000  909.763      507.594 1842.980    0.000 1842.980
700.00  1242.405  370.233    0.000  370.233      534.980  869.171    0.000  869.171      571.131 1829.207    0.000 1829.207
701.00  1288.230  407.321    0.000  407.321      427.586 1107.162    0.000 1107.162       60.521 2581.596    0.000 2581.596
702.00  1297.482  387.071    0.000  387.071      206.267 1391.475    0.000 1391.475       10.053 2621.286    0.000 2621.286
703.00  1378.826  320.292    0.000  320.292      259.314 1088.464    0.000 1088.464       70.674 2118.418    0.000 2118.418
704.00  1322.417  345.486    0.000  345.486      349.887 1101.003    0.000 1101.003      109.581 2378.600    0.000 2378.600
705.00  1435.576  283.823    0.000  283.823      330.868 1075.983    0.000 1075.983      169.399 2232.034    0.000 2232.034
706.00  1406.982  292.081    0.000  292.081      267.487 1185.512    0.000 1185.512       79.723 2403.329    0.000 2403.329
707.00  1453.120  323.677    0.000  323.677      125.507 1255.087    0.000 1255.087       50.568 2208.297    0.000 2208.297
708.00  1340.230  344.625    0.000  344.625      318.894 1026.448    0.000 1026.448      328.443 1842.980    0.000 1842.980
709.00  1295.040  357.645    0.000  357.645      344.057  996.831    0.000  996.831      343.422 1781.752    0.000 1781.752
710.00  1300.812  314.594    0.000  314.594      195.372  988.389    0.000  988.389       70.273 1908.816    0.000 1908.816
711.00  1396.188  303.341    0.000  303.341      353.698  992.727    0.000  992.727      332.464 1709.370    0.000 1709.370
712.00  1279.166  362.729    0.000  362.729      232.988 1027.528    0.000 1027.528      189.305 1663.928    0.000 1663.928
713.00  1318.664  356.792    0.000  356.792      264.549 1031.039    0.000 1031.039      280.086 1769.390    0.000 1769.390
714.00  1250.098  383.224    0.000  383.224      110.676 1151.538    0.000 1151.538       89.976 2075.900    0.000 2075.900
715.00  1199.056  324.233    0.000  324.233      126.629 1048.833    0.000 1048.833       29.959 1843.166    0.000 1843.166
716.00  1337.404  238.573    0.000  238.573      194.074 1016.320    0.000 1016.320       20.107 2062.834    0.000 2062.834
717.00  1374.880  284.569    0.000  284.569      223.774 1085.695    0.000 1085.695      100.332 1833.217    0.000 1833.217
718.00  1321.774  275.374    0.000  275.374      204.710 1108.753    0.000 1108.753       39.811 2320.301    0.000 2320.301
719.00  1397.599  235.452    0.000  235.452      134.109 1097.986    0.000 1097.986        0.000 1818.737    0.000 1818.737
720.00  1305.839  270.665    0.000  270.665      101.034 1146.188    0.000 1146.188        0.000 1848.693    0.000 1848.693
721.00  1318.427  286.639    0.000  286.639      121.354 1176.140    0.000 1176.140       30.159 2135.309    0.000 2135.309
722.00  1252.218  389.901    0.000  389.901      114.436 1170.003    0.000 1170.003        9.953 1947.112    0.000 1947.112
723.00  1508.815  300.841    0.000  300.841      237.135 1294.904    0.000 1294.904       10.053 2464.057    0.000 2464.057
724.00  1414.261  301.726    0.000  301.726      272.978 1055.137    0.000 1055.137       91.284 2027.546    0.000 2027.546
725.00  1492.988  309.585    0.000  309.585      393.212  958.427    0.000  958.427      314.368 1710.568    0.000 1710.568
726.00  1315.726  336.880    0.000  336.880      228.100 1102.087    0.000 1102.087       80.727 1891.019    0.000 1891.019
727.00  1314.155  360.824    0.000  360.824      349.546  979.051    0.000  979.051      282.599 1850.613    0.000 1850.613
728.00  1416.130  264.758    0.000  264.758      254.084 1019.603    0.000 1019.603       70.876 1857.141    0.000 1857.141
729.00  1326.266  332.642    0.000  332.642      150.452 1189.287    0.000 1189.287       39.811 1847.586    0.000 1847.586
730.00  1300.392  321.046    0.000  321.046      263.422 1028.763    0.000 1028.763      182.166 1715.990    0.000 1715.990
731.00  1324.232  308.905    0.000  308.905      258.149 1043.503    0.000 1043.503      189.807 1694.579    0.000 1694.579
732.00  1414.768  311.653    0.000  311.653      406.008  986.655    0.000  986.655      491.106 1435.106    0.000 1435.106
733.00  1367.118  326.300    0.000  326.300      348.419 1083.325    0.000 1083.325      212.829 1903.286    0.000 1903.286
734.00  1414.881  361.402    0.000  361.402      488.846  826.663    0.000  826.663      343.422 1637.987    0.000 1637.987
735.00  1423.473  320.099    0.000  320.099      317.249 1015.198    0.000 1015.198      232.734 1682.619    0.000 1682.619
736.00  1417.809  281.697    0.000  281.697      435.450  981.719    0.000  981.719      384.037 1760.633    0.000 1760.633
737.00  1388.418  342.115    0.000  342.115      337.524 1080.127    0.000 1080.127      312.155 1789.688    0.000 1789.688
738.00  1388.932  310.149    0.000  310.149      359.662  956.563    0.000  956.563      192.321 1882.377    0.000 1882.377
739.00  1463.922  272.923    0.000  272.923      318.891 1091.147    0.000 1091.147      232.834 1994.368    0.000 1994.368
740.00  1318.952  335.765    0.000  335.765      295.373  909.446    0.000  909.446      141.350 1641.904    0.000 1641.904
741.00  1347.751  307.675    0.000  307.675      389.753  859.290    0.000  859.290      202.575 1840.051    0.000 1840.051
742.00  1403.146  363.010    0.000  363.010      354.214  912.034    0.000  912.034      222.380 1989.545    0.000 1989.545
743.00  1525.842  280.082    0.000  280.082      336.963  997.289    0.000  997.289      425.357 1852.618    0.000 1852.618
744.00  1378.367  275.958    0.000  275.958      324.729  941.611    0.000  941.611      223.184 1701.516    0.000 1701.516
745.00  1385.349  270.339    0.000  270.339      273.281 1025.089    0.000 1025.089       79.623 1645.819    0.000 1645.819
746.00  1436.741  284.426    0.000  284.426      376.867 1020.582    0.000 1020.582      291.948 2029.046    0.000 2029.046
747.00  1337.354  258.726    0.000  258.726      218.069 1029.883    0.000 1029.883        0.000 2106.162    0.000 2106.162
748.00  1480.405  277.963    0.000  277.963      286.641 1135.004    0.000 1135.004       29.858 2401.338    0.000 2401.338
749.00  1316.802  330.124    0.000  330.124      236.923 1075.161    0.000 1075.161       59.717 2020.911    0.000 2020.911
750.00  1413.714  297.891    0.000  297.891      279.715 1079.683    0.000 1079.683       59.717 1967.523    0.000 1967.523
751.00  1511.864  237.790    0.000  237.790      238.817 1096.624    0.000 1096.624        0.000 1896.339    0.000 1896.339
752.00  1367.250  227.212    0.000  227.212      323.388 1077.792    0.000 1077.792        9.953 2164.772    0.000 2164.772
753.00  1452.066  235.761    0.000  235.761      298.049 1127.078    0.000 1127.078        0.000 2481.655    0.000 2481.655
754.00  1429.708  232.896    0.000  232.896      155.463 1135.847    0.000 1135.847        0.000 2137.517    0.000 2137.517
755.00  1425.514  206.137    0.000  206.137      248.594  952.938    0.000  952.938        9.953 1861.166    0.000 1861.166
756.00  1206.683  290.711    0.000  290.711      346.824  835.001    0.000  835.001      179.553 1611.547    0.000 1611.547
757.00  1186.326  330.541    0.000  330.541      269.868  797.433    0.000  797.433      149.292 1409.274    0.000 1409.274
758.00  1259.130  297.834    0.000  297.834      336.833  801.671    0.000  801.671      191.516 1485.277    0.000 1485.277
759.00  1465.028  190.677    0.000  190.677      259.186  955.747    0.000  955.747        0.000 2006.935    0.000 2006.935
760.00  1311.306  237.901    0.000  237.901      256.505  924.881    0.000  924.881        0.000 1963.107    0.000 1963.107
761.00  1406.758  247.395    0.000  247.395      193.249  953.836    0.000  953.836        0.000 1784.860    0.000 1784.860
762.00  1260.515  341.462    0.000  341.462      144.097 1002.250    0.000 1002.250        0.000 2065.943    0.000 2065.943
763.00  1329.511  312.985    0.000  312.985      212.621  935.645    0.000  935.645        0.000 1957.575    0.000 1957.575
764.00  1401.375  235.833    0.000  235.833      218.505  980.264    0.000  980.264        0.000 1920.885    0.000 1920.885
765.00  1328.101  283.211    0.000  283.211      219.930  897.305    0.000  897.305       40.012 1855.240    0.000 1855.240
766.00  1301.337  334.755    0.000  334.755      303.149  889.030    0.000  889.030       50.568 1645.826    0.000 1645.826
767.00  1359.699  207.040    0.000  207.040      338.043  928.813    0.000  928.813       71.077 1922.591    0.000 1922.591
768.00  1264.741  239.192    0.000  239.192      278.939  828.083    0.000  828.083       60.923 1708.557    0.000 1708.557
769.00  1322.472  245.856    0.000  245.856      303.198  926.953    0.000  926.953        0.000 1949.733    0.000 1949.733
770.00  1356.069  300.987    0.000  300.987      437.993  777.032    0.000  777.032      243.592 1581.190    0.000 1581.190
771.00  1463.244  271.164    0.000  271.164      437.398  945.988    0.000  945.988       89.575 2145.583    0.000 2145.583
772.00  1351.305  272.127    0.000  272.127      326.418  915.254    0.000  915.254       70.675 1835.942    0.000 1835.942
773.00  1393.641  325.857    0.000  325.857      306.442  946.985    0.000  946.985       30.462 1898.573    0.000 1898.573
774.00  1353.365  276.336    0.000  276.336      349.981  968.950    0.000  968.950      100.332 1780.046    0.000 1780.046
775.00  1315.366  304.013    0.000  304.013      317.466  873.399    0.000  873.399      169.198 1763.255    0.000 1763.255
776.00  1334.141  351.103    0.000  351.103      293.992  892.597    0.000  892.597       60.722 1841.270    0.000 1841.270
777.00  1318.513  261.362    0.000  261.362      352.267  866.014    0.000  866.014      179.553 1843.078    0.000 1843.078
778.00  1381.380  284.343    0.000  284.343      484.438  867.911    0.000  867.911      421.436 1624.621    0.000 1624.621
779.00  1298.823  282.333    0.000  282.333      437.870  799.128    0.000  799.128      228.915 1827.495    0.000 1827.495
780.00  1330.960  300.421    0.000  300.421      511.934  793.555    0.000  793.555      477.936 1705.852    0.000 1705.852
781.00  1246.509  271.064    0.000  271.064      311.719  874.181    0.000  874.181      189.104 1842.073    0.000 1842.073
782.00  1313.580  283.463    0.000  283.463      341.592  968.646    0.000  968.646      228.915 1712.990    0.000 1712.990
783.00  1250.261  342.143    0.000  342.143      343.971  979.359    0.000  979.359      209.009 1946.926    0.000 1946.926
784.00  1337.575  294.872    0.000  294.872      391.874  989.095    0.000  989.095      308.537 1816.740    0.000 1816.740
785.00  1311.008  295.404    0.000  295.404      298.964  925.193    0.000  925.193       99.528 1854.739    0.000 1854.739
786.00  1326.182  299.776    0.000  299.776      449.416  780.536    0.000  780.536      248.820 1557.463    0.000 1557.463
787.00  1314.669  292.528    0.000  292.528      442.155  836.392    0.000  836.392      289.436 1672.170    0.000 1672.170
788.00  1384.372  263.721    0.000  263.721      424.689  854.680    0.000  854.680      199.257 1847.100    0.000 1847.100
789.00  1241.579  343.819    0.000  343.819      355.600  939.897    0.000  939.897      109.481 1934.465    0.000 1934.465
790.00  1327.810  357.759    0.000  357.759      403.114  865.059    0.000  865.059      248.820 1845.390    0.000 1845.390
791.00  1312.791  325.393    0.000  325.393      309.123  998.347    0.000  998.347      139.339 1890.528    0.000 1890.528
792.00  1377.448  216.483    0.000  216.483      347.342  842.097    0.000  842.097      209.009 1544.795    0.000 1544.795
793.00  1274.885  288.951    0.000  288.951      180.633  971.026    0.000  971.026       59.717 1744.356    0.000 1744.356
794.00  1292.533  295.432    0.000  295.432      333.461  901.198    0.000  901.198       99.930 1866.802    0.000 1866.802
795.00  1190.493  374.493    0.000  374.493      295.549  926.146    0.000  926.146       99.528 1924.811    0.000 1924.811
796.00  1255.539  317.462    0.000  317.462      469.133  754.725    0.000  754.725      358.301 1721.431    0.000 1721.431
797.00  1208.916  334.552    0.000  334.552      426.632  771.549    0.000  771.549      338.597 1530.923    0.000 1530.923
798.00  1230.345  361.510    0.000  361.510      306.098  860.251    0.000  860.251      139.943 1900.881    0.000 1900.881
799.00  1269.713  383.348    0.000  383.348      322.178  986.190    0.000  986.190      241.079 2027.953    0.000 2027.953
800.00  1181.307  385.177    0.000  385.177      206.096 1078.970    0.000 1078.970       70.474 2128.991    0.000 2128.991
801.00  1201.877  390.142    0.000  390.142      201.904 1139.761    0.000 1139.761      149.292 2029.868    0.000 2029.868
802.00  1225.472  342.949    0.000  342.949      220.274 1020.221    0.000 1020.221       69.670 1852.324    0.000 1852.324
803.00  1149.736  381.110    0.000  381.110      226.202  971.843    0.000  971.843       19.906 1724.649    0.000 1724.649
804.00  1345.809  238.958    0.000  238.958      368.788  849.922    0.000  849.922      218.962 1674.886    0.000 1674.886
805.00  1235.606  313.414    0.000  313.414      309.122  835.274    0.000  835.274      219.163 1340.010    0.000 1340.010
806.00  1422.913  316.850    0.000  316.850      457.024  870.291    0.000  870.291      569.723 1475.026    0.000 1475.026
807.00  1257.281  371.805    0.000  371.805      325.718  802.326    0.000  802.326      232.332 1815.430    0.000 1815.430
808.00  1246.979  375.922    0.000  375.922      322.393  963.813    0.000  963.813      200.464 1803.068    0.000 1803.068
809.00  1355.705  340.515    0.000  340.515      283.917  945.119    0.000  945.119      179.754 1675.488    0.000 1675.488
810.00  1189.167  415.591    0.000  415.591      198.315 1027.741    0.000 1027.741       89.575 1953.060    0.000 1953.060
811.00  1349.086  350.208    0.000  350.208      446.088  852.692    0.000  852.692      329.046 1733.797    0.000 1733.797
812.00  1325.087  277.167    0.000  277.167      376.177  851.301    0.000  851.301      233.438 1820.152    0.000 1820.152
813.00  1320.846  308.889    0.000  308.889      415.523  786.463    0.000  786.463      415.103 1416.114    0.000 1416.114
814.00  1380.871  287.182    0.000  287.182      410.983  777.595    0.000  777.595      374.085 1380.023    0.000 1380.023
815.00  1323.087  310.421    0.000  310.421      390.314  844.214    0.000  844.214      223.385 1466.578    0.000 1466.578
816.00  1388.043  337.982    0.000  337.982      362.124  859.739    0.000  859.739      232.534 1754.808    0.000 1754.808
817.00  1349.890  363.574    0.000  363.574      489.146  792.073    0.000  792.073      333.670 1562.389    0.000 1562.389
818.00  1380.393  273.020    0.000  273.020      495.334  717.156    0.000  717.156      362.323 1668.051    0.000 1668.051
819.00  1466.464  274.681    0.000  274.681      456.420  778.323    0.000  778.323      243.291 1483.869    0.000 1483.869
820.00  1310.442  268.535    0.000  268.535      280.545  926.965    0.000  926.965      182.770 1603.005    0.000 1603.005
821.00  1326.312  295.140    0.000  295.140      332.211  880.965    0.000  880.965      262.191 1611.247    0.000 1611.247
822.00  1238.430  327.278    0.000  327.278      336.791  821.519    0.000  821.519      269.932 1502.572    0.000 1502.572
823.00  1362.261  244.657    0.000  244.657      354.002  778.981    0.000  778.981      289.034 1510.716    0.000 1510.716
824.00  1263.187  328.490    0.000  328.490      398.878  812.576    0.000  812.576      223.184 1602.303    0.000 1602.303
825.00  1470.883  188.021    0.000  188.021      415.736  830.686    0.000  830.686      343.824 1625.725    0.000 1625.725
826.00  1385.775  282.656    0.000  282.656      418.720  871.754    0.000  871.754      401.531 1732.895    0.000 1732.895
827.00  1339.870  328.182    0.000  328.182      449.851  858.102    0.000  858.102      239.471 1692.682    0.000 1692.682
828.00  1321.277  341.630    0.000  341.630      496.060  831.847    0.000  831.847      368.254 1538.762    0.000 1538.762
829.00  1354.253  269.448    0.000  269.448      443.094  764.104    0.000  764.104      340.607 1515.540    0.000 1515.540
830.00  1477.267  193.608    0.000  193.608      424.117  756.530    0.000  756.530      290.039 1703.435    0.000 1703.435
831.00  1322.511  292.192    0.000  292.192      311.197  974.514    0.000  974.514      229.518 1935.262    0.000 1935.262
832.00  1291.565  315.106    0.000  315.106      403.154  869.114    0.000  869.114      309.342 1874.540    0.000 1874.540
833.00  1291.080  316.119    0.000  316.119      522.003  797.133    0.000  797.133      279.483 1808.393    0.000 1808.393
834.00  1404.611  301.692    0.000  301.692      425.248  851.266    0.000  851.266      433.199 1561.987    0.000 1561.987
835.00  1284.341  298.663    0.000  298.663      419.804  827.963    0.000  827.963      519.356 1440.643    0.000 1440.643
836.00  1286.533  240.903    0.000  240.903      260.310  938.301    0.000  938.301      129.387 1624.520    0.000 1624.520
837.00  1266.620  285.998    0.000  285.998      266.754  939.808    0.000  939.808      189.908 1647.841    0.000 1647.841
838.00  1301.157  323.759    0.000  323.759      213.402  960.994    0.000  960.994       60.923 1613.459    0.000 1613.459
839.00  1237.249  341.247    0.000  341.247      264.246  920.223    0.000  920.223      142.154 1814.728    0.000 1814.728
840.00  1224.199  339.982    0.000  339.982      247.946  875.996    0.000  875.996      132.000 1525.291    0.000 1525.291
841.00  1323.887  285.262    0.000  285.262      281.711  953.861    0.000  953.861      139.339 1766.171    0.000 1766.171
842.00  1241.446  365.456    0.000  365.456      257.936  942.970    0.000  942.970      149.292 1698.010    0.000 1698.010
843.00  1269.565  326.775    0.000  326.775      207.822  956.756    0.000  956.756       60.923 1788.489    0.000 1788.489
844.00  1245.279  386.723    0.000  386.723      254.512  953.514    0.000  953.514       20.207 2058.319    0.000 2058.319
845.00  1315.032  330.485    0.000  330.485      359.532  891.739    0.000  891.739      239.672 1763.356    0.000 1763.356
846.00  1274.458  305.675    0.000  305.675      258.410  965.710    0.000  965.710      109.481 2005.741    0.000 2005.741
847.00  1335.818  326.092    0.000  326.092      343.622  915.081    0.000  915.081      278.880 1878.867    0.000 1878.867
848.00  1323.266  313.280    0.000  313.280      234.024 1020.920    0.000 1020.920      258.773 1837.951    0.000 1837.951
849.00  1342.245  273.600    0.000  273.600      302.076  907.948    0.000  907.948      258.773 1947.030    0.000 1947.030
850.00  1221.663  333.787    0.000  333.787      210.807  949.232    0.000  949.232      202.474 1894.148    0.000 1894.148
851.00  1416.551  239.670    0.000  239.670      185.080  975.564    0.000  975.564       81.231 1937.077    0.000 1937.077
852.00  1183.500  345.530    0.000  345.530      199.178  957.229    0.000  957.229      149.292 1945.921    0.000 1945.921
853.00  1324.084  204.591    0.000  204.591      219.023  849.797    0.000  849.797       69.871 1814.225    0.000 1814.225
854.00  1314.025  257.847    0.000  257.847      188.242  939.332    0.000  939.332      179.151 1902.191    0.000 1902.191
855.00  1359.767  254.746    0.000  254.746      194.940  899.814    0.000  899.814      109.481 1844.584    0.000 1844.584
856.00  1330.742  336.301    0.000  336.301      333.765  834.965    0.000  834.965      298.585 1663.825    0.000 1663.825
857.00  1339.353  342.692    0.000  342.692      316.988  828.827    0.000  828.827      230.322 1754.806    0.000 1754.806
858.00  1359.272  311.724    0.000  311.724      149.072  912.576    0.000  912.576       19.906 1692.682    0.000 1692.682
859.00  1262.949  359.889    0.000  359.889      144.531  900.558    0.000  900.558      119.434 1698.913    0.000 1698.913
860.00  1378.854  287.343    0.000  287.343      235.886  896.492    0.000  896.492      258.773 1705.449    0.000 1705.449
861.00  1294.105  280.387    0.000  280.387      168.700  890.871    0.000  890.871        9.953 1647.138    0.000 1647.138
862.00  1461.376  210.220    0.000  210.220      336.535  836.833    0.000  836.833      298.987 1725.152    0.000 1725.152
863.00  1394.826  246.638    0.000  246.638      275.532  918.283    0.000  918.283      189.104 1846.798    0.000 1846.798
864.00  1403.291  277.728    0.000  277.728      202.509  936.265    0.000  936.265       89.575 1776.424    0.000 1776.424
865.00  1301.349  396.386    0.000  396.386      187.464  918.110    0.000  918.110      209.009 1555.655    0.000 1555.655
866.00  1264.442  369.512    0.000  369.512      337.833  821.788    0.000  821.788      139.339 1434.010    0.000 1434.010
867.00  1386.241  180.713    0.000  180.713      390.275  792.904    0.000  792.904      368.254 1543.790    0.000 1543.790
868.00  1255.557  343.833    0.000  343.833      226.720 1006.048    0.000 1006.048        0.000 1794.523    0.000 1794.523
869.00  1333.672  304.633    0.000  304.633      325.467  890.135    0.000  890.135      218.962 1744.354    0.000 1744.354
870.00  1288.868  270.606    0.000  270.606      278.513  919.185    0.000  919.185      189.506 1883.490    0.000 1883.490
871.00  1302.684  280.659    0.000  280.659      209.554  926.322    0.000  926.322       99.528 1594.658    0.000 1594.658
872.00  1314.101  347.792    0.000  347.792      223.434  803.627    0.000  803.627      149.292 1439.739    0.000 1439.739
873.00  1315.978  313.043    0.000  313.043      209.946  985.382    0.000  985.382       39.811 1835.338    0.000 1835.338
874.00  1281.839  313.611    0.000  313.611      281.628  896.237    0.000  896.237      109.481 1466.179    0.000 1466.179
875.00  1311.795  345.964    0.000  345.964      235.540  900.213    0.000  900.213      119.434 1614.164    0.000 1614.164
876.00  1228.071  361.038    0.000  361.038      203.157  876.565    0.000  876.565       50.769 1702.032    0.000 1702.032
877.00  1353.518  326.478    0.000  326.478      229.746 1010.845    0.000 1010.845      179.553 1611.147    0.000 1611.147
878.00  1274.454  336.801    0.000  336.801      279.206  871.250    0.000  871.250      159.245 1656.288    0.000 1656.288
879.00  1339.217  319.925    0.000  319.925      253.133  807.779    0.000  807.779      159.245 1519.059    0.000 1519.059
880.00  1346.732  343.429    0.000  343.429      231.563  834.372    0.000  834.372      139.339 1456.127    0.000 1456.127
881.00  1333.978  259.323    0.000  259.323      277.086  846.946    0.000  846.946      159.647 1602.903    0.000 1602.903
882.00  1446.800  271.490    0.000  271.490      187.464 1061.650    0.000 1061.650       29.858 1968.545    0.000 1968.545
883.00  1419.450  263.279    0.000  263.279      227.585  789.016    0.000  789.016       59.717 1585.412    0.000 1585.412
884.00  1298.340  364.396    0.000  364.396      216.258  851.876    0.000  851.876       99.528 1635.879    0.000 1635.879
885.00  1320.155  302.779    0.000  302.779      455.516  713.007    0.000  713.007      318.490 1660.007    0.000 1660.007
886.00  1288.022  365.784    0.000  365.784      320.798  942.194    0.000  942.194      149.292 1753.404    0.000 1753.404
887.00  1330.074  337.245    0.000  337.245      244.533  883.742    0.000  883.742      109.481 1797.838    0.000 1797.838
888.00  1249.767  359.436    0.000  359.436      231.390  875.439    0.000  875.439      288.632 1657.393    0.000 1657.393
889.00  1346.302  333.029    0.000  333.029      305.234  830.648    0.000  830.648      218.962 1687.755    0.000 1687.755
890.00  1262.336  302.169    0.000  302.169      236.751  885.336    0.000  885.336       79.623 1737.016    0.000 1737.016
891.00  1334.545  322.049    0.000  322.049      359.968  741.283    0.000  741.283      268.726 1742.242    0.000 1742.242
892.00  1382.199  302.018    0.000  302.018      379.078  805.449    0.000  805.449      261.186 1784.167    0.000 1784.167
893.00  1387.674  268.215    0.000  268.215      340.772  748.628    0.000  748.628      308.537 1660.307    0.000 1660.307
894.00  1318.301  315.198    0.000  315.198      384.695  702.374    0.000  702.374      370.868 1491.815    0.000 1491.815
895.00  1286.845  336.343    0.000  336.343      394.642  763.420    0.000  763.420      358.502 1427.977    0.000 1427.977
896.00  1329.861  314.872    0.000  314.872      320.971  854.676    0.000  854.676      218.962 1715.197    0.000 1715.197
897.00  1217.777  311.131    0.000  311.131      270.992  872.237    0.000  872.237      149.292 1749.079    0.000 1749.079
898.00  1154.350  362.877    0.000  362.877      337.700  767.223    0.000  767.223      321.908 1566.107    0.000 1566.107
899.00  1288.576  342.901    0.000  342.901      388.589  805.790    0.000  805.790      278.679 1296.781    0.000 1296.781
900.00  1371.484  293.331    0.000  293.331      335.844  810.503    0.000  810.503      218.962 1506.593    0.000 1506.593
901.00  1379.987  264.414    0.000  264.414      350.543  887.158    0.000  887.158      209.009 1586.217    0.000 1586.217
902.00  1305.762  331.881    0.000  331.881      464.070  785.766    0.000  785.766      379.816 1548.012    0.000 1548.012
903.00  1347.072  321.868    0.000  321.868      250.277  898.349    0.000  898.349        0.000 1988.848    0.000 1988.848
904.00  1304.438  325.360    0.000  325.360      293.253  862.853    0.000  862.853      159.245 1736.111    0.000 1736.111
905.00  1386.138  257.652    0.000  257.652      258.149  849.193    0.000  849.193      139.339 1493.523    0.000 1493.523
906.00  1390.464  237.999    0.000  237.999      352.876  806.736    0.000  806.736       39.811 1877.160    0.000 1877.160
907.00  1428.354  193.131    0.000  193.131      198.959  894.889    0.000  894.889        0.000 1535.749    0.000 1535.749
908.00  1201.611  385.354    0.000  385.354      265.976  848.588    0.000  848.588      149.493 1586.417    0.000 1586.417
909.00  1349.691  295.945    0.000  295.945      204.238  935.445    0.000  935.445       59.717 1628.843    0.000 1628.843
910.00  1292.876  267.360    0.000  267.360      287.851  784.816    0.000  784.816       81.231 1434.108    0.000 1434.108
911.00  1424.724  268.267    0.000  268.267      330.696  705.357    0.000  705.357      242.889 1332.570    0.000 1332.570
912.00  1219.308  306.868    0.000  306.868      293.387  751.703    0.000  751.703      119.635 1424.458    0.000 1424.458
913.00  1416.942  189.566    0.000  189.566      337.959  729.569    0.000  729.569      253.847 1372.281    0.000 1372.281
914.00  1360.439  251.787    0.000  251.787      270.556  784.818    0.000  784.818      284.309 1312.262    0.000 1312.262
915.00  1375.183  215.460    0.000  215.460      427.802  782.874    0.000  782.874      348.751 1422.849    0.000 1422.849
916.00  1418.425  260.158    0.000  260.158      274.925  824.209    0.000  824.209      169.801 1413.199    0.000 1413.199
917.00  1504.473  207.576    0.000  207.576      323.172  739.591    0.000  739.591      248.820 1241.082    0.000 1241.082
918.00  1447.609  232.761    0.000  232.761      452.443  689.448    0.000  689.448      399.520 1251.540    0.000 1251.540
919.00  1478.110  219.511    0.000  219.511      328.061  812.183    0.000  812.183      199.056 1580.183    0.000 1580.183
920.00  1394.561  288.023    0.000  288.023      219.976  898.822    0.000  898.822      149.292 1545.901    0.000 1545.901
921.00  1395.258  210.673    0.000  210.673      372.419  741.941    0.000  741.941      179.754 1672.777    0.000 1672.777
922.00  1479.303  251.305    0.000  251.305      297.143  769.516    0.000  769.516      130.392 1658.296    0.000 1658.296
923.00  1347.374  333.062    0.000  333.062      382.191  826.154    0.000  826.154      209.009 1484.176    0.000 1484.176
924.00  1396.717  247.648    0.000  247.648      273.023  861.174    0.000  861.174      229.518 1778.537    0.000 1778.537
925.00  1419.308  181.187    0.000  181.187      282.793  930.605    0.000  930.605      238.868 1685.645    0.000 1685.645
926.00  1435.394  223.472    0.000  223.472      261.091  867.744    0.000  867.744      209.009 1659.805    0.000 1659.805
927.00  1358.988  243.978    0.000  243.978      302.724  781.062    0.000  781.062      228.915 1501.869    0.000 1501.869
928.00  1291.885  288.123    0.000  288.123      160.140  964.196    0.000  964.196       69.670 1671.267    0.000 1671.267
929.00  1334.923  267.054    0.000  267.054      229.660  926.330    0.000  926.330       99.528 1841.270    0.000 1841.270
930.00  1368.563  257.584    0.000  257.584      193.343  955.808    0.000  955.808      109.481 1613.559    0.000 1613.559
931.00  1448.033  212.870    0.000  212.870      297.624  831.767    0.000  831.767      209.009 1698.409    0.000 1698.409
932.00  1434.081  180.753    0.000  180.753      287.030  793.467    0.000  793.467      189.104 1468.590    0.000 1468.590
933.00  1399.959  213.242    0.000  213.242      276.959  925.543    0.000  925.543       59.717 1685.744    0.000 1685.744
934.00  1442.851  265.028    0.000  265.028      231.476  914.438    0.000  914.438       49.764 1719.926    0.000 1719.926
935.00  1470.381  255.883    0.000  255.883      306.875  943.222    0.000  943.222      248.820 1576.863    0.000 1576.863
936.00  1506.657  215.095    0.000  215.095      351.317  904.783    0.000  904.783      228.915 1926.014    0.000 1926.014
937.00  1481.395  231.158    0.000  231.158      488.501  693.377    0.000  693.377      179.955 1564.197    0.000 1564.197
938.00  1430.469  254.809    0.000  254.809      365.586  776.905    0.000  776.905      258.773 1573.344    0.000 1573.344
939.00  1382.414  195.919    0.000  195.919      331.125  797.910    0.000  797.910      280.086 1617.177    0.000 1617.177
940.00  1486.239  262.700    0.000  262.700      284.133  830.514    0.000  830.514      209.009 1426.868    0.000 1426.868
941.00  1472.698  264.028    0.000  264.028      331.171  806.005    0.000  806.005      249.826 1641.509    0.000 1641.509
942.00  1390.249  258.141    0.000  258.141      372.158  827.834    0.000  827.834      280.488 1585.109    0.000 1585.109
943.00  1411.248  272.402    0.000  272.402      301.126  907.858    0.000  907.858      149.292 1756.721    0.000 1756.721
944.00  1483.122  191.430    0.000  191.430      330.784  814.343    0.000  814.343      189.104 1637.787    0.000 1637.787
945.00  1392.952  234.086    0.000  234.086      343.103  801.549    0.000  801.549      239.672 1483.168    0.000 1483.168
946.00  1449.432  262.945    0.000  262.945      307.525  845.608    0.000  845.608      278.679 1665.738    0.000 1665.738
947.00  1391.741  240.539    0.000  240.539      269.090  804.317    0.000  804.317       69.670 1566.109    0.000 1566.109
948.00  1420.295  228.232    0.000  228.232      243.017  864.760    0.000  864.760       89.575 1463.464    0.000 1463.464
949.00  1444.608  245.413    0.000  245.413      266.582  882.875    0.000  882.875      248.820 1485.682    0.000 1485.682
950.00  1467.755  234.952    0.000  234.952      295.203  836.702    0.000  836.702      150.298 1608.836    0.000 1608.836
951.00  1455.188  233.028    0.000  233.028      318.027  836.440    0.000  836.440      209.009 1533.536    0.000 1533.536
952.00  1466.352  236.348    0.000  236.348      268.481  870.765    0.000  870.765      219.565 1543.690    0.000 1543.690
953.00  1416.241  266.503    0.000  266.503      311.113  815.990    0.000  815.990      209.009 1475.629    0.000 1475.629
954.00  1532.102  231.232    0.000  231.232      317.122  771.024    0.000  771.024      191.717 1510.613    0.000 1510.613
955.00  1404.936  194.635    0.000  194.635      254.216  750.142    0.000  750.142      162.462 1236.761    0.000 1236.761
956.00  1329.607  237.316    0.000  237.316      202.375  894.625    0.000  894.625       40.616 1590.535    0.000 1590.535
957.00  1444.753  184.613    0.000  184.613      270.040  803.149    0.000  803.149       90.179 1456.024    0.000 1456.024
958.00  1444.100  227.412    0.000  227.412      420.796  696.190    0.000  696.190       89.575 1505.688    0.000 1505.688
959.00  1312.915  262.447    0.000  262.447      282.576  801.629    0.000  801.629       49.764 1488.697    0.000 1488.697
960.00  1377.284  244.011    0.000  244.011      276.137  807.130    0.000  807.130       79.623 1555.956    0.000 1555.956
961.00  1347.621  261.229    0.000  261.229      306.659  840.718    0.000  840.718      149.292 1546.404    0.000 1546.404
962.00  1349.904  253.485    0.000  253.485      327.886  808.511    0.000  808.511      179.151 1558.871    0.000 1558.871
963.00  1313.265  247.127    0.000  247.127      231.774  826.453    0.000  826.453       59.717 1566.509    0.000 1566.509
964.00  1311.013  241.664    0.000  241.664      396.840  705.139    0.000  705.139      219.364 1526.196    0.000 1526.196
965.00  1364.996  253.116    0.000  253.116      215.127  874.478    0.000  874.478      132.000 1549.417    0.000 1549.417
966.00  1236.011  296.764    0.000  296.764      122.699  963.802    0.000  963.802       19.906 1519.861    0.000 1519.861
967.00  1236.929  260.497    0.000  260.497      296.367  774.873    0.000  774.873      169.198 1340.812    0.000 1340.812
968.00  1345.187  252.228    0.000  252.228      244.314  914.990    0.000  914.990       49.764 1770.289    0.000 1770.289
969.00  1332.929  233.001    0.000  233.001      193.773  926.055    0.000  926.055       50.367 1690.466    0.000 1690.466
970.00  1352.523  256.115    0.000  256.115      171.420  903.544    0.000  903.544      101.539 1605.919    0.000 1605.919
971.00  1366.239  239.923    0.000  239.923      308.171  832.329    0.000  832.329       90.380 1867.204    0.000 1867.204
972.00  1305.869  281.057    0.000  281.057      227.107  869.552    0.000  869.552      149.292 1638.390    0.000 1638.390
973.00  1245.047  260.959    0.000  260.959      273.799  796.880    0.000  796.880      199.056 1388.868    0.000 1388.868
974.00  1210.105  269.353    0.000  269.353      212.236  878.634    0.000  878.634       70.876 1497.847    0.000 1497.847
975.00  1280.504  233.899    0.000  233.899      282.880  786.288    0.000  786.288      199.056 1517.350    0.000 1517.350
976.00  1333.428  261.418    0.000  261.418      270.430  940.506    0.000  940.506      189.104 1599.888    0.000 1599.888
977.00  1249.182  207.253    0.000  207.253      107.479  972.874    0.000  972.874        0.000 1389.368    0.000 1389.368
978.00  1235.254  247.546    0.000  247.546       78.340 1085.148    0.000 1085.148        0.000 1833.423    0.000 1833.423
979.00  1353.881  261.827    0.000  261.827      212.493 1055.845    0.000 1055.845        0.000 1952.455    0.000 1952.455
980.00  1410.038  213.995    0.000  213.995      108.990 1116.485    0.000 1116.485        0.000 2018.391    0.000 2018.391
981.00  1268.637  256.467    0.000  256.467       40.896 1177.404    0.000 1177.404        0.000 2157.826    0.000 2157.826
982.00  1192.834  258.978    0.000  258.978       88.240 1017.710    0.000 1017.710        0.000 1760.333    0.000 1760.333
983.00  1334.577  244.155    0.000  244.155      120.230  931.545    0.000  931.545        0.000 1504.377    0.000 1504.377
984.00  1277.817  213.469    0.000  213.469      203.757  798.814    0.000  798.814       19.906 1499.548    0.000 1499.548
985.00  1300.903  235.806    0.000  235.806      131.426  831.152    0.000  831.152        0.000 1490.498    0.000 1490.498
986.00  1278.616  242.538    0.000  242.538      168.436  906.253    0.000  906.253        0.000 1619.588    0.000 1619.588
987.00  1275.067  224.159    0.000  224.159      100.777  907.673    0.000  907.673        0.000 1752.485    0.000 1752.485
988.00  1278.579  214.585    0.000  214.585      126.672  856.921    0.000  856.921        0.000 1670.958    0.000 1670.958
989.00  1198.278  259.551    0.000  259.551       93.985  808.712    0.000  808.712        0.000 1347.138    0.000 1347.138
990.00  1318.414  244.176    0.000  244.176      166.057  870.877    0.000  870.877        9.953 1922.283    0.000 1922.283
991.00  1273.801  245.988    0.000  245.988      143.362  926.476    0.000  926.476        9.953 1831.303    0.000 1831.303
992.00  1213.897  262.974    0.000  262.974       55.641 1058.379    0.000 1058.379        0.000 1882.073    0.000 1882.073
993.00  1325.486  244.684    0.000  244.684      131.905  904.733    0.000  904.733        0.000 1791.693    0.000 1791.693
994.00  1242.965  316.465    0.000  316.465      121.657  998.616    0.000  998.616       80.024 1845.163    0.000 1845.163
995.00  1148.980  290.933    0.000  290.933       74.186 1058.201    0.000 1058.201        0.000 1843.358    0.000 1843.358
996.00  1215.265  239.523    0.000  239.523      101.596  898.195    0.000  898.195       30.159 1691.554    0.000 1691.554
997.00  1214.764  227.171    0.000  227.171      101.337  966.033    0.000  966.033       79.923 1660.288    0.000 1660.288
998.00  1222.779  217.316    0.000  217.316      136.487  886.492    0.000  886.492        0.000 1378.909    0.000 1378.909
999.00  1280.421  187.455    0.000  187.455       65.498 1059.364    0.000 1059.364        0.000 1826.567    0.000 1826.567
1000.00  1286.027  217.716    0.000  217.716       94.206 1229.413    0.000 1229.413        0.000 2538.046    0.000 2538.046
1001.00  1312.976  182.506    0.000  182.506      208.994 1145.880    0.000 1145.880        0.000 2261.775    0.000 2261.775
1002.00  1305.049  226.578    0.000  226.578       50.065 1301.303    0.000 1301.303        0.000 2543.472    0.000 2543.472
1003.00  1268.473  300.791    0.000  300.791      132.812 1231.318    0.000 1231.318        0.000 2197.037    0.000 2197.037
1004.00  1312.406  206.052    0.000  206.052      144.315 1182.976    0.000 1182.976        0.000 2464.449    0.000 2464.449
1005.00  1229.784  232.866    0.000  232.866      176.395 1146.091    0.000 1146.091        0.000 2381.711    0.000 2381.711
1006.00  1283.174  209.830    0.000  209.830      140.684 1137.705    0.000 1137.705        0.000 2319.276    0.000 2319.276
1007.00  1331.871  215.056    0.000  215.056      155.297 1115.012    0.000 1115.012        0.000 2359.189    0.000 2359.189
1008.00  1285.069  237.214    0.000  237.214      250.974 1054.746    0.000 1054.746        9.953 2459.227    0.000 2459.227
1009.00  1386.906  190.202    0.000  190.202      331.520 1008.969    0.000 1008.969       59.717 2355.181    0.000 2355.181
1010.00  1399.983  214.679    0.000  214.679       98.834 1177.185    0.000 1177.185        0.000 2393.377    0.000 2393.377
1011.00  1359.705  193.093    0.000  193.093      146.564 1060.499    0.000 1060.499        0.000 2351.358    0.000 2351.358
1012.00  1398.637  176.026    0.000  176.026      188.156 1095.044    0.000 1095.044        0.000 2471.395    0.000 2471.395
1013.00  1479.678  163.704    0.000  163.704      241.030  975.203    0.000  975.203        0.000 2106.668    0.000 2106.668
1014.00  1408.483  195.366    0.000  195.366       46.949 1190.038    0.000 1190.038        0.000 1908.618    0.000 1908.618
1015.00  1367.784  219.577    0.000  219.577      205.792 1059.898    0.000 1059.898       81.231 2279.282    0.000 2279.282
1016.00  1237.602  282.310    0.000  282.310      200.953  950.533    0.000  950.533        9.953 1838.554    0.000 1838.554
1017.00  1259.935  248.186    0.000  248.186      164.200 1039.672    0.000 1039.672       30.462 2123.758    0.000 2123.758
1018.00  1327.705  212.736    0.000  212.736      210.983  907.728    0.000  907.728      253.847 1571.637    0.000 1571.637
1019.00  1271.857  272.123    0.000  272.123      203.846  837.780    0.000  837.780       90.983 1522.879    0.000 1522.879
1020.00  1121.371  333.175    0.000  333.175      148.420  919.095    0.000  919.095       10.154 1512.419    0.000 1512.419
1021.00  1354.300  200.494    0.000  200.494      258.277  886.368    0.000  886.368      131.799 1669.253    0.000 1669.253
1022.00  1202.298  358.749    0.000  358.749      125.591  977.849    0.000  977.849       20.308 1673.674    0.000 1673.674
1023.00  1382.230  227.506    0.000  227.506      186.335 1059.992    0.000 1059.992        0.000 1847.595    0.000 1847.595
1024.00  1233.139  306.418    0.000  306.418      119.324  947.315    0.000  947.315        0.000 1421.129    0.000 1421.129
1025.00  1214.692  293.423    0.000  293.423      160.007  968.642    0.000  968.642       20.107 1599.982    0.000 1599.982
1026.00  1155.882  355.510    0.000  355.510      157.584 1029.941    0.000 1029.941        0.000 1802.251    0.000 1802.251
1027.00  1159.503  290.733    0.000  290.733      133.933  959.942    0.000  959.942        0.000 1693.369    0.000 1693.369
1028.00  1238.058  283.805    0.000  283.805      158.532  960.979    0.000  960.979        0.000 1917.259    0.000 1917.259
1029.00  1338.404  185.221    0.000  185.221      158.273  983.636    0.000  983.636        0.000 1709.962    0.000 1709.962
1030.00  1260.198  194.378    0.000  194.378      174.487  988.432    0.000  988.432       20.207 1754.395    0.000 1754.395
1031.00  1314.151  197.573    0.000  197.573      203.193  887.398    0.000  887.398      101.136 1540.965    0.000 1540.965
1032.00  1348.359  193.399    0.000  193.399      161.782  873.261    0.000  873.261        0.000 1628.733    0.000 1628.733
1033.00  1315.059  231.870    0.000  231.870      154.643  785.752    0.000  785.752        0.000 1549.508    0.000 1549.508
1034.00  1255.225  243.078    0.000  243.078      141.240  916.108    0.000  916.108       10.053 1663.718    0.000 1663.718
1035.00  1211.542  253.303    0.000  253.303      154.555  879.869    0.000  879.869       10.053 1538.950    0.000 1538.950
1036.00  1115.974  268.719    0.000  268.719      188.363  792.630    0.000  792.630        0.000 1489.392    0.000 1489.392
1037.00  1191.735  275.671    0.000  275.671      175.827  835.295    0.000  835.295        0.000 1387.151    0.000 1387.151
1038.00  1277.958  243.969    0.000  243.969      146.687  822.548    0.000  822.548        0.000 1416.406    0.000 1416.406
1039.00  1241.965  245.607    0.000  245.607      116.859  961.369    0.000  961.369        0.000 1263.195    0.000 1263.195
1040.00  1264.911  205.323    0.000  205.323       60.138  970.062    0.000  970.062        0.000 1349.150    0.000 1349.150
1041.00  1160.070  308.842    0.000  308.842      188.406  881.826    0.000  881.826       40.616 1338.693    0.000 1338.693
1042.00  1196.442  291.262    0.000  291.262      150.752  878.794    0.000  878.794        0.000 1409.168    0.000 1409.168
1043.00  1169.794  282.231    0.000  282.231      167.267  812.650    0.000  812.650        0.000 1399.416    0.000 1399.416
1044.00  1174.666  295.782    0.000  295.782      137.913  832.406    0.000  832.406        0.000 1379.008    0.000 1379.008
1045.00  1206.961  263.913    0.000  263.913      168.700  789.907    0.000  789.907        0.000 1326.231    0.000 1326.231
1046.00  1136.916  302.594    0.000  302.594      147.340  821.600    0.000  821.600       60.822 1361.013    0.000 1361.013
1047.00  1156.377  319.741    0.000  319.741      123.993  953.206    0.000  953.206       20.308 1431.186    0.000 1431.186
1048.00  1190.222  314.370    0.000  314.370      106.918  887.790    0.000  887.790        0.000 1357.094    0.000 1357.094
1049.00  1131.491  310.989    0.000  310.989      150.145  819.138    0.000  819.138       60.822 1409.770    0.000 1409.770
1050.00  1053.464  327.701    0.000  327.701       64.028  886.789    0.000  886.789        0.000 1400.321    0.000 1400.321
