# Supplementary material for: N-Glycans modulate tilting of HIV-1 envelope glycoprotein
Source: Nat Commun. 2026 Apr 15;17:5206. doi: 10.1038/s41467-026-71874-2 (PMC13254402; doi:10.1038/s41467-026-71874-2)
Supplement: Supplementary file 8 — Source Data [file 41467_2026_71874_MOESM8_ESM.zip › source_data/1_Main_Text_Figures/4_Figure_5/3_Raw_data/CD4/CD4.B.4.txt]

#ASA ANALYSIS
#SIM_TIME  ASA1.4 TotOccl1.4 ShldMem1.4 ShldGly1.4   ASA7.2 TotOccl7.2 ShldMem7.2 ShldGly7.2   ASA18.6 TotOccl18.6 ShldMem18.6 ShldGly18.6

  0.00  1591.826  152.965    0.000  152.965      427.406  912.386    0.000  912.386        0.000 1867.297    0.000 1867.297
  1.00  1458.060  249.943    0.000  249.943      331.256  885.419    0.000  885.419        0.000 1263.102    0.000 1263.102
  2.00  1705.796  189.062    0.000  189.062      487.333  875.689    0.000  875.689        9.953 1865.189    0.000 1865.189
  3.00  1733.573  205.206    0.000  205.206      626.242  894.189    0.000  894.189      209.612 1960.193    0.000 1960.193
  4.00  1696.468  135.004    0.000  135.004      434.013  943.350    0.000  943.350       29.858 1881.977    0.000 1881.977
  5.00  1597.580  159.480    0.000  159.480      418.322  983.900    0.000  983.900        0.000 1923.298    0.000 1923.298
  6.00  1649.873  147.225    0.000  147.225      372.455  948.371    0.000  948.371        0.000 1538.058    0.000 1538.058
  7.00  1733.003  129.519    0.000  129.519      420.319 1025.013    0.000 1025.013        0.000 1703.128    0.000 1703.128
  8.00  1760.384  175.755    0.000  175.755      470.212  863.455    0.000  863.455        0.000 1593.350    0.000 1593.350
  9.00  1682.653  149.240    0.000  149.240      376.306  954.366    0.000  954.366        0.000 1905.195    0.000 1905.195
 10.00  1696.617  206.862    0.000  206.862      390.443 1085.716    0.000 1085.716        0.000 1959.286    0.000 1959.286
 11.00  1696.494  167.031    0.000  167.031      318.324 1101.282    0.000 1101.282        0.000 1974.472    0.000 1974.472
 12.00  1559.182  152.431    0.000  152.431      201.250 1107.120    0.000 1107.120        0.000 1861.070    0.000 1861.070
 13.00  1564.147  151.231    0.000  151.231      369.778  966.728    0.000  966.728        0.000 1938.775    0.000 1938.775
 14.00  1554.093  149.816    0.000  149.816      304.536 1020.956    0.000 1020.956        0.000 1813.116    0.000 1813.116
 15.00  1585.890  125.206    0.000  125.206      326.241  940.629    0.000  940.629        0.000 1545.494    0.000 1545.494
 16.00  1515.948  111.461    0.000  111.461      502.247  846.324    0.000  846.324        0.000 1728.861    0.000 1728.861
 17.00  1499.453  137.947    0.000  137.947      348.807  980.481    0.000  980.481        0.000 1899.367    0.000 1899.367
 18.00  1460.240  171.621    0.000  171.621      279.585 1021.689    0.000 1021.689        0.000 1774.008    0.000 1774.008
 19.00  1578.859  195.784    0.000  195.784      399.386  919.830    0.000  919.830        0.000 1718.210    0.000 1718.210
 20.00  1516.754  169.806    0.000  169.806      300.298 1132.273    0.000 1132.273        0.000 1944.805    0.000 1944.805
 21.00  1522.883  175.261    0.000  175.261      274.829 1004.300    0.000 1004.300        0.000 2026.541    0.000 2026.541
 22.00  1528.743  134.656    0.000  134.656      289.877 1012.133    0.000 1012.133        0.000 1783.854    0.000 1783.854
 23.00  1742.842   80.240    0.000   80.240      237.517 1107.583    0.000 1107.583        0.000 1780.537    0.000 1780.537
 24.00  1731.970  126.372    0.000  126.372      299.176 1019.262    0.000 1019.262        0.000 1714.686    0.000 1714.686
 25.00  1714.658  157.363    0.000  157.363      243.661 1021.725    0.000 1021.725        0.000 1760.932    0.000 1760.932
 26.00  1708.034  123.717    0.000  123.717      280.370 1046.491    0.000 1046.491        0.000 1749.263    0.000 1749.263
 27.00  1700.292  171.721    0.000  171.721      275.138 1019.648    0.000 1019.648        0.000 1686.534    0.000 1686.534
 28.00  1637.528  195.262    0.000  195.262      282.187 1018.269    0.000 1018.269        0.000 1807.478    0.000 1807.478
 29.00  1628.636  211.387    0.000  211.387      275.963 1072.955    0.000 1072.955        0.000 1852.414    0.000 1852.414
 30.00  1599.565  260.417    0.000  260.417      289.448 1159.035    0.000 1159.035        0.000 1868.401    0.000 1868.401
 31.00  1560.073  209.879    0.000  209.879      243.834 1068.542    0.000 1068.542        0.000 1879.860    0.000 1879.860
 32.00  1699.424   85.019    0.000   85.019      387.806 1014.845    0.000 1014.845        0.000 2141.546    0.000 2141.546
 33.00  1503.912  243.230    0.000  243.230      179.116 1132.831    0.000 1132.831        0.000 1998.795    0.000 1998.795
 34.00  1706.063  184.753    0.000  184.753      254.557 1087.564    0.000 1087.564        0.000 1838.536    0.000 1838.536
 35.00  1685.504  180.767    0.000  180.767      282.703 1098.984    0.000 1098.984        0.000 1871.518    0.000 1871.518
 36.00  1649.999  154.375    0.000  154.375      326.887  981.900    0.000  981.900        0.000 1755.197    0.000 1755.197
 37.00  1719.424  146.333    0.000  146.333      361.867 1028.987    0.000 1028.987        0.000 1852.213    0.000 1852.213
 38.00  1775.087  138.177    0.000  138.177      211.021 1142.082    0.000 1142.082        0.000 1837.936    0.000 1837.936
 39.00  1660.664  181.530    0.000  181.530      343.925 1085.921    0.000 1085.921        0.000 1989.438    0.000 1989.438
 40.00  1637.081  131.206    0.000  131.206      134.804 1115.530    0.000 1115.530        0.000 1791.585    0.000 1791.585
 41.00  1544.940  152.427    0.000  152.427      102.806 1108.174    0.000 1108.174        0.000 1681.711    0.000 1681.711
 42.00  1629.384  133.342    0.000  133.342      228.318 1054.579    0.000 1054.579        0.000 1888.610    0.000 1888.610
 43.00  1578.381  188.137    0.000  188.137      150.369 1178.093    0.000 1178.093        0.000 1913.336    0.000 1913.336
 44.00  1678.738  199.361    0.000  199.361      185.126 1144.980    0.000 1144.980        0.000 1898.764    0.000 1898.764
 45.00  1622.228  189.714    0.000  189.714      208.644 1141.994    0.000 1141.994        0.000 1834.923    0.000 1834.923
 46.00  1573.759  239.137    0.000  239.137      127.625 1176.962    0.000 1176.962        0.000 1713.677    0.000 1713.677
 47.00  1608.276  191.705    0.000  191.705      122.827 1145.324    0.000 1145.324        0.000 1861.162    0.000 1861.162
 48.00  1628.283  214.233    0.000  214.233      185.819 1054.704    0.000 1054.704        0.000 1982.000    0.000 1982.000
 49.00  1571.090  198.203    0.000  198.203      118.634 1044.629    0.000 1044.629        0.000 1984.211    0.000 1984.211
 50.00  1514.239  299.995    0.000  299.995       70.039 1175.974    0.000 1175.974        0.000 1825.067    0.000 1825.067
 51.00  1407.586  305.105    0.000  305.105       48.119 1210.864    0.000 1210.864        0.000 1980.091    0.000 1980.091
 52.00  1485.202  251.287    0.000  251.287       69.996 1213.463    0.000 1213.463        0.000 1764.046    0.000 1764.046
 53.00  1575.319  193.862    0.000  193.862      184.391 1083.284    0.000 1083.284        0.000 2029.656    0.000 2029.656
 54.00  1528.748  257.847    0.000  257.847      208.949 1095.092    0.000 1095.092        0.000 2070.974    0.000 2070.974
 55.00  1487.888  217.977    0.000  217.977      256.636  990.023    0.000  990.023        0.000 1861.159    0.000 1861.159
 56.00  1450.547  276.919    0.000  276.919      181.753 1033.386    0.000 1033.386        0.000 1867.291    0.000 1867.291
 57.00  1564.484  258.207    0.000  258.207      242.279 1081.379    0.000 1081.379       29.858 2030.758    0.000 2030.758
 58.00  1643.843  129.403    0.000  129.403      366.917  916.276    0.000  916.276        0.000 1538.247    0.000 1538.247
 59.00  1676.599  153.303    0.000  153.303      461.348  898.804    0.000  898.804        0.000 1854.525    0.000 1854.525
 60.00  1649.108  163.582    0.000  163.582      294.028 1013.069    0.000 1013.069        0.000 1952.544    0.000 1952.544
 61.00  1631.442  154.028    0.000  154.028      462.171  837.493    0.000  837.493        0.000 2001.001    0.000 2001.001
 62.00  1612.634  194.665    0.000  194.665      358.705  909.744    0.000  909.744        0.000 1840.050    0.000 1840.050
 63.00  1500.551  187.163    0.000  187.163      313.923  876.673    0.000  876.673        0.000 1821.147    0.000 1821.147
 64.00  1455.771  229.359    0.000  229.359      281.188 1047.874    0.000 1047.874        0.000 1940.279    0.000 1940.279
 65.00  1543.169  201.776    0.000  201.776      275.052  999.713    0.000  999.713        0.000 1834.618    0.000 1834.618
 66.00  1735.871  144.915    0.000  144.915      372.065  997.592    0.000  997.592        0.000 2048.656    0.000 2048.656
 67.00  1597.387  148.238    0.000  148.238      192.734 1002.997    0.000 1002.997        0.000 1853.922    0.000 1853.922
 68.00  1653.246  154.468    0.000  154.468      251.877 1006.199    0.000 1006.199        0.000 1690.859    0.000 1690.859
 69.00  1655.128  144.897    0.000  144.897      221.012  979.265    0.000  979.265        0.000 1804.260    0.000 1804.260
 70.00  1682.032  165.836    0.000  165.836      291.612 1002.092    0.000 1002.092        0.000 1758.816    0.000 1758.816
 71.00  1816.748  123.764    0.000  123.764      539.001  780.948    0.000  780.948        0.000 2171.903    0.000 2171.903
 72.00  1669.178  120.860    0.000  120.860      336.011  869.098    0.000  869.098        0.000 1788.371    0.000 1788.371
 73.00  1630.305  140.469    0.000  140.469      359.399  834.560    0.000  834.560        9.953 1781.630    0.000 1781.630
 74.00  1570.131  149.942    0.000  149.942      240.985  937.197    0.000  937.197        0.000 1751.474    0.000 1751.474
 75.00  1499.978  166.450    0.000  166.450      180.114  966.553    0.000  966.553        0.000 1630.032    0.000 1630.032
 76.00  1611.935  107.721    0.000  107.721      265.365  983.802    0.000  983.802        0.000 1742.928    0.000 1742.928
 77.00  1563.738  146.781    0.000  146.781      288.971  988.565    0.000  988.565        0.000 1733.078    0.000 1733.078
 78.00  1563.075  145.775    0.000  145.775      320.443  958.079    0.000  958.079        0.000 2093.288    0.000 2093.288
 79.00  1532.370  142.714    0.000  142.714      153.655  991.154    0.000  991.154        0.000 1511.906    0.000 1511.906
 80.00  1652.877  145.307    0.000  145.307      260.870 1031.574    0.000 1031.574        9.953 1624.093    0.000 1624.093
 81.00  1579.210  167.850    0.000  167.850      390.966 1020.939    0.000 1020.939       19.906 1776.104    0.000 1776.104
 82.00  1525.087  181.109    0.000  181.109      428.710  861.496    0.000  861.496        0.000 1859.250    0.000 1859.250
 83.00  1506.010  210.776    0.000  210.776      293.601  861.273    0.000  861.273        0.000 1683.913    0.000 1683.913
 84.00  1579.215  153.759    0.000  153.759      253.049  790.508    0.000  790.508        0.000 1372.665    0.000 1372.665
 85.00  1376.276  300.703    0.000  300.703      100.213 1089.333    0.000 1089.333        0.000 1932.635    0.000 1932.635
 86.00  1489.305  181.534    0.000  181.534      187.031  915.102    0.000  915.102        9.953 1908.809    0.000 1908.809
 87.00  1526.512  206.983    0.000  206.983      109.682 1078.311    0.000 1078.311        0.000 1860.555    0.000 1860.555
 88.00  1612.068  217.286    0.000  217.286      165.802 1074.725    0.000 1074.725       30.462 1763.036    0.000 1763.036
 89.00  1505.702  185.434    0.000  185.434      120.054 1062.435    0.000 1062.435        0.000 1936.749    0.000 1936.749
 90.00  1516.244  181.387    0.000  181.387      195.196 1096.329    0.000 1096.329        0.000 1898.249    0.000 1898.249
 91.00  1571.129  139.370    0.000  139.370      144.833 1117.526    0.000 1117.526        0.000 1973.854    0.000 1973.854
 92.00  1577.120  186.031    0.000  186.031      194.076  972.130    0.000  972.130        0.000 1772.788    0.000 1772.788
 93.00  1457.036  233.499    0.000  233.499      109.337 1040.474    0.000 1040.474        0.000 1709.151    0.000 1709.151
 94.00  1489.882  195.879    0.000  195.879      141.117 1041.081    0.000 1041.081        0.000 1944.294    0.000 1944.294
 95.00  1578.716  156.265    0.000  156.265      233.939 1184.194    0.000 1184.194        0.000 2330.752    0.000 2330.752
 96.00  1570.727  132.438    0.000  132.438      308.951 1078.180    0.000 1078.180        0.000 2008.338    0.000 2008.338
 97.00  1527.341  111.977    0.000  111.977      402.467 1058.036    0.000 1058.036        0.000 2518.742    0.000 2518.742
 98.00  1527.562  154.123    0.000  154.123      369.264  985.316    0.000  985.316        0.000 2212.018    0.000 2212.018
 99.00  1528.809  149.140    0.000  149.140      359.838  995.347    0.000  995.347        0.000 2223.177    0.000 2223.177
100.00  1557.309  143.698    0.000  143.698      266.755 1089.124    0.000 1089.124        0.000 2151.597    0.000 2151.597
101.00  1509.945  185.199    0.000  185.199      204.410 1099.848    0.000 1099.848        0.000 2232.832    0.000 2232.832
102.00  1495.815  201.956    0.000  201.956      342.371 1011.819    0.000 1011.819        0.000 2309.834    0.000 2309.834
103.00  1541.242  145.947    0.000  145.947      366.496 1064.573    0.000 1064.573        0.000 2375.793    0.000 2375.793
104.00  1478.970  145.186    0.000  145.186      226.460 1232.099    0.000 1232.099        0.000 2263.491    0.000 2263.491
105.00  1603.289  104.410    0.000  104.410      296.326 1149.863    0.000 1149.863        0.000 2300.084    0.000 2300.084
106.00  1593.439  104.653    0.000  104.653      370.513 1016.787    0.000 1016.787        0.000 2019.695    0.000 2019.695
107.00  1559.770  137.848    0.000  137.848      281.886 1042.987    0.000 1042.987        0.000 2082.623    0.000 2082.623
108.00  1611.263   94.342    0.000   94.342      199.091 1036.233    0.000 1036.233        0.000 2073.270    0.000 2073.270
109.00  1551.511  131.154    0.000  131.154      192.997 1087.182    0.000 1087.182        0.000 2049.556    0.000 2049.556
110.00  1448.636  171.791    0.000  171.791      129.919 1127.557    0.000 1127.557        0.000 1991.852    0.000 1991.852
111.00  1582.228  199.886    0.000  199.886      153.655 1302.601    0.000 1302.601        0.000 2596.853    0.000 2596.853
112.00  1555.271  127.686    0.000  127.686      228.794 1128.594    0.000 1128.594        0.000 2193.118    0.000 2193.118
113.00  1457.494  215.126    0.000  215.126      157.885 1182.472    0.000 1182.472        0.000 2147.886    0.000 2147.886
114.00  1636.597  121.641    0.000  121.641      164.117 1213.858    0.000 1213.858        0.000 2243.690    0.000 2243.690
115.00  1585.678  227.034    0.000  227.034      190.224 1174.158    0.000 1174.158        0.000 2208.491    0.000 2208.491
116.00  1448.800  262.588    0.000  262.588       44.185 1295.403    0.000 1295.403        0.000 2219.466    0.000 2219.466
117.00  1540.463  258.317    0.000  258.317      162.731 1136.559    0.000 1136.559        0.000 2048.558    0.000 2048.558
118.00  1494.634  239.562    0.000  239.562      143.883 1099.591    0.000 1099.591       39.811 2067.861    0.000 2067.861
119.00  1368.894  266.062    0.000  266.062      169.951 1098.804    0.000 1098.804        0.000 1951.437    0.000 1951.437
120.00  1431.352  257.883    0.000  257.883      175.963 1006.761    0.000 1006.761       40.213 1735.887    0.000 1735.887
121.00  1507.585  196.281    0.000  196.281      239.862  970.712    0.000  970.712        0.000 2111.186    0.000 2111.186
122.00  1525.144  153.656    0.000  153.656       95.721 1149.176    0.000 1149.176        0.000 1933.339    0.000 1933.339
123.00  1503.627  198.958    0.000  198.958      150.152 1135.553    0.000 1135.553        9.953 2163.052    0.000 2163.052
124.00  1611.262  147.291    0.000  147.291      311.847  906.491    0.000  906.491        0.000 1855.013    0.000 1855.013
125.00  1657.596   90.182    0.000   90.182      333.549 1004.297    0.000 1004.297       29.858 2110.986    0.000 2110.986
126.00  1579.511  113.766    0.000  113.766      405.487  862.916    0.000  862.916        0.000 1865.879    0.000 1865.879
127.00  1679.301  113.033    0.000  113.033      262.907 1107.009    0.000 1107.009        0.000 2074.079    0.000 2074.079
128.00  1612.189   95.024    0.000   95.024      306.785  981.277    0.000  981.277        0.000 1948.607    0.000 1948.607
129.00  1726.839  128.672    0.000  128.672      315.825 1148.832    0.000 1148.832        0.000 2457.027    0.000 2457.027
130.00  1624.612  126.934    0.000  126.934      182.232 1166.149    0.000 1166.149        0.000 2214.428    0.000 2214.428
131.00  1551.892  156.677    0.000  156.677      225.421 1131.790    0.000 1131.790        0.000 2389.354    0.000 2389.354
132.00  1536.877  219.533    0.000  219.533      262.474 1084.446    0.000 1084.446        0.000 2113.095    0.000 2113.095
133.00  1521.482  236.427    0.000  236.427      160.745 1127.122    0.000 1127.122        0.000 2028.752    0.000 2028.752
134.00  1630.743  126.101    0.000  126.101      245.309 1046.671    0.000 1046.671        0.000 2096.514    0.000 2096.514
135.00  1504.081  178.722    0.000  178.722      254.733 1201.605    0.000 1201.605        0.000 2274.345    0.000 2274.345
136.00  1461.255  237.852    0.000  237.852      187.635 1177.231    0.000 1177.231        0.000 2158.138    0.000 2158.138
137.00  1422.196  286.249    0.000  286.249      183.830 1081.773    0.000 1081.773       29.858 2035.791    0.000 2035.791
138.00  1416.947  248.089    0.000  248.089      216.387  987.223    0.000  987.223      109.481 1988.642    0.000 1988.642
139.00  1484.284  170.888    0.000  170.888      238.867 1013.719    0.000 1013.719        0.000 2168.991    0.000 2168.991
140.00  1444.613  171.104    0.000  171.104       97.968 1084.230    0.000 1084.230        0.000 1744.240    0.000 1744.240
141.00  1341.869  242.118    0.000  242.118      376.480  942.945    0.000  942.945      229.317 2046.349    0.000 2046.349
142.00  1446.858  261.266    0.000  261.266      231.128 1009.871    0.000 1009.871       19.906 2049.059    0.000 2049.059
143.00  1477.138  210.127    0.000  210.127      380.719  842.184    0.000  842.184      189.104 1745.257    0.000 1745.257
144.00  1477.614  144.860    0.000  144.860      293.213 1040.866    0.000 1040.866       59.717 2010.047    0.000 2010.047
145.00  1456.374  210.664    0.000  210.664      212.972 1047.356    0.000 1047.356       29.858 2071.273    0.000 2071.273
146.00  1528.107  199.947    0.000  199.947      231.216 1142.597    0.000 1142.597        0.000 2117.018    0.000 2117.018
147.00  1560.670  168.019    0.000  168.019      319.840 1081.762    0.000 1081.762        0.000 2343.110    0.000 2343.110
148.00  1468.168  173.174    0.000  173.174      312.582  946.183    0.000  946.183        0.000 1871.416    0.000 1871.416
149.00  1496.753  133.833    0.000  133.833      331.604 1024.218    0.000 1024.218        0.000 1913.228    0.000 1913.228
150.00  1537.200  149.391    0.000  149.391      320.364  988.024    0.000  988.024        0.000 2164.354    0.000 2164.354
151.00  1532.806  163.312    0.000  163.312      374.278  977.697    0.000  977.697        0.000 2302.191    0.000 2302.191
152.00  1449.789  176.803    0.000  176.803      160.136 1073.636    0.000 1073.636        0.000 2003.806    0.000 2003.806
153.00  1478.988  175.036    0.000  175.036      153.436 1024.687    0.000 1024.687        0.000 1715.474    0.000 1715.474
154.00  1594.654  184.921    0.000  184.921      166.406 1115.797    0.000 1115.797        0.000 1912.327    0.000 1912.327
155.00  1609.406  130.516    0.000  130.516      332.080 1009.701    0.000 1009.701        0.000 1840.348    0.000 1840.348
156.00  1393.069  254.707    0.000  254.707      169.779  978.662    0.000  978.662        0.000 1662.207    0.000 1662.207
157.00  1399.450  279.388    0.000  279.388      167.313  902.146    0.000  902.146        0.000 1253.846    0.000 1253.846
158.00  1394.397  246.615    0.000  246.615      241.982  850.129    0.000  850.129       29.858 1519.752    0.000 1519.752
159.00  1489.831  191.407    0.000  191.407      160.959  981.908    0.000  981.908        0.000 1679.399    0.000 1679.399
160.00  1489.927  166.786    0.000  166.786      400.954  686.398    0.000  686.398       90.179 1414.089    0.000 1414.089
161.00  1458.625  165.278    0.000  165.278      405.967  723.145    0.000  723.145       39.811 1943.395    0.000 1943.395
162.00  1586.110  157.604    0.000  157.604      470.038  698.806    0.000  698.806      149.292 1790.583    0.000 1790.583
163.00  1507.527  161.223    0.000  161.223      540.079  737.976    0.000  737.976      149.292 1661.502    0.000 1661.502
164.00  1566.443  195.198    0.000  195.198      413.618  864.613    0.000  864.613       49.764 1691.562    0.000 1691.562
165.00  1418.136  213.782    0.000  213.782      430.566  762.101    0.000  762.101      199.056 1624.806    0.000 1624.806
166.00  1530.299  169.372    0.000  169.372      386.853  795.643    0.000  795.643      129.387 1603.089    0.000 1603.089
167.00  1545.440  260.733    0.000  260.733      253.174  938.580    0.000  938.580      100.533 1530.509    0.000 1530.509
168.00  1481.511  191.851    0.000  191.851      334.802  812.818    0.000  812.818      228.915 1521.662    0.000 1521.662
169.00  1444.003  192.069    0.000  192.069      434.110  685.534    0.000  685.534      308.537 1490.898    0.000 1490.898
170.00  1424.454  205.669    0.000  205.669      460.918  719.172    0.000  719.172      238.868 1449.181    0.000 1449.181
171.00  1471.043  229.602    0.000  229.602      378.168  886.186    0.000  886.186        9.953 1861.263    0.000 1861.263
172.00  1573.938  168.299    0.000  168.299      306.616  917.177    0.000  917.177        0.000 1820.943    0.000 1820.943
173.00  1510.304  124.483    0.000  124.483      395.070  763.092    0.000  763.092       29.858 1670.848    0.000 1670.848
174.00  1479.457  182.769    0.000  182.769      356.812  884.189    0.000  884.189       29.858 1864.379    0.000 1864.379
175.00  1599.803  183.117    0.000  183.117      288.544  839.099    0.000  839.099       20.308 1892.322    0.000 1892.322
176.00  1437.337  176.980    0.000  176.980      414.352  763.708    0.000  763.708       70.172 1640.797    0.000 1640.797
177.00  1440.338  154.462    0.000  154.462      375.305  770.925    0.000  770.925        0.000 1610.330    0.000 1610.330
178.00  1516.914  156.692    0.000  156.692      414.611  774.289    0.000  774.289        0.000 1652.048    0.000 1652.048
179.00  1449.629  177.632    0.000  177.632      317.597  875.329    0.000  875.329        0.000 1762.337    0.000 1762.337
180.00  1483.856  164.138    0.000  164.138      442.063  702.572    0.000  702.572        0.000 1551.018    0.000 1551.018
181.00  1521.066  160.041    0.000  160.041      233.638  929.808    0.000  929.808        0.000 1690.659    0.000 1690.659
182.00  1493.587  184.478    0.000  184.478      150.278  889.515    0.000  889.515        0.000 1252.733    0.000 1252.733
183.00  1432.842  196.143    0.000  196.143      406.832  720.991    0.000  720.991        0.000 1499.846    0.000 1499.846
184.00  1492.808  160.542    0.000  160.542      284.736  866.899    0.000  866.899        0.000 1608.826    0.000 1608.826
185.00  1591.539  135.435    0.000  135.435      519.717  764.005    0.000  764.005      139.339 2006.939    0.000 2006.939
186.00  1416.437  208.178    0.000  208.178      293.647  847.836    0.000  847.836        0.000 1677.392    0.000 1677.392
187.00  1445.109  222.298    0.000  222.298      223.867  988.046    0.000  988.046        0.000 1568.417    0.000 1568.417
188.00  1414.030  217.959    0.000  217.959      422.612  710.873    0.000  710.873       69.670 1557.658    0.000 1557.658
189.00  1405.889  157.091    0.000  157.091      317.079  820.773    0.000  820.773       29.858 1458.833    0.000 1458.833
190.00  1572.519  133.214    0.000  133.214      446.390  775.422    0.000  775.422        0.000 1896.154    0.000 1896.154
191.00  1498.603  151.020    0.000  151.020      442.540  767.939    0.000  767.939        0.000 1551.425    0.000 1551.425
192.00  1468.940  204.323    0.000  204.323      465.325  719.604    0.000  719.604       39.811 1543.683    0.000 1543.683
193.00  1506.538  186.275    0.000  186.275      387.546  838.025    0.000  838.025        0.000 1553.736    0.000 1553.736
194.00  1451.607  213.943    0.000  213.943      248.768  923.590    0.000  923.590        0.000 1447.476    0.000 1447.476
195.00  1379.362  222.033    0.000  222.033      474.450  706.334    0.000  706.334       70.675 1519.959    0.000 1519.959
196.00  1477.854  196.068    0.000  196.068      503.808  706.596    0.000  706.596       50.769 1483.667    0.000 1483.667
197.00  1485.562  252.453    0.000  252.453      424.948  753.419    0.000  753.419      171.209 1344.631    0.000 1344.631
198.00  1492.795  218.700    0.000  218.700      502.898  649.532    0.000  649.532      121.042 1523.281    0.000 1523.281
199.00  1431.733  163.533    0.000  163.533      408.041  788.389    0.000  788.389        0.000 1427.467    0.000 1427.467
200.00  1441.312  196.430    0.000  196.430      314.311  814.850    0.000  814.850        0.000 1659.500    0.000 1659.500
201.00  1532.599  147.818    0.000  147.818      242.025  934.522    0.000  934.522        0.000 1565.401    0.000 1565.401
202.00  1493.793  214.423    0.000  214.423      323.088  903.397    0.000  903.397        0.000 1604.409    0.000 1604.409
203.00  1509.179  207.238    0.000  207.238      325.381  940.835    0.000  940.835        0.000 1616.370    0.000 1616.370
204.00  1435.423  217.290    0.000  217.290      399.524  837.507    0.000  837.507        0.000 1715.096    0.000 1715.096
205.00  1537.024  202.261    0.000  202.261      307.177  871.580    0.000  871.580        0.000 1543.786    0.000 1543.786
206.00  1442.173  211.700    0.000  211.700      397.492  745.337    0.000  745.337        0.000 1705.445    0.000 1705.445
207.00  1444.237  222.852    0.000  222.852      377.736  825.146    0.000  825.146        0.000 1656.586    0.000 1656.586
208.00  1401.909  244.757    0.000  244.757      470.129  769.934    0.000  769.934      159.245 1666.740    0.000 1666.740
209.00  1546.851  195.238    0.000  195.238      409.682  828.173    0.000  828.173        0.000 1519.258    0.000 1519.258
210.00  1487.859  189.069    0.000  189.069      417.986  809.885    0.000  809.885        0.000 1644.623    0.000 1644.623
211.00  1424.667  227.872    0.000  227.872      322.393  801.751    0.000  801.751        0.000 1456.320    0.000 1456.320
212.00  1357.033  188.994    0.000  188.994      190.618  932.022    0.000  932.022        0.000 1504.378    0.000 1504.378
213.00  1511.353  193.227    0.000  193.227       98.098 1137.032    0.000 1137.032        0.000 1908.721    0.000 1908.721
214.00  1429.710  211.625    0.000  211.625      104.582 1019.438    0.000 1019.438        0.000 1682.422    0.000 1682.422
215.00  1498.493  233.987    0.000  233.987      261.999  931.933    0.000  931.933        0.000 1871.223    0.000 1871.223
216.00  1572.631  173.446    0.000  173.446      441.244  859.597    0.000  859.597       29.858 1604.306    0.000 1604.306
217.00  1538.425  172.654    0.000  172.654      241.852  988.823    0.000  988.823        0.000 1686.340    0.000 1686.340
218.00  1578.376  174.860    0.000  174.860      260.486  854.454    0.000  854.454        0.000 1752.590    0.000 1752.590
219.00  1489.644  170.145    0.000  170.145      338.003  921.251    0.000  921.251        0.000 1635.372    0.000 1635.372
220.00  1584.530  147.723    0.000  147.723      283.313  976.408    0.000  976.408        0.000 1608.624    0.000 1608.624
221.00  1453.233  192.652    0.000  192.652      287.586  898.161    0.000  898.161        0.000 1595.962    0.000 1595.962
222.00  1347.124  221.256    0.000  221.256      412.452  788.995    0.000  788.995      119.434 1537.552    0.000 1537.552
223.00  1362.556  222.872    0.000  222.872      374.060  846.894    0.000  846.894        0.000 1530.116    0.000 1530.116
224.00  1411.708  265.007    0.000  265.007      340.596  867.775    0.000  867.775       19.906 1703.637    0.000 1703.637
225.00  1392.578  177.096    0.000  177.096      407.391  771.579    0.000  771.579        0.000 1562.288    0.000 1562.288
226.00  1336.270  264.613    0.000  264.613      299.655  877.024    0.000  877.024       29.858 1451.196    0.000 1451.196
227.00  1290.455  259.151    0.000  259.151      265.066  937.119    0.000  937.119        0.000 1679.003    0.000 1679.003
228.00  1366.191  265.111    0.000  265.111      344.052  784.462    0.000  784.462       60.722 1162.766    0.000 1162.766
229.00  1197.757  282.333    0.000  282.333      242.238  834.397    0.000  834.397       20.308 1276.767    0.000 1276.767
230.00  1347.802  260.317    0.000  260.317      504.021  693.715    0.000  693.715        0.000 1748.675    0.000 1748.675
231.00  1301.560  235.495    0.000  235.495      384.135  764.877    0.000  764.877       19.906 1476.130    0.000 1476.130
232.00  1358.877  264.076    0.000  264.076      276.782  955.362    0.000  955.362        9.953 1666.237    0.000 1666.237
233.00  1387.899  238.246    0.000  238.246      358.453  795.010    0.000  795.010       39.811 1467.985    0.000 1467.985
234.00  1342.203  253.281    0.000  253.281      328.531  843.562    0.000  843.562        0.000 1437.826    0.000 1437.826
235.00  1306.080  320.373    0.000  320.373      343.660  812.217    0.000  812.217       20.308 1181.969    0.000 1181.969
236.00  1418.798  232.891    0.000  232.891      321.314  862.458    0.000  862.458       10.154 1368.457    0.000 1368.457
237.00  1371.929  218.970    0.000  218.970      366.921  892.190    0.000  892.190        0.000 1566.706    0.000 1566.706
238.00  1330.563  267.663    0.000  267.663      410.377  817.105    0.000  817.105        0.000 1774.512    0.000 1774.512
239.00  1415.698  253.392    0.000  253.392      312.102  884.498    0.000  884.498        0.000 1706.849    0.000 1706.849
240.00  1412.695  215.472    0.000  215.472      306.094  864.828    0.000  864.828        0.000 1538.052    0.000 1538.052
241.00  1396.929  256.000    0.000  256.000      346.908  862.664    0.000  862.664        0.000 1599.378    0.000 1599.378
242.00  1507.239  262.622    0.000  262.622      400.345  828.164    0.000  828.164       40.616 1383.938    0.000 1383.938
243.00  1447.594  269.480    0.000  269.480      336.531  962.316    0.000  962.316        0.000 1817.133    0.000 1817.133
244.00  1439.755  210.583    0.000  210.583      297.009  937.198    0.000  937.198        0.000 1557.657    0.000 1557.657
245.00  1434.534  229.552    0.000  229.552      406.523  808.365    0.000  808.365       60.119 1545.595    0.000 1545.595
246.00  1398.615  231.554    0.000  231.554      266.192  865.478    0.000  865.478        0.000 1629.745    0.000 1629.745
247.00  1443.522  224.966    0.000  224.966      288.282 1129.968    0.000 1129.968        0.000 2181.057    0.000 2181.057
248.00  1440.950  210.188    0.000  210.188      256.331 1043.422    0.000 1043.422       10.154 1741.028    0.000 1741.028
249.00  1439.402  180.283    0.000  180.283      219.451 1029.975    0.000 1029.975        0.000 1870.112    0.000 1870.112
250.00  1444.674  143.640    0.000  143.640      510.716  776.629    0.000  776.629        9.953 1720.922    0.000 1720.922
251.00  1424.947  167.622    0.000  167.622      237.224  938.363    0.000  938.363       10.154 1551.018    0.000 1551.018
252.00  1470.010  153.344    0.000  153.344      177.906  933.301    0.000  933.301        0.000 1491.300    0.000 1491.300
253.00  1490.641  101.444    0.000  101.444      417.418  813.068    0.000  813.068        0.000 1710.260    0.000 1710.260
254.00  1457.661  142.809    0.000  142.809      268.609  897.936    0.000  897.936        0.000 1713.379    0.000 1713.379
255.00  1512.324  108.223    0.000  108.223      455.075  803.684    0.000  803.684      161.055 1628.728    0.000 1628.728
256.00  1653.555   89.162    0.000   89.162      338.433  841.160    0.000  841.160       10.154 1749.969    0.000 1749.969
257.00  1606.485   70.572    0.000   70.572      327.190 1062.988    0.000 1062.988        0.000 2270.820    0.000 2270.820
258.00  1720.369   83.849    0.000   83.849      366.528 1077.568    0.000 1077.568       19.906 2197.435    0.000 2197.435
259.00  1609.588   84.292    0.000   84.292      449.410  960.841    0.000  960.841      120.439 2196.943    0.000 2196.943
260.00  1437.388  200.077    0.000  200.077      211.800 1187.218    0.000 1187.218       20.308 2166.585    0.000 2166.585
261.00  1563.319  175.954    0.000  175.954      213.832 1046.230    0.000 1046.230        0.000 2018.598    0.000 2018.598
262.00  1451.923  241.958    0.000  241.958      280.234 1107.963    0.000 1107.963        0.000 2209.207    0.000 2209.207
263.00  1653.398  118.799    0.000  118.799      363.296 1034.819    0.000 1034.819        0.000 2105.263    0.000 2105.263
264.00  1605.373  195.373    0.000  195.373      168.350 1163.696    0.000 1163.696        0.000 2326.023    0.000 2326.023
265.00  1527.825  187.947    0.000  187.947      263.943  972.472    0.000  972.472        0.000 2265.702    0.000 2265.702
266.00  1521.186  235.563    0.000  235.563      354.823 1002.907    0.000 1002.907        0.000 2326.927    0.000 2326.927
267.00  1581.047  243.902    0.000  243.902      339.902 1095.556    0.000 1095.556       99.528 2386.643    0.000 2386.643
268.00  1583.717  200.579    0.000  200.579      286.599 1094.128    0.000 1094.128       39.811 2460.632    0.000 2460.632
269.00  1542.015  191.460    0.000  191.460      331.689 1047.305    0.000 1047.305        0.000 2562.377    0.000 2562.377
270.00  1605.368  214.658    0.000  214.658      276.308 1086.560    0.000 1086.560       29.858 2571.323    0.000 2571.323
271.00  1579.557  184.658    0.000  184.658      271.898 1166.935    0.000 1166.935        9.953 2575.748    0.000 2575.748
272.00  1707.559  153.034    0.000  153.034      278.384 1165.680    0.000 1165.680        0.000 2612.343    0.000 2612.343
273.00  1624.005  113.579    0.000  113.579      290.056 1044.459    0.000 1044.459       20.308 2486.375    0.000 2486.375
274.00  1672.206  146.522    0.000  146.522      438.913 1027.547    0.000 1027.547      101.338 2651.247    0.000 2651.247
275.00  1679.922  149.523    0.000  149.523      368.437 1094.742    0.000 1094.742        0.000 2516.338    0.000 2516.338
276.00  1591.341  148.322    0.000  148.322      388.715 1059.293    0.000 1059.293       71.077 2557.860    0.000 2557.860
277.00  1669.557  118.637    0.000  118.637      309.295 1155.524    0.000 1155.524       60.923 2686.936    0.000 2686.936
278.00  1599.916  166.292    0.000  166.292      317.812 1189.848    0.000 1189.848       40.616 2539.047    0.000 2539.047
279.00  1727.602  138.022    0.000  138.022      387.591 1098.892    0.000 1098.892        0.000 2680.512    0.000 2680.512
280.00  1671.784  119.375    0.000  119.375      288.455 1159.083    0.000 1159.083        0.000 2443.657    0.000 2443.657
281.00  1706.486  129.136    0.000  129.136      399.352 1082.044    0.000 1082.044        0.000 2500.159    0.000 2500.159
282.00  1667.224  106.678    0.000  106.678      388.629 1063.838    0.000 1063.838       10.154 2615.768    0.000 2615.768
283.00  1647.585  120.016    0.000  120.016      201.858 1124.453    0.000 1124.453        0.000 2467.183    0.000 2467.183
284.00  1658.961  134.098    0.000  134.098      226.330 1148.485    0.000 1148.485        0.000 2601.084    0.000 2601.084
285.00  1622.928  135.296    0.000  135.296       86.554 1284.848    0.000 1284.848        0.000 2442.142    0.000 2442.142
286.00  1665.511  126.759    0.000  126.759      324.251 1035.776    0.000 1035.776        0.000 2599.675    0.000 2599.675
287.00  1698.671  112.614    0.000  112.614      396.754 1095.218    0.000 1095.218       81.231 2538.653    0.000 2538.653
288.00  1598.067  112.241    0.000  112.241      272.720 1175.852    0.000 1175.852        0.000 2819.144    0.000 2819.144
289.00  1665.801  153.356    0.000  153.356      231.475 1140.920    0.000 1140.920        0.000 2475.722    0.000 2475.722
290.00  1574.043  172.247    0.000  172.247      284.351 1083.461    0.000 1083.461       59.717 2556.244    0.000 2556.244
291.00  1563.334  117.901    0.000  117.901      177.259 1283.972    0.000 1283.972        0.000 2610.023    0.000 2610.023
292.00  1572.984  154.109    0.000  154.109      182.621 1268.801    0.000 1268.801        0.000 2618.673    0.000 2618.673
293.00  1596.272  112.167    0.000  112.167      133.247 1289.552    0.000 1289.552        0.000 2646.522    0.000 2646.522
294.00  1490.515  189.303    0.000  189.303      141.288 1283.403    0.000 1283.403        0.000 2738.300    0.000 2738.300
295.00  1604.783  123.729    0.000  123.729       95.202 1231.622    0.000 1231.622        0.000 2367.241    0.000 2367.241
296.00  1626.310  100.806    0.000  100.806      227.886 1237.765    0.000 1237.765        0.000 2756.508    0.000 2756.508
297.00  1598.295  190.540    0.000  190.540      113.706 1308.018    0.000 1308.018        0.000 2694.481    0.000 2694.481
298.00  1611.218  149.460    0.000  149.460       93.774 1399.279    0.000 1399.279        0.000 2500.747    0.000 2500.747
299.00  1678.862  119.960    0.000  119.960      217.898 1192.538    0.000 1192.538        0.000 2515.929    0.000 2515.929
300.00  1605.102  196.072    0.000  196.072      244.965 1334.391    0.000 1334.391        0.000 3032.577    0.000 3032.577
301.00  1532.937  219.466    0.000  219.466      297.494 1197.120    0.000 1197.120        0.000 2558.156    0.000 2558.156
302.00  1598.596  211.818    0.000  211.818      329.529 1219.304    0.000 1219.304        0.000 2587.614    0.000 2587.614
303.00  1597.943  280.242    0.000  280.242      158.838 1431.148    0.000 1431.148        0.000 2659.692    0.000 2659.692
304.00  1598.459  181.472    0.000  181.472      184.954 1255.444    0.000 1255.444        0.000 2559.662    0.000 2559.662
305.00  1454.025  237.065    0.000  237.065      250.195 1228.936    0.000 1228.936       30.462 2551.117    0.000 2551.117
306.00  1513.389  199.968    0.000  199.968      243.581 1237.245    0.000 1237.245        0.000 2746.860    0.000 2746.860
307.00  1492.426  285.985    0.000  285.985      157.156 1336.723    0.000 1336.723        0.000 2605.411    0.000 2605.411
308.00  1496.774  213.189    0.000  213.189      187.463 1248.564    0.000 1248.564        0.000 2473.308    0.000 2473.308
309.00  1566.151  132.922    0.000  132.922      212.494 1243.633    0.000 1243.633        0.000 2620.383    0.000 2620.383
310.00  1412.176  227.004    0.000  227.004      144.401 1230.185    0.000 1230.185        0.000 2472.296    0.000 2472.296
311.00  1395.778  230.476    0.000  230.476      151.320 1323.143    0.000 1323.143        0.000 2407.056    0.000 2407.056
312.00  1537.705  229.566    0.000  229.566      147.471 1264.486    0.000 1264.486        0.000 2505.788    0.000 2505.788
313.00  1540.649  216.027    0.000  216.027      304.887 1169.416    0.000 1169.416        0.000 2687.955    0.000 2687.955
314.00  1439.416  235.022    0.000  235.022      138.564 1293.492    0.000 1293.492        0.000 2582.792    0.000 2582.792
315.00  1471.075  218.584    0.000  218.584      297.232 1121.892    0.000 1121.892        0.000 2656.383    0.000 2656.383
316.00  1405.614  198.385    0.000  198.385      180.415 1214.627    0.000 1214.627        0.000 2683.724    0.000 2683.724
317.00  1489.032  212.796    0.000  212.796      334.373 1110.131    0.000 1110.131       20.308 2337.493    0.000 2337.493
318.00  1502.003  233.020    0.000  233.020      143.580 1244.721    0.000 1244.721        0.000 2294.566    0.000 2294.566
319.00  1502.310  199.498    0.000  199.498      336.188 1020.683    0.000 1020.683        9.953 2424.150    0.000 2424.150
320.00  1521.923  233.391    0.000  233.391      323.131 1164.650    0.000 1164.650        0.000 2174.326    0.000 2174.326
321.00  1541.825  228.844    0.000  228.844      386.816 1098.766    0.000 1098.766        0.000 2613.355    0.000 2613.355
322.00  1427.060  231.783    0.000  231.783      298.574 1133.432    0.000 1133.432       70.474 1944.411    0.000 1944.411
323.00  1412.556  235.626    0.000  235.626      231.343 1170.696    0.000 1170.696        0.000 2556.549    0.000 2556.549
324.00  1466.587  228.976    0.000  228.976      336.228 1056.564    0.000 1056.564       10.154 2415.607    0.000 2415.607
325.00  1493.236  229.730    0.000  229.730      271.462 1083.369    0.000 1083.369        0.000 2245.004    0.000 2245.004
326.00  1426.027  228.439    0.000  228.439      165.283 1268.925    0.000 1268.925        0.000 2477.332    0.000 2477.332
327.00  1484.066  215.944    0.000  215.944      174.493 1216.832    0.000 1216.832        0.000 2121.349    0.000 2121.349
328.00  1498.028  217.088    0.000  217.088      311.890 1078.188    0.000 1078.188       50.769 2436.419    0.000 2436.419
329.00  1427.111  227.899    0.000  227.899      270.514 1195.515    0.000 1195.515        0.000 2382.629    0.000 2382.629
330.00  1644.541  211.652    0.000  211.652      321.829 1184.615    0.000 1184.615       39.811 2433.200    0.000 2433.200
331.00  1657.956  209.199    0.000  209.199      229.953 1192.270    0.000 1192.270        0.000 2480.542    0.000 2480.542
332.00  1620.189  233.263    0.000  233.263      317.940 1106.108    0.000 1106.108        0.000 2634.867    0.000 2634.867
333.00  1648.095  210.424    0.000  210.424      339.291 1146.496    0.000 1146.496        0.000 2774.311    0.000 2774.311
334.00  1470.940  234.956    0.000  234.956      223.555 1237.672    0.000 1237.672        0.000 2744.955    0.000 2744.955
335.00  1545.984  231.806    0.000  231.806      226.112 1223.797    0.000 1223.797        0.000 2265.613    0.000 2265.613
336.00  1560.937  212.867    0.000  212.867      310.593 1154.657    0.000 1154.657       29.858 2295.167    0.000 2295.167
337.00  1533.789  207.689    0.000  207.689      310.459 1157.769    0.000 1157.769       19.906 2256.463    0.000 2256.463
338.00  1658.500  189.942    0.000  189.942      319.063 1118.771    0.000 1118.771        0.000 2358.996    0.000 2358.996
339.00  1685.708  207.712    0.000  207.712      306.615 1177.098    0.000 1177.098        0.000 2379.309    0.000 2379.309
340.00  1687.892  178.580    0.000  178.580      673.195  852.155    0.000  852.155      140.948 2253.649    0.000 2253.649
341.00  1614.072  199.470    0.000  199.470      428.396 1106.594    0.000 1106.594       80.628 2235.956    0.000 2235.956
342.00  1581.077  210.559    0.000  210.559      487.978 1042.567    0.000 1042.567       40.414 2737.614    0.000 2737.614
343.00  1701.220  203.881    0.000  203.881      432.240 1129.813    0.000 1129.813       50.769 2742.240    0.000 2742.240
344.00  1615.905  206.817    0.000  206.817      382.356 1044.338    0.000 1044.338       60.923 2599.483    0.000 2599.483
345.00  1680.481  206.145    0.000  206.145      509.626 1019.694    0.000 1019.694      120.238 2644.926    0.000 2644.926
346.00  1728.141  192.602    0.000  192.602      483.255  985.971    0.000  985.971       79.623 2559.370    0.000 2559.370
347.00  1636.095  210.708    0.000  210.708      526.847 1078.492    0.000 1078.492      149.292 2521.169    0.000 2521.169
348.00  1647.009  209.080    0.000  209.080      268.610 1147.522    0.000 1147.522       70.675 2540.259    0.000 2540.259
349.00  1688.846  223.556    0.000  223.556      444.058 1095.162    0.000 1095.162      242.286 2348.040    0.000 2348.040
350.00  1745.329  205.044    0.000  205.044      378.722 1147.263    0.000 1147.263       79.623 2522.666    0.000 2522.666
351.00  1722.067  182.847    0.000  182.847      294.249 1189.207    0.000 1189.207       89.575 2153.416    0.000 2153.416
352.00  1743.989  209.355    0.000  209.355      377.560 1189.442    0.000 1189.442      209.009 2338.686    0.000 2338.686
353.00  1763.938  218.486    0.000  218.486      295.930 1229.235    0.000 1229.235       49.764 2150.803    0.000 2150.803
354.00  1660.990  196.102    0.000  196.102      345.653 1145.405    0.000 1145.405        0.000 2205.291    0.000 2205.291
355.00  1603.863  227.429    0.000  227.429      318.024 1233.815    0.000 1233.815        0.000 2503.467    0.000 2503.467
356.00  1639.361  173.000    0.000  173.000      395.328 1138.394    0.000 1138.394        0.000 2722.426    0.000 2722.426
357.00  1657.935  194.183    0.000  194.183      371.981 1192.583    0.000 1192.583       19.906 2645.429    0.000 2645.429
358.00  1673.850  197.675    0.000  197.675      297.965 1255.353    0.000 1255.353        0.000 2538.760    0.000 2538.760
359.00  1666.563  191.911    0.000  191.911      382.961 1131.692    0.000 1131.692        0.000 2720.217    0.000 2720.217
360.00  1564.333  219.437    0.000  219.437      387.070 1194.220    0.000 1194.220        0.000 2647.835    0.000 2647.835
361.00  1608.293  239.861    0.000  239.861      283.475 1210.522    0.000 1210.522        0.000 2511.613    0.000 2511.613
362.00  1567.902  240.757    0.000  240.757      371.855 1136.538    0.000 1136.538       30.060 2525.883    0.000 2525.883
363.00  1579.385  264.000    0.000  264.000      461.090 1063.266    0.000 1063.266       39.811 2470.597    0.000 2470.597
364.00  1617.132  248.421    0.000  248.421      371.984 1116.917    0.000 1116.917       59.717 2552.832    0.000 2552.832
365.00  1800.049  111.319    0.000  111.319      488.154 1003.816    0.000 1003.816       81.030 2584.398    0.000 2584.398
366.00  1546.544  257.228    0.000  257.228      332.511 1155.609    0.000 1155.609       81.231 2670.755    0.000 2670.755
367.00  1581.220  183.727    0.000  183.727      473.411 1085.092    0.000 1085.092       81.030 2567.007    0.000 2567.007
368.00  1525.163  192.598    0.000  192.598      424.341  999.667    0.000  999.667       30.060 2705.544    0.000 2705.544
369.00  1623.030  146.321    0.000  146.321      335.665 1163.916    0.000 1163.916        0.000 2676.385    0.000 2676.385
370.00  1607.468  157.377    0.000  157.377      395.806 1069.796    0.000 1069.796        0.000 2397.613    0.000 2397.613
371.00  1615.625  102.260    0.000  102.260      303.025 1157.990    0.000 1157.990        0.000 2433.897    0.000 2433.897
372.00  1572.525  195.426    0.000  195.426      393.687 1205.466    0.000 1205.466        0.000 2582.794    0.000 2582.794
373.00  1626.423  126.020    0.000  126.020      428.534 1027.430    0.000 1027.430      120.037 2552.331    0.000 2552.331
374.00  1602.805  135.344    0.000  135.344      256.679 1138.055    0.000 1138.055        0.000 2479.337    0.000 2479.337
375.00  1523.586  181.691    0.000  181.691      338.306 1133.693    0.000 1133.693        0.000 2643.209    0.000 2643.209
376.00  1525.712  190.560    0.000  190.560      366.842 1082.240    0.000 1082.240      149.493 2504.973    0.000 2504.973
377.00  1513.658  203.007    0.000  203.007      228.058 1234.656    0.000 1234.656        0.000 2542.079    0.000 2542.079
378.00  1582.134  190.056    0.000  190.056      276.007 1245.847    0.000 1245.847        0.000 2675.888    0.000 2675.888
379.00  1504.910  194.608    0.000  194.608      294.983 1205.033    0.000 1205.033        0.000 2611.947    0.000 2611.947
380.00  1463.512  284.071    0.000  284.071      196.842 1256.825    0.000 1256.825        0.000 2606.510    0.000 2606.510
381.00  1597.716  257.323    0.000  257.323      312.710 1266.806    0.000 1266.806       89.575 2636.068    0.000 2636.068
382.00  1542.438  238.360    0.000  238.360      214.049 1304.934    0.000 1304.934        0.000 2724.433    0.000 2724.433
383.00  1583.078  214.550    0.000  214.550      128.834 1287.436    0.000 1287.436        0.000 2300.389    0.000 2300.389
384.00  1645.886  196.787    0.000  196.787      159.916 1320.588    0.000 1320.588        0.000 2351.148    0.000 2351.148
385.00  1504.266  229.794    0.000  229.794      131.166 1313.806    0.000 1313.806        0.000 2496.427    0.000 2496.427
386.00  1569.790  213.492    0.000  213.492      195.240 1260.574    0.000 1260.574        0.000 2394.882    0.000 2394.882
387.00  1494.586  228.321    0.000  228.321      236.183 1165.912    0.000 1165.912       10.154 2489.500    0.000 2489.500
388.00  1452.279  283.646    0.000  283.646      101.076 1434.255    0.000 1434.255        0.000 2547.800    0.000 2547.800
389.00  1469.046  247.616    0.000  247.616      228.052 1256.436    0.000 1256.436        0.000 2470.796    0.000 2470.796
390.00  1585.964  202.925    0.000  202.925      156.893 1310.529    0.000 1310.529        0.000 2505.884    0.000 2505.884
391.00  1554.803  217.232    0.000  217.232      142.362 1371.481    0.000 1371.481        0.000 2572.029    0.000 2572.029
392.00  1612.867  230.641    0.000  230.641      150.714 1288.519    0.000 1288.519        0.000 2195.031    0.000 2195.031
393.00  1636.741  203.568    0.000  203.568      364.934 1202.132    0.000 1202.132       19.906 2316.370    0.000 2316.370
394.00  1655.990  152.384    0.000  152.384      395.760 1136.594    0.000 1136.594      162.462 2554.942    0.000 2554.942
395.00  1643.369  159.316    0.000  159.316      187.804 1169.857    0.000 1169.857        0.000 2123.337    0.000 2123.337
396.00  1550.701  209.394    0.000  209.394      177.987 1241.611    0.000 1241.611        0.000 2252.337    0.000 2252.337
397.00  1558.601  149.571    0.000  149.571      230.168 1126.727    0.000 1126.727        0.000 2211.009    0.000 2211.009
398.00  1513.120  167.566    0.000  167.566      227.451 1214.662    0.000 1214.662        0.000 2246.097    0.000 2246.097
399.00  1661.710  191.847    0.000  191.847      360.310 1130.785    0.000 1130.785       49.764 2439.619    0.000 2439.619
400.00  1683.870  160.290    0.000  160.290      407.563 1188.162    0.000 1188.162        9.953 2591.129    0.000 2591.129
401.00  1587.932  264.433    0.000  264.433      232.897 1270.178    0.000 1270.178        0.000 2561.971    0.000 2561.971
402.00  1604.096  244.118    0.000  244.118      152.526 1314.738    0.000 1314.738       30.060 2223.577    0.000 2223.577
403.00  1667.341  180.222    0.000  180.222      202.374 1180.985    0.000 1180.985        0.000 2093.893    0.000 2093.893
404.00  1598.660  175.226    0.000  175.226      252.395 1156.329    0.000 1156.329        0.000 2289.422    0.000 2289.422
405.00  1609.005  165.465    0.000  165.465      410.112 1064.902    0.000 1064.902       29.858 2295.664    0.000 2295.664
406.00  1664.492  175.572    0.000  175.572      485.510 1025.905    0.000 1025.905      109.481 2285.811    0.000 2285.811
407.00  1731.879  145.371    0.000  145.371      468.522 1097.073    0.000 1097.073      221.777 2418.818    0.000 2418.818
408.00  1655.363  201.878    0.000  201.878      402.285 1086.566    0.000 1086.566       79.623 2193.928    0.000 2193.928
409.00  1680.832  202.735    0.000  202.735      421.345  969.440    0.000  969.440        0.000 2211.110    0.000 2211.110
410.00  1634.075  219.422    0.000  219.422      358.876 1087.956    0.000 1087.956       20.308 2146.977    0.000 2146.977
411.00  1687.244  196.671    0.000  196.671      399.259  988.774    0.000  988.774        0.000 2185.379    0.000 2185.379
412.00  1744.809  143.082    0.000  143.082      434.707 1065.334    0.000 1065.334       60.923 2241.573    0.000 2241.573
413.00  1761.304  193.252    0.000  193.252      438.952 1054.195    0.000 1054.195      258.974 2185.386    0.000 2185.386
414.00  1619.487  253.655    0.000  253.655      337.440 1159.123    0.000 1159.123       40.414 2175.337    0.000 2175.337
415.00  1725.675  150.133    0.000  150.133      448.117 1057.274    0.000 1057.274       99.528 2211.633    0.000 2211.633
416.00  1645.457  186.204    0.000  186.204      479.983  904.954    0.000  904.954      139.339 2031.173    0.000 2031.173
417.00  1689.458  173.091    0.000  173.091      452.613 1029.290    0.000 1029.290      182.770 1977.386    0.000 1977.386
418.00  1720.196  138.899    0.000  138.899      481.191  931.841    0.000  931.841      209.009 2128.484    0.000 2128.484
419.00  1791.672  166.538    0.000  166.538      500.511  968.672    0.000  968.672      160.250 1919.270    0.000 1919.270
420.00  1818.958  138.535    0.000  138.535      456.940  873.383    0.000  873.383        9.953 1784.755    0.000 1784.755
421.00  1728.696  213.074    0.000  213.074      477.815  958.900    0.000  958.900       80.025 2144.667    0.000 2144.667
422.00  1638.439  215.696    0.000  215.696      422.912 1007.972    0.000 1007.972       59.717 2186.289    0.000 2186.289
423.00  1568.587  221.442    0.000  221.442      289.879 1028.335    0.000 1028.335        0.000 2053.081    0.000 2053.081
424.00  1671.622  227.439    0.000  227.439      417.852 1030.150    0.000 1030.150       60.119 2087.967    0.000 2087.967
425.00  1605.119  229.935    0.000  229.935      329.094 1096.082    0.000 1096.082       40.414 2143.661    0.000 2143.661
426.00  1702.136  235.108    0.000  235.108      364.373 1039.230    0.000 1039.230        0.000 2034.084    0.000 2034.084
427.00  1642.374  241.123    0.000  241.123      341.160 1110.263    0.000 1110.263       69.670 2107.172    0.000 2107.172
428.00  1708.900  216.571    0.000  216.571      321.224 1096.723    0.000 1096.723       99.528 2013.869    0.000 2013.869
429.00  1584.678  216.851    0.000  216.851      251.752 1109.796    0.000 1109.796       70.072 1828.795    0.000 1828.795
430.00  1664.669  228.462    0.000  228.462      333.854 1074.891    0.000 1074.891       80.628 2051.972    0.000 2051.972
431.00  1623.946  186.970    0.000  186.970      313.749 1034.993    0.000 1034.993       80.427 2183.172    0.000 2183.172
432.00  1639.520  196.427    0.000  196.427      387.724 1034.038    0.000 1034.038       80.829 2113.400    0.000 2113.400
433.00  1545.302  232.390    0.000  232.390      395.377 1023.452    0.000 1023.452       19.906 2235.549    0.000 2235.549
434.00  1650.279  205.742    0.000  205.742      385.341 1025.795    0.000 1025.795        0.000 2081.842    0.000 2081.842
435.00  1650.259  230.857    0.000  230.857      521.097  964.430    0.000  964.430       19.906 2095.303    0.000 2095.303
436.00  1610.074  231.559    0.000  231.559      388.544 1006.410    0.000 1006.410       40.616 1973.053    0.000 1973.053
437.00  1638.881  256.531    0.000  256.531      477.129 1031.876    0.000 1031.876        0.000 2079.920    0.000 2079.920
438.00  1625.697  238.268    0.000  238.268      399.006 1047.529    0.000 1047.529       89.776 1964.912    0.000 1964.912
439.00  1615.203  232.890    0.000  232.890      359.924 1034.646    0.000 1034.646      129.387 1893.437    0.000 1893.437
440.00  1605.248  230.761    0.000  230.761      471.728 1002.611    0.000 1002.611      109.481 2076.609    0.000 2076.609
441.00  1624.164  259.045    0.000  259.045      334.460 1067.805    0.000 1067.805        0.000 2004.223    0.000 2004.223
442.00  1631.283  267.120    0.000  267.120      418.808 1012.854    0.000 1012.854      119.434 1998.694    0.000 1998.694
443.00  1581.722  243.590    0.000  243.590      399.094  989.210    0.000  989.210      109.481 2271.641    0.000 2271.641
444.00  1547.341  244.398    0.000  244.398      367.007  984.706    0.000  984.706       10.154 1888.403    0.000 1888.403
445.00  1555.270  245.413    0.000  245.413      435.363 1000.018    0.000 1000.018      159.245 1997.387    0.000 1997.387
446.00  1547.555  307.750    0.000  307.750      391.656 1031.403    0.000 1031.403      110.486 1925.401    0.000 1925.401
447.00  1506.330  337.268    0.000  337.268      311.459 1061.803    0.000 1061.803       69.670 2061.425    0.000 2061.425
448.00  1474.320  302.607    0.000  302.607      231.043 1015.842    0.000 1015.842       30.060 2007.540    0.000 2007.540
449.00  1527.805  331.904    0.000  331.904      191.916 1143.726    0.000 1143.726       29.858 2180.255    0.000 2180.255
450.00  1578.039  238.732    0.000  238.732      228.577 1067.337    0.000 1067.337        9.953 2074.296    0.000 2074.296
451.00  1522.552  261.848    0.000  261.848      382.013 1025.920    0.000 1025.920       59.717 2199.258    0.000 2199.258
452.00  1675.516  236.740    0.000  236.740      483.786 1009.363    0.000 1009.363      129.387 2213.532    0.000 2213.532
453.00  1604.418  242.467    0.000  242.467      436.444 1033.350    0.000 1033.350        9.953 2019.704    0.000 2019.704
454.00  1720.519  154.922    0.000  154.922      499.610  819.951    0.000  819.951      189.104 2014.378    0.000 2014.378
455.00  1659.566  245.870    0.000  245.870      391.821  956.646    0.000  956.646       59.717 1787.872    0.000 1787.872
456.00  1743.894  264.469    0.000  264.469      319.710 1080.994    0.000 1080.994       70.474 1903.590    0.000 1903.590
457.00  1670.042  218.961    0.000  218.961      531.693  962.315    0.000  962.315      348.349 2239.673    0.000 2239.673
458.00  1672.041  272.026    0.000  272.026      438.524  998.678    0.000  998.678      209.009 2029.557    0.000 2029.557
459.00  1637.391  236.845    0.000  236.845      379.552  961.060    0.000  961.060      129.387 2009.347    0.000 2009.347
460.00  1643.859  228.004    0.000  228.004      482.271  974.025    0.000  974.025      130.794 2228.206    0.000 2228.206
461.00  1578.823  276.866    0.000  276.866      458.496  876.103    0.000  876.103      161.055 1830.297    0.000 1830.297
462.00  1682.505  243.145    0.000  243.145      509.080  960.801    0.000  960.801      309.744 1944.903    0.000 1944.903
463.00  1584.396  235.713    0.000  235.713      391.311 1045.455    0.000 1045.455      179.955 2212.127    0.000 2212.127
464.00  1654.311  227.435    0.000  227.435      384.221  911.733    0.000  911.733       40.616 1976.173    0.000 1976.173
465.00  1648.306  235.519    0.000  235.519      490.187  903.828    0.000  903.828       29.858 2272.850    0.000 2272.850
466.00  1575.572  226.872    0.000  226.872      407.910  839.016    0.000  839.016       90.179 2003.920    0.000 2003.920
467.00  1558.796  243.550    0.000  243.550      434.329  837.806    0.000  837.806      159.245 1781.744    0.000 1781.744
468.00  1632.921  243.669    0.000  243.669      383.137  889.166    0.000  889.166      119.635 2027.346    0.000 2027.346
469.00  1575.532  219.241    0.000  219.241      430.177  955.570    0.000  955.570       60.320 2066.652    0.000 2066.652
470.00  1681.205  243.574    0.000  243.574      460.652  969.014    0.000  969.014       60.822 2334.267    0.000 2334.267
471.00  1622.117  266.147    0.000  266.147      461.479  998.192    0.000  998.192       30.060 2485.269    0.000 2485.269
472.00  1694.615  240.641    0.000  240.641      654.385  892.275    0.000  892.275      209.009 2338.594    0.000 2338.594
473.00  1679.017  252.534    0.000  252.534      467.653  908.659    0.000  908.659       10.154 2234.339    0.000 2234.339
474.00  1589.528  274.367    0.000  274.367      277.943 1146.624    0.000 1146.624       10.154 2278.780    0.000 2278.780
475.00  1645.157  252.642    0.000  252.642      608.769 1007.509    0.000 1007.509      189.104 2202.784    0.000 2202.784
476.00  1539.988  240.787    0.000  240.787      524.812  839.543    0.000  839.543      109.481 2109.989    0.000 2109.989
477.00  1650.771  249.658    0.000  249.658      567.184  864.963    0.000  864.963      238.868 2106.674    0.000 2106.674
478.00  1617.077  235.639    0.000  235.639      518.934  945.495    0.000  945.495       39.811 2420.327    0.000 2420.327
479.00  1629.523  216.302    0.000  216.302      419.624 1061.720    0.000 1061.720       19.906 2493.824    0.000 2493.824
480.00  1513.049  229.044    0.000  229.044      412.099 1006.029    0.000 1006.029       99.729 2127.781    0.000 2127.781
481.00  1531.773  257.110    0.000  257.110      455.728  970.834    0.000  970.834      119.635 2124.159    0.000 2124.159
482.00  1509.760  262.766    0.000  262.766      448.035  926.265    0.000  926.265      109.481 2179.753    0.000 2179.753
483.00  1623.544  242.363    0.000  242.363      464.764  966.206    0.000  966.206       49.965 2205.188    0.000 2205.188
484.00  1606.439  250.009    0.000  250.009      438.515 1075.579    0.000 1075.579      100.735 2230.820    0.000 2230.820
485.00  1575.733  249.804    0.000  249.804      505.319  899.758    0.000  899.758      139.540 2157.436    0.000 2157.436
486.00  1650.712  219.500    0.000  219.500      502.374  963.262    0.000  963.262      170.203 2183.268    0.000 2183.268
487.00  1613.079  207.510    0.000  207.510      479.374  919.693    0.000  919.693      100.533 1984.724    0.000 1984.724
488.00  1638.270  230.987    0.000  230.987      615.170  871.700    0.000  871.700      169.198 2385.244    0.000 2385.244
489.00  1566.260  183.791    0.000  183.791      413.052  950.898    0.000  950.898       50.769 2221.775    0.000 2221.775
490.00  1574.900  200.139    0.000  200.139      380.894  921.942    0.000  921.942       69.670 2070.681    0.000 2070.681
491.00  1621.976  195.267    0.000  195.267      330.222  972.604    0.000  972.604       71.077 1948.025    0.000 1948.025
492.00  1720.675  154.387    0.000  154.387      490.274  784.843    0.000  784.843      151.906 2018.599    0.000 2018.599
493.00  1744.102  169.460    0.000  169.460      575.791  907.761    0.000  907.761      218.962 2325.935    0.000 2325.935
494.00  1666.603  170.013    0.000  170.013      631.257  716.621    0.000  716.621      111.492 2018.097    0.000 2018.097
495.00  1703.704  196.232    0.000  196.232      583.140  846.141    0.000  846.141      150.499 2083.943    0.000 2083.943
496.00  1659.794  206.756    0.000  206.756      447.168  838.319    0.000  838.319      171.912 2010.955    0.000 2010.955
497.00  1689.485  203.250    0.000  203.250      504.187  890.583    0.000  890.583       80.627 2103.743    0.000 2103.743
498.00  1660.324  200.148    0.000  200.148      395.502  875.796    0.000  875.796      121.646 1890.012    0.000 1890.012
499.00  1705.834  166.703    0.000  166.703      483.828  830.273    0.000  830.273      110.386 1927.815    0.000 1927.815
500.00  1641.452  141.282    0.000  141.282      518.287  797.079    0.000  797.079      199.358 1880.769    0.000 1880.769
501.00  1718.006  196.194    0.000  196.194      510.548  846.747    0.000  846.747      200.464 2012.466    0.000 2012.466
502.00  1712.070  201.646    0.000  201.646      517.377  855.305    0.000  855.305      192.019 1940.379    0.000 1940.379
503.00  1719.647  243.303    0.000  243.303      580.541  921.887    0.000  921.887      199.458 2090.375    0.000 2090.375
504.00  1714.960  255.691    0.000  255.691      520.740  913.460    0.000  913.460      131.397 2010.552    0.000 2010.552
505.00  1653.909  226.813    0.000  226.813      618.278  865.472    0.000  865.472      212.025 2156.327    0.000 2156.327
506.00  1785.660  233.945    0.000  233.945      545.873  939.000    0.000  939.000      110.687 2152.605    0.000 2152.605
507.00  1797.967  126.891    0.000  126.891      582.924  811.301    0.000  811.301      279.081 2010.857    0.000 2010.857
508.00  1756.143  240.519    0.000  240.519      624.772  884.835    0.000  884.835      171.006 2020.003    0.000 2020.003
509.00  1607.252  231.617    0.000  231.617      559.529  820.371    0.000  820.371      202.071 2019.898    0.000 2019.898
510.00  1720.200  181.641    0.000  181.641      657.713  714.890    0.000  714.890      348.349 1991.153    0.000 1991.153
511.00  1629.715  136.450    0.000  136.450      577.901  749.349    0.000  749.349      149.292 1971.348    0.000 1971.348
512.00  1640.795  196.306    0.000  196.306      529.779  849.478    0.000  849.478      170.504 2134.112    0.000 2134.112
513.00  1738.506  197.377    0.000  197.377      719.369  812.419    0.000  812.419      200.263 2188.196    0.000 2188.196
514.00  1758.334  160.974    0.000  160.974      669.560  846.885    0.000  846.885      261.588 2143.965    0.000 2143.965
515.00  1621.027  281.220    0.000  281.220      578.209  899.539    0.000  899.539      338.396 2186.891    0.000 2186.891
516.00  1659.124  253.366    0.000  253.366      630.826  890.155    0.000  890.155      202.675 2267.820    0.000 2267.820
517.00  1689.445  229.912    0.000  229.912      619.929  802.861    0.000  802.861      248.820 2048.352    0.000 2048.352
518.00  1595.480  256.217    0.000  256.217      588.156  822.625    0.000  822.625      218.962 2235.248    0.000 2235.248
519.00  1544.920  260.451    0.000  260.451      638.093  761.461    0.000  761.461      408.468 1937.474    0.000 1937.474
520.00  1488.945  256.327    0.000  256.327      463.079  795.613    0.000  795.613      282.298 1987.239    0.000 1987.239
521.00  1548.105  260.678    0.000  260.678      500.084  754.276    0.000  754.276      141.953 1784.554    0.000 1784.554
522.00  1593.584  258.591    0.000  258.591      481.411  969.710    0.000  969.710      250.831 2239.375    0.000 2239.375
523.00  1554.026  255.439    0.000  255.439      403.504 1029.629    0.000 1029.629      199.056 2194.333    0.000 2194.333
524.00  1635.393  183.898    0.000  183.898      317.467 1025.693    0.000 1025.693      151.504 1997.385    0.000 1997.385
525.00  1561.013  214.283    0.000  214.283      329.964  972.476    0.000  972.476      169.198 1981.704    0.000 1981.704
526.00  1700.272  196.839    0.000  196.839      335.106 1037.495    0.000 1037.495      203.078 1946.717    0.000 1946.717
527.00  1732.858  159.620    0.000  159.620      422.870  982.813    0.000  982.813      179.151 1983.315    0.000 1983.315
528.00  1559.720  187.364    0.000  187.364      317.512  871.825    0.000  871.825      139.339 1752.889    0.000 1752.889
529.00  1599.845  176.259    0.000  176.259      366.972  892.967    0.000  892.967      109.481 1943.903    0.000 1943.903
530.00  1662.652  118.799    0.000  118.799      408.605  881.516    0.000  881.516      228.915 1965.318    0.000 1965.318
531.00  1582.267  136.779    0.000  136.779      441.549  873.814    0.000  873.814      160.250 1686.233    0.000 1686.233
532.00  1604.862  118.598    0.000  118.598      452.748  898.288    0.000  898.288      159.245 2061.027    0.000 2061.027
533.00  1611.073  195.731    0.000  195.731      342.757  901.010    0.000  901.010      130.392 1878.356    0.000 1878.356
534.00  1534.301  204.340    0.000  204.340      432.811  865.860    0.000  865.860      171.410 2027.846    0.000 2027.846
535.00  1528.345  202.332    0.000  202.332      275.662  988.998    0.000  988.998       49.764 2201.369    0.000 2201.369
536.00  1612.232  194.936    0.000  194.936      377.382  816.186    0.000  816.186       20.107 1828.787    0.000 1828.787
537.00  1516.472  152.254    0.000  152.254      281.541  929.279    0.000  929.279       79.623 1564.183    0.000 1564.183
538.00  1579.490  158.654    0.000  158.654      439.388  804.375    0.000  804.375      111.492 1926.806    0.000 1926.806
539.00  1509.224  205.657    0.000  205.657      383.010  884.614    0.000  884.614      229.116 1880.360    0.000 1880.360
540.00  1699.048  120.223    0.000  120.223      347.126  980.216    0.000  980.216       99.528 2041.122    0.000 2041.122
541.00  1617.564  130.454    0.000  130.454      322.009  910.394    0.000  910.394      169.198 1773.300    0.000 1773.300
542.00  1515.248  157.878    0.000  157.878      440.166  832.002    0.000  832.002      179.754 1987.431    0.000 1987.431
543.00  1594.455  176.275    0.000  176.275      364.766  823.402    0.000  823.402      159.245 1897.053    0.000 1897.053
544.00  1674.907  189.318    0.000  189.318      241.807  863.394    0.000  863.394       91.385 1627.321    0.000 1627.321
545.00  1535.210  212.394    0.000  212.394      347.034  837.544    0.000  837.544      121.847 1768.568    0.000 1768.568
546.00  1596.142  174.287    0.000  174.287      367.054  964.907    0.000  964.907      181.161 1873.828    0.000 1873.828
547.00  1636.929  162.713    0.000  162.713      335.796  942.690    0.000  942.690       80.025 2002.713    0.000 2002.713
548.00  1575.479  214.029    0.000  214.029      365.931  972.302    0.000  972.302      171.410 1867.094    0.000 1867.094
549.00  1563.779  197.423    0.000  197.423      334.322  979.740    0.000  979.740      182.669 1937.969    0.000 1937.969
550.00  1592.857  159.115    0.000  159.115      356.464  928.977    0.000  928.977       70.675 1971.043    0.000 1971.043
551.00  1548.067  141.567    0.000  141.567      379.243  805.761    0.000  805.761      232.232 1817.020    0.000 1817.020
552.00  1545.865  156.732    0.000  156.732      480.630  792.664    0.000  792.664      199.458 1847.388    0.000 1847.388
553.00  1631.689  148.805    0.000  148.805      360.743  906.457    0.000  906.457      120.238 1616.164    0.000 1616.164
554.00  1682.917  114.891    0.000  114.891      363.293  876.281    0.000  876.281       60.119 1776.513    0.000 1776.513
555.00  1613.875  162.932    0.000  162.932      313.011  913.112    0.000  913.112       90.179 1888.103    0.000 1888.103
556.00  1638.975  182.990    0.000  182.990      501.554  840.049    0.000  840.049      179.352 1965.515    0.000 1965.515
557.00  1576.074  190.142    0.000  190.142      379.205  796.987    0.000  796.987      160.653 1808.077    0.000 1808.077
558.00  1661.430  199.549    0.000  199.549      438.737  796.518    0.000  796.518      171.812 1655.977    0.000 1655.977
559.00  1497.027  264.325    0.000  264.325      356.595  926.384    0.000  926.384      120.841 1576.450    0.000 1576.450
560.00  1683.828  217.052    0.000  217.052      327.104  902.868    0.000  902.868      161.959 1352.967    0.000 1352.967
561.00  1792.422   98.384    0.000   98.384      543.747  800.269    0.000  800.269      171.812 1680.805    0.000 1680.805
562.00  1637.026  263.585    0.000  263.585      394.855  950.671    0.000  950.671      132.000 1732.676    0.000 1732.676
563.00  1735.169  192.864    0.000  192.864      438.547  910.868    0.000  910.868       91.385 1881.268    0.000 1881.268
564.00  1464.305  241.291    0.000  241.291      273.108  927.592    0.000  927.592       19.906 1757.914    0.000 1757.914
565.00  1648.285  164.305    0.000  164.305      294.381 1012.941    0.000 1012.941       30.261 1890.113    0.000 1890.113
566.00  1611.287  216.560    0.000  216.560      366.792  825.008    0.000  825.008       50.769 1880.965    0.000 1880.965
567.00  1576.738  251.047    0.000  251.047      444.052  866.162    0.000  866.162       80.829 2051.772    0.000 2051.772
568.00  1605.183  167.377    0.000  167.377      375.704  890.162    0.000  890.162       49.764 1789.281    0.000 1789.281
569.00  1498.870  167.623    0.000  167.623      373.321  894.612    0.000  894.612      101.137 1811.497    0.000 1811.497
570.00  1587.740  175.813    0.000  175.813      440.854  895.390    0.000  895.390        9.953 2050.468    0.000 2050.468
571.00  1534.368  206.747    0.000  206.747      337.052  902.515    0.000  902.515       49.764 1991.651    0.000 1991.651
572.00  1618.710  203.628    0.000  203.628      431.908  877.622    0.000  877.622       50.769 1944.407    0.000 1944.407
573.00  1573.173  264.385    0.000  264.385      330.654 1076.280    0.000 1076.280       59.717 2428.170    0.000 2428.170
574.00  1638.723  213.843    0.000  213.843      320.321  966.512    0.000  966.512       49.965 2017.392    0.000 2017.392
575.00  1577.926  183.228    0.000  183.228      315.387  922.673    0.000  922.673       39.811 1787.675    0.000 1787.675
576.00  1564.006  222.444    0.000  222.444      252.702 1033.611    0.000 1033.611       80.025 1726.147    0.000 1726.147
577.00  1624.571  231.552    0.000  231.552      474.013  929.848    0.000  929.848      150.298 2109.983    0.000 2109.983
578.00  1652.317  216.837    0.000  216.837      496.155  935.383    0.000  935.383      119.434 2329.448    0.000 2329.448
579.00  1626.753  263.732    0.000  263.732      460.480  970.789    0.000  970.789       80.025 2030.561    0.000 2030.561
580.00  1646.394  233.019    0.000  233.019      291.697 1040.521    0.000 1040.521      119.836 2014.170    0.000 2014.170
581.00  1701.711  217.281    0.000  217.281      543.058  898.859    0.000  898.859      180.759 1945.617    0.000 1945.617
582.00  1657.179  180.223    0.000  180.223      404.277  878.056    0.000  878.056       79.824 2060.519    0.000 2060.519
583.00  1750.088  162.277    0.000  162.277      603.503  753.029    0.000  753.029      182.568 2102.146    0.000 2102.146
584.00  1715.113  196.831    0.000  196.831      419.412  872.604    0.000  872.604       40.616 1784.755    0.000 1784.755
585.00  1814.057  189.071    0.000  189.071      421.187  959.686    0.000  959.686      139.339 1917.166    0.000 1917.166
586.00  1673.382  192.848    0.000  192.848      468.395  821.080    0.000  821.080      129.387 1802.354    0.000 1802.354
587.00  1675.472  217.098    0.000  217.098      408.563  952.978    0.000  952.978        0.000 1945.508    0.000 1945.508
588.00  1694.970  193.500    0.000  193.500      389.969  975.288    0.000  975.288       30.462 2239.068    0.000 2239.068
589.00  1746.439  194.092    0.000  194.092      460.963  930.326    0.000  930.326       39.811 2047.754    0.000 2047.754
590.00  1811.080  145.056    0.000  145.056      427.323  871.789    0.000  871.789       40.012 1850.606    0.000 1850.606
591.00  1722.145  214.221    0.000  214.221      508.607  818.783    0.000  818.783      159.245 1954.761    0.000 1954.761
592.00  1637.803  195.658    0.000  195.658      400.907  926.478    0.000  926.478       70.474 2059.112    0.000 2059.112
593.00  1684.831  137.351    0.000  137.351      346.044  860.069    0.000  860.069       71.077 2007.137    0.000 2007.137
594.00  1761.565  195.744    0.000  195.744      501.603  918.527    0.000  918.527      159.245 1974.166    0.000 1974.166
595.00  1770.426  207.376    0.000  207.376      552.576  909.406    0.000  909.406      149.292 2048.261    0.000 2048.261
596.00  1797.334  186.977    0.000  186.977      420.490  976.935    0.000  976.935       60.018 2085.957    0.000 2085.957
597.00  1745.590  223.004    0.000  223.004      393.899  956.787    0.000  956.787      100.735 1947.321    0.000 1947.321
598.00  1765.541  224.747    0.000  224.747      458.666  871.527    0.000  871.527      212.224 1843.671    0.000 1843.671
599.00  1735.107  210.557    0.000  210.557      419.545 1042.085    0.000 1042.085      159.245 2186.793    0.000 2186.793
600.00  1718.272  243.611    0.000  243.611      380.201  994.229    0.000  994.229      199.056 2034.985    0.000 2034.985
601.00  1785.484  187.582    0.000  187.582      392.218 1020.600    0.000 1020.600      100.735 2121.749    0.000 2121.749
602.00  1776.732  234.176    0.000  234.176      309.988 1084.502    0.000 1084.502        0.000 2183.275    0.000 2183.275
603.00  1760.938  207.319    0.000  207.319      344.096 1067.161    0.000 1067.161       69.670 2068.466    0.000 2068.466
604.00  1797.951  195.319    0.000  195.319      416.468  966.735    0.000  966.735       69.870 2162.866    0.000 2162.866
605.00  1601.576  214.645    0.000  214.645      279.416 1099.186    0.000 1099.186        9.953 2121.937    0.000 2121.937
606.00  1643.225  154.979    0.000  154.979      414.868  802.956    0.000  802.956       29.858 1747.459    0.000 1747.459
607.00  1683.277  132.205    0.000  132.205      466.617  781.903    0.000  781.903        0.000 1959.383    0.000 1959.383
608.00  1668.792  127.171    0.000  127.171      494.987  725.350    0.000  725.350       39.811 2045.136    0.000 2045.136
609.00  1653.704  131.624    0.000  131.624      536.320  785.283    0.000  785.283      119.434 2096.618    0.000 2096.618
610.00  1691.008  171.255    0.000  171.255      420.842  960.629    0.000  960.629      109.481 2113.602    0.000 2113.602
611.00  1715.754  172.661    0.000  172.661      488.718  957.605    0.000  957.605      100.332 2177.140    0.000 2177.140
612.00  1830.027  192.990    0.000  192.990      485.815  906.334    0.000  906.334       60.219 2226.198    0.000 2226.198
613.00  1775.727  175.335    0.000  175.335      552.009  846.620    0.000  846.620      160.854 1945.911    0.000 1945.911
614.00  1634.636  160.852    0.000  160.852      471.204  865.559    0.000  865.559      130.692 2163.769    0.000 2163.769
615.00  1676.997  170.118    0.000  170.118      367.226  976.969    0.000  976.969       20.308 2193.523    0.000 2193.523
616.00  1768.211  177.242    0.000  177.242      712.065  805.902    0.000  805.902      338.396 2205.896    0.000 2205.896
617.00  1837.322  171.145    0.000  171.145      575.441  902.218    0.000  902.218       10.154 2240.775    0.000 2240.775
618.00  1750.356  191.566    0.000  191.566      542.498  819.866    0.000  819.866       30.261 2098.826    0.000 2098.826
619.00  1805.865  206.536    0.000  206.536      532.817  886.826    0.000  886.826       99.528 2128.177    0.000 2128.177
620.00  1756.483  187.406    0.000  187.406      514.353  925.560    0.000  925.560      212.025 2049.156    0.000 2049.156
621.00  1774.578  200.588    0.000  200.588      490.707 1053.671    0.000 1053.671      151.303 2255.457    0.000 2255.457
622.00  1799.633  152.863    0.000  152.863      269.131 1121.210    0.000 1121.210       20.308 2245.306    0.000 2245.306
623.00  1710.076  201.501    0.000  201.501      499.786 1128.081    0.000 1128.081      129.387 2489.099    0.000 2489.099
624.00  1661.495  207.145    0.000  207.145      451.622  999.458    0.000  999.458      111.491 2061.327    0.000 2061.327
625.00  1711.926  180.031    0.000  180.031      425.379  987.431    0.000  987.431      151.705 1960.488    0.000 1960.488
626.00  1687.234  180.946    0.000  180.946      308.166  977.451    0.000  977.451       90.780 2067.957    0.000 2067.957
627.00  1584.028  251.971    0.000  251.971      323.824 1124.320    0.000 1124.320       79.623 2232.635    0.000 2232.635
628.00  1706.533  236.618    0.000  236.618      323.649 1033.137    0.000 1033.137      121.444 1859.456    0.000 1859.456
629.00  1671.412  218.816    0.000  218.816      381.495  998.251    0.000  998.251       60.320 1977.482    0.000 1977.482
630.00  1635.387  223.737    0.000  223.737      233.465  999.892    0.000  999.892        9.953 2019.705    0.000 2019.705
631.00  1673.651  154.780    0.000  154.780      271.337  954.317    0.000  954.317       30.462 2157.734    0.000 2157.734
632.00  1601.603  201.026    0.000  201.026      409.898  892.752    0.000  892.752      179.352 1946.213    0.000 1946.213
633.00  1692.392  143.537    0.000  143.537      478.941  826.906    0.000  826.906      110.285 1965.715    0.000 1965.715
634.00  1592.193  207.741    0.000  207.741      378.810  929.235    0.000  929.235       19.906 2051.668    0.000 2051.668
635.00  1639.685  180.176    0.000  180.176      451.357  810.307    0.000  810.307       60.320 1919.771    0.000 1919.771
636.00  1606.546  153.542    0.000  153.542      515.038  754.445    0.000  754.445       80.828 1736.396    0.000 1736.396
637.00  1691.427  138.547    0.000  138.547      399.520  830.499    0.000  830.499       59.917 1905.295    0.000 1905.295
638.00  1782.716  105.277    0.000  105.277      508.813  826.003    0.000  826.003      171.107 2037.597    0.000 2037.597
639.00  1689.592  192.019    0.000  192.019      385.900 1017.350    0.000 1017.350      211.522 1995.874    0.000 1995.874
640.00  1716.553  188.228    0.000  188.228      387.459 1005.682    0.000 1005.682      271.138 1901.077    0.000 1901.077
641.00  1693.648  115.192    0.000  115.192      326.893  916.536    0.000  916.536      169.399 1875.341    0.000 1875.341
642.00  1585.222  157.043    0.000  157.043      377.692  896.124    0.000  896.124      252.440 1800.640    0.000 1800.640
643.00  1618.887  194.891    0.000  194.891      393.901  966.207    0.000  966.207      273.351 1685.430    0.000 1685.430
644.00  1704.675  140.213    0.000  140.213      474.494  862.322    0.000  862.322      279.081 1703.531    0.000 1703.531
645.00  1637.561  174.377    0.000  174.377      426.544  951.162    0.000  951.162      311.553 1746.251    0.000 1746.251
646.00  1708.297  112.460    0.000  112.460      328.271  883.156    0.000  883.156      160.753 1737.306    0.000 1737.306
647.00  1712.331  129.138    0.000  129.138      505.572  844.980    0.000  844.980      141.048 1876.542    0.000 1876.542
648.00  1595.023  168.008    0.000  168.008      405.744  871.487    0.000  871.487      109.481 1791.192    0.000 1791.192
649.00  1592.417  195.326    0.000  195.326      296.622  984.235    0.000  984.235       60.018 1938.573    0.000 1938.573
650.00  1725.408  117.262    0.000  117.262      327.710 1030.495    0.000 1030.495       59.717 1938.670    0.000 1938.670
651.00  1675.782  167.370    0.000  167.370      332.469 1013.249    0.000 1013.249       30.059 2156.833    0.000 2156.833
652.00  1678.729   88.269    0.000   88.269      473.451  853.105    0.000  853.105       39.811 2181.361    0.000 2181.361
653.00  1452.753  132.656    0.000  132.656      419.798  925.312    0.000  925.312      139.339 2238.467    0.000 2238.467
654.00  1542.930  190.344    0.000  190.344      268.437 1068.149    0.000 1068.149       30.261 2106.664    0.000 2106.664
655.00  1540.213  166.278    0.000  166.278      314.094 1143.981    0.000 1143.981      109.481 2157.835    0.000 2157.835
656.00  1575.403  258.372    0.000  258.372      294.074 1026.997    0.000 1026.997       80.226 1953.554    0.000 1953.554
657.00  1708.990  116.248    0.000  116.248      320.407 1071.602    0.000 1071.602      142.154 1950.531    0.000 1950.531
658.00  1689.253  123.954    0.000  123.954      330.006  965.476    0.000  965.476      252.238 1817.531    0.000 1817.531
659.00  1713.265  135.632    0.000  135.632      334.329  983.361    0.000  983.361       49.764 2108.573    0.000 2108.573
660.00  1606.325  162.115    0.000  162.115      231.862 1020.813    0.000 1020.813       19.906 2038.101    0.000 2038.101
661.00  1623.149  166.037    0.000  166.037      385.083  965.949    0.000  965.949        0.000 2162.663    0.000 2162.663
662.00  1787.463  145.545    0.000  145.545      307.562 1025.826    0.000 1025.826        0.000 2122.650    0.000 2122.650
663.00  1593.430  172.947    0.000  172.947      239.345 1172.998    0.000 1172.998        9.953 2340.205    0.000 2340.205
664.00  1675.536  206.680    0.000  206.680      253.049 1118.303    0.000 1118.303        0.000 2259.067    0.000 2259.067
665.00  1714.321  189.457    0.000  189.457      242.371 1234.733    0.000 1234.733        0.000 2507.484    0.000 2507.484
666.00  1670.060  216.673    0.000  216.673      166.625 1196.906    0.000 1196.906        0.000 1943.292    0.000 1943.292
667.00  1688.416  222.091    0.000  222.091      277.045 1280.004    0.000 1280.004        0.000 2704.135    0.000 2704.135
668.00  1600.334  209.561    0.000  209.561      298.403 1190.560    0.000 1190.560        0.000 2308.847    0.000 2308.847
669.00  1660.441  204.448    0.000  204.448      287.853 1220.344    0.000 1220.344       20.308 2385.547    0.000 2385.547
670.00  1620.637  225.393    0.000  225.393      334.415 1203.094    0.000 1203.094      151.705 2313.466    0.000 2313.466
671.00  1536.645  285.046    0.000  285.046      320.279 1172.656    0.000 1172.656       59.717 2577.064    0.000 2577.064
672.00  1560.020  246.354    0.000  246.354      248.337 1226.560    0.000 1226.560       40.616 2512.916    0.000 2512.916
673.00  1552.923  247.892    0.000  247.892      225.380 1205.076    0.000 1205.076       39.811 2193.826    0.000 2193.826
674.00  1497.170  271.625    0.000  271.625      156.161 1113.072    0.000 1113.072        9.953 1995.069    0.000 1995.069
675.00  1606.923  144.979    0.000  144.979      199.433 1139.484    0.000 1139.484       30.060 2278.272    0.000 2278.272
676.00  1560.142  192.080    0.000  192.080      192.044 1107.279    0.000 1107.279       10.154 1990.044    0.000 1990.044
677.00  1524.550  195.040    0.000  195.040      211.415 1031.751    0.000 1031.751        0.000 1903.588    0.000 1903.588
678.00  1546.745  186.226    0.000  186.226      188.586 1130.530    0.000 1130.530        0.000 2135.612    0.000 2135.612
679.00  1434.535  277.957    0.000  277.957      135.020 1122.969    0.000 1122.969        0.000 1939.779    0.000 1939.779
680.00  1578.272  239.085    0.000  239.085      201.424 1066.537    0.000 1066.537        0.000 1981.294    0.000 1981.294
681.00  1601.167  185.397    0.000  185.397      205.488 1139.273    0.000 1139.273        0.000 2066.449    0.000 2066.449
682.00  1587.874  217.621    0.000  217.621      242.238 1166.299    0.000 1166.299        0.000 2206.697    0.000 2206.697
683.00  1550.454  216.335    0.000  216.335       92.650 1139.346    0.000 1139.346        0.000 1802.641    0.000 1802.641
684.00  1588.911  167.783    0.000  167.783      182.360  987.468    0.000  987.468        0.000 1724.930    0.000 1724.930
685.00  1607.033  189.326    0.000  189.326      218.592 1131.433    0.000 1131.433        0.000 2244.888    0.000 2244.888
686.00  1621.714  196.538    0.000  196.538      197.362 1058.885    0.000 1058.885        0.000 1876.028    0.000 1876.028
687.00  1604.843  157.442    0.000  157.442      187.462 1102.040    0.000 1102.040        0.000 2092.078    0.000 2092.078
688.00  1692.081  215.721    0.000  215.721      113.830 1268.835    0.000 1268.835        0.000 2050.250    0.000 2050.250
689.00  1500.754  275.524    0.000  275.524      160.308 1091.274    0.000 1091.274        0.000 1717.594    0.000 1717.594
690.00  1523.089  307.962    0.000  307.962      305.140  976.536    0.000  976.536       29.858 1939.873    0.000 1939.873
691.00  1459.475  364.580    0.000  364.580      359.579 1094.055    0.000 1094.055       49.764 2273.353    0.000 2273.353
692.00  1418.847  387.420    0.000  387.420      321.440 1138.275    0.000 1138.275       29.858 2294.961    0.000 2294.961
693.00  1472.393  307.605    0.000  307.605      385.217 1037.194    0.000 1037.194      149.292 1974.158    0.000 1974.158
694.00  1565.725  321.145    0.000  321.145      415.178 1018.304    0.000 1018.304       81.231 2220.472    0.000 2220.472
695.00  1450.977  376.910    0.000  376.910      238.825 1140.138    0.000 1140.138       60.923 2044.438    0.000 2044.438
696.00  1495.818  370.572    0.000  370.572      219.497 1144.544    0.000 1144.544       19.906 1840.151    0.000 1840.151
697.00  1491.187  411.107    0.000  411.107      234.459 1169.441    0.000 1169.441       89.575 1928.113    0.000 1928.113
698.00  1516.600  340.224    0.000  340.224      316.213 1070.739    0.000 1070.739      119.434 2087.358    0.000 2087.358
699.00  1464.214  359.115    0.000  359.115      239.344 1181.079    0.000 1181.079      109.883 1868.199    0.000 1868.199
700.00  1526.138  349.189    0.000  349.189      300.429 1202.478    0.000 1202.478      129.387 2255.653    0.000 2255.653
701.00  1438.434  417.326    0.000  417.326      316.905 1156.822    0.000 1156.822       89.776 2200.464    0.000 2200.464
702.00  1491.930  421.497    0.000  421.497      325.463 1166.982    0.000 1166.982      101.338 2037.398    0.000 2037.398
703.00  1539.471  392.145    0.000  392.145      273.020 1136.751    0.000 1136.751      119.836 2067.348    0.000 2067.348
704.00  1449.185  412.052    0.000  412.052      255.255 1200.793    0.000 1200.793       39.811 2026.237    0.000 2026.237
705.00  1532.334  339.605    0.000  339.605      288.150 1144.719    0.000 1144.719       20.308 2050.970    0.000 2050.970
706.00  1373.477  436.469    0.000  436.469      268.178 1061.671    0.000 1061.671       29.858 1855.637    0.000 1855.637
707.00  1366.427  462.629    0.000  462.629      302.978 1054.837    0.000 1054.837       30.462 1786.568    0.000 1786.568
708.00  1422.105  393.370    0.000  393.370      289.970 1065.870    0.000 1065.870      149.493 1778.931    0.000 1778.931
709.00  1322.711  433.326    0.000  433.326      237.134 1020.419    0.000 1020.419       50.769 1719.209    0.000 1719.209
710.00  1355.934  470.277    0.000  470.277      227.844 1206.849    0.000 1206.849        9.953 2134.818    0.000 2134.818
711.00  1420.050  456.399    0.000  456.399      296.931 1263.218    0.000 1263.218       40.616 2374.586    0.000 2374.586
712.00  1384.631  477.843    0.000  477.843      317.079 1085.190    0.000 1085.190      149.292 2158.745    0.000 2158.745
713.00  1420.703  475.460    0.000  475.460      316.121 1110.383    0.000 1110.383      140.646 1950.028    0.000 1950.028
714.00  1475.297  390.940    0.000  390.940      239.691 1192.569    0.000 1192.569       19.906 2062.628    0.000 2062.628
715.00  1333.279  459.996    0.000  459.996      258.929 1101.433    0.000 1101.433       19.906 2179.852    0.000 2179.852
716.00  1364.002  437.938    0.000  437.938      216.602 1149.377    0.000 1149.377        0.000 1920.874    0.000 1920.874
717.00  1365.792  350.117    0.000  350.117      139.906 1152.356    0.000 1152.356        0.000 1901.665    0.000 1901.665
718.00  1507.303  330.946    0.000  330.946      121.834 1225.947    0.000 1225.947        0.000 1999.689    0.000 1999.689
719.00  1561.878  302.041    0.000  302.041      186.772 1329.580    0.000 1329.580        0.000 2187.890    0.000 2187.890
720.00  1582.588  267.558    0.000  267.558      132.988 1180.765    0.000 1180.765        0.000 1750.568    0.000 1750.568
721.00  1569.815  304.918    0.000  304.918      189.539 1195.429    0.000 1195.429        0.000 2236.553    0.000 2236.553
722.00  1652.323  291.617    0.000  291.617      186.858 1237.884    0.000 1237.884        0.000 2449.684    0.000 2449.684
723.00  1586.454  338.722    0.000  338.722      157.718 1345.708    0.000 1345.708        0.000 2473.810    0.000 2473.810
724.00  1606.026  354.341    0.000  354.341      297.365 1255.399    0.000 1255.399        0.000 2472.506    0.000 2472.506
725.00  1572.351  305.207    0.000  305.207      335.930 1250.045    0.000 1250.045       69.670 2302.007    0.000 2302.007
726.00  1539.361  361.729    0.000  361.729      236.491 1287.728    0.000 1287.728        9.953 2240.269    0.000 2240.269
727.00  1437.305  380.932    0.000  380.932      160.526 1191.974    0.000 1191.974        0.000 2072.577    0.000 2072.577
728.00  1452.033  343.967    0.000  343.967      207.784 1142.598    0.000 1142.598        0.000 2143.856    0.000 2143.856
729.00  1549.347  349.519    0.000  349.519      313.276 1215.233    0.000 1215.233       59.717 2375.692    0.000 2375.692
730.00  1545.495  358.119    0.000  358.119      340.772 1200.706    0.000 1200.706       39.811 2502.862    0.000 2502.862
731.00  1537.051  355.521    0.000  355.521      165.846 1411.253    0.000 1411.253        0.000 2398.812    0.000 2398.812
732.00  1502.074  365.039    0.000  365.039      253.871 1275.630    0.000 1275.630       81.231 2557.154    0.000 2557.154
733.00  1595.420  321.624    0.000  321.624      231.430 1330.755    0.000 1330.755       30.462 2416.404    0.000 2416.404
734.00  1512.224  385.954    0.000  385.954      239.949 1219.042    0.000 1219.042        0.000 2421.833    0.000 2421.833
735.00  1530.842  353.175    0.000  353.175      183.313 1320.677    0.000 1320.677       19.906 2408.263    0.000 2408.263
736.00  1522.075  270.075    0.000  270.075      315.609 1168.665    0.000 1168.665      121.847 2268.422    0.000 2268.422
737.00  1451.826  307.252    0.000  307.252      294.252 1132.006    0.000 1132.006       69.670 2356.487    0.000 2356.487
738.00  1405.927  354.275    0.000  354.275      125.639 1294.038    0.000 1294.038        0.000 2334.560    0.000 2334.560
739.00  1547.348  267.536    0.000  267.536      172.331 1349.559    0.000 1349.559        0.000 2512.414    0.000 2512.414
740.00  1551.883  299.306    0.000  299.306      306.227 1258.218    0.000 1258.218        0.000 2287.830    0.000 2287.830
741.00  1494.007  338.131    0.000  338.131      410.422 1150.427    0.000 1150.427        0.000 2582.892    0.000 2582.892
742.00  1506.069  267.606    0.000  267.606      252.488 1239.622    0.000 1239.622        0.000 2514.529    0.000 2514.529
743.00  1553.464  310.349    0.000  310.349      397.452 1237.032    0.000 1237.032      239.471 2266.517    0.000 2266.517
744.00  1584.910  277.882    0.000  277.882      315.307 1189.390    0.000 1189.390       79.623 2315.877    0.000 2315.877
745.00  1597.863  245.304    0.000  245.304      261.955 1272.737    0.000 1272.737        0.000 2448.376    0.000 2448.376
746.00  1632.747  202.446    0.000  202.446      267.533 1252.022    0.000 1252.022        0.000 2710.760    0.000 2710.760
747.00  1668.308  202.651    0.000  202.651      182.966 1286.305    0.000 1286.305        0.000 2631.948    0.000 2631.948
748.00  1635.550  136.514    0.000  136.514      195.159 1218.521    0.000 1218.521        0.000 2704.732    0.000 2704.732
749.00  1594.418  180.593    0.000  180.593      155.858 1336.591    0.000 1336.591        0.000 2784.253    0.000 2784.253
750.00  1557.927  289.231    0.000  289.231      131.432 1267.285    0.000 1267.285        0.000 2231.321    0.000 2231.321
751.00  1558.327  270.706    0.000  270.706      149.805 1368.017    0.000 1368.017        0.000 2648.229    0.000 2648.229
752.00  1542.824  269.476    0.000  269.476      201.686 1263.011    0.000 1263.011        0.000 2336.887    0.000 2336.887
753.00  1502.964  327.467    0.000  327.467      176.914 1302.186    0.000 1302.186       10.154 2515.838    0.000 2515.838
754.00  1414.249  361.275    0.000  361.275      231.733 1183.983    0.000 1183.983       20.308 2478.137    0.000 2478.137
755.00  1434.395  226.367    0.000  226.367      137.138 1119.908    0.000 1119.908        0.000 2197.244    0.000 2197.244
756.00  1546.717  265.725    0.000  265.725       89.624 1068.467    0.000 1068.467        0.000 1741.231    0.000 1741.231
757.00  1493.316  224.205    0.000  224.205       39.948 1123.197    0.000 1123.197        0.000 1650.345    0.000 1650.345
758.00  1384.564  270.144    0.000  270.144      157.718 1041.568    0.000 1041.568        0.000 1637.679    0.000 1637.679
759.00  1576.203  178.890    0.000  178.890      171.554 1013.517    0.000 1013.517        0.000 1420.531    0.000 1420.531
760.00  1322.303  335.425    0.000  335.425       36.057 1187.092    0.000 1187.092        0.000 1620.087    0.000 1620.087
761.00  1402.432  288.755    0.000  288.755      138.436 1093.885    0.000 1093.885        0.000 1485.072    0.000 1485.072
762.00  1458.530  290.121    0.000  290.121       35.279 1177.195    0.000 1177.195        0.000 1614.859    0.000 1614.859
763.00  1462.224  299.059    0.000  299.059      141.332 1104.484    0.000 1104.484        0.000 1747.666    0.000 1747.666
764.00  1397.683  325.857    0.000  325.857      106.875  973.519    0.000  973.519        0.000 1440.734    0.000 1440.734
765.00  1369.156  335.931    0.000  335.931      121.703 1095.137    0.000 1095.137        0.000 1603.800    0.000 1603.800
766.00  1366.522  342.100    0.000  342.100       93.904 1055.926    0.000 1055.926        0.000 1369.057    0.000 1369.057
767.00  1379.819  330.266    0.000  330.266      210.202  904.654    0.000  904.654        9.953 1497.238    0.000 1497.238
768.00  1368.200  301.197    0.000  301.197      120.710 1005.212    0.000 1005.212        0.000 1585.203    0.000 1585.203
769.00  1317.969  343.886    0.000  343.886       75.054 1111.220    0.000 1111.220        0.000 1658.188    0.000 1658.188
770.00  1396.530  315.557    0.000  315.557      120.577 1073.256    0.000 1073.256       29.858 1488.888    0.000 1488.888
771.00  1415.384  290.307    0.000  290.307       22.741 1102.871    0.000 1102.871        0.000 1680.505    0.000 1680.505
772.00  1398.368  288.423    0.000  288.423       25.595 1027.872    0.000 1027.872        0.000 1278.276    0.000 1278.276
773.00  1415.532  332.820    0.000  332.820       43.580 1214.977    0.000 1214.977        0.000 1802.854    0.000 1802.854
774.00  1318.857  322.346    0.000  322.346        0.000 1084.631    0.000 1084.631        0.000 1626.624    0.000 1626.624
775.00  1479.792  276.037    0.000  276.037      134.198 1004.181    0.000 1004.181        0.000 1447.472    0.000 1447.472
776.00  1487.127  334.188    0.000  334.188      159.967 1046.721    0.000 1046.721        0.000 1726.954    0.000 1726.954
777.00  1490.588  201.813    0.000  201.813      138.176  943.860    0.000  943.860        0.000 1619.987    0.000 1619.987
778.00  1427.509  198.521    0.000  198.521       73.930  964.358    0.000  964.358        0.000 1650.753    0.000 1650.753
779.00  1433.131  198.285    0.000  198.285       32.296 1027.561    0.000 1027.561        0.000 1333.966    0.000 1333.966
780.00  1423.848  261.086    0.000  261.086      108.992 1001.140    0.000 1001.140        0.000 1954.655    0.000 1954.655
781.00  1381.570  298.275    0.000  298.275       47.384 1080.527    0.000 1080.527        0.000 1403.234    0.000 1403.234
782.00  1353.988  289.484    0.000  289.484      195.113  957.915    0.000  957.915        0.000 1426.258    0.000 1426.258
783.00  1341.607  263.361    0.000  263.361      153.522  936.381    0.000  936.381        0.000 1761.434    0.000 1761.434
784.00  1188.338  339.884    0.000  339.884      128.401  970.276    0.000  970.276        0.000 1543.981    0.000 1543.981
785.00  1274.819  293.645    0.000  293.645      129.528 1005.385    0.000 1005.385        0.000 1780.535    0.000 1780.535
786.00  1364.811  211.714    0.000  211.714      185.125  900.325    0.000  900.325        0.000 1637.679    0.000 1637.679
787.00  1470.081  235.752    0.000  235.752      242.022  874.429    0.000  874.429       59.717 1681.109    0.000 1681.109
788.00  1467.986  171.643    0.000  171.643      292.779  857.477    0.000  857.477       10.154 1681.406    0.000 1681.406
789.00  1352.830  244.978    0.000  244.978       77.215 1081.261    0.000 1081.261        0.000 1669.750    0.000 1669.750
790.00  1380.180  232.765    0.000  232.765      165.586 1011.952    0.000 1011.952       10.154 1710.262    0.000 1710.262
791.00  1365.826  237.685    0.000  237.685      241.852  911.044    0.000  911.044        0.000 1743.136    0.000 1743.136
792.00  1344.633  259.293    0.000  259.293      235.670 1002.963    0.000 1002.963        0.000 1959.587    0.000 1959.587
793.00  1370.262  278.200    0.000  278.200      149.806 1016.065    0.000 1016.065        0.000 1783.653    0.000 1783.653
794.00  1301.772  273.717    0.000  273.717      109.295 1037.763    0.000 1037.763        0.000 1661.501    0.000 1661.501
795.00  1307.392  329.361    0.000  329.361       55.555 1132.795    0.000 1132.795        0.000 1711.369    0.000 1711.369
796.00  1338.025  307.493    0.000  307.493      104.281 1050.692    0.000 1050.692        0.000 1840.955    0.000 1840.955
797.00  1355.671  225.986    0.000  225.986      154.389  922.542    0.000  922.542        0.000 1657.579    0.000 1657.579
798.00  1383.841  271.569    0.000  271.569      137.397 1023.155    0.000 1023.155        0.000 1909.519    0.000 1909.519
799.00  1292.343  273.206    0.000  273.206       90.835  988.471    0.000  988.471        0.000 1733.482    0.000 1733.482
800.00  1425.456  243.249    0.000  243.249      135.323 1018.918    0.000 1018.918        0.000 1888.912    0.000 1888.912
801.00  1358.739  234.915    0.000  234.915      148.464  961.585    0.000  961.585        0.000 1740.323    0.000 1740.323
802.00  1373.031  282.840    0.000  282.840      202.594 1034.261    0.000 1034.261        0.000 1951.741    0.000 1951.741
803.00  1330.602  296.607    0.000  296.607      151.103 1040.097    0.000 1040.097        0.000 1818.836    0.000 1818.836
804.00  1255.831  336.163    0.000  336.163      138.392  964.529    0.000  964.529        0.000 1629.633    0.000 1629.633
805.00  1390.850  268.989    0.000  268.989      199.611  966.908    0.000  966.908        0.000 1779.431    0.000 1779.431
806.00  1376.082  252.107    0.000  252.107      183.265  920.388    0.000  920.388        0.000 1857.445    0.000 1857.445
807.00  1518.135  224.886    0.000  224.886      167.184 1018.226    0.000 1018.226        0.000 1848.898    0.000 1848.898
808.00  1344.216  274.188    0.000  274.188      210.414  931.842    0.000  931.842        0.000 1770.181    0.000 1770.181
809.00  1246.532  282.433    0.000  282.433      135.188  986.614    0.000  986.614        0.000 1600.780    0.000 1600.780
810.00  1290.754  292.285    0.000  292.285      168.005  938.238    0.000  938.238        0.000 1550.917    0.000 1550.917
811.00  1338.413  268.441    0.000  268.441      225.682  944.080    0.000  944.080        0.000 1820.347    0.000 1820.347
812.00  1394.121  273.810    0.000  273.810      214.614  941.484    0.000  941.484        0.000 1888.209    0.000 1888.209
813.00  1374.030  264.157    0.000  264.157      259.318  848.051    0.000  848.051       29.858 1713.177    0.000 1713.177
814.00  1281.837  285.516    0.000  285.516      135.366  995.912    0.000  995.912        0.000 1729.362    0.000 1729.362
815.00  1331.220  316.657    0.000  316.657      117.078 1057.176    0.000 1057.176        0.000 1940.985    0.000 1940.985
816.00  1419.710  275.856    0.000  275.856       55.512 1132.144    0.000 1132.144        0.000 2129.585    0.000 2129.585
817.00  1479.304  160.230    0.000  160.230      134.674 1067.033    0.000 1067.033        0.000 1947.622    0.000 1947.622
818.00  1404.277  283.977    0.000  283.977      157.370 1023.230    0.000 1023.230        0.000 2127.270    0.000 2127.270
819.00  1428.476  259.668    0.000  259.668      281.714 1040.093    0.000 1040.093        0.000 2303.505    0.000 2303.505
820.00  1461.359  327.128    0.000  327.128      201.731 1100.311    0.000 1100.311        0.000 2398.099    0.000 2398.099
821.00  1479.501  223.650    0.000  223.650      133.506 1131.841    0.000 1131.841        0.000 2208.806    0.000 2208.806
822.00  1436.581  288.884    0.000  288.884      162.127 1159.407    0.000 1159.407        0.000 2379.701    0.000 2379.701
823.00  1475.949  297.429    0.000  297.429      213.012 1158.681    0.000 1158.681        0.000 2659.790    0.000 2659.790
824.00  1532.323  288.494    0.000  288.494      168.959 1283.114    0.000 1283.114        0.000 2564.189    0.000 2564.189
825.00  1410.191  305.084    0.000  305.084      186.815 1151.497    0.000 1151.497        0.000 2439.318    0.000 2439.318
826.00  1555.270  267.043    0.000  267.043      208.301 1196.040    0.000 1196.040        0.000 2565.296    0.000 2565.296
827.00  1462.536  358.221    0.000  358.221      124.471 1167.289    0.000 1167.289        9.953 2437.014    0.000 2437.014
828.00  1381.858  289.698    0.000  289.698      207.697 1094.164    0.000 1094.164        0.000 2272.528    0.000 2272.528
829.00  1516.307  287.553    0.000  287.553      173.066 1175.679    0.000 1175.679        0.000 2369.557    0.000 2369.557
830.00  1388.355  336.480    0.000  336.480       40.035 1338.022    0.000 1338.022        0.000 2258.466    0.000 2258.466
831.00  1240.319  405.139    0.000  405.139       52.832 1280.868    0.000 1280.868        0.000 2442.146    0.000 2442.146
832.00  1357.395  324.495    0.000  324.495      123.735 1156.392    0.000 1156.392        0.000 2226.295    0.000 2226.295
833.00  1316.634  360.027    0.000  360.027      193.776 1122.708    0.000 1122.708        0.000 2220.057    0.000 2220.057
834.00  1357.368  318.331    0.000  318.331      176.136 1089.376    0.000 1089.376        0.000 2364.927    0.000 2364.927
835.00  1438.632  321.187    0.000  321.187      163.944 1184.498    0.000 1184.498        9.953 2182.263    0.000 2182.263
836.00  1323.549  346.389    0.000  346.389      128.145 1207.280    0.000 1207.280        0.000 2384.532    0.000 2384.532
837.00  1361.326  283.338    0.000  283.338      195.505 1071.729    0.000 1071.729        0.000 2192.106    0.000 2192.106
838.00  1363.967  314.432    0.000  314.432      102.984 1142.939    0.000 1142.939        0.000 2230.714    0.000 2230.714
839.00  1421.382  289.742    0.000  289.742      183.313 1092.064    0.000 1092.064       19.906 2333.469    0.000 2333.469
840.00  1542.635  162.572    0.000  162.572      199.957  984.578    0.000  984.578        0.000 2206.186    0.000 2206.186
841.00  1412.384  211.372    0.000  211.372      269.824 1008.222    0.000 1008.222       40.213 2184.669    0.000 2184.669
842.00  1445.791  226.909    0.000  226.909      225.634 1141.829    0.000 1141.829        0.000 2421.231    0.000 2421.231
843.00  1539.426  189.858    0.000  189.858      170.687 1097.820    0.000 1097.820        0.000 2263.999    0.000 2263.999
844.00  1513.334  163.706    0.000  163.706      207.869  936.019    0.000  936.019       29.858 1900.155    0.000 1900.155
845.00  1462.139  243.600    0.000  243.600      206.744 1107.757    0.000 1107.757        0.000 2386.241    0.000 2386.241
846.00  1448.030  219.333    0.000  219.333      125.809 1073.686    0.000 1073.686        0.000 2241.773    0.000 2241.773
847.00  1549.128  191.391    0.000  191.391      205.751 1052.713    0.000 1052.713        9.953 2056.389    0.000 2056.389
848.00  1416.424  231.948    0.000  231.948      119.326 1197.678    0.000 1197.678        0.000 2230.615    0.000 2230.615
849.00  1433.785  173.094    0.000  173.094      187.593  960.707    0.000  960.707        0.000 2030.753    0.000 2030.753
850.00  1303.364  255.632    0.000  255.632      206.658 1053.647    0.000 1053.647       50.769 2384.746    0.000 2384.746
851.00  1369.653  280.473    0.000  280.473      190.749 1040.755    0.000 1040.755       20.308 2027.145    0.000 2027.145
852.00  1389.828  225.396    0.000  225.396      203.892 1041.892    0.000 1041.892       10.154 2269.843    0.000 2269.843
853.00  1435.511  233.542    0.000  233.542      332.513  906.557    0.000  906.557       40.616 1920.988    0.000 1920.988
854.00  1398.664  193.193    0.000  193.193      230.825  927.310    0.000  927.310        0.000 2019.507    0.000 2019.507
855.00  1321.105  242.566    0.000  242.566      141.722  945.730    0.000  945.730        0.000 1589.830    0.000 1589.830
856.00  1442.279  185.602    0.000  185.602       95.634  914.551    0.000  914.551        0.000 1359.404    0.000 1359.404
857.00  1466.400  225.752    0.000  225.752      224.640  908.377    0.000  908.377        0.000 1688.255    0.000 1688.255
858.00  1307.599  225.611    0.000  225.611      125.898  962.112    0.000  962.112        0.000 1683.832    0.000 1683.832
859.00  1327.495  263.462    0.000  263.462       56.723 1017.970    0.000 1017.970        0.000 1633.162    0.000 1633.162
860.00  1396.831  155.314    0.000  155.314       76.265  992.637    0.000  992.637        0.000 1735.708    0.000 1735.708
861.00  1493.210  137.914    0.000  137.914      169.218  823.546    0.000  823.546        0.000 1626.225    0.000 1626.225
862.00  1460.963  168.448    0.000  168.448      240.944  819.571    0.000  819.571       19.906 1710.875    0.000 1710.875
863.00  1350.013  231.147    0.000  231.147      107.436  937.029    0.000  937.029        0.000 1579.176    0.000 1579.176
864.00  1425.274  214.340    0.000  214.340       95.848 1072.436    0.000 1072.436        0.000 1732.890    0.000 1732.890
865.00  1402.263  223.975    0.000  223.975       92.131 1071.194    0.000 1071.194        0.000 1905.909    0.000 1905.909
866.00  1523.541  137.632    0.000  137.632      233.204  905.724    0.000  905.724       29.858 1767.574    0.000 1767.574
867.00  1483.607  197.104    0.000  197.104      264.202  833.015    0.000  833.015        0.000 1524.584    0.000 1524.584
868.00  1561.607  226.036    0.000  226.036      146.952 1109.969    0.000 1109.969        0.000 1752.391    0.000 1752.391
869.00  1552.986  284.882    0.000  284.882      191.787 1123.070    0.000 1123.070        0.000 2243.496    0.000 2243.496
870.00  1650.252  168.362    0.000  168.362      178.384 1081.783    0.000 1081.783        0.000 2033.986    0.000 2033.986
871.00  1487.226  188.470    0.000  188.470      153.092 1010.264    0.000 1010.264        0.000 1785.065    0.000 1785.065
872.00  1440.859  195.058    0.000  195.058       75.400  976.371    0.000  976.371        0.000 1253.945    0.000 1253.945
873.00  1402.790  241.723    0.000  241.723       72.028  909.233    0.000  909.233        0.000 1150.898    0.000 1150.898
874.00  1426.924  198.969    0.000  198.969      126.330 1034.093    0.000 1034.093        0.000 1443.452    0.000 1443.452
875.00  1375.505  240.491    0.000  240.491      176.568  938.588    0.000  938.588        0.000 1475.520    0.000 1475.520
876.00  1355.149  234.818    0.000  234.818       98.920  881.689    0.000  881.689        0.000 1141.750    0.000 1141.750
877.00  1446.210  241.390    0.000  241.390      189.798  911.611    0.000  911.611        0.000 1478.537    0.000 1478.537
878.00  1459.132  232.558    0.000  232.558      219.932  905.464    0.000  905.464        0.000 1543.173    0.000 1543.173
879.00  1399.440  292.782    0.000  292.782      149.244  946.581    0.000  946.581        0.000 1275.960    0.000 1275.960
880.00  1459.503  223.651    0.000  223.651      177.128  923.107    0.000  923.107        0.000 1424.249    0.000 1424.249
881.00  1424.858  200.188    0.000  200.188      147.169  870.659    0.000  870.659        0.000 1264.700    0.000 1264.700
882.00  1408.276  215.087    0.000  215.087      214.701  848.312    0.000  848.312        0.000 1362.922    0.000 1362.922
883.00  1411.960  196.228    0.000  196.228      166.711  898.126    0.000  898.126        0.000 1330.355    0.000 1330.355
884.00  1518.598  178.935    0.000  178.935      195.678  872.010    0.000  872.010        9.953 1441.945    0.000 1441.945
885.00  1444.016  167.642    0.000  167.642      273.974  795.405    0.000  795.405        0.000 1277.976    0.000 1277.976
886.00  1527.824  129.221    0.000  129.221      252.744  825.704    0.000  825.704        0.000 1466.474    0.000 1466.474
887.00  1454.638  172.471    0.000  172.471      102.033  839.237    0.000  839.237        0.000 1123.957    0.000 1123.957
888.00  1492.984  211.178    0.000  211.178      244.100  830.250    0.000  830.250        0.000 1325.528    0.000 1325.528
889.00  1394.312  233.292    0.000  233.292      114.138  877.461    0.000  877.461        0.000 1300.597    0.000 1300.597
890.00  1371.352  279.916    0.000  279.916      297.665  864.147    0.000  864.147      152.308 1521.269    0.000 1521.269
891.00  1438.011  234.927    0.000  234.927      129.658 1020.302    0.000 1020.302        0.000 1663.121    0.000 1663.121
892.00  1443.870  202.802    0.000  202.802      285.691  837.947    0.000  837.947       30.462 1570.632    0.000 1570.632
893.00  1466.155  220.851    0.000  220.851      175.790  977.893    0.000  977.893       10.154 1659.201    0.000 1659.201
894.00  1410.941  189.295    0.000  189.295      313.621  771.718    0.000  771.718       81.231 1429.887    0.000 1429.887
895.00  1348.681  251.002    0.000  251.002      173.064  921.778    0.000  921.778       20.308 1492.919    0.000 1492.919
896.00  1380.322  278.433    0.000  278.433      205.836  911.485    0.000  911.485       60.923 1578.169    0.000 1578.169
897.00  1399.342  298.571    0.000  298.571      195.979  926.490    0.000  926.490        0.000 1563.695    0.000 1563.695
898.00  1333.643  272.236    0.000  272.236      242.325  840.238    0.000  840.238       60.923 1317.889    0.000 1317.889
899.00  1279.407  282.086    0.000  282.086      238.046  895.480    0.000  895.480        0.000 1497.941    0.000 1497.941
900.00  1363.633  260.415    0.000  260.415      201.729  823.933    0.000  823.933       40.616 1348.951    0.000 1348.951
901.00  1331.081  238.369    0.000  238.369      186.511  882.433    0.000  882.433        0.000 1538.157    0.000 1538.157
902.00  1361.483  234.948    0.000  234.948      233.031  848.400    0.000  848.400       50.769 1528.604    0.000 1528.604
903.00  1353.680  195.121    0.000  195.121      148.034  875.424    0.000  875.424       20.308 1409.675    0.000 1409.675
904.00  1442.744  179.360    0.000  179.360      174.837  859.601    0.000  859.601       10.154 1228.816    0.000 1228.816
905.00  1352.781  213.971    0.000  213.971      201.385  753.164    0.000  753.164       50.769 1447.073    0.000 1447.073
906.00  1299.534  292.325    0.000  292.325      160.960  787.268    0.000  787.268       20.308 1077.712    0.000 1077.712
907.00  1364.453  179.093    0.000  179.093      172.850  711.131    0.000  711.131       90.782  943.798    0.000  943.798
908.00  1338.646  209.037    0.000  209.037      194.122  713.164    0.000  713.164        0.000 1124.759    0.000 1124.759
909.00  1364.474  227.636    0.000  227.636      231.172  736.242    0.000  736.242        0.000 1458.730    0.000 1458.730
910.00  1408.378  233.931    0.000  233.931      160.788  836.283    0.000  836.283        0.000 1317.882    0.000 1317.882
911.00  1438.776  207.719    0.000  207.719      212.322  826.863    0.000  826.863       30.462 1410.673    0.000 1410.673
912.00  1373.175  242.963    0.000  242.963      255.687  847.496    0.000  847.496       20.308 1683.325    0.000 1683.325
913.00  1391.376  250.821    0.000  250.821      212.712  820.821    0.000  820.821        0.000 1682.320    0.000 1682.320
914.00  1571.964  169.624    0.000  169.624      368.483  871.402    0.000  871.402      129.387 1817.936    0.000 1817.936
915.00  1392.768  219.012    0.000  219.012      281.580  749.480    0.000  749.480        0.000 1547.398    0.000 1547.398
916.00  1390.452  199.874    0.000  199.874      327.277  794.089    0.000  794.089       39.811 1799.937    0.000 1799.937
917.00  1476.684  191.659    0.000  191.659      317.079  797.038    0.000  797.038      179.151 1767.969    0.000 1767.969
918.00  1471.737  226.677    0.000  226.677      354.088  772.786    0.000  772.786      159.647 1900.777    0.000 1900.777
919.00  1540.804  211.945    0.000  211.945      330.653  785.980    0.000  785.980      228.915 1526.795    0.000 1526.795
920.00  1577.304  196.403    0.000  196.403      238.254  860.677    0.000  860.677       81.231 1419.820    0.000 1419.820
921.00  1594.319  228.328    0.000  228.328      358.582  849.220    0.000  849.220      190.712 1637.879    0.000 1637.879
922.00  1574.264  211.092    0.000  211.092      249.546  868.761    0.000  868.761      130.995 1731.572    0.000 1731.572
923.00  1566.200  237.193    0.000  237.193      191.698 1026.044    0.000 1026.044        0.000 2061.519    0.000 2061.519
924.00  1560.103  195.833    0.000  195.833      261.221  837.594    0.000  837.594       19.906 1558.762    0.000 1558.762
925.00  1477.829  246.394    0.000  246.394      241.460  921.076    0.000  921.076       89.575 1710.264    0.000 1710.264
926.00  1474.966  186.064    0.000  186.064      159.531  861.020    0.000  861.020        0.000 1327.833    0.000 1327.833
927.00  1412.533  250.400    0.000  250.400      203.632  938.536    0.000  938.536       10.154 1550.012    0.000 1550.012
928.00  1409.792  222.718    0.000  222.718      198.488  949.912    0.000  949.912        0.000 1738.010    0.000 1738.010
929.00  1473.129  225.894    0.000  225.894      240.988  936.208    0.000  936.208        0.000 1816.627    0.000 1816.627
930.00  1443.685  220.135    0.000  220.135      203.027 1014.766    0.000 1014.766        0.000 1647.429    0.000 1647.429
931.00  1333.318  223.440    0.000  223.440      198.401 1026.865    0.000 1026.865       49.764 1854.426    0.000 1854.426
932.00  1509.796  213.268    0.000  213.268      353.784  884.277    0.000  884.277      109.481 1814.409    0.000 1814.409
933.00  1538.836  248.932    0.000  248.932      279.503  983.503    0.000  983.503        0.000 1909.520    0.000 1909.520
934.00  1443.778  191.353    0.000  191.353      243.407  940.527    0.000  940.527        0.000 1667.134    0.000 1667.134
935.00  1387.888  237.786    0.000  237.786      283.311  912.943    0.000  912.943        0.000 1661.398    0.000 1661.398
936.00  1382.932  224.826    0.000  224.826      265.195 1018.944    0.000 1018.944        9.953 1976.067    0.000 1976.067
937.00  1360.119  234.769    0.000  234.769      164.458  955.574    0.000  955.574        0.000 1866.889    0.000 1866.889
938.00  1448.947  282.478    0.000  282.478      161.174  971.529    0.000  971.529        0.000 1985.720    0.000 1985.720
939.00  1427.810  291.753    0.000  291.753       22.828 1053.534    0.000 1053.534        0.000 1657.475    0.000 1657.475
940.00  1399.000  239.843    0.000  239.843       95.718  944.157    0.000  944.157        0.000 1596.956    0.000 1596.956
941.00  1349.815  203.496    0.000  203.496       30.090 1043.760    0.000 1043.760        0.000 1717.487    0.000 1717.487
942.00  1423.255  205.352    0.000  205.352      144.356  963.259    0.000  963.259        0.000 1737.899    0.000 1737.899
943.00  1499.272  264.782    0.000  264.782       87.417 1115.970    0.000 1115.970        0.000 1871.211    0.000 1871.211
944.00  1535.576  238.770    0.000  238.770       84.480 1163.391    0.000 1163.391        0.000 1978.476    0.000 1978.476
945.00  1349.566  199.853    0.000  199.853      138.564  991.931    0.000  991.931        0.000 1782.943    0.000 1782.943
946.00  1443.412  169.402    0.000  169.402      211.193 1004.167    0.000 1004.167        0.000 1852.815    0.000 1852.815
947.00  1392.836  251.078    0.000  251.078      114.657 1048.002    0.000 1048.002        0.000 2032.965    0.000 2032.965
948.00  1411.215  228.096    0.000  228.096       56.074 1065.432    0.000 1065.432        0.000 1974.459    0.000 1974.459
949.00  1297.491  268.941    0.000  268.941       41.764 1142.552    0.000 1142.552        0.000 1961.485    0.000 1961.485
950.00  1322.248  278.580    0.000  278.580        5.707 1092.275    0.000 1092.275        0.000 1848.792    0.000 1848.792
951.00  1322.628  324.078    0.000  324.078       22.049 1133.521    0.000 1133.521        0.000 1951.537    0.000 1951.537
952.00  1327.762  357.775    0.000  357.775        1.816 1190.506    0.000 1190.506        0.000 1804.255    0.000 1804.255
953.00  1270.762  396.353    0.000  396.353       18.158 1090.895    0.000 1090.895        0.000 1627.921    0.000 1627.921
954.00  1335.724  351.116    0.000  351.116       62.430 1023.795    0.000 1023.795        0.000 1827.680    0.000 1827.680
955.00  1328.847  344.999    0.000  344.999       30.956 1080.735    0.000 1080.735        0.000 1388.756    0.000 1388.756
956.00  1410.917  216.449    0.000  216.449       16.688 1130.587    0.000 1130.587        0.000 1804.562    0.000 1804.562
957.00  1494.838  246.486    0.000  246.486       25.768 1074.685    0.000 1074.685        0.000 1560.264    0.000 1560.264
958.00  1441.042  259.729    0.000  259.729       24.254 1026.997    0.000 1026.997        0.000 1801.343    0.000 1801.343
959.00  1370.646  262.076    0.000  262.076       37.396  983.434    0.000  983.434        0.000 1582.696    0.000 1582.696
960.00  1384.006  306.891    0.000  306.891       23.865 1045.433    0.000 1045.433        0.000 1836.643    0.000 1836.643
961.00  1384.461  216.268    0.000  216.268       20.579 1097.623    0.000 1097.623        0.000 1641.793    0.000 1641.793
962.00  1420.737  193.484    0.000  193.484       88.629 1015.312    0.000 1015.312        0.000 1487.975    0.000 1487.975
963.00  1397.720  214.315    0.000  214.315       60.180 1074.979    0.000 1074.979        0.000 1890.609    0.000 1890.609
964.00  1396.352  268.342    0.000  268.342       33.117 1168.327    0.000 1168.327        0.000 1882.872    0.000 1882.872
965.00  1443.118  255.522    0.000  255.522       28.361 1186.524    0.000 1186.524        0.000 1902.378    0.000 1902.378
966.00  1302.392  328.500    0.000  328.500       11.284 1183.718    0.000 1183.718        0.000 1688.847    0.000 1688.847
967.00  1329.511  323.246    0.000  323.246       16.990 1049.478    0.000 1049.478        0.000 1496.424    0.000 1496.424
968.00  1394.922  291.338    0.000  291.338       45.915 1115.529    0.000 1115.529        0.000 1657.574    0.000 1657.574
969.00  1379.676  238.858    0.000  238.858       11.153 1156.266    0.000 1156.266        0.000 1842.261    0.000 1842.261
970.00  1480.370  224.237    0.000  224.237       29.528 1145.838    0.000 1145.838        0.000 1938.263    0.000 1938.263
971.00  1443.815  249.496    0.000  249.496       69.865 1261.412    0.000 1261.412        0.000 2271.032    0.000 2271.032
972.00  1420.028  276.689    0.000  276.689      238.604 1121.837    0.000 1121.837        0.000 2330.135    0.000 2330.135
973.00  1461.240  256.782    0.000  256.782       74.232 1164.906    0.000 1164.906        0.000 2000.491    0.000 2000.491
974.00  1315.586  293.676    0.000  293.676      103.718 1088.510    0.000 1088.510        0.000 1950.624    0.000 1950.624
975.00  1320.638  263.422    0.000  263.422       88.022 1035.724    0.000 1035.724        0.000 2041.204    0.000 2041.204
976.00  1456.036  200.801    0.000  200.801       93.902 1083.874    0.000 1083.874        0.000 2260.766    0.000 2260.766
977.00  1379.666  189.666    0.000  189.666      116.988 1123.477    0.000 1123.477        0.000 2145.551    0.000 2145.551
978.00  1452.890  221.419    0.000  221.419       77.040 1027.284    0.000 1027.284        0.000 1933.428    0.000 1933.428
979.00  1467.059  336.208    0.000  336.208       20.234 1221.192    0.000 1221.192        0.000 1991.135    0.000 1991.135
980.00  1425.695  278.862    0.000  278.862        1.902 1165.677    0.000 1165.677        0.000 1871.502    0.000 1871.502
981.00  1501.082  257.082    0.000  257.082       58.452 1238.601    0.000 1238.601        0.000 2074.977    0.000 2074.977
982.00  1374.351  276.155    0.000  276.155        3.805 1137.175    0.000 1137.175        0.000 2126.050    0.000 2126.050
983.00  1370.716  260.638    0.000  260.638       28.143 1222.046    0.000 1222.046        0.000 2203.255    0.000 2203.255
984.00  1490.174  257.048    0.000  257.048      100.387 1247.442    0.000 1247.442        0.000 2372.868    0.000 2372.868
985.00  1395.368  329.165    0.000  329.165      103.280 1178.053    0.000 1178.053        0.000 2239.965    0.000 2239.965
986.00  1408.384  345.910    0.000  345.910       68.998 1226.339    0.000 1226.339        0.000 2145.257    0.000 2145.257
987.00  1464.457  340.070    0.000  340.070       33.765 1274.066    0.000 1274.066        0.000 2275.141    0.000 2275.141
988.00  1492.000  295.083    0.000  295.083       29.743 1228.791    0.000 1228.791        0.000 2393.867    0.000 2393.867
989.00  1612.147  201.052    0.000  201.052      172.286 1107.049    0.000 1107.049        0.000 2352.053    0.000 2352.053
990.00  1602.207  216.646    0.000  216.646      144.919 1207.486    0.000 1207.486        0.000 2449.167    0.000 2449.167
991.00  1556.638  212.263    0.000  212.263      181.410 1146.489    0.000 1146.489        0.000 2481.744    0.000 2481.744
992.00  1588.543  225.380    0.000  225.380      237.831 1109.529    0.000 1109.529        0.000 2366.337    0.000 2366.337
993.00  1560.381  176.022    0.000  176.022      192.348 1141.503    0.000 1141.503        0.000 2353.356    0.000 2353.356
994.00  1671.286  162.742    0.000  162.742      270.255 1058.290    0.000 1058.290        0.000 2391.567    0.000 2391.567
995.00  1581.645  254.194    0.000  254.194      209.207 1184.450    0.000 1184.450        0.000 2622.295    0.000 2622.295
996.00  1546.159  224.441    0.000  224.441       56.463 1253.232    0.000 1253.232        0.000 2437.615    0.000 2437.615
997.00  1465.380  248.190    0.000  248.190      107.694 1231.713    0.000 1231.713        0.000 2426.359    0.000 2426.359
998.00  1677.889  170.523    0.000  170.523      230.782 1110.921    0.000 1110.921        0.000 2383.733    0.000 2383.733
999.00  1687.962  198.931    0.000  198.931      373.578 1042.033    0.000 1042.033        0.000 2535.427    0.000 2535.427
1000.00  1648.023  182.520    0.000  182.520      184.480 1267.293    0.000 1267.293        0.000 2581.280    0.000 2581.280
1001.00  1605.028  192.417    0.000  192.417      265.630 1058.816    0.000 1058.816        0.000 2242.178    0.000 2242.178
1002.00  1567.611  181.456    0.000  181.456      189.835 1225.395    0.000 1225.395        0.000 2472.097    0.000 2472.097
1003.00  1481.020  220.930    0.000  220.930      115.475 1162.320    0.000 1162.320        0.000 2174.520    0.000 2174.520
1004.00  1472.891  229.624    0.000  229.624      236.098 1065.121    0.000 1065.121        0.000 2237.447    0.000 2237.447
1005.00  1485.350  297.559    0.000  297.559      102.332 1269.708    0.000 1269.708        0.000 2413.386    0.000 2413.386
1006.00  1539.007  182.746    0.000  182.746       42.196 1208.793    0.000 1208.793        0.000 2352.567    0.000 2352.567
1007.00  1522.014  199.027    0.000  199.027       40.510 1219.037    0.000 1219.037        0.000 2302.705    0.000 2302.705
1008.00  1479.989  182.654    0.000  182.654       26.329 1338.830    0.000 1338.830        0.000 2256.646    0.000 2256.646
1009.00  1571.038  191.077    0.000  191.077      255.339 1145.807    0.000 1145.807        0.000 2349.256    0.000 2349.256
1010.00  1544.847  123.393    0.000  123.393      153.524 1213.841    0.000 1213.841        0.000 2035.675    0.000 2035.675
1011.00  1598.398  162.901    0.000  162.901       46.304 1342.074    0.000 1342.074        0.000 2084.129    0.000 2084.129
1012.00  1615.889  222.993    0.000  222.993      101.120 1241.825    0.000 1241.825        0.000 1924.496    0.000 1924.496
1013.00  1571.595  237.624    0.000  237.624      165.890 1209.228    0.000 1209.228        0.000 1994.877    0.000 1994.877
1014.00  1568.784  203.115    0.000  203.115      181.973 1197.434    0.000 1197.434        0.000 2192.631    0.000 2192.631
1015.00  1485.747  245.920    0.000  245.920       78.341 1276.681    0.000 1276.681        0.000 2118.636    0.000 2118.636
1016.00  1543.863  171.875    0.000  171.875       63.509 1206.802    0.000 1206.802        0.000 2106.054    0.000 2106.054
1017.00  1404.357  278.330    0.000  278.330       11.068 1186.361    0.000 1186.361        0.000 1910.018    0.000 1910.018
1018.00  1510.907  172.379    0.000  172.379       47.859 1351.749    0.000 1351.749        0.000 2204.364    0.000 2204.364
1019.00  1530.669  178.459    0.000  178.459       24.211 1253.131    0.000 1253.131        0.000 2088.346    0.000 2088.346
1020.00  1470.828  213.097    0.000  213.097       67.660 1222.188    0.000 1222.188        0.000 2158.126    0.000 2158.126
1021.00  1470.396  214.885    0.000  214.885      152.182 1207.927    0.000 1207.927        0.000 2103.238    0.000 2103.238
1022.00  1616.959  135.225    0.000  135.225      136.099 1224.999    0.000 1224.999        0.000 2071.668    0.000 2071.668
1023.00  1623.247  142.567    0.000  142.567      111.153 1272.734    0.000 1272.734        0.000 2291.849    0.000 2291.849
1024.00  1651.187  191.883    0.000  191.883      300.735 1121.591    0.000 1121.591       19.906 2182.373    0.000 2182.373
1025.00  1638.001  244.922    0.000  244.922      340.899 1026.515    0.000 1026.515        0.000 2194.126    0.000 2194.126
1026.00  1531.350  242.286    0.000  242.286      262.298 1083.115    0.000 1083.115        0.000 2282.098    0.000 2282.098
1027.00  1626.273  200.769    0.000  200.769      312.450 1014.164    0.000 1014.164        9.953 2321.213    0.000 2321.213
1028.00  1537.475  206.253    0.000  206.253      209.946 1171.918    0.000 1171.918        0.000 2115.621    0.000 2115.621
1029.00  1573.575  197.794    0.000  197.794      204.666 1173.433    0.000 1173.433        0.000 2081.535    0.000 2081.535
1030.00  1555.338  212.351    0.000  212.351      354.731 1064.832    0.000 1064.832       59.717 2065.757    0.000 2065.757
1031.00  1642.007  211.743    0.000  211.743      336.013 1017.797    0.000 1017.797        9.953 2356.198    0.000 2356.198
1032.00  1565.799  213.937    0.000  213.937      171.029 1089.238    0.000 1089.238        0.000 1921.972    0.000 1921.972
1033.00  1652.166  153.809    0.000  153.809      306.007  960.625    0.000  960.625        0.000 2170.497    0.000 2170.497
1034.00  1613.188  143.367    0.000  143.367      150.493 1265.463    0.000 1265.463        0.000 2437.110    0.000 2437.110
1035.00  1622.431  157.186    0.000  157.186       35.536 1292.438    0.000 1292.438        0.000 2426.446    0.000 2426.446
1036.00  1559.488  227.024    0.000  227.024      237.440 1109.924    0.000 1109.924       10.154 2310.246    0.000 2310.246
1037.00  1456.103  195.293    0.000  195.293      132.206 1231.498    0.000 1231.498        0.000 2042.526    0.000 2042.526
1038.00  1468.422  237.459    0.000  237.459      136.269  994.150    0.000  994.150        0.000 1680.004    0.000 1680.004
1039.00  1557.544  185.416    0.000  185.416      314.049  948.785    0.000  948.785      109.481 1987.127    0.000 1987.127
1040.00  1648.715  233.673    0.000  233.673      286.638 1041.572    0.000 1041.572       39.811 1871.920    0.000 1871.920
1041.00  1575.436  217.809    0.000  217.809      288.718 1045.204    0.000 1045.204      139.339 2055.998    0.000 2055.998
1042.00  1578.797  222.072    0.000  222.072      300.822 1032.449    0.000 1032.449       69.670 2234.041    0.000 2234.041
1043.00  1460.490  218.422    0.000  218.422      256.336 1003.015    0.000 1003.015       79.623 2421.542    0.000 2421.542
1044.00  1602.784  194.731    0.000  194.731      332.902  983.376    0.000  983.376       99.528 2424.348    0.000 2424.348
1045.00  1650.209  151.540    0.000  151.540      362.692  988.824    0.000  988.824      139.339 2128.585    0.000 2128.585
1046.00  1509.308  191.162    0.000  191.162      225.077 1056.051    0.000 1056.051        0.000 2451.290    0.000 2451.290
1047.00  1411.725  190.792    0.000  190.792      194.294 1079.959    0.000 1079.959       60.923 2345.529    0.000 2345.529
1048.00  1430.963  240.134    0.000  240.134      248.940 1027.732    0.000 1027.732       20.308 2280.991    0.000 2280.991
1049.00  1435.967  214.317    0.000  214.317      237.311  942.559    0.000  942.559       71.077 2061.319    0.000 2061.319
1050.00  1439.758  236.443    0.000  236.443      213.749  988.216    0.000  988.216       20.308 2141.448    0.000 2141.448
