# Supplementary material for: N-Glycans modulate tilting of HIV-1 envelope glycoprotein
Source: Nat Commun. 2026 Apr 15;17:5206. doi: 10.1038/s41467-026-71874-2 (PMC13254402; doi:10.1038/s41467-026-71874-2)
Supplement: Supplementary file 8 — Source Data [file 41467_2026_71874_MOESM8_ESM.zip › source_data/1_Main_Text_Figures/4_Figure_5/3_Raw_data/CD4/CD4.B.5.txt]

#ASA ANALYSIS
#SIM_TIME  ASA1.4 TotOccl1.4 ShldMem1.4 ShldGly1.4   ASA7.2 TotOccl7.2 ShldMem7.2 ShldGly7.2   ASA18.6 TotOccl18.6 ShldMem18.6 ShldGly18.6

  0.00  1591.826  152.965    0.000  152.965      427.406  912.386    0.000  912.386        0.000 1867.297    0.000 1867.297
  1.00  1566.598  239.376    0.000  239.376       73.022 1103.602    0.000 1103.602        0.000 1664.623    0.000 1664.623
  2.00  1473.458  246.889    0.000  246.889       73.540  965.603    0.000  965.603        0.000 1352.669    0.000 1352.669
  3.00  1372.536  315.016    0.000  315.016       91.743 1041.573    0.000 1041.573        0.000 1472.607    0.000 1472.607
  4.00  1404.279  262.782    0.000  262.782       33.463 1003.572    0.000 1003.572        0.000 1597.068    0.000 1597.068
  5.00  1355.633  225.809    0.000  225.809       68.051  970.321    0.000  970.321        0.000 1498.747    0.000 1498.747
  6.00  1531.489  163.334    0.000  163.334       26.373 1058.731    0.000 1058.731        0.000 1532.723    0.000 1532.723
  7.00  1602.813  144.191    0.000  144.191       24.125 1180.603    0.000 1180.603        0.000 1812.298    0.000 1812.298
  8.00  1302.320  253.921    0.000  253.921        3.805 1068.633    0.000 1068.633        0.000 1706.540    0.000 1706.540
  9.00  1376.513  233.136    0.000  233.136       59.317 1024.488    0.000 1024.488        0.000 1746.052    0.000 1746.052
 10.00  1566.482  158.240    0.000  158.240       82.576 1076.877    0.000 1076.877        0.000 1893.023    0.000 1893.023
 11.00  1508.734  242.771    0.000  242.771      173.454 1036.811    0.000 1036.811        0.000 1891.217    0.000 1891.217
 12.00  1437.133  236.682    0.000  236.682      178.989  986.310    0.000  986.310        0.000 1898.354    0.000 1898.354
 13.00  1578.398  164.879    0.000  164.879      164.072 1111.614    0.000 1111.614        0.000 2327.641    0.000 2327.641
 14.00  1503.478  147.000    0.000  147.000       97.146 1015.504    0.000 1015.504        0.000 2010.659    0.000 2010.659
 15.00  1641.732  149.233    0.000  149.233      289.102 1005.127    0.000 1005.127        0.000 2127.080    0.000 2127.080
 16.00  1542.316  198.128    0.000  198.128      117.856 1118.431    0.000 1118.431        0.000 2005.226    0.000 2005.226
 17.00  1568.536  155.339    0.000  155.339      298.612  814.195    0.000  814.195        0.000 1966.016    0.000 1966.016
 18.00  1385.736  239.986    0.000  239.986      262.039  993.836    0.000  993.836        0.000 2138.839    0.000 2138.839
 19.00  1419.166  188.913    0.000  188.913      149.245  981.986    0.000  981.986        0.000 1714.688    0.000 1714.688
 20.00  1528.232  179.665    0.000  179.665      243.451  904.514    0.000  904.514        0.000 1681.214    0.000 1681.214
 21.00  1612.411  119.233    0.000  119.233      289.279  959.641    0.000  959.641        0.000 1930.135    0.000 1930.135
 22.00  1522.948  206.938    0.000  206.938      244.834  975.463    0.000  975.463        0.000 1785.668    0.000 1785.668
 23.00  1504.882  168.983    0.000  168.983       55.253 1175.241    0.000 1175.241        0.000 1956.671    0.000 1956.671
 24.00  1573.498  158.205    0.000  158.205      417.294  879.529    0.000  879.529        0.000 2071.889    0.000 2071.889
 25.00  1440.212  166.514    0.000  166.514      333.161  848.780    0.000  848.780        0.000 1930.630    0.000 1930.630
 26.00  1524.850  143.454    0.000  143.454      336.621  814.842    0.000  814.842       70.876 1788.275    0.000 1788.275
 27.00  1490.646  225.579    0.000  225.579      224.472 1075.855    0.000 1075.855        0.000 1910.828    0.000 1910.828
 28.00  1522.675  150.719    0.000  150.719      311.762  956.049    0.000  956.049        0.000 1944.810    0.000 1944.810
 29.00  1509.238  142.466    0.000  142.466      335.236  858.039    0.000  858.039        9.953 1934.052    0.000 1934.052
 30.00  1590.180  139.841    0.000  139.841      552.613  726.357    0.000  726.357       79.623 1724.543    0.000 1724.543
 31.00  1582.587  132.718    0.000  132.718      355.902  874.418    0.000  874.418       69.871 1867.195    0.000 1867.195
 32.00  1512.091  186.579    0.000  186.579      231.041  957.692    0.000  957.692      141.350 1679.002    0.000 1679.002
 33.00  1605.029  156.396    0.000  156.396      385.599  859.244    0.000  859.244      110.687 1671.963    0.000 1671.963
 34.00  1473.823  124.501    0.000  124.501      419.975  741.043    0.000  741.043      150.499 1641.096    0.000 1641.096
 35.00  1528.193  142.626    0.000  142.626      339.214  790.150    0.000  790.150       20.308 1747.151    0.000 1747.151
 36.00  1380.933  153.477    0.000  153.477      329.094  761.263    0.000  761.263        0.000 1516.124    0.000 1516.124
 37.00  1441.553  132.851    0.000  132.851      335.839  683.142    0.000  683.142        0.000 1556.839    0.000 1556.839
 38.00  1577.765  121.212    0.000  121.212      377.299  817.078    0.000  817.078       10.154 1769.771    0.000 1769.771
 39.00  1582.237  144.772    0.000  144.772      376.523  797.079    0.000  797.079       30.462 1734.591    0.000 1734.591
 40.00  1611.755  155.516    0.000  155.516      476.351  677.929    0.000  677.929      111.693 1535.941    0.000 1535.941
 41.00  1505.684  186.515    0.000  186.515      367.875  672.354    0.000  672.354      139.339 1418.820    0.000 1418.820
 42.00  1450.940  193.630    0.000  193.630      310.201  872.131    0.000  872.131        0.000 1745.755    0.000 1745.755
 43.00  1419.226  180.602    0.000  180.602      307.521  833.526    0.000  833.526       50.769 1700.114    0.000 1700.114
 44.00  1447.668  152.306    0.000  152.306      361.782  791.290    0.000  791.290        0.000 1587.719    0.000 1587.719
 45.00  1546.615  149.997    0.000  149.997      357.839  810.266    0.000  810.266        0.000 1781.041    0.000 1781.041
 46.00  1519.013  138.433    0.000  138.433      426.543  588.353    0.000  588.353       81.231 1229.922    0.000 1229.922
 47.00  1519.365  221.391    0.000  221.391      364.156  733.608    0.000  733.608       30.462 1377.803    0.000 1377.803
 48.00  1499.878  203.236    0.000  203.236      161.173  932.655    0.000  932.655        0.000 1461.146    0.000 1461.146
 49.00  1488.876  233.911    0.000  233.911       65.540 1022.373    0.000 1022.373        0.000 1394.595    0.000 1394.595
 50.00  1646.722  167.599    0.000  167.599       61.263 1108.277    0.000 1108.277        0.000 1648.037    0.000 1648.037
 51.00  1581.422  217.033    0.000  217.033      161.518  955.537    0.000  955.537        0.000 1469.895    0.000 1469.895
 52.00  1468.349  364.375    0.000  364.375       60.397 1084.298    0.000 1084.298        0.000 1467.688    0.000 1467.688
 53.00  1496.494  162.730    0.000  162.730      115.129  994.916    0.000  994.916        0.000 1582.587    0.000 1582.587
 54.00  1457.774  227.266    0.000  227.266      147.986  884.707    0.000  884.707        0.000 1562.380    0.000 1562.380
 55.00  1438.204  290.816    0.000  290.816      109.507 1024.921    0.000 1024.921        0.000 1350.260    0.000 1350.260
 56.00  1394.348  276.304    0.000  276.304       56.678 1011.912    0.000 1011.912        0.000 1251.939    0.000 1251.939
 57.00  1366.248  294.742    0.000  294.742        1.902 1093.280    0.000 1093.280        0.000 1359.408    0.000 1359.408
 58.00  1328.874  340.691    0.000  340.691       35.622 1014.382    0.000 1014.382        0.000 1241.688    0.000 1241.688
 59.00  1329.251  381.702    0.000  381.702       34.674 1028.961    0.000 1028.961        0.000 1165.887    0.000 1165.887
 60.00  1632.651  184.666    0.000  184.666       46.863 1097.559    0.000 1097.559        0.000 1584.506    0.000 1584.506
 61.00  1444.839  288.277    0.000  288.277       24.038 1097.079    0.000 1097.079        0.000 1484.574    0.000 1484.574
 62.00  1427.531  354.558    0.000  354.558       83.874 1001.398    0.000 1001.398        0.000 1522.977    0.000 1522.977
 63.00  1434.944  254.855    0.000  254.855       37.484 1011.906    0.000 1011.906        0.000 1551.623    0.000 1551.623
 64.00  1427.956  293.289    0.000  293.289      131.690 1030.206    0.000 1030.206        0.000 1452.000    0.000 1452.000
 65.00  1531.098  138.302    0.000  138.302      114.396 1000.118    0.000 1000.118        0.000 1761.342    0.000 1761.342
 66.00  1351.267  323.699    0.000  323.699      106.007 1105.817    0.000 1105.817        0.000 1692.475    0.000 1692.475
 67.00  1314.778  348.479    0.000  348.479       44.920 1083.763    0.000 1083.763        0.000 1265.711    0.000 1265.711
 68.00  1395.099  345.958    0.000  345.958      108.036 1019.091    0.000 1019.091        0.000 1302.206    0.000 1302.206
 69.00  1365.355  364.162    0.000  364.162       10.981 1080.433    0.000 1080.433        0.000 1461.046    0.000 1461.046
 70.00  1384.088  369.905    0.000  369.905       34.111 1201.750    0.000 1201.750        0.000 1812.305    0.000 1812.305
 71.00  1396.260  381.675    0.000  381.675       17.121 1178.103    0.000 1178.103        0.000 1621.386    0.000 1621.386
 72.00  1418.060  322.337    0.000  322.337       32.209 1213.996    0.000 1213.996        0.000 1739.426    0.000 1739.426
 73.00  1359.818  325.488    0.000  325.488        0.000 1055.576    0.000 1055.576        0.000 1499.949    0.000 1499.949
 74.00  1214.530  388.091    0.000  388.091        5.707 1037.294    0.000 1037.294        0.000 1426.265    0.000 1426.265
 75.00  1265.970  378.279    0.000  378.279       18.764 1115.140    0.000 1115.140        0.000 1749.166    0.000 1749.166
 76.00  1332.331  369.042    0.000  369.042       41.678 1025.174    0.000 1025.174        0.000 1464.661    0.000 1464.661
 77.00  1265.264  431.071    0.000  431.071       34.241 1075.164    0.000 1075.164        0.000 1426.970    0.000 1426.970
 78.00  1233.478  514.525    0.000  514.525       24.730 1086.018    0.000 1086.018        0.000 1582.593    0.000 1582.593
 79.00  1280.983  434.280    0.000  434.280       26.632  984.899    0.000  984.899        0.000 1215.047    0.000 1215.047
 80.00  1302.814  435.431    0.000  435.431       32.296 1056.234    0.000 1056.234        0.000 1420.534    0.000 1420.534
 81.00  1287.441  482.038    0.000  482.038       20.925  979.146    0.000  979.146        0.000 1346.946    0.000 1346.946
 82.00  1270.547  375.482    0.000  375.482        1.902  903.971    0.000  903.971        0.000 1168.802    0.000 1168.802
 83.00  1275.721  412.980    0.000  412.980        5.707  936.780    0.000  936.780        0.000 1287.429    0.000 1287.429
 84.00  1315.834  444.739    0.000  444.739        7.609 1031.539    0.000 1031.539        0.000 1358.806    0.000 1358.806
 85.00  1247.600  406.591    0.000  406.591        7.609 1045.682    0.000 1045.682        0.000 1456.423    0.000 1456.423
 86.00  1229.703  416.484    0.000  416.484       20.579 1023.336    0.000 1023.336        0.000 1230.326    0.000 1230.326
 87.00  1256.334  421.028    0.000  421.028       57.674 1033.360    0.000 1033.360        0.000 1227.712    0.000 1227.712
 88.00  1262.259  388.111    0.000  388.111       47.514  998.684    0.000  998.684        0.000 1319.699    0.000 1319.699
 89.00  1253.770  412.647    0.000  412.647       30.004 1003.271    0.000 1003.271        0.000 1177.645    0.000 1177.645
 90.00  1287.400  385.166    0.000  385.166       33.550  994.233    0.000  994.233        0.000 1266.517    0.000 1266.517
 91.00  1331.517  375.524    0.000  375.524       33.463 1038.723    0.000 1038.723        0.000 1462.156    0.000 1462.156
 92.00  1382.785  339.764    0.000  339.764       53.610  993.847    0.000  993.847        0.000 1358.508    0.000 1358.508
 93.00  1420.181  333.191    0.000  333.191       96.499 1015.504    0.000 1015.504        0.000 1257.570    0.000 1257.570
 94.00  1381.186  359.915    0.000  359.915      127.282  971.835    0.000  971.835        0.000 1387.657    0.000 1387.657
 95.00  1405.928  306.797    0.000  306.797       92.781 1012.296    0.000 1012.296        0.000 1433.902    0.000 1433.902
 96.00  1224.353  359.893    0.000  359.893       78.513  931.106    0.000  931.106        0.000 1059.518    0.000 1059.518
 97.00  1350.968  335.098    0.000  335.098      156.335  956.654    0.000  956.654        0.000 1250.329    0.000 1250.329
 98.00  1370.180  321.253    0.000  321.253      226.373  888.917    0.000  888.917        0.000 1435.817    0.000 1435.817
 99.00  1338.728  361.865    0.000  361.865       88.457 1105.390    0.000 1105.390        0.000 1406.459    0.000 1406.459
100.00  1315.504  355.669    0.000  355.669       11.414 1131.505    0.000 1131.505        0.000 1446.974    0.000 1446.974
101.00  1189.629  450.377    0.000  450.377       90.705 1035.176    0.000 1035.176        0.000 1124.565    0.000 1124.565
102.00  1252.108  422.438    0.000  422.438       76.784 1014.992    0.000 1014.992        0.000 1506.793    0.000 1506.793
103.00  1184.726  471.902    0.000  471.902       22.828 1024.584    0.000 1024.584        0.000 1137.533    0.000 1137.533
104.00  1267.405  439.674    0.000  439.674      102.335 1092.250    0.000 1092.250        0.000 1597.577    0.000 1597.577
105.00  1381.843  337.456    0.000  337.456       60.614  866.130    0.000  866.130        0.000 1189.910    0.000 1189.910
106.00  1241.704  409.070    0.000  409.070       13.316  912.343    0.000  912.343        0.000 1220.172    0.000 1220.172
107.00  1406.662  415.109    0.000  415.109       47.210  928.780    0.000  928.780        0.000 1115.117    0.000 1115.117
108.00  1336.797  330.052    0.000  330.052        1.902  892.556    0.000  892.556        0.000  984.021    0.000  984.021
109.00  1403.165  344.866    0.000  344.866       28.534  765.225    0.000  765.225        0.000  804.665    0.000  804.665
110.00  1361.334  257.696    0.000  257.696       43.753  765.058    0.000  765.058        0.000  694.081    0.000  694.081
111.00  1379.282  258.806    0.000  258.806       43.667  696.833    0.000  696.833        0.000  575.151    0.000  575.151
112.00  1387.210  286.115    0.000  286.115       37.873  735.058    0.000  735.058        0.000  734.799    0.000  734.799
113.00  1291.443  247.748    0.000  247.748       24.168  806.072    0.000  806.072        0.000  753.794    0.000  753.794
114.00  1372.605  281.167    0.000  281.167       58.971  751.603    0.000  751.603        0.000  774.202    0.000  774.202
115.00  1321.297  260.035    0.000  260.035       41.851  768.768    0.000  768.768        0.000  673.369    0.000  673.369
116.00  1364.560  263.423    0.000  263.423       24.643  744.734    0.000  744.734        0.000  473.311    0.000  473.311
117.00  1431.359  248.948    0.000  248.948        1.902  885.147    0.000  885.147        0.000  876.845    0.000  876.845
118.00  1286.771  302.238    0.000  302.238        3.805  779.886    0.000  779.886        0.000  696.193    0.000  696.193
119.00  1295.404  274.908    0.000  274.908        1.816  705.610    0.000  705.610        0.000  586.411    0.000  586.411
120.00  1297.728  285.749    0.000  285.749        3.805  763.756    0.000  763.756        0.000  564.595    0.000  564.595
121.00  1361.846  227.225    0.000  227.225        0.000  768.775    0.000  768.775        0.000  586.914    0.000  586.914
122.00  1341.876  269.724    0.000  269.724        1.902  752.173    0.000  752.173        0.000  716.500    0.000  716.500
123.00  1332.063  311.084    0.000  311.084        0.000  842.221    0.000  842.221        0.000  725.342    0.000  725.342
124.00  1190.454  361.162    0.000  361.162       34.155  778.287    0.000  778.287        0.000  683.324    0.000  683.324
125.00  1205.420  378.948    0.000  378.948       19.023  808.115    0.000  808.115        0.000  777.020    0.000  777.020
126.00  1226.287  355.084    0.000  355.084       13.316  743.439    0.000  743.439        0.000  562.986    0.000  562.986
127.00  1300.839  337.712    0.000  337.712        0.000  755.497    0.000  755.497        0.000  614.861    0.000  614.861
128.00  1279.593  377.570    0.000  377.570       37.959  886.671    0.000  886.671        0.000  924.503    0.000  924.503
129.00  1386.409  302.416    0.000  302.416       43.666  816.629    0.000  816.629        0.000  813.212    0.000  813.212
130.00  1258.143  343.958    0.000  343.958        9.511  830.777    0.000  830.777        0.000  673.373    0.000  673.373
131.00  1292.527  349.665    0.000  349.665       41.072  859.045    0.000  859.045        0.000  945.012    0.000  945.012
132.00  1267.905  400.772    0.000  400.772       30.437  807.558    0.000  807.558        0.000  813.314    0.000  813.314
133.00  1403.879  317.613    0.000  317.613       68.223  812.662    0.000  812.662        0.000  591.337    0.000  591.337
134.00  1389.247  295.417    0.000  295.417       70.385  884.600    0.000  884.600        0.000  793.006    0.000  793.006
135.00  1272.888  297.320    0.000  297.320       58.971  838.946    0.000  838.946        0.000  704.637    0.000  704.637
136.00  1329.926  293.756    0.000  293.756       36.144  815.083    0.000  815.083        0.000  644.318    0.000  644.318
137.00  1146.560  300.367    0.000  300.367       34.241  728.130    0.000  728.130        0.000  562.280    0.000  562.280
138.00  1232.981  332.533    0.000  332.533       20.925  798.556    0.000  798.556        0.000  683.724    0.000  683.724
139.00  1263.902  371.523    0.000  371.523       38.046  797.567    0.000  797.567        0.000  724.544    0.000  724.544
140.00  1257.075  324.251    0.000  324.251       47.557  846.288    0.000  846.288        0.000  672.465    0.000  672.465
141.00  1345.627  259.515    0.000  259.515       66.580  785.640    0.000  785.640        0.000  684.633    0.000  684.633
142.00  1376.728  257.476    0.000  257.476       37.699  800.845    0.000  800.845        0.000  735.700    0.000  735.700
143.00  1391.508  233.038    0.000  233.038       26.502  793.374    0.000  793.374        0.000  565.399    0.000  565.399
144.00  1301.443  269.799    0.000  269.799       28.275  721.818    0.000  721.818        0.000  694.582    0.000  694.582
145.00  1357.837  225.390    0.000  225.390       43.753  760.157    0.000  760.157        0.000  723.735    0.000  723.735
146.00  1364.198  225.632    0.000  225.632      164.764  788.442    0.000  788.442        0.000  946.219    0.000  946.219
147.00  1330.431  216.390    0.000  216.390       58.668  724.322    0.000  724.322        0.000  644.417    0.000  644.417
148.00  1385.386  199.009    0.000  199.009      115.346  728.430    0.000  728.430        0.000  633.958    0.000  633.958
149.00  1452.651  208.712    0.000  208.712       92.088  689.178    0.000  689.178        0.000  664.823    0.000  664.823
150.00  1435.567  240.237    0.000  240.237       70.990  904.221    0.000  904.221        0.000 1422.242    0.000 1422.242
151.00  1512.909  186.327    0.000  186.327      205.276  908.719    0.000  908.719       49.764 1442.553    0.000 1442.553
152.00  1468.081  146.093    0.000  146.093       80.070  987.312    0.000  987.312        0.000 1480.350    0.000 1480.350
153.00  1346.498  221.695    0.000  221.695      148.120  890.047    0.000  890.047        0.000 1429.484    0.000 1429.484
154.00  1567.751  183.993    0.000  183.993      100.649 1005.181    0.000 1005.181        9.953 1802.061    0.000 1802.061
155.00  1493.457  227.189    0.000  227.189        7.350 1051.964    0.000 1051.964        0.000 1299.594    0.000 1299.594
156.00  1348.522  297.622    0.000  297.622       52.313  974.003    0.000  974.003        0.000 1241.585    0.000 1241.585
157.00  1367.969  263.468    0.000  263.468       66.580  996.960    0.000  996.960        0.000 1464.263    0.000 1464.263
158.00  1324.550  245.913    0.000  245.913       52.140  989.910    0.000  989.910        0.000 1591.137    0.000 1591.137
159.00  1310.365  276.695    0.000  276.695       87.073  941.917    0.000  941.917        0.000 1401.128    0.000 1401.128
160.00  1367.607  309.736    0.000  309.736      105.664  949.830    0.000  949.830        0.000 1365.741    0.000 1365.741
161.00  1309.561  250.056    0.000  250.056      113.662  842.690    0.000  842.690        0.000 1280.079    0.000 1280.079
162.00  1258.570  291.988    0.000  291.988       56.118  945.117    0.000  945.117        0.000 1168.896    0.000 1168.896
163.00  1291.073  271.362    0.000  271.362       37.787  999.586    0.000  999.586        0.000 1563.684    0.000 1563.684
164.00  1291.543  285.130    0.000  285.130       74.923  979.180    0.000  979.180        0.000 1416.907    0.000 1416.907
165.00  1350.110  251.984    0.000  251.984       18.937 1032.141    0.000 1032.141        0.000 1347.337    0.000 1347.337
166.00  1408.373  249.029    0.000  249.029       11.241 1097.728    0.000 1097.728        0.000 1389.061    0.000 1389.061
167.00  1261.108  311.161    0.000  311.161       26.632  969.540    0.000  969.540        0.000 1317.078    0.000 1317.078
168.00  1334.688  313.129    0.000  313.129       28.534  962.624    0.000  962.624        0.000 1142.553    0.000 1142.553
169.00  1258.641  371.465    0.000  371.465       24.730 1006.327    0.000 1006.327        0.000 1315.464    0.000 1315.464
170.00  1390.680  282.031    0.000  282.031       39.862  888.735    0.000  888.735        0.000 1112.388    0.000 1112.388
171.00  1391.123  244.484    0.000  244.484       15.045 1065.336    0.000 1065.336        0.000 1468.877    0.000 1468.877
172.00  1363.688  224.256    0.000  224.256       52.571  888.853    0.000  888.853        0.000 1366.333    0.000 1366.333
173.00  1504.536  172.781    0.000  172.781       44.573 1020.680    0.000 1020.680        0.000 1415.794    0.000 1415.794
174.00  1433.778  204.552    0.000  204.552       12.970 1085.233    0.000 1085.233        0.000 1556.647    0.000 1556.647
175.00  1515.302  187.813    0.000  187.813       38.219 1170.365    0.000 1170.365        0.000 1635.166    0.000 1635.166
176.00  1353.467  305.875    0.000  305.875       38.046 1037.627    0.000 1037.627        0.000 1529.901    0.000 1529.901
177.00  1435.015  274.065    0.000  274.065       29.226  946.754    0.000  946.754        0.000 1212.822    0.000 1212.822
178.00  1394.178  332.877    0.000  332.877       54.821 1068.464    0.000 1068.464        0.000 1630.845    0.000 1630.845
179.00  1369.886  244.374    0.000  244.374       38.997  926.695    0.000  926.695        0.000 1198.950    0.000 1198.950
180.00  1402.145  241.183    0.000  241.183       13.316 1055.404    0.000 1055.404        0.000 1234.135    0.000 1234.135
181.00  1368.229  274.091    0.000  274.091       15.218 1040.868    0.000 1040.868        0.000 1416.701    0.000 1416.701
182.00  1462.248  221.818    0.000  221.818       41.591 1035.553    0.000 1035.553        0.000 1455.311    0.000 1455.311
183.00  1509.809  311.631    0.000  311.631        3.805 1234.094    0.000 1234.094        0.000 1577.664    0.000 1577.664
184.00  1506.589  328.798    0.000  328.798       18.979 1319.949    0.000 1319.949        0.000 2148.690    0.000 2148.690
185.00  1539.889  245.508    0.000  245.508       68.611 1213.456    0.000 1213.456        0.000 1763.038    0.000 1763.038
186.00  1489.577  362.350    0.000  362.350       60.874 1074.201    0.000 1074.201        0.000 1511.709    0.000 1511.709
187.00  1470.150  302.816    0.000  302.816       50.325 1090.474    0.000 1090.474        0.000 1614.462    0.000 1614.462
188.00  1449.293  320.143    0.000  320.143        9.511 1106.192    0.000 1106.192        0.000 1396.194    0.000 1396.194
189.00  1500.842  354.049    0.000  354.049       15.218 1170.709    0.000 1170.709        0.000 1623.508    0.000 1623.508
190.00  1426.894  339.540    0.000  339.540       32.339 1198.751    0.000 1198.751        0.000 1591.327    0.000 1591.327
191.00  1486.964  339.200    0.000  339.200       87.506 1086.739    0.000 1086.739        0.000 1534.629    0.000 1534.629
192.00  1404.837  356.034    0.000  356.034       22.828 1029.543    0.000 1029.543        0.000 1414.194    0.000 1414.194
193.00  1401.092  345.238    0.000  345.238       24.730 1146.058    0.000 1146.058        0.000 1535.637    0.000 1535.637
194.00  1356.758  374.488    0.000  374.488       24.730 1179.296    0.000 1179.296        0.000 1460.133    0.000 1460.133
195.00  1339.120  374.214    0.000  374.214       24.730 1166.813    0.000 1166.813        0.000 1783.046    0.000 1783.046
196.00  1436.191  300.478    0.000  300.478      102.724 1152.874    0.000 1152.874        0.000 1573.338    0.000 1573.338
197.00  1396.589  337.028    0.000  337.028       15.218 1193.050    0.000 1193.050        0.000 1732.985    0.000 1732.985
198.00  1425.422  308.877    0.000  308.877       17.121 1149.806    0.000 1149.806        0.000 1501.251    0.000 1501.251
199.00  1506.458  249.867    0.000  249.867        1.816 1176.280    0.000 1176.280        0.000 1620.287    0.000 1620.287
200.00  1392.082  234.223    0.000  234.223        7.609 1044.759    0.000 1044.759        0.000 1425.553    0.000 1425.553
201.00  1479.549  213.883    0.000  213.883       47.471  988.984    0.000  988.984        0.000 1205.883    0.000 1205.883
202.00  1458.187  211.675    0.000  211.675       36.144 1123.927    0.000 1123.927        0.000 1502.163    0.000 1502.163
203.00  1481.236  307.147    0.000  307.147       65.803 1069.222    0.000 1069.222        0.000 1810.588    0.000 1810.588
204.00  1443.829  300.126    0.000  300.126       41.678 1056.997    0.000 1056.997        0.000 1653.062    0.000 1653.062
205.00  1515.190  247.179    0.000  247.179      135.063 1079.304    0.000 1079.304        0.000 1877.756    0.000 1877.756
206.00  1532.731  284.350    0.000  284.350        7.263 1069.280    0.000 1069.280        0.000 1527.099    0.000 1527.099
207.00  1406.258  302.595    0.000  302.595       41.591 1032.787    0.000 1032.787        0.000 1466.374    0.000 1466.374
208.00  1499.602  271.569    0.000  271.569       33.377 1068.537    0.000 1068.537        0.000 1629.437    0.000 1629.437
209.00  1492.308  279.795    0.000  279.795       39.257 1102.262    0.000 1102.262        0.000 1448.581    0.000 1448.581
210.00  1485.670  296.459    0.000  296.459       64.332 1148.430    0.000 1148.430        0.000 1651.156    0.000 1651.156
211.00  1492.697  288.948    0.000  288.948       45.396 1197.153    0.000 1197.153        0.000 1768.167    0.000 1768.167
212.00  1438.359  303.786    0.000  303.786       49.806 1151.205    0.000 1151.205        0.000 1761.038    0.000 1761.038
213.00  1521.572  289.040    0.000  289.040       58.366 1185.621    0.000 1185.621        0.000 1679.406    0.000 1679.406
214.00  1467.460  329.122    0.000  329.122      105.578 1097.725    0.000 1097.725       10.154 1761.138    0.000 1761.138
215.00  1413.166  358.740    0.000  358.740       42.888 1091.365    0.000 1091.365        0.000 1589.527    0.000 1589.527
216.00  1481.794  316.896    0.000  316.896      116.213 1165.417    0.000 1165.417       30.462 1724.637    0.000 1724.637
217.00  1461.415  284.494    0.000  284.494        1.816 1174.020    0.000 1174.020        0.000 1609.722    0.000 1609.722
218.00  1502.696  335.232    0.000  335.232       67.618 1077.613    0.000 1077.613        0.000 1547.294    0.000 1547.294
219.00  1562.609  278.570    0.000  278.570      113.793 1177.910    0.000 1177.910        0.000 1857.834    0.000 1857.834
220.00  1308.859  351.910    0.000  351.910      136.361 1037.441    0.000 1037.441        0.000 1616.053    0.000 1616.053
221.00  1311.892  390.795    0.000  390.795      129.313 1032.827    0.000 1032.827        0.000 1669.242    0.000 1669.242
222.00  1235.139  367.352    0.000  367.352       85.517 1079.771    0.000 1079.771        0.000 1642.400    0.000 1642.400
223.00  1400.324  359.644    0.000  359.644       67.532 1122.918    0.000 1122.918        0.000 1640.087    0.000 1640.087
224.00  1337.682  384.914    0.000  384.914       27.324 1113.147    0.000 1113.147        0.000 1588.314    0.000 1588.314
225.00  1332.568  434.792    0.000  434.792       80.588 1066.116    0.000 1066.116        0.000 1510.103    0.000 1510.103
226.00  1319.954  381.082    0.000  381.082       63.900 1117.915    0.000 1117.915        0.000 1436.916    0.000 1436.916
227.00  1340.825  400.432    0.000  400.432      106.183 1160.973    0.000 1160.973       10.154 1580.575    0.000 1580.575
228.00  1324.724  439.109    0.000  439.109       65.197 1073.253    0.000 1073.253        0.000 1469.286    0.000 1469.286
229.00  1362.179  388.592    0.000  388.592       68.829 1070.314    0.000 1070.314        0.000 1505.078    0.000 1505.078
230.00  1375.914  390.414    0.000  390.414      117.294 1254.784    0.000 1254.784        0.000 1709.759    0.000 1709.759
231.00  1411.887  313.627    0.000  313.627       46.693 1176.968    0.000 1176.968        0.000 1448.475    0.000 1448.475
232.00  1384.303  373.557    0.000  373.557       54.389 1118.610    0.000 1118.610        0.000 1589.024    0.000 1589.024
233.00  1365.316  361.470    0.000  361.470       52.486 1175.109    0.000 1175.109        0.000 1505.480    0.000 1505.480
234.00  1459.479  272.475    0.000  272.475       31.042 1179.958    0.000 1179.958        0.000 1522.973    0.000 1522.973
235.00  1354.470  398.703    0.000  398.703       46.476 1226.805    0.000 1226.805        0.000 1608.121    0.000 1608.121
236.00  1357.625  398.184    0.000  398.184       28.534 1300.020    0.000 1300.020        0.000 1600.786    0.000 1600.786
237.00  1361.157  397.062    0.000  397.062       52.746 1263.005    0.000 1263.005       50.769 1567.512    0.000 1567.512
238.00  1369.850  408.350    0.000  408.350       87.246 1293.014    0.000 1293.014      132.000 1688.756    0.000 1688.756
239.00  1413.580  343.356    0.000  343.356       64.332 1286.658    0.000 1286.658       30.462 1904.700    0.000 1904.700
240.00  1411.305  361.915    0.000  361.915       37.700 1250.997    0.000 1250.997        0.000 1716.807    0.000 1716.807
241.00  1440.769  292.172    0.000  292.172      163.425 1126.782    0.000 1126.782      203.078 1765.460    0.000 1765.460
242.00  1294.643  403.579    0.000  403.579      132.469 1077.240    0.000 1077.240      101.539 1825.380    0.000 1825.380
243.00  1300.121  408.928    0.000  408.928      114.311 1129.770    0.000 1129.770       91.184 1776.323    0.000 1776.323
244.00  1238.055  466.155    0.000  466.155      104.800 1134.351    0.000 1134.351       50.769 1818.244    0.000 1818.244
245.00  1326.422  459.932    0.000  459.932       47.557 1216.063    0.000 1216.063       60.923 1677.292    0.000 1677.292
246.00  1296.784  391.434    0.000  391.434       59.922 1139.840    0.000 1139.840        0.000 1767.370    0.000 1767.370
247.00  1322.290  389.248    0.000  389.248       28.102 1186.838    0.000 1186.838        0.000 1738.821    0.000 1738.821
248.00  1297.052  367.955    0.000  367.955      127.973 1116.321    0.000 1116.321      111.693 1738.016    0.000 1738.016
249.00  1277.356  481.813    0.000  481.813      109.642 1083.640    0.000 1083.640      111.291 1688.857    0.000 1688.857
250.00  1234.819  504.722    0.000  504.722       53.178 1113.990    0.000 1113.990       40.616 1418.222    0.000 1418.222
251.00  1223.798  452.462    0.000  452.462       94.164 1118.394    0.000 1118.394       81.231 1819.646    0.000 1819.646
252.00  1184.189  493.074    0.000  493.074      127.714 1048.968    0.000 1048.968       50.568 1605.717    0.000 1605.717
253.00  1210.221  530.340    0.000  530.340       97.623 1146.245    0.000 1146.245       30.462 1695.797    0.000 1695.797
254.00  1156.384  518.390    0.000  518.390       92.348 1108.972    0.000 1108.972       20.308 1535.542    0.000 1535.542
255.00  1263.033  512.096    0.000  512.096       87.160 1063.146    0.000 1063.146      101.539 1541.173    0.000 1541.173
256.00  1259.369  476.586    0.000  476.586       49.200 1188.262    0.000 1188.262       10.154 1588.823    0.000 1588.823
257.00  1313.508  402.590    0.000  402.590       71.682 1107.678    0.000 1107.678       81.231 1434.909    0.000 1434.909
258.00  1282.371  422.552    0.000  422.552       94.769 1035.947    0.000 1035.947      162.462 1320.601    0.000 1320.601
259.00  1317.344  430.007    0.000  430.007      164.117 1011.705    0.000 1011.705      243.090 1425.363    0.000 1425.363
260.00  1215.964  466.327    0.000  466.327      171.726 1003.656    0.000 1003.656      192.119 1386.355    0.000 1386.355
261.00  1298.648  414.754    0.000  414.754      125.292 1043.606    0.000 1043.606      111.693 1417.621    0.000 1417.621
262.00  1296.600  404.234    0.000  404.234       77.043 1009.396    0.000 1009.396       50.769 1344.329    0.000 1344.329
263.00  1263.208  414.271    0.000  414.271       58.107 1077.669    0.000 1077.669       20.308 1445.866    0.000 1445.866
264.00  1280.137  400.477    0.000  400.477       49.849 1135.386    0.000 1135.386       10.154 1528.706    0.000 1528.706
265.00  1273.998  390.413    0.000  390.413       51.881  969.496    0.000  969.496        0.000 1378.309    0.000 1378.309
266.00  1212.316  441.689    0.000  441.689       37.008 1067.597    0.000 1067.597        0.000 1466.374    0.000 1466.374
267.00  1354.758  389.557    0.000  389.557       55.080 1097.337    0.000 1097.337        0.000 1398.415    0.000 1398.415
268.00  1208.901  503.192    0.000  503.192      126.330 1088.477    0.000 1088.477      121.847 1466.781    0.000 1466.781
269.00  1245.760  538.789    0.000  538.789       95.288 1134.265    0.000 1134.265       40.616 1650.052    0.000 1650.052
270.00  1173.491  592.381    0.000  592.381      107.826 1096.523    0.000 1096.523      101.539 1545.094    0.000 1545.094
271.00  1192.297  571.465    0.000  571.465       65.889 1087.836    0.000 1087.836       30.462 1538.662    0.000 1538.662
272.00  1291.898  457.550    0.000  457.550      131.692 1084.809    0.000 1084.809      109.481 1647.539    0.000 1647.539
273.00  1311.729  482.177    0.000  482.177      176.222 1111.317    0.000 1111.317      223.385 1677.199    0.000 1677.199
274.00  1207.270  558.586    0.000  558.586       88.370 1075.680    0.000 1075.680       30.462 1655.678    0.000 1655.678
275.00  1182.677  545.695    0.000  545.695       75.919 1067.603    0.000 1067.603       10.154 1518.051    0.000 1518.051
276.00  1205.392  572.342    0.000  572.342      107.048 1131.631    0.000 1131.631      140.144 1758.123    0.000 1758.123
277.00  1212.678  564.483    0.000  564.483      114.398 1098.808    0.000 1098.808       70.675 1775.715    0.000 1775.715
278.00  1275.863  594.276    0.000  594.276       90.792 1052.291    0.000 1052.291        0.000 1685.840    0.000 1685.840
279.00  1310.614  529.213    0.000  529.213       75.141 1133.703    0.000 1133.703       60.923 1516.039    0.000 1516.039
280.00  1270.804  528.159    0.000  528.159      126.417 1113.249    0.000 1113.249      101.338 1677.897    0.000 1677.897
281.00  1208.360  562.749    0.000  562.749      159.966 1065.399    0.000 1065.399       80.628 1723.338    0.000 1723.338
282.00  1183.899  550.375    0.000  550.375      120.191 1147.750    0.000 1147.750      131.799 1917.669    0.000 1917.669
283.00  1289.345  541.689    0.000  541.689      126.676 1112.431    0.000 1112.431       30.462 1706.551    0.000 1706.551
284.00  1188.828  567.871    0.000  567.871       51.881 1181.956    0.000 1181.956       10.154 1654.475    0.000 1654.475
285.00  1157.770  578.775    0.000  578.775       59.404 1163.448    0.000 1163.448        0.000 1515.335    0.000 1515.335
286.00  1247.042  568.626    0.000  568.626      139.906 1140.446    0.000 1140.446      110.285 1826.284    0.000 1826.284
287.00  1209.406  550.181    0.000  550.181      190.835 1111.749    0.000 1111.749      162.462 1664.229    0.000 1664.229
288.00  1217.810  547.748    0.000  547.748      140.770 1189.521    0.000 1189.521       81.231 1696.097    0.000 1696.097
289.00  1212.361  567.979    0.000  567.979      125.898 1180.609    0.000 1180.609      121.847 1718.111    0.000 1718.111
290.00  1179.967  589.030    0.000  589.030      102.033 1145.937    0.000 1145.937       80.628 1829.501    0.000 1829.501
291.00  1207.589  578.545    0.000  578.545      117.337 1144.428    0.000 1144.428      131.196 1595.060    0.000 1595.060
292.00  1160.656  630.379    0.000  630.379      173.369 1020.955    0.000 1020.955      152.107 1618.081    0.000 1618.081
293.00  1303.384  548.153    0.000  548.153      154.778 1136.127    0.000 1136.127       91.184 1697.400    0.000 1697.400
294.00  1248.996  583.294    0.000  583.294      210.636 1023.679    0.000 1023.679      324.321 1586.814    0.000 1586.814
295.00  1200.106  584.840    0.000  584.840      125.033 1059.475    0.000 1059.475       30.462 1655.680    0.000 1655.680
296.00  1285.909  577.975    0.000  577.975      122.612 1148.836    0.000 1148.836       50.769 1588.725    0.000 1588.725
297.00  1248.623  567.309    0.000  567.309       91.829 1096.745    0.000 1096.745       60.923 1746.362    0.000 1746.362
298.00  1208.531  580.348    0.000  580.348       92.953 1140.489    0.000 1140.489       10.154 1548.710    0.000 1548.710
299.00  1327.945  527.324    0.000  527.324      154.475 1040.752    0.000 1040.752       50.568 1685.436    0.000 1685.436
300.00  1242.190  567.578    0.000  567.578      121.920 1127.910    0.000 1127.910       40.616 1739.121    0.000 1739.121
301.00  1202.659  549.693    0.000  549.693      131.518 1041.444    0.000 1041.444       70.474 1555.446    0.000 1555.446
302.00  1217.413  603.817    0.000  603.817      125.379 1066.086    0.000 1066.086      101.137 1604.707    0.000 1604.707
303.00  1343.418  527.441    0.000  527.441      122.785 1101.322    0.000 1101.322      132.000 1539.362    0.000 1539.362
304.00  1300.226  562.907    0.000  562.907       92.175 1115.680    0.000 1115.680       81.231 1667.646    0.000 1667.646
305.00  1235.145  550.268    0.000  550.268       60.787 1089.741    0.000 1089.741        0.000 1572.337    0.000 1572.337
306.00  1334.613  550.534    0.000  550.534      130.913 1092.725    0.000 1092.725       50.769 1708.258    0.000 1708.258
307.00  1256.823  598.991    0.000  598.991      180.805 1043.525    0.000 1043.525      132.000 1477.940    0.000 1477.940
308.00  1227.830  596.336    0.000  596.336      129.962 1121.948    0.000 1121.948       10.154 1878.865    0.000 1878.865
309.00  1189.595  523.606    0.000  523.606      133.420 1054.416    0.000 1054.416       60.923 1655.579    0.000 1655.579
310.00  1196.406  557.572    0.000  557.572       94.077 1060.509    0.000 1060.509       40.616 1547.806    0.000 1547.806
311.00  1186.479  615.013    0.000  615.013       65.629 1057.051    0.000 1057.051       10.154 1610.237    0.000 1610.237
312.00  1171.978  599.254    0.000  599.254       63.641 1142.695    0.000 1142.695        0.000 1566.605    0.000 1566.605
313.00  1193.875  578.625    0.000  578.625       67.272 1211.527    0.000 1211.527        0.000 1557.660    0.000 1557.660
314.00  1194.954  597.538    0.000  597.538      144.489 1122.287    0.000 1122.287      131.196 1635.775    0.000 1635.775
315.00  1231.100  595.644    0.000  595.644       99.871 1129.161    0.000 1129.161       30.462 1695.189    0.000 1695.189
316.00  1191.726  595.416    0.000  595.416      102.033 1145.417    0.000 1145.417        0.000 1695.489    0.000 1695.489
317.00  1174.406  596.792    0.000  596.792       97.709 1063.273    0.000 1063.273        0.000 1659.298    0.000 1659.298
318.00  1207.111  607.768    0.000  607.768      109.210 1155.487    0.000 1155.487       70.675 1636.677    0.000 1636.677
319.00  1152.197  620.850    0.000  620.850      101.427 1114.330    0.000 1114.330       20.308 1749.676    0.000 1749.676
320.00  1198.411  556.994    0.000  556.994       94.337 1111.694    0.000 1111.694       10.154 1627.932    0.000 1627.932
321.00  1168.693  599.266    0.000  599.266      109.296 1198.118    0.000 1198.118        0.000 1676.892    0.000 1676.892
322.00  1182.849  558.241    0.000  558.241       60.009 1109.573    0.000 1109.573        0.000 1586.109    0.000 1586.109
323.00  1235.969  514.016    0.000  514.016       98.747 1107.586    0.000 1107.586       20.308 1747.164    0.000 1747.164
324.00  1177.755  624.280    0.000  624.280       78.081 1131.931    0.000 1131.931       30.462 1824.675    0.000 1824.675
325.00  1227.152  537.930    0.000  537.930       82.058 1122.630    0.000 1122.630        0.000 1596.363    0.000 1596.363
326.00  1165.162  570.498    0.000  570.498       64.851 1095.179    0.000 1095.179        0.000 1477.330    0.000 1477.330
327.00  1259.539  573.595    0.000  573.595      124.947 1088.865    0.000 1088.865       30.462 1667.544    0.000 1667.544
328.00  1262.834  514.475    0.000  514.475       81.799 1089.513    0.000 1089.513        0.000 1557.155    0.000 1557.155
329.00  1224.479  570.548    0.000  570.548      131.259 1084.372    0.000 1084.372        0.000 1703.433    0.000 1703.433
330.00  1291.045  572.999    0.000  572.999       99.525 1016.847    0.000 1016.847        0.000 1535.647    0.000 1535.647
331.00  1170.301  562.155    0.000  562.155      118.116 1070.841    0.000 1070.841       40.616 1560.175    0.000 1560.175
332.00  1332.878  492.729    0.000  492.729      251.623 1116.500    0.000 1116.500      171.812 1684.735    0.000 1684.735
333.00  1264.470  556.339    0.000  556.339      155.125 1127.473    0.000 1127.473      149.292 1636.377    0.000 1636.377
334.00  1264.565  546.461    0.000  546.461      134.545 1138.931    0.000 1138.931       89.575 1758.926    0.000 1758.926
335.00  1249.631  573.133    0.000  573.133      145.829 1054.626    0.000 1054.626       99.528 1414.501    0.000 1414.501
336.00  1273.192  554.848    0.000  554.848      171.207 1112.039    0.000 1112.039       89.575 1726.855    0.000 1726.855
337.00  1238.958  554.724    0.000  554.724      141.289 1109.101    0.000 1109.101       50.769 1796.425    0.000 1796.425
338.00  1221.496  531.734    0.000  531.734      151.233 1091.503    0.000 1091.503        0.000 1710.571    0.000 1710.571
339.00  1155.945  588.065    0.000  588.065      170.602  990.771    0.000  990.771       39.811 1554.645    0.000 1554.645
340.00  1179.146  589.128    0.000  589.128      105.837 1086.359    0.000 1086.359       30.462 1526.193    0.000 1526.193
341.00  1157.272  534.658    0.000  534.658      102.638 1113.945    0.000 1113.945       71.077 1698.810    0.000 1698.810
342.00  1181.711  550.189    0.000  550.189      163.598 1025.270    0.000 1025.270        0.000 1750.683    0.000 1750.683
343.00  1238.785  532.034    0.000  532.034      171.207 1092.026    0.000 1092.026       50.769 1828.598    0.000 1828.598
344.00  1253.383  511.601    0.000  511.601      108.863 1073.263    0.000 1073.263       30.462 1645.727    0.000 1645.727
345.00  1337.142  577.852    0.000  577.852       88.457 1078.494    0.000 1078.494       10.154 1787.781    0.000 1787.781
346.00  1226.638  619.368    0.000  619.368      115.176 1054.416    0.000 1054.416      142.154 1657.291    0.000 1657.291
347.00  1248.461  590.684    0.000  590.684      150.800 1059.731    0.000 1059.731      132.000 1667.141    0.000 1667.141
348.00  1160.181  628.910    0.000  628.910       50.930 1150.341    0.000 1150.341       20.308 1686.641    0.000 1686.641
349.00  1154.325  606.825    0.000  606.825       71.077 1112.215    0.000 1112.215       10.154 1791.498    0.000 1791.498
350.00  1207.654  534.237    0.000  534.237       67.791 1207.373    0.000 1207.373       30.462 1798.940    0.000 1798.940
351.00  1232.976  573.019    0.000  573.019       80.329 1146.715    0.000 1146.715        0.000 1506.792    0.000 1506.792
352.00  1179.215  594.772    0.000  594.772       54.994 1109.534    0.000 1109.534       10.154 1577.968    0.000 1577.968
353.00  1196.725  611.490    0.000  611.490       78.859 1198.549    0.000 1198.549       20.308 1740.125    0.000 1740.125
354.00  1247.271  506.722    0.000  506.722       74.190 1140.927    0.000 1140.927        0.000 1636.380    0.000 1636.380
355.00  1281.480  527.875    0.000  527.875      116.646 1114.634    0.000 1114.634       30.462 1570.127    0.000 1570.127
356.00  1172.474  570.206    0.000  570.206      152.962 1071.708    0.000 1071.708       70.876 1717.108    0.000 1717.108
357.00  1305.432  561.735    0.000  561.735       87.679 1139.586    0.000 1139.586        0.000 1526.798    0.000 1526.798
358.00  1203.510  548.186    0.000  548.186      107.999 1060.421    0.000 1060.421      101.338 1644.320    0.000 1644.320
359.00  1195.601  590.462    0.000  590.462      147.255 1102.970    0.000 1102.970       60.923 1667.647    0.000 1667.647
360.00  1201.376  613.187    0.000  613.187      110.161 1091.162    0.000 1091.162       50.769 1617.076    0.000 1617.076
361.00  1273.525  482.191    0.000  482.191      111.025 1082.508    0.000 1082.508       81.231 1677.091    0.000 1677.091
362.00  1196.533  523.678    0.000  523.678      118.894 1051.263    0.000 1051.263       71.077 1819.250    0.000 1819.250
363.00  1188.600  554.404    0.000  554.404      102.551 1100.152    0.000 1100.152       70.876 1634.466    0.000 1634.466
364.00  1228.062  523.595    0.000  523.595      146.910 1041.830    0.000 1041.830       59.717 1567.815    0.000 1567.815
365.00  1111.124  590.541    0.000  590.541      143.538 1051.220    0.000 1051.220      169.198 1565.304    0.000 1565.304
366.00  1199.066  557.320    0.000  557.320      167.403 1019.220    0.000 1019.220      288.632 1364.940    0.000 1364.940
367.00  1217.458  563.660    0.000  563.660      164.463  998.506    0.000  998.506      179.151 1377.505    0.000 1377.505
368.00  1143.240  545.455    0.000  545.455      138.696 1051.169    0.000 1051.169      149.292 1465.974    0.000 1465.974
369.00  1144.278  583.124    0.000  583.124       68.310 1134.695    0.000 1134.695       30.462 1566.708    0.000 1566.708
370.00  1112.042  603.518    0.000  603.518      110.074 1034.778    0.000 1034.778       30.462 1431.389    0.000 1431.389
371.00  1101.569  610.819    0.000  610.819       55.167 1055.187    0.000 1055.187       10.154 1497.439    0.000 1497.439
372.00  1272.038  513.727    0.000  513.727       93.991 1085.492    0.000 1085.492       40.616 1544.388    0.000 1544.388
373.00  1134.845  611.967    0.000  611.967       97.190 1085.232    0.000 1085.232       30.462 1574.150    0.000 1574.150
374.00  1122.771  570.319    0.000  570.319       81.626 1011.007    0.000 1011.007       19.906 1506.892    0.000 1506.892
375.00  1171.535  552.625    0.000  552.625      122.612 1008.192    0.000 1008.192       50.769 1488.996    0.000 1488.996
376.00  1127.866  558.511    0.000  558.511      100.649 1037.163    0.000 1037.163       81.030 1553.739    0.000 1553.739
377.00  1144.356  564.367    0.000  564.367      126.762 1011.564    0.000 1011.564      121.847 1636.176    0.000 1636.176
378.00  1116.129  550.845    0.000  550.845       73.411 1107.845    0.000 1107.845       60.923 1560.678    0.000 1560.678
379.00  1098.638  559.246    0.000  559.246       71.769 1035.992    0.000 1035.992        0.000 1475.424    0.000 1475.424
380.00  1181.548  503.964    0.000  503.964      118.634 1119.867    0.000 1119.867       10.154 1709.466    0.000 1709.466
381.00  1175.428  570.479    0.000  570.479      110.939 1127.905    0.000 1127.905       40.616 1697.502    0.000 1697.502
382.00  1134.659  528.851    0.000  528.851       99.525 1001.965    0.000 1001.965       20.308 1547.405    0.000 1547.405
383.00  1187.556  529.502    0.000  529.502      116.473 1073.993    0.000 1073.993       20.308 1556.253    0.000 1556.253
384.00  1120.080  576.209    0.000  576.209       90.792 1201.275    0.000 1201.275       30.060 1794.616    0.000 1794.616
385.00  1174.151  539.405    0.000  539.405      129.097 1068.546    0.000 1068.546       40.616 1484.670    0.000 1484.670
386.00  1200.366  589.120    0.000  589.120      103.157 1093.018    0.000 1093.018       30.462 1596.267    0.000 1596.267
387.00  1116.641  621.425    0.000  621.425       72.806 1125.012    0.000 1125.012        0.000 1645.929    0.000 1645.929
388.00  1185.645  523.490    0.000  523.490       99.698 1063.880    0.000 1063.880       71.077 1598.176    0.000 1598.176
389.00  1183.360  553.690    0.000  553.690      133.593 1069.502    0.000 1069.502       71.077 1522.876    0.000 1522.876
390.00  1251.150  543.190    0.000  543.190       38.046  999.375    0.000  999.375        0.000 1286.120    0.000 1286.120
391.00  1251.196  523.250    0.000  523.250      168.223 1051.424    0.000 1051.424       50.568 1644.922    0.000 1644.922
392.00  1266.287  524.534    0.000  524.534       63.727 1080.873    0.000 1080.873       20.308 1465.069    0.000 1465.069
393.00  1284.254  496.126    0.000  496.126      117.251 1094.663    0.000 1094.663      120.841 1656.987    0.000 1656.987
394.00  1180.169  602.356    0.000  602.356       87.160 1076.114    0.000 1076.114       60.923 1526.997    0.000 1526.997
395.00  1086.501  605.416    0.000  605.416       74.190 1019.351    0.000 1019.351       40.616 1496.234    0.000 1496.234
396.00  1165.081  593.404    0.000  593.404      133.593 1003.831    0.000 1003.831      101.137 1436.520    0.000 1436.520
397.00  1116.134  600.831    0.000  600.831       90.446 1122.116    0.000 1122.116       60.923 1658.798    0.000 1658.798
398.00  1132.300  555.943    0.000  555.943       77.216 1034.267    0.000 1034.267        0.000 1474.720    0.000 1474.720
399.00  1196.643  571.802    0.000  571.802      123.131 1024.021    0.000 1024.021       40.012 1506.994    0.000 1506.994
400.00  1132.460  612.235    0.000  612.235      145.440 1048.144    0.000 1048.144      101.137 1555.852    0.000 1555.852
401.00  1084.779  614.987    0.000  614.987      105.405 1101.018    0.000 1101.018       60.923 1490.003    0.000 1490.003
402.00  1167.388  565.338    0.000  565.338      118.894 1043.088    0.000 1043.088      151.906 1434.205    0.000 1434.205
403.00  1141.867  561.655    0.000  561.655      141.721 1081.432    0.000 1081.432       71.077 1567.011    0.000 1567.011
404.00  1191.250  516.616    0.000  516.616      126.676 1028.346    0.000 1028.346       30.462 1588.626    0.000 1588.626
405.00  1182.436  503.362    0.000  503.362       79.205 1095.462    0.000 1095.462       30.462 1663.226    0.000 1663.226
406.00  1192.207  541.232    0.000  541.232       80.934 1046.457    0.000 1046.457       20.308 1456.423    0.000 1456.423
407.00  1190.126  496.487    0.000  496.487       51.103 1084.245    0.000 1084.245       20.308 1335.784    0.000 1335.784
408.00  1250.503  452.908    0.000  452.908      118.808 1051.558    0.000 1051.558      100.332 1582.192    0.000 1582.192
409.00  1356.687  345.028    0.000  345.028       50.152 1122.030    0.000 1122.030        0.000 1484.472    0.000 1484.472
410.00  1418.116  308.262    0.000  308.262       74.795 1087.308    0.000 1087.308        0.000 1494.822    0.000 1494.822
411.00  1394.876  334.270    0.000  334.270       63.295 1019.180    0.000 1019.180       10.154 1293.560    0.000 1293.560
412.00  1378.914  377.156    0.000  377.156      163.252  968.985    0.000  968.985      150.298 1341.715    0.000 1341.715
413.00  1426.670  318.783    0.000  318.783      166.624 1042.485    0.000 1042.485      203.078 1576.865    0.000 1576.865
414.00  1334.988  457.299    0.000  457.299      130.481  975.082    0.000  975.082      109.481 1385.347    0.000 1385.347
415.00  1312.889  428.912    0.000  428.912      103.070  967.995    0.000  967.995       40.616 1145.475    0.000 1145.475
416.00  1322.544  365.974    0.000  365.974      115.608  941.966    0.000  941.966       50.769 1348.854    0.000 1348.854
417.00  1441.720  329.784    0.000  329.784       45.396  998.859    0.000  998.859       19.906 1261.891    0.000 1261.891
418.00  1199.330  513.057    0.000  513.057       13.143 1026.059    0.000 1026.059        0.000 1493.826    0.000 1493.826
419.00  1276.659  439.599    0.000  439.599      147.688 1029.775    0.000 1029.775       70.072 1738.020    0.000 1738.020
420.00  1379.758  399.541    0.000  399.541       94.683 1033.929    0.000 1033.929        0.000 1497.142    0.000 1497.142
421.00  1422.997  400.895    0.000  400.895       72.374 1028.687    0.000 1028.687        0.000 1553.840    0.000 1553.840
422.00  1340.193  426.271    0.000  426.271      125.293  988.445    0.000  988.445        0.000 1635.575    0.000 1635.575
423.00  1249.398  470.785    0.000  470.785       79.810  986.976    0.000  986.976        0.000 1514.034    0.000 1514.034
424.00  1272.156  451.311    0.000  451.311      145.872 1037.816    0.000 1037.816       81.231 1426.869    0.000 1426.869
425.00  1191.241  518.660    0.000  518.660       45.223 1002.582    0.000 1002.582        0.000 1404.551    0.000 1404.551
426.00  1284.475  501.558    0.000  501.558       26.113 1089.007    0.000 1089.007        0.000 1550.425    0.000 1550.425
427.00  1227.686  467.139    0.000  467.139       13.143 1067.124    0.000 1067.124        0.000 1287.730    0.000 1287.730
428.00  1256.442  508.086    0.000  508.086       36.836 1066.479    0.000 1066.479        0.000 1248.222    0.000 1248.222
429.00  1239.649  529.621    0.000  529.621       62.949 1112.743    0.000 1112.743        0.000 1775.120    0.000 1775.120
430.00  1192.511  538.585    0.000  538.585       96.758 1111.624    0.000 1111.624        0.000 1773.712    0.000 1773.712
431.00  1207.198  523.678    0.000  523.678       97.882 1066.564    0.000 1066.564        0.000 1664.732    0.000 1664.732
432.00  1237.502  528.072    0.000  528.072       29.659 1114.643    0.000 1114.643        0.000 1550.729    0.000 1550.729
433.00  1219.957  541.758    0.000  541.758       41.505 1122.125    0.000 1122.125        0.000 1670.163    0.000 1670.163
434.00  1162.234  585.740    0.000  585.740       71.423 1083.470    0.000 1083.470        0.000 1754.207    0.000 1754.207
435.00  1181.069  566.230    0.000  566.230       59.663 1130.943    0.000 1130.943        0.000 1664.633    0.000 1664.633
436.00  1177.773  576.719    0.000  576.719       55.253 1148.712    0.000 1148.712        0.000 1586.821    0.000 1586.821
437.00  1188.357  553.515    0.000  553.515       33.290 1115.295    0.000 1115.295        0.000 1437.627    0.000 1437.627
438.00  1127.219  623.189    0.000  623.189       32.080 1170.887    0.000 1170.887        0.000 1763.657    0.000 1763.657
439.00  1034.796  644.531    0.000  644.531       76.870 1105.872    0.000 1105.872       30.462 1621.404    0.000 1621.404
440.00  1053.056  633.296    0.000  633.296       93.472 1057.706    0.000 1057.706        0.000 1730.483    0.000 1730.483
441.00  1051.387  652.224    0.000  652.224       77.043 1073.437    0.000 1073.437        0.000 1552.539    0.000 1552.539
442.00  1110.192  625.844    0.000  625.844      100.217  991.295    0.000  991.295        9.953 1420.538    0.000 1420.538
443.00  1148.113  592.985    0.000  592.985       60.528 1038.730    0.000 1038.730        0.000 1619.595    0.000 1619.595
444.00  1175.202  535.049    0.000  535.049       70.558 1096.613    0.000 1096.613        0.000 1439.841    0.000 1439.841
445.00  1248.065  492.175    0.000  492.175       55.253 1125.318    0.000 1125.318        0.000 1471.609    0.000 1471.609
446.00  1224.700  481.736    0.000  481.736       97.104 1092.291    0.000 1092.291        9.953 1572.243    0.000 1572.243
447.00  1245.195  547.890    0.000  547.890      100.217 1025.581    0.000 1025.581        0.000 1439.537    0.000 1439.537
448.00  1289.610  515.853    0.000  515.853       56.896 1149.617    0.000 1149.617        0.000 1440.744    0.000 1440.744
449.00  1196.187  482.544    0.000  482.544       57.415 1057.528    0.000 1057.528        0.000 1573.348    0.000 1573.348
450.00  1205.182  509.932    0.000  509.932       77.562 1055.804    0.000 1055.804       10.154 1601.900    0.000 1601.900
451.00  1217.842  477.226    0.000  477.226       28.534 1087.877    0.000 1087.877        0.000 1606.523    0.000 1606.523
452.00  1167.246  569.442    0.000  569.442       53.264  962.579    0.000  962.579        0.000 1256.160    0.000 1256.160
453.00  1239.739  500.694    0.000  500.694       31.215  991.292    0.000  991.292        0.000 1335.680    0.000 1335.680
454.00  1221.694  468.793    0.000  468.793       62.776 1029.648    0.000 1029.648        0.000 1495.436    0.000 1495.436
455.00  1271.174  469.514    0.000  469.514       84.826  988.185    0.000  988.185        0.000 1559.274    0.000 1559.274
456.00  1270.990  424.351    0.000  424.351       27.843 1086.981    0.000 1086.981        0.000 1682.427    0.000 1682.427
457.00  1169.787  552.995    0.000  552.995        5.620 1098.251    0.000 1098.251        0.000 1462.053    0.000 1462.053
458.00  1222.878  528.946    0.000  528.946       31.647 1059.519    0.000 1059.519        0.000 1602.799    0.000 1602.799
459.00  1187.703  567.876    0.000  567.876        0.000 1114.558    0.000 1114.558        0.000 1635.074    0.000 1635.074
460.00  1265.438  529.984    0.000  529.984        5.448 1024.925    0.000 1024.925        0.000 1320.703    0.000 1320.703
461.00  1238.711  498.105    0.000  498.105       20.493 1052.000    0.000 1052.000        0.000 1598.682    0.000 1598.682
462.00  1224.625  515.041    0.000  515.041        0.000 1086.186    0.000 1086.186        0.000 1373.181    0.000 1373.181
463.00  1254.982  396.520    0.000  396.520        7.609 1026.969    0.000 1026.969        0.000 1488.495    0.000 1488.495
464.00  1225.243  491.221    0.000  491.221        0.000 1057.140    0.000 1057.140        0.000 1228.414    0.000 1228.414
465.00  1307.966  415.952    0.000  415.952       13.316 1103.481    0.000 1103.481        0.000 1547.104    0.000 1547.104
466.00  1271.871  438.560    0.000  438.560       91.570  972.659    0.000  972.659       19.906 1253.549    0.000 1253.549
467.00  1316.341  397.348    0.000  397.348       74.449 1046.933    0.000 1046.933        9.953 1651.056    0.000 1651.056
468.00  1278.498  451.857    0.000  451.857       77.216  929.772    0.000  929.772        0.000 1132.606    0.000 1132.606
469.00  1259.389  459.572    0.000  459.572       96.412  888.443    0.000  888.443        0.000 1250.029    0.000 1250.029
470.00  1301.923  556.358    0.000  556.358       85.085  996.009    0.000  996.009       40.213 1362.928    0.000 1362.928
471.00  1207.404  551.979    0.000  551.979      116.646 1038.908    0.000 1038.908       71.077 1586.620    0.000 1586.620
472.00  1171.632  501.378    0.000  501.378        0.000 1120.003    0.000 1120.003        0.000 1535.746    0.000 1535.746
473.00  1249.586  540.840    0.000  540.840       46.001 1175.999    0.000 1175.999        0.000 1780.046    0.000 1780.046
474.00  1183.926  574.561    0.000  574.561        7.263 1075.000    0.000 1075.000        0.000 1160.760    0.000 1160.760
475.00  1227.510  534.112    0.000  534.112       63.900 1180.248    0.000 1180.248        0.000 1557.465    0.000 1557.465
476.00  1277.888  573.651    0.000  573.651       38.133 1154.608    0.000 1154.608        0.000 1624.320    0.000 1624.320
477.00  1203.104  575.689    0.000  575.689       33.290 1090.319    0.000 1090.319        0.000 1444.164    0.000 1444.164
478.00  1305.720  549.479    0.000  549.479       26.286 1056.938    0.000 1056.938        0.000 1147.590    0.000 1147.590
479.00  1262.441  591.770    0.000  591.770       82.577 1022.007    0.000 1022.007        9.953 1298.089    0.000 1298.089
480.00  1248.715  569.225    0.000  569.225      104.540  987.627    0.000  987.627        0.000 1391.082    0.000 1391.082
481.00  1334.529  503.311    0.000  503.311      118.548 1130.304    0.000 1130.304       69.670 1394.299    0.000 1394.299
482.00  1251.187  555.873    0.000  555.873      153.135 1092.043    0.000 1092.043      100.332 1293.564    0.000 1293.564
483.00  1277.897  559.496    0.000  559.496      138.522 1082.617    0.000 1082.617       29.858 1356.498    0.000 1356.498
484.00  1233.768  543.034    0.000  543.034      154.864 1134.757    0.000 1134.757       81.231 1537.459    0.000 1537.459
485.00  1275.640  523.608    0.000  523.608      141.722 1024.335    0.000 1024.335       89.575 1411.993    0.000 1411.993
486.00  1273.675  514.875    0.000  514.875      151.320 1109.294    0.000 1109.294       19.906 1521.675    0.000 1521.675
487.00  1312.390  577.427    0.000  577.427      133.767 1104.965    0.000 1104.965      100.332 1503.981    0.000 1503.981
488.00  1204.451  518.932    0.000  518.932      238.653  998.102    0.000  998.102      199.257 1536.051    0.000 1536.051
489.00  1313.210  510.853    0.000  510.853      207.092 1009.506    0.000 1009.506      189.104 1328.751    0.000 1328.751
490.00  1291.013  492.418    0.000  492.418      172.331 1039.081    0.000 1039.081      131.397 1324.629    0.000 1324.629
491.00  1307.310  453.206    0.000  453.206      120.537  974.658    0.000  974.658        9.953 1290.750    0.000 1290.750
492.00  1250.055  502.154    0.000  502.154      114.571  999.827    0.000  999.827        9.953 1255.462    0.000 1255.462
493.00  1200.644  573.580    0.000  573.580       59.231 1136.869    0.000 1136.869        0.000 1474.525    0.000 1474.525
494.00  1286.030  551.121    0.000  551.121      136.015 1184.391    0.000 1184.391       49.764 1664.030    0.000 1664.030
495.00  1277.543  550.180    0.000  550.180       80.675 1153.999    0.000 1153.999       19.906 1524.289    0.000 1524.289
496.00  1268.392  567.685    0.000  567.685      105.232 1130.606    0.000 1130.606        9.953 1605.721    0.000 1605.721
497.00  1214.158  550.607    0.000  550.607      143.278 1054.042    0.000 1054.042       99.528 1394.902    0.000 1394.902
498.00  1249.456  535.553    0.000  535.553       83.701 1106.311    0.000 1106.311        0.000 1497.446    0.000 1497.446
499.00  1167.927  661.635    0.000  661.635      133.507 1063.037    0.000 1063.037       19.906 1515.743    0.000 1515.743
500.00  1309.972  547.208    0.000  547.208       99.785 1026.202    0.000 1026.202        0.000 1431.698    0.000 1431.698
501.00  1207.389  606.488    0.000  606.488       86.555 1071.119    0.000 1071.119        9.953 1438.031    0.000 1438.031
502.00  1196.794  606.705    0.000  606.705      116.386 1083.527    0.000 1083.527       19.906 1402.844    0.000 1402.844
503.00  1194.234  607.860    0.000  607.860      165.414  968.862    0.000  968.862      119.434 1363.636    0.000 1363.636
504.00  1144.977  627.400    0.000  627.400      139.387 1006.701    0.000 1006.701       50.166 1487.493    0.000 1487.493
505.00  1155.558  611.883    0.000  611.883      108.950 1055.382    0.000 1055.382       10.154 1538.062    0.000 1538.062
506.00  1122.660  628.938    0.000  628.938       97.277 1149.847    0.000 1149.847       40.414 1426.771    0.000 1426.771
507.00  1165.465  602.505    0.000  602.505      151.579  983.573    0.000  983.573       20.308 1450.095    0.000 1450.095
508.00  1099.740  636.581    0.000  636.581      103.416 1100.901    0.000 1100.901       19.906 1273.659    0.000 1273.659
509.00  1199.367  587.797    0.000  587.797      152.876 1073.496    0.000 1073.496      119.434 1278.384    0.000 1278.384
510.00  1144.945  634.696    0.000  634.696      137.311 1025.897    0.000 1025.897       40.616 1305.930    0.000 1305.930
511.00  1170.870  601.657    0.000  601.657      188.415 1051.668    0.000 1051.668      290.240 1068.370    0.000 1068.370
512.00  1287.910  526.872    0.000  526.872      196.888 1037.787    0.000 1037.787      212.628 1423.353    0.000 1423.353
513.00  1248.209  542.957    0.000  542.957      166.278  978.642    0.000  978.642      180.960 1081.137    0.000 1081.137
514.00  1262.986  535.170    0.000  535.170      213.404 1082.017    0.000 1082.017      179.151 1398.421    0.000 1398.421
515.00  1181.073  543.965    0.000  543.965      216.776 1057.499    0.000 1057.499      210.417 1148.193    0.000 1148.193
516.00  1156.214  554.274    0.000  554.274      156.853 1045.569    0.000 1045.569      132.000 1280.294    0.000 1280.294
517.00  1140.706  586.342    0.000  586.342      191.268 1096.842    0.000 1096.842      220.772 1409.379    0.000 1409.379
518.00  1192.331  563.021    0.000  563.021      210.032  962.298    0.000  962.298      291.246  863.682    0.000  863.682
519.00  1211.894  553.712    0.000  553.712      220.667  984.215    0.000  984.215      329.850 1113.810    0.000 1113.810
520.00  1156.103  546.088    0.000  546.088      207.092  974.708    0.000  974.708      149.292 1288.638    0.000 1288.638
521.00  1151.409  610.152    0.000  610.152      169.132  989.536    0.000  989.536      268.726 1053.088    0.000 1053.088
522.00  1172.196  589.990    0.000  589.990      206.400  993.559    0.000  993.559      338.597  952.957    0.000  952.957
523.00  1144.339  594.701    0.000  594.701      209.340  966.625    0.000  966.625      279.885 1077.719    0.000 1077.719
524.00  1162.838  606.519    0.000  606.519      195.505 1033.592    0.000 1033.592      179.955 1304.724    0.000 1304.724
525.00  1173.368  547.582    0.000  547.582      162.388  950.888    0.000  950.888      259.175  963.714    0.000  963.714
526.00  1310.492  517.219    0.000  517.219      179.076 1021.529    0.000 1021.529      209.009 1058.216    0.000 1058.216
527.00  1167.197  575.425    0.000  575.425      210.032 1014.095    0.000 1014.095      159.245 1169.707    0.000 1169.707
528.00  1235.683  538.875    0.000  538.875      112.322 1070.602    0.000 1070.602       59.717 1396.410    0.000 1396.410
529.00  1131.203  641.787    0.000  641.787       67.445 1127.023    0.000 1127.023        0.000 1495.737    0.000 1495.737
530.00  1208.627  616.047    0.000  616.047      122.266 1083.269    0.000 1083.269        0.000 1306.031    0.000 1306.031
531.00  1307.679  529.489    0.000  529.489      179.681 1097.965    0.000 1097.965       71.077 1500.161    0.000 1500.161
532.00  1258.703  536.960    0.000  536.960       82.059 1140.988    0.000 1140.988        0.000 1440.444    0.000 1440.444
533.00  1328.366  468.697    0.000  468.697      132.815 1072.892    0.000 1072.892       89.575 1326.439    0.000 1326.439
534.00  1281.036  510.412    0.000  510.412      129.962  992.041    0.000  992.041        0.000 1310.856    0.000 1310.856
535.00  1238.387  517.955    0.000  517.955      176.655  991.657    0.000  991.657      139.339 1302.311    0.000 1302.311
536.00  1291.027  530.091    0.000  530.091      208.475 1031.432    0.000 1031.432      179.151 1363.234    0.000 1363.234
537.00  1258.486  500.079    0.000  500.079      198.445  946.477    0.000  946.477      139.339 1241.790    0.000 1241.790
538.00  1297.805  534.228    0.000  534.228      147.429 1056.978    0.000 1056.978       49.764 1186.597    0.000 1186.597
539.00  1282.399  539.571    0.000  539.571      182.621 1001.642    0.000 1001.642       79.623 1276.977    0.000 1276.977
540.00  1350.159  481.280    0.000  481.280      224.991 1042.755    0.000 1042.755      139.541 1397.014    0.000 1397.014
541.00  1335.339  499.775    0.000  499.775      229.747 1029.230    0.000 1029.230      169.198 1308.443    0.000 1308.443
542.00  1368.196  493.184    0.000  493.184      171.208 1009.209    0.000 1009.209       99.528 1206.100    0.000 1206.100
543.00  1263.944  556.526    0.000  556.526      180.027 1106.658    0.000 1106.658      129.387 1357.001    0.000 1357.001
544.00  1266.586  549.897    0.000  549.897      138.263 1068.392    0.000 1068.392       29.858 1272.855    0.000 1272.855
545.00  1350.031  500.194    0.000  500.194      215.652 1042.704    0.000 1042.704       69.670 1361.827    0.000 1361.827
546.00  1294.940  542.492    0.000  542.492      204.498 1040.856    0.000 1040.856      149.493 1261.092    0.000 1261.092
547.00  1249.503  518.794    0.000  518.794      223.002 1026.503    0.000 1026.503      139.339 1377.309    0.000 1377.309
548.00  1287.042  482.250    0.000  482.250      193.517 1018.366    0.000 1018.366       89.575 1315.179    0.000 1315.179
549.00  1333.459  527.811    0.000  527.811      177.260 1004.021    0.000 1004.021       10.154 1292.157    0.000 1292.157
550.00  1284.262  465.440    0.000  465.440      159.188 1042.319    0.000 1042.319        0.000 1352.879    0.000 1352.879
551.00  1290.821  447.542    0.000  447.542      162.906  977.732    0.000  977.732       71.077 1185.491    0.000 1185.491
552.00  1395.570  421.250    0.000  421.250      197.148  968.351    0.000  968.351      160.250 1144.473    0.000 1144.473
553.00  1320.030  466.460    0.000  466.460      146.996  964.021    0.000  964.021       69.670 1202.179    0.000 1202.179
554.00  1257.041  463.872    0.000  463.872      157.891 1006.956    0.000 1006.956       19.906 1302.914    0.000 1302.914
555.00  1265.443  551.493    0.000  551.493      135.323 1085.518    0.000 1085.518       40.616 1413.400    0.000 1413.400
556.00  1231.238  566.222    0.000  566.222       78.773 1101.639    0.000 1101.639        0.000 1354.689    0.000 1354.689
557.00  1307.904  434.579    0.000  434.579      106.097 1166.880    0.000 1166.880        9.953 1453.815    0.000 1453.815
558.00  1373.666  430.035    0.000  430.035      100.304 1178.859    0.000 1178.859       19.906 1506.495    0.000 1506.495
559.00  1353.921  398.185    0.000  398.185      107.653 1079.382    0.000 1079.382       19.906 1203.587    0.000 1203.587
560.00  1233.927  516.724    0.000  516.724        1.816 1132.985    0.000 1132.985        0.000 1321.814    0.000 1321.814
561.00  1272.829  490.665    0.000  490.665      113.706 1197.271    0.000 1197.271       19.906 1443.661    0.000 1443.661
562.00  1233.922  506.595    0.000  506.595       93.732 1101.124    0.000 1101.124        0.000 1564.904    0.000 1564.904
563.00  1275.814  539.789    0.000  539.789      122.352 1045.176    0.000 1045.176        0.000 1375.399    0.000 1375.399
564.00  1267.792  510.103    0.000  510.103       88.457 1065.236    0.000 1065.236        0.000 1353.683    0.000 1353.683
565.00  1255.301  500.057    0.000  500.057       87.593 1069.912    0.000 1069.912        0.000 1446.375    0.000 1446.375
566.00  1221.836  555.990    0.000  555.990       82.318 1134.152    0.000 1134.152        0.000 1513.532    0.000 1513.532
567.00  1335.682  488.358    0.000  488.358      117.078 1049.850    0.000 1049.850        0.000 1477.138    0.000 1477.138
568.00  1285.494  517.980    0.000  517.980       86.382 1167.144    0.000 1167.144       19.906 1502.573    0.000 1502.573
569.00  1418.533  402.541    0.000  402.541      175.271 1041.503    0.000 1041.503      109.481 1402.442    0.000 1402.442
570.00  1279.146  508.318    0.000  508.318      110.420 1112.193    0.000 1112.193        0.000 1513.531    0.000 1513.531
571.00  1217.449  491.397    0.000  491.397      141.289 1006.359    0.000 1006.359       19.906 1394.902    0.000 1394.902
572.00  1291.705  474.640    0.000  474.640       55.340 1082.840    0.000 1082.840        0.000 1456.328    0.000 1456.328
573.00  1289.699  435.823    0.000  435.823        0.000 1081.325    0.000 1081.325        0.000 1261.293    0.000 1261.293
574.00  1240.737  501.954    0.000  501.954        3.632 1162.604    0.000 1162.604        0.000 1398.622    0.000 1398.622
575.00  1273.444  442.028    0.000  442.028       18.158 1152.228    0.000 1152.228        0.000 1347.853    0.000 1347.853
576.00  1195.203  465.082    0.000  465.082        0.000 1042.892    0.000 1042.892        0.000 1238.673    0.000 1238.673
577.00  1264.483  486.811    0.000  486.811       57.847 1154.688    0.000 1154.688        0.000 1542.385    0.000 1542.385
578.00  1318.875  455.106    0.000  455.106        3.632 1201.603    0.000 1201.603        0.000 1330.762    0.000 1330.762
579.00  1337.076  425.938    0.000  425.938        9.511 1085.000    0.000 1085.000        0.000 1365.345    0.000 1365.345
580.00  1286.817  418.045    0.000  418.045       26.373 1079.595    0.000 1079.595        0.000 1194.640    0.000 1194.640
581.00  1229.695  482.163    0.000  482.163       69.348 1112.196    0.000 1112.196        0.000 1578.175    0.000 1578.175
582.00  1430.188  374.116    0.000  374.116      227.671  958.799    0.000  958.799       59.918 1403.045    0.000 1403.045
583.00  1380.811  406.026    0.000  406.026       62.863  999.177    0.000  999.177        0.000 1331.566    0.000 1331.566
584.00  1368.542  375.152    0.000  375.152        3.805 1072.375    0.000 1072.375        0.000 1323.423    0.000 1323.423
585.00  1305.076  436.695    0.000  436.695        3.805 1128.579    0.000 1128.579        0.000 1364.843    0.000 1364.843
586.00  1404.235  393.454    0.000  393.454       46.693 1177.865    0.000 1177.865        0.000 1556.058    0.000 1556.058
587.00  1374.900  399.615    0.000  399.615      198.445 1023.216    0.000 1023.216       20.308 1569.026    0.000 1569.026
588.00  1343.393  414.498    0.000  414.498       38.997 1100.824    0.000 1100.824        0.000 1434.613    0.000 1434.613
589.00  1146.793  599.430    0.000  599.430       56.723 1100.000    0.000 1100.000        0.000 1463.969    0.000 1463.969
590.00  1183.335  626.023    0.000  626.023       94.423 1151.578    0.000 1151.578        0.000 1551.533    0.000 1551.533
591.00  1131.950  571.854    0.000  571.854      164.808 1020.279    0.000 1020.279       60.521 1755.817    0.000 1755.817
592.00  1212.170  591.712    0.000  591.712      156.248 1047.079    0.000 1047.079        9.953 1722.943    0.000 1722.943
593.00  1269.715  568.171    0.000  568.171       38.219 1225.720    0.000 1225.720        0.000 1689.465    0.000 1689.465
594.00  1231.986  579.166    0.000  579.166      127.887 1040.899    0.000 1040.899        0.000 1435.015    0.000 1435.015
595.00  1099.536  657.891    0.000  657.891       18.158 1100.518    0.000 1100.518        0.000 1369.568    0.000 1369.568
596.00  1096.272  651.581    0.000  651.581       58.626 1123.560    0.000 1123.560        0.000 1520.670    0.000 1520.670
597.00  1170.419  570.743    0.000  570.743       20.839 1164.155    0.000 1164.155        0.000 1549.523    0.000 1549.523
598.00  1222.558  581.118    0.000  581.118       31.388 1190.142    0.000 1190.142        0.000 1638.093    0.000 1638.093
599.00  1194.481  566.545    0.000  566.545       64.073 1109.860    0.000 1109.860        0.000 1547.713    0.000 1547.713
600.00  1272.655  502.893    0.000  502.893       77.562 1090.660    0.000 1090.660        0.000 1481.864    0.000 1481.864
601.00  1206.600  530.277    0.000  530.277       24.038 1061.645    0.000 1061.645        0.000 1514.939    0.000 1514.939
602.00  1201.277  523.756    0.000  523.756       12.711 1120.838    0.000 1120.838        0.000 1429.285    0.000 1429.285
603.00  1250.494  472.125    0.000  472.125      125.293 1106.526    0.000 1106.526        0.000 1588.932    0.000 1588.932
604.00  1289.017  548.043    0.000  548.043       84.047 1057.587    0.000 1057.587        0.000 1424.057    0.000 1424.057
605.00  1337.225  483.409    0.000  483.409      157.286 1042.456    0.000 1042.456        9.953 1601.700    0.000 1601.700
606.00  1282.624  531.584    0.000  531.584      239.085  969.344    0.000  969.344       69.670 1422.549    0.000 1422.549
607.00  1274.712  549.507    0.000  549.507      101.168 1159.017    0.000 1159.017        0.000 1623.616    0.000 1623.616
608.00  1243.205  493.870    0.000  493.870       80.762 1091.785    0.000 1091.785        0.000 1516.648    0.000 1516.648
609.00  1327.926  520.565    0.000  520.565       78.773 1154.607    0.000 1154.607        0.000 1667.147    0.000 1667.147
610.00  1323.188  555.358    0.000  555.358       84.307 1060.012    0.000 1060.012        0.000 1501.769    0.000 1501.769
611.00  1183.066  681.616    0.000  681.616       19.023 1166.840    0.000 1166.840        0.000 1533.839    0.000 1533.839
612.00  1176.865  567.951    0.000  567.951       28.102 1176.570    0.000 1176.570        0.000 1714.197    0.000 1714.197
613.00  1185.130  602.445    0.000  602.445       60.528 1186.038    0.000 1186.038        0.000 1654.279    0.000 1654.279
614.00  1273.373  517.076    0.000  517.076      110.074 1123.735    0.000 1123.735        9.953 1512.928    0.000 1512.928
615.00  1342.538  474.000    0.000  474.000      118.029 1058.454    0.000 1058.454        0.000 1585.815    0.000 1585.815
616.00  1184.538  566.296    0.000  566.296       27.756 1291.263    0.000 1291.263        0.000 1857.959    0.000 1857.959
617.00  1204.315  611.357    0.000  611.357       58.971 1194.120    0.000 1194.120        0.000 1495.234    0.000 1495.234
618.00  1097.898  675.839    0.000  675.839       15.045 1288.717    0.000 1288.717        0.000 1797.740    0.000 1797.740
619.00  1044.805  700.080    0.000  700.080        7.609 1226.333    0.000 1226.333        0.000 1735.108    0.000 1735.108
620.00  1163.305  628.819    0.000  628.819       18.850 1168.959    0.000 1168.959        0.000 1644.829    0.000 1644.829
621.00  1239.291  481.197    0.000  481.197        9.339 1258.020    0.000 1258.020        0.000 1828.202    0.000 1828.202
622.00  1150.531  620.305    0.000  620.305        1.902 1271.513    0.000 1271.513        0.000 1645.231    0.000 1645.231
623.00  1279.543  494.948    0.000  494.948       53.264 1208.820    0.000 1208.820        0.000 1688.259    0.000 1688.259
624.00  1225.001  481.758    0.000  481.758       13.316 1262.518    0.000 1262.518        0.000 1787.988    0.000 1787.988
625.00  1323.291  381.125    0.000  381.125       92.262 1227.450    0.000 1227.450        0.000 1839.260    0.000 1839.260
626.00  1367.967  381.487    0.000  381.487       78.773 1215.044    0.000 1215.044        0.000 1647.644    0.000 1647.644
627.00  1272.164  384.083    0.000  384.083       57.674 1114.307    0.000 1114.307        0.000 1536.152    0.000 1536.152
628.00  1289.926  452.783    0.000  452.783      198.704 1097.100    0.000 1097.100       19.906 1808.497    0.000 1808.497
629.00  1273.708  513.723    0.000  513.723      113.619 1184.786    0.000 1184.786        0.000 1726.361    0.000 1726.361
630.00  1242.686  503.395    0.000  503.395       81.107 1110.465    0.000 1110.465        0.000 1634.474    0.000 1634.474
631.00  1266.151  541.268    0.000  541.268      127.973 1228.838    0.000 1228.838        0.000 1737.219    0.000 1737.219
632.00  1275.169  471.460    0.000  471.460       93.559 1153.655    0.000 1153.655        0.000 1887.718    0.000 1887.718
633.00  1291.317  481.940    0.000  481.940       37.354 1231.857    0.000 1231.857        0.000 1718.720    0.000 1718.720
634.00  1316.562  440.324    0.000  440.324       84.739 1030.912    0.000 1030.912        0.000 1481.059    0.000 1481.059
635.00  1292.942  468.530    0.000  468.530      109.123 1026.027    0.000 1026.027        0.000 1764.262    0.000 1764.262
636.00  1203.595  568.741    0.000  568.741      170.689 1081.402    0.000 1081.402       59.717 1634.775    0.000 1634.775
637.00  1263.137  519.421    0.000  519.421      131.000 1084.783    0.000 1084.783        0.000 1684.640    0.000 1684.640
638.00  1250.956  489.278    0.000  489.278       70.126 1112.625    0.000 1112.625        0.000 1805.883    0.000 1805.883
639.00  1290.263  462.511    0.000  462.511      282.925  941.203    0.000  941.203      248.820 1668.756    0.000 1668.756
640.00  1387.716  446.378    0.000  446.378      260.789 1015.908    0.000 1015.908      139.339 1647.040    0.000 1647.040
641.00  1273.931  434.193    0.000  434.193      209.340  950.408    0.000  950.408       89.575 1512.728    0.000 1512.728
642.00  1299.442  424.549    0.000  424.549       24.730 1096.617    0.000 1096.617        0.000 1585.915    0.000 1585.915
643.00  1243.357  511.954    0.000  511.954       47.904 1251.280    0.000 1251.280        0.000 1803.672    0.000 1803.672
644.00  1188.527  611.462    0.000  611.462      128.059 1182.709    0.000 1182.709        0.000 1877.061    0.000 1877.061
645.00  1158.175  626.429    0.000  626.429       76.957 1154.037    0.000 1154.037        0.000 1742.044    0.000 1742.044
646.00  1312.023  505.112    0.000  505.112      219.802 1037.787    0.000 1037.787       71.077 1706.858    0.000 1706.858
647.00  1186.198  642.618    0.000  642.618      181.929 1104.016    0.000 1104.016        0.000 1895.760    0.000 1895.760
648.00  1115.307  652.332    0.000  652.332      129.962 1122.865    0.000 1122.865        0.000 1661.316    0.000 1661.316
649.00  1228.706  521.450    0.000  521.450      161.523 1052.782    0.000 1052.782        9.953 1580.990    0.000 1580.990
650.00  1226.185  507.964    0.000  507.964      103.243 1106.484    0.000 1106.484        0.000 1542.385    0.000 1542.385
651.00  1277.490  518.384    0.000  518.384      122.007 1129.531    0.000 1129.531        0.000 1705.953    0.000 1705.953
652.00  1186.508  587.733    0.000  587.733      116.992 1100.603    0.000 1100.603        9.953 1772.104    0.000 1772.104
653.00  1122.479  592.688    0.000  592.688       95.029 1063.985    0.000 1063.985        0.000 1588.228    0.000 1588.228
654.00  1100.018  580.341    0.000  580.341       39.170 1184.393    0.000 1184.393        0.000 1901.692    0.000 1901.692
655.00  1199.837  556.483    0.000  556.483      121.402 1179.422    0.000 1179.422        0.000 2158.052    0.000 2158.052
656.00  1214.343  569.550    0.000  569.550       41.937 1114.833    0.000 1114.833        0.000 1702.635    0.000 1702.635
657.00  1101.641  675.688    0.000  675.688       45.655 1133.417    0.000 1133.417        0.000 1753.807    0.000 1753.807
658.00  1191.631  632.245    0.000  632.245       58.712 1116.990    0.000 1116.990        0.000 1686.047    0.000 1686.047
659.00  1139.201  609.250    0.000  609.250       72.287  996.974    0.000  996.974        0.000 1324.730    0.000 1324.730
660.00  1264.266  529.502    0.000  529.502       77.043 1024.083    0.000 1024.083        0.000 1646.839    0.000 1646.839
661.00  1234.021  640.529    0.000  640.529       30.437 1047.517    0.000 1047.517        0.000 1354.991    0.000 1354.991
662.00  1269.808  524.248    0.000  524.248       32.166 1093.550    0.000 1093.550        0.000 1779.945    0.000 1779.945
663.00  1341.196  449.285    0.000  449.285      121.488 1124.124    0.000 1124.124       20.308 1897.469    0.000 1897.469
664.00  1408.804  442.635    0.000  442.635       38.133 1058.152    0.000 1058.152        0.000 1679.312    0.000 1679.312
665.00  1463.503  407.979    0.000  407.979       67.791 1130.301    0.000 1130.301        0.000 1852.933    0.000 1852.933
666.00  1455.751  372.074    0.000  372.074      143.624 1113.529    0.000 1113.529        0.000 1743.050    0.000 1743.050
667.00  1390.648  367.532    0.000  367.532       14.613 1050.368    0.000 1050.368        0.000 1456.730    0.000 1456.730
668.00  1372.370  426.861    0.000  426.861       49.892 1076.870    0.000 1076.870        0.000 1533.136    0.000 1533.136
669.00  1405.979  370.001    0.000  370.001       45.655  981.099    0.000  981.099        0.000 1289.741    0.000 1289.741
670.00  1470.294  352.087    0.000  352.087       28.016  968.083    0.000  968.083        0.000 1231.632    0.000 1231.632
671.00  1458.685  374.975    0.000  374.975       97.017  996.484    0.000  996.484        0.000 1391.481    0.000 1391.481
672.00  1488.979  373.145    0.000  373.145       58.885  908.726    0.000  908.726        0.000 1161.562    0.000 1161.562
673.00  1438.287  316.616    0.000  316.616       96.671  962.723    0.000  962.723        0.000 1391.882    0.000 1391.882
674.00  1399.868  426.874    0.000  426.874       53.091 1079.624    0.000 1079.624        0.000 1764.155    0.000 1764.155
675.00  1542.211  385.747    0.000  385.747       28.534 1192.984    0.000 1192.984        0.000 1862.677    0.000 1862.677
676.00  1352.136  442.025    0.000  442.025       97.277 1177.243    0.000 1177.243        0.000 1882.585    0.000 1882.585
677.00  1408.786  474.135    0.000  474.135       99.784 1155.411    0.000 1155.411        0.000 1720.424    0.000 1720.424
678.00  1419.912  411.046    0.000  411.046       60.874 1113.383    0.000 1113.383        0.000 1792.503    0.000 1792.503
679.00  1496.199  407.515    0.000  407.515       86.728 1228.305    0.000 1228.305        0.000 1880.978    0.000 1880.978
680.00  1574.010  278.478    0.000  278.478      116.127 1072.359    0.000 1072.359        0.000 1742.139    0.000 1742.139
681.00  1488.969  336.900    0.000  336.900       96.326 1105.524    0.000 1105.524        0.000 1751.488    0.000 1751.488
682.00  1389.616  373.055    0.000  373.055       77.562  984.466    0.000  984.466        0.000 1410.580    0.000 1410.580
683.00  1572.742  305.761    0.000  305.761       92.348 1033.411    0.000 1033.411        0.000 1588.828    0.000 1588.828
684.00  1426.887  361.489    0.000  361.489       47.039  975.603    0.000  975.603        0.000 1342.115    0.000 1342.115
685.00  1496.914  300.311    0.000  300.311       69.953  948.800    0.000  948.800        0.000 1318.089    0.000 1318.089
686.00  1484.245  332.327    0.000  332.327       83.961  999.851    0.000  999.851        0.000 1489.396    0.000 1489.396
687.00  1469.604  326.218    0.000  326.218       62.430  852.515    0.000  852.515        0.000 1340.910    0.000 1340.910
688.00  1497.405  311.345    0.000  311.345       54.475  958.650    0.000  958.650        0.000 1139.538    0.000 1139.538
689.00  1436.508  315.156    0.000  315.156       39.862  940.326    0.000  940.326        0.000 1239.675    0.000 1239.675
690.00  1338.471  371.800    0.000  371.800       33.896  874.827    0.000  874.827        0.000 1159.449    0.000 1159.449
691.00  1486.027  354.420    0.000  354.420       81.021  913.391    0.000  913.391        0.000 1210.921    0.000 1210.921
692.00  1358.753  349.912    0.000  349.912      127.800  887.366    0.000  887.366        0.000 1260.384    0.000 1260.384
693.00  1576.761  302.575    0.000  302.575       36.144 1015.900    0.000 1015.900        0.000 1349.759    0.000 1349.759
694.00  1514.481  318.281    0.000  318.281       90.316  900.060    0.000  900.060        0.000 1321.401    0.000 1321.401
695.00  1391.157  354.667    0.000  354.667      100.173  892.115    0.000  892.115        0.000 1291.447    0.000 1291.447
696.00  1405.283  368.411    0.000  368.411       72.201  987.835    0.000  987.835        0.000 1250.229    0.000 1250.229
697.00  1465.779  382.860    0.000  382.860      114.743  893.286    0.000  893.286        0.000 1359.710    0.000 1359.710
698.00  1419.950  385.113    0.000  385.113       75.573  942.568    0.000  942.568        0.000 1219.465    0.000 1219.465
699.00  1354.960  391.651    0.000  391.651       96.931  901.805    0.000  901.805        0.000 1280.692    0.000 1280.692
700.00  1309.632  390.058    0.000  390.058       63.814  882.690    0.000  882.690        0.000 1142.254    0.000 1142.254
701.00  1273.806  390.233    0.000  390.233       60.874  837.347    0.000  837.347        0.000 1147.888    0.000 1147.888
702.00  1424.160  398.470    0.000  398.470      119.412  880.578    0.000  880.578        0.000 1307.536    0.000 1307.536
703.00  1277.562  403.415    0.000  403.415       87.506  914.772    0.000  914.772        0.000 1279.684    0.000 1279.684
704.00  1391.222  378.888    0.000  378.888       90.792  962.068    0.000  962.068        0.000 1339.803    0.000 1339.803
705.00  1460.829  400.357    0.000  400.357       91.310  995.358    0.000  995.358        0.000 1347.847    0.000 1347.847
706.00  1289.664  412.971    0.000  412.971       89.322  918.664    0.000  918.664        0.000 1218.962    0.000 1218.962
707.00  1207.091  470.803    0.000  470.803       62.776  967.044    0.000  967.044        0.000 1268.527    0.000 1268.527
708.00  1218.611  503.276    0.000  503.276       73.844  885.723    0.000  885.723        0.000 1278.781    0.000 1278.781
709.00  1330.968  364.691    0.000  364.691       71.855  897.433    0.000  897.433        0.000 1249.322    0.000 1249.322
710.00  1308.447  422.105    0.000  422.105       37.397  900.033    0.000  900.033        0.000 1138.136    0.000 1138.136
711.00  1311.649  404.846    0.000  404.846       34.241  922.469    0.000  922.469        0.000 1099.831    0.000 1099.831
712.00  1321.306  464.853    0.000  464.853       20.925  902.108    0.000  902.108        0.000 1119.033    0.000 1119.033
713.00  1325.536  499.536    0.000  499.536       13.316  935.916    0.000  935.916        0.000 1288.533    0.000 1288.533
714.00  1248.915  566.931    0.000  566.931       32.339  963.106    0.000  963.106        0.000 1199.458    0.000 1199.458
715.00  1281.281  500.044    0.000  500.044       53.264  965.178    0.000  965.178        0.000 1281.593    0.000 1281.593
716.00  1344.367  525.818    0.000  525.818       57.069  937.123    0.000  937.123        0.000 1188.903    0.000 1188.903
717.00  1266.799  536.143    0.000  536.143       45.655  945.725    0.000  945.725        0.000 1339.904    0.000 1339.904
718.00  1235.335  475.298    0.000  475.298       13.316  949.055    0.000  949.055        0.000 1280.689    0.000 1280.689
719.00  1249.787  520.317    0.000  520.317       28.534  927.482    0.000  927.482        0.000 1171.309    0.000 1171.309
720.00  1233.838  476.301    0.000  476.301       43.753  955.931    0.000  955.931        0.000 1352.370    0.000 1352.370
721.00  1317.269  441.419    0.000  441.419       36.144  867.953    0.000  867.953        0.000 1092.192    0.000 1092.192
722.00  1330.002  441.674    0.000  441.674       43.753  893.982    0.000  893.982        0.000 1147.889    0.000 1147.889
723.00  1260.059  518.833    0.000  518.833       38.046  874.394    0.000  874.394        0.000 1039.713    0.000 1039.713
724.00  1316.021  455.545    0.000  455.545       66.494  964.925    0.000  964.925        0.000 1359.307    0.000 1359.307
725.00  1254.713  500.450    0.000  500.450       47.298  968.340    0.000  968.340        0.000 1272.045    0.000 1272.045
726.00  1352.752  312.313    0.000  312.313       46.520  980.709    0.000  980.709        0.000 1408.773    0.000 1408.773
727.00  1344.936  388.369    0.000  388.369       73.152  906.730    0.000  906.730        0.000 1170.003    0.000 1170.003
728.00  1450.493  346.883    0.000  346.883       22.828  949.185    0.000  949.185        0.000 1290.743    0.000 1290.743
729.00  1438.008  402.854    0.000  402.854       51.362  927.224    0.000  927.224        0.000 1258.272    0.000 1258.272
730.00  1480.365  345.897    0.000  345.897       58.971  965.480    0.000  965.480        0.000 1220.269    0.000 1220.269
731.00  1440.999  355.318    0.000  355.318       60.874  917.275    0.000  917.275        0.000 1412.086    0.000 1412.086
732.00  1398.528  392.819    0.000  392.819      101.514  869.984    0.000  869.984        0.000 1250.633    0.000 1250.633
733.00  1403.672  419.259    0.000  419.259       34.241  932.930    0.000  932.930        0.000 1118.530    0.000 1118.530
734.00  1492.732  308.373    0.000  308.373       71.855  898.048    0.000  898.048        0.000 1310.450    0.000 1310.450
735.00  1412.069  369.584    0.000  369.584        5.707  940.890    0.000  940.890        0.000 1221.277    0.000 1221.277
736.00  1512.308  361.275    0.000  361.275       30.177  995.706    0.000  995.706        0.000 1259.981    0.000 1259.981
737.00  1510.604  346.637    0.000  346.637       88.630 1019.393    0.000 1019.393        0.000 1340.205    0.000 1340.205
738.00  1519.925  324.397    0.000  324.397       73.671  955.019    0.000  955.019        0.000 1221.072    0.000 1221.072
739.00  1414.435  382.424    0.000  382.424      107.912  930.853    0.000  930.853        0.000 1149.395    0.000 1149.395
740.00  1377.527  448.557    0.000  448.557       85.949  900.940    0.000  900.940        0.000 1329.451    0.000 1329.451
741.00  1476.810  401.781    0.000  401.781       79.464  969.232    0.000  969.232        0.000 1319.091    0.000 1319.091
742.00  1426.879  387.102    0.000  387.102       24.730 1072.217    0.000 1072.217        0.000 1334.067    0.000 1334.067
743.00  1537.777  387.890    0.000  387.890      102.811  992.204    0.000  992.204        0.000 1389.067    0.000 1389.067
744.00  1390.459  426.511    0.000  426.511       78.686 1006.814    0.000 1006.814        0.000 1429.478    0.000 1429.478
745.00  1405.030  468.398    0.000  468.398       76.092 1040.798    0.000 1040.798        0.000 1299.391    0.000 1299.391
746.00  1415.513  464.280    0.000  464.280       69.434 1104.225    0.000 1104.225        0.000 1507.093    0.000 1507.093
747.00  1337.162  490.232    0.000  490.232       39.948  995.055    0.000  995.055        0.000 1239.572    0.000 1239.572
748.00  1315.876  501.199    0.000  501.199       55.167  990.602    0.000  990.602        0.000 1211.623    0.000 1211.623
749.00  1407.784  482.686    0.000  482.686       74.103 1008.157    0.000 1008.157        0.000 1206.801    0.000 1206.801
750.00  1210.630  488.964    0.000  488.964       66.580  976.123    0.000  976.123        0.000 1376.902    0.000 1376.902
751.00  1273.803  452.490    0.000  452.490       76.092  886.667    0.000  886.667        0.000 1248.217    0.000 1248.217
752.00  1249.290  500.066    0.000  500.066       79.896 1031.591    0.000 1031.591        0.000 1668.551    0.000 1668.551
753.00  1223.923  479.209    0.000  479.209       87.246  788.664    0.000  788.664        0.000 1069.371    0.000 1069.371
754.00  1161.454  536.179    0.000  536.179       51.362  920.656    0.000  920.656        0.000 1088.774    0.000 1088.774
755.00  1207.063  474.210    0.000  474.210       64.678  944.427    0.000  944.427        0.000 1259.979    0.000 1259.979
756.00  1343.482  447.448    0.000  447.448       53.264  896.874    0.000  896.874        0.000 1168.496    0.000 1168.496
757.00  1240.561  424.760    0.000  424.760       95.115  890.993    0.000  890.993        0.000 1242.085    0.000 1242.085
758.00  1199.739  451.167    0.000  451.167       72.287  891.511    0.000  891.511        0.000 1200.063    0.000 1200.063
759.00  1267.182  452.737    0.000  452.737       64.678  923.685    0.000  923.685        0.000 1258.577    0.000 1258.577
760.00  1140.376  460.394    0.000  460.394       26.632  786.376    0.000  786.376        0.000  857.048    0.000  857.048
761.00  1215.622  519.789    0.000  519.789       53.178  941.710    0.000  941.710        0.000 1249.024    0.000 1249.024
762.00  1226.486  475.441    0.000  475.441       76.092  860.513    0.000  860.513        0.000  970.245    0.000  970.245
763.00  1189.313  482.223    0.000  482.223       34.241  856.102    0.000  856.102        0.000 1101.841    0.000 1101.841
764.00  1221.616  436.449    0.000  436.449       38.046  844.263    0.000  844.263        0.000 1210.420    0.000 1210.420
765.00  1321.179  426.943    0.000  426.943      106.356  939.160    0.000  939.160        0.000 1378.614    0.000 1378.614
766.00  1198.576  483.283    0.000  483.283       55.167  920.958    0.000  920.958        0.000 1249.125    0.000 1249.125
767.00  1235.151  452.505    0.000  452.505       91.310  826.190    0.000  826.190        0.000 1048.461    0.000 1048.461
768.00  1194.533  515.417    0.000  515.417       70.385  952.859    0.000  952.859        0.000 1379.313    0.000 1379.313
769.00  1090.438  547.714    0.000  547.714       53.264  814.902    0.000  814.902        0.000 1049.767    0.000 1049.767
770.00  1116.957  489.285    0.000  489.285       45.655  904.531    0.000  904.531        0.000 1237.161    0.000 1237.161
771.00  1167.951  518.169    0.000  518.169       55.167  913.913    0.000  913.913        0.000 1176.340    0.000 1176.340
772.00  1310.163  421.684    0.000  421.684       79.896  889.749    0.000  889.749        0.000 1185.892    0.000 1185.892
773.00  1235.096  475.094    0.000  475.094       57.069  832.674    0.000  832.674        0.000 1087.970    0.000 1087.970
774.00  1269.798  445.132    0.000  445.132       24.730  885.934    0.000  885.934        0.000 1309.442    0.000 1309.442
775.00  1187.272  503.058    0.000  503.058       45.655  937.687    0.000  937.687        0.000 1259.881    0.000 1259.881
776.00  1284.348  439.941    0.000  439.941       75.487  902.148    0.000  902.148        0.000 1376.801    0.000 1376.801
777.00  1306.660  518.973    0.000  518.973       67.878  873.612    0.000  873.612        0.000 1169.704    0.000 1169.704
778.00  1227.789  509.828    0.000  509.828       46.433  887.195    0.000  887.195        0.000 1289.439    0.000 1289.439
779.00  1167.890  475.874    0.000  475.874       28.448  890.907    0.000  890.907        0.000 1169.302    0.000 1169.302
780.00  1222.730  481.384    0.000  481.384       63.900  962.543    0.000  962.543        0.000 1227.811    0.000 1227.811
781.00  1219.486  433.839    0.000  433.839       41.332  847.640    0.000  847.640        0.000 1128.689    0.000 1128.689
782.00  1224.593  472.530    0.000  472.530       81.280  894.546    0.000  894.546        0.000 1259.180    0.000 1259.180
783.00  1199.399  452.195    0.000  452.195       84.825  835.314    0.000  835.314        0.000 1077.918    0.000 1077.918
784.00  1132.349  488.714    0.000  488.714       22.741  914.299    0.000  914.299        0.000 1148.792    0.000 1148.792
785.00  1270.308  435.231    0.000  435.231      116.818  951.014    0.000  951.014        0.000 1380.122    0.000 1380.122
786.00  1291.416  448.966    0.000  448.966       50.757  910.840    0.000  910.840        0.000 1129.992    0.000 1129.992
787.00  1257.495  443.550    0.000  443.550       69.434  912.485    0.000  912.485        0.000 1108.983    0.000 1108.983
788.00  1327.443  413.164    0.000  413.164      108.777  858.531    0.000  858.531        0.000 1170.610    0.000 1170.610
789.00  1209.254  466.135    0.000  466.135       75.487  888.143    0.000  888.143        0.000 1421.740    0.000 1421.740
790.00  1241.525  450.659    0.000  450.659       76.957  912.355    0.000  912.355        0.000 1280.089    0.000 1280.089
791.00  1286.311  461.716    0.000  461.716      130.048  900.983    0.000  900.983        0.000 1319.901    0.000 1319.901
792.00  1212.694  454.745    0.000  454.745       75.141  867.959    0.000  867.959        0.000 1277.478    0.000 1277.478
793.00  1345.226  400.704    0.000  400.704      117.856  884.296    0.000  884.296        0.000 1348.753    0.000 1348.753
794.00  1266.219  458.964    0.000  458.964       30.437  926.355    0.000  926.355        0.000 1158.240    0.000 1158.240
795.00  1342.243  382.689    0.000  382.689       45.223  881.269    0.000  881.269        0.000 1148.088    0.000 1148.088
796.00  1265.932  423.292    0.000  423.292       77.648  871.410    0.000  871.410        0.000 1209.413    0.000 1209.413
797.00  1271.587  453.096    0.000  453.096       57.069  943.909    0.000  943.909        0.000 1109.782    0.000 1109.782
798.00  1282.599  438.606    0.000  438.606       47.557  895.281    0.000  895.281        0.000 1066.558    0.000 1066.558
799.00  1238.488  454.242    0.000  454.242       34.241  897.307    0.000  897.307        0.000 1230.022    0.000 1230.022
800.00  1266.619  453.269    0.000  453.269       66.321  883.647    0.000  883.647        0.000 1257.367    0.000 1257.367
801.00  1266.340  387.883    0.000  387.883       22.655  839.505    0.000  839.505        0.000 1161.059    0.000 1161.059
802.00  1214.662  480.736    0.000  480.736       76.092  927.442    0.000  927.442        0.000 1258.071    0.000 1258.071
803.00  1230.787  413.964    0.000  413.964       60.874  951.397    0.000  951.397        0.000 1398.317    0.000 1398.317
804.00  1168.764  461.010    0.000  461.010       34.241  932.975    0.000  932.975        0.000 1308.640    0.000 1308.640
805.00  1207.764  450.275    0.000  450.275       43.753  935.094    0.000  935.094        0.000 1339.704    0.000 1339.704
806.00  1078.510  506.133    0.000  506.133       19.023  860.089    0.000  860.089        0.000 1218.364    0.000 1218.364
807.00  1225.774  426.526    0.000  426.526       70.385  825.888    0.000  825.888        0.000 1159.148    0.000 1159.148
808.00  1171.023  504.549    0.000  504.549       38.046  925.323    0.000  925.323        0.000 1328.546    0.000 1328.546
809.00  1171.480  505.264    0.000  505.264       76.092  898.865    0.000  898.865        0.000 1260.989    0.000 1260.989
810.00  1140.060  440.808    0.000  440.808       70.385  847.159    0.000  847.159        0.000 1148.593    0.000 1148.593
811.00  1186.681  473.312    0.000  473.312       47.557  899.385    0.000  899.385        0.000 1119.437    0.000 1119.437
812.00  1204.022  464.789    0.000  464.789       66.494  793.598    0.000  793.598        0.000 1138.240    0.000 1138.240
813.00  1150.785  536.559    0.000  536.559       38.046  922.998    0.000  922.998        0.000 1297.282    0.000 1297.282
814.00  1169.316  475.622    0.000  475.622       62.776  842.321    0.000  842.321        0.000 1147.790    0.000 1147.790
815.00  1166.327  480.774    0.000  480.774       38.046  832.157    0.000  832.157        0.000 1108.781    0.000 1108.781
816.00  1153.406  503.328    0.000  503.328       72.287  974.264    0.000  974.264        0.000 1279.486    0.000 1279.486
817.00  1188.241  417.587    0.000  417.587       51.362  903.532    0.000  903.532        0.000 1239.673    0.000 1239.673
818.00  1191.064  455.222    0.000  455.222       36.144  921.818    0.000  921.818        0.000 1189.908    0.000 1189.908
819.00  1297.956  398.143    0.000  398.143       38.046  856.448    0.000  856.448        0.000 1228.613    0.000 1228.613
820.00  1206.521  458.209    0.000  458.209       43.753  844.642    0.000  844.642        0.000 1198.754    0.000 1198.754
821.00  1237.010  443.697    0.000  443.697       81.799  936.513    0.000  936.513        0.000 1279.985    0.000 1279.985
822.00  1211.445  412.238    0.000  412.238       36.144  865.230    0.000  865.230        0.000 1188.000    0.000 1188.000
823.00  1253.979  412.115    0.000  412.115       91.224  807.469    0.000  807.469        0.000 1086.864    0.000 1086.864
824.00  1118.125  452.296    0.000  452.296       34.241  808.596    0.000  808.596        0.000 1146.783    0.000 1146.783
825.00  1200.423  334.329    0.000  334.329       51.362  752.087    0.000  752.087        0.000 1087.569    0.000 1087.569
826.00  1232.728  345.470    0.000  345.470       20.925  845.734    0.000  845.734        0.000 1047.456    0.000 1047.456
827.00  1262.982  345.627    0.000  345.627       36.144  810.363    0.000  810.363        0.000 1009.753    0.000 1009.753
828.00  1226.316  408.289    0.000  408.289       68.483  851.742    0.000  851.742        0.000 1168.598    0.000 1168.598
829.00  1297.106  369.902    0.000  369.902       85.603  806.474    0.000  806.474        0.000 1168.598    0.000 1168.598
830.00  1239.611  384.126    0.000  384.126       49.460  836.179    0.000  836.179        0.000 1150.403    0.000 1150.403
831.00  1361.463  363.362    0.000  363.362       30.437  894.109    0.000  894.109        0.000 1240.377    0.000 1240.377
832.00  1126.616  459.614    0.000  459.614       32.339  719.528    0.000  719.528        0.000  909.120    0.000  909.120
833.00  1284.059  301.675    0.000  301.675       49.806  804.227    0.000  804.227        0.000 1188.402    0.000 1188.402
834.00  1126.472  421.025    0.000  421.025       52.659  779.239    0.000  779.239        0.000  968.638    0.000  968.638
835.00  1101.535  413.334    0.000  413.334       45.655  747.937    0.000  747.937        0.000 1048.561    0.000 1048.561
836.00  1167.721  401.656    0.000  401.656       37.441  828.525    0.000  828.525        0.000 1017.397    0.000 1017.397
837.00  1234.251  349.881    0.000  349.881       26.459  788.403    0.000  788.403        0.000 1019.206    0.000 1019.206
838.00  1220.508  386.499    0.000  386.499       76.005  808.987    0.000  808.987        0.000  917.266    0.000  917.266
839.00  1293.774  389.115    0.000  389.115       74.190  939.770    0.000  939.770        0.000 1048.362    0.000 1048.362
840.00  1152.584  450.042    0.000  450.042      114.138  922.735    0.000  922.735        0.000 1156.436    0.000 1156.436
841.00  1287.647  354.433    0.000  354.433      110.333  920.310    0.000  920.310        0.000 1178.551    0.000 1178.551
842.00  1175.868  378.792    0.000  378.792       64.678  838.083    0.000  838.083        0.000  918.573    0.000  918.573
843.00  1381.684  382.122    0.000  382.122       51.362 1000.984    0.000 1000.984        0.000 1478.241    0.000 1478.241
844.00  1243.923  306.015    0.000  306.015       58.971  919.144    0.000  919.144        0.000 1249.930    0.000 1249.930
845.00  1190.607  348.381    0.000  348.381       55.167  847.112    0.000  847.112        0.000 1178.450    0.000 1178.450
846.00  1215.666  374.670    0.000  374.670       43.753  851.483    0.000  851.483        0.000 1297.884    0.000 1297.884
847.00  1265.281  365.168    0.000  365.168       89.322  882.656    0.000  882.656        0.000 1248.322    0.000 1248.322
848.00  1287.942  335.477    0.000  335.477       41.505  898.088    0.000  898.088        0.000 1109.283    0.000 1109.283
849.00  1238.898  331.126    0.000  331.126       70.385  903.837    0.000  903.837        0.000 1141.753    0.000 1141.753
850.00  1280.839  403.062    0.000  403.062       81.194  943.876    0.000  943.876        0.000 1380.623    0.000 1380.623
851.00  1269.164  389.573    0.000  389.573       64.678  866.833    0.000  866.833        0.000 1157.340    0.000 1157.340
852.00  1250.994  395.149    0.000  395.149       90.186  879.542    0.000  879.542        0.000 1310.751    0.000 1310.751
853.00  1335.460  340.823    0.000  340.823       38.046  900.468    0.000  900.468        0.000 1125.974    0.000 1125.974
854.00  1231.454  390.301    0.000  390.301       39.602  909.286    0.000  909.286        0.000 1307.938    0.000 1307.938
855.00  1187.751  394.894    0.000  394.894       39.602  843.223    0.000  843.223        0.000 1269.130    0.000 1269.130
856.00  1232.281  364.968    0.000  364.968       62.776  836.267    0.000  836.267        0.000  908.217    0.000  908.217
857.00  1342.811  337.975    0.000  337.975       51.016  909.200    0.000  909.200        0.000 1237.162    0.000 1237.162
858.00  1291.251  386.917    0.000  386.917       37.441  904.226    0.000  904.226        0.000 1119.335    0.000 1119.335
859.00  1404.677  376.696    0.000  376.696       71.336  961.946    0.000  961.946        0.000 1348.052    0.000 1348.052
860.00  1298.243  358.322    0.000  358.322       28.534  906.998    0.000  906.998        0.000 1190.012    0.000 1190.012
861.00  1307.594  361.023    0.000  361.023       30.350  850.963    0.000  850.963        0.000  968.839    0.000  968.839
862.00  1131.406  435.147    0.000  435.147       53.264  862.293    0.000  862.293        0.000 1098.024    0.000 1098.024
863.00  1240.400  367.995    0.000  367.995       36.144  845.516    0.000  845.516        0.000 1158.143    0.000 1158.143
864.00  1420.940  338.914    0.000  338.914       37.787  946.506    0.000  946.506        0.000 1238.967    0.000 1238.967
865.00  1419.695  307.090    0.000  307.090       34.241  923.206    0.000  923.206        0.000 1270.840    0.000 1270.840
866.00  1344.498  319.493    0.000  319.493       83.009  877.557    0.000  877.557        0.000 1295.876    0.000 1295.876
867.00  1400.713  361.856    0.000  361.856       50.930  981.533    0.000  981.533        0.000 1295.975    0.000 1295.975
868.00  1211.840  480.028    0.000  480.028       37.181  930.775    0.000  930.775        0.000 1207.909    0.000 1207.909
869.00  1278.347  389.049    0.000  389.049       69.088  886.417    0.000  886.417        0.000 1185.791    0.000 1185.791
870.00  1344.653  375.530    0.000  375.530       49.460  856.845    0.000  856.845        0.000 1207.507    0.000 1207.507
871.00  1307.380  379.089    0.000  379.089       45.655  926.233    0.000  926.233        0.000 1177.748    0.000 1177.748
872.00  1197.031  496.496    0.000  496.496       41.851  972.970    0.000  972.970        0.000 1328.949    0.000 1328.949
873.00  1194.461  504.313    0.000  504.313       32.339  973.706    0.000  973.706        0.000 1316.686    0.000 1316.686
874.00  1321.862  357.761    0.000  357.761       28.189  959.566    0.000  959.566        0.000 1237.665    0.000 1237.665
875.00  1294.793  389.400    0.000  389.400       62.776  865.620    0.000  865.620        0.000  938.779    0.000  938.779
876.00  1286.332  442.865    0.000  442.865       51.362  898.352    0.000  898.352        0.000 1117.027    0.000 1117.027
877.00  1199.995  562.695    0.000  562.695       22.828  968.549    0.000  968.549        0.000 1399.019    0.000 1399.019
878.00  1176.450  519.774    0.000  519.774       15.218  953.637    0.000  953.637        0.000 1157.840    0.000 1157.840
879.00  1189.335  456.124    0.000  456.124       32.339  881.698    0.000  881.698        0.000 1010.860    0.000 1010.860
880.00  1336.185  454.737    0.000  454.737       60.095  981.056    0.000  981.056        0.000 1169.102    0.000 1169.102
881.00  1205.822  501.045    0.000  501.045       15.218 1039.071    0.000 1039.071        0.000 1319.999    0.000 1319.999
882.00  1239.146  501.271    0.000  501.271       25.595  995.455    0.000  995.455        0.000 1428.478    0.000 1428.478
883.00  1284.922  472.244    0.000  472.244       55.080 1019.490    0.000 1019.490        0.000 1516.947    0.000 1516.947
884.00  1331.545  461.086    0.000  461.086       64.332  981.271    0.000  981.271        0.000 1317.088    0.000 1317.088
885.00  1247.424  434.840    0.000  434.840       30.437  903.966    0.000  903.966        0.000 1208.509    0.000 1208.509
886.00  1264.912  464.298    0.000  464.298       22.828  983.474    0.000  983.474        0.000 1239.777    0.000 1239.777
887.00  1254.313  434.739    0.000  434.739       77.994  922.730    0.000  922.730        0.000 1309.244    0.000 1309.244
888.00  1249.692  480.772    0.000  480.772       41.851 1001.327    0.000 1001.327        0.000 1379.012    0.000 1379.012
889.00  1269.533  467.051    0.000  467.051       39.948  962.985    0.000  962.985        0.000 1078.120    0.000 1078.120
890.00  1350.678  398.766    0.000  398.766       30.437  960.515    0.000  960.515        0.000 1167.490    0.000 1167.490
891.00  1269.552  466.941    0.000  466.941       65.802 1029.686    0.000 1029.686        0.000 1348.853    0.000 1348.853
892.00  1262.854  431.732    0.000  431.732       86.900 1016.075    0.000 1016.075        0.000 1356.195    0.000 1356.195
893.00  1241.788  460.110    0.000  460.110      121.747 1008.593    0.000 1008.593        0.000 1341.715    0.000 1341.715
894.00  1258.874  460.668    0.000  460.668       83.701 1047.591    0.000 1047.591        0.000 1560.075    0.000 1560.075
895.00  1358.074  321.099    0.000  321.099       60.874  912.916    0.000  912.916        0.000 1129.691    0.000 1129.691
896.00  1352.822  329.194    0.000  329.194       19.023  979.883    0.000  979.883        0.000 1328.846    0.000 1328.846
897.00  1326.175  411.740    0.000  411.740       60.874  924.549    0.000  924.549        0.000 1276.772    0.000 1276.772
898.00  1384.427  328.515    0.000  328.515       51.276  992.979    0.000  992.979        0.000 1481.151    0.000 1481.151
899.00  1403.428  348.129    0.000  348.129       79.896  949.361    0.000  949.361        0.000 1186.492    0.000 1186.492
900.00  1327.909  334.369    0.000  334.369       26.632  933.231    0.000  933.231        0.000 1338.396    0.000 1338.396
901.00  1332.210  341.372    0.000  341.372       58.885  925.842    0.000  925.842        0.000 1309.443    0.000 1309.443
902.00  1298.999  416.918    0.000  416.918       51.362  917.795    0.000  917.795        0.000 1200.162    0.000 1200.162
903.00  1281.604  430.670    0.000  430.670       53.264 1022.555    0.000 1022.555        0.000 1487.589    0.000 1487.589
904.00  1309.212  423.221    0.000  423.221       68.223  995.572    0.000  995.572        0.000 1308.937    0.000 1308.937
905.00  1303.716  383.340    0.000  383.340       51.276  999.814    0.000  999.814        0.000 1439.432    0.000 1439.432
906.00  1268.125  451.295    0.000  451.295       28.534 1076.467    0.000 1076.467        0.000 1602.295    0.000 1602.295
907.00  1269.328  375.090    0.000  375.090       39.948 1022.671    0.000 1022.671        0.000 1595.050    0.000 1595.050
908.00  1346.231  408.252    0.000  408.252       57.069  956.135    0.000  956.135        0.000 1543.778    0.000 1543.778
909.00  1343.492  436.356    0.000  436.356       79.896  970.062    0.000  970.062        0.000 1731.576    0.000 1731.576
910.00  1369.797  428.377    0.000  428.377       54.907  996.738    0.000  996.738        0.000 1509.198    0.000 1509.198
911.00  1432.203  356.219    0.000  356.219       75.919  961.715    0.000  961.715        0.000 1550.214    0.000 1550.214
912.00  1371.248  395.157    0.000  395.157       57.069  874.601    0.000  874.601        0.000 1199.155    0.000 1199.155
913.00  1332.068  372.968    0.000  372.968       62.776  867.945    0.000  867.945        0.000 1291.042    0.000 1291.042
914.00  1295.943  417.853    0.000  417.853       20.925  914.461    0.000  914.461        0.000 1262.989    0.000 1262.989
915.00  1382.437  382.365    0.000  382.365       18.591  925.148    0.000  925.148        0.000 1248.921    0.000 1248.921
916.00  1289.950  380.697    0.000  380.697       24.730  913.040    0.000  913.040        0.000 1159.845    0.000 1159.845
917.00  1407.237  369.678    0.000  369.678       81.367  981.526    0.000  981.526        0.000 1368.456    0.000 1368.456
918.00  1311.542  381.060    0.000  381.060       58.798  920.609    0.000  920.609        0.000 1249.022    0.000 1249.022
919.00  1321.782  385.234    0.000  385.234       39.948  909.927    0.000  909.927        0.000 1309.541    0.000 1309.541
920.00  1322.589  372.642    0.000  372.642       87.333  873.915    0.000  873.915        0.000 1119.836    0.000 1119.836
921.00  1309.309  392.496    0.000  392.496       28.534  968.072    0.000  968.072        0.000 1421.431    0.000 1421.431
922.00  1303.381  369.186    0.000  369.186       55.167  872.922    0.000  872.922        0.000 1170.104    0.000 1170.104
923.00  1299.024  394.296    0.000  394.296       86.641  854.761    0.000  854.761        0.000 1212.225    0.000 1212.225
924.00  1257.918  403.490    0.000  403.490       34.241  914.989    0.000  914.989        0.000 1228.612    0.000 1228.612
925.00  1349.791  338.830    0.000  338.830       91.310  817.841    0.000  817.841        0.000 1118.731    0.000 1118.731
926.00  1413.532  350.375    0.000  350.375       68.223  914.338    0.000  914.338        0.000 1279.179    0.000 1279.179
927.00  1350.066  341.369    0.000  341.369       89.408  899.164    0.000  899.164        0.000 1079.118    0.000 1079.118
928.00  1439.262  308.774    0.000  308.774      130.307  922.987    0.000  922.987        0.000 1168.394    0.000 1168.394
929.00  1396.205  397.815    0.000  397.815       62.257  858.302    0.000  858.302        0.000 1129.888    0.000 1129.888
930.00  1346.583  420.544    0.000  420.544       89.149  886.583    0.000  886.583        0.000 1160.754    0.000 1160.754
931.00  1390.746  360.452    0.000  360.452      113.965  918.361    0.000  918.361        0.000 1129.689    0.000 1129.689
932.00  1413.549  400.660    0.000  400.660       77.994  937.864    0.000  937.864        0.000 1197.450    0.000 1197.450
933.00  1427.928  403.496    0.000  403.496       81.799  912.743    0.000  912.743        0.000 1029.560    0.000 1029.560
934.00  1394.528  434.749    0.000  434.749       77.994  885.894    0.000  885.894        0.000 1317.085    0.000 1317.085
935.00  1342.826  428.843    0.000  428.843      104.626  859.569    0.000  859.569        0.000 1319.297    0.000 1319.297
936.00  1391.896  413.822    0.000  413.822       87.160  899.129    0.000  899.129        0.000 1177.444    0.000 1177.444
937.00  1334.893  364.270    0.000  364.270       89.408  912.782    0.000  912.782        0.000 1210.920    0.000 1210.920
938.00  1342.355  472.887    0.000  472.887      108.344  812.565    0.000  812.565        0.000 1223.586    0.000 1223.586
939.00  1423.401  327.692    0.000  327.692       96.844  901.715    0.000  901.715        0.000 1378.911    0.000 1378.911
940.00  1444.225  375.359    0.000  375.359       90.705  875.215    0.000  875.215        0.000 1179.352    0.000 1179.352
941.00  1497.008  380.532    0.000  380.532      110.766  906.901    0.000  906.901        0.000 1298.584    0.000 1298.584
942.00  1350.436  345.466    0.000  345.466       95.028  851.037    0.000  851.037        0.000 1002.510    0.000 1002.510
943.00  1460.469  373.027    0.000  373.027      100.303  916.586    0.000  916.586        0.000 1072.383    0.000 1072.383
944.00  1398.454  424.293    0.000  424.293       58.539  932.970    0.000  932.970        0.000 1441.842    0.000 1441.842
945.00  1392.823  392.345    0.000  392.345       78.945  891.902    0.000  891.902        0.000 1179.856    0.000 1179.856
946.00  1344.422  426.461    0.000  426.461       69.780  890.046    0.000  890.046        0.000 1067.963    0.000 1067.963
947.00  1458.634  353.072    0.000  353.072       83.961  947.799    0.000  947.799        0.000 1423.947    0.000 1423.947
948.00  1518.677  385.637    0.000  385.637       92.607  907.638    0.000  907.638        0.000 1143.260    0.000 1143.260
949.00  1401.012  439.443    0.000  439.443       43.321  905.480    0.000  905.480        0.000 1068.868    0.000 1068.868
950.00  1442.641  404.324    0.000  404.324       64.678  959.353    0.000  959.353        0.000 1188.704    0.000 1188.704
951.00  1323.183  391.579    0.000  391.579       58.885  869.546    0.000  869.546        0.000  933.547    0.000  933.547
952.00  1385.236  423.825    0.000  423.825       47.125  893.202    0.000  893.202        0.000 1098.926    0.000 1098.926
953.00  1390.515  403.707    0.000  403.707       87.506  878.545    0.000  878.545        0.000 1060.221    0.000 1060.221
954.00  1382.501  458.774    0.000  458.774      168.353  903.530    0.000  903.530        0.000 1269.330    0.000 1269.330
955.00  1420.644  436.719    0.000  436.719       81.712  848.713    0.000  848.713        0.000 1040.919    0.000 1040.919
956.00  1230.953  414.128    0.000  414.128       70.385  863.281    0.000  863.281        0.000 1141.753    0.000 1141.753
957.00  1458.875  414.332    0.000  414.332       81.366  909.362    0.000  909.362        0.000 1183.372    0.000 1183.372
958.00  1404.723  425.852    0.000  425.852      123.476  954.547    0.000  954.547        0.000 1380.420    0.000 1380.420
959.00  1381.544  400.056    0.000  400.056      130.048  843.948    0.000  843.948        0.000 1211.420    0.000 1211.420
960.00  1342.894  379.945    0.000  379.945       91.051  920.479    0.000  920.479        0.000 1351.062    0.000 1351.062
961.00  1419.539  377.044    0.000  377.044       85.344  927.698    0.000  927.698        0.000 1323.715    0.000 1323.715
962.00  1367.757  429.362    0.000  429.362       56.810  927.779    0.000  927.779        0.000 1485.171    0.000 1485.171
963.00  1331.430  438.632    0.000  438.632       87.506  863.495    0.000  863.495        0.000 1179.654    0.000 1179.654
964.00  1452.445  449.152    0.000  449.152       98.660  922.509    0.000  922.509        0.000 1212.126    0.000 1212.126
965.00  1461.149  428.455    0.000  428.455       85.603  903.922    0.000  903.922        0.000 1091.186    0.000 1091.186
966.00  1375.115  370.021    0.000  370.021       62.776  993.710    0.000  993.710        0.000 1425.656    0.000 1425.656
967.00  1466.654  413.266    0.000  413.266       91.310 1019.307    0.000 1019.307        0.000 1564.897    0.000 1564.897
968.00  1487.750  397.538    0.000  397.538       62.776  921.909    0.000  921.909        0.000 1220.673    0.000 1220.673
969.00  1368.993  411.602    0.000  411.602       39.689  933.318    0.000  933.318        0.000 1142.859    0.000 1142.859
970.00  1442.057  396.319    0.000  396.319       53.264 1000.885    0.000 1000.885        0.000 1302.904    0.000 1302.904
971.00  1384.659  440.446    0.000  440.446       72.287  935.745    0.000  935.745        0.000 1230.829    0.000 1230.829
972.00  1323.260  441.584    0.000  441.584       87.506  927.828    0.000  927.828        0.000 1237.060    0.000 1237.060
973.00  1439.289  366.213    0.000  366.213       72.287  954.977    0.000  954.977        0.000 1279.181    0.000 1279.181
974.00  1396.371  378.706    0.000  378.706      130.999  869.677    0.000  869.677        0.000 1330.151    0.000 1330.151
975.00  1366.602  360.325    0.000  360.325       91.310  825.665    0.000  825.665        0.000 1160.347    0.000 1160.347
976.00  1391.490  380.582    0.000  380.582       66.580  865.056    0.000  865.056        0.000 1129.690    0.000 1129.690
977.00  1423.925  381.967    0.000  381.967       66.580  930.083    0.000  930.083        0.000 1080.730    0.000 1080.730
978.00  1355.073  407.604    0.000  407.604       58.971  910.927    0.000  910.927        0.000 1108.177    0.000 1108.177
979.00  1439.354  316.421    0.000  316.421       76.092  885.801    0.000  885.801        0.000 1131.796    0.000 1131.796
980.00  1285.281  395.250    0.000  395.250       58.971  920.348    0.000  920.348        0.000 1121.344    0.000 1121.344
981.00  1407.639  325.193    0.000  325.193       55.167  859.865    0.000  859.865        0.000 1001.206    0.000 1001.206
982.00  1275.669  388.911    0.000  388.911       68.483  883.082    0.000  883.082        0.000 1150.499    0.000 1150.499
983.00  1395.549  334.760    0.000  334.760       34.241  923.409    0.000  923.409        0.000 1002.107    0.000 1002.107
984.00  1334.351  367.637    0.000  367.637       20.925  969.635    0.000  969.635        0.000 1429.175    0.000 1429.175
985.00  1335.196  409.299    0.000  409.299       41.851  891.593    0.000  891.593        0.000 1120.035    0.000 1120.035
986.00  1318.196  406.328    0.000  406.328       30.437  855.189    0.000  855.189        0.000 1211.921    0.000 1211.921
987.00  1363.141  302.317    0.000  302.317       89.408  805.945    0.000  805.945        0.000  880.664    0.000  880.664
988.00  1268.432  419.619    0.000  419.619       38.046  801.757    0.000  801.757        0.000 1012.466    0.000 1012.466
989.00  1316.273  405.349    0.000  405.349       57.069  856.010    0.000  856.010        0.000  911.731    0.000  911.731
990.00  1269.556  429.855    0.000  429.855       32.339  824.200    0.000  824.200        0.000 1009.351    0.000 1009.351
991.00  1232.153  461.615    0.000  461.615       47.557  806.124    0.000  806.124        0.000 1061.224    0.000 1061.224
992.00  1299.069  388.913    0.000  388.913       39.948  859.210    0.000  859.210        0.000 1022.215    0.000 1022.215
993.00  1333.012  472.675    0.000  472.675       32.252  938.637    0.000  938.637        0.000 1180.358    0.000 1180.358
994.00  1414.581  376.576    0.000  376.576       43.753  873.476    0.000  873.476        0.000 1121.441    0.000 1121.441
995.00  1436.683  405.626    0.000  405.626       54.302  923.717    0.000  923.717        0.000 1172.514    0.000 1172.514
996.00  1427.428  409.000    0.000  409.000       58.193  871.150    0.000  871.150        0.000 1242.386    0.000 1242.386
997.00  1274.228  479.183    0.000  479.183       53.264  928.175    0.000  928.175        0.000 1328.645    0.000 1328.645
998.00  1397.564  364.577    0.000  364.577       25.941  912.953    0.000  912.953        0.000 1360.914    0.000 1360.914
999.00  1381.566  396.314    0.000  396.314      117.683  848.446    0.000  848.446        0.000 1153.210    0.000 1153.210
1000.00  1254.710  431.228    0.000  431.228       49.460  849.446    0.000  849.446        0.000 1089.878    0.000 1089.878
1001.00  1269.189  478.058    0.000  478.058       58.971  898.166    0.000  898.166        0.000 1170.705    0.000 1170.705
1002.00  1285.651  408.506    0.000  408.506       70.385  872.320    0.000  872.320        0.000 1290.843    0.000 1290.843
1003.00  1235.126  457.671    0.000  457.671       45.655  926.230    0.000  926.230        0.000 1411.181    0.000 1411.181
1004.00  1294.337  438.982    0.000  438.982       22.828  892.670    0.000  892.670        0.000 1232.930    0.000 1232.930
1005.00  1249.823  441.334    0.000  441.334       70.385  898.428    0.000  898.428        0.000 1268.526    0.000 1268.526
1006.00  1250.767  481.969    0.000  481.969       45.655  892.981    0.000  892.981        0.000 1250.429    0.000 1250.429
1007.00  1405.932  408.462    0.000  408.462       24.730  934.053    0.000  934.053        0.000 1371.772    0.000 1371.772
1008.00  1344.562  424.788    0.000  424.788       54.994  884.379    0.000  884.379        0.000 1302.103    0.000 1302.103
1009.00  1183.777  536.517    0.000  536.517       47.557  841.963    0.000  841.963        0.000 1223.381    0.000 1223.381
1010.00  1353.698  365.897    0.000  365.897       93.213  874.302    0.000  874.302        0.000 1213.230    0.000 1213.230
1011.00  1294.496  453.543    0.000  453.543       51.362  918.791    0.000  918.791        0.000 1290.037    0.000 1290.037
1012.00  1260.097  402.273    0.000  402.273       41.851  924.109    0.000  924.109        0.000 1392.379    0.000 1392.379
1013.00  1294.409  430.668    0.000  430.668       13.316  911.959    0.000  911.959        0.000 1359.305    0.000 1359.305
1014.00  1220.129  461.142    0.000  461.142       91.310  841.100    0.000  841.100        0.000 1241.079    0.000 1241.079
1015.00  1358.138  419.854    0.000  419.854       68.396  919.436    0.000  919.436        0.000 1280.286    0.000 1280.286
1016.00  1321.724  434.644    0.000  434.644       35.279  875.122    0.000  875.122        0.000 1201.966    0.000 1201.966
1017.00  1334.312  442.186    0.000  442.186       79.378  932.189    0.000  932.189        0.000 1430.983    0.000 1430.983
1018.00  1375.490  383.581    0.000  383.581       64.938  883.116    0.000  883.116        0.000 1342.008    0.000 1342.008
1019.00  1319.857  503.752    0.000  503.752       61.911  851.995    0.000  851.995        0.000 1231.627    0.000 1231.627
1020.00  1273.430  456.387    0.000  456.387       35.884  818.490    0.000  818.490        0.000 1143.763    0.000 1143.763
1021.00  1252.575  444.280    0.000  444.280       68.742  824.625    0.000  824.625        0.000 1210.313    0.000 1210.313
1022.00  1300.027  397.679    0.000  397.679        7.609  916.064    0.000  916.064        0.000 1369.659    0.000 1369.659
1023.00  1238.431  434.779    0.000  434.779       22.828  869.934    0.000  869.934        0.000 1201.264    0.000 1201.264
1024.00  1214.800  420.249    0.000  420.249       60.701  845.595    0.000  845.595        0.000 1353.372    0.000 1353.372
1025.00  1264.708  443.156    0.000  443.156       41.851  943.738    0.000  943.738        0.000 1369.863    0.000 1369.863
1026.00  1339.536  383.451    0.000  383.451       49.460  900.418    0.000  900.418        0.000 1170.102    0.000 1170.102
1027.00  1229.450  509.485    0.000  509.485        0.000  963.110    0.000  963.110        0.000 1149.093    0.000 1149.093
1028.00  1232.173  509.631    0.000  509.631       17.121  995.971    0.000  995.971        0.000 1275.968    0.000 1275.968
1029.00  1262.621  527.943    0.000  527.943        5.707  983.303    0.000  983.303        0.000 1258.776    0.000 1258.776
1030.00  1215.229  589.782    0.000  589.782       74.190  944.694    0.000  944.694        0.000 1119.538    0.000 1119.538
1031.00  1226.824  514.611    0.000  514.611       53.264  972.146    0.000  972.146        0.000 1229.118    0.000 1229.118
1032.00  1092.399  613.359    0.000  613.359       70.385  878.631    0.000  878.631        0.000 1117.726    0.000 1117.726
1033.00  1186.572  575.256    0.000  575.256       62.732  944.085    0.000  944.085        0.000 1190.210    0.000 1190.210
1034.00  1161.174  563.342    0.000  563.342       26.632  963.456    0.000  963.456        0.000 1358.304    0.000 1358.304
1035.00  1177.685  560.159    0.000  560.159       41.851  952.341    0.000  952.341        0.000 1358.302    0.000 1358.302
1036.00  1210.034  545.321    0.000  545.321       28.534  997.220    0.000  997.220        0.000 1346.039    0.000 1346.039
1037.00  1123.969  591.059    0.000  591.059        9.511 1045.603    0.000 1045.603        0.000 1506.089    0.000 1506.089
1038.00  1143.047  508.493    0.000  508.493       20.838  967.780    0.000  967.780        0.000 1448.985    0.000 1448.985
1039.00  1131.792  547.503    0.000  547.503       13.316  953.037    0.000  953.037        0.000 1396.507    0.000 1396.507
1040.00  1260.514  463.168    0.000  463.168       13.316  970.068    0.000  970.068        0.000 1121.947    0.000 1121.947
1041.00  1223.545  496.458    0.000  496.458       57.069  883.166    0.000  883.166        0.000 1241.178    0.000 1241.178
1042.00  1281.214  493.731    0.000  493.731       77.994  942.096    0.000  942.096        0.000 1386.853    0.000 1386.853
1043.00  1297.244  507.813    0.000  507.813       83.701  958.005    0.000  958.005        0.000 1378.409    0.000 1378.409
1044.00  1274.457  530.919    0.000  530.919       43.709  947.196    0.000  947.196        0.000 1258.472    0.000 1258.472
1045.00  1277.944  488.656    0.000  488.656       79.896  862.157    0.000  862.157        0.000 1077.714    0.000 1077.714
1046.00  1294.857  482.102    0.000  482.102       64.678  953.552    0.000  953.552        0.000 1279.284    0.000 1279.284
1047.00  1260.879  480.781    0.000  480.781       47.557  904.313    0.000  904.313        0.000 1218.563    0.000 1218.563
1048.00  1162.621  511.867    0.000  511.867       81.799  875.039    0.000  875.039        0.000 1229.920    0.000 1229.920
1049.00  1172.447  464.164    0.000  464.164       66.580  861.639    0.000  861.639        0.000 1098.625    0.000 1098.625
1050.00  1266.696  455.644    0.000  455.644       91.310  881.182    0.000  881.182        0.000 1269.833    0.000 1269.833
