# Supplementary material for: N-Glycans modulate tilting of HIV-1 envelope glycoprotein
Source: Nat Commun. 2026 Apr 15;17:5206. doi: 10.1038/s41467-026-71874-2 (PMC13254402; doi:10.1038/s41467-026-71874-2)
Supplement: Supplementary file 8 — Source Data [file 41467_2026_71874_MOESM8_ESM.zip › source_data/1_Main_Text_Figures/4_Figure_5/3_Raw_data/CD4/CD4.A.3.txt]

#ASA ANALYSIS
#SIM_TIME  ASA1.4 TotOccl1.4 ShldMem1.4 ShldGly1.4   ASA7.2 TotOccl7.2 ShldMem7.2 ShldGly7.2   ASA18.6 TotOccl18.6 ShldMem18.6 ShldGly18.6

  0.00  1526.022  236.084    0.000  236.084       58.754 1103.893    0.000 1103.893        0.000 1873.313    0.000 1873.313
  1.00  1549.332  119.796    0.000  119.796      109.209 1089.861    0.000 1089.861        0.000 1953.552    0.000 1953.552
  2.00  1464.452  132.010    0.000  132.010      139.733 1052.811    0.000 1052.811       19.906 1936.664    0.000 1936.664
  3.00  1410.122  149.094    0.000  149.094       76.910 1082.646    0.000 1082.646        0.000 1781.341    0.000 1781.341
  4.00  1387.636  155.492    0.000  155.492      104.106 1078.749    0.000 1078.749        9.953 2037.894    0.000 2037.894
  5.00  1547.157  114.611    0.000  114.611      102.595 1144.311    0.000 1144.311        0.000 2130.173    0.000 2130.173
  6.00  1517.992  142.573    0.000  142.573      105.444 1141.957    0.000 1141.957        0.000 2418.514    0.000 2418.514
  7.00  1375.180  122.335    0.000  122.335       62.041 1029.804    0.000 1029.804        0.000 1788.368    0.000 1788.368
  8.00  1437.051  119.710    0.000  119.710      102.205 1004.515    0.000 1004.515        0.000 2068.158    0.000 2068.158
  9.00  1405.168  162.220    0.000  162.220       69.694 1031.027    0.000 1031.027        0.000 2182.873    0.000 2182.873
 10.00  1372.322  163.414    0.000  163.414       87.679 1079.488    0.000 1079.488        0.000 2232.935    0.000 2232.935
 11.00  1343.085  171.904    0.000  171.904       85.820  900.839    0.000  900.839       19.906 1594.346    0.000 1594.346
 12.00  1374.994  171.072    0.000  171.072      113.533  964.349    0.000  964.349       40.012 1957.577    0.000 1957.577
 13.00  1366.311  161.478    0.000  161.478      123.737  954.793    0.000  954.793      109.481 1798.625    0.000 1798.625
 14.00  1436.583  165.462    0.000  165.462      106.053 1039.706    0.000 1039.706       89.575 2084.142    0.000 2084.142
 15.00  1343.758  122.785    0.000  122.785      138.739  869.670    0.000  869.670       99.528 1687.742    0.000 1687.742
 16.00  1431.380  179.093    0.000  179.093      129.573 1039.189    0.000 1039.189       79.623 2176.530    0.000 2176.530
 17.00  1444.036  135.916    0.000  135.916      137.571 1194.533    0.000 1194.533      169.198 2164.973    0.000 2164.973
 18.00  1507.236  157.332    0.000  157.332       96.672  979.911    0.000  979.911      129.387 1860.552    0.000 1860.552
 19.00  1453.854  175.481    0.000  175.481      151.492 1100.150    0.000 1100.150       99.528 2236.652    0.000 2236.652
 20.00  1486.069  106.820    0.000  106.820      284.040  988.778    0.000  988.778        0.000 2457.517    0.000 2457.517
 21.00  1535.462  116.249    0.000  116.249      137.570  936.762    0.000  936.762       59.717 1948.920    0.000 1948.920
 22.00  1480.106  115.204    0.000  115.204      139.862  924.620    0.000  924.620       39.811 1878.855    0.000 1878.855
 23.00  1444.981  156.492    0.000  156.492      182.362 1059.340    0.000 1059.340        0.000 2197.346    0.000 2197.346
 24.00  1475.903  136.208    0.000  136.208      145.440 1003.088    0.000 1003.088        0.000 1828.383    0.000 1828.383
 25.00  1536.729  141.487    0.000  141.487      166.711  992.454    0.000  992.454        0.000 2129.686    0.000 2129.686
 26.00  1650.041  108.463    0.000  108.463      321.527  979.783    0.000  979.783        0.000 2379.704    0.000 2379.704
 27.00  1534.071  119.957    0.000  119.957      127.454 1156.514    0.000 1156.514        0.000 2257.952    0.000 2257.952
 28.00  1611.224  135.798    0.000  135.798      252.570 1012.291    0.000 1012.291        0.000 2121.031    0.000 2121.031
 29.00  1555.258  175.508    0.000  175.508      193.989 1009.825    0.000 1009.825       49.764 2097.504    0.000 2097.504
 30.00  1591.242  223.004    0.000  223.004      193.904 1167.891    0.000 1167.891       89.575 2013.863    0.000 2013.863
 31.00  1463.490  203.434    0.000  203.434      150.798 1146.757    0.000 1146.757       99.528 2086.351    0.000 2086.351
 32.00  1468.078  186.611    0.000  186.611      129.357 1068.332    0.000 1068.332      139.339 1906.700    0.000 1906.700
 33.00  1423.515  239.742    0.000  239.742      121.791 1099.547    0.000 1099.547      129.387 1847.288    0.000 1847.288
 34.00  1267.571  256.063    0.000  256.063      141.288  998.119    0.000  998.119      149.292 1615.754    0.000 1615.754
 35.00  1311.384  270.565    0.000  270.565       72.720  948.871    0.000  948.871       29.858 1659.786    0.000 1659.786
 36.00  1356.466  228.459    0.000  228.459       83.831 1000.802    0.000 1000.802       69.670 1817.228    0.000 1817.228
 37.00  1407.151  221.047    0.000  221.047       63.727 1020.433    0.000 1020.433       49.764 1715.690    0.000 1715.690
 38.00  1440.751  196.557    0.000  196.557       51.838  969.203    0.000  969.203        0.000 1674.875    0.000 1674.875
 39.00  1373.720  236.607    0.000  236.607       50.930 1003.273    0.000 1003.273        0.000 1959.383    0.000 1959.383
 40.00  1396.421  246.929    0.000  246.929       88.024 1105.728    0.000 1105.728        0.000 1986.924    0.000 1986.924
 41.00  1528.472  187.714    0.000  187.714      104.022 1121.551    0.000 1121.551        0.000 1867.994    0.000 1867.994
 42.00  1363.048  191.285    0.000  191.285       88.803 1062.843    0.000 1062.843        0.000 1823.461    0.000 1823.461
 43.00  1223.314  314.249    0.000  314.249      172.505 1087.141    0.000 1087.141        9.953 2135.817    0.000 2135.817
 44.00  1207.595  313.933    0.000  313.933      176.223 1043.857    0.000 1043.857       69.670 1942.085    0.000 1942.085
 45.00  1286.995  278.292    0.000  278.292      145.522  965.344    0.000  965.344       29.858 1781.033    0.000 1781.033
 46.00  1184.409  374.942    0.000  374.942       94.726  974.379    0.000  974.379       19.906 1845.671    0.000 1845.671
 47.00  1119.728  423.214    0.000  423.214      146.952 1029.849    0.000 1029.849       59.717 1645.920    0.000 1645.920
 48.00  1167.072  392.332    0.000  392.332       92.348 1043.949    0.000 1043.949        0.000 1754.899    0.000 1754.899
 49.00  1191.302  382.670    0.000  382.670      115.435 1087.734    0.000 1087.734       89.575 1820.938    0.000 1820.938
 50.00  1086.797  407.863    0.000  407.863       82.059 1036.512    0.000 1036.512        0.000 1811.203    0.000 1811.203
 51.00  1259.729  398.493    0.000  398.493       89.189 1094.836    0.000 1094.836        0.000 1855.233    0.000 1855.233
 52.00  1244.678  382.385    0.000  382.385       69.736 1125.962    0.000 1125.962        0.000 1925.203    0.000 1925.203
 53.00  1237.745  360.644    0.000  360.644       17.121 1103.574    0.000 1103.574        0.000 1964.314    0.000 1964.314
 54.00  1210.786  249.801    0.000  249.801       30.869  999.595    0.000  999.595        0.000 1833.015    0.000 1833.015
 55.00  1263.411  297.036    0.000  297.036       22.828 1094.009    0.000 1094.009        0.000 1986.324    0.000 1986.324
 56.00  1338.384  347.913    0.000  347.913       34.155 1320.519    0.000 1320.519        0.000 2044.542    0.000 2044.542
 57.00  1315.604  300.770    0.000  300.770       58.278 1118.702    0.000 1118.702        0.000 1924.700    0.000 1924.700
 58.00  1343.278  329.186    0.000  329.186       56.290 1125.230    0.000 1125.230        0.000 1987.431    0.000 1987.431
 59.00  1277.481  267.258    0.000  267.258       80.069 1141.222    0.000 1141.222       19.906 1946.518    0.000 1946.518
 60.00  1216.179  308.020    0.000  308.020       59.923 1129.512    0.000 1129.512        0.000 1992.964    0.000 1992.964
 61.00  1264.267  292.475    0.000  292.475       74.709 1108.192    0.000 1108.192        0.000 1999.797    0.000 1999.797
 62.00  1265.333  334.882    0.000  334.882       71.509 1192.065    0.000 1192.065        0.000 2014.373    0.000 2014.373
 63.00  1319.219  281.745    0.000  281.745       47.644 1188.306    0.000 1188.306        0.000 2043.832    0.000 2043.832
 64.00  1257.994  276.661    0.000  276.661       91.138 1124.107    0.000 1124.107       59.717 1902.382    0.000 1902.382
 65.00  1449.869  253.387    0.000  253.387      113.922 1056.093    0.000 1056.093       29.858 1711.463    0.000 1711.463
 66.00  1248.919  264.271    0.000  264.271       27.324 1017.190    0.000 1017.190        9.953 1686.133    0.000 1686.133
 67.00  1354.376  287.325    0.000  287.325      140.683 1065.132    0.000 1065.132       19.906 2007.133    0.000 2007.133
 68.00  1346.134  292.313    0.000  292.313      139.168 1090.638    0.000 1090.638       69.670 1995.478    0.000 1995.478
 69.00  1465.284  178.883    0.000  178.883      105.967 1051.774    0.000 1051.774        0.000 2066.046    0.000 2066.046
 70.00  1350.181  227.728    0.000  227.728      120.494 1023.805    0.000 1023.805      139.339 1994.670    0.000 1994.670
 71.00  1447.804  238.003    0.000  238.003      167.748 1043.126    0.000 1043.126       19.906 2135.414    0.000 2135.414
 72.00  1406.439  221.049    0.000  221.049       88.803 1075.851    0.000 1075.851        0.000 2087.659    0.000 2087.659
 73.00  1369.683  236.528    0.000  236.528      169.996 1116.144    0.000 1116.144      129.387 2182.160    0.000 2182.160
 74.00  1384.138  238.913    0.000  238.913      110.333 1127.992    0.000 1127.992        0.000 2223.782    0.000 2223.782
 75.00  1353.783  254.480    0.000  254.480      141.764 1071.221    0.000 1071.221        0.000 1937.765    0.000 1937.765
 76.00  1390.577  238.139    0.000  238.139      114.742 1168.074    0.000 1168.074        0.000 2059.613    0.000 2059.613
 77.00  1315.314  256.220    0.000  256.220      151.575 1095.831    0.000 1095.831       29.858 1938.069    0.000 1938.069
 78.00  1318.444  258.657    0.000  258.657       91.484 1034.825    0.000 1034.825        0.000 1706.138    0.000 1706.138
 79.00  1291.153  265.642    0.000  265.642       84.523 1122.363    0.000 1122.363        0.000 2127.467    0.000 2127.467
 80.00  1346.204  311.655    0.000  311.655      113.273 1249.688    0.000 1249.688        0.000 2347.940    0.000 2347.940
 81.00  1404.102  247.856    0.000  247.856      162.168 1132.402    0.000 1132.402        0.000 2475.316    0.000 2475.316
 82.00  1492.738  218.940    0.000  218.940      178.469 1185.931    0.000 1185.931        0.000 2225.795    0.000 2225.795
 83.00  1322.898  205.632    0.000  205.632      160.873  880.830    0.000  880.830        0.000 1765.160    0.000 1765.160
 84.00  1428.942  280.857    0.000  280.857      192.953 1134.652    0.000 1134.652        0.000 2258.069    0.000 2258.069
 85.00  1216.401  325.675    0.000  325.675      158.365 1071.436    0.000 1071.436        0.000 1998.889    0.000 1998.889
 86.00  1192.541  279.545    0.000  279.545      119.497 1105.851    0.000 1105.851        0.000 2149.488    0.000 2149.488
 87.00  1188.977  287.901    0.000  287.901      148.766 1093.967    0.000 1093.967        0.000 1938.476    0.000 1938.476
 88.00  1175.344  322.190    0.000  322.190      114.482 1116.434    0.000 1116.434        0.000 1938.057    0.000 1938.057
 89.00  1268.880  238.585    0.000  238.585       59.358 1135.608    0.000 1135.608        0.000 2156.732    0.000 2156.732
 90.00  1248.260  274.648    0.000  274.648      110.159 1195.790    0.000 1195.790        0.000 2227.305    0.000 2227.305
 91.00  1325.883  278.015    0.000  278.015       27.842 1207.508    0.000 1207.508        0.000 1980.199    0.000 1980.199
 92.00  1296.204  274.574    0.000  274.574      101.685 1104.645    0.000 1104.645        0.000 1994.869    0.000 1994.869
 93.00  1333.699  216.752    0.000  216.752      140.422 1164.386    0.000 1164.386        0.000 2269.113    0.000 2269.113
 94.00  1268.164  282.693    0.000  282.693       99.741 1077.672    0.000 1077.672        0.000 2132.401    0.000 2132.401
 95.00  1435.581  195.648    0.000  195.648      119.413 1001.058    0.000 1001.058        0.000 1886.896    0.000 1886.896
 96.00  1377.276  254.250    0.000  254.250       97.450 1213.470    0.000 1213.470        0.000 2273.250    0.000 2273.250
 97.00  1365.152  298.206    0.000  298.206       26.243 1288.521    0.000 1288.521        0.000 2254.748    0.000 2254.748
 98.00  1489.506  274.508    0.000  274.508       20.147 1298.124    0.000 1298.124        0.000 2388.160    0.000 2388.160
 99.00  1406.378  236.566    0.000  236.566       41.071 1149.527    0.000 1149.527        0.000 1928.116    0.000 1928.116
100.00  1506.222  303.826    0.000  303.826       79.333 1174.685    0.000 1174.685        0.000 2038.299    0.000 2038.299
101.00  1404.362  297.090    0.000  297.090       28.231 1091.681    0.000 1091.681        0.000 1795.310    0.000 1795.310
102.00  1552.484  277.715    0.000  277.715       79.937 1111.050    0.000 1111.050        0.000 1825.675    0.000 1825.675
103.00  1402.108  409.562    0.000  409.562        7.436 1219.739    0.000 1219.739        0.000 1953.450    0.000 1953.450
104.00  1404.948  313.820    0.000  313.820       14.786 1239.323    0.000 1239.323        0.000 2073.689    0.000 2073.689
105.00  1434.587  256.292    0.000  256.292       57.285 1172.312    0.000 1172.312        0.000 2033.577    0.000 2033.577
106.00  1347.731  292.381    0.000  292.381       48.249 1134.437    0.000 1134.437        0.000 1802.653    0.000 1802.653
107.00  1359.362  304.852    0.000  304.852       67.359 1050.820    0.000 1050.820        0.000 1793.504    0.000 1793.504
108.00  1363.199  278.880    0.000  278.880       79.160 1138.804    0.000 1138.804        0.000 2151.400    0.000 2151.400
109.00  1503.729  207.511    0.000  207.511      228.143 1103.908    0.000 1103.908        0.000 2277.362    0.000 2277.362
110.00  1327.258  176.410    0.000  176.410       98.356 1031.752    0.000 1031.752        0.000 1665.216    0.000 1665.216
111.00  1373.891  284.025    0.000  284.025       81.060 1148.441    0.000 1148.441        0.000 1934.748    0.000 1934.748
112.00  1209.348  307.770    0.000  307.770       31.517 1102.269    0.000 1102.269        0.000 1904.489    0.000 1904.489
113.00  1224.001  263.062    0.000  263.062       51.837 1096.695    0.000 1096.695        0.000 1914.040    0.000 1914.040
114.00  1226.395  307.294    0.000  307.294       18.893 1269.069    0.000 1269.069        0.000 1921.586    0.000 1921.586
115.00  1288.882  318.175    0.000  318.175        5.620 1234.785    0.000 1234.785        0.000 2222.078    0.000 2222.078
116.00  1234.550  303.859    0.000  303.859       20.666 1246.925    0.000 1246.925        0.000 2124.757    0.000 2124.757
117.00  1180.784  318.034    0.000  318.034       11.068 1070.922    0.000 1070.922        0.000 1814.111    0.000 1814.111
118.00  1255.849  264.668    0.000  264.668       26.113 1237.723    0.000 1237.723        0.000 2135.217    0.000 2135.217
119.00  1237.149  269.023    0.000  269.023       24.038 1082.194    0.000 1082.194        0.000 1927.904    0.000 1927.904
120.00  1345.214  319.706    0.000  319.706       33.419 1218.898    0.000 1218.898        0.000 1942.583    0.000 1942.583
121.00  1316.011  259.740    0.000  259.740       46.001 1182.419    0.000 1182.419        0.000 1814.713    0.000 1814.713
122.00  1305.859  278.469    0.000  278.469        9.468 1190.423    0.000 1190.423        0.000 1786.865    0.000 1786.865
123.00  1342.927  304.808    0.000  304.808       62.169 1218.441    0.000 1218.441        0.000 1987.330    0.000 1987.330
124.00  1277.786  248.991    0.000  248.991       59.231 1047.101    0.000 1047.101        0.000 1744.135    0.000 1744.135
125.00  1386.980  230.141    0.000  230.141       61.479 1036.211    0.000 1036.211        0.000 1830.295    0.000 1830.295
126.00  1343.740  226.862    0.000  226.862      152.572  980.480    0.000  980.480        9.953 1818.329    0.000 1818.329
127.00  1299.840  226.326    0.000  226.326       78.902  996.517    0.000  996.517        0.000 1666.927    0.000 1666.927
128.00  1365.805  178.604    0.000  178.604       53.221 1094.268    0.000 1094.268       10.154 1763.336    0.000 1763.336
129.00  1304.227  314.660    0.000  314.660       54.690 1165.604    0.000 1165.604        0.000 1805.060    0.000 1805.060
130.00  1289.868  331.625    0.000  331.625        5.448 1197.906    0.000 1197.906        0.000 1905.596    0.000 1905.596
131.00  1239.467  265.435    0.000  265.435       84.003 1049.611    0.000 1049.611        0.000 1544.880    0.000 1544.880
132.00  1368.472  232.529    0.000  232.529       35.971  960.380    0.000  960.380        0.000 1724.036    0.000 1724.036
133.00  1342.863  265.110    0.000  265.110       42.715 1168.240    0.000 1168.240        0.000 1727.449    0.000 1727.449
134.00  1360.075  173.216    0.000  173.216      126.849  940.832    0.000  940.832        0.000 1825.672    0.000 1825.672
135.00  1383.453  226.403    0.000  226.403      109.941 1039.544    0.000 1039.544        0.000 1848.593    0.000 1848.593
136.00  1344.267  207.337    0.000  207.337      108.343 1034.221    0.000 1034.221        0.000 1817.728    0.000 1817.728
137.00  1352.889  144.910    0.000  144.910      172.373 1007.762    0.000 1007.762        0.000 1942.791    0.000 1942.791
138.00  1341.682  240.981    0.000  240.981       78.944 1020.558    0.000 1020.558        0.000 1712.973    0.000 1712.973
139.00  1362.160  185.887    0.000  185.887       78.427 1006.332    0.000 1006.332        0.000 1716.593    0.000 1716.593
140.00  1359.918  261.945    0.000  261.945      115.303  976.291    0.000  976.291        0.000 1806.972    0.000 1806.972
141.00  1322.408  208.156    0.000  208.156      112.235 1026.049    0.000 1026.049        0.000 1666.020    0.000 1666.020
142.00  1281.949  302.884    0.000  302.884      107.998 1052.160    0.000 1052.160        0.000 1834.716    0.000 1834.716
143.00  1336.722  239.898    0.000  239.898      189.278 1034.526    0.000 1034.526        0.000 2117.017    0.000 2117.017
144.00  1309.181  301.954    0.000  301.954      161.523 1100.064    0.000 1100.064        0.000 1883.781    0.000 1883.781
145.00  1286.624  294.040    0.000  294.040       94.164 1122.378    0.000 1122.378        0.000 1904.896    0.000 1904.896
146.00  1336.560  266.626    0.000  266.626      137.610 1074.862    0.000 1074.862        0.000 1986.626    0.000 1986.626
147.00  1256.733  280.745    0.000  280.745       86.641 1031.802    0.000 1031.802        0.000 1764.347    0.000 1764.347
148.00  1304.897  256.420    0.000  256.420      142.063 1051.946    0.000 1051.946        0.000 1809.786    0.000 1809.786
149.00  1280.330  270.489    0.000  270.489      157.672  994.923    0.000  994.923        0.000 1813.104    0.000 1813.104
150.00  1323.327  257.909    0.000  257.909      124.729  973.219    0.000  973.219        0.000 1782.439    0.000 1782.439
151.00  1298.259  311.401    0.000  311.401      124.555 1106.029    0.000 1106.029        0.000 1902.680    0.000 1902.680
152.00  1420.976  176.205    0.000  176.205      185.128 1054.369    0.000 1054.369        0.000 2055.990    0.000 2055.990
153.00  1359.912  298.120    0.000  298.120       84.480 1193.923    0.000 1193.923        0.000 2107.468    0.000 2107.468
154.00  1335.069  340.181    0.000  340.181       51.276 1124.235    0.000 1124.235        9.953 1788.273    0.000 1788.273
155.00  1349.523  336.311    0.000  336.311       76.352 1108.713    0.000 1108.713        0.000 1954.964    0.000 1954.964
156.00  1381.071  302.625    0.000  302.625       36.663 1088.352    0.000 1088.352        0.000 1883.482    0.000 1883.482
157.00  1319.287  269.586    0.000  269.586       87.073  985.893    0.000  985.893        0.000 1873.029    0.000 1873.029
158.00  1399.784  162.164    0.000  162.164      124.469 1084.070    0.000 1084.070        0.000 2055.592    0.000 2055.592
159.00  1519.523  140.024    0.000  140.024      185.042 1074.314    0.000 1074.314       19.906 2130.501    0.000 2130.501
160.00  1392.045  182.714    0.000  182.714      203.630 1110.760    0.000 1110.760        0.000 2157.747    0.000 2157.747
161.00  1347.404  206.473    0.000  206.473      180.068  983.135    0.000  983.135       19.906 1775.421    0.000 1775.421
162.00  1339.948  207.535    0.000  207.535      149.069  939.632    0.000  939.632        9.953 1600.086    0.000 1600.086
163.00  1227.816  283.733    0.000  283.733      131.734 1102.763    0.000 1102.763        0.000 2099.139    0.000 2099.139
164.00  1317.660  249.930    0.000  249.930      117.985 1129.010    0.000 1129.010        0.000 1926.926    0.000 1926.926
165.00  1267.248  241.184    0.000  241.184      192.780  930.133    0.000  930.133        0.000 1841.975    0.000 1841.975
166.00  1346.653  286.293    0.000  286.293      165.367 1028.745    0.000 1028.745        0.000 2143.269    0.000 2143.269
167.00  1314.255  337.966    0.000  337.966      256.367 1153.918    0.000 1153.918        0.000 2436.630    0.000 2436.630
168.00  1214.402  330.082    0.000  330.082      152.179 1048.681    0.000 1048.681        0.000 1834.234    0.000 1834.234
169.00  1315.883  316.933    0.000  316.933      224.426 1041.974    0.000 1041.974        0.000 2093.102    0.000 2093.102
170.00  1350.812  256.010    0.000  256.010      170.860  980.755    0.000  980.755        0.000 1814.426    0.000 1814.426
171.00  1353.206  238.619    0.000  238.619      305.311  879.808    0.000  879.808        0.000 1656.390    0.000 1656.390
172.00  1583.788  262.652    0.000  262.652      269.172  934.105    0.000  934.105        0.000 1664.425    0.000 1664.425
173.00  1546.687  193.182    0.000  193.182      381.706  982.569    0.000  982.569       10.154 2115.921    0.000 2115.921
174.00  1479.302  169.710    0.000  169.710      191.736 1117.777    0.000 1117.777        0.000 1991.541    0.000 1991.541
175.00  1517.777  147.274    0.000  147.274      173.928 1059.193    0.000 1059.193        0.000 2250.519    0.000 2250.519
176.00  1614.617  139.870    0.000  139.870      235.923 1134.032    0.000 1134.032        0.000 2063.825    0.000 2063.825
177.00  1493.869  216.501    0.000  216.501      201.596 1060.931    0.000 1060.931        0.000 1937.561    0.000 1937.561
178.00  1483.105  185.831    0.000  185.831      173.021 1084.451    0.000 1084.451        0.000 2127.264    0.000 2127.264
179.00  1495.361  216.187    0.000  216.187      194.291 1036.846    0.000 1036.846        0.000 2261.073    0.000 2261.073
180.00  1495.826  214.913    0.000  214.913      172.587 1076.314    0.000 1076.314        0.000 2374.066    0.000 2374.066
181.00  1407.702  270.177    0.000  270.177      129.829 1094.267    0.000 1094.267        0.000 1865.482    0.000 1865.482
182.00  1513.242  274.767    0.000  274.767      145.221 1074.421    0.000 1074.421        0.000 1978.279    0.000 1978.279
183.00  1342.041  288.895    0.000  288.895      201.468  919.946    0.000  919.946        0.000 1804.557    0.000 1804.557
184.00  1482.555  244.178    0.000  244.178      189.623  928.249    0.000  928.249        0.000 1814.108    0.000 1814.108
185.00  1401.745  217.147    0.000  217.147      198.053  989.163    0.000  989.163        0.000 1946.712    0.000 1946.712
186.00  1471.026  142.633    0.000  142.633      236.965  890.029    0.000  890.029        0.000 1827.379    0.000 1827.379
187.00  1442.029  169.301    0.000  169.301      215.134  753.115    0.000  753.115        0.000 1571.726    0.000 1571.726
188.00  1303.379  164.409    0.000  164.409      132.381  907.580    0.000  907.580        0.000 1707.143    0.000 1707.143
189.00  1345.871  165.266    0.000  165.266      173.628  866.898    0.000  866.898        0.000 1780.736    0.000 1780.736
190.00  1250.646  149.580    0.000  149.580      267.790  688.692    0.000  688.692        0.000 1597.063    0.000 1597.063
191.00  1333.800  113.657    0.000  113.657      181.670  808.365    0.000  808.365        0.000 1611.840    0.000 1611.840
192.00  1411.062  162.290    0.000  162.290      327.539  821.844    0.000  821.844        0.000 2001.805    0.000 2001.805
193.00  1378.558  155.830    0.000  155.830      191.956  890.925    0.000  890.925        0.000 1701.914    0.000 1701.914
194.00  1406.832  133.998    0.000  133.998      179.940  827.637    0.000  827.637        0.000 1504.867    0.000 1504.867
195.00  1392.508  138.356    0.000  138.356      178.122  900.531    0.000  900.531        0.000 1750.172    0.000 1750.172
196.00  1341.230  159.800    0.000  159.800      185.820  814.121    0.000  814.121        0.000 1553.536    0.000 1553.536
197.00  1372.072  161.610    0.000  161.610      214.658  828.001    0.000  828.001        0.000 1562.285    0.000 1562.285
198.00  1267.030  159.781    0.000  159.781      184.868  868.068    0.000  868.068        0.000 1682.917    0.000 1682.917
199.00  1333.432  130.516    0.000  130.516      357.063  730.483    0.000  730.483        0.000 1670.141    0.000 1670.141
200.00  1268.469  224.627    0.000  224.627      145.222  932.219    0.000  932.219        0.000 1727.750    0.000 1727.750
201.00  1270.891  233.850    0.000  233.850      169.473  891.856    0.000  891.856        0.000 1582.991    0.000 1582.991
202.00  1250.578  193.970    0.000  193.970      203.112  802.179    0.000  802.179        0.000 1493.210    0.000 1493.210
203.00  1279.130  175.740    0.000  175.740      272.934  769.624    0.000  769.624        0.000 1927.513    0.000 1927.513
204.00  1317.000  186.548    0.000  186.548      225.076  905.158    0.000  905.158        0.000 1736.596    0.000 1736.596
205.00  1323.494  132.579    0.000  132.579      121.617  926.248    0.000  926.248        0.000 1669.137    0.000 1669.137
206.00  1326.732  174.066    0.000  174.066      241.632  956.694    0.000  956.694        0.000 1764.045    0.000 1764.045
207.00  1346.690  209.322    0.000  209.322      142.494 1016.092    0.000 1016.092        0.000 1888.402    0.000 1888.402
208.00  1308.086  148.611    0.000  148.611      192.344  936.248    0.000  936.248        0.000 1828.285    0.000 1828.285
209.00  1309.603  163.488    0.000  163.488      168.828  970.181    0.000  970.181        0.000 2036.386    0.000 2036.386
210.00  1331.750  172.740    0.000  172.740      198.269 1016.833    0.000 1016.833        0.000 1936.058    0.000 1936.058
211.00  1417.591  162.994    0.000  162.994      172.156  962.966    0.000  962.966        0.000 1915.549    0.000 1915.549
212.00  1470.934  112.833    0.000  112.833      250.367  836.243    0.000  836.243        0.000 1674.771    0.000 1674.771
213.00  1350.182  142.345    0.000  142.345      272.715  867.467    0.000  867.467        0.000 1623.605    0.000 1623.605
214.00  1281.214  195.917    0.000  195.917      117.812  988.125    0.000  988.125        0.000 1703.726    0.000 1703.726
215.00  1306.369  154.890    0.000  154.890      187.242  925.311    0.000  925.311        0.000 1726.448    0.000 1726.448
216.00  1336.429  144.439    0.000  144.439      224.770  929.061    0.000  929.061        0.000 1799.830    0.000 1799.830
217.00  1351.428  156.556    0.000  156.556      222.179  931.657    0.000  931.657        0.000 1798.727    0.000 1798.727
218.00  1409.653  169.612    0.000  169.612      187.591  933.785    0.000  933.785        0.000 1737.006    0.000 1737.006
219.00  1330.470  174.679    0.000  174.679      262.338  841.168    0.000  841.168        0.000 1699.402    0.000 1699.402
220.00  1316.198  171.065    0.000  171.065      130.002  975.710    0.000  975.710        0.000 1657.178    0.000 1657.178
221.00  1434.611  124.757    0.000  124.757      250.450  860.844    0.000  860.844        0.000 1657.177    0.000 1657.177
222.00  1396.032  205.893    0.000  205.893      198.229  959.854    0.000  959.854        0.000 1631.042    0.000 1631.042
223.00  1390.611  155.545    0.000  155.545      161.651  933.866    0.000  933.866        0.000 1677.887    0.000 1677.887
224.00  1423.844  186.668    0.000  186.668      260.007  961.884    0.000  961.884        0.000 1863.773    0.000 1863.773
225.00  1422.668  209.998    0.000  209.998      277.342  827.903    0.000  827.903        0.000 1767.464    0.000 1767.464
226.00  1458.255  240.453    0.000  240.453      189.495 1047.009    0.000 1047.009        0.000 1829.593    0.000 1829.593
227.00  1353.120  230.068    0.000  230.068       84.693  998.498    0.000  998.498        0.000 1849.196    0.000 1849.196
228.00  1453.797  171.593    0.000  171.593      223.776  831.919    0.000  831.919        0.000 1586.503    0.000 1586.503
229.00  1274.652  170.447    0.000  170.447       66.234  935.985    0.000  935.985        0.000 1830.396    0.000 1830.396
230.00  1283.592  205.498    0.000  205.498      174.664  932.906    0.000  932.906        0.000 1943.289    0.000 1943.289
231.00  1315.347  217.201    0.000  217.201       28.491 1077.011    0.000 1077.011        0.000 1940.377    0.000 1940.377
232.00  1364.456  232.808    0.000  232.808       37.136 1052.369    0.000 1052.369        0.000 1766.254    0.000 1766.254
233.00  1362.701  219.866    0.000  219.866       64.243 1041.049    0.000 1041.049        0.000 1915.350    0.000 1915.350
234.00  1489.256  155.098    0.000  155.098       79.291 1125.437    0.000 1125.437        0.000 1809.185    0.000 1809.185
235.00  1375.895  197.541    0.000  197.541      122.911  967.284    0.000  967.284        0.000 1713.575    0.000 1713.575
236.00  1287.902  235.657    0.000  235.657      137.182  916.739    0.000  916.739        0.000 1813.400    0.000 1813.400
237.00  1439.807  233.455    0.000  233.455       85.777 1041.470    0.000 1041.470        0.000 1797.619    0.000 1797.619
238.00  1378.621  212.557    0.000  212.557       48.682  963.957    0.000  963.957        0.000 1506.984    0.000 1506.984
239.00  1441.413  173.487    0.000  173.487       37.570 1166.109    0.000 1166.109        0.000 2082.530    0.000 2082.530
240.00  1265.756  252.599    0.000  252.599      107.390  958.461    0.000  958.461        0.000 1857.235    0.000 1857.235
241.00  1396.763  255.738    0.000  255.738       86.898 1027.158    0.000 1027.158        0.000 1780.327    0.000 1780.327
242.00  1374.813  207.117    0.000  207.117      109.336 1024.959    0.000 1024.959        0.000 1886.894    0.000 1886.894
243.00  1374.685  217.749    0.000  217.749       26.286 1056.170    0.000 1056.170        0.000 1696.480    0.000 1696.480
244.00  1502.521  127.070    0.000  127.070       32.123 1039.958    0.000 1039.958        0.000 1657.273    0.000 1657.273
245.00  1551.179  156.970    0.000  156.970      197.446  964.078    0.000  964.078        0.000 1791.282    0.000 1791.282
246.00  1483.066  174.843    0.000  174.843      102.894 1030.362    0.000 1030.362        0.000 1815.514    0.000 1815.514
247.00  1495.038  153.257    0.000  153.257      104.972 1153.661    0.000 1153.661        0.000 1906.797    0.000 1906.797
248.00  1429.565  184.255    0.000  184.255       68.569 1113.371    0.000 1113.371        0.000 1834.717    0.000 1834.717
249.00  1451.517  183.562    0.000  183.562      326.890  868.145    0.000  868.145        0.000 1839.144    0.000 1839.144
250.00  1440.714  196.755    0.000  196.755      160.182  986.090    0.000  986.090        0.000 1878.045    0.000 1878.045
251.00  1472.253  150.518    0.000  150.518       85.730 1133.596    0.000 1133.596        0.000 1890.405    0.000 1890.405
252.00  1449.452  165.088    0.000  165.088      159.792 1022.368    0.000 1022.368        0.000 1803.757    0.000 1803.757
253.00  1442.758  139.248    0.000  139.248      118.806  909.744    0.000  909.744        0.000 1564.994    0.000 1564.994
254.00  1502.980  110.929    0.000  110.929      306.871  820.199    0.000  820.199        0.000 1798.423    0.000 1798.423
255.00  1567.771  188.392    0.000  188.392      174.405  970.921    0.000  970.921        0.000 1835.426    0.000 1835.426
256.00  1550.170  205.891    0.000  205.891      272.458 1120.209    0.000 1120.209        0.000 2196.539    0.000 2196.539
257.00  1414.288  213.934    0.000  213.934      254.081  965.692    0.000  965.692        0.000 2049.964    0.000 2049.964
258.00  1388.313  127.642    0.000  127.642      268.348  884.185    0.000  884.185        0.000 1881.866    0.000 1881.866
259.00  1435.894  159.714    0.000  159.714      191.652 1071.643    0.000 1071.643        0.000 2263.886    0.000 2263.886
260.00  1491.806  199.956    0.000  199.956      345.693  917.910    0.000  917.910        0.000 2214.429    0.000 2214.429
261.00  1332.433  163.538    0.000  163.538      215.952  904.377    0.000  904.377        0.000 1950.829    0.000 1950.829
262.00  1347.619  236.006    0.000  236.006      186.725 1055.181    0.000 1055.181        0.000 1898.455    0.000 1898.455
263.00  1270.044  244.408    0.000  244.408       71.898  934.295    0.000  934.295        0.000 1758.712    0.000 1758.712
264.00  1341.623  255.406    0.000  255.406      126.286 1033.783    0.000 1033.783        0.000 1763.040    0.000 1763.040
265.00  1418.418  228.151    0.000  228.151      241.459  944.383    0.000  944.383        0.000 2077.512    0.000 2077.512
266.00  1446.539  212.949    0.000  212.949       69.347 1058.286    0.000 1058.286        0.000 2013.663    0.000 2013.663
267.00  1368.257  161.681    0.000  161.681      188.106 1005.061    0.000 1005.061        0.000 1917.653    0.000 1917.653
268.00  1426.668  198.768    0.000  198.768      291.785  983.545    0.000  983.545       39.811 2093.292    0.000 2093.292
269.00  1381.058  141.171    0.000  141.171      114.221 1079.125    0.000 1079.125        0.000 1911.014    0.000 1911.014
270.00  1418.521  165.980    0.000  165.980       98.183 1131.095    0.000 1131.095        0.000 1977.873    0.000 1977.873
271.00  1399.921  164.801    0.000  164.801        7.566 1259.629    0.000 1259.629        0.000 1939.472    0.000 1939.472
272.00  1300.217  215.111    0.000  215.111      161.001 1063.650    0.000 1063.650        0.000 2054.680    0.000 2054.680
273.00  1480.450  173.805    0.000  173.805      100.257 1149.818    0.000 1149.818        0.000 1941.782    0.000 1941.782
274.00  1438.354  158.035    0.000  158.035      153.003  965.769    0.000  965.769        0.000 1802.043    0.000 1802.043
275.00  1451.027  218.467    0.000  218.467      232.072 1080.815    0.000 1080.815        0.000 2429.672    0.000 2429.672
276.00  1512.753  113.377    0.000  113.377       98.312 1095.907    0.000 1095.907        0.000 1937.963    0.000 1937.963
277.00  1419.408  217.405    0.000  217.405      215.691 1039.876    0.000 1039.876        0.000 2251.729    0.000 2251.729
278.00  1430.702  188.433    0.000  188.433      105.015 1001.480    0.000 1001.480        0.000 1850.096    0.000 1850.096
279.00  1407.737  182.134    0.000  182.134       67.531 1019.381    0.000 1019.381        0.000 1487.172    0.000 1487.172
280.00  1428.443  161.150    0.000  161.150       96.412 1069.580    0.000 1069.580        0.000 1777.615    0.000 1777.615
281.00  1504.268  157.974    0.000  157.974      149.287 1037.795    0.000 1037.795        0.000 1916.349    0.000 1916.349
282.00  1497.959  201.580    0.000  201.580       39.385 1175.282    0.000 1175.282        0.000 1911.123    0.000 1911.123
283.00  1399.490  203.165    0.000  203.165      155.769 1068.061    0.000 1068.061        0.000 2012.155    0.000 2012.155
284.00  1439.038  253.256    0.000  253.256       23.606 1140.875    0.000 1140.875        0.000 2072.081    0.000 2072.081
285.00  1398.340  211.636    0.000  211.636      118.159 1041.823    0.000 1041.823        0.000 1919.067    0.000 1919.067
286.00  1452.398  226.482    0.000  226.482      251.664  970.800    0.000  970.800        0.000 1820.550    0.000 1820.550
287.00  1439.460  186.914    0.000  186.914      273.540  820.860    0.000  820.860        0.000 1949.633    0.000 1949.633
288.00  1310.145  186.837    0.000  186.837      267.315  823.968    0.000  823.968        0.000 1882.877    0.000 1882.877
289.00  1425.723  135.369    0.000  135.369      143.015 1038.836    0.000 1038.836        0.000 1686.638    0.000 1686.638
290.00  1495.446  140.516    0.000  140.516      262.517  949.304    0.000  949.304        0.000 2046.647    0.000 2046.647
291.00  1405.500  156.282    0.000  156.282       91.872 1138.794    0.000 1138.794        0.000 2249.619    0.000 2249.619
292.00  1387.919  173.015    0.000  173.015      173.931 1021.157    0.000 1021.157        0.000 2176.331    0.000 2176.331
293.00  1405.034  222.776    0.000  222.776      107.864 1177.530    0.000 1177.530        0.000 2415.093    0.000 2415.093
294.00  1473.041  119.669    0.000  119.669       98.660 1119.635    0.000 1119.635        0.000 2204.783    0.000 2204.783
295.00  1434.048  118.473    0.000  118.473        7.436 1363.088    0.000 1363.088        0.000 2334.466    0.000 2334.466
296.00  1403.437  182.688    0.000  182.688       49.027 1226.385    0.000 1226.385        0.000 2315.165    0.000 2315.165
297.00  1392.712  182.180    0.000  182.180       77.345 1191.754    0.000 1191.754        0.000 2351.765    0.000 2351.765
298.00  1399.087  190.457    0.000  190.457        9.079 1202.961    0.000 1202.961        0.000 2211.825    0.000 2211.825
299.00  1358.432  234.366    0.000  234.366        9.252 1218.528    0.000 1218.528        0.000 2037.205    0.000 2037.205
300.00  1364.891  288.427    0.000  288.427       45.309 1375.388    0.000 1375.388        0.000 2345.647    0.000 2345.647
301.00  1440.033  226.170    0.000  226.170       23.952 1305.254    0.000 1305.254        0.000 2270.238    0.000 2270.238
302.00  1432.060  193.055    0.000  193.055      140.252 1295.868    0.000 1295.868       10.154 2285.316    0.000 2285.316
303.00  1422.068  119.182    0.000  119.182       71.595 1117.310    0.000 1117.310        0.000 2094.700    0.000 2094.700
304.00  1445.166  168.384    0.000  168.384      118.373 1182.545    0.000 1182.545        0.000 2096.912    0.000 2096.912
305.00  1492.929  110.371    0.000  110.371       84.908 1166.668    0.000 1166.668        0.000 2232.419    0.000 2232.419
306.00  1529.063  150.246    0.000  150.246       48.941 1242.111    0.000 1242.111        0.000 2291.331    0.000 2291.331
307.00  1462.506  190.397    0.000  190.397       28.187 1255.479    0.000 1255.479        0.000 2302.494    0.000 2302.494
308.00  1382.641  157.293    0.000  157.293       63.032 1209.472    0.000 1209.472        0.000 2235.129    0.000 2235.129
309.00  1327.714  251.478    0.000  251.478       11.327 1222.284    0.000 1222.284        0.000 2340.603    0.000 2340.603
310.00  1445.656  203.335    0.000  203.335       68.483 1259.769    0.000 1259.769        0.000 2219.263    0.000 2219.263
311.00  1627.676  217.304    0.000  217.304      117.767 1208.320    0.000 1208.320        0.000 2370.456    0.000 2370.456
312.00  1445.318  187.379    0.000  187.379       36.619 1315.413    0.000 1315.413        0.000 2449.282    0.000 2449.282
313.00  1452.233  199.317    0.000  199.317       84.090 1278.187    0.000 1278.187        0.000 2386.648    0.000 2386.648
314.00  1495.406  211.553    0.000  211.553       20.493 1245.158    0.000 1245.158        0.000 2341.304    0.000 2341.304
315.00  1436.931  190.805    0.000  190.805       20.839 1294.398    0.000 1294.398        0.000 2399.914    0.000 2399.914
316.00  1359.100  222.837    0.000  222.837       52.313 1173.511    0.000 1173.511        0.000 2164.864    0.000 2164.864
317.00  1322.575  216.814    0.000  216.814       14.959 1193.444    0.000 1193.444        0.000 2179.442    0.000 2179.442
318.00  1366.633  257.303    0.000  257.303      119.240 1052.174    0.000 1052.174        0.000 2455.723    0.000 2455.723
319.00  1438.838  226.312    0.000  226.312      250.455 1074.628    0.000 1074.628       29.858 2342.803    0.000 2342.803
320.00  1439.665  216.393    0.000  216.393      131.864 1114.139    0.000 1114.139        0.000 2437.810    0.000 2437.810
321.00  1325.967  253.786    0.000  253.786       98.315 1208.615    0.000 1208.615        0.000 2462.248    0.000 2462.248
322.00  1364.606  250.592    0.000  250.592      124.903 1199.692    0.000 1199.692        0.000 2572.146    0.000 2572.146
323.00  1419.487  218.992    0.000  218.992      197.926  993.785    0.000  993.785        0.000 2268.016    0.000 2268.016
324.00  1412.452  243.767    0.000  243.767      111.199 1186.703    0.000 1186.703        0.000 2253.845    0.000 2253.845
325.00  1466.855  223.125    0.000  223.125      165.068 1142.255    0.000 1142.255        0.000 2509.500    0.000 2509.500
326.00  1436.449  139.178    0.000  139.178      192.868 1053.410    0.000 1053.410        0.000 2441.943    0.000 2441.943
327.00  1444.812  166.631    0.000  166.631      243.322  945.242    0.000  945.242       19.906 2019.001    0.000 2019.001
328.00  1463.833  209.080    0.000  209.080      222.137 1056.877    0.000 1056.877        0.000 2069.070    0.000 2069.070
329.00  1529.408  210.248    0.000  210.248      208.649 1186.276    0.000 1186.276        0.000 2400.731    0.000 2400.731
330.00  1384.165  216.461    0.000  216.461      183.053 1051.861    0.000 1051.861        0.000 2170.107    0.000 2170.107
331.00  1401.623  228.800    0.000  228.800      180.414 1044.810    0.000 1044.810        0.000 2274.959    0.000 2274.959
332.00  1362.318  253.510    0.000  253.510      282.145  985.236    0.000  985.236        0.000 2214.441    0.000 2214.441
333.00  1476.357  208.785    0.000  208.785      227.325 1064.913    0.000 1064.913        0.000 2292.751    0.000 2292.751
334.00  1466.123  156.089    0.000  156.089      238.003 1030.110    0.000 1030.110       29.858 2280.490    0.000 2280.490
335.00  1560.063  157.746    0.000  157.746      167.489 1142.250    0.000 1142.250        0.000 2343.420    0.000 2343.420
336.00  1441.742  198.887    0.000  198.887      263.123 1023.150    0.000 1023.150        0.000 2360.311    0.000 2360.311
337.00  1518.585  127.606    0.000  127.606      227.325 1004.290    0.000 1004.290        0.000 2252.135    0.000 2252.135
338.00  1460.843  191.144    0.000  191.144      300.002 1023.541    0.000 1023.541       19.906 2505.286    0.000 2505.286
339.00  1386.590  203.619    0.000  203.619      184.264 1064.300    0.000 1064.300       30.462 2205.693    0.000 2205.693
340.00  1366.210  229.226    0.000  229.226      250.499  987.519    0.000  987.519       10.154 2118.027    0.000 2118.027
341.00  1315.848  213.866    0.000  213.866      218.506 1012.603    0.000 1012.603       99.528 2248.421    0.000 2248.421
342.00  1368.893  196.871    0.000  196.871      261.481  934.219    0.000  934.219       59.918 1960.896    0.000 1960.896
343.00  1400.705  188.256    0.000  188.256      273.196  982.948    0.000  982.948      110.687 2100.237    0.000 2100.237
344.00  1524.461  237.126    0.000  237.126      262.170 1060.201    0.000 1060.201        0.000 2412.088    0.000 2412.088
345.00  1433.037  298.372    0.000  298.372      207.783 1051.121    0.000 1051.121       50.568 2362.020    0.000 2362.020
346.00  1490.130  285.088    0.000  285.088      288.199 1119.728    0.000 1119.728       99.528 2435.003    0.000 2435.003
347.00  1406.467  263.855    0.000  263.855      214.701 1006.626    0.000 1006.626       70.273 2315.573    0.000 2315.573
348.00  1402.468  314.385    0.000  314.385      203.460 1128.249    0.000 1128.249        0.000 2577.361    0.000 2577.361
349.00  1462.689  188.285    0.000  188.285      193.428 1045.287    0.000 1045.287       29.858 2316.282    0.000 2316.282
350.00  1390.264  212.184    0.000  212.184      273.629 1027.034    0.000 1027.034       30.261 2465.767    0.000 2465.767
351.00  1356.750  244.757    0.000  244.757      120.364 1321.360    0.000 1321.360        0.000 2641.791    0.000 2641.791
352.00  1507.895  216.527    0.000  216.527      101.730 1415.924    0.000 1415.924        0.000 2260.478    0.000 2260.478
353.00  1519.546  233.515    0.000  233.515      125.853 1374.756    0.000 1374.756        0.000 2210.005    0.000 2210.005
354.00  1433.075  184.308    0.000  184.308      191.396 1150.851    0.000 1150.851        0.000 2462.942    0.000 2462.942
355.00  1483.548  158.038    0.000  158.038      146.606 1193.736    0.000 1193.736        0.000 2293.541    0.000 2293.541
356.00  1371.613  161.181    0.000  161.181      172.587 1093.820    0.000 1093.820        0.000 2286.905    0.000 2286.905
357.00  1389.358  188.177    0.000  188.177      307.135  934.947    0.000  934.947       99.528 2160.650    0.000 2160.650
358.00  1453.384  248.064    0.000  248.064      308.779  963.410    0.000  963.410      180.156 1974.774    0.000 1974.774
359.00  1387.613  265.162    0.000  265.162      352.186  916.108    0.000  916.108       89.575 2032.378    0.000 2032.378
360.00  1349.250  277.208    0.000  277.208      280.200  973.777    0.000  973.777       20.107 2331.360    0.000 2331.360
361.00  1560.383  209.245    0.000  209.245      288.630  991.674    0.000  991.674        0.000 2433.702    0.000 2433.702
362.00  1514.712  227.598    0.000  227.598       82.923 1241.213    0.000 1241.213        0.000 2329.143    0.000 2329.143
363.00  1491.190  245.799    0.000  245.799      216.473 1107.502    0.000 1107.502        0.000 2345.639    0.000 2345.639
364.00  1473.741  184.370    0.000  184.370      104.194 1235.727    0.000 1235.727        0.000 2403.338    0.000 2403.338
365.00  1500.281  207.431    0.000  207.431      218.894 1110.218    0.000 1110.218        0.000 2131.295    0.000 2131.295
366.00  1355.504  333.840    0.000  333.840       39.602 1269.959    0.000 1269.959        0.000 2137.729    0.000 2137.729
367.00  1429.611  289.893    0.000  289.893       79.897 1191.537    0.000 1191.537        0.000 2208.606    0.000 2208.606
368.00  1377.939  310.335    0.000  310.335      119.586 1175.875    0.000 1175.875        0.000 2250.419    0.000 2250.419
369.00  1347.469  348.295    0.000  348.295       45.136 1238.655    0.000 1238.655        0.000 2291.942    0.000 2291.942
370.00  1372.680  257.674    0.000  257.674       37.138 1059.849    0.000 1059.849        0.000 1999.193    0.000 1999.193
371.00  1303.585  259.220    0.000  259.220       12.711 1264.254    0.000 1264.254        0.000 2205.381    0.000 2205.381
372.00  1310.346  224.141    0.000  224.141       36.317 1129.458    0.000 1129.458        0.000 2100.431    0.000 2100.431
373.00  1292.469  309.963    0.000  309.963       54.475 1096.468    0.000 1096.468        0.000 2131.396    0.000 2131.396
374.00  1342.594  321.496    0.000  321.496       16.688 1285.833    0.000 1285.833        0.000 2340.199    0.000 2340.199
375.00  1243.447  384.225    0.000  384.225       76.265 1258.852    0.000 1258.852        0.000 2311.950    0.000 2311.950
376.00  1368.917  257.411    0.000  257.411       15.218 1198.459    0.000 1198.459        0.000 2039.206    0.000 2039.206
377.00  1392.394  282.085    0.000  282.085       16.688 1224.789    0.000 1224.789        0.000 2280.084    0.000 2280.084
378.00  1427.765  271.892    0.000  271.892       35.538 1168.368    0.000 1168.368        0.000 2148.385    0.000 2148.385
379.00  1431.578  228.244    0.000  228.244       67.661 1136.806    0.000 1136.806        0.000 2310.545    0.000 2310.545
380.00  1428.893  282.616    0.000  282.616       61.998 1229.505    0.000 1229.505        0.000 2119.936    0.000 2119.936
381.00  1521.880  311.094    0.000  311.094       92.954 1216.621    0.000 1216.621        0.000 2511.815    0.000 2511.815
382.00  1399.981  283.664    0.000  283.664       22.395 1270.441    0.000 1270.441        0.000 2221.472    0.000 2221.472
383.00  1431.236  322.188    0.000  322.188       18.245 1390.774    0.000 1390.774        0.000 2495.030    0.000 2495.030
384.00  1465.680  246.099    0.000  246.099       55.296 1340.098    0.000 1340.098        0.000 2365.041    0.000 2365.041
385.00  1453.088  263.543    0.000  263.543        3.632 1174.254    0.000 1174.254        0.000 2159.047    0.000 2159.047
386.00  1413.698  273.990    0.000  273.990        5.620 1296.902    0.000 1296.902        0.000 2490.599    0.000 2490.599
387.00  1373.946  246.134    0.000  246.134       46.347 1284.536    0.000 1284.536        0.000 2459.130    0.000 2459.130
388.00  1317.996  268.248    0.000  268.248        3.718 1203.724    0.000 1203.724        0.000 2214.627    0.000 2214.627
389.00  1339.534  250.015    0.000  250.015       27.668 1290.749    0.000 1290.749        0.000 2272.829    0.000 2272.829
390.00  1341.846  326.804    0.000  326.804       34.111 1355.225    0.000 1355.225        0.000 2200.861    0.000 2200.861
391.00  1406.572  245.369    0.000  245.369       60.355 1365.119    0.000 1365.119        0.000 2423.034    0.000 2423.034
392.00  1406.562  214.373    0.000  214.373      129.962 1295.587    0.000 1295.587        0.000 2485.355    0.000 2485.355
393.00  1417.560  311.258    0.000  311.258      224.595 1351.769    0.000 1351.769        0.000 2536.042    0.000 2536.042
394.00  1313.854  354.928    0.000  354.928      172.505 1373.515    0.000 1373.515       19.906 2356.492    0.000 2356.492
395.00  1346.941  350.151    0.000  350.151      166.236 1421.453    0.000 1421.453        0.000 2624.902    0.000 2624.902
396.00  1312.197  347.656    0.000  347.656       87.851 1386.126    0.000 1386.126        0.000 2508.887    0.000 2508.887
397.00  1365.413  251.765    0.000  251.765      105.621 1392.049    0.000 1392.049        0.000 2470.281    0.000 2470.281
398.00  1299.868  328.235    0.000  328.235       65.975 1263.952    0.000 1263.952        0.000 2141.239    0.000 2141.239
399.00  1277.050  341.343    0.000  341.343      105.492 1252.923    0.000 1252.923        0.000 2340.094    0.000 2340.094
400.00  1269.953  336.638    0.000  336.638       16.947 1322.797    0.000 1322.797        0.000 2179.744    0.000 2179.744
401.00  1336.496  238.639    0.000  238.639       90.100 1264.045    0.000 1264.045        0.000 2471.292    0.000 2471.292
402.00  1364.018  298.304    0.000  298.304       41.505 1323.528    0.000 1323.528        0.000 2369.752    0.000 2369.752
403.00  1294.037  230.954    0.000  230.954      152.876 1095.031    0.000 1095.031        0.000 2363.210    0.000 2363.210
404.00  1272.499  335.569    0.000  335.569       63.987 1147.389    0.000 1147.389        0.000 2194.618    0.000 2194.618
405.00  1285.632  251.170    0.000  251.170      131.518 1164.595    0.000 1164.595        0.000 2249.412    0.000 2249.412
406.00  1318.712  255.175    0.000  255.175      183.138 1144.070    0.000 1144.070        0.000 2348.941    0.000 2348.941
407.00  1314.398  269.092    0.000  269.092      154.345 1273.818    0.000 1273.818        0.000 2248.110    0.000 2248.110
408.00  1357.066  214.784    0.000  214.784      150.801 1222.567    0.000 1222.567        0.000 2214.622    0.000 2214.622
409.00  1269.437  310.146    0.000  310.146      109.294 1308.102    0.000 1308.102        0.000 2452.995    0.000 2452.995
410.00  1416.557  194.011    0.000  194.011      126.675 1250.348    0.000 1250.348        0.000 2452.796    0.000 2452.796
411.00  1466.497  132.167    0.000  132.167       54.259 1195.942    0.000 1195.942        0.000 2203.772    0.000 2203.772
412.00  1409.739  179.584    0.000  179.584      110.030 1223.275    0.000 1223.275        0.000 2323.205    0.000 2323.205
413.00  1392.855  204.861    0.000  204.861      272.894 1075.494    0.000 1075.494        0.000 2296.663    0.000 2296.663
414.00  1348.694  191.975    0.000  191.975      301.774  917.651    0.000  917.651       99.528 1938.775    0.000 1938.775
415.00  1456.527  182.207    0.000  182.207       87.419 1208.275    0.000 1208.275        0.000 2272.441    0.000 2272.441
416.00  1482.196  134.056    0.000  134.056       97.104 1237.585    0.000 1237.585        0.000 2329.545    0.000 2329.545
417.00  1367.385  260.593    0.000  260.593       80.589 1359.593    0.000 1359.593        0.000 2242.578    0.000 2242.578
418.00  1247.885  273.177    0.000  273.177       14.959 1249.645    0.000 1249.645        0.000 2297.371    0.000 2297.371
419.00  1253.861  244.334    0.000  244.334       23.864 1342.375    0.000 1342.375        0.000 2113.590    0.000 2113.590
420.00  1413.483  200.549    0.000  200.549       67.186 1272.342    0.000 1272.342        0.000 2242.581    0.000 2242.581
421.00  1315.773  223.237    0.000  223.237       24.384 1329.548    0.000 1329.548        0.000 2178.144    0.000 2178.144
422.00  1354.734  212.442    0.000  212.442       54.734 1285.962    0.000 1285.962        0.000 2100.027    0.000 2100.027
423.00  1403.742  318.396    0.000  318.396      161.307 1381.856    0.000 1381.856        0.000 2459.834    0.000 2459.834
424.00  1358.432  300.119    0.000  300.119      127.628 1272.208    0.000 1272.208        0.000 2399.915    0.000 2399.915
425.00  1343.349  275.910    0.000  275.910       76.525 1272.640    0.000 1272.640        0.000 2525.177    0.000 2525.177
426.00  1328.850  249.853    0.000  249.853       86.728 1249.005    0.000 1249.005        0.000 2328.040    0.000 2328.040
427.00  1340.367  241.506    0.000  241.506       66.235 1292.058    0.000 1292.058        0.000 2447.167    0.000 2447.167
428.00  1211.585  286.300    0.000  286.300      164.377 1286.009    0.000 1286.009        0.000 2590.636    0.000 2590.636
429.00  1305.561  245.079    0.000  245.079       85.604 1214.944    0.000 1214.944        0.000 2213.140    0.000 2213.140
430.00  1329.570  223.285    0.000  223.285       60.355 1206.060    0.000 1206.060        0.000 2192.920    0.000 2192.920
431.00  1352.829  160.837    0.000  160.837      134.111 1146.959    0.000 1146.959        0.000 2179.749    0.000 2179.749
432.00  1274.554  258.068    0.000  258.068      213.101 1125.556    0.000 1125.556        0.000 2365.527    0.000 2365.527
433.00  1345.518  258.235    0.000  258.235      177.389 1100.485    0.000 1100.485        0.000 2132.298    0.000 2132.298
434.00  1386.418  279.082    0.000  279.082      139.516 1168.886    0.000 1168.886        0.000 2191.814    0.000 2191.814
435.00  1428.536  160.897    0.000  160.897       62.817 1248.305    0.000 1248.305        0.000 2362.918    0.000 2362.918
436.00  1368.858  226.029    0.000  226.029       96.887 1235.247    0.000 1235.247        0.000 2182.262    0.000 2182.262
437.00  1419.093  181.439    0.000  181.439      113.100 1192.356    0.000 1192.356        0.000 2376.696    0.000 2376.696
438.00  1378.860  242.557    0.000  242.557      161.650 1240.008    0.000 1240.008        0.000 2569.117    0.000 2569.117
439.00  1358.783  228.851    0.000  228.851       85.258 1281.858    0.000 1281.858        0.000 2115.714    0.000 2115.714
440.00  1336.409  221.581    0.000  221.581      111.325 1150.209    0.000 1150.209        0.000 2233.532    0.000 2233.532
441.00  1446.204  200.086    0.000  200.086       66.318 1222.018    0.000 1222.018        0.000 2220.564    0.000 2220.564
442.00  1417.396  150.840    0.000  150.840      172.761 1140.827    0.000 1140.827        0.000 2329.545    0.000 2329.545
443.00  1287.416  237.142    0.000  237.142       54.475 1171.306    0.000 1171.306        0.000 2195.232    0.000 2195.232
444.00  1315.217  215.892    0.000  215.892        7.609 1163.005    0.000 1163.005        0.000 1990.447    0.000 1990.447
445.00  1312.140  224.944    0.000  224.944        3.805 1218.387    0.000 1218.387        0.000 2188.395    0.000 2188.395
446.00  1382.534  216.865    0.000  216.865      157.156 1192.534    0.000 1192.534        0.000 2471.192    0.000 2471.192
447.00  1275.572  219.203    0.000  219.203       34.501 1298.631    0.000 1298.631        0.000 2502.558    0.000 2502.558
448.00  1279.747  226.478    0.000  226.478       82.404 1212.810    0.000 1212.810        0.000 2333.365    0.000 2333.365
449.00  1356.715  180.206    0.000  180.206       13.142 1282.806    0.000 1282.806        0.000 2282.293    0.000 2282.293
450.00  1460.848  178.712    0.000  178.712      154.346 1220.773    0.000 1220.773        0.000 2383.840    0.000 2383.840
451.00  1402.812  187.080    0.000  187.080       61.435 1307.238    0.000 1307.238        0.000 2172.014    0.000 2172.014
452.00  1504.404  192.404    0.000  192.404       74.536 1234.339    0.000 1234.339        0.000 2035.182    0.000 2035.182
453.00  1457.912  203.656    0.000  203.656       50.409 1346.711    0.000 1346.711        0.000 2230.216    0.000 2230.216
454.00  1492.093  204.724    0.000  204.724       62.343 1346.622    0.000 1346.622        0.000 2401.931    0.000 2401.931
455.00  1418.805  139.498    0.000  139.498       80.977 1187.039    0.000 1187.039        0.000 2114.302    0.000 2114.302
456.00  1472.129  135.330    0.000  135.330      181.886 1100.275    0.000 1100.275        0.000 2481.453    0.000 2481.453
457.00  1463.417  112.612    0.000  112.612       73.108 1160.850    0.000 1160.850        0.000 2399.517    0.000 2399.517
458.00  1346.353  124.422    0.000  124.422       25.422 1169.972    0.000 1169.972        0.000 2174.526    0.000 2174.526
459.00  1404.698  162.195    0.000  162.195       69.002 1165.512    0.000 1165.512        0.000 2402.528    0.000 2402.528
460.00  1373.295  203.793    0.000  203.793       33.550 1199.192    0.000 1199.192        0.000 2208.304    0.000 2208.304
461.00  1325.060  132.513    0.000  132.513       40.251 1134.511    0.000 1134.511        0.000 2033.675    0.000 2033.675
462.00  1303.926  223.722    0.000  223.722      113.878 1216.961    0.000 1216.961        0.000 2485.969    0.000 2485.969
463.00  1325.242  168.738    0.000  168.738      106.917 1188.814    0.000 1188.814        0.000 2220.764    0.000 2220.764
464.00  1401.085  158.136    0.000  158.136      119.975 1194.909    0.000 1194.909        0.000 2297.170    0.000 2297.170
465.00  1365.757  212.145    0.000  212.145       74.882 1185.264    0.000 1185.264        0.000 2203.172    0.000 2203.172
466.00  1386.679  188.282    0.000  188.282      150.455 1133.255    0.000 1133.255        0.000 2183.871    0.000 2183.871
467.00  1339.839  218.073    0.000  218.073       12.797 1224.015    0.000 1224.015        0.000 2299.993    0.000 2299.993
468.00  1345.285  194.014    0.000  194.014      144.357 1131.265    0.000 1131.265        0.000 2289.925    0.000 2289.925
469.00  1319.911  185.692    0.000  185.692      113.965 1165.528    0.000 1165.528        0.000 2248.720    0.000 2248.720
470.00  1343.140  236.490    0.000  236.490      140.035 1259.625    0.000 1259.625        0.000 2355.570    0.000 2355.570
471.00  1394.457  221.677    0.000  221.677      195.159 1142.513    0.000 1142.513        0.000 2359.096    0.000 2359.096
472.00  1431.341  214.612    0.000  214.612      125.898 1241.901    0.000 1241.901        0.000 2339.590    0.000 2339.590
473.00  1347.605  200.156    0.000  200.156      109.123 1173.453    0.000 1173.453        0.000 2336.168    0.000 2336.168
474.00  1500.436  132.538    0.000  132.538      118.721 1170.346    0.000 1170.346        0.000 2389.759    0.000 2389.759
475.00  1323.191  228.884    0.000  228.884      116.992 1107.097    0.000 1107.097        0.000 2223.982    0.000 2223.982
476.00  1382.960  200.976    0.000  200.976       60.441 1176.832    0.000 1176.832        0.000 2339.993    0.000 2339.993
477.00  1311.053  197.772    0.000  197.772       74.968 1153.612    0.000 1153.612        0.000 2305.208    0.000 2305.208
478.00  1462.142  168.480    0.000  168.480      140.598 1079.554    0.000 1079.554        0.000 2105.149    0.000 2105.149
479.00  1384.755  219.802    0.000  219.802       48.422 1206.135    0.000 1206.135        0.000 2143.143    0.000 2143.143
480.00  1404.781  231.153    0.000  231.153      137.226 1100.946    0.000 1100.946        0.000 2294.141    0.000 2294.141
481.00  1337.415  202.007    0.000  202.007      172.894 1174.881    0.000 1174.881        0.000 2486.059    0.000 2486.059
482.00  1412.227  210.177    0.000  210.177      136.966 1157.470    0.000 1157.470        0.000 2444.952    0.000 2444.952
483.00  1398.676  167.520    0.000  167.520      190.490 1016.098    0.000 1016.098        0.000 2132.397    0.000 2132.397
484.00  1493.006  162.052    0.000  162.052      151.406 1088.427    0.000 1088.427        0.000 2223.579    0.000 2223.579
485.00  1417.103  180.960    0.000  180.960      153.568 1218.586    0.000 1218.586        0.000 2253.228    0.000 2253.228
486.00  1165.880  281.791    0.000  281.791       71.509 1229.528    0.000 1229.528        0.000 2274.640    0.000 2274.640
487.00  1216.103  303.205    0.000  303.205      113.101 1319.073    0.000 1319.073        0.000 2331.645    0.000 2331.645
488.00  1246.579  363.919    0.000  363.919      169.867 1288.595    0.000 1288.595        0.000 2281.181    0.000 2281.181
489.00  1221.763  319.809    0.000  319.809      132.816 1237.884    0.000 1237.884        0.000 2479.433    0.000 2479.433
490.00  1376.412  205.823    0.000  205.823      130.350 1190.843    0.000 1190.843        0.000 2140.338    0.000 2140.338
491.00  1267.096  233.846    0.000  233.846       81.496 1141.873    0.000 1141.873        0.000 2208.610    0.000 2208.610
492.00  1352.493  244.869    0.000  244.869       23.649 1191.806    0.000 1191.806        0.000 2115.014    0.000 2115.014
493.00  1426.861  147.992    0.000  147.992        7.523 1235.437    0.000 1235.437        0.000 1938.076    0.000 1938.076
494.00  1358.941  150.338    0.000  150.338       69.088 1129.677    0.000 1129.677        0.000 2147.586    0.000 2147.586
495.00  1406.926  207.820    0.000  207.820      149.677 1158.080    0.000 1158.080        0.000 2346.136    0.000 2346.136
496.00  1430.037  174.058    0.000  174.058      177.000 1129.934    0.000 1129.934        0.000 2300.190    0.000 2300.190
497.00  1451.006  114.634    0.000  114.634      145.266 1272.726    0.000 1272.726        0.000 2395.988    0.000 2395.988
498.00  1308.880  236.831    0.000  236.831      137.740 1178.705    0.000 1178.705        0.000 2119.431    0.000 2119.431
499.00  1280.297  255.042    0.000  255.042      268.744 1023.180    0.000 1023.180        9.953 2269.622    0.000 2269.622
500.00  1327.234  247.066    0.000  247.066      124.988 1244.109    0.000 1244.109        0.000 2271.229    0.000 2271.229
501.00  1286.611  211.592    0.000  211.592       82.361 1236.764    0.000 1236.764        0.000 2151.098    0.000 2151.098
502.00  1286.242  248.751    0.000  248.751       13.057 1266.543    0.000 1266.543        0.000 2480.536    0.000 2480.536
503.00  1244.228  305.511    0.000  305.511       38.392 1324.453    0.000 1324.453        0.000 2386.653    0.000 2386.653
504.00  1107.312  344.177    0.000  344.177       58.712 1200.630    0.000 1200.630        0.000 2180.052    0.000 2180.052
505.00  1186.660  359.194    0.000  359.194       64.159 1236.160    0.000 1236.160        0.000 2285.207    0.000 2285.207
506.00  1184.456  379.843    0.000  379.843       64.591 1316.680    0.000 1316.680        0.000 2283.588    0.000 2283.588
507.00  1152.937  396.795    0.000  396.795       14.527 1360.576    0.000 1360.576        0.000 2221.262    0.000 2221.262
508.00  1201.877  388.823    0.000  388.823       20.234 1427.405    0.000 1427.405        0.000 2247.091    0.000 2247.091
509.00  1293.779  264.123    0.000  264.123       18.158 1337.324    0.000 1337.324        0.000 2300.388    0.000 2300.388
510.00  1174.612  332.904    0.000  332.904       30.869 1333.959    0.000 1333.959        0.000 2189.909    0.000 2189.909
511.00  1103.437  384.126    0.000  384.126       42.370 1300.319    0.000 1300.319        0.000 2137.627    0.000 2137.627
512.00  1267.043  323.985    0.000  323.985        0.000 1310.739    0.000 1310.739        0.000 2098.822    0.000 2098.822
513.00  1283.981  252.973    0.000  252.973       14.613 1331.629    0.000 1331.629        0.000 2223.084    0.000 2223.084
514.00  1204.446  306.868    0.000  306.868       21.790 1210.965    0.000 1210.965        0.000 2179.054    0.000 2179.054
515.00  1202.822  317.047    0.000  317.047        3.632 1240.228    0.000 1240.228        0.000 2109.686    0.000 2109.686
516.00  1265.438  317.908    0.000  317.908       19.974 1431.362    0.000 1431.362        0.000 2288.835    0.000 2288.835
517.00  1207.172  372.038    0.000  372.038       11.414 1264.692    0.000 1264.692        0.000 1937.772    0.000 1937.772
518.00  1230.515  379.904    0.000  379.904       52.486 1255.711    0.000 1255.711        0.000 2060.124    0.000 2060.124
519.00  1286.755  308.432    0.000  308.432       31.215 1294.446    0.000 1294.446        0.000 2187.499    0.000 2187.499
520.00  1248.515  327.157    0.000  327.157       20.320 1321.557    0.000 1321.557        0.000 2138.241    0.000 2138.241
521.00  1301.153  225.083    0.000  225.083       59.923 1232.058    0.000 1232.058        0.000 2017.398    0.000 2017.398
522.00  1299.779  272.138    0.000  272.138       41.764 1151.941    0.000 1151.941        0.000 1800.444    0.000 1800.444
523.00  1287.641  315.486    0.000  315.486       38.565 1198.209    0.000 1198.209        0.000 1826.988    0.000 1826.988
524.00  1247.575  298.000    0.000  298.000       50.064 1123.410    0.000 1123.410        0.000 1878.761    0.000 1878.761
525.00  1191.048  398.942    0.000  398.942       24.252 1208.243    0.000 1208.243        0.000 1845.487    0.000 1845.487
526.00  1311.870  308.192    0.000  308.192       30.955 1249.310    0.000 1249.310        0.000 1898.164    0.000 1898.164
527.00  1284.992  318.605    0.000  318.605       42.326 1316.008    0.000 1316.008        0.000 1899.664    0.000 1899.664
528.00  1243.514  343.786    0.000  343.786       35.798 1159.809    0.000 1159.809        0.000 1931.335    0.000 1931.335
529.00  1273.650  295.204    0.000  295.204       33.330 1353.539    0.000 1353.539        0.000 1811.996    0.000 1811.996
530.00  1300.266  323.678    0.000  323.678       54.473 1324.523    0.000 1324.523        0.000 2073.484    0.000 2073.484
531.00  1159.392  374.572    0.000  374.572      111.242 1237.808    0.000 1237.808        0.000 2101.936    0.000 2101.936
532.00  1148.119  411.691    0.000  411.691       35.276 1307.058    0.000 1307.058        0.000 2061.117    0.000 2061.117
533.00  1221.091  367.945    0.000  367.945       42.497 1237.585    0.000 1237.585        0.000 1900.665    0.000 1900.665
534.00  1232.856  351.323    0.000  351.323       59.012 1289.248    0.000 1289.248        0.000 1951.038    0.000 1951.038
535.00  1171.138  414.643    0.000  414.643      105.749 1146.441    0.000 1146.441        0.000 2011.151    0.000 2011.151
536.00  1208.635  388.126    0.000  388.126       43.623 1261.153    0.000 1261.153        0.000 2122.545    0.000 2122.545
537.00  1044.370  451.222    0.000  451.222       32.771 1188.735    0.000 1188.735        0.000 2060.517    0.000 2060.517
538.00  1147.354  411.484    0.000  411.484       12.754 1158.297    0.000 1158.297        0.000 1911.827    0.000 1911.827
539.00  1157.982  365.872    0.000  365.872       16.991 1316.063    0.000 1316.063        0.000 2005.837    0.000 2005.837
540.00  1252.326  374.656    0.000  374.656       63.554 1272.892    0.000 1272.892        0.000 1950.527    0.000 1950.527
541.00  1214.585  371.859    0.000  371.859       20.060 1377.918    0.000 1377.918        0.000 2301.592    0.000 2301.592
542.00  1261.185  393.158    0.000  393.158       63.987 1251.027    0.000 1251.027        0.000 2343.510    0.000 2343.510
543.00  1244.771  363.549    0.000  363.549       74.536 1255.098    0.000 1255.098        0.000 2255.649    0.000 2255.649
544.00  1287.534  382.871    0.000  382.871       21.919 1385.062    0.000 1385.062        0.000 2232.022    0.000 2232.022
545.00  1255.928  424.697    0.000  424.697       16.990 1249.184    0.000 1249.184        0.000 2180.858    0.000 2180.858
546.00  1188.029  470.382    0.000  470.382       27.841 1283.899    0.000 1283.899        0.000 1924.798    0.000 1924.798
547.00  1310.877  427.674    0.000  427.674        9.251 1343.991    0.000 1343.991        0.000 2133.701    0.000 2133.701
548.00  1184.236  387.456    0.000  387.456        5.576 1226.045    0.000 1226.045        0.000 2152.804    0.000 2152.804
549.00  1289.109  364.217    0.000  364.217        9.079 1231.671    0.000 1231.671        0.000 1924.697    0.000 1924.697
550.00  1160.204  367.851    0.000  367.851        5.448 1171.533    0.000 1171.533        0.000 1879.757    0.000 1879.757
551.00  1210.770  352.022    0.000  352.022        3.718 1098.327    0.000 1098.327        0.000 1914.438    0.000 1914.438
552.00  1190.610  421.469    0.000  421.469       14.699 1207.233    0.000 1207.233        0.000 2049.655    0.000 2049.655
553.00  1169.424  371.176    0.000  371.176       14.786 1270.875    0.000 1270.875        0.000 2230.816    0.000 2230.816
554.00  1128.557  449.930    0.000  449.930       47.558 1199.105    0.000 1199.105        0.000 1992.250    0.000 1992.250
555.00  1089.580  455.132    0.000  455.132        5.448 1169.745    0.000 1169.745        0.000 2002.903    0.000 2002.903
556.00  1068.145  523.447    0.000  523.447        0.000 1218.561    0.000 1218.561        0.000 1933.138    0.000 1933.138
557.00  1183.568  325.699    0.000  325.699       20.882 1000.536    0.000 1000.536        0.000 1800.134    0.000 1800.134
558.00  1152.338  390.729    0.000  390.729        7.566 1139.324    0.000 1139.324        0.000 2032.669    0.000 2032.669
559.00  1227.865  341.723    0.000  341.723        7.350 1114.927    0.000 1114.927        0.000 1793.596    0.000 1793.596
560.00  1236.289  351.377    0.000  351.377       31.949 1085.701    0.000 1085.701        0.000 1906.091    0.000 1906.091
561.00  1149.669  409.939    0.000  409.939        7.436 1243.636    0.000 1243.636        0.000 2035.175    0.000 2035.175
562.00  1221.719  384.327    0.000  384.327       24.125 1044.284    0.000 1044.284        0.000 1989.235    0.000 1989.235
563.00  1199.222  359.492    0.000  359.492        5.707 1198.242    0.000 1198.242        0.000 1930.422    0.000 1930.422
564.00  1135.468  440.681    0.000  440.681       48.983 1139.059    0.000 1139.059        0.000 1802.244    0.000 1802.244
565.00  1256.354  413.604    0.000  413.604       22.828 1196.914    0.000 1196.914        0.000 2130.489    0.000 2130.489
566.00  1208.967  343.110    0.000  343.110        5.448 1301.882    0.000 1301.882        0.000 2321.903    0.000 2321.903
567.00  1278.014  307.509    0.000  307.509       43.321 1161.931    0.000 1161.931        0.000 2170.801    0.000 2170.801
568.00  1271.577  334.896    0.000  334.896        7.609 1196.214    0.000 1196.214        0.000 2020.003    0.000 2020.003
569.00  1284.974  398.883    0.000  398.883        9.425 1208.707    0.000 1208.707        0.000 2134.707    0.000 2134.707
570.00  1325.982  370.819    0.000  370.819       33.937 1126.217    0.000 1126.217        0.000 1781.334    0.000 1781.334
571.00  1287.010  341.041    0.000  341.041        3.718 1159.304    0.000 1159.304        0.000 1958.683    0.000 1958.683
572.00  1296.599  312.930    0.000  312.930        9.294 1126.574    0.000 1126.574        0.000 1920.179    0.000 1920.179
573.00  1391.202  345.612    0.000  345.612        0.000 1241.273    0.000 1241.273        0.000 2041.518    0.000 2041.518
574.00  1348.671  297.908    0.000  297.908       20.147 1287.957    0.000 1287.957        0.000 2169.392    0.000 2169.392
575.00  1278.092  306.998    0.000  306.998        9.079 1189.770    0.000 1189.770        0.000 2209.103    0.000 2209.103
576.00  1223.096  367.880    0.000  367.880       18.504 1174.001    0.000 1174.001        0.000 1957.075    0.000 1957.075
577.00  1278.217  362.823    0.000  362.823       70.297 1284.670    0.000 1284.670        0.000 2159.841    0.000 2159.841
578.00  1321.832  236.677    0.000  236.677       20.190 1188.561    0.000 1188.561        0.000 2084.038    0.000 2084.038
579.00  1409.405  194.519    0.000  194.519       21.877 1274.556    0.000 1274.556        0.000 2300.088    0.000 2300.088
580.00  1312.977  296.497    0.000  296.497       21.877 1286.352    0.000 1286.352        0.000 2080.018    0.000 2080.018
581.00  1258.814  286.372    0.000  286.372       34.803 1217.965    0.000 1217.965        0.000 2223.583    0.000 2223.583
582.00  1154.222  416.884    0.000  416.884       29.140 1344.215    0.000 1344.215        0.000 2281.898    0.000 2281.898
583.00  1278.661  322.977    0.000  322.977       29.745 1212.537    0.000 1212.537        0.000 1983.094    0.000 1983.094
584.00  1120.663  355.124    0.000  355.124       11.327 1189.177    0.000 1189.177        0.000 2159.348    0.000 2159.348
585.00  1211.819  354.448    0.000  354.448       36.317 1174.172    0.000 1174.172        0.000 2150.597    0.000 2150.597
586.00  1298.588  283.199    0.000  283.199       36.403 1224.615    0.000 1224.615        0.000 2303.198    0.000 2303.198
587.00  1228.646  324.864    0.000  324.864       88.976 1233.525    0.000 1233.525        0.000 2481.046    0.000 2481.046
588.00  1276.466  328.166    0.000  328.166       33.377 1274.413    0.000 1274.413        0.000 2174.611    0.000 2174.611
589.00  1203.916  338.574    0.000  338.574       69.304 1188.905    0.000 1188.905        0.000 2018.292    0.000 2018.292
590.00  1176.578  387.721    0.000  387.721       38.392 1255.444    0.000 1255.444        0.000 2258.466    0.000 2258.466
591.00  1245.707  361.080    0.000  361.080       75.228 1252.337    0.000 1252.337        0.000 2346.032    0.000 2346.032
592.00  1262.662  268.678    0.000  268.678      172.850 1210.523    0.000 1210.523        0.000 2196.740    0.000 2196.740
593.00  1318.748  267.639    0.000  267.639      105.578 1160.543    0.000 1160.543        0.000 2182.758    0.000 2182.758
594.00  1277.186  351.187    0.000  351.187       71.337 1258.115    0.000 1258.115        0.000 2262.179    0.000 2262.179
595.00  1346.570  267.650    0.000  267.650       31.215 1397.718    0.000 1397.718        0.000 2392.770    0.000 2392.770
596.00  1233.956  315.526    0.000  315.526       92.608 1316.105    0.000 1316.105        0.000 2429.675    0.000 2429.675
597.00  1464.379  181.807    0.000  181.807      194.381 1193.579    0.000 1193.579       19.906 2360.510    0.000 2360.510
598.00  1281.799  262.789    0.000  262.789       66.062 1179.450    0.000 1179.450        0.000 2009.052    0.000 2009.052
599.00  1355.585  219.271    0.000  219.271      158.497 1219.916    0.000 1219.916        0.000 2117.128    0.000 2117.128
600.00  1272.240  255.803    0.000  255.803       52.832 1225.106    0.000 1225.106        0.000 1886.806    0.000 1886.806
601.00  1304.589  298.494    0.000  298.494       47.212 1272.747    0.000 1272.747        0.000 2265.816    0.000 2265.816
602.00  1199.812  353.340    0.000  353.340       22.654 1286.328    0.000 1286.328        0.000 2137.938    0.000 2137.938
603.00  1189.515  331.719    0.000  331.719      231.822 1142.960    0.000 1142.960        0.000 2413.401    0.000 2413.401
604.00  1206.769  353.116    0.000  353.116       29.140 1343.256    0.000 1343.256        0.000 2331.157    0.000 2331.157
605.00  1179.793  336.422    0.000  336.422       16.731 1200.499    0.000 1200.499        0.000 2075.805    0.000 2075.805
606.00  1232.843  360.779    0.000  360.779      106.486 1230.463    0.000 1230.463        0.000 2107.676    0.000 2107.676
607.00  1375.172  173.245    0.000  173.245      111.799 1129.344    0.000 1129.344        0.000 1972.660    0.000 1972.660
608.00  1367.274  181.053    0.000  181.053        1.816 1230.293    0.000 1230.293        0.000 2009.351    0.000 2009.351
609.00  1414.893  169.705    0.000  169.705       30.956 1237.645    0.000 1237.645        0.000 2267.323    0.000 2267.323
610.00  1320.695  189.626    0.000  189.626       63.035 1229.209    0.000 1229.209        0.000 2075.405    0.000 2075.405
611.00  1266.634  250.659    0.000  250.659       20.061 1237.387    0.000 1237.387        0.000 2206.101    0.000 2206.101
612.00  1285.388  200.995    0.000  200.995       27.238 1182.867    0.000 1182.867        0.000 2145.779    0.000 2145.779
613.00  1218.249  319.333    0.000  319.333        3.632 1235.659    0.000 1235.659        0.000 2156.036    0.000 2156.036
614.00  1254.775  291.911    0.000  291.911       69.736 1334.361    0.000 1334.361        0.000 2284.717    0.000 2284.717
615.00  1190.263  361.864    0.000  361.864       22.049 1285.765    0.000 1285.765        0.000 2164.883    0.000 2164.883
616.00  1256.850  323.690    0.000  323.690        9.381 1273.691    0.000 1273.691        0.000 2118.530    0.000 2118.530
617.00  1326.924  244.490    0.000  244.490        9.294 1261.380    0.000 1261.380        0.000 2143.769    0.000 2143.769
618.00  1279.089  226.582    0.000  226.582        7.609 1201.973    0.000 1201.973        0.000 1984.723    0.000 1984.723
619.00  1243.836  276.831    0.000  276.831       35.796 1189.906    0.000 1189.906        0.000 2077.617    0.000 2077.617
620.00  1235.796  300.976    0.000  300.976       60.874 1233.062    0.000 1233.062        0.000 2186.093    0.000 2186.093
621.00  1246.969  292.109    0.000  292.109       27.582 1209.622    0.000 1209.622        0.000 2227.410    0.000 2227.410
622.00  1290.229  340.049    0.000  340.049       49.589 1270.239    0.000 1270.239        0.000 2255.158    0.000 2255.158
623.00  1274.903  289.089    0.000  289.089       42.542 1292.247    0.000 1292.247        0.000 2015.489    0.000 2015.489
624.00  1331.807  252.156    0.000  252.156       11.111 1193.894    0.000 1193.894        0.000 2014.786    0.000 2014.786
625.00  1297.853  280.595    0.000  280.595       58.971 1110.409    0.000 1110.409        0.000 1999.202    0.000 1999.202
626.00  1277.123  251.020    0.000  251.020      124.082 1130.595    0.000 1130.595        0.000 1934.360    0.000 1934.360
627.00  1328.597  231.216    0.000  231.216      130.090 1177.631    0.000 1177.631        0.000 1945.215    0.000 1945.215
628.00  1304.793  260.644    0.000  260.644      164.506 1094.843    0.000 1094.843        0.000 2204.590    0.000 2204.590
629.00  1294.319  208.184    0.000  208.184       81.280 1094.363    0.000 1094.363        0.000 1926.213    0.000 1926.213
630.00  1344.970  210.454    0.000  210.454      158.324 1067.380    0.000 1067.380        0.000 1876.247    0.000 1876.247
631.00  1378.268  198.150    0.000  198.150      182.837 1058.869    0.000 1058.869        0.000 2066.657    0.000 2066.657
632.00  1359.505  209.648    0.000  209.648      142.846 1118.796    0.000 1118.796        0.000 2025.241    0.000 2025.241
633.00  1326.324  200.701    0.000  200.701       27.842 1144.430    0.000 1144.430        0.000 2017.797    0.000 2017.797
634.00  1300.543  190.997    0.000  190.997        9.339 1159.347    0.000 1159.347        0.000 2208.206    0.000 2208.206
635.00  1362.879  230.926    0.000  230.926      118.157 1290.002    0.000 1290.002        0.000 2306.733    0.000 2306.733
636.00  1393.441  232.863    0.000  232.863      152.184 1303.958    0.000 1303.958        0.000 2355.990    0.000 2355.990
637.00  1279.497  248.064    0.000  248.064       24.125 1355.971    0.000 1355.971        0.000 2276.972    0.000 2276.972
638.00  1427.325  285.154    0.000  285.154       56.636 1312.091    0.000 1312.091        0.000 2379.214    0.000 2379.214
639.00  1304.288  273.503    0.000  273.503        7.263 1326.880    0.000 1326.880        0.000 2325.632    0.000 2325.632
640.00  1324.324  214.051    0.000  214.051       51.795 1250.741    0.000 1250.741        0.000 2080.430    0.000 2080.430
641.00  1397.629  126.726    0.000  126.726       14.959 1185.283    0.000 1185.283        0.000 2190.511    0.000 2190.511
642.00  1283.404  243.637    0.000  243.637       75.787 1246.679    0.000 1246.679        0.000 2036.801    0.000 2036.801
643.00  1417.791  192.292    0.000  192.292       56.291 1252.516    0.000 1252.516        0.000 2258.676    0.000 2258.676
644.00  1275.575  278.875    0.000  278.875       33.463 1254.376    0.000 1254.376        0.000 2147.185    0.000 2147.185
645.00  1376.395  238.213    0.000  238.213       76.305 1155.677    0.000 1155.677        0.000 2075.810    0.000 2075.810
646.00  1349.207  181.227    0.000  181.227       78.946 1254.194    0.000 1254.194        0.000 2200.266    0.000 2200.266
647.00  1294.992  283.833    0.000  283.833      102.594 1173.271    0.000 1173.271        9.953 2096.820    0.000 2096.820
648.00  1191.763  360.410    0.000  360.410      152.961 1135.007    0.000 1135.007        0.000 2197.454    0.000 2197.454
649.00  1255.640  323.847    0.000  323.847      216.517 1067.949    0.000 1067.949        0.000 2134.822    0.000 2134.822
650.00  1291.921  269.645    0.000  269.645      102.292 1201.849    0.000 1201.849        0.000 2126.982    0.000 2126.982
651.00  1379.650  237.328    0.000  237.328      140.122 1234.480    0.000 1234.480        0.000 2276.168    0.000 2276.168
652.00  1300.242  223.183    0.000  223.183       77.216 1242.094    0.000 1242.094        0.000 2247.317    0.000 2247.317
653.00  1266.223  234.203    0.000  234.203       52.659 1208.546    0.000 1208.546        0.000 2135.526    0.000 2135.526
654.00  1295.354  243.217    0.000  243.217       69.261 1113.131    0.000 1113.131        0.000 2135.525    0.000 2135.525
655.00  1277.667  270.354    0.000  270.354       80.329 1142.356    0.000 1142.356        0.000 1964.519    0.000 1964.519
656.00  1300.732  232.085    0.000  232.085       40.121 1113.861    0.000 1113.861        0.000 1967.128    0.000 1967.128
657.00  1275.532  250.979    0.000  250.979       78.168 1135.388    0.000 1135.388        0.000 2127.076    0.000 2127.076
658.00  1332.300  225.415    0.000  225.415       91.051 1077.461    0.000 1077.461        0.000 2044.141    0.000 2044.141
659.00  1492.416  180.763    0.000  180.763      191.526 1088.830    0.000 1088.830       19.906 2266.319    0.000 2266.319
660.00  1438.923  173.472    0.000  173.472       88.931 1189.694    0.000 1189.694        0.000 2125.573    0.000 2125.573
661.00  1486.063  181.014    0.000  181.014      181.107 1305.430    0.000 1305.430        0.000 2285.219    0.000 2285.219
662.00  1385.400  210.288    0.000  210.288       50.886 1206.551    0.000 1206.551        0.000 1919.072    0.000 1919.072
663.00  1328.602  199.437    0.000  199.437       49.071 1181.476    0.000 1181.476        0.000 1987.034    0.000 1987.034
664.00  1373.477  175.901    0.000  175.901       58.107 1247.582    0.000 1247.582        0.000 2156.635    0.000 2156.635
665.00  1324.666  205.543    0.000  205.543       45.482 1258.959    0.000 1258.959        0.000 2264.210    0.000 2264.210
666.00  1310.095  238.348    0.000  238.348        1.902 1278.073    0.000 1278.073        0.000 2194.742    0.000 2194.742
667.00  1293.923  226.665    0.000  226.665       42.370 1092.770    0.000 1092.770        0.000 1825.484    0.000 1825.484
668.00  1367.936  231.464    0.000  231.464       16.429 1378.064    0.000 1378.064        0.000 2194.839    0.000 2194.839
669.00  1415.968  233.308    0.000  233.308      120.320 1244.738    0.000 1244.738        0.000 2334.784    0.000 2334.784
670.00  1351.514  256.415    0.000  256.415       52.746 1265.792    0.000 1265.792        0.000 2186.899    0.000 2186.899
671.00  1352.032  258.208    0.000  258.208      147.861 1249.757    0.000 1249.757        9.953 2280.199    0.000 2280.199
672.00  1359.488  218.591    0.000  218.591      116.257 1215.641    0.000 1215.641       59.717 2221.688    0.000 2221.688
673.00  1356.471  228.092    0.000  228.092      113.706 1101.768    0.000 1101.768        0.000 1931.449    0.000 1931.449
674.00  1358.243  214.817    0.000  214.817       81.886 1168.297    0.000 1168.297        0.000 1965.423    0.000 1965.423
675.00  1229.022  253.473    0.000  253.473      104.754 1283.512    0.000 1283.512        0.000 2014.685    0.000 2014.685
676.00  1342.811  211.127    0.000  211.127       29.053 1287.576    0.000 1287.576        0.000 2126.778    0.000 2126.778
677.00  1408.225  194.458    0.000  194.458       11.240 1313.518    0.000 1313.518        0.000 2156.537    0.000 2156.537
678.00  1299.088  276.457    0.000  276.457       22.309 1274.478    0.000 1274.478        0.000 2256.066    0.000 2256.066
679.00  1373.720  228.085    0.000  228.085        5.534 1281.836    0.000 1281.836        0.000 2284.517    0.000 2284.517
680.00  1362.925  171.666    0.000  171.666      128.925 1080.743    0.000 1080.743        0.000 2039.111    0.000 2039.111
681.00  1395.201  172.846    0.000  172.846      158.972 1197.866    0.000 1197.866        0.000 2367.549    0.000 2367.549
682.00  1229.802  194.505    0.000  194.505       67.747 1172.877    0.000 1172.877        0.000 1888.514    0.000 1888.514
683.00  1473.243  148.783    0.000  148.783       92.651 1288.998    0.000 1288.998        0.000 2337.794    0.000 2337.794
684.00  1394.645  175.702    0.000  175.702      127.583 1142.574    0.000 1142.574        0.000 2200.669    0.000 2200.669
685.00  1437.035  177.068    0.000  177.068       91.958 1241.610    0.000 1241.610        0.000 2231.120    0.000 2231.120
686.00  1366.211  191.413    0.000  191.413       66.408 1214.383    0.000 1214.383        0.000 2296.477    0.000 2296.477
687.00  1391.673  169.679    0.000  169.679      193.430 1096.424    0.000 1096.424        0.000 2385.031    0.000 2385.031
688.00  1296.017  199.565    0.000  199.565      113.619 1151.459    0.000 1151.459        0.000 1910.516    0.000 1910.516
689.00  1294.958  242.755    0.000  242.755      155.037 1214.482    0.000 1214.482        0.000 2368.435    0.000 2368.435
690.00  1333.973  268.818    0.000  268.818      223.001 1140.125    0.000 1140.125        0.000 2474.102    0.000 2474.102
691.00  1340.307  279.213    0.000  279.213       63.641 1357.856    0.000 1357.856        0.000 2563.278    0.000 2563.278
692.00  1366.297  260.597    0.000  260.597      115.995 1259.069    0.000 1259.069        0.000 2231.317    0.000 2231.317
693.00  1349.317  206.269    0.000  206.269      165.975 1119.807    0.000 1119.807        0.000 2250.922    0.000 2250.922
694.00  1413.123  252.975    0.000  252.975       44.877 1298.840    0.000 1298.840        0.000 2155.409    0.000 2155.409
695.00  1330.284  241.553    0.000  241.553       89.451 1181.684    0.000 1181.684        0.000 2198.453    0.000 2198.453
696.00  1413.494  219.440    0.000  219.440       51.838 1225.432    0.000 1225.432        0.000 2234.134    0.000 2234.134
697.00  1392.960  143.415    0.000  143.415      213.404 1187.737    0.000 1187.737        0.000 2402.334    0.000 2402.334
698.00  1380.849  193.974    0.000  193.974       20.407 1310.642    0.000 1310.642        0.000 2233.530    0.000 2233.530
699.00  1403.238  185.412    0.000  185.412       36.879 1238.926    0.000 1238.926        0.000 2132.903    0.000 2132.903
700.00  1352.238  239.583    0.000  239.583       79.637 1328.578    0.000 1328.578        0.000 2431.875    0.000 2431.875
701.00  1363.386  226.672    0.000  226.672      270.430 1116.613    0.000 1116.613        0.000 2475.613    0.000 2475.613
702.00  1353.536  230.175    0.000  230.175       61.911 1284.314    0.000 1284.314        0.000 2399.912    0.000 2399.912
703.00  1324.399  265.319    0.000  265.319      151.276 1119.944    0.000 1119.944        0.000 2492.507    0.000 2492.507
704.00  1347.508  245.467    0.000  245.467       72.850 1441.032    0.000 1441.032        0.000 2433.385    0.000 2433.385
705.00  1301.787  254.039    0.000  254.039       91.527 1437.326    0.000 1437.326        0.000 2332.358    0.000 2332.358
706.00  1301.236  233.045    0.000  233.045       11.414 1373.085    0.000 1373.085        0.000 2127.974    0.000 2127.974
707.00  1420.649  220.884    0.000  220.884        0.000 1237.251    0.000 1237.251        0.000 2014.576    0.000 2014.576
708.00  1342.278  315.627    0.000  315.627       30.091 1253.153    0.000 1253.153        0.000 2386.646    0.000 2386.646
709.00  1308.922  276.477    0.000  276.477      105.489 1257.349    0.000 1257.349        0.000 2156.836    0.000 2156.836
710.00  1303.298  287.943    0.000  287.943       57.847 1208.248    0.000 1208.248        0.000 2141.562    0.000 2141.562
711.00  1249.195  232.379    0.000  232.379       80.068 1200.750    0.000 1200.750        0.000 2096.210    0.000 2096.210
712.00  1391.583  150.048    0.000  150.048      165.803 1031.830    0.000 1031.830        0.000 2089.874    0.000 2089.874
713.00  1263.677  276.397    0.000  276.397       85.690 1184.175    0.000 1184.175        0.000 2301.079    0.000 2301.079
714.00  1257.372  295.351    0.000  295.351        5.707 1180.690    0.000 1180.690        0.000 2051.164    0.000 2051.164
715.00  1283.801  271.200    0.000  271.200       96.671 1262.267    0.000 1262.267        0.000 2240.462    0.000 2240.462
716.00  1325.228  269.336    0.000  269.336      103.933 1269.967    0.000 1269.967        0.000 2400.612    0.000 2400.612
717.00  1218.633  312.298    0.000  312.298       72.026 1131.675    0.000 1131.675        0.000 2020.711    0.000 2020.711
718.00  1309.298  216.021    0.000  216.021      212.799  972.257    0.000  972.257        0.000 2412.277    0.000 2412.277
719.00  1305.556  237.455    0.000  237.455      223.608 1142.124    0.000 1142.124        0.000 2289.730    0.000 2289.730
720.00  1275.712  239.401    0.000  239.401      114.398 1184.890    0.000 1184.890        0.000 2347.643    0.000 2347.643
721.00  1339.668  246.115    0.000  246.115      123.304 1290.022    0.000 1290.022        0.000 2251.624    0.000 2251.624
722.00  1347.788  247.529    0.000  247.529      179.681 1119.392    0.000 1119.392        0.000 2289.534    0.000 2289.534
723.00  1392.306  201.705    0.000  201.705       53.783 1285.399    0.000 1285.399        0.000 2516.228    0.000 2516.228
724.00  1454.318  206.721    0.000  206.721      175.358 1099.155    0.000 1099.155        0.000 2323.009    0.000 2323.009
725.00  1467.349  148.032    0.000  148.032      136.793 1185.489    0.000 1185.489        0.000 2364.323    0.000 2364.323
726.00  1254.879  267.047    0.000  267.047       60.095 1240.619    0.000 1240.619        0.000 2259.574    0.000 2259.574
727.00  1301.656  258.609    0.000  258.609       47.212 1236.687    0.000 1236.687        0.000 2172.111    0.000 2172.111
728.00  1372.589  252.128    0.000  252.128       30.956 1322.025    0.000 1322.025        0.000 2441.638    0.000 2441.638
729.00  1330.941  227.796    0.000  227.796       57.069 1102.092    0.000 1102.092        0.000 1990.341    0.000 1990.341
730.00  1323.049  203.553    0.000  203.553       57.415 1152.336    0.000 1152.336        0.000 2218.760    0.000 2218.760
731.00  1362.060  226.265    0.000  226.265       43.190 1143.550    0.000 1143.550        0.000 1922.383    0.000 1922.383
732.00  1394.555  170.460    0.000  170.460       46.909 1288.562    0.000 1288.562        0.000 2141.246    0.000 2141.246
733.00  1489.289  152.305    0.000  152.305       87.333 1123.408    0.000 1123.408        0.000 2037.397    0.000 2037.397
734.00  1422.343  183.042    0.000  183.042      276.008 1021.769    0.000 1021.769       19.906 2428.474    0.000 2428.474
735.00  1302.255  277.510    0.000  277.510      245.225 1035.557    0.000 1035.557        0.000 2323.112    0.000 2323.112
736.00  1342.051  281.350    0.000  281.350       57.674 1184.290    0.000 1184.290        0.000 2037.503    0.000 2037.503
737.00  1382.307  205.018    0.000  205.018       69.175 1247.498    0.000 1247.498        0.000 2178.653    0.000 2178.653
738.00  1373.848  236.846    0.000  236.846       14.527 1200.112    0.000 1200.112        0.000 1965.523    0.000 1965.523
739.00  1393.810  206.386    0.000  206.386       35.279 1166.657    0.000 1166.657        0.000 2055.100    0.000 2055.100
740.00  1335.107  218.802    0.000  218.802        5.448 1161.117    0.000 1161.117        0.000 1956.975    0.000 1956.975
741.00  1216.503  326.601    0.000  326.601        3.632 1285.928    0.000 1285.928        0.000 2078.818    0.000 2078.818
742.00  1293.994  307.855    0.000  307.855       32.685 1170.502    0.000 1170.502        0.000 1875.747    0.000 1875.747
743.00  1311.265  296.343    0.000  296.343       45.351 1218.010    0.000 1218.010        0.000 2028.256    0.000 2028.256
744.00  1360.954  261.691    0.000  261.691      198.055 1097.603    0.000 1097.603        0.000 2058.211    0.000 2058.211
745.00  1452.837  217.410    0.000  217.410      130.567 1171.315    0.000 1171.315        0.000 2290.442    0.000 2290.442
746.00  1366.033  257.517    0.000  257.517      178.464 1126.695    0.000 1126.695        0.000 2143.860    0.000 2143.860
747.00  1367.393  217.451    0.000  217.451      215.998 1080.860    0.000 1080.860       89.575 2355.477    0.000 2355.477
748.00  1308.071  259.923    0.000  259.923      269.003 1083.189    0.000 1083.189       79.623 2354.266    0.000 2354.266
749.00  1283.796  305.204    0.000  305.204      256.720 1070.754    0.000 1070.754        9.953 2209.910    0.000 2209.910
750.00  1358.518  266.124    0.000  266.124      229.228 1076.627    0.000 1076.627        0.000 2225.089    0.000 2225.089
751.00  1397.007  235.850    0.000  235.850      117.597 1323.109    0.000 1323.109        0.000 2511.407    0.000 2511.407
752.00  1333.957  256.269    0.000  256.269      174.061 1277.313    0.000 1277.313        0.000 2600.070    0.000 2600.070
753.00  1329.394  331.231    0.000  331.231      246.044 1108.928    0.000 1108.928        0.000 2252.840    0.000 2252.840
754.00  1342.018  302.007    0.000  302.007      129.876 1172.435    0.000 1172.435        0.000 2361.108    0.000 2361.108
755.00  1378.118  253.551    0.000  253.551      240.252 1103.133    0.000 1103.133        0.000 2289.532    0.000 2289.532
756.00  1461.310  225.006    0.000  225.006      331.865 1087.220    0.000 1087.220        0.000 2409.768    0.000 2409.768
757.00  1411.953  189.165    0.000  189.165      310.854 1054.459    0.000 1054.459        0.000 2238.866    0.000 2238.866
758.00  1387.834  189.979    0.000  189.979      210.118 1104.083    0.000 1104.083        0.000 2292.847    0.000 2292.847
759.00  1405.376  229.857    0.000  229.857      225.898 1065.004    0.000 1065.004        0.000 2249.122    0.000 2249.122
760.00  1375.320  182.227    0.000  182.227      324.427 1034.637    0.000 1034.637        0.000 2544.171    0.000 2544.171
761.00  1320.836  243.038    0.000  243.038      344.749 1096.758    0.000 1096.758       29.858 2655.962    0.000 2655.962
762.00  1425.246  247.786    0.000  247.786      238.177 1183.200    0.000 1183.200        0.000 2374.580    0.000 2374.580
763.00  1400.121  222.210    0.000  222.210      223.130 1166.297    0.000 1166.297        0.000 2411.981    0.000 2411.981
764.00  1356.827  236.087    0.000  236.087      199.568 1189.951    0.000 1189.951        0.000 2610.132    0.000 2610.132
765.00  1358.125  205.354    0.000  205.354      177.952 1166.447    0.000 1166.447        0.000 2325.710    0.000 2325.710
766.00  1349.385  280.234    0.000  280.234      116.990 1215.103    0.000 1215.103        0.000 2099.920    0.000 2099.920
767.00  1414.714  190.774    0.000  190.774      133.420 1219.170    0.000 1219.170        0.000 2448.977    0.000 2448.977
768.00  1386.829  241.124    0.000  241.124       66.062 1346.295    0.000 1346.295        0.000 2564.606    0.000 2564.606
769.00  1374.092  184.019    0.000  184.019      128.752 1229.942    0.000 1229.942        0.000 2469.088    0.000 2469.088
770.00  1330.234  196.107    0.000  196.107      172.373 1106.858    0.000 1106.858        0.000 2379.112    0.000 2379.112
771.00  1303.541  219.271    0.000  219.271       46.432 1208.589    0.000 1208.589        0.000 2148.992    0.000 2148.992
772.00  1433.495  201.464    0.000  201.464      199.871 1091.283    0.000 1091.283        0.000 2022.513    0.000 2022.513
773.00  1502.336  208.930    0.000  208.930      173.197 1340.248    0.000 1340.248        0.000 2413.477    0.000 2413.477
774.00  1473.072  183.120    0.000  183.120      103.458 1281.952    0.000 1281.952        0.000 2580.277    0.000 2580.277
775.00  1410.352  270.200    0.000  270.200       87.160 1353.483    0.000 1353.483        0.000 2363.115    0.000 2363.115
776.00  1461.335  273.447    0.000  273.447       77.086 1271.571    0.000 1271.571        0.000 2080.427    0.000 2080.427
777.00  1314.349  288.873    0.000  288.873      214.526 1083.239    0.000 1083.239        0.000 2383.125    0.000 2383.125
778.00  1319.219  284.052    0.000  284.052      162.734 1129.115    0.000 1129.115        0.000 2138.935    0.000 2138.935
779.00  1340.320  308.399    0.000  308.399       67.359 1272.998    0.000 1272.998        0.000 2082.234    0.000 2082.234
780.00  1355.516  256.583    0.000  256.583      216.517 1173.595    0.000 1173.595        0.000 2163.062    0.000 2163.062
781.00  1259.115  317.457    0.000  317.457      158.410 1080.739    0.000 1080.739        0.000 2077.004    0.000 2077.004
782.00  1363.013  212.953    0.000  212.953       33.204 1080.437    0.000 1080.437        0.000 1887.898    0.000 1887.898
783.00  1403.447  218.238    0.000  218.238       93.213 1144.210    0.000 1144.210        0.000 2205.486    0.000 2205.486
784.00  1334.572  256.056    0.000  256.056      232.600 1137.632    0.000 1137.632        0.000 2413.286    0.000 2413.286
785.00  1408.297  243.462    0.000  243.462      164.981 1101.278    0.000 1101.278        0.000 2005.224    0.000 2005.224
786.00  1386.183  189.411    0.000  189.411      160.656 1095.178    0.000 1095.178        0.000 2051.267    0.000 2051.267
787.00  1268.713  243.795    0.000  243.795       63.943 1057.867    0.000 1057.867        0.000 1464.759    0.000 1464.759
788.00  1443.310  233.175    0.000  233.175      168.394 1108.375    0.000 1108.375        0.000 1973.264    0.000 1973.264
789.00  1399.305  232.657    0.000  232.657      129.096 1102.104    0.000 1102.104        0.000 1808.791    0.000 1808.791
790.00  1344.127  262.006    0.000  262.006      110.330 1191.295    0.000 1191.295        0.000 2190.716    0.000 2190.716
791.00  1407.518  249.190    0.000  249.190      120.535 1290.978    0.000 1290.978        0.000 2273.240    0.000 2273.240
792.00  1303.374  273.995    0.000  273.995      226.201 1103.824    0.000 1103.824        0.000 2571.228    0.000 2571.228
793.00  1279.768  313.989    0.000  313.989      212.062 1186.400    0.000 1186.400        0.000 2361.312    0.000 2361.312
794.00  1360.026  242.798    0.000  242.798      197.360 1074.813    0.000 1074.813        0.000 2249.213    0.000 2249.213
795.00  1336.366  275.127    0.000  275.127      171.898 1070.974    0.000 1070.974        0.000 2527.298    0.000 2527.298
796.00  1299.379  263.786    0.000  263.786       87.332 1098.892    0.000 1098.892        0.000 2201.863    0.000 2201.863
797.00  1244.749  315.418    0.000  315.418      129.398 1048.870    0.000 1048.870        0.000 1967.115    0.000 1967.115
798.00  1234.811  338.383    0.000  338.383      213.098 1122.890    0.000 1122.890        0.000 2120.033    0.000 2120.033
799.00  1274.490  269.297    0.000  269.297       99.611 1137.410    0.000 1137.410        0.000 2091.678    0.000 2091.678
800.00  1239.456  324.956    0.000  324.956      160.353 1171.661    0.000 1171.661        0.000 2473.808    0.000 2473.808
801.00  1259.212  376.317    0.000  376.317      204.323 1169.453    0.000 1169.453       10.154 2410.571    0.000 2410.571
802.00  1214.551  402.678    0.000  402.678      214.570 1098.899    0.000 1098.899        0.000 2519.149    0.000 2519.149
803.00  1281.036  307.909    0.000  307.909      206.528 1097.725    0.000 1097.725        0.000 2289.728    0.000 2289.728
804.00  1323.171  306.865    0.000  306.865      206.659 1180.216    0.000 1180.216        0.000 2377.794    0.000 2377.794
805.00  1268.182  306.300    0.000  306.300      155.382 1142.134    0.000 1142.134        0.000 2203.180    0.000 2203.180
806.00  1362.073  249.967    0.000  249.967      114.959 1194.533    0.000 1194.533        0.000 2271.738    0.000 2271.738
807.00  1231.821  345.381    0.000  345.381      232.427 1056.234    0.000 1056.234        0.000 2256.161    0.000 2256.161
808.00  1114.722  375.004    0.000  375.004       90.661 1146.502    0.000 1146.502        0.000 2008.852    0.000 2008.852
809.00  1207.113  355.971    0.000  355.971      158.063 1110.711    0.000 1110.711        0.000 2050.671    0.000 2050.671
810.00  1182.325  358.890    0.000  358.890      177.515 1108.242    0.000 1108.242        0.000 2208.409    0.000 2208.409
811.00  1222.099  349.004    0.000  349.004      183.831 1236.261    0.000 1236.261        0.000 2056.002    0.000 2056.002
812.00  1162.184  319.585    0.000  319.585      135.884 1102.835    0.000 1102.835        0.000 2014.980    0.000 2014.980
813.00  1314.745  255.437    0.000  255.437      200.952 1000.021    0.000 1000.021        0.000 2149.589    0.000 2149.589
814.00  1312.787  233.164    0.000  233.164      157.113 1103.000    0.000 1103.000        0.000 2443.547    0.000 2443.547
815.00  1323.405  217.781    0.000  217.781       26.113 1128.481    0.000 1128.481        0.000 1881.177    0.000 1881.177
816.00  1353.967  243.999    0.000  243.999      107.480 1154.970    0.000 1154.970        0.000 2121.039    0.000 2121.039
817.00  1378.840  309.791    0.000  309.791      184.782 1083.936    0.000 1083.936        0.000 2214.028    0.000 2214.028
818.00  1434.514  178.182    0.000  178.182      135.237 1143.689    0.000 1143.689        0.000 2431.787    0.000 2431.787
819.00  1367.129  224.264    0.000  224.264      141.548 1090.209    0.000 1090.209        0.000 2290.135    0.000 2290.135
820.00  1350.659  272.905    0.000  272.905      164.287 1117.576    0.000 1117.576        0.000 2471.600    0.000 2471.600
821.00  1418.477  226.997    0.000  226.997      123.952 1216.879    0.000 1216.879        0.000 2313.158    0.000 2313.158
822.00  1391.251  230.411    0.000  230.411      255.467 1168.105    0.000 1168.105        0.000 2636.967    0.000 2636.967
823.00  1386.521  241.697    0.000  241.697      363.900 1075.156    0.000 1075.156        9.953 2512.819    0.000 2512.819
824.00  1402.982  213.175    0.000  213.175      142.932 1263.441    0.000 1263.441        0.000 2794.809    0.000 2794.809
825.00  1397.764  186.771    0.000  186.771      176.914 1193.394    0.000 1193.394        0.000 2484.556    0.000 2484.556
826.00  1301.128  340.654    0.000  340.654      280.976 1085.187    0.000 1085.187        0.000 2326.732    0.000 2326.732
827.00  1374.128  254.040    0.000  254.040      200.907 1193.707    0.000 1193.707        0.000 2331.455    0.000 2331.455
828.00  1350.024  277.097    0.000  277.097      187.937 1054.366    0.000 1054.366        0.000 2438.625    0.000 2438.625
829.00  1319.412  276.212    0.000  276.212      171.250 1214.893    0.000 1214.893        0.000 2367.445    0.000 2367.445
830.00  1248.807  312.193    0.000  312.193      107.955 1292.542    0.000 1292.542        0.000 2319.193    0.000 2319.193
831.00  1272.136  303.850    0.000  303.850      192.132 1175.074    0.000 1175.074        0.000 2449.177    0.000 2449.177
832.00  1300.574  249.372    0.000  249.372      129.485 1234.531    0.000 1234.531        0.000 2301.706    0.000 2301.706
833.00  1264.445  240.960    0.000  240.960       28.102 1174.823    0.000 1174.823        0.000 1884.790    0.000 1884.790
834.00  1215.079  279.879    0.000  279.879       22.828 1217.791    0.000 1217.791        0.000 1893.239    0.000 1893.239
835.00  1368.770  295.428    0.000  295.428       31.517 1221.163    0.000 1221.163        0.000 1941.390    0.000 1941.390
836.00  1320.503  253.325    0.000  253.325       87.247 1119.693    0.000 1119.693        0.000 1733.691    0.000 1733.691
837.00  1287.382  299.492    0.000  299.492      144.575 1021.820    0.000 1021.820        9.953 1854.034    0.000 1854.034
838.00  1335.125  225.180    0.000  225.180      124.860 1060.649    0.000 1060.649        0.000 1740.835    0.000 1740.835
839.00  1291.609  230.922    0.000  230.922      143.277 1062.937    0.000 1062.937        0.000 1814.426    0.000 1814.426
840.00  1303.970  266.581    0.000  266.581      207.654 1107.765    0.000 1107.765        0.000 2163.072    0.000 2163.072
841.00  1427.595  163.524    0.000  163.524      197.061 1151.344    0.000 1151.344        0.000 2084.957    0.000 2084.957
842.00  1311.521  274.155    0.000  274.155      196.153 1239.237    0.000 1239.237        0.000 2227.612    0.000 2227.612
843.00  1335.575  181.733    0.000  181.733      193.298 1022.670    0.000 1022.670        9.953 1824.470    0.000 1824.470
844.00  1334.795  198.398    0.000  198.398      274.234  991.035    0.000  991.035        0.000 2075.506    0.000 2075.506
845.00  1329.221  201.001    0.000  201.001      330.481  971.144    0.000  971.144        0.000 2174.531    0.000 2174.531
846.00  1370.904  230.587    0.000  230.587      110.160 1125.527    0.000 1125.527        0.000 2117.922    0.000 2117.922
847.00  1318.390  269.231    0.000  269.231      277.477 1034.345    0.000 1034.345        0.000 2257.965    0.000 2257.965
848.00  1327.451  240.834    0.000  240.834      234.761 1082.856    0.000 1082.856        0.000 2138.029    0.000 2138.029
849.00  1351.616  251.667    0.000  251.667      349.461 1019.395    0.000 1019.395        0.000 2334.780    0.000 2334.780
850.00  1381.773  179.840    0.000  179.840      343.191 1015.191    0.000 1015.191        0.000 2385.744    0.000 2385.744
851.00  1426.489  197.112    0.000  197.112      486.039  969.752    0.000  969.752       40.213 2364.230    0.000 2364.230
852.00  1393.362  315.701    0.000  315.701      258.064 1224.802    0.000 1224.802        0.000 2513.631    0.000 2513.631
853.00  1347.668  232.722    0.000  232.722      444.793  940.398    0.000  940.398        9.953 2275.359    0.000 2275.359
854.00  1368.184  228.067    0.000  228.067      451.450  935.083    0.000  935.083       60.521 2428.474    0.000 2428.474
855.00  1342.245  210.132    0.000  210.132      277.519 1009.493    0.000 1009.493        0.000 2110.187    0.000 2110.187
856.00  1299.928  245.385    0.000  245.385      284.567 1005.555    0.000 1005.555        0.000 2028.654    0.000 2028.654
857.00  1299.846  302.749    0.000  302.749      139.083 1125.362    0.000 1125.362        0.000 2319.896    0.000 2319.896
858.00  1344.720  270.513    0.000  270.513      262.861 1010.703    0.000 1010.703        0.000 2265.810    0.000 2265.810
859.00  1324.903  252.730    0.000  252.730      135.579 1063.952    0.000 1063.952        0.000 1950.629    0.000 1950.629
860.00  1347.453  213.230    0.000  213.230      218.720 1093.217    0.000 1093.217        0.000 2397.494    0.000 2397.494
861.00  1375.238  239.907    0.000  239.907      108.518 1142.588    0.000 1142.588        0.000 2233.125    0.000 2233.125
862.00  1438.851  276.837    0.000  276.837      197.752 1179.301    0.000 1179.301        0.000 2238.358    0.000 2238.358
863.00  1330.379  276.887    0.000  276.887       61.911 1033.866    0.000 1033.866        0.000 1800.436    0.000 1800.436
864.00  1248.702  340.189    0.000  340.189      212.150  941.268    0.000  941.268        9.953 1904.597    0.000 1904.597
865.00  1342.421  288.867    0.000  288.867       71.725 1116.580    0.000 1116.580        0.000 2182.167    0.000 2182.167
866.00  1366.414  290.688    0.000  290.688      227.714  969.057    0.000  969.057        0.000 2203.777    0.000 2203.777
867.00  1345.575  293.962    0.000  293.962      198.660 1057.044    0.000 1057.044        0.000 2103.956    0.000 2103.956
868.00  1323.787  279.026    0.000  279.026      259.055  883.584    0.000  883.584        0.000 1753.894    0.000 1753.894
869.00  1378.998  244.844    0.000  244.844      249.717  870.742    0.000  870.742        9.953 1930.121    0.000 1930.121
870.00  1284.831  237.260    0.000  237.260      217.769  880.773    0.000  880.773        0.000 1736.198    0.000 1736.198
871.00  1395.155  259.311    0.000  259.311      236.273  911.252    0.000  911.252        0.000 2141.948    0.000 2141.948
872.00  1316.789  267.429    0.000  267.429      232.771  807.499    0.000  807.499        0.000 1635.668    0.000 1635.668
873.00  1381.718  262.877    0.000  262.877      258.925  933.781    0.000  933.781        0.000 2050.660    0.000 2050.660
874.00  1316.444  248.631    0.000  248.631      219.067  923.104    0.000  923.104        0.000 1860.759    0.000 1860.759
875.00  1519.103  225.998    0.000  225.998      280.198  954.746    0.000  954.746        0.000 2083.133    0.000 2083.133
876.00  1386.539  224.887    0.000  224.887      151.190 1052.895    0.000 1052.895        0.000 1867.599    0.000 1867.599
877.00  1404.403  243.268    0.000  243.268      282.661  991.068    0.000  991.068        0.000 2072.080    0.000 2072.080
878.00  1299.573  263.472    0.000  263.472      220.405 1079.741    0.000 1079.741        0.000 2286.019    0.000 2286.019
879.00  1336.034  300.488    0.000  300.488      155.599  968.282    0.000  968.282        0.000 2088.568    0.000 2088.568
880.00  1301.664  349.460    0.000  349.460       73.498 1143.766    0.000 1143.766        0.000 2370.355    0.000 2370.355
881.00  1210.136  422.916    0.000  422.916      104.322 1195.683    0.000 1195.683        0.000 2372.061    0.000 2372.061
882.00  1294.295  351.984    0.000  351.984       75.833 1274.026    0.000 1274.026        0.000 2333.058    0.000 2333.058
883.00  1411.873  293.311    0.000  293.311      175.701 1307.224    0.000 1307.224        0.000 2575.437    0.000 2575.437
884.00  1372.067  251.405    0.000  251.405      259.405 1041.370    0.000 1041.370       29.858 2302.988    0.000 2302.988
885.00  1292.516  407.759    0.000  407.759      204.453 1076.432    0.000 1076.432      119.434 2386.733    0.000 2386.733
886.00  1425.447  323.266    0.000  323.266      184.306 1100.230    0.000 1100.230        0.000 2517.437    0.000 2517.437
887.00  1314.424  345.942    0.000  345.942      158.624 1103.084    0.000 1103.084        0.000 2368.549    0.000 2368.549
888.00  1392.236  281.919    0.000  281.919      227.539 1067.895    0.000 1067.895        0.000 2379.410    0.000 2379.410
889.00  1279.981  302.911    0.000  302.911      246.954  995.045    0.000  995.045       10.154 1784.156    0.000 1784.156
890.00  1333.517  347.300    0.000  347.300      313.275  947.011    0.000  947.011       39.811 2268.324    0.000 2268.324
891.00  1290.929  306.112    0.000  306.112      122.525 1117.440    0.000 1117.440        0.000 1958.874    0.000 1958.874
892.00  1348.753  264.315    0.000  264.315      162.906 1168.239    0.000 1168.239        0.000 2399.212    0.000 2399.212
893.00  1360.593  276.614    0.000  276.614      150.628 1275.987    0.000 1275.987        0.000 2587.718    0.000 2587.718
894.00  1344.622  251.048    0.000  251.048      220.579 1126.011    0.000 1126.011        0.000 2314.172    0.000 2314.172
895.00  1323.307  332.266    0.000  332.266      157.632 1220.954    0.000 1220.954        0.000 2053.995    0.000 2053.995
896.00  1265.700  271.544    0.000  271.544      184.783 1078.542    0.000 1078.542        0.000 2033.285    0.000 2033.285
897.00  1259.020  329.263    0.000  329.263       47.644 1195.708    0.000 1195.708        0.000 2105.166    0.000 2105.166
898.00  1275.142  368.295    0.000  368.295       76.956 1116.623    0.000 1116.623        0.000 2026.041    0.000 2026.041
899.00  1381.336  251.353    0.000  251.353      122.828  912.606    0.000  912.606        0.000 1828.997    0.000 1828.997
900.00  1277.196  301.550    0.000  301.550      115.262  877.496    0.000  877.496        0.000 1681.312    0.000 1681.312
901.00  1288.143  283.086    0.000  283.086      190.750 1010.615    0.000 1010.615        0.000 1986.635    0.000 1986.635
902.00  1274.110  289.165    0.000  289.165      195.937  814.076    0.000  814.076        0.000 1715.195    0.000 1715.195
903.00  1230.284  275.564    0.000  275.564       80.329  963.364    0.000  963.364        0.000 1594.253    0.000 1594.253
904.00  1375.843  353.481    0.000  353.481        0.000 1187.921    0.000 1187.921        0.000 1755.106    0.000 1755.106
905.00  1346.585  298.080    0.000  298.080       53.005 1035.044    0.000 1035.044        0.000 1512.922    0.000 1512.922
906.00  1342.675  284.031    0.000  284.031      193.689 1008.495    0.000 1008.495        0.000 1817.234    0.000 1817.234
907.00  1401.740  280.224    0.000  280.224      162.776  939.622    0.000  939.622        0.000 1766.364    0.000 1766.364
908.00  1289.245  283.518    0.000  283.518      328.318  725.437    0.000  725.437       49.764 1527.695    0.000 1527.695
909.00  1320.568  280.544    0.000  280.544      259.535  935.515    0.000  935.515        0.000 1783.253    0.000 1783.253
910.00  1316.861  244.378    0.000  244.378       55.642 1057.427    0.000 1057.427        0.000 1675.275    0.000 1675.275
911.00  1375.102  238.826    0.000  238.826       95.634  916.795    0.000  916.795       39.811 1558.059    0.000 1558.059
912.00  1436.407  231.212    0.000  231.212      225.681 1016.405    0.000 1016.405        0.000 1845.481    0.000 1845.481
913.00  1427.284  261.631    0.000  261.631       98.228 1147.842    0.000 1147.842        0.000 2104.460    0.000 2104.460
914.00  1429.013  268.926    0.000  268.926      176.481  975.513    0.000  975.513        0.000 1967.736    0.000 1967.736
915.00  1402.721  273.731    0.000  273.731       92.824 1085.809    0.000 1085.809        0.000 1739.026    0.000 1739.026
916.00  1339.785  251.264    0.000  251.264      109.037  974.690    0.000  974.690        9.953 1668.950    0.000 1668.950
917.00  1281.662  249.364    0.000  249.364       91.224 1078.583    0.000 1078.583        0.000 1783.559    0.000 1783.559
918.00  1396.791  215.255    0.000  215.255       81.107 1047.021    0.000 1047.021        0.000 1874.944    0.000 1874.944
919.00  1313.911  274.800    0.000  274.800      258.583 1009.714    0.000 1009.714       60.119 2132.111    0.000 2132.111
920.00  1170.395  358.137    0.000  358.137      108.215 1068.899    0.000 1068.899        0.000 1803.163    0.000 1803.163
921.00  1291.303  306.880    0.000  306.880      184.955 1016.670    0.000 1016.670        0.000 1783.560    0.000 1783.560
922.00  1357.202  253.077    0.000  253.077      113.446 1032.791    0.000 1032.791        0.000 1681.415    0.000 1681.415
923.00  1300.015  253.668    0.000  253.668      243.057  940.448    0.000  940.448        0.000 1771.093    0.000 1771.093
924.00  1368.495  229.699    0.000  229.699      117.076 1072.313    0.000 1072.313        0.000 2031.472    0.000 2031.472
925.00  1280.259  292.489    0.000  292.489      147.079  957.784    0.000  957.784        0.000 1712.783    0.000 1712.783
926.00  1318.825  273.541    0.000  273.541      141.245 1030.502    0.000 1030.502        0.000 1739.222    0.000 1739.222
927.00  1221.537  352.502    0.000  352.502       25.595 1162.368    0.000 1162.368        0.000 1853.128    0.000 1853.128
928.00  1213.378  396.648    0.000  396.648       24.211 1153.462    0.000 1153.462        0.000 1764.453    0.000 1764.453
929.00  1186.318  419.846    0.000  419.846       83.485 1178.150    0.000 1178.150        0.000 1963.915    0.000 1963.915
930.00  1206.726  383.964    0.000  383.964       51.276 1091.336    0.000 1091.336        0.000 1863.381    0.000 1863.381
931.00  1227.316  342.142    0.000  342.142      155.901 1020.603    0.000 1020.603        0.000 1859.158    0.000 1859.158
932.00  1325.708  287.253    0.000  287.253       63.077 1195.177    0.000 1195.177        0.000 1952.750    0.000 1952.750
933.00  1282.197  315.268    0.000  315.268       66.880 1108.796    0.000 1108.796        0.000 1891.927    0.000 1891.927
934.00  1329.467  292.401    0.000  292.401       18.979 1189.566    0.000 1189.566        0.000 2185.289    0.000 2185.289
935.00  1240.340  367.125    0.000  367.125       34.241 1181.650    0.000 1181.650        0.000 1945.012    0.000 1945.012
936.00  1154.421  379.338    0.000  379.338       98.315 1138.889    0.000 1138.889        0.000 2023.928    0.000 2023.928
937.00  1241.976  381.972    0.000  381.972      180.372 1101.966    0.000 1101.966        0.000 2119.738    0.000 2119.738
938.00  1201.118  399.698    0.000  399.698      157.068 1055.846    0.000 1055.846        0.000 2055.400    0.000 2055.400
939.00  1251.234  359.806    0.000  359.806      195.807 1059.257    0.000 1059.257        0.000 2309.847    0.000 2309.847
940.00  1348.841  313.130    0.000  313.130      145.526 1282.520    0.000 1282.520       19.906 2649.150    0.000 2649.150
941.00  1263.209  310.376    0.000  310.376      200.693 1324.889    0.000 1324.889        0.000 2467.388    0.000 2467.388
942.00  1287.845  317.291    0.000  317.291       92.863 1140.444    0.000 1140.444        0.000 2046.248    0.000 2046.248
943.00  1409.704  310.176    0.000  310.176      106.226 1260.075    0.000 1260.075        0.000 2395.502    0.000 2395.502
944.00  1436.806  287.142    0.000  287.142       71.942 1201.844    0.000 1201.844        0.000 2265.818    0.000 2265.818
945.00  1395.038  285.639    0.000  285.639       17.034 1162.248    0.000 1162.248        0.000 1857.252    0.000 1857.252
946.00  1358.719  309.621    0.000  309.621      160.831 1045.611    0.000 1045.611        0.000 2069.783    0.000 2069.783
947.00  1374.429  323.766    0.000  323.766      210.377  949.018    0.000  949.018      121.847 1775.520    0.000 1775.520
948.00  1344.777  301.995    0.000  301.995      206.400 1081.838    0.000 1081.838        0.000 2012.781    0.000 2012.781
949.00  1237.286  312.681    0.000  312.681       98.315  973.402    0.000  973.402        0.000 1781.652    0.000 1781.652
950.00  1267.036  359.500    0.000  359.500      218.462  877.127    0.000  877.127        0.000 1742.044    0.000 1742.044
951.00  1210.153  374.171    0.000  374.171       43.580 1085.511    0.000 1085.511        0.000 1817.343    0.000 1817.343
952.00  1240.883  342.902    0.000  342.902      186.945  907.297    0.000  907.297       79.623 1731.485    0.000 1731.485
953.00  1304.702  365.898    0.000  365.898       85.258 1036.614    0.000 1036.614        0.000 1825.585    0.000 1825.585
954.00  1335.048  361.441    0.000  361.441      175.963 1017.276    0.000 1017.276        9.953 1893.242    0.000 1893.242
955.00  1240.979  362.443    0.000  362.443      118.375 1005.906    0.000 1005.906        0.000 1798.938    0.000 1798.938
956.00  1291.236  332.119    0.000  332.119       27.238 1176.732    0.000 1176.732        0.000 1778.334    0.000 1778.334
957.00  1298.856  351.145    0.000  351.145      124.255 1038.510    0.000 1038.510        0.000 1875.447    0.000 1875.447
958.00  1307.495  315.909    0.000  315.909      236.059  897.093    0.000  897.093       89.575 1699.614    0.000 1699.614
959.00  1262.299  429.748    0.000  429.748      309.817  943.140    0.000  943.140      179.151 1841.571    0.000 1841.571
960.00  1294.491  414.704    0.000  414.704      292.695  915.422    0.000  915.422      172.013 1943.310    0.000 1943.310
961.00  1384.461  297.849    0.000  297.849      198.445 1062.147    0.000 1062.147        0.000 1936.972    0.000 1936.972
962.00  1335.045  308.417    0.000  308.417      213.144 1034.968    0.000 1034.968       80.829 1955.372    0.000 1955.372
963.00  1336.420  345.068    0.000  345.068      112.063 1002.232    0.000 1002.232        0.000 1789.188    0.000 1789.188
964.00  1166.992  399.898    0.000  399.898      110.939 1054.948    0.000 1054.948        0.000 1686.248    0.000 1686.248
965.00  1252.714  387.535    0.000  387.535      223.391  983.384    0.000  983.384        9.953 1784.671    0.000 1784.671
966.00  1302.675  365.697    0.000  365.697      140.943 1059.084    0.000 1059.084        0.000 1844.788    0.000 1844.788
967.00  1239.558  381.217    0.000  381.217      110.809 1008.599    0.000 1008.599        0.000 1737.821    0.000 1737.821
968.00  1321.115  386.560    0.000  386.560      104.063 1068.905    0.000 1068.905        0.000 1455.624    0.000 1455.624
969.00  1300.544  391.836    0.000  391.836      122.308 1083.689    0.000 1083.689        0.000 1738.724    0.000 1738.724
970.00  1266.375  335.719    0.000  335.719      159.577  963.714    0.000  963.714        0.000 1618.081    0.000 1618.081
971.00  1270.857  403.882    0.000  403.882      322.959  871.718    0.000  871.718       10.154 1833.830    0.000 1833.830
972.00  1314.429  400.665    0.000  400.665      245.440  931.550    0.000  931.550        0.000 1740.233    0.000 1740.233
973.00  1289.365  356.527    0.000  356.527       98.574  983.004    0.000  983.004        0.000 1538.562    0.000 1538.562
974.00  1334.103  341.985    0.000  341.985       96.411 1053.690    0.000 1053.690        0.000 1815.632    0.000 1815.632
975.00  1379.006  354.151    0.000  354.151      149.286 1024.725    0.000 1024.725        0.000 1866.704    0.000 1866.704
976.00  1258.956  362.858    0.000  362.858      133.329 1044.477    0.000 1044.477        0.000 1666.041    0.000 1666.041
977.00  1325.176  336.682    0.000  336.682      111.540 1104.352    0.000 1104.352        0.000 1867.106    0.000 1867.106
978.00  1345.611  324.172    0.000  324.172      141.283 1170.716    0.000 1170.716        0.000 1877.962    0.000 1877.962
979.00  1328.258  393.033    0.000  393.033      186.116 1156.500    0.000 1156.500        0.000 1768.283    0.000 1768.283
980.00  1328.372  375.104    0.000  375.104       60.310 1346.987    0.000 1346.987        0.000 1973.472    0.000 1973.472
981.00  1273.442  346.858    0.000  346.858      103.503 1179.102    0.000 1179.102        9.953 1728.167    0.000 1728.167
982.00  1377.248  349.790    0.000  349.790      243.926 1146.206    0.000 1146.206        0.000 1901.692    0.000 1901.692
983.00  1339.352  408.346    0.000  408.346      172.764 1131.678    0.000 1131.678        0.000 1843.583    0.000 1843.583
984.00  1388.915  312.355    0.000  312.355      176.006 1090.567    0.000 1090.567        9.953 1835.139    0.000 1835.139
985.00  1384.188  386.738    0.000  386.738      238.393 1126.235    0.000 1126.235        0.000 2111.807    0.000 2111.807
986.00  1306.515  291.482    0.000  291.482      171.638 1009.892    0.000 1009.892        0.000 1813.624    0.000 1813.624
987.00  1258.970  321.426    0.000  321.426       83.698 1085.550    0.000 1085.550        0.000 1896.564    0.000 1896.564
988.00  1316.286  356.596    0.000  356.596      126.676 1097.781    0.000 1097.781        0.000 1756.320    0.000 1756.320
989.00  1359.736  299.808    0.000  299.808      138.608 1027.302    0.000 1027.302        0.000 1870.116    0.000 1870.116
990.00  1292.704  368.401    0.000  368.401      331.128  965.314    0.000  965.314        0.000 1926.119    0.000 1926.119
991.00  1400.808  317.093    0.000  317.093      364.850  992.036    0.000  992.036        0.000 1924.110    0.000 1924.110
992.00  1275.567  336.134    0.000  336.134      167.273 1141.532    0.000 1141.532        0.000 1746.261    0.000 1746.261
993.00  1319.786  319.483    0.000  319.483       94.811 1163.974    0.000 1163.974        0.000 1697.909    0.000 1697.909
994.00  1375.603  318.081    0.000  318.081      164.117 1238.213    0.000 1238.213        0.000 1922.100    0.000 1922.100
995.00  1317.584  341.794    0.000  341.794      152.098 1114.344    0.000 1114.344        0.000 1596.973    0.000 1596.973
996.00  1388.342  386.035    0.000  386.035      190.921 1149.919    0.000 1149.919        0.000 1707.659    0.000 1707.659
997.00  1290.555  394.868    0.000  394.868       75.314 1208.253    0.000 1208.253        0.000 1766.774    0.000 1766.774
998.00  1331.167  356.021    0.000  356.021      140.857 1135.401    0.000 1135.401        0.000 1942.404    0.000 1942.404
999.00  1170.684  370.768    0.000  370.768       43.753 1203.751    0.000 1203.751        0.000 1890.527    0.000 1890.527
1000.00  1295.031  395.021    0.000  395.021       83.269 1313.867    0.000 1313.867        0.000 2333.679    0.000 2333.679
1001.00  1432.496  279.579    0.000  279.579       83.009 1260.953    0.000 1260.953        0.000 1894.248    0.000 1894.248
1002.00  1423.220  311.954    0.000  311.954      121.574 1228.349    0.000 1228.349        0.000 1825.084    0.000 1825.084
1003.00  1341.531  290.708    0.000  290.708      229.616 1033.623    0.000 1033.623        0.000 1722.740    0.000 1722.740
1004.00  1300.884  314.529    0.000  314.529      117.206 1193.370    0.000 1193.370        0.000 1947.628    0.000 1947.628
1005.00  1332.280  300.700    0.000  300.700      125.984 1099.854    0.000 1099.854        0.000 1534.741    0.000 1534.741
1006.00  1317.630  347.214    0.000  347.214      112.409 1163.717    0.000 1163.717        0.000 1835.740    0.000 1835.740
1007.00  1396.995  345.578    0.000  345.578      174.234 1149.878    0.000 1149.878        0.000 1742.845    0.000 1742.845
1008.00  1249.035  305.553    0.000  305.553       93.645 1147.025    0.000 1147.025        0.000 1926.216    0.000 1926.216
1009.00  1471.732  255.612    0.000  255.612      205.881 1233.665    0.000 1233.665        0.000 2192.629    0.000 2192.629
1010.00  1341.926  281.564    0.000  281.564      126.071 1203.535    0.000 1203.535        0.000 2012.977    0.000 2012.977
1011.00  1256.073  313.914    0.000  313.914       95.807 1185.767    0.000 1185.767        0.000 1761.043    0.000 1761.043
1012.00  1305.389  338.797    0.000  338.797      152.963 1195.921    0.000 1195.921        0.000 2132.511    0.000 2132.511
1013.00  1273.816  378.711    0.000  378.711      226.634 1133.406    0.000 1133.406        0.000 2164.279    0.000 2164.279
1014.00  1292.516  317.767    0.000  317.767      154.994 1278.712    0.000 1278.712        0.000 2487.692    0.000 2487.692
1015.00  1204.616  330.885    0.000  330.885       81.799 1144.991    0.000 1144.991        0.000 1839.351    0.000 1839.351
1016.00  1225.132  381.268    0.000  381.268      168.959 1141.314    0.000 1141.314        0.000 2072.688    0.000 2072.688
1017.00  1171.779  392.591    0.000  392.591      139.646 1221.378    0.000 1221.378        0.000 2084.249    0.000 2084.249
1018.00  1308.913  330.745    0.000  330.745      227.671 1084.946    0.000 1084.946       19.906 2124.370    0.000 2124.370
1019.00  1329.450  346.960    0.000  346.960      167.316 1155.068    0.000 1155.068        0.000 1917.472    0.000 1917.472
1020.00  1192.855  353.999    0.000  353.999      142.500 1208.806    0.000 1208.806        0.000 2336.691    0.000 2336.691
1021.00  1289.242  334.523    0.000  334.523      221.316 1083.251    0.000 1083.251        0.000 2273.254    0.000 2273.254
1022.00  1262.953  379.264    0.000  379.264      216.690 1141.834    0.000 1141.834        0.000 2258.375    0.000 2258.375
1023.00  1303.106  357.892    0.000  357.892      204.843 1197.694    0.000 1197.694        0.000 2254.758    0.000 2254.758
1024.00  1250.323  340.713    0.000  340.713      135.452 1108.724    0.000 1108.724        0.000 1983.621    0.000 1983.621
1025.00  1176.069  346.717    0.000  346.717      200.347 1194.625    0.000 1194.625        0.000 2127.182    0.000 2127.182
1026.00  1226.443  340.358    0.000  340.358      166.798 1124.329    0.000 1124.329        0.000 1914.354    0.000 1914.354
1027.00  1213.768  324.814    0.000  324.814      201.039 1073.869    0.000 1073.869        0.000 1925.809    0.000 1925.809
1028.00  1291.259  311.166    0.000  311.166      175.790 1148.664    0.000 1148.664        0.000 2039.611    0.000 2039.611
1029.00  1301.158  305.313    0.000  305.313      255.341 1089.045    0.000 1089.045        0.000 2114.215    0.000 2114.215
1030.00  1261.264  307.068    0.000  307.068      232.687  980.015    0.000  980.015        0.000 1851.622    0.000 1851.622
1031.00  1315.884  248.080    0.000  248.080      210.032 1205.904    0.000 1205.904        0.000 2287.930    0.000 2287.930
1032.00  1294.824  256.778    0.000  256.778      284.827  962.355    0.000  962.355        9.953 2037.393    0.000 2037.393
1033.00  1244.688  258.183    0.000  258.183      142.154 1091.429    0.000 1091.429        0.000 2025.341    0.000 2025.341
1034.00  1271.214  341.124    0.000  341.124      118.548 1198.512    0.000 1198.512        0.000 1928.823    0.000 1928.823
1035.00  1210.677  380.158    0.000  380.158      275.921 1059.216    0.000 1059.216       59.717 1964.316    0.000 1964.316
1036.00  1166.134  397.530    0.000  397.530      329.703  962.109    0.000  962.109       49.764 2155.933    0.000 2155.933
1037.00  1223.520  380.652    0.000  380.652      144.834 1107.069    0.000 1107.069        0.000 2026.442    0.000 2026.442
1038.00  1288.166  331.323    0.000  331.323      300.260 1139.832    0.000 1139.832        0.000 2351.054    0.000 2351.054
1039.00  1197.960  402.627    0.000  402.627      237.702 1110.704    0.000 1110.704        0.000 2183.276    0.000 2183.276
1040.00  1258.030  376.954    0.000  376.954      216.863 1111.836    0.000 1111.836       19.906 2199.968    0.000 2199.968
1041.00  1314.760  380.225    0.000  380.225      248.813 1152.950    0.000 1152.950        9.953 2029.968    0.000 2029.968
1042.00  1279.313  336.903    0.000  336.903      249.375 1080.183    0.000 1080.183       49.764 2065.554    0.000 2065.554
1043.00  1209.999  366.289    0.000  366.289      220.494  996.524    0.000  996.524       19.906 1897.161    0.000 1897.161
1044.00  1196.960  378.682    0.000  378.682      187.982 1176.196    0.000 1176.196        9.953 2120.740    0.000 2120.740
1045.00  1240.805  368.609    0.000  368.609      220.840 1159.558    0.000 1159.558        0.000 2117.729    0.000 2117.729
1046.00  1138.183  376.414    0.000  376.414       50.065 1151.601    0.000 1151.601        0.000 1776.015    0.000 1776.015
1047.00  1132.498  458.838    0.000  458.838      171.208 1126.794    0.000 1126.794        0.000 1972.865    0.000 1972.865
1048.00  1126.168  464.590    0.000  464.590       56.464 1189.914    0.000 1189.914        0.000 1885.297    0.000 1885.297
1049.00  1097.898  452.863    0.000  452.863       11.154 1260.507    0.000 1260.507        0.000 1977.786    0.000 1977.786
1050.00  1162.604  404.726    0.000  404.726      108.259 1169.290    0.000 1169.290        0.000 1895.551    0.000 1895.551
