# Supplementary material for: N-Glycans modulate tilting of HIV-1 envelope glycoprotein
Source: Nat Commun. 2026 Apr 15;17:5206. doi: 10.1038/s41467-026-71874-2 (PMC13254402; doi:10.1038/s41467-026-71874-2)
Supplement: Supplementary file 8 — Source Data [file 41467_2026_71874_MOESM8_ESM.zip › source_data/1_Main_Text_Figures/4_Figure_5/3_Raw_data/CD4/CD4.C.1.txt]

#ASA ANALYSIS
#SIM_TIME  ASA1.4 TotOccl1.4 ShldMem1.4 ShldGly1.4   ASA7.2 TotOccl7.2 ShldMem7.2 ShldGly7.2   ASA18.6 TotOccl18.6 ShldMem18.6 ShldGly18.6

  0.00  1574.912  253.452    0.000  253.452      152.918 1596.705    0.000 1596.705        0.000 2845.875    0.000 2845.875
  1.00  1598.435  304.712    0.000  304.712      163.857 1673.242    0.000 1673.242        0.000 3411.773    0.000 3411.773
  2.00  1672.962  168.828    0.000  168.828      144.921 1524.863    0.000 1524.863        0.000 2771.887    0.000 2771.887
  3.00  1666.095  146.368    0.000  146.368      121.229 1499.213    0.000 1499.213        0.000 2474.708    0.000 2474.708
  4.00  1710.625  133.454    0.000  133.454      224.211 1222.839    0.000 1222.839        0.000 2045.040    0.000 2045.040
  5.00  1574.950  209.258    0.000  209.258      239.861 1258.367    0.000 1258.367        0.000 2051.470    0.000 2051.470
  6.00  1594.365  189.218    0.000  189.218      227.282 1263.691    0.000 1263.691        0.000 1973.054    0.000 1973.054
  7.00  1586.301  242.737    0.000  242.737       99.653 1377.121    0.000 1377.121        0.000 2051.564    0.000 2051.564
  8.00  1602.677  250.784    0.000  250.784      121.141 1462.734    0.000 1462.734        0.000 2114.204    0.000 2114.204
  9.00  1623.659  291.099    0.000  291.099       47.125 1518.105    0.000 1518.105        0.000 2225.785    0.000 2225.785
 10.00  1576.248  175.491    0.000  175.491       17.121 1364.424    0.000 1364.424        0.000 1714.385    0.000 1714.385
 11.00  1673.767  128.288    0.000  128.288      137.181 1262.529    0.000 1262.529        0.000 2344.929    0.000 2344.929
 12.00  1526.617  217.426    0.000  217.426      174.407 1276.010    0.000 1276.010        0.000 2317.275    0.000 2317.275
 13.00  1575.471  234.952    0.000  234.952       35.538 1429.446    0.000 1429.446        0.000 2192.818    0.000 2192.818
 14.00  1663.915  224.362    0.000  224.362        0.000 1662.958    0.000 1662.958        0.000 2804.455    0.000 2804.455
 15.00  1626.256  242.193    0.000  242.193       16.904 1595.723    0.000 1595.723        0.000 2616.953    0.000 2616.953
 16.00  1386.202  432.086    0.000  432.086       11.024 1567.530    0.000 1567.530        0.000 2540.148    0.000 2540.148
 17.00  1322.277  437.728    0.000  437.728        7.523 1568.568    0.000 1568.568        0.000 2486.667    0.000 2486.667
 18.00  1274.218  488.574    0.000  488.574      166.663 1284.018    0.000 1284.018        0.000 2054.487    0.000 2054.487
 19.00  1289.701  516.827    0.000  516.827       29.961 1509.859    0.000 1509.859        0.000 2506.176    0.000 2506.176
 20.00  1302.972  474.660    0.000  474.660       11.241 1610.234    0.000 1610.234        0.000 2613.062    0.000 2613.062
 21.00  1247.734  527.760    0.000  527.760       24.643 1506.728    0.000 1506.728        0.000 2580.591    0.000 2580.591
 22.00  1295.589  495.025    0.000  495.025       55.080 1528.127    0.000 1528.127        0.000 2299.194    0.000 2299.194
 23.00  1348.991  533.697    0.000  533.697        3.805 1611.386    0.000 1611.386        0.000 2643.218    0.000 2643.218
 24.00  1434.000  377.144    0.000  377.144       73.584 1440.367    0.000 1440.367        0.000 2800.153    0.000 2800.153
 25.00  1379.096  468.770    0.000  468.770      115.089 1573.855    0.000 1573.855        0.000 3003.924    0.000 3003.924
 26.00  1419.281  416.401    0.000  416.401      101.081 1459.165    0.000 1459.165        0.000 2878.765    0.000 2878.765
 27.00  1447.573  458.018    0.000  458.018       74.838 1609.355    0.000 1609.355        0.000 2826.388    0.000 2826.388
 28.00  1403.433  392.935    0.000  392.935      152.744 1455.803    0.000 1455.803        0.000 2526.200    0.000 2526.200
 29.00  1379.438  420.742    0.000  420.742       64.592 1464.390    0.000 1464.390        0.000 2701.022    0.000 2701.022
 30.00  1445.002  442.643    0.000  442.643       39.386 1621.736    0.000 1621.736        0.000 2891.239    0.000 2891.239
 31.00  1455.482  392.691    0.000  392.691       26.589 1547.622    0.000 1547.622        0.000 2541.379    0.000 2541.379
 32.00  1423.349  413.582    0.000  413.582       88.284 1512.267    0.000 1512.267        0.000 2645.534    0.000 2645.534
 33.00  1405.562  426.590    0.000  426.590      142.542 1515.365    0.000 1515.365        0.000 2831.210    0.000 2831.210
 34.00  1489.723  391.723    0.000  391.723      189.885 1390.068    0.000 1390.068        0.000 2663.925    0.000 2663.925
 35.00  1458.840  400.441    0.000  400.441       68.526 1451.894    0.000 1451.894        0.000 2601.893    0.000 2601.893
 36.00  1251.521  538.813    0.000  538.813       14.527 1481.131    0.000 1481.131        0.000 2489.404    0.000 2489.404
 37.00  1401.433  332.658    0.000  332.658       20.320 1422.236    0.000 1422.236        0.000 2476.835    0.000 2476.835
 38.00  1329.800  388.708    0.000  388.708       90.014 1407.065    0.000 1407.065        0.000 2624.513    0.000 2624.513
 39.00  1344.994  377.201    0.000  377.201       32.944 1444.285    0.000 1444.285        0.000 2506.993    0.000 2506.993
 40.00  1472.650  426.830    0.000  426.830       24.384 1538.897    0.000 1538.897        0.000 2850.220    0.000 2850.220
 41.00  1383.314  415.194    0.000  415.194       62.387 1401.283    0.000 1401.283        0.000 2720.428    0.000 2720.428
 42.00  1555.780  400.854    0.000  400.854       26.415 1598.590    0.000 1598.590        0.000 2595.861    0.000 2595.861
 43.00  1519.365  365.491    0.000  365.491      109.032 1500.401    0.000 1500.401        0.000 2750.375    0.000 2750.375
 44.00  1484.466  410.834    0.000  410.834      112.018 1595.695    0.000 1595.695        0.000 3140.753    0.000 3140.753
 45.00  1594.727  378.334    0.000  378.334       72.028 1515.348    0.000 1515.348        0.000 2698.093    0.000 2698.093
 46.00  1390.476  459.016    0.000  459.016       64.160 1557.856    0.000 1557.856        0.000 3018.600    0.000 3018.600
 47.00  1469.233  444.885    0.000  444.885      135.321 1493.261    0.000 1493.261        0.000 3167.288    0.000 3167.288
 48.00  1443.075  456.416    0.000  456.416      184.564 1485.708    0.000 1485.708        0.000 3009.055    0.000 3009.055
 49.00  1450.337  404.043    0.000  404.043      149.417 1488.213    0.000 1488.213        0.000 2868.609    0.000 2868.609
 50.00  1543.862  448.397    0.000  448.397      208.992 1564.778    0.000 1564.778       49.764 3081.236    0.000 3081.236
 51.00  1404.971  494.174    0.000  494.174      182.789 1359.797    0.000 1359.797        0.000 2569.809    0.000 2569.809
 52.00  1518.629  457.974    0.000  457.974      204.536 1420.492    0.000 1420.492        0.000 2728.249    0.000 2728.249
 53.00  1492.272  431.154    0.000  431.154      121.484 1521.456    0.000 1521.456        0.000 2891.923    0.000 2891.923
 54.00  1374.915  480.806    0.000  480.806      254.475 1294.649    0.000 1294.649       81.231 2466.965    0.000 2466.965
 55.00  1455.573  519.608    0.000  519.608      165.322 1485.866    0.000 1485.866        0.000 2659.184    0.000 2659.184
 56.00  1399.322  504.165    0.000  504.165      187.202 1509.477    0.000 1509.477        0.000 3068.662    0.000 3068.662
 57.00  1345.393  438.240    0.000  438.240      205.100 1342.424    0.000 1342.424        9.953 2525.179    0.000 2525.179
 58.00  1336.859  487.563    0.000  487.563      248.419 1294.688    0.000 1294.688       40.616 2569.310    0.000 2569.310
 59.00  1539.678  499.048    0.000  499.048      260.484 1422.747    0.000 1422.747       71.077 2466.866    0.000 2466.866
 60.00  1580.414  426.489    0.000  426.489      256.462 1334.162    0.000 1334.162      111.693 2417.104    0.000 2417.104
 61.00  1524.047  430.168    0.000  430.168      339.428 1299.577    0.000 1299.577       30.462 2618.776    0.000 2618.776
 62.00  1401.237  459.358    0.000  459.358      190.270 1382.591    0.000 1382.591       40.616 2540.260    0.000 2540.260
 63.00  1550.029  426.569    0.000  426.569      277.087 1291.229    0.000 1291.229      243.693 2416.303    0.000 2416.303
 64.00  1523.760  449.730    0.000  449.730      345.180 1311.251    0.000 1311.251      223.385 2513.720    0.000 2513.720
 65.00  1480.921  448.685    0.000  448.685      240.683 1430.659    0.000 1430.659      162.462 2543.680    0.000 2543.680
 66.00  1552.746  337.667    0.000  337.667      185.861 1309.813    0.000 1309.813       10.154 2258.862    0.000 2258.862
 67.00  1593.699  378.078    0.000  378.078      347.167 1338.921    0.000 1338.921      233.539 2507.586    0.000 2507.586
 68.00  1432.144  513.019    0.000  513.019      283.439 1278.385    0.000 1278.385      203.078 2102.530    0.000 2102.530
 69.00  1544.714  318.500    0.000  318.500      302.247 1273.804    0.000 1273.804      121.847 2197.636    0.000 2197.636
 70.00  1462.426  360.517    0.000  360.517      214.049 1218.159    0.000 1218.159        0.000 2229.905    0.000 2229.905
 71.00  1436.027  369.910    0.000  369.910      291.527 1244.318    0.000 1244.318      121.847 2174.617    0.000 2174.617
 72.00  1468.899  401.591    0.000  401.591      208.949 1280.321    0.000 1280.321        0.000 2293.043    0.000 2293.043
 73.00  1415.277  455.986    0.000  455.986      247.601 1292.822    0.000 1292.822      111.693 2297.269    0.000 2297.269
 74.00  1405.233  510.020    0.000  510.020      186.338 1368.490    0.000 1368.490       81.231 2317.274    0.000 2317.274
 75.00  1349.352  521.782    0.000  521.782      187.636 1432.130    0.000 1432.130       40.616 2278.273    0.000 2278.273
 76.00  1450.842  430.201    0.000  430.201      232.422 1317.766    0.000 1317.766       60.722 2257.047    0.000 2257.047
 77.00  1418.260  512.503    0.000  512.503      150.839 1442.333    0.000 1442.333        0.000 2185.879    0.000 2185.879
 78.00  1411.584  429.910    0.000  429.910      250.325 1340.772    0.000 1340.772       50.769 2234.935    0.000 2234.935
 79.00  1468.918  459.194    0.000  459.194       55.167 1542.371    0.000 1542.371        0.000 2430.775    0.000 2430.775
 80.00  1430.290  490.378    0.000  490.378      125.247 1418.936    0.000 1418.936        0.000 2349.337    0.000 2349.337
 81.00  1664.744  325.033    0.000  325.033      157.024 1465.550    0.000 1465.550        0.000 2467.571    0.000 2467.571
 82.00  1588.295  308.655    0.000  308.655       70.299 1483.353    0.000 1483.353        0.000 2123.749    0.000 2123.749
 83.00  1546.592  288.788    0.000  288.788      122.956 1253.786    0.000 1253.786       30.462 2115.905    0.000 2115.905
 84.00  1579.412  295.147    0.000  295.147      173.843 1355.334    0.000 1355.334        0.000 2208.595    0.000 2208.595
 85.00  1563.862  351.788    0.000  351.788      267.490 1256.848    0.000 1256.848      109.481 2235.544    0.000 2235.544
 86.00  1522.175  350.155    0.000  350.155      173.757 1347.158    0.000 1347.158        0.000 2299.273    0.000 2299.273
 87.00  1467.893  369.472    0.000  369.472      247.861 1255.259    0.000 1255.259       10.154 2147.170    0.000 2147.170
 88.00  1491.295  335.935    0.000  335.935      214.873 1256.807    0.000 1256.807        0.000 2142.448    0.000 2142.448
 89.00  1514.549  300.381    0.000  300.381      121.401 1410.719    0.000 1410.719        0.000 1953.139    0.000 1953.139
 90.00  1392.136  424.350    0.000  424.350      251.361 1338.347    0.000 1338.347       50.769 2346.127    0.000 2346.127
 91.00  1476.957  328.526    0.000  328.526      226.545 1233.464    0.000 1233.464        0.000 2045.130    0.000 2045.130
 92.00  1554.137  321.653    0.000  321.653      259.965 1347.682    0.000 1347.682       10.154 2235.944    0.000 2235.944
 93.00  1599.913  286.799    0.000  286.799      233.637 1229.092    0.000 1229.092        0.000 2237.251    0.000 2237.251
 94.00  1539.630  328.742    0.000  328.742      228.448 1248.129    0.000 1248.129       50.769 2003.408    0.000 2003.408
 95.00  1549.447  302.257    0.000  302.257      196.197 1373.286    0.000 1373.286        0.000 2475.916    0.000 2475.916
 96.00  1629.656  272.944    0.000  272.944       55.901 1484.360    0.000 1484.360        0.000 2250.724    0.000 2250.724
 97.00  1524.871  304.574    0.000  304.574      177.083 1306.281    0.000 1306.281        0.000 2328.029    0.000 2328.029
 98.00  1477.409  356.718    0.000  356.718      174.968 1285.961    0.000 1285.961        0.000 2003.818    0.000 2003.818
 99.00  1511.939  318.988    0.000  318.988      165.583 1415.135    0.000 1415.135        0.000 2266.300    0.000 2266.300
100.00  1616.854  245.202    0.000  245.202      275.142 1283.283    0.000 1283.283        0.000 2238.860    0.000 2238.860
101.00  1580.746  270.861    0.000  270.861      139.257 1415.862    0.000 1415.862        0.000 2187.383    0.000 2187.383
102.00  1382.629  403.122    0.000  403.122      107.393 1310.162    0.000 1310.162        0.000 1876.032    0.000 1876.032
103.00  1460.084  415.928    0.000  415.928       71.506 1426.848    0.000 1426.848        0.000 1973.951    0.000 1973.951
104.00  1384.042  481.168    0.000  481.168       15.045 1561.354    0.000 1561.354        0.000 2308.226    0.000 2308.226
105.00  1574.695  313.657    0.000  313.657       93.470 1584.707    0.000 1584.707        0.000 2593.136    0.000 2593.136
106.00  1481.661  414.417    0.000  414.417      262.256 1281.075    0.000 1281.075       49.965 2373.875    0.000 2373.875
107.00  1409.894  383.439    0.000  383.439      247.212 1290.016    0.000 1290.016       60.923 2112.891    0.000 2112.891
108.00  1429.046  396.409    0.000  396.409      161.220 1306.225    0.000 1306.225        0.000 2106.861    0.000 2106.861
109.00  1435.393  304.059    0.000  304.059       74.188 1340.166    0.000 1340.166        0.000 2060.409    0.000 2060.409
110.00  1472.685  357.143    0.000  357.143      145.909 1424.163    0.000 1424.163        0.000 2408.552    0.000 2408.552
111.00  1493.428  327.575    0.000  327.575      251.880 1172.552    0.000 1172.552        0.000 2030.154    0.000 2030.154
112.00  1533.819  334.171    0.000  334.171      145.177 1362.635    0.000 1362.635        0.000 2188.092    0.000 2188.092
113.00  1450.794  305.670    0.000  305.670      241.028 1191.440    0.000 1191.440       10.154 2246.901    0.000 2246.901
114.00  1441.543  383.085    0.000  383.085      224.385 1236.154    0.000 1236.154        0.000 2209.507    0.000 2209.507
115.00  1434.315  396.451    0.000  396.451      200.300 1305.182    0.000 1305.182       10.154 2271.531    0.000 2271.531
116.00  1439.906  335.299    0.000  335.299       62.124 1425.372    0.000 1425.372        0.000 2236.752    0.000 2236.752
117.00  1541.537  247.230    0.000  247.230       35.839 1464.364    0.000 1464.364        0.000 2327.728    0.000 2327.728
118.00  1516.446  336.375    0.000  336.375      224.427 1306.278    0.000 1306.278        0.000 2278.673    0.000 2278.673
119.00  1497.831  356.640    0.000  356.640      203.027 1288.424    0.000 1288.424        0.000 2177.233    0.000 2177.233
120.00  1399.951  367.416    0.000  367.416      295.848 1310.554    0.000 1310.554      182.770 2274.750    0.000 2274.750
121.00  1647.718  254.649    0.000  254.649      210.937 1276.390    0.000 1276.390       40.616 2205.784    0.000 2205.784
122.00  1586.286  249.212    0.000  249.212      247.990 1310.466    0.000 1310.466        0.000 2198.245    0.000 2198.245
123.00  1647.345  231.858    0.000  231.858      143.667 1587.509    0.000 1587.509        0.000 2768.164    0.000 2768.164
124.00  1570.563  298.611    0.000  298.611       44.704 1642.064    0.000 1642.064        0.000 2529.998    0.000 2529.998
125.00  1519.528  301.874    0.000  301.874      114.569 1547.279    0.000 1547.279        0.000 2398.800    0.000 2398.800
126.00  1561.024  270.399    0.000  270.399      156.547 1431.641    0.000 1431.641        0.000 2519.138    0.000 2519.138
127.00  1498.042  296.625    0.000  296.625       77.043 1496.848    0.000 1496.848        0.000 2477.025    0.000 2477.025
128.00  1490.902  341.064    0.000  341.064      142.844 1447.175    0.000 1447.175        0.000 2426.954    0.000 2426.954
129.00  1423.154  362.946    0.000  362.946      117.725 1396.761    0.000 1396.761        0.000 2359.199    0.000 2359.199
130.00  1429.851  456.369    0.000  456.369      159.274 1497.798    0.000 1497.798        0.000 2446.759    0.000 2446.759
131.00  1463.854  372.200    0.000  372.200      105.922 1465.116    0.000 1465.116        0.000 2472.701    0.000 2472.701
132.00  1473.047  330.168    0.000  330.168      134.759 1303.556    0.000 1303.556        0.000 2106.461    0.000 2106.461
133.00  1426.783  358.468    0.000  358.468      238.130 1296.365    0.000 1296.365        0.000 2372.869    0.000 2372.869
134.00  1440.411  392.784    0.000  392.784      276.522 1321.542    0.000 1321.542        0.000 2481.850    0.000 2481.850
135.00  1459.742  349.383    0.000  349.383      208.085 1181.939    0.000 1181.939        0.000 2200.459    0.000 2200.459
136.00  1529.503  328.604    0.000  328.604      199.264 1246.657    0.000 1246.657        0.000 2370.458    0.000 2370.458
137.00  1437.311  404.010    0.000  404.010      196.368 1482.924    0.000 1482.924        0.000 2387.546    0.000 2387.546
138.00  1399.164  388.371    0.000  388.371      194.768 1266.362    0.000 1266.362        0.000 2211.917    0.000 2211.917
139.00  1482.523  378.008    0.000  378.008      210.808 1366.504    0.000 1366.504       30.462 2370.763    0.000 2370.763
140.00  1359.144  438.253    0.000  438.253      160.869 1432.294    0.000 1432.294        0.000 2373.071    0.000 2373.071
141.00  1367.588  356.326    0.000  356.326       91.224 1410.982    0.000 1410.982        0.000 2209.603    0.000 2209.603
142.00  1300.005  398.614    0.000  398.614      238.002 1245.796    0.000 1245.796        0.000 2182.065    0.000 2182.065
143.00  1466.635  303.263    0.000  303.263      239.084 1215.868    0.000 1215.868        0.000 1909.216    0.000 1909.216
144.00  1473.007  319.359    0.000  319.359      218.807 1216.442    0.000 1216.442        0.000 2284.606    0.000 2284.606
145.00  1395.939  426.233    0.000  426.233      166.708 1452.275    0.000 1452.275        0.000 2562.979    0.000 2562.979
146.00  1449.552  360.298    0.000  360.298       85.516 1363.858    0.000 1363.858        0.000 2260.877    0.000 2260.877
147.00  1417.526  390.300    0.000  390.300      100.822 1320.507    0.000 1320.507        0.000 2240.270    0.000 2240.270
148.00  1545.068  413.152    0.000  413.152      119.845 1491.878    0.000 1491.878        0.000 2457.719    0.000 2457.719
149.00  1488.959  458.937    0.000  458.937      161.523 1441.427    0.000 1441.427        0.000 2544.579    0.000 2544.579
150.00  1579.717  414.822    0.000  414.822      239.429 1439.088    0.000 1439.088       50.769 2225.288    0.000 2225.288
151.00  1439.761  334.004    0.000  334.004      112.063 1347.909    0.000 1347.909        0.000 2193.221    0.000 2193.221
152.00  1616.090  268.843    0.000  268.843      124.428 1397.753    0.000 1397.753       10.154 2239.264    0.000 2239.264
153.00  1480.025  289.418    0.000  289.418      114.138 1379.771    0.000 1379.771        0.000 2307.020    0.000 2307.020
154.00  1403.926  356.404    0.000  356.404      119.845 1344.927    0.000 1344.927       20.308 2239.565    0.000 2239.565
155.00  1407.832  433.004    0.000  433.004      123.041 1331.127    0.000 1331.127        0.000 2322.400    0.000 2322.400
156.00  1413.773  411.665    0.000  411.665      142.324 1429.322    0.000 1429.322        0.000 2560.168    0.000 2560.168
157.00  1381.385  411.884    0.000  411.884      191.221 1239.951    0.000 1239.951       20.308 2088.158    0.000 2088.158
158.00  1460.404  306.593    0.000  306.593      114.051 1344.401    0.000 1344.401        0.000 2311.846    0.000 2311.846
159.00  1486.102  334.688    0.000  334.688      157.631 1293.740    0.000 1293.740        0.000 2169.997    0.000 2169.997
160.00  1452.524  313.220    0.000  313.220      174.837 1369.302    0.000 1369.302        0.000 2148.980    0.000 2148.980
161.00  1495.498  312.010    0.000  312.010      145.611 1291.919    0.000 1291.919        0.000 2219.758    0.000 2219.758
162.00  1384.682  472.771    0.000  472.771       62.776 1640.948    0.000 1640.948        0.000 2700.104    0.000 2700.104
163.00  1506.953  391.033    0.000  391.033       29.915 1542.068    0.000 1542.068        0.000 2367.541    0.000 2367.541
164.00  1471.880  387.004    0.000  387.004       92.692 1401.470    0.000 1401.470        0.000 2632.039    0.000 2632.039
165.00  1471.282  464.292    0.000  464.292      100.130 1470.477    0.000 1470.477        0.000 2848.087    0.000 2848.087
166.00  1425.890  445.552    0.000  445.552      167.699 1321.285    0.000 1321.285        0.000 2144.458    0.000 2144.458
167.00  1507.866  475.839    0.000  475.839       97.318 1386.690    0.000 1386.690        0.000 2437.510    0.000 2437.510
168.00  1533.114  392.040    0.000  392.040       83.137 1427.760    0.000 1427.760        0.000 2497.527    0.000 2497.527
169.00  1645.005  348.110    0.000  348.110      126.632 1281.035    0.000 1281.035        0.000 2277.465    0.000 2277.465
170.00  1494.156  364.406    0.000  364.406      107.826 1355.217    0.000 1355.217        0.000 2243.084    0.000 2243.084
171.00  1571.250  349.049    0.000  349.049      215.735 1263.338    0.000 1263.338       60.923 2172.507    0.000 2172.507
172.00  1452.540  336.517    0.000  336.517      246.088 1081.370    0.000 1081.370      119.635 2042.316    0.000 2042.316
173.00  1590.001  226.400    0.000  226.400      160.053 1229.618    0.000 1229.618        0.000 2148.879    0.000 2148.879
174.00  1489.849  346.054    0.000  346.054       77.820 1410.769    0.000 1410.769        0.000 2333.560    0.000 2333.560
175.00  1631.754  230.451    0.000  230.451       94.898 1395.598    0.000 1395.598        0.000 2309.935    0.000 2309.935
176.00  1543.654  326.688    0.000  326.688      162.906 1330.010    0.000 1330.010       40.616 2285.711    0.000 2285.711
177.00  1365.255  358.089    0.000  358.089      102.551 1354.781    0.000 1354.781        0.000 2256.354    0.000 2256.354
178.00  1428.910  346.479    0.000  346.479       60.874 1463.817    0.000 1463.817        0.000 2508.490    0.000 2508.490
179.00  1504.781  379.368    0.000  379.368       79.766 1410.765    0.000 1410.765        0.000 2380.104    0.000 2380.104
180.00  1600.106  334.430    0.000  334.430       87.288 1473.065    0.000 1473.065        0.000 2738.605    0.000 2738.605
181.00  1418.410  399.068    0.000  399.068       77.994 1453.563    0.000 1453.563        0.000 2453.900    0.000 2453.900
182.00  1409.193  395.156    0.000  395.156       11.414 1536.916    0.000 1536.916        0.000 2439.418    0.000 2439.418
183.00  1622.558  387.561    0.000  387.561      127.108 1484.690    0.000 1484.690        0.000 2242.276    0.000 2242.276
184.00  1493.049  398.342    0.000  398.342      159.274 1372.884    0.000 1372.884        0.000 2360.200    0.000 2360.200
185.00  1468.098  367.193    0.000  367.193      129.270 1379.065    0.000 1379.065        0.000 2415.393    0.000 2415.393
186.00  1444.491  305.619    0.000  305.619      168.612 1382.062    0.000 1382.062        0.000 2363.216    0.000 2363.216
187.00  1375.684  407.957    0.000  407.957      123.301 1393.915    0.000 1393.915        0.000 2179.743    0.000 2179.743
188.00  1369.124  378.306    0.000  378.306      225.074 1252.319    0.000 1252.319       50.769 2225.887    0.000 2225.887
189.00  1394.252  412.771    0.000  412.771       94.769 1425.514    0.000 1425.514        0.000 2179.542    0.000 2179.542
190.00  1338.975  461.812    0.000  461.812      151.880 1453.005    0.000 1453.005        0.000 2325.617    0.000 2325.617
191.00  1388.952  383.735    0.000  383.735      125.291 1322.387    0.000 1322.387        0.000 2189.496    0.000 2189.496
192.00  1448.677  330.203    0.000  330.203      152.827 1390.134    0.000 1390.134        0.000 2399.201    0.000 2399.201
193.00  1468.274  255.215    0.000  255.215      163.208 1352.565    0.000 1352.565        0.000 2150.992    0.000 2150.992
194.00  1526.976  243.663    0.000  243.663      253.434 1188.413    0.000 1188.413        0.000 2364.827    0.000 2364.827
195.00  1440.793  293.388    0.000  293.388      250.104 1195.759    0.000 1195.759       60.923 2116.005    0.000 2116.005
196.00  1516.603  273.503    0.000  273.503      255.942 1312.155    0.000 1312.155       50.769 2075.798    0.000 2075.798
197.00  1600.648  256.274    0.000  256.274      172.070 1361.014    0.000 1361.014       81.231 2368.552    0.000 2368.552
198.00  1480.180  295.664    0.000  295.664      197.660 1419.575    0.000 1419.575       10.154 2298.275    0.000 2298.275
199.00  1544.755  235.714    0.000  235.714      164.763 1491.090    0.000 1491.090       40.616 2556.942    0.000 2556.942
200.00  1537.714  266.474    0.000  266.474      249.158 1204.354    0.000 1204.354        0.000 2442.834    0.000 2442.834
201.00  1463.657  351.211    0.000  351.211      161.522 1298.789    0.000 1298.789        0.000 2459.426    0.000 2459.426
202.00  1511.316  348.879    0.000  348.879      171.635 1262.259    0.000 1262.259       30.462 2284.400    0.000 2284.400
203.00  1407.754  327.436    0.000  327.436      113.356 1371.199    0.000 1371.199        0.000 2260.467    0.000 2260.467
204.00  1449.661  292.449    0.000  292.449      118.888 1299.517    0.000 1299.517        0.000 2115.602    0.000 2115.602
205.00  1548.146  260.184    0.000  260.184      139.342 1390.409    0.000 1390.409        0.000 2300.283    0.000 2300.283
206.00  1522.230  233.975    0.000  233.975       61.737 1345.608    0.000 1345.608        0.000 2159.332    0.000 2159.332
207.00  1473.180  315.072    0.000  315.072       98.312 1409.650    0.000 1409.650        0.000 2277.260    0.000 2277.260
208.00  1539.099  248.238    0.000  248.238      189.103 1344.138    0.000 1344.138        0.000 2500.038    0.000 2500.038
209.00  1347.257  396.021    0.000  396.021      109.727 1434.017    0.000 1434.017        0.000 2380.304    0.000 2380.304
210.00  1385.034  363.980    0.000  363.980      199.914 1261.389    0.000 1261.389        0.000 2147.675    0.000 2147.675
211.00  1264.713  428.854    0.000  428.854      182.880 1355.425    0.000 1355.425       29.858 2337.980    0.000 2337.980
212.00  1318.195  412.299    0.000  412.299      163.768 1240.294    0.000 1240.294        0.000 1988.028    0.000 1988.028
213.00  1264.244  441.858    0.000  441.858      132.122 1299.393    0.000 1299.393        0.000 2074.582    0.000 2074.582
214.00  1356.355  417.207    0.000  417.207      109.035 1320.330    0.000 1320.330        0.000 2161.950    0.000 2161.950
215.00  1371.680  415.181    0.000  415.181      159.704 1201.604    0.000 1201.604       50.769 2167.885    0.000 2167.885
216.00  1317.702  381.517    0.000  381.517       28.361 1399.958    0.000 1399.958        0.000 1948.317    0.000 1948.317
217.00  1364.923  384.445    0.000  384.445       92.650 1402.162    0.000 1402.162        0.000 2129.579    0.000 2129.579
218.00  1376.112  369.339    0.000  369.339      182.447 1278.860    0.000 1278.860        0.000 2313.453    0.000 2313.453
219.00  1515.427  329.671    0.000  329.671      137.568 1377.431    0.000 1377.431        0.000 2318.884    0.000 2318.884
220.00  1394.604  401.588    0.000  401.588      107.564 1385.433    0.000 1385.433        0.000 2197.339    0.000 2197.339
221.00  1326.175  383.344    0.000  383.344      145.222 1228.889    0.000 1228.889        0.000 2064.535    0.000 2064.535
222.00  1404.848  347.503    0.000  347.503      177.863 1282.364    0.000 1282.364       20.308 2239.362    0.000 2239.362
223.00  1529.904  281.152    0.000  281.152      205.575 1383.652    0.000 1383.652       50.568 2423.437    0.000 2423.437
224.00  1572.900  193.904    0.000  193.904      195.146 1257.190    0.000 1257.190        0.000 2211.407    0.000 2211.407
225.00  1542.207  204.223    0.000  204.223      202.543 1278.252    0.000 1278.252        0.000 2438.110    0.000 2438.110
226.00  1548.485  200.928    0.000  200.928       90.273 1308.314    0.000 1308.314        0.000 2155.020    0.000 2155.020
227.00  1421.319  241.170    0.000  241.170      139.256 1174.706    0.000 1174.706        0.000 1938.067    0.000 1938.067
228.00  1503.425  294.512    0.000  294.512      238.779 1248.468    0.000 1248.468        0.000 2428.264    0.000 2428.264
229.00  1556.503  210.629    0.000  210.629      347.859 1222.578    0.000 1222.578        0.000 2248.007    0.000 2248.007
230.00  1523.161  264.573    0.000  264.573      313.877 1078.176    0.000 1078.176        0.000 2216.042    0.000 2216.042
231.00  1467.698  232.864    0.000  232.864      400.731 1116.567    0.000 1116.567        0.000 2135.011    0.000 2135.011
232.00  1581.843  201.352    0.000  201.352      432.378 1091.834    0.000 1091.834        0.000 2214.626    0.000 2214.626
233.00  1534.651  184.996    0.000  184.996      400.684 1074.666    0.000 1074.666        0.000 2068.751    0.000 2068.751
234.00  1514.954  195.170    0.000  195.170      386.421 1044.235    0.000 1044.235        0.000 1918.159    0.000 1918.159
235.00  1536.216  251.761    0.000  251.761      318.022 1148.733    0.000 1148.733        0.000 1949.827    0.000 1949.827
236.00  1494.004  287.070    0.000  287.070      288.928 1163.084    0.000 1163.084       10.154 2310.440    0.000 2310.440
237.00  1571.241  265.363    0.000  265.363      463.942 1018.301    0.000 1018.301      142.154 2170.097    0.000 2170.097
238.00  1506.130  268.255    0.000  268.255      398.699  993.617    0.000  993.617       50.769 2009.849    0.000 2009.849
239.00  1589.682  239.937    0.000  239.937      441.415  966.847    0.000  966.847        0.000 1909.313    0.000 1909.313
240.00  1657.041  233.059    0.000  233.059      450.758 1012.327    0.000 1012.327      142.154 2176.829    0.000 2176.829
241.00  1703.378  233.708    0.000  233.708      392.817 1200.386    0.000 1200.386        0.000 2541.453    0.000 2541.453
242.00  1662.422  233.895    0.000  233.895      373.109 1139.527    0.000 1139.527        0.000 2443.545    0.000 2443.545
243.00  1588.379  230.474    0.000  230.474      293.819 1252.750    0.000 1252.750        0.000 2509.789    0.000 2509.789
244.00  1488.168  364.780    0.000  364.780      214.656 1257.757    0.000 1257.757        0.000 2309.023    0.000 2309.023
245.00  1498.493  297.339    0.000  297.339      282.188 1176.015    0.000 1176.015        0.000 2467.670    0.000 2467.670
246.00  1541.237  269.122    0.000  269.122      269.218 1187.547    0.000 1187.547        0.000 2310.934    0.000 2310.934
247.00  1508.166  266.419    0.000  266.419      281.195 1250.773    0.000 1250.773        0.000 2385.940    0.000 2385.940
248.00  1527.744  270.560    0.000  270.560      302.639 1175.799    0.000 1175.799        0.000 2302.390    0.000 2302.390
249.00  1495.379  249.711    0.000  249.711      321.922 1199.229    0.000 1199.229        0.000 2507.180    0.000 2507.180
250.00  1363.662  301.417    0.000  301.417      301.341 1148.346    0.000 1148.346        0.000 2135.203    0.000 2135.203
251.00  1433.725  252.099    0.000  252.099      346.866 1091.713    0.000 1091.713       10.154 2260.172    0.000 2260.172
252.00  1434.275  291.577    0.000  291.577      226.589 1281.076    0.000 1281.076        0.000 2497.428    0.000 2497.428
253.00  1490.629  302.132    0.000  302.132      255.296 1185.598    0.000 1185.598        0.000 2244.477    0.000 2244.477
254.00  1518.771  223.372    0.000  223.372      229.401 1354.135    0.000 1354.135        0.000 2520.749    0.000 2520.749
255.00  1489.325  232.211    0.000  232.211      232.901 1203.899    0.000 1203.899        0.000 2182.966    0.000 2182.966
256.00  1455.094  264.748    0.000  264.748      233.030 1312.926    0.000 1312.926        0.000 2560.455    0.000 2560.455
257.00  1536.322  219.447    0.000  219.447      225.076 1292.996    0.000 1292.996        0.000 2607.408    0.000 2607.408
258.00  1502.528  268.018    0.000  268.018      228.665 1310.642    0.000 1310.642        0.000 2650.133    0.000 2650.133
259.00  1536.538  211.358    0.000  211.358      288.974 1341.284    0.000 1341.284        0.000 2810.479    0.000 2810.479
260.00  1461.347  313.513    0.000  313.513      153.480 1513.528    0.000 1513.528        0.000 2893.424    0.000 2893.424
261.00  1447.736  305.517    0.000  305.517      132.296 1306.185    0.000 1306.185        0.000 2551.916    0.000 2551.916
262.00  1632.998  186.202    0.000  186.202      214.354 1288.897    0.000 1288.897        0.000 2450.074    0.000 2450.074
263.00  1515.640  262.791    0.000  262.791      203.716 1336.058    0.000 1336.058        0.000 2301.589    0.000 2301.589
264.00  1580.394  157.263    0.000  157.263      283.135 1198.400    0.000 1198.400        0.000 2687.932    0.000 2687.932
265.00  1452.727  281.512    0.000  281.512      227.019 1321.054    0.000 1321.054        0.000 2670.951    0.000 2670.951
266.00  1520.157  232.954    0.000  232.954      185.900 1262.045    0.000 1262.045        0.000 2230.709    0.000 2230.709
267.00  1488.388  277.524    0.000  277.524      171.985 1357.204    0.000 1357.204        0.000 2244.890    0.000 2244.890
268.00  1557.601  185.341    0.000  185.341      137.226 1327.672    0.000 1327.672        0.000 2264.189    0.000 2264.189
269.00  1528.032  275.648    0.000  275.648      115.824 1356.559    0.000 1356.559        0.000 2604.602    0.000 2604.602
270.00  1492.566  235.955    0.000  235.955      152.828 1356.213    0.000 1356.213        0.000 2479.741    0.000 2479.741
271.00  1471.968  298.440    0.000  298.440      151.752 1342.852    0.000 1342.852        0.000 2541.260    0.000 2541.260
272.00  1437.824  352.306    0.000  352.306      126.459 1451.545    0.000 1451.545        0.000 2571.934    0.000 2571.934
273.00  1583.627  222.633    0.000  222.633      136.835 1401.174    0.000 1401.174        0.000 2552.529    0.000 2552.529
274.00  1504.166  270.181    0.000  270.181      115.218 1395.422    0.000 1395.422        0.000 2538.046    0.000 2538.046
275.00  1518.302  257.428    0.000  257.428      160.571 1310.647    0.000 1310.647        0.000 2422.941    0.000 2422.941
276.00  1541.740  211.696    0.000  211.696      153.481 1336.460    0.000 1336.460        0.000 2528.296    0.000 2528.296
277.00  1556.689  296.547    0.000  296.547      237.135 1332.093    0.000 1332.093        0.000 2562.878    0.000 2562.878
278.00  1451.434  282.671    0.000  282.671      201.771 1348.865    0.000 1348.865        0.000 2672.164    0.000 2672.164
279.00  1560.383  224.329    0.000  224.329      107.177 1397.101    0.000 1397.101        0.000 2548.295    0.000 2548.295
280.00  1677.447  157.062    0.000  157.062       54.302 1423.627    0.000 1423.627        0.000 2454.415    0.000 2454.415
281.00  1678.718  205.669    0.000  205.669       54.129 1506.030    0.000 1506.030        0.000 2686.448    0.000 2686.448
282.00  1596.669  338.408    0.000  338.408      119.758 1467.852    0.000 1467.852        0.000 2865.592    0.000 2865.592
283.00  1654.271  222.758    0.000  222.758      231.429 1316.054    0.000 1316.054        0.000 2729.165    0.000 2729.165
284.00  1645.819  217.570    0.000  217.570      197.533 1306.492    0.000 1306.492        0.000 2504.770    0.000 2504.770
285.00  1628.135  226.465    0.000  226.465      270.038 1314.143    0.000 1314.143        0.000 2635.772    0.000 2635.772
286.00  1674.930  225.958    0.000  225.958      390.096 1171.964    0.000 1171.964        0.000 2601.297    0.000 2601.297
287.00  1555.791  223.873    0.000  223.873      423.172 1075.292    0.000 1075.292        0.000 2619.597    0.000 2619.597
288.00  1496.922  305.688    0.000  305.688      398.181 1349.989    0.000 1349.989        0.000 2985.127    0.000 2985.127
289.00  1611.699  226.155    0.000  226.155      309.900 1381.479    0.000 1381.479        0.000 2889.026    0.000 2889.026
290.00  1595.102  207.182    0.000  207.182      185.257 1418.662    0.000 1418.662        0.000 2624.221    0.000 2624.221
291.00  1620.685  147.295    0.000  147.295      190.661 1359.998    0.000 1359.998        0.000 2603.612    0.000 2603.612
292.00  1587.715  244.709    0.000  244.709      103.111 1389.786    0.000 1389.786        0.000 2458.444    0.000 2458.444
293.00  1587.902  204.098    0.000  204.098      183.917 1384.846    0.000 1384.846        0.000 2758.634    0.000 2758.634
294.00  1599.174  217.899    0.000  217.899      220.581 1428.126    0.000 1428.126        0.000 2904.906    0.000 2904.906
295.00  1535.951  165.396    0.000  165.396      107.956 1483.746    0.000 1483.746        0.000 2628.228    0.000 2628.228
296.00  1548.953  194.737    0.000  194.737       27.843 1445.571    0.000 1445.571        0.000 2447.370    0.000 2447.370
297.00  1621.263  179.706    0.000  179.706       27.238 1380.691    0.000 1380.691        0.000 2476.332    0.000 2476.332
298.00  1509.223  243.649    0.000  243.649       91.051 1517.536    0.000 1517.536        0.000 2737.323    0.000 2737.323
299.00  1547.145  220.549    0.000  220.549       71.855 1534.136    0.000 1534.136        0.000 2507.904    0.000 2507.904
300.00  1480.137  353.177    0.000  353.177       84.696 1519.974    0.000 1519.974        0.000 2760.449    0.000 2760.449
301.00  1336.479  411.011    0.000  411.011      197.580 1283.411    0.000 1283.411       30.462 2396.102    0.000 2396.102
302.00  1609.343  266.314    0.000  266.314      124.774 1393.131    0.000 1393.131        0.000 2294.665    0.000 2294.665
303.00  1517.482  342.481    0.000  342.481       81.194 1397.064    0.000 1397.064        0.000 2265.410    0.000 2265.410
304.00  1708.881  191.553    0.000  191.553      119.932 1520.983    0.000 1520.983        0.000 2574.149    0.000 2574.149
305.00  1632.972  193.039    0.000  193.039      174.490 1334.216    0.000 1334.216        0.000 2373.686    0.000 2373.686
306.00  1585.440  241.372    0.000  241.372      117.078 1448.360    0.000 1448.360        0.000 2594.861    0.000 2594.861
307.00  1660.432  221.677    0.000  221.677       38.046 1507.537    0.000 1507.537        0.000 2554.842    0.000 2554.842
308.00  1674.107  201.491    0.000  201.491      127.065 1387.862    0.000 1387.862        0.000 2357.394    0.000 2357.394
309.00  1590.898  196.045    0.000  196.045      143.278 1429.670    0.000 1429.670        0.000 2406.859    0.000 2406.859
310.00  1646.512  154.781    0.000  154.781      235.108 1229.542    0.000 1229.542        0.000 2346.242    0.000 2346.242
311.00  1527.346  301.970    0.000  301.970      153.870 1414.890    0.000 1414.890        0.000 2457.130    0.000 2457.130
312.00  1606.252  223.157    0.000  223.157      106.529 1397.811    0.000 1397.811        0.000 2424.052    0.000 2424.052
313.00  1634.244  320.344    0.000  320.344       11.241 1425.690    0.000 1425.690        0.000 2184.781    0.000 2184.781
314.00  1608.443  270.496    0.000  270.496       58.971 1365.296    0.000 1365.296        0.000 2454.810    0.000 2454.810
315.00  1418.606  290.788    0.000  290.788      105.664 1447.527    0.000 1447.527        0.000 2673.972    0.000 2673.972
316.00  1614.074  149.750    0.000  149.750      261.998 1267.819    0.000 1267.819        0.000 2757.625    0.000 2757.625
317.00  1568.769  212.546    0.000  212.546      201.167 1310.311    0.000 1310.311        0.000 2758.529    0.000 2758.529
318.00  1524.908  146.211    0.000  146.211       51.276 1426.863    0.000 1426.863        0.000 2510.308    0.000 2510.308
319.00  1593.177  209.461    0.000  209.461      200.473 1303.252    0.000 1303.252        0.000 2316.078    0.000 2316.078
320.00  1465.071  163.946    0.000  163.946       53.003 1324.779    0.000 1324.779        0.000 2295.965    0.000 2295.965
321.00  1511.564  171.478    0.000  171.478       22.828 1429.121    0.000 1429.121        0.000 2309.440    0.000 2309.440
322.00  1574.423  204.248    0.000  204.248       41.329 1384.320    0.000 1384.320        0.000 2219.663    0.000 2219.663
323.00  1591.761  248.164    0.000  248.164       41.764 1463.093    0.000 1463.093        0.000 2339.102    0.000 2339.102
324.00  1625.945  249.410    0.000  249.410      108.950 1407.581    0.000 1407.581        0.000 2362.925    0.000 2362.925
325.00  1648.002  254.877    0.000  254.877      116.473 1468.161    0.000 1468.161        0.000 2610.344    0.000 2610.344
326.00  1599.499  368.663    0.000  368.663      195.678 1401.936    0.000 1401.936       39.811 2564.204    0.000 2564.204
327.00  1712.942  293.546    0.000  293.546       73.239 1549.105    0.000 1549.105        0.000 2537.360    0.000 2537.360
328.00  1691.510  332.940    0.000  332.940      199.137 1466.217    0.000 1466.217        0.000 2506.095    0.000 2506.095
329.00  1702.655  397.050    0.000  397.050      157.978 1359.256    0.000 1359.256        0.000 2416.208    0.000 2416.208
330.00  1563.045  502.181    0.000  502.181      370.430 1307.159    0.000 1307.159      189.104 2263.914    0.000 2263.914
331.00  1484.105  404.637    0.000  404.637      162.129 1336.990    0.000 1336.990        9.953 2410.086    0.000 2410.086
332.00  1520.471  347.497    0.000  347.497      217.382 1286.487    0.000 1286.487       29.858 2385.150    0.000 2385.150
333.00  1586.906  424.424    0.000  424.424      184.351 1274.251    0.000 1274.251       29.858 2238.770    0.000 2238.770
334.00  1537.193  437.577    0.000  437.577      196.802 1387.480    0.000 1387.480        0.000 2329.451    0.000 2329.451
335.00  1615.730  423.613    0.000  423.613      174.839 1414.245    0.000 1414.245        0.000 2289.639    0.000 2289.639
336.00  1578.074  450.744    0.000  450.744      254.217 1393.192    0.000 1393.192        0.000 2460.652    0.000 2460.652
337.00  1649.287  480.471    0.000  480.471      169.132 1458.299    0.000 1458.299        0.000 2718.919    0.000 2718.919
338.00  1526.755  453.104    0.000  453.104      104.281 1458.990    0.000 1458.990        0.000 2490.301    0.000 2490.301
339.00  1664.448  344.453    0.000  344.453       54.043 1481.859    0.000 1481.859        0.000 2596.566    0.000 2596.566
340.00  1606.565  411.552    0.000  411.552       43.926 1527.958    0.000 1527.958        0.000 2563.193    0.000 2563.193
341.00  1537.731  516.405    0.000  516.405       20.925 1463.235    0.000 1463.235        0.000 2360.318    0.000 2360.318
342.00  1573.497  460.558    0.000  460.558       64.678 1510.920    0.000 1510.920        0.000 2438.232    0.000 2438.232
343.00  1549.372  398.590    0.000  398.590       30.004 1445.467    0.000 1445.467        0.000 2278.888    0.000 2278.888
344.00  1561.206  406.047    0.000  406.047      151.839 1395.523    0.000 1395.523        0.000 2506.797    0.000 2506.797
345.00  1711.961  360.714    0.000  360.714      236.664 1153.899    0.000 1153.899        0.000 2026.348    0.000 2026.348
346.00  1502.786  388.209    0.000  388.209      173.283 1280.612    0.000 1280.612        0.000 2286.728    0.000 2286.728
347.00  1489.339  420.373    0.000  420.373      138.609 1292.758    0.000 1292.758        0.000 2186.802    0.000 2186.802
348.00  1483.665  377.338    0.000  377.338       16.602 1489.249    0.000 1489.249        0.000 2402.032    0.000 2402.032
349.00  1602.914  310.136    0.000  310.136      112.928 1435.369    0.000 1435.369        0.000 2104.551    0.000 2104.551
350.00  1503.191  368.988    0.000  368.988      190.922 1344.843    0.000 1344.843        0.000 2251.936    0.000 2251.936
351.00  1491.842  420.061    0.000  420.061      173.110 1381.988    0.000 1381.988        0.000 2132.906    0.000 2132.906
352.00  1409.940  434.584    0.000  434.584       83.961 1503.383    0.000 1503.383        0.000 2215.037    0.000 2215.037
353.00  1365.057  524.713    0.000  524.713       25.508 1488.522    0.000 1488.522        0.000 1906.106    0.000 1906.106
354.00  1373.173  480.975    0.000  480.975      152.184 1328.630    0.000 1328.630        0.000 2009.851    0.000 2009.851
355.00  1335.291  539.047    0.000  539.047      230.525 1370.014    0.000 1370.014        0.000 2219.569    0.000 2219.569
356.00  1506.221  353.631    0.000  353.631      154.865 1499.110    0.000 1499.110        0.000 2310.951    0.000 2310.951
357.00  1453.890  436.800    0.000  436.800      121.661 1432.444    0.000 1432.444        0.000 2231.229    0.000 2231.229
358.00  1559.695  364.251    0.000  364.251       99.439 1503.942    0.000 1503.942        0.000 2315.471    0.000 2315.471
359.00  1413.450  412.834    0.000  412.834      106.961 1497.752    0.000 1497.752        0.000 2312.050    0.000 2312.050
360.00  1372.773  481.739    0.000  481.739      165.501 1399.491    0.000 1399.491        0.000 2233.136    0.000 2233.136
361.00  1416.125  466.462    0.000  466.462       95.893 1573.719    0.000 1573.719        0.000 2245.198    0.000 2245.198
362.00  1431.500  447.808    0.000  447.808       90.878 1557.514    0.000 1557.514        0.000 2173.419    0.000 2173.419
363.00  1426.414  441.471    0.000  441.471      122.699 1532.526    0.000 1532.526        0.000 2148.187    0.000 2148.187
364.00  1422.413  461.057    0.000  461.057      122.267 1592.838    0.000 1592.838        0.000 2469.388    0.000 2469.388
365.00  1402.753  432.629    0.000  432.629      121.834 1443.469    0.000 1443.469        0.000 2325.324    0.000 2325.324
366.00  1360.975  462.258    0.000  462.258      112.841 1497.336    0.000 1497.336        0.000 2443.153    0.000 2443.153
367.00  1276.864  527.822    0.000  527.822      262.864 1288.595    0.000 1288.595        0.000 2560.375    0.000 2560.375
368.00  1325.154  480.172    0.000  480.172      160.053 1377.670    0.000 1377.670        0.000 2187.601    0.000 2187.601
369.00  1379.964  484.231    0.000  484.231       79.724 1447.268    0.000 1447.268        0.000 2391.872    0.000 2391.872
370.00  1433.235  417.880    0.000  417.880       21.790 1536.108    0.000 1536.108        0.000 2243.286    0.000 2243.286
371.00  1390.390  445.088    0.000  445.088        3.805 1537.236    0.000 1537.236        0.000 2100.330    0.000 2100.330
372.00  1359.534  442.513    0.000  442.513       76.092 1554.943    0.000 1554.943        0.000 2436.192    0.000 2436.192
373.00  1404.278  431.590    0.000  431.590      100.822 1498.565    0.000 1498.565        0.000 2224.075    0.000 2224.075
374.00  1427.632  403.351    0.000  403.351       58.452 1484.779    0.000 1484.779        0.000 2079.611    0.000 2079.611
375.00  1350.012  443.176    0.000  443.176       47.125 1472.963    0.000 1472.963        0.000 2411.155    0.000 2411.155
376.00  1364.290  510.664    0.000  510.664       14.786 1448.213    0.000 1448.213        0.000 1884.584    0.000 1884.584
377.00  1271.099  483.087    0.000  483.087       27.583 1473.154    0.000 1473.154        0.000 2421.731    0.000 2421.731
378.00  1392.564  479.152    0.000  479.152       91.830 1450.367    0.000 1450.367        0.000 2328.635    0.000 2328.635
379.00  1344.986  471.325    0.000  471.325       98.574 1447.733    0.000 1447.733        0.000 2123.854    0.000 2123.854
380.00  1305.464  510.928    0.000  510.928      198.358 1253.702    0.000 1253.702        9.953 2096.916    0.000 2096.916
381.00  1375.711  471.123    0.000  471.123      195.807 1386.471    0.000 1386.471        9.953 2399.015    0.000 2399.015
382.00  1398.572  471.301    0.000  471.301      250.671 1286.386    0.000 1286.386      152.107 1820.451    0.000 1820.451
383.00  1405.063  449.743    0.000  449.743      145.699 1396.246    0.000 1396.246       60.119 2038.303    0.000 2038.303
384.00  1450.110  444.090    0.000  444.090      240.296 1366.372    0.000 1366.372      120.037 2054.893    0.000 2054.893
385.00  1420.251  496.256    0.000  496.256      306.961 1289.643    0.000 1289.643      149.292 2046.050    0.000 2046.050
386.00  1252.988  524.973    0.000  524.973      328.061 1208.660    0.000 1208.660      170.002 1923.096    0.000 1923.096
387.00  1298.771  488.428    0.000  488.428      157.070 1416.490    0.000 1416.490        0.000 2424.557    0.000 2424.557
388.00  1352.899  521.133    0.000  521.133      314.917 1211.482    0.000 1211.482      191.516 1658.801    0.000 1658.801
389.00  1257.744  545.556    0.000  545.556      253.958 1302.826    0.000 1302.826       71.077 2260.083    0.000 2260.083
390.00  1210.284  589.664    0.000  589.664      350.629 1153.015    0.000 1153.015       29.858 2022.825    0.000 2022.825
391.00  1247.507  554.309    0.000  554.309      198.056 1314.748    0.000 1314.748       40.616 2101.136    0.000 2101.136
392.00  1358.539  493.306    0.000  493.306      189.062 1395.822    0.000 1395.822        0.000 2189.207    0.000 2189.207
393.00  1534.648  428.860    0.000  428.860      176.222 1486.350    0.000 1486.350       10.154 2360.614    0.000 2360.614
394.00  1369.390  520.251    0.000  520.251      276.828 1294.705    0.000 1294.705        0.000 2350.570    0.000 2350.570
395.00  1483.570  483.108    0.000  483.108      252.575 1332.083    0.000 1332.083        0.000 2316.583    0.000 2316.583
396.00  1364.391  550.457    0.000  550.457       99.266 1570.870    0.000 1570.870        0.000 2433.301    0.000 2433.301
397.00  1384.739  516.673    0.000  516.673      234.243 1377.136    0.000 1377.136       39.811 2516.240    0.000 2516.240
398.00  1349.115  508.108    0.000  508.108      334.806 1326.443    0.000 1326.443      209.009 2421.646    0.000 2421.646
399.00  1350.492  510.989    0.000  510.989      388.849 1325.871    0.000 1325.871      440.337 2318.294    0.000 2318.294
400.00  1459.900  506.025    0.000  506.025      399.484 1385.657    0.000 1385.657      159.245 2479.844    0.000 2479.844
401.00  1478.535  405.596    0.000  405.596      439.260 1232.965    0.000 1232.965      348.349 1965.325    0.000 1965.325
402.00  1443.490  449.576    0.000  449.576      219.457 1333.909    0.000 1333.909       39.811 2226.505    0.000 2226.505
403.00  1560.633  442.346    0.000  442.346      288.027 1431.962    0.000 1431.962      159.245 2522.675    0.000 2522.675
404.00  1723.403  348.986    0.000  348.986      256.293 1511.478    0.000 1511.478       99.528 2635.780    0.000 2635.780
405.00  1623.025  280.649    0.000  280.649      427.500 1284.160    0.000 1284.160       99.528 2860.575    0.000 2860.575
406.00  1826.071  183.776    0.000  183.776      594.900 1101.525    0.000 1101.525      338.396 2312.259    0.000 2312.259
407.00  1693.791  228.333    0.000  228.333      523.046 1048.263    0.000 1048.263        9.953 2475.323    0.000 2475.323
408.00  1787.788  232.010    0.000  232.010      546.175 1175.206    0.000 1175.206      249.826 2514.334    0.000 2514.334
409.00  1761.718  298.662    0.000  298.662      491.874 1230.379    0.000 1230.379      140.345 2311.260    0.000 2311.260
410.00  1665.785  299.620    0.000  299.620      297.450 1378.360    0.000 1378.360       10.154 2463.261    0.000 2463.261
411.00  1600.919  400.067    0.000  400.067      336.489 1327.089    0.000 1327.089      140.345 2573.749    0.000 2573.749
412.00  1556.595  451.220    0.000  451.220      383.961 1381.088    0.000 1381.088      292.251 2414.206    0.000 2414.206
413.00  1520.025  419.506    0.000  419.506      396.846 1317.446    0.000 1317.446      359.508 2514.937    0.000 2514.937
414.00  1481.299  447.749    0.000  447.749      385.906 1267.778    0.000 1267.778      210.014 2453.112    0.000 2453.112
415.00  1469.272  453.530    0.000  453.530      280.719 1450.438    0.000 1450.438       89.977 2501.770    0.000 2501.770
416.00  1636.168  447.582    0.000  447.582      335.929 1394.655    0.000 1394.655      221.375 2369.867    0.000 2369.867
417.00  1685.622  357.651    0.000  357.651      394.123 1350.474    0.000 1350.474      171.209 2328.749    0.000 2328.749
418.00  1696.120  288.491    0.000  288.491      356.161 1394.780    0.000 1394.780        0.000 2525.792    0.000 2525.792
419.00  1799.644  228.632    0.000  228.632      345.095 1307.183    0.000 1307.183      149.292 2594.653    0.000 2594.653
420.00  1784.158  267.693    0.000  267.693      615.913 1088.646    0.000 1088.646      120.439 2332.266    0.000 2332.266
421.00  1702.747  262.866    0.000  262.866      690.187 1025.005    0.000 1025.005      240.074 2083.850    0.000 2083.850
422.00  1668.588  251.449    0.000  251.449      521.533 1123.318    0.000 1123.318      322.109 1888.012    0.000 1888.012
423.00  1629.983  315.478    0.000  315.478      420.494 1265.555    0.000 1265.555      151.705 2615.964    0.000 2615.964
424.00  1712.576  347.535    0.000  347.535      354.780 1355.914    0.000 1355.914        0.000 2725.547    0.000 2725.547
425.00  1606.198  346.666    0.000  346.666      445.310 1224.789    0.000 1224.789      160.854 2256.969    0.000 2256.969
426.00  1623.769  346.371    0.000  346.371      366.150 1324.008    0.000 1324.008      120.841 2419.726    0.000 2419.726
427.00  1511.271  361.341    0.000  361.341      386.773 1200.409    0.000 1200.409      261.186 2219.772    0.000 2219.772
428.00  1641.363  300.000    0.000  300.000      259.751 1412.293    0.000 1412.293        0.000 2711.476    0.000 2711.476
429.00  1612.579  324.689    0.000  324.689      364.118 1405.718    0.000 1405.718      160.250 2568.015    0.000 2568.015
430.00  1685.881  331.289    0.000  331.289      394.727 1287.179    0.000 1287.179        0.000 2760.736    0.000 2760.736
431.00  1747.312  246.613    0.000  246.613      262.172 1406.462    0.000 1406.462       79.623 2271.042    0.000 2271.042
432.00  1713.026  265.832    0.000  265.832      324.776 1356.310    0.000 1356.310      228.915 2273.356    0.000 2273.356
433.00  1706.227  250.387    0.000  250.387      400.218 1239.443    0.000 1239.443      189.104 2463.660    0.000 2463.660
434.00  1664.511  324.855    0.000  324.855      229.141 1501.867    0.000 1501.867       20.107 2586.007    0.000 2586.007
435.00  1496.714  378.447    0.000  378.447      347.862 1348.514    0.000 1348.514      170.404 2337.287    0.000 2337.287
436.00  1587.223  438.553    0.000  438.553      433.205 1242.562    0.000 1242.562      279.282 2473.316    0.000 2473.316
437.00  1587.430  335.704    0.000  335.704      269.478 1439.960    0.000 1439.960       89.776 2568.920    0.000 2568.920
438.00  1719.663  347.364    0.000  347.364      332.038 1372.601    0.000 1372.601      219.967 2473.814    0.000 2473.814
439.00  1721.172  269.290    0.000  269.290      369.566 1447.549    0.000 1447.549      179.352 2588.314    0.000 2588.314
440.00  1658.448  367.876    0.000  367.876      346.219 1401.960    0.000 1401.960       20.107 2519.561    0.000 2519.561
441.00  1613.062  354.727    0.000  354.727      199.050 1488.509    0.000 1488.509       10.154 2801.251    0.000 2801.251
442.00  1685.883  324.609    0.000  324.609       77.389 1583.753    0.000 1583.753        0.000 2379.410    0.000 2379.410
443.00  1693.405  285.845    0.000  285.845      400.521 1206.584    0.000 1206.584      422.844 2121.142    0.000 2121.142
444.00  1589.807  358.844    0.000  358.844      466.061 1212.931    0.000 1212.931      271.340 2172.414    0.000 2172.414
445.00  1563.485  408.585    0.000  408.585      442.976 1180.686    0.000 1180.686      370.667 2257.466    0.000 2257.466
446.00  1631.260  390.290    0.000  390.290      418.936 1288.473    0.000 1288.473      399.520 2214.945    0.000 2214.945
447.00  1751.964  266.467    0.000  266.467      252.181 1485.603    0.000 1485.603      100.936 2520.961    0.000 2520.961
448.00  1643.554  336.638    0.000  336.638      237.958 1477.908    0.000 1477.908        0.000 2613.840    0.000 2613.840
449.00  1630.550  380.550    0.000  380.550      158.322 1582.464    0.000 1582.464        0.000 2264.194    0.000 2264.194
450.00  1526.676  463.212    0.000  463.212      276.307 1349.213    0.000 1349.213       81.030 2668.533    0.000 2668.533
451.00  1492.081  534.980    0.000  534.980      411.842 1308.522    0.000 1308.522       70.474 2581.371    0.000 2581.371
452.00  1518.725  434.292    0.000  434.292      289.583 1345.148    0.000 1345.148        9.953 2425.451    0.000 2425.451
453.00  1586.852  449.746    0.000  449.746      444.402 1392.791    0.000 1392.791      270.134 2820.445    0.000 2820.445
454.00  1392.512  477.650    0.000  477.650      426.243 1335.457    0.000 1335.457      170.605 2522.964    0.000 2522.964
455.00  1596.865  430.769    0.000  430.769      368.528 1414.446    0.000 1414.446      229.116 2300.491    0.000 2300.491
456.00  1539.009  475.868    0.000  475.868      369.652 1365.683    0.000 1365.683      210.014 2468.478    0.000 2468.478
457.00  1483.736  497.041    0.000  497.041      318.463 1443.637    0.000 1443.637        9.953 2686.443    0.000 2686.443
458.00  1511.540  430.202    0.000  430.202      368.095 1218.702    0.000 1218.702       49.764 2216.054    0.000 2216.054
459.00  1504.602  435.145    0.000  435.145      329.271 1328.168    0.000 1328.168       49.965 2404.856    0.000 2404.856
460.00  1506.979  536.870    0.000  536.870      197.234 1554.884    0.000 1554.884        0.000 2764.161    0.000 2764.161
461.00  1538.152  399.522    0.000  399.522      253.568 1375.457    0.000 1375.457       10.154 2480.747    0.000 2480.747
462.00  1523.123  470.802    0.000  470.802      428.407 1375.407    0.000 1375.407      109.481 2678.095    0.000 2678.095
463.00  1477.208  511.270    0.000  511.270      274.192 1421.405    0.000 1421.405        0.000 2547.500    0.000 2547.500
464.00  1393.886  485.832    0.000  485.832      340.684 1338.349    0.000 1338.349       49.764 2422.138    0.000 2422.138
465.00  1448.802  502.428    0.000  502.428      350.543 1361.965    0.000 1361.965      228.915 2402.331    0.000 2402.331
466.00  1396.791  598.620    0.000  598.620      354.780 1328.679    0.000 1328.679      169.198 2396.399    0.000 2396.399
467.00  1382.181  556.152    0.000  556.152      235.712 1394.822    0.000 1394.822       59.717 2292.237    0.000 2292.237
468.00  1474.914  555.501    0.000  555.501      322.095 1396.427    0.000 1396.427      320.903 2286.112    0.000 2286.112
469.00  1296.547  617.752    0.000  617.752      276.613 1443.852    0.000 1443.852      258.773 2456.716    0.000 2456.716
470.00  1317.378  646.262    0.000  646.262      238.653 1483.944    0.000 1483.944        9.953 2755.611    0.000 2755.611
471.00  1320.885  614.192    0.000  614.192      266.842 1391.384    0.000 1391.384       59.717 2451.700    0.000 2451.700
472.00  1248.768  661.440    0.000  661.440      191.224 1487.692    0.000 1487.692        0.000 2513.817    0.000 2513.817
473.00  1426.005  563.620    0.000  563.620      320.884 1435.120    0.000 1435.120      169.198 2542.373    0.000 2542.373
474.00  1291.542  577.131    0.000  577.131      166.970 1381.210    0.000 1381.210        0.000 2286.213    0.000 2286.213
475.00  1331.885  595.111    0.000  595.111      158.667 1443.719    0.000 1443.719        0.000 2414.285    0.000 2414.285
476.00  1456.889  424.722    0.000  424.722      224.252 1439.722    0.000 1439.722        9.953 2721.708    0.000 2721.708
477.00  1365.349  467.472    0.000  467.472      146.600 1339.897    0.000 1339.897        0.000 2332.944    0.000 2332.944
478.00  1503.018  460.793    0.000  460.793      115.861 1559.302    0.000 1559.302        0.000 2617.654    0.000 2617.654
479.00  1461.718  392.363    0.000  392.363      188.843 1485.460    0.000 1485.460        0.000 2816.708    0.000 2816.708
480.00  1480.824  433.430    0.000  433.430      274.404 1441.552    0.000 1441.552       20.308 2825.870    0.000 2825.870
481.00  1542.053  348.591    0.000  348.591      377.173 1324.939    0.000 1324.939      161.859 2823.753    0.000 2823.753
482.00  1654.749  327.021    0.000  327.021      491.657 1271.388    0.000 1271.388      249.625 2650.747    0.000 2650.747
483.00  1567.605  369.001    0.000  369.001      417.425 1393.089    0.000 1393.089      220.772 2891.324    0.000 2891.324
484.00  1522.731  373.041    0.000  373.041      315.652 1409.746    0.000 1409.746      171.611 2596.263    0.000 2596.263
485.00  1541.677  377.238    0.000  377.238      274.537 1449.952    0.000 1449.952       89.575 2665.333    0.000 2665.333
486.00  1538.641  422.371    0.000  422.371      398.360 1435.335    0.000 1435.335      199.056 2644.920    0.000 2644.920
487.00  1428.647  444.519    0.000  444.519      379.856 1497.370    0.000 1497.370      398.113 2623.704    0.000 2623.704
488.00  1511.361  349.753    0.000  349.753      245.138 1425.038    0.000 1425.038       30.261 2884.982    0.000 2884.982
489.00  1439.099  521.507    0.000  521.507      278.687 1485.007    0.000 1485.007      161.658 2779.621    0.000 2779.621
490.00  1481.890  503.518    0.000  503.518      277.260 1422.312    0.000 1422.312      121.847 2609.215    0.000 2609.215
491.00  1596.965  334.885    0.000  334.885      265.372 1397.078    0.000 1397.078      121.042 2673.869    0.000 2673.869
492.00  1539.411  388.283    0.000  388.283      215.565 1429.885    0.000 1429.885        0.000 2888.097    0.000 2888.097
493.00  1595.645  454.510    0.000  454.510      379.682 1343.503    0.000 1343.503      121.243 2976.374    0.000 2976.374
494.00  1515.813  452.280    0.000  452.280      372.979 1348.040    0.000 1348.040      279.282 2854.218    0.000 2854.218
495.00  1549.777  475.129    0.000  475.129      343.321 1376.008    0.000 1376.008      110.486 2867.289    0.000 2867.289
496.00  1679.986  352.707    0.000  352.707      414.917 1353.010    0.000 1353.010      129.789 3047.844    0.000 3047.844
497.00  1592.436  405.923    0.000  405.923      449.502 1273.547    0.000 1273.547      141.953 2859.645    0.000 2859.645
498.00  1584.486  414.661    0.000  414.661      322.915 1402.556    0.000 1402.556       40.616 2926.905    0.000 2926.905
499.00  1587.652  353.056    0.000  353.056      398.619 1277.054    0.000 1277.054      249.223 2585.599    0.000 2585.599
500.00  1649.647  342.381    0.000  342.381      393.085 1351.203    0.000 1351.203      189.305 2767.867    0.000 2767.867
501.00  1612.791  348.170    0.000  348.170      274.278 1497.976    0.000 1497.976      299.791 2600.581    0.000 2600.581
502.00  1677.348  332.138    0.000  332.138      342.584 1447.992    0.000 1447.992      110.285 2944.697    0.000 2944.697
503.00  1657.016  378.300    0.000  378.300      280.330 1469.692    0.000 1469.692      101.137 2856.931    0.000 2856.931
504.00  1591.620  367.464    0.000  367.464      351.793 1459.881    0.000 1459.881       81.231 2967.721    0.000 2967.721
505.00  1600.994  385.241    0.000  385.241      277.777 1472.036    0.000 1472.036       91.385 2876.032    0.000 2876.032
506.00  1577.821  386.465    0.000  386.465      303.933 1351.767    0.000 1351.767       10.154 2779.228    0.000 2779.228
507.00  1582.107  368.052    0.000  368.052      322.224 1377.227    0.000 1377.227      149.694 2822.558    0.000 2822.558
508.00  1535.737  482.237    0.000  482.237      357.330 1405.071    0.000 1405.071        0.000 2940.285    0.000 2940.285
509.00  1549.169  444.031    0.000  444.031      398.442 1349.302    0.000 1349.302      406.155 2574.747    0.000 2574.747
510.00  1474.490  468.355    0.000  468.355      487.463 1315.933    0.000 1315.933      253.244 2831.210    0.000 2831.210
511.00  1436.277  555.606    0.000  555.606      425.247 1280.773    0.000 1280.773      284.309 2704.236    0.000 2704.236
512.00  1387.544  558.866    0.000  558.866      385.687 1210.848    0.000 1210.848      192.119 2363.212    0.000 2363.212
513.00  1377.474  511.860    0.000  511.860      421.961 1136.663    0.000 1136.663      421.034 2239.763    0.000 2239.763
514.00  1477.206  437.693    0.000  437.693      511.325 1147.638    0.000 1147.638      150.699 2528.494    0.000 2528.494
515.00  1497.012  503.587    0.000  503.587      453.565 1224.772    0.000 1224.772      111.291 2542.267    0.000 2542.267
516.00  1519.836  515.000    0.000  515.000      559.398 1297.098    0.000 1297.098      349.351 2630.835    0.000 2630.835
517.00  1463.174  558.452    0.000  558.452      512.362 1197.925    0.000 1197.925      320.702 2552.421    0.000 2552.421
518.00  1473.682  564.498    0.000  564.498      422.049 1401.660    0.000 1401.660      223.385 2846.793    0.000 2846.793
519.00  1421.566  517.117    0.000  517.117      481.365 1230.883    0.000 1230.883      274.155 2555.642    0.000 2555.642
520.00  1439.510  540.285    0.000  540.285      474.968 1265.976    0.000 1265.976      304.214 2763.540    0.000 2763.540
521.00  1521.046  554.105    0.000  554.105      543.495 1166.359    0.000 1166.359      578.068 2570.914    0.000 2570.914
522.00  1389.782  585.661    0.000  585.661      500.994 1177.456    0.000 1177.456      259.376 2380.429    0.000 2380.429
523.00  1468.985  489.718    0.000  489.718      530.871 1251.086    0.000 1251.086      238.868 2808.802    0.000 2808.802
524.00  1483.184  520.937    0.000  520.937      420.538 1261.022    0.000 1261.022      170.203 2696.099    0.000 2696.099
525.00  1576.259  424.353    0.000  424.353      413.275 1283.115    0.000 1283.115      171.007 2728.969    0.000 2728.969
526.00  1414.294  531.922    0.000  531.922      280.631 1441.474    0.000 1441.474        0.000 2637.589    0.000 2637.589
527.00  1502.603  546.638    0.000  546.638      462.172 1226.529    0.000 1226.529       50.568 2979.002    0.000 2979.002
528.00  1501.966  515.018    0.000  515.018      383.831 1383.107    0.000 1383.107      250.027 2939.289    0.000 2939.289
529.00  1429.643  532.146    0.000  532.146      472.545 1216.276    0.000 1216.276        0.000 2819.353    0.000 2819.353
530.00  1433.652  501.062    0.000  501.062      414.875 1320.891    0.000 1320.891      220.168 2835.431    0.000 2835.431
531.00  1433.250  541.847    0.000  541.847      464.202 1295.171    0.000 1295.171       71.077 2831.914    0.000 2831.914
532.00  1470.791  513.043    0.000  513.043      441.766 1291.706    0.000 1291.706       99.528 2883.185    0.000 2883.185
533.00  1525.287  416.204    0.000  416.204      437.269 1336.377    0.000 1336.377        0.000 3102.857    0.000 3102.857
534.00  1517.763  445.700    0.000  445.700      241.852 1528.721    0.000 1528.721        0.000 3026.752    0.000 3026.752
535.00  1514.053  487.764    0.000  487.764      352.705 1429.768    0.000 1429.768       10.154 2786.177    0.000 2786.177
536.00  1360.817  578.922    0.000  578.922      189.884 1612.815    0.000 1612.815       20.308 3004.129    0.000 3004.129
537.00  1387.324  506.841    0.000  506.841      159.661 1617.952    0.000 1617.952        0.000 3017.194    0.000 3017.194
538.00  1408.269  488.701    0.000  488.701      153.132 1552.418    0.000 1552.418        0.000 2917.265    0.000 2917.265
539.00  1403.688  501.277    0.000  501.277      247.904 1519.828    0.000 1519.828        0.000 3002.826    0.000 3002.826
540.00  1568.038  427.441    0.000  427.441      320.795 1606.560    0.000 1606.560        0.000 3198.263    0.000 3198.263
541.00  1405.108  497.284    0.000  497.284      179.679 1577.019    0.000 1577.019        0.000 2983.728    0.000 2983.728
542.00  1342.042  587.950    0.000  587.950      251.190 1554.194    0.000 1554.194       10.154 3195.950    0.000 3195.950
543.00  1449.361  544.021    0.000  544.021      314.698 1460.418    0.000 1460.418      230.321 2806.585    0.000 2806.585
544.00  1439.242  527.818    0.000  527.818      350.240 1595.047    0.000 1595.047       50.769 3195.847    0.000 3195.847
545.00  1399.682  559.173    0.000  559.173      269.131 1574.502    0.000 1574.502        0.000 3111.300    0.000 3111.300
546.00  1456.897  487.769    0.000  487.769      307.395 1596.334    0.000 1596.334        0.000 3004.932    0.000 3004.932
547.00  1497.826  491.280    0.000  491.280      400.563 1589.034    0.000 1589.034       99.729 3144.880    0.000 3144.880
548.00  1427.391  511.678    0.000  511.678      342.889 1542.386    0.000 1542.386        0.000 3171.521    0.000 3171.521
549.00  1478.142  457.507    0.000  457.507      345.698 1482.456    0.000 1482.456       70.072 2967.535    0.000 2967.535
550.00  1439.984  506.878    0.000  506.878      309.556 1506.271    0.000 1506.271       29.858 3010.157    0.000 3010.157
551.00  1435.724  563.818    0.000  563.818      444.011 1470.092    0.000 1470.092      190.712 2894.350    0.000 2894.350
552.00  1475.646  511.020    0.000  511.020      414.527 1425.783    0.000 1425.783      283.504 2772.706    0.000 2772.706
553.00  1376.938  599.647    0.000  599.647      212.624 1612.067    0.000 1612.067        0.000 2886.095    0.000 2886.095
554.00  1472.569  493.115    0.000  493.115      418.937 1336.111    0.000 1336.111      271.641 2841.865    0.000 2841.865
555.00  1502.825  497.923    0.000  497.923      415.308 1484.747    0.000 1484.747      169.801 2951.646    0.000 2951.646
556.00  1454.500  512.258    0.000  512.258      316.861 1477.867    0.000 1477.867        0.000 2901.674    0.000 2901.674
557.00  1598.696  401.006    0.000  401.006      444.966 1385.311    0.000 1385.311      512.821 2513.622    0.000 2513.622
558.00  1496.119  517.047    0.000  517.047      410.979 1462.653    0.000 1462.653      344.227 2825.680    0.000 2825.680
559.00  1487.033  473.727    0.000  473.727      465.456 1417.441    0.000 1417.441      610.740 2738.217    0.000 2738.217
560.00  1310.784  543.076    0.000  543.076      324.688 1419.858    0.000 1419.858      181.966 2821.765    0.000 2821.765
561.00  1429.128  465.255    0.000  465.255      312.536 1469.518    0.000 1469.518      179.151 2946.405    0.000 2946.405
562.00  1374.636  484.920    0.000  484.920      325.640 1297.352    0.000 1297.352      109.481 2509.492    0.000 2509.492
563.00  1431.135  495.922    0.000  495.922      375.142 1289.227    0.000 1289.227       59.717 2576.952    0.000 2576.952
564.00  1427.427  489.112    0.000  489.112      287.418 1395.539    0.000 1395.539      139.339 2656.266    0.000 2656.266
565.00  1321.775  528.187    0.000  528.187      253.135 1350.487    0.000 1350.487       29.858 2718.495    0.000 2718.495
566.00  1323.143  592.600    0.000  592.600      248.811 1361.650    0.000 1361.650        0.000 2572.725    0.000 2572.725
567.00  1379.095  547.563    0.000  547.563      271.290 1472.617    0.000 1472.617       50.769 2674.262    0.000 2674.262
568.00  1398.406  477.554    0.000  477.554      364.291 1354.767    0.000 1354.767      140.546 2585.494    0.000 2585.494
569.00  1422.007  544.817    0.000  544.817      280.328 1587.198    0.000 1587.198        0.000 2968.929    0.000 2968.929
570.00  1446.863  476.887    0.000  476.887      323.906 1446.434    0.000 1446.434        0.000 2657.178    0.000 2657.178
571.00  1483.424  470.979    0.000  470.979      229.140 1478.809    0.000 1478.809        9.953 2646.820    0.000 2646.820
572.00  1447.258  510.821    0.000  510.821      334.066 1412.566    0.000 1412.566       10.154 2832.003    0.000 2832.003
573.00  1370.929  573.312    0.000  573.312      260.571 1442.539    0.000 1442.539        0.000 2671.456    0.000 2671.456
574.00  1319.978  560.293    0.000  560.293      223.127 1443.054    0.000 1443.054      111.089 2700.509    0.000 2700.509
575.00  1419.474  527.002    0.000  527.002      344.836 1286.351    0.000 1286.351      310.749 2262.795    0.000 2262.795
576.00  1443.992  551.244    0.000  551.244      279.551 1263.559    0.000 1263.559      161.055 2165.172    0.000 2165.172
577.00  1365.248  564.913    0.000  564.913      314.659 1352.921    0.000 1352.921       90.380 2376.194    0.000 2376.194
578.00  1317.135  584.817    0.000  584.817      221.272 1356.310    0.000 1356.310        0.000 2405.457    0.000 2405.457
579.00  1320.481  586.091    0.000  586.091      355.039 1352.097    0.000 1352.097       79.623 2629.235    0.000 2629.235
580.00  1219.578  658.629    0.000  658.629      173.455 1391.352    0.000 1391.352        0.000 2337.987    0.000 2337.987
581.00  1235.915  659.311    0.000  659.311      254.085 1390.879    0.000 1390.879        0.000 2480.743    0.000 2480.743
582.00  1266.293  617.874    0.000  617.874      254.649 1338.183    0.000 1338.183        0.000 2366.540    0.000 2366.540
583.00  1268.622  628.199    0.000  628.199      325.335 1430.741    0.000 1430.741        0.000 2700.205    0.000 2700.205
584.00  1341.059  578.856    0.000  578.856      207.520 1523.857    0.000 1523.857        0.000 2617.669    0.000 2617.669
585.00  1312.623  578.082    0.000  578.082      199.655 1566.112    0.000 1566.112       50.769 2977.883    0.000 2977.883
586.00  1260.795  588.900    0.000  588.900      284.781 1511.205    0.000 1511.205      273.552 2596.561    0.000 2596.561
587.00  1185.961  619.568    0.000  619.568       90.877 1645.104    0.000 1645.104        0.000 2980.299    0.000 2980.299
588.00  1250.469  607.155    0.000  607.155      180.371 1567.876    0.000 1567.876       60.923 2859.954    0.000 2859.954
589.00  1220.340  642.120    0.000  642.120      260.613 1450.428    0.000 1450.428      189.305 2652.263    0.000 2652.263
590.00  1177.950  700.273    0.000  700.273      143.493 1627.770    0.000 1627.770        0.000 3086.364    0.000 3086.364
591.00  1295.828  556.334    0.000  556.334      356.334 1419.475    0.000 1419.475      373.683 2471.803    0.000 2471.803
592.00  1199.029  626.767    0.000  626.767      294.986 1464.039    0.000 1464.039      250.630 2734.695    0.000 2734.695
593.00  1349.275  545.691    0.000  545.691      167.616 1589.950    0.000 1589.950       70.474 3107.481    0.000 3107.481
594.00  1316.188  536.704    0.000  536.704      150.498 1524.191    0.000 1524.191       69.670 3036.708    0.000 3036.708
595.00  1365.640  515.559    0.000  515.559      193.126 1535.151    0.000 1535.151        0.000 2866.190    0.000 2866.190
596.00  1315.509  518.062    0.000  518.062      222.612 1499.192    0.000 1499.192      130.392 2762.846    0.000 2762.846
597.00  1290.355  602.993    0.000  602.993      185.948 1533.003    0.000 1533.003      212.628 2842.769    0.000 2842.769
598.00  1170.454  625.461    0.000  625.461      143.405 1562.966    0.000 1562.966       10.154 3115.016    0.000 3115.016
599.00  1227.107  702.355    0.000  702.355      306.224 1461.709    0.000 1461.709      396.001 2651.155    0.000 2651.155
600.00  1167.278  704.436    0.000  704.436      201.253 1530.997    0.000 1530.997      152.308 2744.743    0.000 2744.743
601.00  1147.880  671.924    0.000  671.924      233.419 1353.321    0.000 1353.321      251.233 2435.916    0.000 2435.916
602.00  1202.155  699.236    0.000  699.236      351.232 1412.252    0.000 1412.252      312.358 2586.116    0.000 2586.116
603.00  1124.485  641.567    0.000  641.567      242.238 1468.918    0.000 1468.918      242.286 2820.547    0.000 2820.547
604.00  1198.345  679.281    0.000  679.281      247.165 1440.299    0.000 1440.299       60.822 3017.089    0.000 3017.089
605.00  1189.632  702.952    0.000  702.952      210.246 1532.510    0.000 1532.510       50.769 3012.262    0.000 3012.262
606.00  1255.600  628.297    0.000  628.297      303.886 1445.658    0.000 1445.658      209.210 2608.927    0.000 2608.927
607.00  1136.263  653.538    0.000  653.538      182.577 1546.235    0.000 1546.235       90.179 2944.819    0.000 2944.819
608.00  1096.873  690.310    0.000  690.310      189.493 1504.219    0.000 1504.219      142.154 3010.972    0.000 3010.972
609.00  1128.533  710.266    0.000  710.266      222.050 1592.223    0.000 1592.223      121.847 2890.426    0.000 2890.426
610.00  1160.125  651.648    0.000  651.648      124.639 1555.300    0.000 1555.300        0.000 2895.347    0.000 2895.347
611.00  1159.729  686.271    0.000  686.271      167.227 1533.394    0.000 1533.394        0.000 2975.786    0.000 2975.786
612.00  1166.547  669.125    0.000  669.125      101.510 1638.920    0.000 1638.920        0.000 2919.180    0.000 2919.180
613.00  1120.489  682.115    0.000  682.115      153.566 1603.244    0.000 1603.244       10.154 2893.137    0.000 2893.137
614.00  1192.050  634.458    0.000  634.458      175.919 1567.493    0.000 1567.493        9.953 2960.293    0.000 2960.293
615.00  1153.125  642.398    0.000  642.398      225.982 1582.925    0.000 1582.925       60.923 3034.886    0.000 3034.886
616.00  1117.614  705.179    0.000  705.179      204.237 1533.171    0.000 1533.171       40.616 2817.543    0.000 2817.543
617.00  1138.172  667.115    0.000  667.115      209.771 1465.613    0.000 1465.613       29.858 2876.460    0.000 2876.460
618.00  1180.486  594.870    0.000  594.870      257.328 1394.183    0.000 1394.183      101.539 2742.345    0.000 2742.345
619.00  1170.822  624.966    0.000  624.966      162.728 1515.311    0.000 1515.311        0.000 3109.077    0.000 3109.077
620.00  1170.029  643.456    0.000  643.456      210.156 1478.388    0.000 1478.388       40.616 2888.006    0.000 2888.006
621.00  1239.301  557.855    0.000  557.855      112.235 1538.532    0.000 1538.532        0.000 2860.466    0.000 2860.466
622.00  1115.806  671.279    0.000  671.279      129.960 1562.698    0.000 1562.698       30.060 3027.246    0.000 3027.246
623.00  1132.121  672.572    0.000  672.572      175.530 1455.519    0.000 1455.519       50.769 2869.009    0.000 2869.009
624.00  1255.664  549.685    0.000  549.685      216.167 1527.198    0.000 1527.198       29.858 3023.430    0.000 3023.430
625.00  1166.211  635.312    0.000  635.312      194.940 1465.243    0.000 1465.243        0.000 2926.413    0.000 2926.413
626.00  1192.634  619.282    0.000  619.282      198.658 1602.594    0.000 1602.594       50.769 2856.145    0.000 2856.145
627.00  1101.031  658.380    0.000  658.380      147.082 1631.951    0.000 1631.951       20.308 3095.106    0.000 3095.106
628.00  1083.412  684.988    0.000  684.988      202.158 1528.947    0.000 1528.947       81.231 2907.722    0.000 2907.722
629.00  1107.355  683.930    0.000  683.930      210.981 1470.148    0.000 1470.148      192.119 2738.425    0.000 2738.425
630.00  1147.546  643.570    0.000  643.570      245.134 1519.201    0.000 1519.201       20.107 3016.385    0.000 3016.385
631.00  1125.652  605.952    0.000  605.952      139.299 1508.957    0.000 1508.957        0.000 3091.790    0.000 3091.790
632.00  1161.379  607.622    0.000  607.622      156.504 1525.515    0.000 1525.515       91.385 2753.996    0.000 2753.996
633.00  1215.040  605.435    0.000  605.435      207.911 1507.236    0.000 1507.236      111.693 2653.468    0.000 2653.468
634.00  1057.787  688.466    0.000  688.466      231.730 1496.250    0.000 1496.250      121.645 2745.051    0.000 2745.051
635.00  1123.768  646.486    0.000  646.486      190.617 1476.239    0.000 1476.239       60.722 2741.034    0.000 2741.034
636.00  1225.080  573.745    0.000  573.745      204.885 1546.357    0.000 1546.357       59.918 2832.917    0.000 2832.917
637.00  1187.347  639.739    0.000  639.739      228.448 1490.459    0.000 1490.459      109.481 2811.109    0.000 2811.109
638.00  1187.840  658.555    0.000  658.555      220.103 1532.356    0.000 1532.356       80.427 2796.332    0.000 2796.332
639.00  1161.474  629.932    0.000  629.932      193.208 1574.501    0.000 1574.501       40.616 3057.708    0.000 3057.708
640.00  1146.437  723.723    0.000  723.723      249.458 1530.365    0.000 1530.365      109.481 2988.748    0.000 2988.748
641.00  1205.170  700.358    0.000  700.358      272.805 1494.272    0.000 1494.272      151.705 3016.801    0.000 3016.801
642.00  1245.033  734.426    0.000  734.426      163.294 1646.105    0.000 1646.105        0.000 2996.388    0.000 2996.388
643.00  1236.587  754.704    0.000  754.704      152.097 1613.861    0.000 1613.861       40.616 2813.525    0.000 2813.525
644.00  1133.622  719.136    0.000  719.136      162.899 1660.326    0.000 1660.326        0.000 2986.534    0.000 2986.534
645.00  1248.145  628.176    0.000  628.176      106.439 1644.159    0.000 1644.159        0.000 2853.334    0.000 2853.334
646.00  1103.995  682.248    0.000  682.248      151.100 1650.022    0.000 1650.022       20.107 3040.618    0.000 3040.618
647.00  1132.525  695.855    0.000  695.855      196.968 1541.603    0.000 1541.603       10.154 2685.335    0.000 2685.335
648.00  1073.557  735.688    0.000  735.688      126.454 1703.044    0.000 1703.044        0.000 2819.855    0.000 2819.855
649.00  1046.025  733.308    0.000  733.308      144.831 1745.192    0.000 1745.192        0.000 3110.088    0.000 3110.088
650.00  1088.218  751.478    0.000  751.478      118.717 1725.650    0.000 1725.650        0.000 3065.856    0.000 3065.856
651.00  1166.062  703.040    0.000  703.040       87.332 1752.275    0.000 1752.275        0.000 3069.978    0.000 3069.978
652.00  1097.252  661.836    0.000  661.836       98.010 1658.032    0.000 1658.032        0.000 3077.312    0.000 3077.312
653.00  1096.253  728.994    0.000  728.994       92.995 1722.019    0.000 1722.019        0.000 3239.277    0.000 3239.277
654.00  1268.203  635.481    0.000  635.481      154.514 1682.247    0.000 1682.247       50.769 3271.448    0.000 3271.448
655.00  1134.854  689.776    0.000  689.776      148.117 1562.963    0.000 1562.963        0.000 2925.714    0.000 2925.714
656.00  1192.681  661.628    0.000  661.628       90.790 1654.488    0.000 1654.488        0.000 2868.511    0.000 2868.511
657.00  1104.590  706.378    0.000  706.378      124.210 1652.625    0.000 1652.625       30.462 2871.924    0.000 2871.924
658.00  1184.249  637.038    0.000  637.038      251.920 1472.428    0.000 1472.428      162.462 2556.149    0.000 2556.149
659.00  1163.236  643.728    0.000  643.728      147.124 1623.840    0.000 1623.840       20.308 3009.764    0.000 3009.764
660.00  1051.113  673.559    0.000  673.559      127.280 1537.240    0.000 1537.240        0.000 2855.036    0.000 2855.036
661.00  1116.020  701.855    0.000  701.855      168.999 1633.783    0.000 1633.783       99.729 2812.313    0.000 2812.313
662.00  1192.296  668.632    0.000  668.632      185.906 1571.598    0.000 1571.598       20.107 2712.577    0.000 2712.577
663.00  1142.377  619.828    0.000  619.828      233.505 1345.378    0.000 1345.378      180.156 2366.253    0.000 2366.253
664.00  1167.478  624.145    0.000  624.145      164.376 1537.796    0.000 1537.796       99.930 3027.852    0.000 3027.852
665.00  1142.437  659.674    0.000  659.674      182.879 1533.910    0.000 1533.910      149.694 2764.563    0.000 2764.563
666.00  1117.215  605.258    0.000  605.258      205.578 1343.462    0.000 1343.462      140.546 2607.826    0.000 2607.826
667.00  1149.424  663.779    0.000  663.779      151.968 1394.349    0.000 1394.349       30.060 2666.836    0.000 2666.836
668.00  1144.571  665.530    0.000  665.530      183.226 1407.243    0.000 1407.243       59.717 2756.924    0.000 2756.924
669.00  1179.018  630.157    0.000  630.157      196.454 1475.203    0.000 1475.203      209.009 2729.172    0.000 2729.172
670.00  1142.101  704.256    0.000  704.256      142.021 1529.165    0.000 1529.165       50.769 2911.645    0.000 2911.645
671.00  1160.220  642.927    0.000  642.927      176.090 1370.797    0.000 1370.797       10.154 2481.865    0.000 2481.865
672.00  1141.882  696.562    0.000  696.562      180.975 1429.946    0.000 1429.946       30.462 2739.330    0.000 2739.330
673.00  1167.376  698.460    0.000  698.460      166.147 1512.303    0.000 1512.303      120.037 2714.302    0.000 2714.302
674.00  1132.764  683.354    0.000  683.354      174.447 1480.101    0.000 1480.101       90.179 2745.163    0.000 2745.163
675.00  1152.386  660.569    0.000  660.569      200.433 1360.508    0.000 1360.508      169.399 2639.300    0.000 2639.300
676.00  1235.075  686.427    0.000  686.427      175.919 1388.003    0.000 1388.003       19.906 2656.092    0.000 2656.092
677.00  1229.909  581.209    0.000  581.209      134.328 1440.833    0.000 1440.833       10.154 2468.798    0.000 2468.798
678.00  1192.784  631.296    0.000  631.296      152.917 1495.872    0.000 1495.872       69.871 2702.037    0.000 2702.037
679.00  1244.482  604.345    0.000  604.345      119.972 1400.105    0.000 1400.105        0.000 2668.354    0.000 2668.354
680.00  1195.099  630.242    0.000  630.242      104.540 1389.375    0.000 1389.375        0.000 2390.678    0.000 2390.678
681.00  1200.466  601.400    0.000  601.400      167.489 1326.484    0.000 1326.484       80.427 2552.441    0.000 2552.441
682.00  1185.051  563.802    0.000  563.802      128.836 1410.649    0.000 1410.649       40.616 2584.911    0.000 2584.911
683.00  1270.014  497.078    0.000  497.078      194.378 1382.641    0.000 1382.641       50.367 2467.792    0.000 2467.792
684.00  1150.763  642.400    0.000  642.400      150.411 1427.592    0.000 1427.592        9.953 2779.540    0.000 2779.540
685.00  1320.200  538.222    0.000  538.222      189.623 1406.980    0.000 1406.980      110.084 2608.839    0.000 2608.839
686.00  1327.043  552.175    0.000  552.175      121.313 1434.648    0.000 1434.648       30.462 2370.574    0.000 2370.574
687.00  1264.725  497.018    0.000  497.018      170.772 1399.799    0.000 1399.799      120.238 2525.896    0.000 2525.896
688.00  1314.174  542.596    0.000  542.596      245.179 1296.172    0.000 1296.172      170.806 2497.146    0.000 2497.146
689.00  1291.929  558.487    0.000  558.487      173.064 1393.530    0.000 1393.530        9.953 2379.821    0.000 2379.821
690.00  1289.762  537.900    0.000  537.900      312.536 1349.733    0.000 1349.733      293.859 2340.916    0.000 2340.916
691.00  1256.704  594.309    0.000  594.309      223.170 1338.409    0.000 1338.409      142.154 2333.375    0.000 2333.375
692.00  1304.975  537.531    0.000  537.531      179.159 1428.286    0.000 1428.286      111.693 2033.687    0.000 2033.687
693.00  1397.241  457.821    0.000  457.821      232.251 1390.758    0.000 1390.758       91.385 2469.598    0.000 2469.598
694.00  1284.443  515.138    0.000  515.138      253.177 1429.710    0.000 1429.710      241.481 2284.310    0.000 2284.310
695.00  1362.294  458.431    0.000  458.431      337.007 1235.125    0.000 1235.125      302.405 2157.142    0.000 2157.142
696.00  1303.984  506.937    0.000  506.937      327.757 1293.878    0.000 1293.878      272.546 2187.298    0.000 2187.298
697.00  1354.786  480.018    0.000  480.018      224.296 1321.502    0.000 1321.502      181.966 2378.511    0.000 2378.511
698.00  1239.177  499.501    0.000  499.501      207.437 1353.883    0.000 1353.883       60.923 2397.412    0.000 2397.412
699.00  1356.404  442.086    0.000  442.086      292.695 1284.452    0.000 1284.452      279.684 2412.894    0.000 2412.894
700.00  1384.561  435.881    0.000  435.881      277.086 1442.224    0.000 1442.224       60.923 2603.616    0.000 2603.616
701.00  1502.135  378.821    0.000  378.821      243.322 1350.171    0.000 1350.171      318.892 2288.039    0.000 2288.039
702.00  1462.866  424.038    0.000  424.038      205.489 1337.158    0.000 1337.158       50.769 2606.831    0.000 2606.831
703.00  1265.680  497.024    0.000  497.024      221.098 1354.753    0.000 1354.753      131.598 2671.072    0.000 2671.072
704.00  1212.432  560.434    0.000  560.434      253.912 1245.200    0.000 1245.200      110.285 2496.244    0.000 2496.244
705.00  1266.458  463.976    0.000  463.976      183.744 1369.496    0.000 1369.496      130.191 2718.321    0.000 2718.321
706.00  1322.968  512.018    0.000  512.018      173.022 1313.386    0.000 1313.386      169.600 2504.086    0.000 2504.086
707.00  1204.027  538.571    0.000  538.571      205.793 1433.956    0.000 1433.956      109.883 2840.970    0.000 2840.970
708.00  1220.192  522.266    0.000  522.266      138.261 1519.776    0.000 1519.776        0.000 3058.124    0.000 3058.124
709.00  1387.038  463.627    0.000  463.627      101.424 1487.382    0.000 1487.382        0.000 2808.188    0.000 2808.188
710.00  1395.181  468.401    0.000  468.401      171.250 1458.133    0.000 1458.133        0.000 2715.306    0.000 2715.306
711.00  1241.960  521.152    0.000  521.152      126.371 1444.941    0.000 1444.941        0.000 2932.556    0.000 2932.556
712.00  1209.623  550.093    0.000  550.093       69.777 1451.250    0.000 1451.250        0.000 2863.187    0.000 2863.187
713.00  1272.792  553.212    0.000  553.212      138.216 1481.607    0.000 1481.607        0.000 2893.348    0.000 2893.348
714.00  1310.841  497.282    0.000  497.282      220.753 1346.881    0.000 1346.881       29.858 2740.035    0.000 2740.035
715.00  1330.590  509.355    0.000  509.355      217.813 1379.227    0.000 1379.227        0.000 2781.758    0.000 2781.758
716.00  1250.003  558.978    0.000  558.978      127.151 1425.132    0.000 1425.132        0.000 2703.235    0.000 2703.235
717.00  1254.517  578.769    0.000  578.769      242.411 1233.226    0.000 1233.226        0.000 2354.893    0.000 2354.893
718.00  1303.995  497.897    0.000  497.897      156.724 1378.752    0.000 1378.752       20.308 2572.651    0.000 2572.651
719.00  1251.806  507.290    0.000  507.290      143.278 1362.239    0.000 1362.239       20.107 2612.261    0.000 2612.261
720.00  1288.092  517.050    0.000  517.050      185.993 1341.513    0.000 1341.513        9.953 2516.346    0.000 2516.346
721.00  1243.632  590.702    0.000  590.702      227.366 1332.021    0.000 1332.021      109.682 2376.008    0.000 2376.008
722.00  1248.231  547.964    0.000  547.964      165.198 1337.681    0.000 1337.681        0.000 2637.192    0.000 2637.192
723.00  1327.796  527.425    0.000  527.425      242.455 1241.567    0.000 1241.567      172.616 2181.672    0.000 2181.672
724.00  1354.336  486.081    0.000  486.081      149.199 1385.800    0.000 1385.800       30.462 2540.578    0.000 2540.578
725.00  1190.918  605.241    0.000  605.241      149.112 1423.014    0.000 1423.014       50.769 2513.932    0.000 2513.932
726.00  1267.518  533.366    0.000  533.366       88.327 1569.498    0.000 1569.498        0.000 2791.712    0.000 2791.712
727.00  1288.937  573.009    0.000  573.009      197.320 1473.996    0.000 1473.996       19.906 2797.444    0.000 2797.444
728.00  1313.667  558.333    0.000  558.333      174.102 1462.102    0.000 1462.102       10.154 2617.283    0.000 2617.283
729.00  1135.261  634.485    0.000  634.485      165.844 1447.322    0.000 1447.322        0.000 2755.117    0.000 2755.117
730.00  1154.298  605.454    0.000  605.454      142.499 1354.709    0.000 1354.709        9.953 2520.975    0.000 2520.975
731.00  1374.194  416.748    0.000  416.748      201.125 1442.294    0.000 1442.294      200.062 2575.359    0.000 2575.359
732.00  1199.347  515.921    0.000  515.921       75.616 1473.254    0.000 1473.254        0.000 2673.979    0.000 2673.979
733.00  1249.834  490.591    0.000  490.591      188.412 1365.692    0.000 1365.692       69.670 2329.758    0.000 2329.758
734.00  1266.770  526.923    0.000  526.923       79.203 1513.810    0.000 1513.810        0.000 2412.800    0.000 2412.800
735.00  1321.859  432.920    0.000  432.920      159.188 1431.358    0.000 1431.358      160.250 2434.817    0.000 2434.817
736.00  1306.093  375.757    0.000  375.757      145.094 1411.135    0.000 1411.135        0.000 2492.121    0.000 2492.121
737.00  1317.349  406.862    0.000  406.862      184.305 1386.575    0.000 1386.575       30.462 2439.439    0.000 2439.439
738.00  1239.921  508.824    0.000  508.824      123.215 1461.973    0.000 1461.973        0.000 2567.722    0.000 2567.722
739.00  1214.523  556.470    0.000  556.470      208.818 1264.879    0.000 1264.879        0.000 2391.791    0.000 2391.791
740.00  1179.853  641.736    0.000  641.736      175.573 1376.549    0.000 1376.549        0.000 2603.917    0.000 2603.917
741.00  1221.703  608.601    0.000  608.601      141.805 1428.849    0.000 1428.849       20.308 2509.611    0.000 2509.611
742.00  1156.775  659.943    0.000  659.943      151.751 1345.110    0.000 1345.110        0.000 2350.667    0.000 2350.667
743.00  1171.939  632.489    0.000  632.489      223.822 1455.741    0.000 1455.741      161.256 2417.826    0.000 2417.826
744.00  1153.122  655.211    0.000  655.211      227.454 1335.903    0.000 1335.903       69.670 2710.479    0.000 2710.479
745.00  1195.342  551.753    0.000  551.753      120.405 1501.095    0.000 1501.095        0.000 2714.096    0.000 2714.096
746.00  1162.752  603.308    0.000  603.308      193.515 1383.286    0.000 1383.286      110.486 2455.423    0.000 2455.423
747.00  1149.536  609.118    0.000  609.118      133.894 1547.099    0.000 1547.099        0.000 2504.386    0.000 2504.386
748.00  1338.600  484.238    0.000  484.238      318.113 1315.409    0.000 1315.409      162.462 2244.905    0.000 2244.905
749.00  1345.556  474.540    0.000  474.540      207.302 1409.360    0.000 1409.360      162.462 2500.457    0.000 2500.457
750.00  1364.602  424.611    0.000  424.611      229.788 1381.184    0.000 1381.184      160.250 2766.176    0.000 2766.176
751.00  1323.934  417.133    0.000  417.133      215.867 1283.855    0.000 1283.855      110.285 2298.897    0.000 2298.897
752.00  1394.454  375.497    0.000  375.497      227.712 1317.011    0.000 1317.011      159.647 2448.089    0.000 2448.089
753.00  1246.847  467.730    0.000  467.730      174.494 1211.560    0.000 1211.560       89.575 1928.829    0.000 1928.829
754.00  1294.147  412.036    0.000  412.036      188.890 1334.773    0.000 1334.773       10.154 2398.521    0.000 2398.521
755.00  1329.106  416.226    0.000  416.226      374.362 1237.414    0.000 1237.414      520.462 2274.564    0.000 2274.564
756.00  1285.139  447.335    0.000  447.335      223.561 1335.127    0.000 1335.127      314.770 2243.599    0.000 2243.599
757.00  1200.436  508.404    0.000  508.404      198.917 1267.165    0.000 1267.165      109.782 2267.629    0.000 2267.629
758.00  1215.461  474.555    0.000  474.555      169.345 1378.999    0.000 1378.999       60.521 2636.687    0.000 2636.687
759.00  1376.697  374.542    0.000  374.542      239.210 1349.831    0.000 1349.831      223.385 2236.660    0.000 2236.660
760.00  1374.684  475.340    0.000  475.340      167.662 1319.424    0.000 1319.424        0.000 2305.219    0.000 2305.219
761.00  1286.760  441.452    0.000  441.452      163.598 1410.353    0.000 1410.353        0.000 2410.787    0.000 2410.787
762.00  1358.169  387.959    0.000  387.959      214.266 1324.655    0.000 1324.655      170.806 2557.762    0.000 2557.762
763.00  1448.130  270.712    0.000  270.712      276.741 1376.881    0.000 1376.881       19.906 2670.665    0.000 2670.665
764.00  1418.279  338.848    0.000  338.848       92.132 1487.268    0.000 1487.268       19.906 2685.348    0.000 2685.348
765.00  1283.662  450.810    0.000  450.810      144.748 1483.512    0.000 1483.512       59.717 3126.890    0.000 3126.890
766.00  1391.306  388.115    0.000  388.115      174.234 1455.965    0.000 1455.965       90.581 2836.746    0.000 2836.746
767.00  1335.397  490.604    0.000  490.604      142.584 1372.316    0.000 1372.316       69.670 2424.461    0.000 2424.461
768.00  1353.073  430.281    0.000  430.281      194.899 1391.418    0.000 1391.418       70.474 2776.221    0.000 2776.221
769.00  1280.286  484.879    0.000  484.879      157.373 1463.917    0.000 1463.917      189.104 2550.427    0.000 2550.427
770.00  1389.024  384.882    0.000  384.882      181.060 1395.142    0.000 1395.142      130.392 2138.041    0.000 2138.041
771.00  1327.424  415.094    0.000  415.094      349.544 1228.339    0.000 1228.339      339.401 2129.491    0.000 2129.491
772.00  1363.735  436.711    0.000  436.711       84.998 1472.352    0.000 1472.352        9.953 2670.064    0.000 2670.064
773.00  1395.002  422.825    0.000  422.825      168.655 1418.101    0.000 1418.101       70.876 2494.334    0.000 2494.334
774.00  1319.514  489.144    0.000  489.144      276.524 1331.157    0.000 1331.157      160.653 2433.911    0.000 2433.911
775.00  1415.777  388.296    0.000  388.296      177.172 1531.073    0.000 1531.073       80.427 2764.265    0.000 2764.265
776.00  1380.478  356.307    0.000  356.307      281.712 1471.017    0.000 1471.017       60.521 2874.147    0.000 2874.147
777.00  1215.046  481.758    0.000  481.758      343.712 1279.968    0.000 1279.968      349.756 2674.385    0.000 2674.385
778.00  1296.288  441.863    0.000  441.863      229.920 1397.995    0.000 1397.995       80.025 2511.119    0.000 2511.119
779.00  1262.345  470.236    0.000  470.236      215.004 1286.807    0.000 1286.807       69.670 2677.408    0.000 2677.408
780.00  1228.768  533.229    0.000  533.229      267.447 1281.523    0.000 1281.523      109.481 2653.476    0.000 2653.476
781.00  1179.548  553.202    0.000  553.202      141.893 1453.845    0.000 1453.845        0.000 2906.919    0.000 2906.919
782.00  1376.267  399.531    0.000  399.531      232.164 1416.364    0.000 1416.364       90.782 2913.552    0.000 2913.552
783.00  1504.858  348.835    0.000  348.835      202.678 1420.387    0.000 1420.387      111.492 2832.930    0.000 2832.930
784.00  1382.583  375.247    0.000  375.247      256.549 1309.843    0.000 1309.843      119.836 2816.644    0.000 2816.644
785.00  1351.407  387.781    0.000  387.781       93.213 1436.348    0.000 1436.348        0.000 2791.915    0.000 2791.915
786.00  1400.642  366.450    0.000  366.450      175.313 1471.578    0.000 1471.578       60.923 2660.915    0.000 2660.915
787.00  1290.149  415.896    0.000  415.896      168.130 1480.269    0.000 1480.269        0.000 3062.346    0.000 3062.346
788.00  1175.476  528.893    0.000  528.893      295.330 1254.240    0.000 1254.240      418.219 2237.164    0.000 2237.164
789.00  1248.048  511.990    0.000  511.990      239.426 1475.814    0.000 1475.814       69.670 2973.470    0.000 2973.470
790.00  1119.524  559.263    0.000  559.263      173.711 1441.312    0.000 1441.312       20.308 3024.137    0.000 3024.137
791.00  1231.907  484.627    0.000  484.627      364.765 1225.310    0.000 1225.310      482.762 2393.291    0.000 2393.291
792.00  1189.521  555.046    0.000  555.046      285.864 1360.940    0.000 1360.940      230.221 2477.838    0.000 2477.838
793.00  1179.923  540.508    0.000  540.508      330.782 1342.047    0.000 1342.047      293.658 2520.767    0.000 2520.767
794.00  1112.444  564.008    0.000  564.008      182.878 1477.927    0.000 1477.927       59.717 2786.480    0.000 2786.480
795.00  1118.682  628.170    0.000  628.170      229.828 1452.896    0.000 1452.896      140.244 2805.176    0.000 2805.176
796.00  1202.428  566.680    0.000  566.680      366.663 1203.494    0.000 1203.494      299.387 2379.223    0.000 2379.223
797.00  1187.380  558.565    0.000  558.565      314.952 1349.602    0.000 1349.602      182.770 2785.668    0.000 2785.668
798.00  1141.497  612.668    0.000  612.668      326.544 1235.646    0.000 1235.646      241.079 2480.254    0.000 2480.254
799.00  1186.401  608.816    0.000  608.816      243.361 1356.189    0.000 1356.189      101.338 2652.673    0.000 2652.673
800.00  1213.609  550.146    0.000  550.146      214.614 1258.830    0.000 1258.830       40.012 2413.704    0.000 2413.704
801.00  1181.315  529.665    0.000  529.665      191.009 1278.413    0.000 1278.413      139.339 2550.629    0.000 2550.629
802.00  1265.146  522.920    0.000  522.920      301.510 1323.499    0.000 1323.499      130.492 2577.472    0.000 2577.472
803.00  1289.127  493.693    0.000  493.693      246.777 1267.513    0.000 1267.513      109.983 2457.132    0.000 2457.132
804.00  1175.111  537.342    0.000  537.342      274.401 1225.535    0.000 1225.535       49.965 2553.846    0.000 2553.846
805.00  1293.292  501.739    0.000  501.739      254.991 1318.135    0.000 1318.135       79.824 2613.154    0.000 2613.154
806.00  1234.736  511.523    0.000  511.523      209.381 1424.330    0.000 1424.330       60.119 2673.283    0.000 2673.283
807.00  1240.410  511.404    0.000  511.404      228.575 1335.437    0.000 1335.437       69.670 2589.838    0.000 2589.838
808.00  1179.850  513.684    0.000  513.684      368.224 1219.786    0.000 1219.786      362.122 2425.365    0.000 2425.365
809.00  1203.223  545.049    0.000  545.049      223.734 1414.678    0.000 1414.678       90.380 2436.522    0.000 2436.522
810.00  1346.501  480.698    0.000  480.698      261.085 1322.596    0.000 1322.596       59.717 2656.491    0.000 2656.491
811.00  1366.862  433.029    0.000  433.029      272.328 1343.038    0.000 1343.038      181.061 2737.114    0.000 2737.114
812.00  1423.476  443.377    0.000  443.377      269.345 1429.727    0.000 1429.727      172.213 2768.584    0.000 2768.584
813.00  1413.097  402.078    0.000  402.078      286.382 1289.865    0.000 1289.865      101.539 2689.667    0.000 2689.667
814.00  1249.578  437.415    0.000  437.415      399.349 1197.600    0.000 1197.600      232.031 2363.832    0.000 2363.832
815.00  1305.760  456.974    0.000  456.974      344.741 1157.990    0.000 1157.990      294.463 2295.364    0.000 2295.364
816.00  1285.414  426.090    0.000  426.090      269.868 1217.841    0.000 1217.841      120.841 2565.608    0.000 2565.608
817.00  1261.569  479.487    0.000  479.487      321.316 1102.738    0.000 1102.738      232.132 2205.088    0.000 2205.088
818.00  1320.301  390.190    0.000  390.190      427.673  967.415    0.000  967.415      260.583 2150.899    0.000 2150.899
819.00  1328.952  427.807    0.000  427.807      317.944 1182.648    0.000 1182.648      219.967 2132.209    0.000 2132.209
820.00  1392.040  293.835    0.000  293.835      401.342 1013.943    0.000 1013.943      381.625 1959.688    0.000 1959.688
821.00  1236.241  409.968    0.000  409.968      415.566 1054.845    0.000 1054.845      395.197 2049.669    0.000 2049.669
822.00  1261.093  393.150    0.000  393.150      349.634 1059.510    0.000 1059.510      211.824 2075.705    0.000 2075.705
823.00  1230.828  442.729    0.000  442.729      303.418 1096.989    0.000 1096.989      191.114 2113.100    0.000 2113.100
824.00  1302.950  421.783    0.000  421.783      367.836 1096.638    0.000 1096.638      432.193 1926.306    0.000 1926.306
825.00  1295.387  459.538    0.000  459.538      419.672 1170.144    0.000 1170.144      383.234 2438.633    0.000 2438.633
826.00  1317.490  441.381    0.000  441.381      461.438 1139.586    0.000 1139.586      450.491 2314.478    0.000 2314.478
827.00  1327.159  419.256    0.000  419.256      382.275 1232.886    0.000 1232.886      331.459 2413.603    0.000 2413.603
828.00  1387.409  440.952    0.000  440.952      475.445 1211.833    0.000 1211.833      482.762 2310.555    0.000 2310.555
829.00  1289.614  481.946    0.000  481.946      445.527 1219.178    0.000 1219.178      422.643 2402.644    0.000 2402.644
830.00  1361.246  421.897    0.000  421.897      585.476 1025.145    0.000 1025.145      699.713 1935.467    0.000 1935.467
831.00  1398.302  427.754    0.000  427.754      501.776 1164.864    0.000 1164.864      528.505 2226.605    0.000 2226.605
832.00  1375.171  402.541    0.000  402.541      579.208 1040.655    0.000 1040.655      548.812 2250.628    0.000 2250.628
833.00  1375.048  418.182    0.000  418.182      573.286 1037.322    0.000 1037.322      746.461 1934.753    0.000 1934.753
834.00  1234.528  470.507    0.000  470.507      519.978 1096.085    0.000 1096.085      600.788 1963.209    0.000 1963.209
835.00  1279.814  452.716    0.000  452.716      405.277 1088.056    0.000 1088.056      388.160 2086.772    0.000 2086.772
836.00  1470.925  367.494    0.000  367.494      300.600 1330.770    0.000 1330.770       60.119 2565.708    0.000 2565.708
837.00  1451.106  346.943    0.000  346.943      403.673 1128.781    0.000 1128.781      151.504 2475.230    0.000 2475.230
838.00  1465.043  307.240    0.000  307.240      369.735 1234.656    0.000 1234.656       19.906 2585.716    0.000 2585.716
839.00  1353.244  470.357    0.000  470.357      363.121 1190.901    0.000 1190.901      119.434 2533.033    0.000 2533.033
840.00  1408.914  428.994    0.000  428.994      363.295 1192.455    0.000 1192.455       99.729 2564.301    0.000 2564.301
841.00  1405.152  463.256    0.000  463.256      255.340 1400.072    0.000 1400.072        0.000 2796.938    0.000 2796.938
842.00  1449.601  414.904    0.000  414.904      328.964 1373.514    0.000 1373.514        0.000 3023.332    0.000 3023.332
843.00  1390.159  466.169    0.000  466.169      247.212 1323.537    0.000 1323.537        0.000 2728.469    0.000 2728.469
844.00  1341.516  487.765    0.000  487.765      251.012 1232.972    0.000 1232.972       10.154 2319.602    0.000 2319.602
845.00  1297.515  503.008    0.000  503.008      310.075 1196.216    0.000 1196.216      230.724 2360.917    0.000 2360.917
846.00  1313.020  434.686    0.000  434.686      324.687 1149.871    0.000 1149.871      119.836 2341.115    0.000 2341.115
847.00  1337.300  480.613    0.000  480.613      349.633 1175.219    0.000 1175.219      170.002 2673.786    0.000 2673.786
848.00  1286.615  453.225    0.000  453.225      303.327 1276.115    0.000 1276.115      211.824 2358.508    0.000 2358.508
849.00  1307.874  497.696    0.000  497.696      250.539 1217.309    0.000 1217.309       60.320 2413.795    0.000 2413.795
850.00  1221.368  513.520    0.000  513.520      325.330 1151.472    0.000 1151.472      162.462 2390.275    0.000 2390.275
851.00  1323.469  484.032    0.000  484.032      355.683 1126.270    0.000 1126.270      141.752 2080.032    0.000 2080.032
852.00  1254.184  495.464    0.000  495.464      328.835 1240.442    0.000 1240.442      111.492 2348.350    0.000 2348.350
853.00  1349.374  409.838    0.000  409.838      183.224 1392.721    0.000 1392.721        0.000 2857.358    0.000 2857.358
854.00  1296.322  458.975    0.000  458.975      128.188 1495.823    0.000 1495.823        0.000 2837.547    0.000 2837.547
855.00  1342.574  460.286    0.000  460.286      202.418 1486.925    0.000 1486.925       29.858 2899.882    0.000 2899.882
856.00  1374.998  349.796    0.000  349.796      230.825 1348.012    0.000 1348.012       10.154 2683.532    0.000 2683.532
857.00  1324.519  407.385    0.000  407.385      144.877 1465.570    0.000 1465.570        0.000 2855.445    0.000 2855.445
858.00  1367.321  388.518    0.000  388.518      203.846 1482.990    0.000 1482.990       40.616 2988.651    0.000 2988.651
859.00  1380.497  382.560    0.000  382.560      187.549 1421.518    0.000 1421.518        0.000 2767.381    0.000 2767.381
860.00  1235.097  461.419    0.000  461.419      192.306 1344.429    0.000 1344.429        0.000 2733.900    0.000 2733.900
861.00  1344.802  447.316    0.000  447.316      266.451 1267.025    0.000 1267.025       91.385 2435.610    0.000 2435.610
862.00  1449.190  370.853    0.000  370.853      239.127 1334.996    0.000 1334.996      212.829 2543.185    0.000 2543.185
863.00  1509.982  354.077    0.000  354.077      416.643 1244.208    0.000 1244.208      402.536 2301.705    0.000 2301.705
864.00  1462.383  356.052    0.000  356.052      536.320 1070.502    0.000 1070.502      308.537 2522.984    0.000 2522.984
865.00  1370.300  386.817    0.000  386.817      366.453 1253.341    0.000 1253.341      388.964 2123.065    0.000 2123.065
866.00  1334.718  437.210    0.000  437.210      405.881 1231.589    0.000 1231.589      518.753 2301.107    0.000 2301.107
867.00  1343.170  423.993    0.000  423.993      360.052 1247.453    0.000 1247.453      270.737 2432.298    0.000 2432.298
868.00  1166.281  505.006    0.000  505.006      260.182 1292.284    0.000 1292.284      179.553 2541.681    0.000 2541.681
869.00  1199.261  499.826    0.000  499.826      239.300 1277.549    0.000 1277.549      140.144 2614.874    0.000 2614.874
870.00  1231.625  543.720    0.000  543.720      348.854 1200.973    0.000 1200.973      497.339 2129.393    0.000 2129.393
871.00  1192.222  550.413    0.000  550.413      206.097 1418.526    0.000 1418.526      160.451 2598.078    0.000 2598.078
872.00  1216.692  534.777    0.000  534.777      295.590 1321.859    0.000 1321.859      284.309 2624.020    0.000 2624.020
873.00  1229.049  532.430    0.000  532.430      198.358 1470.280    0.000 1470.280      152.308 2800.957    0.000 2800.957
874.00  1339.443  529.811    0.000  529.811      261.652 1427.877    0.000 1427.877       69.670 2761.553    0.000 2761.553
875.00  1245.364  492.958    0.000  492.958      208.389 1299.725    0.000 1299.725       89.575 2635.781    0.000 2635.781
876.00  1226.234  443.848    0.000  443.848      233.551 1309.582    0.000 1309.582      151.705 2828.406    0.000 2828.406
877.00  1212.026  520.992    0.000  520.992      358.930 1204.033    0.000 1204.033      350.560 2391.980    0.000 2391.980
878.00  1313.040  451.187    0.000  451.187      456.638 1143.294    0.000 1143.294      430.585 2218.561    0.000 2218.561
879.00  1350.643  476.069    0.000  476.069      486.769 1207.591    0.000 1207.591      340.406 2444.261    0.000 2444.261
880.00  1395.287  482.807    0.000  482.807      439.472 1157.645    0.000 1157.645      350.560 2535.338    0.000 2535.338
881.00  1200.800  536.531    0.000  536.531      354.302 1226.213    0.000 1226.213      278.679 2434.502    0.000 2434.502
882.00  1263.742  555.886    0.000  555.886      480.546 1043.514    0.000 1043.514      281.494 2245.606    0.000 2245.606
883.00  1204.304  544.318    0.000  544.318      304.929 1208.710    0.000 1208.710      170.203 2418.220    0.000 2418.220
884.00  1262.958  507.699    0.000  507.699      370.295 1182.986    0.000 1182.986       40.616 2592.243    0.000 2592.243
885.00  1224.284  539.975    0.000  539.975      471.422 1103.227    0.000 1103.227      480.148 2240.685    0.000 2240.685
886.00  1314.022  461.423    0.000  461.423      365.454 1154.882    0.000 1154.882      258.773 2295.067    0.000 2295.067
887.00  1297.805  463.485    0.000  463.485      363.985 1206.287    0.000 1206.287       91.385 2719.819    0.000 2719.819
888.00  1303.781  548.017    0.000  548.017      341.372 1179.918    0.000 1179.918      162.261 2381.726    0.000 2381.726
889.00  1336.596  521.142    0.000  521.142      396.884 1149.867    0.000 1149.867      161.457 2550.219    0.000 2550.219
890.00  1314.352  553.205    0.000  553.205      437.223 1202.094    0.000 1202.094      281.494 2455.619    0.000 2455.619
891.00  1200.292  583.152    0.000  583.152      307.344 1235.423    0.000 1235.423      172.616 2402.334    0.000 2402.334
892.00  1233.554  595.816    0.000  595.816      420.662 1261.801    0.000 1261.801      271.541 2377.004    0.000 2377.004
893.00  1343.934  485.804    0.000  485.804      449.203 1227.293    0.000 1227.293      291.447 2432.494    0.000 2432.494
894.00  1275.934  504.547    0.000  504.547      476.698 1134.343    0.000 1134.343      383.636 2387.155    0.000 2387.155
895.00  1355.619  486.770    0.000  486.770      342.282 1241.907    0.000 1241.907      141.350 2469.692    0.000 2469.692
896.00  1312.393  484.867    0.000  484.867      444.361 1286.837    0.000 1286.837      291.246 2743.851    0.000 2743.851
897.00  1193.621  579.553    0.000  579.553      330.050 1327.431    0.000 1327.431      151.102 2737.814    0.000 2737.814
898.00  1212.002  575.839    0.000  575.839      296.672 1421.557    0.000 1421.557      375.492 2496.445    0.000 2496.445
899.00  1166.058  593.421    0.000  593.421      299.526 1314.113    0.000 1314.113      352.169 2536.447    0.000 2536.447
900.00  1148.172  620.890    0.000  620.890      266.064 1316.361    0.000 1316.361      159.245 2438.326    0.000 2438.326
901.00  1241.278  608.201    0.000  608.201      290.617 1248.263    0.000 1248.263       81.231 2587.214    0.000 2587.214
902.00  1157.445  569.239    0.000  569.239      293.215 1197.635    0.000 1197.635      368.254 2207.198    0.000 2207.198
903.00  1269.007  551.025    0.000  551.025      409.122 1152.191    0.000 1152.191      230.322 2586.211    0.000 2586.211
904.00  1329.914  508.468    0.000  508.468      375.269 1143.769    0.000 1143.769      333.067 2257.970    0.000 2257.970
905.00  1321.089  453.900    0.000  453.900      359.185 1108.141    0.000 1108.141      344.227 2108.778    0.000 2108.778
906.00  1450.906  498.931    0.000  498.931      383.441 1252.933    0.000 1252.933      322.712 2399.521    0.000 2399.521
907.00  1232.570  556.308    0.000  556.308      427.065 1107.931    0.000 1107.931      370.667 2285.515    0.000 2285.515
908.00  1380.715  417.467    0.000  417.467      414.700 1198.807    0.000 1198.807      320.300 2254.050    0.000 2254.050
909.00  1280.027  519.933    0.000  519.933      474.582 1232.359    0.000 1232.359      738.519 2093.802    0.000 2093.802
910.00  1227.838  493.921    0.000  493.921      362.129 1203.131    0.000 1203.131      141.149 2678.802    0.000 2678.802
911.00  1310.759  448.975    0.000  448.975      503.592 1086.749    0.000 1086.749      361.116 2610.039    0.000 2610.039
912.00  1280.339  492.915    0.000  492.915      451.148 1169.409    0.000 1169.409      388.160 2511.817    0.000 2511.817
913.00  1284.539  507.352    0.000  507.352      519.589 1083.068    0.000 1083.068      478.137 2609.031    0.000 2609.031
914.00  1296.079  505.284    0.000  505.284      412.843 1184.843    0.000 1184.843      418.420 2306.728    0.000 2306.728
915.00  1264.802  511.329    0.000  511.329      350.111 1249.910    0.000 1249.910      149.493 2895.154    0.000 2895.154
916.00  1208.734  533.024    0.000  533.024      407.871 1305.514    0.000 1305.514      289.235 2544.492    0.000 2544.492
917.00  1296.287  511.812    0.000  511.812      449.982 1140.837    0.000 1140.837      398.917 2556.960    0.000 2556.960
918.00  1271.962  511.490    0.000  511.490      428.926 1132.997    0.000 1132.997      218.962 2630.241    0.000 2630.241
919.00  1278.336  510.509    0.000  510.509      396.804 1281.686    0.000 1281.686      289.235 2585.809    0.000 2585.809
920.00  1268.700  470.275    0.000  470.275      461.870 1141.776    0.000 1141.776      242.688 2576.155    0.000 2576.155
921.00  1291.120  484.244    0.000  484.244      418.161 1198.637    0.000 1198.637      361.921 2572.439    0.000 2572.439
922.00  1182.789  548.634    0.000  548.634      483.488 1136.420    0.000 1136.420      482.360 2302.102    0.000 2302.102
923.00  1316.197  466.221    0.000  466.221      493.476 1181.863    0.000 1181.863      340.607 2545.296    0.000 2545.296
924.00  1210.190  573.493    0.000  573.493      406.488 1125.400    0.000 1125.400      473.010 2502.870    0.000 2502.870
925.00  1290.798  500.624    0.000  500.624      337.141 1312.552    0.000 1312.552      139.339 2816.933    0.000 2816.933
926.00  1393.649  475.989    0.000  475.989      390.099 1168.625    0.000 1168.625      171.410 2693.981    0.000 2693.981
927.00  1345.404  459.903    0.000  459.903      366.363 1176.452    0.000 1176.452      261.990 2558.264    0.000 2558.264
928.00  1328.528  459.425    0.000  459.425      379.336 1216.227    0.000 1216.227      211.020 2514.126    0.000 2514.126
929.00  1269.351  518.527    0.000  518.527      350.367 1160.839    0.000 1160.839      230.523 2401.024    0.000 2401.024
930.00  1287.513  443.681    0.000  443.681      338.690 1172.812    0.000 1172.812      152.308 2558.760    0.000 2558.760
931.00  1194.883  530.244    0.000  530.244      356.202 1175.799    0.000 1175.799      162.462 2414.998    0.000 2414.998
932.00  1258.561  483.759    0.000  483.759      269.518 1213.720    0.000 1213.720       40.414 2631.146    0.000 2631.146
933.00  1395.544  457.680    0.000  457.680      306.267 1223.013    0.000 1223.013      101.137 2343.923    0.000 2343.923
934.00  1367.868  444.521    0.000  444.521      296.929 1215.798    0.000 1215.798      262.996 2290.746    0.000 2290.746
935.00  1338.685  485.870    0.000  485.870      326.500 1195.430    0.000 1195.430      213.030 2527.699    0.000 2527.699
936.00  1307.007  483.584    0.000  483.584      427.753 1145.196    0.000 1145.196      394.795 2320.197    0.000 2320.197
937.00  1301.940  497.734    0.000  497.734      320.577 1322.672    0.000 1322.672        0.000 2800.649    0.000 2800.649
938.00  1379.042  431.527    0.000  431.527      431.258 1186.355    0.000 1186.355      392.382 2437.925    0.000 2437.925
939.00  1353.998  473.429    0.000  473.429      427.797 1213.845    0.000 1213.845      375.493 2367.449    0.000 2367.449
940.00  1309.070  481.719    0.000  481.719      393.470 1186.264    0.000 1186.264      363.931 2231.827    0.000 2231.827
941.00  1360.702  442.577    0.000  442.577      370.556 1191.460    0.000 1191.460      302.204 2351.165    0.000 2351.165
942.00  1349.720  486.178    0.000  486.178      313.098 1281.860    0.000 1281.860      202.273 2441.244    0.000 2441.244
943.00  1429.126  378.539    0.000  378.539      196.370 1337.067    0.000 1337.067        0.000 2557.356    0.000 2557.356
944.00  1407.411  414.096    0.000  414.096      117.943 1525.608    0.000 1525.608        0.000 2666.941    0.000 2666.941
945.00  1313.372  495.419    0.000  495.419      178.685 1360.201    0.000 1360.201      111.089 2549.421    0.000 2549.421
946.00  1317.089  489.715    0.000  489.715      305.493 1173.333    0.000 1173.333      139.541 2544.185    0.000 2544.185
947.00  1285.007  557.766    0.000  557.766      314.053 1297.676    0.000 1297.676      141.350 2634.263    0.000 2634.263
948.00  1284.116  505.885    0.000  505.885      316.213 1232.055    0.000 1232.055      181.966 2382.734    0.000 2382.734
949.00  1324.106  481.281    0.000  481.281      254.302 1315.580    0.000 1315.580      212.829 2422.846    0.000 2422.846
950.00  1367.003  378.051    0.000  378.051      158.238 1346.448    0.000 1346.448        9.953 2515.438    0.000 2515.438
951.00  1352.797  450.572    0.000  450.572      146.996 1435.951    0.000 1435.951        0.000 2750.084    0.000 2750.084
952.00  1365.414  360.756    0.000  360.756      159.621 1337.770    0.000 1337.770        0.000 2508.906    0.000 2508.906
953.00  1341.897  473.912    0.000  473.912       31.647 1560.028    0.000 1560.028        0.000 2728.770    0.000 2728.770
954.00  1424.886  368.703    0.000  368.703       23.779 1586.567    0.000 1586.567        0.000 2667.839    0.000 2667.839
955.00  1421.726  379.572    0.000  379.572       60.182 1575.901    0.000 1575.901        0.000 2658.299    0.000 2658.299
956.00  1454.247  399.732    0.000  399.732      179.076 1515.937    0.000 1515.937        0.000 2816.139    0.000 2816.139
957.00  1355.199  429.259    0.000  429.259      177.088 1476.293    0.000 1476.293       19.906 2949.949    0.000 2949.949
958.00  1263.988  498.356    0.000  498.356       85.431 1575.941    0.000 1575.941        0.000 2949.240    0.000 2949.240
959.00  1284.994  553.943    0.000  553.943      130.783 1510.491    0.000 1510.491        0.000 2863.089    0.000 2863.089
960.00  1272.302  517.014    0.000  517.014      128.491 1601.757    0.000 1601.757        0.000 2981.212    0.000 2981.212
961.00  1210.399  601.980    0.000  601.980       36.836 1643.560    0.000 1643.560        0.000 3210.325    0.000 3210.325
962.00  1289.372  552.252    0.000  552.252       90.446 1588.302    0.000 1588.302        0.000 3056.104    0.000 3056.104
963.00  1281.939  531.287    0.000  531.287      107.091 1506.817    0.000 1506.817        0.000 2987.042    0.000 2987.042
964.00  1274.129  501.774    0.000  501.774      166.538 1483.120    0.000 1483.120        0.000 2713.087    0.000 2713.087
965.00  1272.335  519.520    0.000  519.520      172.071 1422.240    0.000 1422.240        0.000 3183.986    0.000 3183.986
966.00  1273.885  491.181    0.000  491.181      201.599 1372.777    0.000 1372.777      110.888 2616.469    0.000 2616.469
967.00  1200.910  534.838    0.000  534.838       55.080 1553.669    0.000 1553.669        0.000 2813.416    0.000 2813.416
968.00  1341.251  441.520    0.000  441.520      201.990 1457.525    0.000 1457.525        0.000 2754.413    0.000 2754.413
969.00  1226.496  538.538    0.000  538.538      100.995 1506.146    0.000 1506.146        0.000 2883.180    0.000 2883.180
970.00  1256.656  519.438    0.000  519.438      129.270 1619.351    0.000 1619.351       10.154 3085.066    0.000 3085.066
971.00  1406.414  397.475    0.000  397.475      123.477 1441.658    0.000 1441.658        9.953 2602.504    0.000 2602.504
972.00  1370.704  418.025    0.000  418.025      215.220 1453.503    0.000 1453.503       39.811 2792.113    0.000 2792.113
973.00  1375.926  402.618    0.000  402.618      227.844 1347.791    0.000 1347.791      109.481 2450.193    0.000 2450.193
974.00  1384.867  433.232    0.000  433.232      164.031 1448.493    0.000 1448.493        9.953 2726.360    0.000 2726.360
975.00  1441.324  392.711    0.000  392.711      157.286 1469.934    0.000 1469.934        0.000 2846.699    0.000 2846.699
976.00  1367.523  439.583    0.000  439.583      175.877 1437.070    0.000 1437.070        0.000 2816.940    0.000 2816.940
977.00  1380.750  426.245    0.000  426.245       88.717 1498.123    0.000 1498.123        0.000 2681.523    0.000 2681.523
978.00  1397.410  410.995    0.000  410.995      297.969 1310.223    0.000 1310.223        0.000 2804.574    0.000 2804.574
979.00  1422.677  365.507    0.000  365.507      280.676 1227.988    0.000 1227.988       20.308 2676.894    0.000 2676.894
980.00  1407.843  395.441    0.000  395.441      193.386 1451.984    0.000 1451.984       59.717 2808.595    0.000 2808.595
981.00  1357.064  384.855    0.000  384.855      171.294 1453.070    0.000 1453.070        0.000 2736.917    0.000 2736.917
982.00  1360.692  416.876    0.000  416.876      210.378 1374.559    0.000 1374.559      119.434 2361.124    0.000 2361.124
983.00  1416.261  449.641    0.000  449.641      177.866 1457.703    0.000 1457.703        9.953 2574.559    0.000 2574.559
984.00  1376.611  415.770    0.000  415.770      203.287 1358.730    0.000 1358.730        0.000 2790.095    0.000 2790.095
985.00  1394.477  442.220    0.000  442.220      188.760 1405.155    0.000 1405.155        0.000 2875.042    0.000 2875.042
986.00  1581.600  291.413    0.000  291.413      147.170 1494.013    0.000 1494.013        0.000 2665.339    0.000 2665.339
987.00  1490.377  355.235    0.000  355.235      353.224 1289.907    0.000 1289.907      189.104 2536.254    0.000 2536.254
988.00  1511.601  346.103    0.000  346.103      152.790 1392.422    0.000 1392.422        0.000 2746.469    0.000 2746.469
989.00  1305.120  446.744    0.000  446.744      129.139 1449.909    0.000 1449.909        0.000 2970.552    0.000 2970.552
990.00  1406.952  420.856    0.000  420.856      156.249 1503.998    0.000 1503.998        0.000 2683.233    0.000 2683.233
991.00  1494.446  353.801    0.000  353.801      254.258 1285.452    0.000 1285.452       40.616 2559.175    0.000 2559.175
992.00  1464.038  379.746    0.000  379.746      320.966 1374.383    0.000 1374.383       20.107 2825.484    0.000 2825.484
993.00  1408.273  375.970    0.000  375.970      312.928 1335.910    0.000 1335.910       19.906 2669.761    0.000 2669.761
994.00  1466.721  361.266    0.000  361.266      252.228 1258.956    0.000 1258.956      111.089 2526.503    0.000 2526.503
995.00  1454.207  385.753    0.000  385.753      136.058 1478.403    0.000 1478.403        0.000 2758.532    0.000 2758.532
996.00  1410.594  407.685    0.000  407.685      310.335 1329.590    0.000 1329.590        0.000 2848.604    0.000 2848.604
997.00  1476.700  452.736    0.000  452.736      413.622 1332.971    0.000 1332.971      109.481 2679.414    0.000 2679.414
998.00  1528.398  326.893    0.000  326.893      394.166 1294.052    0.000 1294.052        0.000 2913.854    0.000 2913.854
999.00  1466.554  368.882    0.000  368.882      375.100 1319.789    0.000 1319.789      129.387 2624.022    0.000 2624.022
1000.00  1408.628  411.221    0.000  411.221      272.808 1379.923    0.000 1379.923       29.858 2511.924    0.000 2511.924
1001.00  1398.245  436.416    0.000  436.416      138.263 1433.795    0.000 1433.795       59.717 2699.119    0.000 2699.119
1002.00  1398.177  433.804    0.000  433.804      272.549 1379.653    0.000 1379.653      209.009 2710.373    0.000 2710.373
1003.00  1545.062  298.906    0.000  298.906      154.130 1449.002    0.000 1449.002        0.000 2517.851    0.000 2517.851
1004.00  1380.888  334.308    0.000  334.308      248.251 1192.893    0.000 1192.893        9.953 2337.601    0.000 2337.601
1005.00  1388.944  370.356    0.000  370.356      118.462 1456.668    0.000 1456.668        9.953 2549.327    0.000 2549.327
1006.00  1504.801  262.653    0.000  262.653      300.650 1168.376    0.000 1168.376      380.419 2086.669    0.000 2086.669
1007.00  1547.517  291.528    0.000  291.528      294.079 1354.426    0.000 1354.426      230.523 2350.774    0.000 2350.774
1008.00  1450.193  307.485    0.000  307.485      246.261 1204.049    0.000 1204.049        9.953 2242.698    0.000 2242.698
1009.00  1424.518  342.765    0.000  342.765      355.558 1129.910    0.000 1129.910       79.623 2250.040    0.000 2250.040
1010.00  1485.576  269.122    0.000  269.122      392.174 1082.086    0.000 1082.086      160.049 2279.591    0.000 2279.591
1011.00  1375.315  365.319    0.000  365.319      334.633 1193.461    0.000 1193.461       60.320 2271.854    0.000 2271.854
1012.00  1334.624  438.888    0.000  438.888      280.024 1333.972    0.000 1333.972       49.965 2864.700    0.000 2864.700
1013.00  1315.993  427.822    0.000  427.822      370.644 1126.012    0.000 1126.012      431.188 2072.493    0.000 2072.493
1014.00  1344.093  372.274    0.000  372.274      338.479 1105.522    0.000 1105.522      488.492 1839.059    0.000 1839.059
1015.00  1295.886  457.353    0.000  457.353      373.630 1138.427    0.000 1138.427      410.880 2040.125    0.000 2040.125
1016.00  1416.150  330.701    0.000  330.701      259.920 1302.749    0.000 1302.749       30.060 2591.545    0.000 2591.545
1017.00  1340.652  424.405    0.000  424.405      253.480 1252.297    0.000 1252.297       60.923 2423.354    0.000 2423.354
1018.00  1348.929  394.803    0.000  394.803      248.854 1193.806    0.000 1193.806       20.308 2416.321    0.000 2416.321
1019.00  1311.511  427.708    0.000  427.708      277.818 1253.470    0.000 1253.470       30.462 2272.555    0.000 2272.555
1020.00  1483.024  371.569    0.000  371.569      351.058 1268.730    0.000 1268.730       69.871 2643.425    0.000 2643.425
1021.00  1504.350  379.390    0.000  379.390      271.287 1220.731    0.000 1220.731       20.308 2468.289    0.000 2468.289
1022.00  1323.920  460.521    0.000  460.521      224.554 1293.202    0.000 1293.202        0.000 2554.651    0.000 2554.651
1023.00  1330.494  434.201    0.000  434.201      304.365 1205.262    0.000 1205.262      139.339 2250.136    0.000 2250.136
1024.00  1324.849  457.140    0.000  457.140      245.306 1249.758    0.000 1249.758       19.906 2487.098    0.000 2487.098
1025.00  1218.261  479.573    0.000  479.573      339.734 1236.776    0.000 1236.776      210.819 2438.638    0.000 2438.638
1026.00  1215.996  535.058    0.000  535.058      314.226 1187.879    0.000 1187.879      392.985 2340.010    0.000 2340.010
1027.00  1328.433  421.274    0.000  421.274      277.736 1343.439    0.000 1343.439      241.682 2521.277    0.000 2521.277
1028.00  1291.190  445.118    0.000  445.118      342.284 1019.014    0.000 1019.014      363.328 2076.816    0.000 2076.816
1029.00  1290.948  442.386    0.000  442.386      332.686 1176.561    0.000 1176.561      409.674 2270.548    0.000 2270.548
1030.00  1320.052  459.702    0.000  459.702      356.983 1155.375    0.000 1155.375      239.873 2350.774    0.000 2350.774
1031.00  1373.576  400.674    0.000  400.674      464.335 1087.975    0.000 1087.975      432.395 2220.684    0.000 2220.684
1032.00  1376.061  396.504    0.000  396.504      324.040 1227.442    0.000 1227.442      318.892 2172.226    0.000 2172.226
1033.00  1381.824  420.052    0.000  420.052      348.209 1168.301    0.000 1168.301      319.697 2367.662    0.000 2367.662
1034.00  1331.938  461.979    0.000  461.979      300.391 1245.121    0.000 1245.121      238.868 2338.706    0.000 2338.706
1035.00  1302.267  432.092    0.000  432.092      339.475 1155.020    0.000 1155.020      308.537 2020.013    0.000 2020.013
1036.00  1324.052  386.315    0.000  386.315      376.440 1164.143    0.000 1164.143      358.905 2224.403    0.000 2224.403
1037.00  1410.776  380.414    0.000  380.414      381.801 1286.066    0.000 1286.066      348.349 2287.334    0.000 2287.334
1038.00  1402.103  426.955    0.000  426.955      371.165 1202.929    0.000 1202.929      388.361 2079.031    0.000 2079.031
1039.00  1325.741  462.516    0.000  462.516      235.409 1236.091    0.000 1236.091       39.811 2573.455    0.000 2573.455
1040.00  1304.198  444.168    0.000  444.168      310.421 1304.615    0.000 1304.615      329.649 2601.001    0.000 2601.001
1041.00  1354.264  434.992    0.000  434.992      253.655 1237.520    0.000 1237.520      221.375 2255.870    0.000 2255.870
1042.00  1322.469  508.323    0.000  508.323      356.552 1178.891    0.000 1178.891      383.234 2489.808    0.000 2489.808
1043.00  1215.911  500.262    0.000  500.262      379.423 1204.795    0.000 1204.795      330.253 2232.647    0.000 2232.647
1044.00  1347.338  424.774    0.000  424.774      238.911 1321.125    0.000 1321.125      209.009 2319.905    0.000 2319.905
1045.00  1347.590  481.795    0.000  481.795      319.025 1250.706    0.000 1250.706      238.868 2294.273    0.000 2294.273
1046.00  1194.912  459.959    0.000  459.959      218.635 1351.568    0.000 1351.568      129.387 2487.398    0.000 2487.398
1047.00  1289.641  449.943    0.000  449.943      285.260 1325.065    0.000 1325.065      318.490 2316.290    0.000 2316.290
1048.00  1292.926  475.220    0.000  475.220      344.922 1263.119    0.000 1263.119      479.746 2113.113    0.000 2113.113
1049.00  1204.255  498.876    0.000  498.876      239.085 1288.836    0.000 1288.836        0.000 2388.572    0.000 2388.572
1050.00  1279.399  495.038    0.000  495.038      283.745 1263.235    0.000 1263.235       29.858 2369.668    0.000 2369.668
