# Supplementary material for: N-Glycans modulate tilting of HIV-1 envelope glycoprotein
Source: Nat Commun. 2026 Apr 15;17:5206. doi: 10.1038/s41467-026-71874-2 (PMC13254402; doi:10.1038/s41467-026-71874-2)
Supplement: Supplementary file 8 — Source Data [file 41467_2026_71874_MOESM8_ESM.zip › source_data/1_Main_Text_Figures/4_Figure_5/3_Raw_data/CD4/CD4.A.2.txt]

#ASA ANALYSIS
#SIM_TIME  ASA1.4 TotOccl1.4 ShldMem1.4 ShldGly1.4   ASA7.2 TotOccl7.2 ShldMem7.2 ShldGly7.2   ASA18.6 TotOccl18.6 ShldMem18.6 ShldGly18.6

  0.00  1526.022  236.084    0.000  236.084       58.754 1103.893    0.000 1103.893        0.000 1873.313    0.000 1873.313
  1.00  1426.733  167.116    0.000  167.116        0.000 1078.134    0.000 1078.134        0.000 1710.151    0.000 1710.151
  2.00  1540.446  142.929    0.000  142.929       35.884 1100.788    0.000 1100.788        0.000 1799.632    0.000 1799.632
  3.00  1473.643  146.752    0.000  146.752        0.000 1065.113    0.000 1065.113        0.000 1577.244    0.000 1577.244
  4.00  1299.967  215.514    0.000  215.514        9.079  989.859    0.000  989.859        0.000 1445.460    0.000 1445.460
  5.00  1534.568  195.602    0.000  195.602        0.000 1132.311    0.000 1132.311        0.000 1529.198    0.000 1529.198
  6.00  1372.219  208.153    0.000  208.153        7.523 1077.096    0.000 1077.096        0.000 1679.693    0.000 1679.693
  7.00  1265.307  189.429    0.000  189.429        0.000  916.877    0.000  916.877        0.000 1325.316    0.000 1325.316
  8.00  1418.878  196.105    0.000  196.105       42.629 1032.141    0.000 1032.141        0.000 1606.606    0.000 1606.606
  9.00  1359.185  273.375    0.000  273.375       49.287 1095.704    0.000 1095.704        0.000 1433.697    0.000 1433.697
 10.00  1539.669  206.477    0.000  206.477      136.143 1097.083    0.000 1097.083        0.000 1725.243    0.000 1725.243
 11.00  1373.478  193.648    0.000  193.648       68.829 1066.557    0.000 1066.557        0.000 1714.788    0.000 1714.788
 12.00  1409.092  206.819    0.000  206.819       45.006 1154.569    0.000 1154.569        0.000 1798.525    0.000 1798.525
 13.00  1430.640  229.109    0.000  229.109       86.511 1146.107    0.000 1146.107        0.000 1955.166    0.000 1955.166
 14.00  1420.553  206.056    0.000  206.056       50.799 1219.648    0.000 1219.648        0.000 1955.664    0.000 1955.664
 15.00  1537.311  209.017    0.000  209.017      114.828 1245.406    0.000 1245.406        0.000 2017.488    0.000 2017.488
 16.00  1425.597  216.593    0.000  216.593       90.791 1188.557    0.000 1188.557        0.000 1796.214    0.000 1796.214
 17.00  1539.799  163.577    0.000  163.577       66.235 1107.146    0.000 1107.146        0.000 1786.962    0.000 1786.962
 18.00  1539.845  178.884    0.000  178.884       95.461 1113.590    0.000 1113.590        0.000 1749.764    0.000 1749.764
 19.00  1703.293  261.917    0.000  261.917       64.592 1130.160    0.000 1130.160        0.000 1513.419    0.000 1513.419
 20.00  1598.250  251.976    0.000  251.976       22.136 1254.359    0.000 1254.359        0.000 1578.054    0.000 1578.054
 21.00  1689.984  237.097    0.000  237.097       11.154 1353.800    0.000 1353.800        0.000 1785.857    0.000 1785.857
 22.00  1630.290  199.748    0.000  199.748       42.110 1111.092    0.000 1111.092        0.000 1655.167    0.000 1655.167
 23.00  1498.424  267.338    0.000  267.338        7.436 1172.433    0.000 1172.433        0.000 1577.451    0.000 1577.451
 24.00  1594.932  208.632    0.000  208.632      142.197 1078.312    0.000 1078.312        0.000 1765.851    0.000 1765.851
 25.00  1686.926  185.109    0.000  185.109      167.824 1008.750    0.000 1008.750        0.000 1809.380    0.000 1809.380
 26.00  1706.372  278.474    0.000  278.474      170.601 1042.863    0.000 1042.863        0.000 1680.098    0.000 1680.098
 27.00  1696.546  207.225    0.000  207.225      147.512 1030.667    0.000 1030.667        0.000 1544.982    0.000 1544.982
 28.00  1615.272  212.502    0.000  212.502      100.517  961.278    0.000  961.278        0.000 1554.536    0.000 1554.536
 29.00  1567.121  169.865    0.000  169.865       86.728 1009.512    0.000 1009.512        0.000 1709.146    0.000 1709.146
 30.00  1659.889  149.963    0.000  149.963       59.057 1034.249    0.000 1034.249        0.000 1547.388    0.000 1547.388
 31.00  1560.775  211.814    0.000  211.814      136.661  994.505    0.000  994.505        0.000 1598.354    0.000 1598.354
 32.00  1552.592  214.569    0.000  214.569      165.844 1083.153    0.000 1083.153        0.000 1786.064    0.000 1786.064
 33.00  1696.247  207.994    0.000  207.994      279.979  940.350    0.000  940.350        0.000 1698.693    0.000 1698.693
 34.00  1574.592  180.769    0.000  180.769       24.298 1121.196    0.000 1121.196        0.000 1666.623    0.000 1666.623
 35.00  1575.574  175.617    0.000  175.617       58.798 1100.131    0.000 1100.131        0.000 1737.497    0.000 1737.497
 36.00  1570.207  218.569    0.000  218.569      139.038 1146.014    0.000 1146.014        0.000 2063.734    0.000 2063.734
 37.00  1619.730  198.515    0.000  198.515      184.304 1120.504    0.000 1120.504        0.000 2068.966    0.000 2068.966
 38.00  1563.365  186.162    0.000  186.162       69.214 1079.786    0.000 1079.786        0.000 1843.866    0.000 1843.866
 39.00  1612.047  142.891    0.000  142.891      128.661 1114.797    0.000 1114.797        0.000 2038.799    0.000 2038.799
 40.00  1753.805  147.287    0.000  147.287      147.557 1125.431    0.000 1125.431        0.000 1987.130    0.000 1987.130
 41.00  1623.004  133.543    0.000  133.543      109.210 1173.130    0.000 1173.130        0.000 2078.618    0.000 2078.618
 42.00  1773.010  122.912    0.000  122.912      158.105 1103.123    0.000 1103.123        0.000 1907.005    0.000 1907.005
 43.00  1759.439  159.628    0.000  159.628      152.915 1302.518    0.000 1302.518        0.000 2029.955    0.000 2029.955
 44.00  1721.754  167.196    0.000  167.196       41.418 1240.387    0.000 1240.387        0.000 1687.938    0.000 1687.938
 45.00  1851.653  121.117    0.000  121.117      283.223  996.121    0.000  996.121        0.000 1690.252    0.000 1690.252
 46.00  1703.944  156.555    0.000  156.555      269.390 1040.959    0.000 1040.959        0.000 1910.923    0.000 1910.923
 47.00  1746.089  128.984    0.000  128.984      100.993 1163.166    0.000 1163.166        0.000 1649.232    0.000 1649.232
 48.00  1723.602  140.137    0.000  140.137       32.944 1180.084    0.000 1180.084        0.000 1654.164    0.000 1654.164
 49.00  1655.172  140.035    0.000  140.035       67.575 1115.621    0.000 1115.621        0.000 1721.214    0.000 1721.214
 50.00  1531.090  152.768    0.000  152.768       69.867  972.256    0.000  972.256        0.000 1508.888    0.000 1508.888
 51.00  1470.085  152.237    0.000  152.237       13.143 1055.091    0.000 1055.091        0.000 1560.660    0.000 1560.660
 52.00  1436.686  233.446    0.000  233.446        3.718 1094.221    0.000 1094.221        0.000 1477.427    0.000 1477.427
 53.00  1460.308  201.527    0.000  201.527        3.632 1184.802    0.000 1184.802        0.000 1579.870    0.000 1579.870
 54.00  1721.513  160.993    0.000  160.993       42.973 1008.611    0.000 1008.611        0.000 1248.507    0.000 1248.507
 55.00  1533.061  152.724    0.000  152.724       54.950 1116.965    0.000 1116.965        0.000 1674.175    0.000 1674.175
 56.00  1506.657  186.049    0.000  186.049        7.523 1035.192    0.000 1035.192        0.000 1439.317    0.000 1439.317
 57.00  1524.358  204.572    0.000  204.572       20.449 1173.171    0.000 1173.171        0.000 1499.742    0.000 1499.742
 58.00  1443.770  154.121    0.000  154.121       44.486  916.792    0.000  916.792        0.000 1136.217    0.000 1136.217
 59.00  1534.234  163.620    0.000  163.620       59.014 1131.931    0.000 1131.931        0.000 1842.767    0.000 1842.767
 60.00  1519.032  155.451    0.000  155.451      247.679  902.484    0.000  902.484        0.000 1895.851    0.000 1895.851
 61.00  1634.193  168.657    0.000  168.657      162.981 1105.725    0.000 1105.725        0.000 2002.313    0.000 2002.313
 62.00  1573.473  157.856    0.000  157.856      219.708  973.430    0.000  973.430        0.000 1915.648    0.000 1915.648
 63.00  1460.938  185.263    0.000  185.263      128.490 1116.651    0.000 1116.651        0.000 2137.115    0.000 2137.115
 64.00  1499.155  181.096    0.000  181.096       80.932 1227.014    0.000 1227.014        0.000 2188.289    0.000 2188.289
 65.00  1517.601  160.618    0.000  160.618      154.557  988.517    0.000  988.517        0.000 1906.096    0.000 1906.096
 66.00  1514.668  177.845    0.000  177.845       94.072 1089.851    0.000 1089.851        0.000 2065.644    0.000 2065.644
 67.00  1564.774  193.639    0.000  193.639      199.907 1119.936    0.000 1119.936        0.000 2216.640    0.000 2216.640
 68.00  1558.313  220.042    0.000  220.042      137.737 1159.113    0.000 1159.113        0.000 2046.645    0.000 2046.645
 69.00  1492.620  265.347    0.000  265.347      187.584 1129.238    0.000 1129.238        0.000 1882.676    0.000 1882.676
 70.00  1594.465  229.264    0.000  229.264      278.806 1121.251    0.000 1121.251        0.000 2084.955    0.000 2084.955
 71.00  1502.515  215.103    0.000  215.103      188.320 1040.952    0.000 1040.952        0.000 1848.487    0.000 1848.487
 72.00  1583.035  225.060    0.000  225.060      174.137 1228.318    0.000 1228.318        0.000 2149.380    0.000 2149.380
 73.00  1567.141  210.115    0.000  210.115      197.095  988.899    0.000  988.899        0.000 1679.091    0.000 1679.091
 74.00  1452.090  188.264    0.000  188.264      169.686 1044.023    0.000 1044.023        0.000 1747.355    0.000 1747.355
 75.00  1551.620  163.114    0.000  163.114      160.995 1032.910    0.000 1032.910        0.000 1617.667    0.000 1617.667
 76.00  1622.646  170.508    0.000  170.508      107.558 1127.029    0.000 1127.029        0.000 1809.283    0.000 1809.283
 77.00  1423.432  182.856    0.000  182.856      223.386 1105.508    0.000 1105.508        0.000 2052.275    0.000 2052.275
 78.00  1443.945  203.918    0.000  203.918      175.180 1026.873    0.000 1026.873        0.000 1886.096    0.000 1886.096
 79.00  1516.723  199.808    0.000  199.808      294.374  981.296    0.000  981.296        0.000 1985.725    0.000 1985.725
 80.00  1489.783  199.504    0.000  199.504      248.033  950.690    0.000  950.690        0.000 1909.823    0.000 1909.823
 81.00  1427.599  169.140    0.000  169.140      104.540 1059.292    0.000 1059.292        0.000 1883.081    0.000 1883.081
 82.00  1440.971  189.581    0.000  189.581      136.663 1029.591    0.000 1029.591        0.000 1733.385    0.000 1733.385
 83.00  1424.521  212.875    0.000  212.875       34.847 1153.807    0.000 1153.807        0.000 1594.249    0.000 1594.249
 84.00  1465.588  194.042    0.000  194.042        3.632 1141.691    0.000 1141.691        0.000 1713.281    0.000 1713.281
 85.00  1262.111  253.402    0.000  253.402        3.632 1096.086    0.000 1096.086        0.000 1697.898    0.000 1697.898
 86.00  1416.137  264.096    0.000  264.096       50.065 1023.315    0.000 1023.315        0.000 1303.202    0.000 1303.202
 87.00  1337.507  277.211    0.000  277.211      184.864 1008.099    0.000 1008.099        0.000 1813.609    0.000 1813.609
 88.00  1353.910  359.680    0.000  359.680      137.007 1038.152    0.000 1038.152        0.000 1472.104    0.000 1472.104
 89.00  1389.717  259.918    0.000  259.918      124.988  952.326    0.000  952.326        0.000 1414.996    0.000 1414.996
 90.00  1391.259  351.254    0.000  351.254       54.821 1044.028    0.000 1044.028        0.000 1414.895    0.000 1414.895
 91.00  1402.502  235.002    0.000  235.002       81.106 1048.961    0.000 1048.961        0.000 1495.222    0.000 1495.222
 92.00  1255.135  263.667    0.000  263.667      101.163  918.655    0.000  918.655        0.000 1292.349    0.000 1292.349
 93.00  1376.413  242.007    0.000  242.007       49.848 1053.025    0.000 1053.025        0.000 1582.791    0.000 1582.791
 94.00  1284.102  266.278    0.000  266.278       75.701  916.834    0.000  916.834        0.000 1244.594    0.000 1244.594
 95.00  1344.034  290.573    0.000  290.573      101.121  979.440    0.000  979.440        0.000 1662.209    0.000 1662.209
 96.00  1331.041  290.586    0.000  290.586       63.900  968.901    0.000  968.901        0.000 1402.937    0.000 1402.937
 97.00  1242.540  358.145    0.000  358.145        3.632 1100.575    0.000 1100.575        0.000 1687.540    0.000 1687.540
 98.00  1267.587  256.588    0.000  256.588       78.556  936.339    0.000  936.339        0.000 1466.672    0.000 1466.672
 99.00  1439.123  255.580    0.000  255.580       50.930 1045.072    0.000 1045.072        0.000 1374.082    0.000 1374.082
100.00  1317.124  258.170    0.000  258.170       51.016 1063.271    0.000 1063.271        0.000 1484.869    0.000 1484.869
101.00  1321.790  276.396    0.000  276.396        1.816 1098.631    0.000 1098.631        0.000 1415.297    0.000 1415.297
102.00  1302.996  254.610    0.000  254.610        0.000 1146.622    0.000 1146.622        0.000 1534.734    0.000 1534.734
103.00  1525.630  226.382    0.000  226.382       20.536 1099.719    0.000 1099.719        0.000 1591.635    0.000 1591.635
104.00  1515.783  220.967    0.000  220.967       74.319 1265.163    0.000 1265.163        0.000 2026.334    0.000 2026.334
105.00  1475.314  181.536    0.000  181.536      183.399 1043.245    0.000 1043.245        0.000 2011.653    0.000 2011.653
106.00  1413.864  257.925    0.000  257.925       82.923 1255.050    0.000 1255.050        0.000 1852.911    0.000 1852.911
107.00  1418.766  253.026    0.000  253.026      130.090 1092.533    0.000 1092.533        0.000 1885.182    0.000 1885.182
108.00  1468.195  262.435    0.000  262.435      201.123 1178.564    0.000 1178.564        0.000 2151.695    0.000 2151.695
109.00  1422.570  253.969    0.000  253.969      124.860 1150.032    0.000 1150.032        0.000 1930.226    0.000 1930.226
110.00  1431.531  226.884    0.000  226.884      147.166 1034.986    0.000 1034.986        0.000 1691.054    0.000 1691.054
111.00  1368.427  239.924    0.000  239.924      171.077 1075.971    0.000 1075.971        0.000 1962.994    0.000 1962.994
112.00  1431.225  253.702    0.000  253.702      238.306 1052.795    0.000 1052.795        0.000 2114.604    0.000 2114.604
113.00  1513.159  221.462    0.000  221.462      181.971 1079.344    0.000 1079.344        0.000 1831.097    0.000 1831.097
114.00  1513.438  248.451    0.000  248.451      105.490 1202.257    0.000 1202.257        0.000 2183.365    0.000 2183.365
115.00  1487.347  246.125    0.000  246.125      303.934 1035.840    0.000 1035.840        0.000 2161.847    0.000 2161.847
116.00  1641.365  187.262    0.000  187.262      335.580 1067.626    0.000 1067.626        0.000 2222.674    0.000 2222.674
117.00  1559.935  171.714    0.000  171.714      248.638 1178.815    0.000 1178.815       30.462 2372.665    0.000 2372.665
118.00  1708.508  166.892    0.000  166.892      325.551 1148.691    0.000 1148.691        0.000 2364.930    0.000 2364.930
119.00  1553.321  243.671    0.000  243.671      183.700 1185.749    0.000 1185.749        0.000 2165.571    0.000 2165.571
120.00  1488.412  252.824    0.000  252.824      203.802 1039.450    0.000 1039.450        0.000 1964.908    0.000 1964.908
121.00  1667.937  207.302    0.000  207.302      204.580 1309.833    0.000 1309.833        0.000 2251.229    0.000 2251.229
122.00  1609.044  197.650    0.000  197.650      156.291 1152.381    0.000 1152.381        0.000 2046.445    0.000 2046.445
123.00  1560.361  176.673    0.000  176.673      180.373 1217.707    0.000 1217.707        0.000 2358.599    0.000 2358.599
124.00  1572.535  277.631    0.000  277.631      268.823 1254.452    0.000 1254.452        0.000 2137.729    0.000 2137.729
125.00  1780.019  164.331    0.000  164.331      414.992 1034.485    0.000 1034.485        0.000 2132.704    0.000 2132.704
126.00  1655.672  186.479    0.000  186.479      379.849 1060.596    0.000 1060.596        0.000 2149.290    0.000 2149.290
127.00  1622.049  214.119    0.000  214.119       46.649 1297.556    0.000 1297.556        0.000 2164.067    0.000 2164.067
128.00  1731.696  188.761    0.000  188.761      150.368 1213.432    0.000 1213.432        0.000 2068.365    0.000 2068.365
129.00  1657.905  226.753    0.000  226.753      152.916 1267.309    0.000 1267.309        0.000 2298.974    0.000 2298.974
130.00  1584.923  212.113    0.000  212.113       68.785 1077.194    0.000 1077.194        0.000 1682.114    0.000 1682.114
131.00  1506.140  328.939    0.000  328.939       16.515 1211.364    0.000 1211.364        0.000 1885.204    0.000 1885.204
132.00  1580.637  222.903    0.000  222.903       17.121 1165.252    0.000 1165.252        0.000 1662.807    0.000 1662.807
133.00  1741.748  220.188    0.000  220.188       90.012 1411.601    0.000 1411.601        0.000 2176.334    0.000 2176.334
134.00  1584.970  265.583    0.000  265.583       34.759 1341.213    0.000 1341.213        0.000 2246.602    0.000 2246.602
135.00  1560.330  227.800    0.000  227.800      132.598 1343.852    0.000 1343.852        0.000 2191.708    0.000 2191.708
136.00  1565.569  223.971    0.000  223.971       94.505 1352.798    0.000 1352.798        0.000 1979.376    0.000 1979.376
137.00  1675.079  163.248    0.000  163.248       55.900 1422.100    0.000 1422.100        0.000 1930.821    0.000 1930.821
138.00  1665.838  187.707    0.000  187.707        3.718 1454.225    0.000 1454.225        0.000 2119.316    0.000 2119.316
139.00  1646.168  253.983    0.000  253.983       57.674 1366.454    0.000 1366.454        0.000 2119.520    0.000 2119.520
140.00  1575.601  254.514    0.000  254.514       77.518 1347.735    0.000 1347.735        0.000 1997.170    0.000 1997.170
141.00  1494.379  278.858    0.000  278.858       59.144 1371.947    0.000 1371.947        0.000 2047.740    0.000 2047.740
142.00  1561.114  249.284    0.000  249.284       70.123 1198.714    0.000 1198.714        0.000 1674.257    0.000 1674.257
143.00  1609.957  198.291    0.000  198.291      123.993 1287.730    0.000 1287.730        0.000 1936.754    0.000 1936.754
144.00  1653.847  212.544    0.000  212.544       55.901 1361.571    0.000 1361.571        0.000 1967.109    0.000 1967.109
145.00  1674.934  306.467    0.000  306.467       28.102 1393.868    0.000 1393.868        0.000 2088.055    0.000 2088.055
146.00  1587.669  160.324    0.000  160.324       97.709 1258.541    0.000 1258.541        0.000 2060.208    0.000 2060.208
147.00  1624.904  178.738    0.000  178.738      233.379 1184.506    0.000 1184.506        0.000 2118.439    0.000 2118.439
148.00  1672.049  148.230    0.000  148.230      392.349 1118.181    0.000 1118.181       79.623 2221.083    0.000 2221.083
149.00  1621.560  180.727    0.000  180.727      313.054 1184.976    0.000 1184.976        9.953 2180.669    0.000 2180.669
150.00  1508.723  215.793    0.000  215.793      155.469 1230.465    0.000 1230.465        0.000 2100.141    0.000 2100.141
151.00  1549.962  195.919    0.000  195.919      347.949 1133.660    0.000 1133.660       80.226 1971.658    0.000 1971.658
152.00  1617.727  190.561    0.000  190.561      218.160 1275.128    0.000 1275.128       10.154 1975.682    0.000 1975.682
153.00  1470.703  235.135    0.000  235.135      155.903 1177.111    0.000 1177.111        0.000 1840.261    0.000 1840.261
154.00  1533.539  266.320    0.000  266.320      331.693 1084.937    0.000 1084.937        0.000 1836.541    0.000 1836.541
155.00  1580.817  218.160    0.000  218.160      297.926 1093.709    0.000 1093.709        0.000 1872.934    0.000 1872.934
156.00  1553.600  147.762    0.000  147.762      279.812 1049.699    0.000 1049.699       80.427 1768.879    0.000 1768.879
157.00  1542.941  187.723    0.000  187.723      436.146 1010.660    0.000 1010.660      199.861 1745.154    0.000 1745.154
158.00  1518.260  260.331    0.000  260.331      448.685  999.723    0.000  999.723      342.015 1748.072    0.000 1748.072
159.00  1461.787  188.171    0.000  188.171      406.402  982.474    0.000  982.474       69.670 1957.786    0.000 1957.786
160.00  1496.293  279.675    0.000  279.675      240.294 1324.785    0.000 1324.785      121.847 1872.522    0.000 1872.522
161.00  1661.649  131.504    0.000  131.504      328.490 1069.665    0.000 1069.665       19.906 1927.015    0.000 1927.015
162.00  1549.752  156.238    0.000  156.238      411.629  945.859    0.000  945.859       40.012 1864.491    0.000 1864.491
163.00  1549.455  248.505    0.000  248.505      377.560 1023.726    0.000 1023.726      129.387 1951.048    0.000 1951.048
164.00  1624.112  197.588    0.000  197.588      479.508  981.790    0.000  981.790      231.126 2073.698    0.000 2073.698
165.00  1621.196  186.742    0.000  186.742      384.264 1037.909    0.000 1037.909       60.119 1937.981    0.000 1937.981
166.00  1566.400  248.499    0.000  248.499      245.267 1232.935    0.000 1232.935       69.670 2130.096    0.000 2130.096
167.00  1577.251  233.342    0.000  233.342      302.119 1241.443    0.000 1241.443       99.528 2174.729    0.000 2174.729
168.00  1548.430  246.228    0.000  246.228      299.611 1089.869    0.000 1089.869        0.000 2012.271    0.000 2012.271
169.00  1582.363  212.790    0.000  212.790      295.329 1127.916    0.000 1127.916        0.000 2071.281    0.000 2071.281
170.00  1622.838  242.281    0.000  242.281      350.627 1265.409    0.000 1265.409      159.245 2056.309    0.000 2056.309
171.00  1454.862  297.829    0.000  297.829      205.318 1234.781    0.000 1234.781        0.000 2013.270    0.000 2013.270
172.00  1566.616  278.113    0.000  278.113      302.377 1067.952    0.000 1067.952        0.000 1849.409    0.000 1849.409
173.00  1651.599  293.068    0.000  293.068      254.644 1124.498    0.000 1124.498       79.924 1831.408    0.000 1831.408
174.00  1545.654  312.539    0.000  312.539      202.592 1122.026    0.000 1122.026      142.154 1606.613    0.000 1606.613
175.00  1600.916  279.918    0.000  279.918      296.018 1033.528    0.000 1033.528      101.539 1752.384    0.000 1752.384
176.00  1597.832  277.504    0.000  277.504      343.922 1112.689    0.000 1112.689      142.154 1830.200    0.000 1830.200
177.00  1650.459  259.845    0.000  259.845      388.326 1092.320    0.000 1092.320       60.923 1904.191    0.000 1904.191
178.00  1569.037  254.552    0.000  254.552      271.379 1120.952    0.000 1120.952      132.000 1673.170    0.000 1673.170
179.00  1596.803  263.257    0.000  263.257      388.716 1147.493    0.000 1147.493       59.918 1997.688    0.000 1997.688
180.00  1540.269  278.420    0.000  278.420      293.255 1138.063    0.000 1138.063      101.539 1815.018    0.000 1815.018
181.00  1575.497  305.595    0.000  305.595      199.136 1205.034    0.000 1205.034       50.769 1874.033    0.000 1874.033
182.00  1585.892  285.202    0.000  285.202      187.203 1290.242    0.000 1290.242       71.077 1947.418    0.000 1947.418
183.00  1568.701  238.944    0.000  238.944      386.592 1096.214    0.000 1096.214       59.918 1972.050    0.000 1972.050
184.00  1540.133  206.149    0.000  206.149      288.456 1106.895    0.000 1106.895      213.231 1893.836    0.000 1893.836
185.00  1522.716  211.444    0.000  211.444      285.517 1105.120    0.000 1105.120      169.198 1646.527    0.000 1646.527
186.00  1453.719  288.767    0.000  288.767      391.528 1058.086    0.000 1058.086      119.434 1757.621    0.000 1757.621
187.00  1425.660  335.236    0.000  335.236      238.522 1271.789    0.000 1271.789      119.635 1815.930    0.000 1815.930
188.00  1443.944  303.970    0.000  303.970      360.136 1100.764    0.000 1100.764      189.506 1927.121    0.000 1927.121
189.00  1538.119  260.772    0.000  260.772      296.798 1183.559    0.000 1183.559       70.273 1742.645    0.000 1742.645
190.00  1616.060  232.746    0.000  232.746      373.365 1134.359    0.000 1134.359      129.387 2082.948    0.000 2082.948
191.00  1616.211  276.925    0.000  276.925      331.130 1109.589    0.000 1109.589      160.451 1750.890    0.000 1750.890
192.00  1625.017  272.940    0.000  272.940      327.364 1062.675    0.000 1062.675       79.623 1754.810    0.000 1754.810
193.00  1530.097  296.083    0.000  296.083      168.613 1228.865    0.000 1228.865       39.811 1987.240    0.000 1987.240
194.00  1561.820  298.087    0.000  298.087      258.840 1152.477    0.000 1152.477      119.434 1841.974    0.000 1841.974
195.00  1539.818  284.060    0.000  284.060      363.763 1046.544    0.000 1046.544      250.630 1626.925    0.000 1626.925
196.00  1463.383  301.145    0.000  301.145      317.596 1114.115    0.000 1114.115       70.072 1943.808    0.000 1943.808
197.00  1559.087  288.918    0.000  288.918      309.164 1075.511    0.000 1075.511      199.257 1701.720    0.000 1701.720
198.00  1540.555  196.418    0.000  196.418      227.667 1073.872    0.000 1073.872       39.811 1785.672    0.000 1785.672
199.00  1623.472  167.833    0.000  167.833      352.482 1032.105    0.000 1032.105      299.791 1591.843    0.000 1591.843
200.00  1600.345  129.712    0.000  129.712      223.215 1191.638    0.000 1191.638       29.858 1885.098    0.000 1885.098
201.00  1639.818  130.120    0.000  130.120      400.995 1060.378    0.000 1060.378      182.770 1737.514    0.000 1737.514
202.00  1506.931  211.097    0.000  211.097      406.221  938.298    0.000  938.298       20.308 1863.488    0.000 1863.488
203.00  1570.905  164.946    0.000  164.946      327.108 1059.379    0.000 1059.379      149.694 1889.820    0.000 1889.820
204.00  1483.402  215.189    0.000  215.189      287.154 1146.190    0.000 1146.190        0.000 1935.765    0.000 1935.765
205.00  1534.832  158.407    0.000  158.407      412.923  968.412    0.000  968.412      110.084 1787.975    0.000 1787.975
206.00  1492.979  300.811    0.000  300.811       89.018 1413.976    0.000 1413.976        0.000 2209.612    0.000 2209.612
207.00  1467.396  302.819    0.000  302.819      205.312 1270.697    0.000 1270.697        0.000 1755.908    0.000 1755.908
208.00  1561.386  209.763    0.000  209.763      315.258 1157.741    0.000 1157.741      172.616 1757.920    0.000 1757.920
209.00  1513.895  233.348    0.000  233.348      343.360 1041.480    0.000 1041.480        0.000 1991.156    0.000 1991.156
210.00  1500.098  238.946    0.000  238.946      374.616 1044.724    0.000 1044.724        0.000 1892.130    0.000 1892.130
211.00  1482.824  241.123    0.000  241.123      175.745 1241.206    0.000 1241.206       71.077 1888.906    0.000 1888.906
212.00  1506.526  250.163    0.000  250.163      257.631 1067.677    0.000 1067.677      179.151 1833.117    0.000 1833.117
213.00  1551.545  298.353    0.000  298.353      262.038 1166.469    0.000 1166.469        9.953 1938.577    0.000 1938.577
214.00  1593.487  209.894    0.000  209.894      427.365  985.583    0.000  985.583      109.481 1960.197    0.000 1960.197
215.00  1688.707  189.847    0.000  189.847      403.027  929.115    0.000  929.115      139.339 1764.053    0.000 1764.053
216.00  1619.045  203.097    0.000  203.097      369.862 1127.978    0.000 1127.978       40.213 2278.169    0.000 2278.169
217.00  1602.828  183.285    0.000  183.285      382.095 1050.285    0.000 1050.285       40.616 2271.029    0.000 2271.029
218.00  1668.593  182.356    0.000  182.356      407.170 1064.912    0.000 1064.912       81.231 2163.665    0.000 2163.665
219.00  1585.598  184.900    0.000  184.900      375.921 1054.613    0.000 1054.613       49.764 2114.905    0.000 2114.905
220.00  1668.839  195.515    0.000  195.515      513.402  943.123    0.000  943.123       20.308 1908.118    0.000 1908.118
221.00  1547.225  238.246    0.000  238.246      509.818  817.056    0.000  817.056        0.000 1758.018    0.000 1758.018
222.00  1558.696  301.536    0.000  301.536      543.712  975.084    0.000  975.084      413.293 1742.947    0.000 1742.947
223.00  1447.785  262.793    0.000  262.793      386.988  973.569    0.000  973.569       20.308 1976.082    0.000 1976.082
224.00  1508.437  211.248    0.000  211.248      332.255  988.787    0.000  988.787       49.764 1968.541    0.000 1968.541
225.00  1595.920  289.949    0.000  289.949      311.585 1048.142    0.000 1048.142       19.906 1981.710    0.000 1981.710
226.00  1558.921  230.528    0.000  230.528      292.692 1069.546    0.000 1069.546       79.623 1735.909    0.000 1735.909
227.00  1459.924  336.665    0.000  336.665      456.941  849.577    0.000  849.577      129.387 1890.328    0.000 1890.328
228.00  1481.400  292.899    0.000  292.899      210.075 1110.655    0.000 1110.655        0.000 1984.321    0.000 1984.321
229.00  1499.812  322.501    0.000  322.501      172.717 1177.618    0.000 1177.618        0.000 1868.706    0.000 1868.706
230.00  1460.310  297.650    0.000  297.650      148.508 1123.641    0.000 1123.641        0.000 1844.084    0.000 1844.084
231.00  1502.008  290.342    0.000  290.342      367.180  883.375    0.000  883.375        0.000 1694.382    0.000 1694.382
232.00  1518.420  289.732    0.000  289.732      370.687  923.369    0.000  923.369        0.000 1685.939    0.000 1685.939
233.00  1533.733  322.368    0.000  322.368      263.771 1022.457    0.000 1022.457        0.000 1915.052    0.000 1915.052
234.00  1488.291  338.222    0.000  338.222      247.858 1037.367    0.000 1037.367        0.000 1859.952    0.000 1859.952
235.00  1442.852  296.700    0.000  296.700      280.240  966.510    0.000  966.510        0.000 1996.582    0.000 1996.582
236.00  1527.314  306.961    0.000  306.961      271.116 1016.709    0.000 1016.709        0.000 1849.202    0.000 1849.202
237.00  1438.367  351.607    0.000  351.607      349.979  939.837    0.000  939.837        0.000 1827.784    0.000 1827.784
238.00  1457.655  378.876    0.000  378.876      337.657  902.965    0.000  902.965        0.000 1976.980    0.000 1976.980
239.00  1458.018  213.673    0.000  213.673      447.252  707.675    0.000  707.675      100.936 1665.224    0.000 1665.224
240.00  1370.892  316.620    0.000  316.620      377.131  866.732    0.000  866.732       60.923 1643.710    0.000 1643.710
241.00  1485.816  253.843    0.000  253.843      306.872  944.768    0.000  944.768        0.000 1915.044    0.000 1915.044
242.00  1379.151  255.312    0.000  255.312      315.433  947.665    0.000  947.665        0.000 2007.337    0.000 2007.337
243.00  1511.713  305.892    0.000  305.892      324.901  960.363    0.000  960.363        0.000 1842.257    0.000 1842.257
244.00  1556.963  230.882    0.000  230.882      371.943  950.561    0.000  950.561        0.000 2014.175    0.000 2014.175
245.00  1363.864  261.296    0.000  261.296      293.646  904.213    0.000  904.213        0.000 1837.031    0.000 1837.031
246.00  1386.955  282.355    0.000  282.355      250.066  983.764    0.000  983.764        0.000 1774.805    0.000 1774.805
247.00  1348.734  278.968    0.000  278.968      326.200  895.400    0.000  895.400        0.000 1744.046    0.000 1744.046
248.00  1537.857  175.531    0.000  175.531      391.312  878.236    0.000  878.236        0.000 1954.461    0.000 1954.461
249.00  1559.974  177.611    0.000  177.611      399.311  926.782    0.000  926.782        0.000 2124.761    0.000 2124.761
250.00  1566.921  187.738    0.000  187.738      385.390  850.818    0.000  850.818        0.000 1761.433    0.000 1761.433
251.00  1498.481  200.774    0.000  200.774      378.427  899.760    0.000  899.760       20.107 1636.572    0.000 1636.572
252.00  1558.956  188.798    0.000  188.798      471.770  846.716    0.000  846.716      222.179 1685.637    0.000 1685.637
253.00  1475.809  199.225    0.000  199.225      390.487  912.474    0.000  912.474       20.308 2179.753    0.000 2179.753
254.00  1483.219  212.421    0.000  212.421      313.617  998.116    0.000  998.116        0.000 2250.120    0.000 2250.120
255.00  1580.396  169.380    0.000  169.380      397.278  885.926    0.000  885.926      151.705 1816.526    0.000 1816.526
256.00  1518.669  221.459    0.000  221.459      346.046 1026.738    0.000 1026.738      110.084 1972.358    0.000 1972.358
257.00  1304.707  268.704    0.000  268.704      277.822 1014.467    0.000 1014.467        0.000 1927.417    0.000 1927.417
258.00  1431.118  226.850    0.000  226.850      377.559  877.062    0.000  877.062        0.000 1857.140    0.000 1857.140
259.00  1404.435  286.695    0.000  286.695      219.024 1154.326    0.000 1154.326       69.670 1945.112    0.000 1945.112
260.00  1449.539  227.286    0.000  227.286      299.046 1012.945    0.000 1012.945      201.469 1796.519    0.000 1796.519
261.00  1501.747  235.782    0.000  235.782      283.180 1053.537    0.000 1053.537       39.811 2063.132    0.000 2063.132
262.00  1471.309  205.147    0.000  205.147      472.890  803.090    0.000  803.090       29.858 2055.091    0.000 2055.091
263.00  1551.527  196.374    0.000  196.374      474.271  861.108    0.000  861.108       69.670 1804.161    0.000 1804.161
264.00  1475.012  183.826    0.000  183.826      421.359  856.100    0.000  856.100       40.012 1765.561    0.000 1765.561
265.00  1494.605  235.632    0.000  235.632      327.625  947.147    0.000  947.147       29.858 2076.406    0.000 2076.406
266.00  1515.111  224.500    0.000  224.500      452.874  808.970    0.000  808.970        0.000 1915.854    0.000 1915.854
267.00  1575.470  233.075    0.000  233.075      367.835  917.706    0.000  917.706       80.427 1904.295    0.000 1904.295
268.00  1425.495  219.627    0.000  219.627      295.630  947.786    0.000  947.786       69.670 1775.408    0.000 1775.408
269.00  1555.571  193.716    0.000  193.716      243.321 1069.283    0.000 1069.283        0.000 1946.617    0.000 1946.617
270.00  1507.947  203.022    0.000  203.022      285.342  961.413    0.000  961.413        0.000 1873.629    0.000 1873.629
271.00  1469.312  220.843    0.000  220.843      241.244 1074.812    0.000 1074.812        9.953 2000.604    0.000 2000.604
272.00  1482.199  199.518    0.000  199.518      275.653  960.506    0.000  960.506        0.000 1829.596    0.000 1829.596
273.00  1494.065  213.408    0.000  213.408      300.650  943.250    0.000  943.250       49.965 1746.553    0.000 1746.553
274.00  1458.133  216.691    0.000  216.691      322.567  978.961    0.000  978.961        0.000 1971.043    0.000 1971.043
275.00  1502.867  164.082    0.000  164.082      336.059  884.540    0.000  884.540      169.600 1723.531    0.000 1723.531
276.00  1470.037  195.017    0.000  195.017      190.272 1108.451    0.000 1108.451       50.769 1757.817    0.000 1757.817
277.00  1564.794  252.326    0.000  252.326      262.211 1015.976    0.000 1015.976        0.000 1867.400    0.000 1867.400
278.00  1485.401  265.920    0.000  265.920      185.733 1121.650    0.000 1121.650        0.000 1939.987    0.000 1939.987
279.00  1454.878  283.769    0.000  283.769      151.794 1202.306    0.000 1202.306        0.000 2105.857    0.000 2105.857
280.00  1506.008  257.228    0.000  257.228      189.279 1121.631    0.000 1121.631       59.918 1948.221    0.000 1948.221
281.00  1498.770  275.965    0.000  275.965      212.666 1109.747    0.000 1109.747        0.000 2081.229    0.000 2081.229
282.00  1412.316  280.667    0.000  280.667      187.766 1122.986    0.000 1122.986        9.953 2035.793    0.000 2035.793
283.00  1508.992  276.711    0.000  276.711      231.951 1017.577    0.000 1017.577        0.000 1886.699    0.000 1886.699
284.00  1403.989  284.847    0.000  284.847      165.283 1171.360    0.000 1171.360       29.858 2029.961    0.000 2029.961
285.00  1403.055  315.702    0.000  315.702      176.092 1219.834    0.000 1219.834        0.000 2169.608    0.000 2169.608
286.00  1482.790  259.453    0.000  259.453      198.270 1120.731    0.000 1120.731       29.858 1976.273    0.000 1976.273
287.00  1480.617  250.876    0.000  250.876      199.568 1090.034    0.000 1090.034       19.906 1836.028    0.000 1836.028
288.00  1462.381  272.446    0.000  272.446      191.051 1201.874    0.000 1201.874       40.012 2162.157    0.000 2162.157
289.00  1411.923  260.393    0.000  260.393      246.434  961.020    0.000  961.020        9.953 1772.491    0.000 1772.491
290.00  1431.587  260.195    0.000  260.195      260.528 1089.516    0.000 1089.516       30.261 2135.923    0.000 2135.923
291.00  1504.442  193.397    0.000  193.397      339.604  976.072    0.000  976.072      140.345 1930.434    0.000 1930.434
292.00  1515.984  213.663    0.000  213.663      373.023  944.379    0.000  944.379      100.936 1974.665    0.000 1974.665
293.00  1524.410  251.819    0.000  251.819      364.805  960.674    0.000  960.674       30.462 1993.867    0.000 1993.867
294.00  1458.498  246.307    0.000  246.307      362.862  975.592    0.000  975.592       19.906 2158.539    0.000 2158.539
295.00  1456.455  231.685    0.000  231.685      330.911  984.796    0.000  984.796        9.953 1908.917    0.000 1908.917
296.00  1453.868  230.794    0.000  230.794      390.707  897.248    0.000  897.248      180.759 1797.824    0.000 1797.824
297.00  1490.283  214.181    0.000  214.181      309.599  964.825    0.000  964.825      110.486 1894.440    0.000 1894.440
298.00  1377.869  255.835    0.000  255.835      219.759 1128.943    0.000 1128.943        0.000 2151.503    0.000 2151.503
299.00  1483.845  219.654    0.000  219.654      170.170 1113.125    0.000 1113.125        9.953 2004.022    0.000 2004.022
300.00  1509.240  182.335    0.000  182.335      117.035 1130.977    0.000 1130.977        0.000 2170.704    0.000 2170.704
301.00  1580.332  243.935    0.000  243.935      214.398 1248.180    0.000 1248.180        9.953 2236.353    0.000 2236.353
302.00  1532.031  249.390    0.000  249.390       97.882 1293.974    0.000 1293.974        0.000 2180.659    0.000 2180.659
303.00  1398.645  239.750    0.000  239.750      124.384 1207.018    0.000 1207.018        0.000 2067.856    0.000 2067.856
304.00  1503.599  278.522    0.000  278.522      200.086 1081.251    0.000 1081.251       19.906 1946.816    0.000 1946.816
305.00  1459.590  305.573    0.000  305.573      105.924 1232.006    0.000 1232.006        0.000 1998.189    0.000 1998.189
306.00  1476.478  175.427    0.000  175.427      155.814 1082.159    0.000 1082.159        0.000 1945.207    0.000 1945.207
307.00  1480.538  217.118    0.000  217.118       67.791 1241.612    0.000 1241.612        0.000 2136.423    0.000 2136.423
308.00  1494.677  243.673    0.000  243.673       82.750 1186.477    0.000 1186.477        0.000 1979.187    0.000 1979.187
309.00  1620.646  209.163    0.000  209.163       85.950 1218.816    0.000 1218.816        0.000 1976.071    0.000 1976.071
310.00  1636.456  205.791    0.000  205.791      176.482 1216.411    0.000 1216.411        0.000 2028.250    0.000 2028.250
311.00  1638.245  201.222    0.000  201.222      197.753 1199.769    0.000 1199.769        9.953 2075.105    0.000 2075.105
312.00  1460.312  237.296    0.000  237.296      116.818 1219.652    0.000 1219.652        0.000 1776.417    0.000 1776.417
313.00  1595.521  256.518    0.000  256.518      287.981 1050.523    0.000 1050.523       10.154 2129.085    0.000 2129.085
314.00  1518.385  262.507    0.000  262.507      135.582 1172.135    0.000 1172.135        0.000 2073.791    0.000 2073.791
315.00  1559.532  246.247    0.000  246.247      136.880 1166.132    0.000 1166.132        0.000 2068.566    0.000 2068.566
316.00  1506.665  220.578    0.000  220.578      158.713 1176.115    0.000 1176.115        0.000 2212.128    0.000 2212.128
317.00  1600.142  235.775    0.000  235.775      163.813 1150.345    0.000 1150.345        0.000 1844.876    0.000 1844.876
318.00  1578.626  196.777    0.000  196.777      151.622 1165.603    0.000 1165.603       49.764 2117.825    0.000 2117.825
319.00  1349.479  352.190    0.000  352.190      168.397 1120.301    0.000 1120.301       19.906 1958.479    0.000 1958.479
320.00  1368.478  331.843    0.000  331.843      156.854 1094.139    0.000 1094.139        0.000 1937.566    0.000 1937.566
321.00  1463.030  428.265    0.000  428.265      105.665 1169.192    0.000 1169.192        0.000 1844.273    0.000 1844.273
322.00  1482.282  349.481    0.000  349.481      112.236 1104.174    0.000 1104.174        0.000 1897.959    0.000 1897.959
323.00  1398.244  363.133    0.000  363.133      186.685 1042.786    0.000 1042.786        0.000 1918.771    0.000 1918.771
324.00  1332.304  359.090    0.000  359.090      183.269 1010.395    0.000 1010.395        0.000 1906.298    0.000 1906.298
325.00  1449.532  339.297    0.000  339.297       70.299 1240.519    0.000 1240.519        0.000 2083.934    0.000 2083.934
326.00  1426.140  401.123    0.000  401.123      231.172 1038.673    0.000 1038.673        0.000 1858.748    0.000 1858.748
327.00  1359.119  385.833    0.000  385.833      136.015 1206.421    0.000 1206.421       29.858 2207.904    0.000 2207.904
328.00  1532.692  302.904    0.000  302.904      167.230 1159.039    0.000 1159.039       79.623 2186.392    0.000 2186.392
329.00  1566.943  320.707    0.000  320.707      208.821 1158.165    0.000 1158.165        0.000 2164.771    0.000 2164.771
330.00  1591.849  258.239    0.000  258.239      165.068 1281.768    0.000 1281.768        0.000 2279.677    0.000 2279.677
331.00  1460.842  260.768    0.000  260.768      139.560 1277.186    0.000 1277.186        0.000 2288.524    0.000 2288.524
332.00  1539.643  272.592    0.000  272.592       97.277 1348.661    0.000 1348.661        0.000 2297.578    0.000 2297.578
333.00  1585.046  291.735    0.000  291.735      162.258 1287.437    0.000 1287.437        0.000 2398.914    0.000 2398.914
334.00  1458.091  220.787    0.000  220.787      156.162 1228.640    0.000 1228.640        0.000 2329.345    0.000 2329.345
335.00  1550.045  205.814    0.000  205.814      219.457 1170.098    0.000 1170.098        0.000 2299.083    0.000 2299.083
336.00  1588.228  194.476    0.000  194.476      238.133 1245.105    0.000 1245.105        0.000 2351.659    0.000 2351.659
337.00  1544.058  200.458    0.000  200.458      216.560 1174.335    0.000 1174.335        0.000 2227.502    0.000 2227.502
338.00  1425.711  278.804    0.000  278.804      228.924 1170.491    0.000 1170.491        0.000 2070.375    0.000 2070.375
339.00  1446.000  360.409    0.000  360.409      234.070 1173.389    0.000 1173.389       69.670 1891.623    0.000 1891.623
340.00  1338.001  299.681    0.000  299.681      244.576 1142.899    0.000 1142.899        0.000 2005.521    0.000 2005.521
341.00  1351.146  403.307    0.000  403.307      220.710 1202.313    0.000 1202.313        0.000 2124.258    0.000 2124.258
342.00  1290.577  378.239    0.000  378.239      280.805 1121.202    0.000 1121.202        0.000 2117.921    0.000 2117.921
343.00  1406.504  296.902    0.000  296.902      191.700 1192.707    0.000 1192.707        0.000 2098.015    0.000 2098.015
344.00  1357.366  357.125    0.000  357.125      312.237 1104.822    0.000 1104.822       29.858 2143.862    0.000 2143.862
345.00  1330.138  339.294    0.000  339.294      161.264 1333.433    0.000 1333.433        0.000 2323.307    0.000 2323.307
346.00  1348.819  375.424    0.000  375.424       77.000 1341.175    0.000 1341.175        0.000 2275.757    0.000 2275.757
347.00  1365.307  358.625    0.000  358.625      228.233 1142.154    0.000 1142.154        0.000 2226.487    0.000 2226.487
348.00  1295.602  416.112    0.000  416.112      199.310 1141.297    0.000 1141.297       49.764 1977.469    0.000 1977.469
349.00  1254.543  529.090    0.000  529.090      101.124 1338.528    0.000 1338.528        0.000 2137.516    0.000 2137.516
350.00  1396.930  347.715    0.000  347.715      157.761 1292.711    0.000 1292.711        0.000 2059.312    0.000 2059.312
351.00  1292.415  445.344    0.000  445.344       60.701 1293.102    0.000 1293.102        0.000 1985.221    0.000 1985.221
352.00  1289.806  452.945    0.000  452.945       22.222 1445.413    0.000 1445.413        0.000 1967.120    0.000 1967.120
353.00  1287.847  444.286    0.000  444.286      119.326 1200.065    0.000 1200.065        0.000 1995.677    0.000 1995.677
354.00  1320.048  388.922    0.000  388.922       62.344 1309.668    0.000 1309.668        0.000 2003.921    0.000 2003.921
355.00  1353.482  381.725    0.000  381.725       95.980 1251.116    0.000 1251.116        0.000 1878.952    0.000 1878.952
356.00  1436.759  395.445    0.000  395.445       45.742 1517.784    0.000 1517.784        0.000 2482.352    0.000 2482.352
357.00  1389.324  400.325    0.000  400.325       56.464 1326.265    0.000 1326.265        0.000 1968.633    0.000 1968.633
358.00  1517.967  255.967    0.000  255.967      115.003 1246.709    0.000 1246.709        0.000 2028.347    0.000 2028.347
359.00  1576.973  265.901    0.000  265.901       98.833 1391.798    0.000 1391.798        0.000 2065.441    0.000 2065.441
360.00  1515.338  334.726    0.000  334.726       64.159 1446.589    0.000 1446.589        0.000 2068.967    0.000 2068.967
361.00  1398.728  425.260    0.000  425.260       98.529 1391.670    0.000 1391.670        0.000 2130.690    0.000 2130.690
362.00  1419.401  350.848    0.000  350.848      126.503 1387.135    0.000 1387.135        0.000 2208.303    0.000 2208.303
363.00  1607.312  309.242    0.000  309.242      240.252 1311.308    0.000 1311.308        0.000 2296.970    0.000 2296.970
364.00  1491.187  300.902    0.000  300.902      100.130 1296.188    0.000 1296.188        0.000 2098.527    0.000 2098.527
365.00  1559.401  263.498    0.000  263.498      135.797 1335.136    0.000 1335.136        0.000 2239.068    0.000 2239.068
366.00  1733.765  229.342    0.000  229.342      151.493 1360.081    0.000 1360.081        0.000 2067.555    0.000 2067.555
367.00  1470.266  286.133    0.000  286.133       69.953 1391.477    0.000 1391.477        0.000 2152.517    0.000 2152.517
368.00  1437.473  308.538    0.000  308.538       31.215 1379.886    0.000 1379.886        0.000 2114.810    0.000 2114.810
369.00  1584.343  231.720    0.000  231.720      245.263 1132.059    0.000 1132.059        0.000 1860.053    0.000 1860.053
370.00  1523.369  272.574    0.000  272.574      123.346 1344.386    0.000 1344.386        0.000 2203.276    0.000 2203.276
371.00  1473.151  309.825    0.000  309.825       41.850 1434.614    0.000 1434.614        0.000 2141.247    0.000 2141.247
372.00  1459.402  352.027    0.000  352.027       94.596 1409.979    0.000 1409.979        0.000 2170.813    0.000 2170.813
373.00  1535.364  312.015    0.000  312.015       34.889 1427.276    0.000 1427.276        0.000 2072.992    0.000 2072.992
374.00  1560.371  307.443    0.000  307.443      165.541 1259.570    0.000 1259.570       30.462 2124.261    0.000 2124.261
375.00  1434.525  361.761    0.000  361.761      103.500 1350.961    0.000 1350.961        0.000 2065.849    0.000 2065.849
376.00  1577.226  264.761    0.000  264.761      243.019 1184.211    0.000 1184.211        0.000 2022.823    0.000 2022.823
377.00  1469.616  296.623    0.000  296.623      125.422 1193.296    0.000 1193.296        0.000 1921.290    0.000 1921.290
378.00  1529.402  273.669    0.000  273.669      112.322 1250.624    0.000 1250.624        0.000 2094.105    0.000 2094.105
379.00  1362.146  346.917    0.000  346.917      138.996 1409.197    0.000 1409.197        0.000 2240.875    0.000 2240.875
380.00  1453.790  279.250    0.000  279.250      182.837 1345.809    0.000 1345.809        0.000 2012.762    0.000 2012.762
381.00  1448.447  243.646    0.000  243.646      205.795 1258.013    0.000 1258.013        0.000 2159.752    0.000 2159.752
382.00  1519.945  300.049    0.000  300.049       71.466 1386.447    0.000 1386.447        0.000 1996.680    0.000 1996.680
383.00  1584.933  247.203    0.000  247.203       27.625 1422.729    0.000 1422.729        0.000 1963.104    0.000 1963.104
384.00  1393.769  340.857    0.000  340.857       18.461 1317.673    0.000 1317.673        0.000 1904.191    0.000 1904.191
385.00  1414.695  288.127    0.000  288.127       43.709 1276.597    0.000 1276.597        0.000 1631.046    0.000 1631.046
386.00  1332.188  379.713    0.000  379.713       65.370 1284.076    0.000 1284.076        0.000 1900.878    0.000 1900.878
387.00  1331.161  356.095    0.000  356.095       18.504 1323.945    0.000 1323.945        0.000 2028.155    0.000 2028.155
388.00  1538.473  296.217    0.000  296.217       16.515 1519.865    0.000 1519.865        0.000 1990.245    0.000 1990.245
389.00  1276.810  429.835    0.000  429.835      107.004 1289.990    0.000 1289.990        0.000 1694.883    0.000 1694.883
390.00  1434.863  358.646    0.000  358.646      173.671 1274.282    0.000 1274.282        9.953 2086.153    0.000 2086.153
391.00  1456.423  269.478    0.000  269.478       98.228 1292.923    0.000 1292.923        0.000 1843.567    0.000 1843.567
392.00  1464.508  311.045    0.000  311.045       85.214 1320.849    0.000 1320.849        0.000 1711.368    0.000 1711.368
393.00  1487.570  255.072    0.000  255.072      133.940 1286.450    0.000 1286.450        0.000 1866.494    0.000 1866.494
394.00  1439.862  318.635    0.000  318.635      129.312 1353.631    0.000 1353.631        0.000 1905.802    0.000 1905.802
395.00  1593.603  295.865    0.000  295.865      185.429 1276.244    0.000 1276.244        0.000 1962.803    0.000 1962.803
396.00  1594.764  237.411    0.000  237.411      311.757 1272.396    0.000 1272.396       10.154 2139.939    0.000 2139.939
397.00  1554.570  243.370    0.000  243.370      216.468 1218.099    0.000 1218.099        0.000 2106.969    0.000 2106.969
398.00  1759.642  236.109    0.000  236.109      177.906 1469.016    0.000 1469.016        0.000 2362.119    0.000 2362.119
399.00  1628.110  301.480    0.000  301.480      192.306 1358.909    0.000 1358.909       69.670 2184.881    0.000 2184.881
400.00  1545.430  296.109    0.000  296.109       50.930 1402.273    0.000 1402.273        0.000 1972.958    0.000 1972.958
401.00  1425.226  374.709    0.000  374.709       78.427 1228.866    0.000 1228.866        0.000 1735.200    0.000 1735.200
402.00  1349.720  404.006    0.000  404.006      106.356 1198.730    0.000 1198.730        0.000 1845.984    0.000 1845.984
403.00  1299.559  420.653    0.000  420.653       65.929 1224.849    0.000 1224.849        0.000 2040.221    0.000 2040.221
404.00  1330.244  405.642    0.000  405.642      106.699 1290.556    0.000 1290.556        0.000 2058.713    0.000 2058.713
405.00  1376.831  381.951    0.000  381.951       91.481 1309.192    0.000 1309.192        0.000 2084.352    0.000 2084.352
406.00  1408.262  367.683    0.000  367.683       81.365 1180.054    0.000 1180.054        0.000 1624.010    0.000 1624.010
407.00  1377.351  359.538    0.000  359.538      124.380 1185.933    0.000 1185.933        0.000 1876.648    0.000 1876.648
408.00  1396.948  329.239    0.000  329.239      110.718 1151.391    0.000 1151.391        0.000 1677.093    0.000 1677.093
409.00  1503.860  332.680    0.000  332.680       94.682 1151.953    0.000 1151.953        0.000 1818.342    0.000 1818.342
410.00  1392.630  383.558    0.000  383.558       66.319 1185.677    0.000 1185.677        0.000 1804.969    0.000 1804.969
411.00  1447.499  399.358    0.000  399.358      127.320 1253.117    0.000 1253.117        0.000 1877.552    0.000 1877.552
412.00  1506.592  343.616    0.000  343.616      145.521 1107.854    0.000 1107.854        0.000 1793.609    0.000 1793.609
413.00  1625.268  225.187    0.000  225.187      262.296 1093.226    0.000 1093.226       39.811 1862.069    0.000 1862.069
414.00  1480.817  305.603    0.000  305.603      153.435 1255.399    0.000 1255.399        0.000 2083.844    0.000 2083.844
415.00  1537.340  260.856    0.000  260.856      234.801 1051.165    0.000 1051.165        9.953 1623.603    0.000 1623.603
416.00  1456.719  278.553    0.000  278.553       76.610 1239.617    0.000 1239.617        0.000 1925.299    0.000 1925.299
417.00  1418.661  323.282    0.000  323.282      149.373 1280.356    0.000 1280.356        0.000 1915.962    0.000 1915.962
418.00  1373.788  331.189    0.000  331.189       83.615 1213.552    0.000 1213.552        0.000 1750.984    0.000 1750.984
419.00  1385.830  315.422    0.000  315.422      109.166 1207.973    0.000 1207.973        0.000 1930.027    0.000 1930.027
420.00  1480.784  289.737    0.000  289.737       49.501 1297.942    0.000 1297.942        0.000 1963.402    0.000 1963.402
421.00  1497.151  239.124    0.000  239.124       81.713 1313.929    0.000 1313.929        0.000 2091.581    0.000 2091.581
422.00  1480.023  286.782    0.000  286.782       56.896 1226.079    0.000 1226.079        0.000 1785.457    0.000 1785.457
423.00  1433.283  356.484    0.000  356.484      116.646 1237.243    0.000 1237.243       29.858 1830.201    0.000 1830.201
424.00  1467.106  305.186    0.000  305.186      138.823 1222.029    0.000 1222.029       39.811 1869.512    0.000 1869.512
425.00  1386.664  312.323    0.000  312.323      154.907 1236.779    0.000 1236.779        0.000 1893.143    0.000 1893.143
426.00  1406.114  312.357    0.000  312.357      176.176 1192.109    0.000 1192.109        0.000 1685.838    0.000 1685.838
427.00  1371.848  341.224    0.000  341.224      202.292 1228.429    0.000 1228.429      129.588 1972.363    0.000 1972.363
428.00  1409.859  311.065    0.000  311.065      168.179 1273.779    0.000 1273.779       29.858 1864.285    0.000 1864.285
429.00  1496.385  272.513    0.000  272.513      308.946 1043.171    0.000 1043.171       40.012 1739.224    0.000 1739.224
430.00  1470.735  287.864    0.000  287.864      161.912 1220.644    0.000 1220.644        0.000 1771.693    0.000 1771.693
431.00  1424.423  280.140    0.000  280.140      142.412 1141.652    0.000 1141.652        0.000 1573.738    0.000 1573.738
432.00  1434.164  292.988    0.000  292.988       89.621 1287.910    0.000 1287.910        0.000 1855.832    0.000 1855.832
433.00  1477.455  246.611    0.000  246.611      200.430 1055.961    0.000 1055.961        0.000 1482.958    0.000 1482.958
434.00  1416.448  286.711    0.000  286.711      130.826 1150.299    0.000 1150.299        0.000 1676.184    0.000 1676.184
435.00  1441.654  343.765    0.000  343.765       76.738 1207.533    0.000 1207.533        0.000 1547.299    0.000 1547.299
436.00  1390.200  355.576    0.000  355.576      148.205 1144.990    0.000 1144.990       29.858 1920.183    0.000 1920.183
437.00  1361.962  357.534    0.000  357.534       49.243 1250.990    0.000 1250.990        0.000 1965.113    0.000 1965.113
438.00  1300.527  347.723    0.000  347.723      119.886 1165.166    0.000 1165.166        0.000 1957.976    0.000 1957.976
439.00  1332.120  351.364    0.000  351.364      124.512 1182.596    0.000 1182.596        0.000 1937.972    0.000 1937.972
440.00  1368.329  360.380    0.000  360.380      189.795 1101.318    0.000 1101.318        0.000 1876.247    0.000 1876.247
441.00  1328.376  338.868    0.000  338.868      205.919 1136.067    0.000 1136.067        9.953 1923.992    0.000 1923.992
442.00  1254.484  411.878    0.000  411.878      137.224 1279.827    0.000 1279.827        0.000 2103.044    0.000 2103.044
443.00  1310.253  379.868    0.000  379.868      135.062 1333.483    0.000 1333.483        9.953 2270.335    0.000 2270.335
444.00  1367.663  369.865    0.000  369.865      117.378 1261.109    0.000 1261.109        0.000 1805.165    0.000 1805.165
445.00  1399.280  310.780    0.000  310.780       96.843 1312.251    0.000 1312.251       19.906 2004.423    0.000 2004.423
446.00  1408.354  322.537    0.000  322.537      167.488 1232.576    0.000 1232.576        0.000 1963.607    0.000 1963.607
447.00  1388.436  332.696    0.000  332.696       47.816 1365.508    0.000 1365.508        0.000 2053.779    0.000 2053.779
448.00  1495.174  236.382    0.000  236.382       95.849 1330.398    0.000 1330.398        0.000 2297.871    0.000 2297.871
449.00  1587.836  231.818    0.000  231.818      264.461 1377.914    0.000 1377.914        0.000 2661.500    0.000 2661.500
450.00  1412.342  251.734    0.000  251.734      162.729 1284.013    0.000 1284.013        0.000 2217.240    0.000 2217.240
451.00  1483.799  157.871    0.000  157.871      181.578 1231.182    0.000 1231.182        0.000 2225.586    0.000 2225.586
452.00  1626.492  185.281    0.000  185.281      228.795 1309.540    0.000 1309.540        0.000 2144.770    0.000 2144.770
453.00  1579.454  202.730    0.000  202.730      290.269 1187.748    0.000 1187.748        0.000 2185.384    0.000 2185.384
454.00  1615.973  190.507    0.000  190.507      171.290 1418.659    0.000 1418.659        0.000 2481.151    0.000 2481.151
455.00  1694.907  150.687    0.000  150.687      136.358 1466.461    0.000 1466.461        0.000 2280.483    0.000 2280.483
456.00  1698.503  198.257    0.000  198.257      119.322 1429.242    0.000 1429.242        0.000 2077.410    0.000 2077.410
457.00  1713.299  131.275    0.000  131.275       18.416 1614.935    0.000 1614.935        0.000 2309.137    0.000 2309.137
458.00  1598.936  128.543    0.000  128.543       24.252 1377.794    0.000 1377.794        0.000 2114.400    0.000 2114.400
459.00  1734.188  145.906    0.000  145.906       29.225 1578.087    0.000 1578.087        0.000 2126.958    0.000 2126.958
460.00  1654.121  201.231    0.000  201.231       38.693 1471.840    0.000 1471.840        0.000 2088.976    0.000 2088.976
461.00  1692.731  227.018    0.000  227.018      125.249 1403.190    0.000 1403.190        0.000 1921.589    0.000 1921.589
462.00  1582.160  232.513    0.000  232.513      175.831 1290.865    0.000 1290.865        0.000 1963.008    0.000 1963.008
463.00  1587.785  268.417    0.000  268.417      178.770 1286.323    0.000 1286.323        0.000 1883.284    0.000 1883.284
464.00  1597.413  274.969    0.000  274.969      189.018 1356.278    0.000 1356.278        0.000 1915.053    0.000 1915.053
465.00  1736.311  139.772    0.000  139.772       78.254 1496.263    0.000 1496.263        0.000 2237.865    0.000 2237.865
466.00  1643.308  174.599    0.000  174.599        7.436 1553.802    0.000 1553.802        0.000 2047.250    0.000 2047.250
467.00  1676.320  242.036    0.000  242.036       97.060 1403.948    0.000 1403.948        0.000 2125.664    0.000 2125.664
468.00  1613.619  223.218    0.000  223.218       10.895 1283.470    0.000 1283.470        0.000 1790.196    0.000 1790.196
469.00  1668.504  170.387    0.000  170.387       24.125 1518.393    0.000 1518.393        0.000 2088.774    0.000 2088.774
470.00  1671.619  185.506    0.000  185.506       66.537 1466.167    0.000 1466.167        0.000 2166.184    0.000 2166.184
471.00  1621.013  181.153    0.000  181.153       57.156 1446.287    0.000 1446.287        0.000 2028.358    0.000 2028.358
472.00  1624.025  243.633    0.000  243.633        0.000 1599.458    0.000 1599.458        0.000 2369.967    0.000 2369.967
473.00  1651.172  223.825    0.000  223.825       67.186 1457.998    0.000 1457.998        0.000 2270.237    0.000 2270.237
474.00  1664.546  166.790    0.000  166.790       25.767 1403.484    0.000 1403.484        0.000 2081.641    0.000 2081.641
475.00  1718.006  119.424    0.000  119.424       18.764 1428.382    0.000 1428.382        0.000 2028.156    0.000 2028.156
476.00  1812.075   93.867    0.000   93.867        5.620 1484.544    0.000 1484.544        0.000 2162.162    0.000 2162.162
477.00  1833.648  102.864    0.000  102.864       55.859 1316.581    0.000 1316.581        0.000 1933.544    0.000 1933.544
478.00  1733.324  124.069    0.000  124.069      123.995 1353.848    0.000 1353.848        0.000 2380.716    0.000 2380.716
479.00  1693.890  149.454    0.000  149.454      246.046 1189.593    0.000 1189.593        0.000 2088.962    0.000 2088.962
480.00  1674.008  163.931    0.000  163.931      251.925 1241.650    0.000 1241.650        0.000 2276.860    0.000 2276.860
481.00  1539.485  256.274    0.000  256.274      170.384 1147.533    0.000 1147.533        0.000 1898.460    0.000 1898.460
482.00  1698.173  193.500    0.000  193.500      255.122 1113.547    0.000 1113.547        0.000 1783.541    0.000 1783.541
483.00  1585.100  201.103    0.000  201.103      173.755 1076.983    0.000 1076.983        0.000 1733.688    0.000 1733.688
484.00  1559.163  238.758    0.000  238.758      145.177 1132.491    0.000 1132.491        0.000 1794.907    0.000 1794.907
485.00  1674.071  183.760    0.000  183.760      135.279 1316.490    0.000 1316.490        0.000 2166.079    0.000 2166.079
486.00  1692.649  174.255    0.000  174.255      159.274 1395.605    0.000 1395.605        0.000 2325.016    0.000 2325.016
487.00  1571.074  196.555    0.000  196.555       83.829 1300.198    0.000 1300.198        0.000 2174.325    0.000 2174.325
488.00  1649.491  204.116    0.000  204.116      151.491 1283.768    0.000 1283.768        0.000 2057.403    0.000 2057.403
489.00  1521.502  263.103    0.000  263.103      134.934 1248.612    0.000 1248.612        0.000 1832.207    0.000 1832.207
490.00  1543.681  277.431    0.000  277.431      123.905 1232.486    0.000 1232.486        0.000 1932.237    0.000 1932.237
491.00  1464.636  247.490    0.000  247.490      212.061 1121.076    0.000 1121.076        0.000 1999.496    0.000 1999.496
492.00  1539.848  323.484    0.000  323.484      203.892 1130.240    0.000 1130.240        0.000 1948.224    0.000 1948.224
493.00  1507.922  267.303    0.000  267.303      104.800 1236.202    0.000 1236.202        0.000 1835.019    0.000 1835.019
494.00  1569.208  308.453    0.000  308.453      102.940 1333.223    0.000 1333.223        0.000 2283.096    0.000 2283.096
495.00  1567.614  237.473    0.000  237.473      175.098 1233.098    0.000 1233.098        0.000 2292.950    0.000 2292.950
496.00  1530.440  269.029    0.000  269.029      115.002 1361.588    0.000 1361.588        0.000 2382.628    0.000 2382.628
497.00  1454.078  389.221    0.000  389.221       68.483 1438.496    0.000 1438.496        0.000 2250.928    0.000 2250.928
498.00  1604.426  287.226    0.000  287.226      114.959 1291.853    0.000 1291.853        0.000 2013.977    0.000 2013.977
499.00  1455.885  270.151    0.000  270.151       36.922 1330.975    0.000 1330.975        0.000 1916.960    0.000 1916.960
500.00  1668.939  265.594    0.000  265.594      180.070 1221.027    0.000 1221.027        0.000 1840.754    0.000 1840.754
501.00  1580.758  264.942    0.000  264.942       38.651 1365.561    0.000 1365.561        0.000 1720.314    0.000 1720.314
502.00  1740.038  242.064    0.000  242.064       91.051 1515.271    0.000 1515.271       19.906 2178.741    0.000 2178.741
503.00  1751.359  161.430    0.000  161.430      103.157 1356.868    0.000 1356.868        0.000 1825.274    0.000 1825.274
504.00  1758.083  188.653    0.000  188.653       52.919 1409.613    0.000 1409.613        0.000 1942.391    0.000 1942.391
505.00  1855.960  115.324    0.000  115.324      209.858 1177.576    0.000 1177.576        0.000 1954.758    0.000 1954.758
506.00  1798.577  158.964    0.000  158.964      303.067 1147.443    0.000 1147.443        0.000 1901.377    0.000 1901.377
507.00  1709.684   75.894    0.000   75.894      501.211  969.931    0.000  969.931       40.616 2021.210    0.000 2021.210
508.00  1565.448  135.993    0.000  135.993       94.337 1275.339    0.000 1275.339        0.000 1803.457    0.000 1803.457
509.00  1588.265  178.631    0.000  178.631      182.101 1132.792    0.000 1132.792        0.000 1936.662    0.000 1936.662
510.00  1473.057  308.281    0.000  308.281      170.079 1230.070    0.000 1230.070        0.000 1885.691    0.000 1885.691
511.00  1522.589  323.877    0.000  323.877      155.296 1293.272    0.000 1293.272        0.000 2048.654    0.000 2048.654
512.00  1516.703  313.213    0.000  313.213       83.701 1247.971    0.000 1247.971        0.000 1915.147    0.000 1915.147
513.00  1559.089  218.089    0.000  218.089      173.367 1098.817    0.000 1098.817        0.000 1792.401    0.000 1792.401
514.00  1525.833  249.033    0.000  249.033      138.263 1287.055    0.000 1287.055        0.000 1939.680    0.000 1939.680
515.00  1553.996  229.611    0.000  229.611      148.466 1191.810    0.000 1191.810        0.000 1564.487    0.000 1564.487
516.00  1647.113  153.823    0.000  153.823      255.773 1082.978    0.000 1082.978        0.000 2012.357    0.000 2012.357
517.00  1526.288  236.110    0.000  236.110      186.167 1051.983    0.000 1051.983        0.000 1741.727    0.000 1741.727
518.00  1653.815  196.141    0.000  196.141      310.076 1093.192    0.000 1093.192        0.000 1871.819    0.000 1871.819
519.00  1595.601  239.960    0.000  239.960      193.949 1142.221    0.000 1142.221        0.000 1649.037    0.000 1649.037
520.00  1630.954  230.501    0.000  230.501      283.184 1025.788    0.000 1025.788        0.000 1629.135    0.000 1629.135
521.00  1560.783  175.417    0.000  175.417      228.709 1073.389    0.000 1073.389        0.000 1591.936    0.000 1591.936
522.00  1616.436  154.615    0.000  154.615      312.410 1021.335    0.000 1021.335        0.000 1553.934    0.000 1553.934
523.00  1797.816  175.850    0.000  175.850      254.823 1135.690    0.000 1135.690        0.000 1704.836    0.000 1704.836
524.00  1750.558  166.646    0.000  166.646      248.856 1126.697    0.000 1126.697        0.000 1933.650    0.000 1933.650
525.00  1455.217  193.217    0.000  193.217       96.845 1112.295    0.000 1112.295        0.000 1653.964    0.000 1653.964
526.00  1541.783  313.456    0.000  313.456       88.844 1259.808    0.000 1259.808        0.000 1660.500    0.000 1660.500
527.00  1593.630  323.482    0.000  323.482      131.345 1229.286    0.000 1229.286        0.000 1811.805    0.000 1811.805
528.00  1431.775  328.595    0.000  328.595      126.157 1122.503    0.000 1122.503        0.000 1732.682    0.000 1732.682
529.00  1512.548  278.923    0.000  278.923       34.847 1247.013    0.000 1247.013        0.000 1825.873    0.000 1825.873
530.00  1435.513  291.438    0.000  291.438      132.470 1136.551    0.000 1136.551        0.000 1500.551    0.000 1500.551
531.00  1574.396  286.550    0.000  286.550      184.350 1210.230    0.000 1210.230        0.000 1701.520    0.000 1701.520
532.00  1363.841  353.690    0.000  353.690      140.078 1297.511    0.000 1297.511        0.000 1889.819    0.000 1889.819
533.00  1428.212  287.405    0.000  287.405      311.459 1060.247    0.000 1060.247       19.906 1882.985    0.000 1882.985
534.00  1452.758  328.869    0.000  328.869      218.938 1187.061    0.000 1187.061        0.000 2100.438    0.000 2100.438
535.00  1519.813  315.968    0.000  315.968      245.311 1158.303    0.000 1158.303        0.000 1963.311    0.000 1963.311
536.00  1454.281  307.922    0.000  307.922      192.825 1160.766    0.000 1160.766        0.000 1875.239    0.000 1875.239
537.00  1471.478  281.093    0.000  281.093      258.022 1234.009    0.000 1234.009        0.000 1933.153    0.000 1933.153
538.00  1446.067  303.419    0.000  303.419      119.672 1119.172    0.000 1119.172        0.000 1474.618    0.000 1474.618
539.00  1462.281  295.845    0.000  295.845       74.622 1125.878    0.000 1125.878        0.000 1268.420    0.000 1268.420
540.00  1517.687  235.205    0.000  235.205       48.249 1191.235    0.000 1191.235        0.000 1676.075    0.000 1676.075
541.00  1512.250  327.169    0.000  327.169       51.189 1241.400    0.000 1241.400        0.000 1812.707    0.000 1812.707
542.00  1467.221  290.391    0.000  290.391      103.330 1178.060    0.000 1178.060        0.000 1702.924    0.000 1702.924
543.00  1473.434  291.756    0.000  291.756      115.176 1098.208    0.000 1098.208        0.000 1534.033    0.000 1534.033
544.00  1513.565  318.087    0.000  318.087      199.136 1040.925    0.000 1040.925       20.308 1625.716    0.000 1625.716
545.00  1474.418  315.879    0.000  315.879      146.391 1106.030    0.000 1106.030        0.000 1431.082    0.000 1431.082
546.00  1621.922  193.573    0.000  193.573      202.336 1120.167    0.000 1120.167        0.000 1581.482    0.000 1581.482
547.00  1400.608  298.972    0.000  298.972      148.380 1067.592    0.000 1067.592        0.000 1375.182    0.000 1375.182
548.00  1430.283  304.888    0.000  304.888      126.806 1137.121    0.000 1137.121        0.000 1425.456    0.000 1425.456
549.00  1518.609  236.928    0.000  236.928       61.220 1263.836    0.000 1263.836        0.000 1718.809    0.000 1718.809
550.00  1503.191  303.131    0.000  303.131      165.154 1281.435    0.000 1281.435        0.000 2019.702    0.000 2019.702
551.00  1382.008  339.870    0.000  339.870      149.979 1187.873    0.000 1187.873        0.000 1683.422    0.000 1683.422
552.00  1571.877  252.199    0.000  252.199       95.460 1321.981    0.000 1321.981        0.000 1829.894    0.000 1829.894
553.00  1568.320  272.123    0.000  272.123      107.304 1390.508    0.000 1390.508        0.000 2071.279    0.000 2071.279
554.00  1572.722  255.759    0.000  255.759      183.960 1196.738    0.000 1196.738        0.000 2008.042    0.000 2008.042
555.00  1443.864  256.904    0.000  256.904       80.629 1131.582    0.000 1131.582        0.000 1685.228    0.000 1685.228
556.00  1390.323  338.688    0.000  338.688       49.286 1299.068    0.000 1299.068        0.000 1907.810    0.000 1907.810
557.00  1376.356  354.663    0.000  354.663      122.178 1102.963    0.000 1102.963        0.000 1520.858    0.000 1520.858
558.00  1283.693  376.926    0.000  376.926       77.344 1147.493    0.000 1147.493        0.000 1594.951    0.000 1594.951
559.00  1469.292  360.736    0.000  360.736      172.199 1253.848    0.000 1253.848        0.000 1828.993    0.000 1828.993
560.00  1446.052  383.314    0.000  383.314      140.724 1130.718    0.000 1130.718        0.000 1632.550    0.000 1632.550
561.00  1405.211  366.029    0.000  366.029      138.778 1272.997    0.000 1272.997        0.000 1683.017    0.000 1683.017
562.00  1466.189  378.167    0.000  378.167      128.316 1207.498    0.000 1207.498        0.000 1794.708    0.000 1794.708
563.00  1259.101  416.783    0.000  416.783       95.935 1110.053    0.000 1110.053        0.000 1456.315    0.000 1456.315
564.00  1293.679  335.164    0.000  335.164       83.137 1164.260    0.000 1164.260        0.000 1464.760    0.000 1464.760
565.00  1533.801  308.822    0.000  308.822        7.609 1254.665    0.000 1254.665        0.000 1684.727    0.000 1684.727
566.00  1423.050  356.939    0.000  356.939       33.894 1263.092    0.000 1263.092        0.000 1735.497    0.000 1735.497
567.00  1410.914  370.356    0.000  370.356       35.796 1233.387    0.000 1233.387        0.000 1794.103    0.000 1794.103
568.00  1309.145  375.799    0.000  375.799       13.273 1225.003    0.000 1225.003        0.000 1572.125    0.000 1572.125
569.00  1428.622  418.609    0.000  418.609       11.370 1337.969    0.000 1337.969        0.000 1986.127    0.000 1986.127
570.00  1477.480  312.811    0.000  312.811       57.674 1356.176    0.000 1356.176        0.000 2066.957    0.000 2066.957
571.00  1395.004  418.656    0.000  418.656        0.000 1230.200    0.000 1230.200        0.000 1416.807    0.000 1416.807
572.00  1395.021  332.072    0.000  332.072        9.511 1256.218    0.000 1256.218        0.000 1783.852    0.000 1783.852
573.00  1336.832  356.703    0.000  356.703       36.100 1301.708    0.000 1301.708        0.000 1930.734    0.000 1930.734
574.00  1376.935  393.318    0.000  393.318       63.381 1218.658    0.000 1218.658        0.000 1778.019    0.000 1778.019
575.00  1448.892  378.569    0.000  378.569       30.869 1287.658    0.000 1287.658        0.000 1740.019    0.000 1740.019
576.00  1469.854  320.237    0.000  320.237       10.895 1266.468    0.000 1266.468        0.000 1751.379    0.000 1751.379
577.00  1552.055  281.476    0.000  281.476       32.858 1301.491    0.000 1301.491        0.000 1923.995    0.000 1923.995
578.00  1618.759  222.119    0.000  222.119       56.291 1301.104    0.000 1301.104        0.000 1553.939    0.000 1553.939
579.00  1528.810  253.698    0.000  253.698       14.700 1387.011    0.000 1387.011        0.000 1943.910    0.000 1943.910
580.00  1677.026  183.564    0.000  183.564      120.320 1311.353    0.000 1311.353        0.000 1797.833    0.000 1797.833
581.00  1632.442  236.261    0.000  236.261       65.803 1316.582    0.000 1316.582        0.000 1882.785    0.000 1882.785
582.00  1747.540  166.849    0.000  166.849      196.024 1348.923    0.000 1348.923       10.154 2270.341    0.000 2270.341
583.00  1563.922  146.552    0.000  146.552      174.620 1222.030    0.000 1222.030        0.000 2043.637    0.000 2043.637
584.00  1720.512  172.916    0.000  172.916       90.185 1506.286    0.000 1506.286        0.000 2197.757    0.000 2197.757
585.00  1779.468  153.557    0.000  153.557      234.372 1295.268    0.000 1295.268        0.000 2055.098    0.000 2055.098
586.00  1708.864  198.187    0.000  198.187      179.636 1193.673    0.000 1193.673        0.000 1700.816    0.000 1700.816
587.00  1568.932  304.874    0.000  304.874      141.981 1358.294    0.000 1358.294        0.000 1905.098    0.000 1905.098
588.00  1647.191  249.025    0.000  249.025      164.027 1386.923    0.000 1386.923        0.000 2048.364    0.000 2048.364
589.00  1772.408  129.974    0.000  129.974      341.157 1267.381    0.000 1267.381        0.000 2242.089    0.000 2242.089
590.00  1670.742  256.450    0.000  256.450      153.307 1284.116    0.000 1284.116        0.000 1836.537    0.000 1836.537
591.00  1628.826  316.685    0.000  316.685      178.857 1390.246    0.000 1390.246        0.000 1923.195    0.000 1923.195
592.00  1690.759  265.108    0.000  265.108      153.911 1502.652    0.000 1502.652        0.000 2381.925    0.000 2381.925
593.00  1559.557  288.883    0.000  288.883      248.943 1167.852    0.000 1167.852        0.000 1981.304    0.000 1981.304
594.00  1658.222  273.278    0.000  273.278      242.844 1330.714    0.000 1330.714        0.000 2250.629    0.000 2250.629
595.00  1662.891  262.553    0.000  262.553      127.886 1410.043    0.000 1410.043        0.000 2097.719    0.000 2097.719
596.00  1581.465  338.261    0.000  338.261      189.149 1324.532    0.000 1324.532        0.000 2355.184    0.000 2355.184
597.00  1705.797  188.498    0.000  188.498      275.181 1148.308    0.000 1148.308        0.000 1988.737    0.000 1988.737
598.00  1676.574  199.513    0.000  199.513      184.346 1177.717    0.000 1177.717        0.000 1812.303    0.000 1812.303
599.00  1606.331  261.714    0.000  261.714      276.134 1222.803    0.000 1222.803        0.000 1923.392    0.000 1923.392
600.00  1543.178  385.094    0.000  385.094      102.377 1265.564    0.000 1265.564        0.000 1974.058    0.000 1974.058
601.00  1631.749  317.608    0.000  317.608      160.438 1272.825    0.000 1272.825        0.000 1908.313    0.000 1908.313
602.00  1646.448  280.682    0.000  280.682      123.994 1237.558    0.000 1237.558        0.000 1874.639    0.000 1874.639
603.00  1741.301  251.265    0.000  251.265      144.140 1439.623    0.000 1439.623        0.000 1928.828    0.000 1928.828
604.00  1666.368  269.238    0.000  269.238      186.078 1402.092    0.000 1402.092        0.000 2172.813    0.000 2172.813
605.00  1554.834  338.734    0.000  338.734      178.122 1299.033    0.000 1299.033        0.000 1832.110    0.000 1832.110
606.00  1478.785  349.689    0.000  349.689      239.638 1180.870    0.000 1180.870        0.000 1723.532    0.000 1723.532
607.00  1639.001  345.480    0.000  345.480      114.523 1387.172    0.000 1387.172        0.000 1873.629    0.000 1873.629
608.00  1468.124  407.509    0.000  407.509      105.058 1388.257    0.000 1388.257        0.000 1950.437    0.000 1950.437
609.00  1610.807  324.094    0.000  324.094      237.221 1273.475    0.000 1273.475        0.000 1872.928    0.000 1872.928
610.00  1658.647  309.346    0.000  309.346      242.191 1255.235    0.000 1255.235        0.000 2112.998    0.000 2112.998
611.00  1471.341  344.224    0.000  344.224      242.887 1227.182    0.000 1227.182        0.000 2107.777    0.000 2107.777
612.00  1561.077  334.797    0.000  334.797      210.247 1271.749    0.000 1271.749        0.000 1955.363    0.000 1955.363
613.00  1528.554  388.879    0.000  388.879      288.237 1293.622    0.000 1293.622        0.000 2240.475    0.000 2240.475
614.00  1492.882  415.017    0.000  415.017       80.112 1355.276    0.000 1355.276        0.000 2050.266    0.000 2050.266
615.00  1531.056  303.963    0.000  303.963      101.338 1232.230    0.000 1232.230        0.000 1713.078    0.000 1713.078
616.00  1445.325  347.290    0.000  347.290      160.266 1228.946    0.000 1228.946        0.000 1735.196    0.000 1735.196
617.00  1583.711  297.388    0.000  297.388      189.277 1264.180    0.000 1264.180        0.000 2224.186    0.000 2224.186
618.00  1508.918  365.225    0.000  365.225      195.374 1281.908    0.000 1281.908        0.000 1995.775    0.000 1995.775
619.00  1458.918  397.859    0.000  397.859      225.550 1260.163    0.000 1260.163        0.000 2145.169    0.000 2145.169
620.00  1522.879  383.719    0.000  383.719      180.025 1136.037    0.000 1136.037        0.000 1711.670    0.000 1711.670
621.00  1615.023  268.196    0.000  268.196      120.492 1400.401    0.000 1400.401        0.000 2317.476    0.000 2317.476
622.00  1622.828  241.347    0.000  241.347      331.513 1127.133    0.000 1127.133        0.000 1962.102    0.000 1962.102
623.00  1673.785  215.275    0.000  215.275      384.257 1139.366    0.000 1139.366        0.000 2161.055    0.000 2161.055
624.00  1695.554   92.295    0.000   92.295      325.805 1121.190    0.000 1121.190        0.000 2018.991    0.000 2018.991
625.00  1757.261  135.929    0.000  135.929      247.039 1268.719    0.000 1268.719        0.000 2166.083    0.000 2166.083
626.00  1748.105  113.706    0.000  113.706      343.016 1132.962    0.000 1132.962        0.000 2061.929    0.000 2061.929
627.00  1733.747  117.072    0.000  117.072      213.874 1267.080    0.000 1267.080        0.000 2040.212    0.000 2040.212
628.00  1603.358  157.553    0.000  157.553      281.711 1217.911    0.000 1217.911        0.000 1917.659    0.000 1917.659
629.00  1503.706  231.017    0.000  231.017      179.982 1161.454    0.000 1161.454        0.000 2002.710    0.000 2002.710
630.00  1542.652  290.835    0.000  290.835      134.457 1317.443    0.000 1317.443        0.000 1692.264    0.000 1692.264
631.00  1551.673  265.469    0.000  265.469      298.702 1126.786    0.000 1126.786        0.000 1741.027    0.000 1741.027
632.00  1533.477  235.321    0.000  235.321       72.115 1318.396    0.000 1318.396        0.000 1880.870    0.000 1880.870
633.00  1549.094  230.511    0.000  230.511      185.819 1301.835    0.000 1301.835        0.000 2107.872    0.000 2107.872
634.00  1619.682  272.035    0.000  272.035      221.398 1380.646    0.000 1380.646        0.000 2337.288    0.000 2337.288
635.00  1483.509  300.652    0.000  300.652      236.142 1196.606    0.000 1196.606        0.000 1911.932    0.000 1911.932
636.00  1551.711  284.965    0.000  284.965      129.270 1390.069    0.000 1390.069        0.000 2134.112    0.000 2134.112
637.00  1589.818  259.137    0.000  259.137      131.345 1354.320    0.000 1354.320        0.000 2178.347    0.000 2178.347
638.00  1470.646  258.018    0.000  258.018      211.543 1226.695    0.000 1226.695        0.000 1977.078    0.000 1977.078
639.00  1520.007  205.497    0.000  205.497      178.163 1260.334    0.000 1260.334        0.000 1843.166    0.000 1843.166
640.00  1572.219  270.033    0.000  270.033      260.308 1199.420    0.000 1199.420        0.000 1853.823    0.000 1853.823
641.00  1573.152  242.279    0.000  242.279      263.033 1193.540    0.000 1193.540        0.000 1847.692    0.000 1847.692
642.00  1497.908  250.230    0.000  250.230      210.458 1208.969    0.000 1208.969        0.000 1955.260    0.000 1955.260
643.00  1552.375  264.413    0.000  264.413      161.950 1304.904    0.000 1304.904        0.000 1863.473    0.000 1863.473
644.00  1498.161  245.803    0.000  245.803      184.521 1164.735    0.000 1164.735        0.000 1533.823    0.000 1533.823
645.00  1678.346  218.178    0.000  218.178      327.579 1176.284    0.000 1176.284        0.000 1846.385    0.000 1846.385
646.00  1626.187  262.711    0.000  262.711      189.315 1387.479    0.000 1387.479        0.000 2132.001    0.000 2132.001
647.00  1547.438  265.247    0.000  265.247      152.268 1321.772    0.000 1321.772        0.000 1891.832    0.000 1891.832
648.00  1545.798  290.474    0.000  290.474      141.072 1315.935    0.000 1315.935        0.000 1880.468    0.000 1880.468
649.00  1558.356  280.656    0.000  280.656      195.372 1326.784    0.000 1326.784        0.000 2138.235    0.000 2138.235
650.00  1542.232  264.092    0.000  264.092      102.637 1311.260    0.000 1311.260        0.000 1724.439    0.000 1724.439
651.00  1525.075  262.257    0.000  262.257      152.572 1233.054    0.000 1233.054        0.000 1801.849    0.000 1801.849
652.00  1572.332  249.485    0.000  249.485      101.859 1406.032    0.000 1406.032        0.000 2049.563    0.000 2049.563
653.00  1667.305  211.061    0.000  211.061       95.936 1395.354    0.000 1395.354        0.000 2154.623    0.000 2154.623
654.00  1452.797  293.708    0.000  293.708      122.608 1354.064    0.000 1354.064        0.000 2196.244    0.000 2196.244
655.00  1648.248  233.252    0.000  233.252      156.765 1551.121    0.000 1551.121        0.000 2367.956    0.000 2367.956
656.00  1539.330  227.146    0.000  227.146       71.250 1446.405    0.000 1446.405        0.000 2054.994    0.000 2054.994
657.00  1609.148  264.804    0.000  264.804       27.670 1387.186    0.000 1387.186        0.000 1887.003    0.000 1887.003
658.00  1481.093  256.057    0.000  256.057      100.388 1322.842    0.000 1322.842        0.000 1857.447    0.000 1857.447
659.00  1500.842  289.359    0.000  289.359      157.976 1409.353    0.000 1409.353        0.000 2119.638    0.000 2119.638
660.00  1554.587  256.641    0.000  256.641      120.233 1339.145    0.000 1339.145        0.000 1882.179    0.000 1882.179
661.00  1605.174  261.357    0.000  261.357       76.348 1462.315    0.000 1462.315        0.000 2021.616    0.000 2021.616
662.00  1618.430  195.655    0.000  195.655      253.176 1390.849    0.000 1390.849        0.000 2340.006    0.000 2340.006
663.00  1631.702  258.526    0.000  258.526      101.772 1424.267    0.000 1424.267        0.000 1928.421    0.000 1928.421
664.00  1589.197  270.415    0.000  270.415      106.010 1478.831    0.000 1478.831        0.000 2259.979    0.000 2259.979
665.00  1580.994  202.440    0.000  202.440       78.251 1292.062    0.000 1292.062        0.000 1915.653    0.000 1915.653
666.00  1603.141  265.406    0.000  265.406       83.010 1482.640    0.000 1482.640        0.000 2379.718    0.000 2379.718
667.00  1553.960  254.155    0.000  254.155      169.736 1242.957    0.000 1242.957        0.000 1820.150    0.000 1820.150
668.00  1630.151  231.907    0.000  231.907      158.061 1434.250    0.000 1434.250        0.000 2214.433    0.000 2214.433
669.00  1500.939  343.046    0.000  343.046      182.966 1386.184    0.000 1386.184        0.000 2136.629    0.000 2136.629
670.00  1697.983  155.740    0.000  155.740      178.209 1388.990    0.000 1388.990        0.000 2059.016    0.000 2059.016
671.00  1724.415  167.773    0.000  167.773      173.713 1318.464    0.000 1318.464        0.000 2198.242    0.000 2198.242
672.00  1764.004  153.280    0.000  153.280      279.635 1362.318    0.000 1362.318        0.000 2198.757    0.000 2198.757
673.00  1539.517  296.844    0.000  296.844      152.617 1316.437    0.000 1316.437        0.000 1789.684    0.000 1789.684
674.00  1532.119  271.224    0.000  271.224      127.194 1396.124    0.000 1396.124        0.000 1995.880    0.000 1995.880
675.00  1513.662  333.558    0.000  333.558       97.405 1419.082    0.000 1419.082        0.000 2069.266    0.000 2069.266
676.00  1554.148  318.225    0.000  318.225       12.711 1503.473    0.000 1503.473        0.000 2101.736    0.000 2101.736
677.00  1629.154  263.382    0.000  263.382      140.423 1450.303    0.000 1450.303        0.000 2332.063    0.000 2332.063
678.00  1648.223  192.633    0.000  192.633      130.090 1374.598    0.000 1374.598        0.000 2017.794    0.000 2017.794
679.00  1529.487  341.533    0.000  341.533      207.783 1429.416    0.000 1429.416        0.000 2419.027    0.000 2419.027
680.00  1630.047  283.174    0.000  283.174      227.060 1403.433    0.000 1403.433        0.000 2506.788    0.000 2506.788
681.00  1504.320  349.412    0.000  349.412      221.312 1330.799    0.000 1330.799        0.000 2321.709    0.000 2321.709
682.00  1487.564  360.237    0.000  360.237       83.830 1493.008    0.000 1493.008        0.000 2237.255    0.000 2237.255
683.00  1541.890  383.769    0.000  383.769       62.083 1548.376    0.000 1548.376        0.000 2405.748    0.000 2405.748
684.00  1417.131  365.376    0.000  365.376       48.508 1339.012    0.000 1339.012        0.000 1814.210    0.000 1814.210
685.00  1491.092  276.709    0.000  276.709       63.207 1586.510    0.000 1586.510        0.000 2501.946    0.000 2501.946
686.00  1506.714  311.111    0.000  311.111      157.242 1370.472    0.000 1370.472        0.000 2091.079    0.000 2091.079
687.00  1597.520  249.780    0.000  249.780      111.714 1396.974    0.000 1396.974        0.000 2101.630    0.000 2101.630
688.00  1653.124  175.429    0.000  175.429      146.693 1374.664    0.000 1374.664       19.906 2098.113    0.000 2098.113
689.00  1664.597  219.336    0.000  219.336      106.616 1420.528    0.000 1420.528        0.000 2221.458    0.000 2221.458
690.00  1569.353  219.631    0.000  219.631       35.711 1513.936    0.000 1513.936        0.000 2358.095    0.000 2358.095
691.00  1592.614  261.729    0.000  261.729       86.897 1453.147    0.000 1453.147        0.000 2254.348    0.000 2254.348
692.00  1745.065  189.378    0.000  189.378      268.695 1245.923    0.000 1245.923        0.000 2081.527    0.000 2081.527
693.00  1734.296  127.898    0.000  127.898      188.973 1337.355    0.000 1337.355        0.000 2332.955    0.000 2332.955
694.00  1776.765  143.887    0.000  143.887      196.281 1354.601    0.000 1354.601        0.000 2266.697    0.000 2266.697
695.00  1678.446  198.793    0.000  198.793       51.362 1509.430    0.000 1509.430        0.000 2363.923    0.000 2363.923
696.00  1608.327  327.229    0.000  327.229      167.099 1387.280    0.000 1387.280        0.000 2261.776    0.000 2261.776
697.00  1674.119  156.893    0.000  156.893       51.275 1487.847    0.000 1487.847        0.000 2464.150    0.000 2464.150
698.00  1608.310  266.515    0.000  266.515       52.484 1466.385    0.000 1466.385        0.000 2203.077    0.000 2203.077
699.00  1728.334  169.372    0.000  169.372       26.067 1477.697    0.000 1477.697        0.000 2160.042    0.000 2160.042
700.00  1809.619  174.210    0.000  174.210       76.826 1629.632    0.000 1629.632        0.000 2758.520    0.000 2758.520
701.00  1665.239  258.822    0.000  258.822      198.703 1501.397    0.000 1501.397        0.000 2683.922    0.000 2683.922
702.00  1626.250  276.085    0.000  276.085       11.414 1578.413    0.000 1578.413        0.000 2432.503    0.000 2432.503
703.00  1583.620  316.584    0.000  316.584       22.309 1612.635    0.000 1612.635        0.000 2485.166    0.000 2485.166
704.00  1508.371  262.048    0.000  262.048       21.963 1493.487    0.000 1493.487        0.000 2430.788    0.000 2430.788
705.00  1643.067  223.852    0.000  223.852       82.966 1458.804    0.000 1458.804        0.000 2175.017    0.000 2175.017
706.00  1551.919  278.816    0.000  278.816       39.862 1536.577    0.000 1536.577        0.000 2117.011    0.000 2117.011
707.00  1488.376  268.103    0.000  268.103       42.888 1499.448    0.000 1499.448        0.000 2192.411    0.000 2192.411
708.00  1610.528  249.935    0.000  249.935       97.018 1439.779    0.000 1439.779        0.000 2102.839    0.000 2102.839
709.00  1578.055  260.352    0.000  260.352       86.036 1558.205    0.000 1558.205        0.000 2432.486    0.000 2432.486
710.00  1659.695  179.307    0.000  179.307       40.035 1554.516    0.000 1554.516        0.000 2201.658    0.000 2201.658
711.00  1582.026  341.069    0.000  341.069       18.588 1552.789    0.000 1552.789        0.000 2585.896    0.000 2585.896
712.00  1604.422  292.507    0.000  292.507       89.322 1518.338    0.000 1518.338        0.000 2440.936    0.000 2440.936
713.00  1591.713  270.906    0.000  270.906       81.972 1556.296    0.000 1556.296        0.000 2449.780    0.000 2449.780
714.00  1598.460  336.177    0.000  336.177      193.859 1410.902    0.000 1410.902       19.906 2660.602    0.000 2660.602
715.00  1577.002  352.896    0.000  352.896      143.710 1558.413    0.000 1558.413        0.000 2800.239    0.000 2800.239
716.00  1590.541  405.539    0.000  405.539       52.659 1628.454    0.000 1628.454        0.000 2555.643    0.000 2555.643
717.00  1664.024  318.850    0.000  318.850      131.864 1505.197    0.000 1505.197        0.000 2537.846    0.000 2537.846
718.00  1535.749  284.469    0.000  284.469      204.454 1367.876    0.000 1367.876        9.953 2417.004    0.000 2417.004
719.00  1433.234  355.167    0.000  355.167      202.163 1359.157    0.000 1359.157        0.000 2207.296    0.000 2207.296
720.00  1493.715  364.859    0.000  364.859      102.119 1451.321    0.000 1451.321        0.000 2287.116    0.000 2287.116
721.00  1507.688  383.943    0.000  383.943      214.052 1373.282    0.000 1373.282        0.000 2116.106    0.000 2116.106
722.00  1542.671  331.751    0.000  331.751      309.163 1347.526    0.000 1347.526        0.000 2349.554    0.000 2349.554
723.00  1571.771  338.256    0.000  338.256      261.912 1475.363    0.000 1475.363        0.000 2643.608    0.000 2643.608
724.00  1670.935  170.724    0.000  170.724      153.870 1393.436    0.000 1393.436        0.000 2222.271    0.000 2222.271
725.00  1613.950  252.106    0.000  252.106      207.048 1375.270    0.000 1375.270        0.000 2468.976    0.000 2468.976
726.00  1641.197  204.313    0.000  204.313      185.041 1325.769    0.000 1325.769        0.000 2218.750    0.000 2218.750
727.00  1574.586  237.000    0.000  237.000       43.580 1467.841    0.000 1467.841        0.000 2356.788    0.000 2356.788
728.00  1666.069  216.611    0.000  216.611       83.096 1561.352    0.000 1561.352        0.000 2389.865    0.000 2389.865
729.00  1607.708  235.430    0.000  235.430      122.136 1332.316    0.000 1332.316        0.000 1953.152    0.000 1953.152
730.00  1594.225  239.135    0.000  239.135      183.136 1353.322    0.000 1353.322        0.000 1955.063    0.000 1955.063
731.00  1594.215  205.335    0.000  205.335       29.486 1436.933    0.000 1436.933        0.000 1997.285    0.000 1997.285
732.00  1571.847  278.766    0.000  278.766       52.313 1439.573    0.000 1439.573        0.000 2105.661    0.000 2105.661
733.00  1704.251  221.041    0.000  221.041      165.759 1282.888    0.000 1282.888        0.000 2056.497    0.000 2056.497
734.00  1696.067  219.752    0.000  219.752      162.301 1412.931    0.000 1412.931        0.000 2251.733    0.000 2251.733
735.00  1587.910  244.893    0.000  244.893       89.408 1363.444    0.000 1363.444        0.000 2011.765    0.000 2011.765
736.00  1638.904  283.440    0.000  283.440      121.098 1419.255    0.000 1419.255        0.000 2146.782    0.000 2146.782
737.00  1513.877  298.095    0.000  298.095      245.222 1180.857    0.000 1180.857        0.000 1825.473    0.000 1825.473
738.00  1489.207  300.788    0.000  300.788       61.479 1472.082    0.000 1472.082        0.000 1955.161    0.000 1955.161
739.00  1618.799  284.138    0.000  284.138       66.148 1449.818    0.000 1449.818        0.000 2086.862    0.000 2086.862
740.00  1572.884  311.456    0.000  311.456      107.523 1375.418    0.000 1375.418        0.000 2025.840    0.000 2025.840
741.00  1599.253  294.734    0.000  294.734      102.248 1417.611    0.000 1417.611        0.000 2142.860    0.000 2142.860
742.00  1645.717  284.045    0.000  284.045      208.343 1327.953    0.000 1327.953        0.000 2232.337    0.000 2232.337
743.00  1617.658  258.340    0.000  258.340      239.039 1330.583    0.000 1330.583        0.000 2075.000    0.000 2075.000
744.00  1557.588  249.810    0.000  249.810      142.586 1370.745    0.000 1370.745        0.000 2163.470    0.000 2163.470
745.00  1688.637  188.642    0.000  188.642      163.512 1313.420    0.000 1313.420        0.000 2034.285    0.000 2034.285
746.00  1554.628  275.967    0.000  275.967       68.699 1413.206    0.000 1413.206        0.000 2084.954    0.000 2084.954
747.00  1627.860  263.746    0.000  263.746       77.043 1453.488    0.000 1453.488        0.000 2105.965    0.000 2105.965
748.00  1479.404  342.484    0.000  342.484       74.968 1432.788    0.000 1432.788        9.953 2180.660    0.000 2180.660
749.00  1513.199  330.926    0.000  330.926      101.513 1335.671    0.000 1335.671        0.000 1919.061    0.000 1919.061
750.00  1517.313  311.542    0.000  311.542      121.488 1352.971    0.000 1352.971        0.000 2093.699    0.000 2093.699
751.00  1476.332  361.714    0.000  361.714      119.759 1391.320    0.000 1391.320        9.953 2256.461    0.000 2256.461
752.00  1604.396  342.925    0.000  342.925      285.388 1299.662    0.000 1299.662        0.000 2179.650    0.000 2179.650
753.00  1513.311  366.201    0.000  366.201      332.730 1310.823    0.000 1310.823       39.811 2378.611    0.000 2378.611
754.00  1567.417  370.810    0.000  370.810      172.937 1468.917    0.000 1468.917        0.000 2616.868    0.000 2616.868
755.00  1556.347  364.118    0.000  364.118      141.030 1487.210    0.000 1487.210        0.000 2588.621    0.000 2588.621
756.00  1511.219  360.504    0.000  360.504       45.482 1582.977    0.000 1582.977        0.000 2665.330    0.000 2665.330
757.00  1622.367  365.944    0.000  365.944       76.957 1529.030    0.000 1529.030        0.000 2432.196    0.000 2432.196
758.00  1644.431  304.909    0.000  304.909       77.476 1480.981    0.000 1480.981        0.000 2376.396    0.000 2376.396
759.00  1621.168  316.501    0.000  316.501       83.787 1438.574    0.000 1438.574       20.107 2376.296    0.000 2376.296
760.00  1606.219  325.669    0.000  325.669       61.652 1514.669    0.000 1514.669        0.000 2516.439    0.000 2516.439
761.00  1633.775  272.503    0.000  272.503      122.742 1445.497    0.000 1445.497       19.906 2409.779    0.000 2409.779
762.00  1630.623  268.037    0.000  268.037       75.400 1519.382    0.000 1519.382        0.000 2501.860    0.000 2501.860
763.00  1668.205  304.891    0.000  304.891      104.713 1509.619    0.000 1509.619        0.000 2350.366    0.000 2350.366
764.00  1623.720  331.409    0.000  331.409      206.746 1322.802    0.000 1322.802       89.575 2086.164    0.000 2086.164
765.00  1487.272  296.081    0.000  296.081      105.232 1418.039    0.000 1418.039        0.000 2270.840    0.000 2270.840
766.00  1577.564  257.314    0.000  257.314      145.094 1528.584    0.000 1528.584        9.953 2405.753    0.000 2405.753
767.00  1635.980  213.050    0.000  213.050       76.265 1394.185    0.000 1394.185        0.000 2129.188    0.000 2129.188
768.00  1586.974  342.646    0.000  342.646       40.294 1560.976    0.000 1560.976        0.000 2561.179    0.000 2561.179
769.00  1575.613  287.784    0.000  287.784       53.178 1498.544    0.000 1498.544        0.000 2227.311    0.000 2227.311
770.00  1508.624  350.707    0.000  350.707       57.372 1461.197    0.000 1461.197        0.000 2234.953    0.000 2234.953
771.00  1493.452  335.792    0.000  335.792       94.423 1445.840    0.000 1445.840        0.000 2289.037    0.000 2289.037
772.00  1481.566  370.836    0.000  370.836       92.954 1488.907    0.000 1488.907        0.000 2456.932    0.000 2456.932
773.00  1555.683  288.199    0.000  288.199       90.014 1429.674    0.000 1429.674        0.000 2135.318    0.000 2135.318
774.00  1453.172  456.712    0.000  456.712      191.568 1331.399    0.000 1331.399        0.000 2321.708    0.000 2321.708
775.00  1372.098  493.994    0.000  493.994       98.312 1511.818    0.000 1511.818        0.000 2373.984    0.000 2373.984
776.00  1340.820  404.545    0.000  404.545       86.511 1481.937    0.000 1481.937       19.906 2392.484    0.000 2392.484
777.00  1425.058  436.945    0.000  436.945       51.751 1423.583    0.000 1423.583        0.000 2207.001    0.000 2207.001
778.00  1437.074  348.160    0.000  348.160       45.482 1433.347    0.000 1433.347        0.000 2195.233    0.000 2195.233
779.00  1447.688  404.127    0.000  404.127       22.049 1516.014    0.000 1516.014        0.000 2163.569    0.000 2163.569
780.00  1475.396  388.157    0.000  388.157      101.600 1459.857    0.000 1459.857        0.000 2214.641    0.000 2214.641
781.00  1393.982  421.528    0.000  421.528      110.764 1443.636    0.000 1443.636        0.000 2175.129    0.000 2175.129
782.00  1447.021  298.731    0.000  298.731      111.629 1396.254    0.000 1396.254        0.000 2339.203    0.000 2339.203
783.00  1473.218  278.535    0.000  278.535      219.715 1208.578    0.000 1208.578       39.811 2044.838    0.000 2044.838
784.00  1479.709  329.302    0.000  329.302       42.024 1460.414    0.000 1460.414        0.000 2218.461    0.000 2218.461
785.00  1597.280  376.604    0.000  376.604      111.890 1491.892    0.000 1491.892        0.000 2254.351    0.000 2254.351
786.00  1520.640  269.220    0.000  269.220      102.075 1393.603    0.000 1393.603        0.000 2002.304    0.000 2002.304
787.00  1747.939  175.440    0.000  175.440      198.618 1394.272    0.000 1394.272       29.858 2241.991    0.000 2241.991
788.00  1698.179  158.444    0.000  158.444      226.806 1266.686    0.000 1266.686        9.953 1967.031    0.000 1967.031
789.00  1720.498  187.467    0.000  187.467       86.468 1484.845    0.000 1484.845        0.000 2473.416    0.000 2473.416
790.00  1681.315  180.179    0.000  180.179      144.229 1550.849    0.000 1550.849        0.000 2482.052    0.000 2482.052
791.00  1762.517  167.406    0.000  167.406      223.173 1499.569    0.000 1499.569        0.000 2622.700    0.000 2622.700
792.00  1785.001  262.266    0.000  262.266      136.749 1430.061    0.000 1430.061        0.000 2311.449    0.000 2311.449
793.00  1727.560  232.864    0.000  232.864      132.253 1444.959    0.000 1444.959        0.000 2527.383    0.000 2527.383
794.00  1668.867  185.283    0.000  185.283      169.390 1288.810    0.000 1288.810        0.000 2231.422    0.000 2231.422
795.00  1646.231  220.589    0.000  220.589      243.146 1360.183    0.000 1360.183        0.000 2460.525    0.000 2460.525
796.00  1595.431  236.285    0.000  236.285      130.480 1370.869    0.000 1370.869        0.000 2287.720    0.000 2287.720
797.00  1582.876  195.228    0.000  195.228      148.163 1313.619    0.000 1313.619        0.000 2135.109    0.000 2135.109
798.00  1583.114  202.709    0.000  202.709       87.721 1378.874    0.000 1378.874        0.000 1988.137    0.000 1988.137
799.00  1687.553  150.566    0.000  150.566       66.581 1420.503    0.000 1420.503        0.000 2458.731    0.000 2458.731
800.00  1679.636  171.913    0.000  171.913       84.912 1449.220    0.000 1449.220        0.000 2604.305    0.000 2604.305
801.00  1622.853  136.871    0.000  136.871      158.497 1156.133    0.000 1156.133        0.000 1694.272    0.000 1694.272
802.00  1610.132  181.969    0.000  181.969       51.276 1310.212    0.000 1310.212        0.000 1857.737    0.000 1857.737
803.00  1555.668  224.971    0.000  224.971       75.400 1255.308    0.000 1255.308        0.000 1608.117    0.000 1608.117
804.00  1673.512  192.199    0.000  192.199       92.262 1314.796    0.000 1314.796        0.000 2013.766    0.000 2013.766
805.00  1625.638  158.111    0.000  158.111      122.568 1143.437    0.000 1143.437        0.000 1781.145    0.000 1781.145
806.00  1617.731  172.356    0.000  172.356      103.113 1211.970    0.000 1211.970        0.000 1639.195    0.000 1639.195
807.00  1645.213  144.642    0.000  144.642       50.584 1292.331    0.000 1292.331        0.000 1581.989    0.000 1581.989
808.00  1580.488  214.130    0.000  214.130       74.146 1247.147    0.000 1247.147        0.000 1558.862    0.000 1558.862
809.00  1560.737  139.506    0.000  139.506      157.455 1073.441    0.000 1073.441        0.000 1710.872    0.000 1710.872
810.00  1467.590  237.806    0.000  237.806      189.620 1197.289    0.000 1197.289        0.000 1766.150    0.000 1766.150
811.00  1396.984  294.107    0.000  294.107      108.515 1217.627    0.000 1217.627        0.000 1816.538    0.000 1816.538
812.00  1516.593  270.130    0.000  270.130      164.806 1280.645    0.000 1280.645        0.000 2019.999    0.000 2019.999
813.00  1667.349  204.516    0.000  204.516       65.803 1322.577    0.000 1322.577        0.000 1834.013    0.000 1834.013
814.00  1672.645  268.123    0.000  268.123       64.806 1404.002    0.000 1404.002        0.000 2115.813    0.000 2115.813
815.00  1735.077  254.819    0.000  254.819       99.092 1456.684    0.000 1456.684        0.000 2033.969    0.000 2033.969
816.00  1703.555  147.142    0.000  147.142       95.460 1406.305    0.000 1406.305        0.000 2109.165    0.000 2109.165
817.00  1712.066  158.920    0.000  158.920      184.565 1243.853    0.000 1243.853        0.000 2056.997    0.000 2056.997
818.00  1616.218  190.791    0.000  190.791      109.033 1187.993    0.000 1187.993        0.000 1936.653    0.000 1936.653
819.00  1682.875  177.586    0.000  177.586      109.982 1427.509    0.000 1427.509        0.000 2089.465    0.000 2089.465
820.00  1649.609  151.595    0.000  151.595      183.435 1275.585    0.000 1275.585        0.000 2057.497    0.000 2057.497
821.00  1590.964  239.492    0.000  239.492      271.070 1133.990    0.000 1133.990        0.000 1856.127    0.000 1856.127
822.00  1836.918  119.664    0.000  119.664      316.472 1167.239    0.000 1167.239        0.000 1984.008    0.000 1984.008
823.00  1767.846  158.184    0.000  158.184      313.708 1311.605    0.000 1311.605      279.483 1901.380    0.000 1901.380
824.00  1648.788  140.388    0.000  140.388      277.218 1269.751    0.000 1269.751      169.600 2093.803    0.000 2093.803
825.00  1721.727  110.605    0.000  110.605      332.902 1322.463    0.000 1322.463       40.414 2376.306    0.000 2376.306
826.00  1680.594  108.871    0.000  108.871      338.092 1261.808    0.000 1261.808      169.198 2067.974    0.000 2067.974
827.00  1747.390  149.199    0.000  149.199      146.996 1518.841    0.000 1518.841        0.000 2419.234    0.000 2419.234
828.00  1658.849  254.677    0.000  254.677      156.334 1577.464    0.000 1577.464        0.000 2494.236    0.000 2494.236
829.00  1604.504  202.772    0.000  202.772      175.918 1491.115    0.000 1491.115        0.000 2518.960    0.000 2518.960
830.00  1699.256  151.789    0.000  151.789      338.825 1314.642    0.000 1314.642        0.000 2412.802    0.000 2412.802
831.00  1617.980  140.113    0.000  140.113      377.044 1126.830    0.000 1126.830       71.077 2063.849    0.000 2063.849
832.00  1656.014  191.119    0.000  191.119      219.585 1428.988    0.000 1428.988       20.107 2526.200    0.000 2526.200
833.00  1737.547  136.624    0.000  136.624      382.316 1123.855    0.000 1123.855      111.693 2011.775    0.000 2011.775
834.00  1587.075  223.067    0.000  223.067      241.117 1368.980    0.000 1368.980       70.675 2201.075    0.000 2201.075
835.00  1525.703  290.064    0.000  290.064      332.815 1354.119    0.000 1354.119      209.009 2033.590    0.000 2033.590
836.00  1629.231  266.425    0.000  266.425      457.763 1141.018    0.000 1141.018      149.292 1868.915    0.000 1868.915
837.00  1634.000  162.679    0.000  162.679      491.916 1031.661    0.000 1031.661      192.924 1879.564    0.000 1879.564
838.00  1763.887  156.865    0.000  156.865      310.979 1370.606    0.000 1370.606        9.953 2440.332    0.000 2440.332
839.00  1594.541  170.013    0.000  170.013      299.566 1402.914    0.000 1402.914        9.953 2796.028    0.000 2796.028
840.00  1623.226  130.674    0.000  130.674      393.861 1241.264    0.000 1241.264       20.308 2631.760    0.000 2631.760
841.00  1640.020  150.033    0.000  150.033      262.040 1335.204    0.000 1335.204       20.308 2577.666    0.000 2577.666
842.00  1778.891  134.370    0.000  134.370      206.956 1559.367    0.000 1559.367        0.000 2751.981    0.000 2751.981
843.00  1736.966  154.584    0.000  154.584      203.977 1472.804    0.000 1472.804        0.000 2444.348    0.000 2444.348
844.00  1733.591  191.974    0.000  191.974       74.403 1363.477    0.000 1363.477        0.000 1788.067    0.000 1788.067
845.00  1798.362  183.250    0.000  183.250       58.668 1481.634    0.000 1481.634        0.000 1982.305    0.000 1982.305
846.00  1674.477  175.145    0.000  175.145       53.524 1491.362    0.000 1491.362        0.000 1837.841    0.000 1837.841
847.00  1635.878  176.109    0.000  176.109      129.184 1197.459    0.000 1197.459        0.000 1608.620    0.000 1608.620
848.00  1615.088  174.452    0.000  174.452      409.335 1132.615    0.000 1132.615        0.000 2080.026    0.000 2080.026
849.00  1684.712  159.844    0.000  159.844      324.119 1195.219    0.000 1195.219        0.000 1826.575    0.000 1826.575
850.00  1674.281  151.917    0.000  151.917      283.480 1229.327    0.000 1229.327        0.000 1869.901    0.000 1869.901
851.00  1683.904  172.570    0.000  172.570      357.196 1141.295    0.000 1141.295        0.000 1978.985    0.000 1978.985
852.00  1710.443  221.327    0.000  221.327      399.604 1199.403    0.000 1199.403        0.000 2363.315    0.000 2363.315
853.00  1613.658  223.973    0.000  223.973      234.195 1255.429    0.000 1255.429        0.000 2101.629    0.000 2101.629
854.00  1808.761  116.713    0.000  116.713       74.795 1466.061    0.000 1466.061        0.000 2057.190    0.000 2057.190
855.00  1671.630  154.908    0.000  154.908      114.310 1354.407    0.000 1354.407        0.000 2117.518    0.000 2117.518
856.00  1769.367  181.666    0.000  181.666       36.576 1497.283    0.000 1497.283        0.000 2116.610    0.000 2116.610
857.00  1725.511  147.403    0.000  147.403       41.418 1417.357    0.000 1417.357        0.000 2108.773    0.000 2108.773
858.00  1624.317  137.562    0.000  137.562       16.688 1399.544    0.000 1399.544        0.000 2056.599    0.000 2056.599
859.00  1768.673  168.537    0.000  168.537       89.149 1452.366    0.000 1452.366        0.000 2242.882    0.000 2242.882
860.00  1736.333  160.304    0.000  160.304      357.458 1292.827    0.000 1292.827        0.000 2841.144    0.000 2841.144
861.00  1686.016  199.877    0.000  199.877      207.438 1474.020    0.000 1474.020        0.000 2756.997    0.000 2756.997
862.00  1717.921  138.925    0.000  138.925      260.655 1295.425    0.000 1295.425        0.000 2368.443    0.000 2368.443
863.00  1755.651  177.124    0.000  177.124      147.168 1464.390    0.000 1464.390        0.000 2374.381    0.000 2374.381
864.00  1574.872  203.340    0.000  203.340       53.264 1488.559    0.000 1488.559        0.000 2407.661    0.000 2407.661
865.00  1647.344  249.445    0.000  249.445        1.902 1633.652    0.000 1633.652        0.000 2705.238    0.000 2705.238
866.00  1575.254  330.377    0.000  330.377       80.156 1573.082    0.000 1573.082        0.000 2666.432    0.000 2666.432
867.00  1702.044  286.561    0.000  286.561       44.272 1630.629    0.000 1630.629        0.000 2488.791    0.000 2488.791
868.00  1607.096  160.395    0.000  160.395       25.724 1404.885    0.000 1404.885        0.000 2250.116    0.000 2250.116
869.00  1651.825  208.271    0.000  208.271        3.632 1607.227    0.000 1607.227        0.000 2696.185    0.000 2696.185
870.00  1679.397  141.059    0.000  141.059       69.520 1522.105    0.000 1522.105        0.000 2695.589    0.000 2695.589
871.00  1613.479  165.407    0.000  165.407       54.993 1530.110    0.000 1530.110        0.000 2580.278    0.000 2580.278
872.00  1594.695  187.455    0.000  187.455       82.837 1541.304    0.000 1541.304        0.000 2490.295    0.000 2490.295
873.00  1682.453  122.930    0.000  122.930       26.415 1435.155    0.000 1435.155        0.000 2388.054    0.000 2388.054
874.00  1538.398  166.335    0.000  166.335      122.526 1215.388    0.000 1215.388        0.000 1879.957    0.000 1879.957
875.00  1709.885  134.867    0.000  134.867        0.000 1381.861    0.000 1381.861        0.000 1791.904    0.000 1791.904
876.00  1598.923  144.076    0.000  144.076      103.589 1335.770    0.000 1335.770        0.000 2415.306    0.000 2415.306
877.00  1522.446  226.774    0.000  226.774       27.238 1405.165    0.000 1405.165        0.000 2602.404    0.000 2602.404
878.00  1554.045  185.918    0.000  185.918       53.351 1303.731    0.000 1303.731        0.000 2174.728    0.000 2174.728
879.00  1620.987  178.220    0.000  178.220        3.632 1481.777    0.000 1481.777        0.000 2511.219    0.000 2511.219
880.00  1457.097  290.283    0.000  290.283       89.189 1300.269    0.000 1300.269        0.000 2626.322    0.000 2626.322
881.00  1504.113  154.799    0.000  154.799        5.577 1104.558    0.000 1104.558        0.000 1486.080    0.000 1486.080
882.00  1582.530  157.456    0.000  157.456       39.645 1225.874    0.000 1225.874        0.000 1577.868    0.000 1577.868
883.00  1558.416  230.299    0.000  230.299      227.758 1049.490    0.000 1049.490        0.000 1657.194    0.000 1657.194
884.00  1550.423  229.763    0.000  229.763      241.074 1010.713    0.000 1010.713       10.154 1458.540    0.000 1458.540
885.00  1404.323  297.311    0.000  297.311      297.711  857.748    0.000  857.748      109.481 1403.749    0.000 1403.749
886.00  1307.450  402.999    0.000  402.999      129.443  903.266    0.000  903.266        0.000 1143.266    0.000 1143.266
887.00  1352.848  413.958    0.000  413.958      216.777  953.557    0.000  953.557        0.000 1445.772    0.000 1445.772
888.00  1290.149  460.071    0.000  460.071      148.899 1072.363    0.000 1072.363        0.000 1603.409    0.000 1603.409
889.00  1414.819  341.592    0.000  341.592      208.215  955.976    0.000  955.976        0.000 1662.924    0.000 1662.924
890.00  1417.577  424.657    0.000  424.657      220.407  978.070    0.000  978.070        0.000 1586.318    0.000 1586.318
891.00  1511.829  361.523    0.000  361.523      167.575  923.940    0.000  923.940       40.616 1131.604    0.000 1131.604
892.00  1452.053  376.396    0.000  376.396      225.250  944.905    0.000  944.905        0.000 1531.224    0.000 1531.224
893.00  1361.266  453.783    0.000  453.783      216.170  969.679    0.000  969.679        0.000 1320.507    0.000 1320.507
894.00  1340.664  430.718    0.000  430.718      111.803  906.042    0.000  906.042        0.000 1127.483    0.000 1127.483
895.00  1461.091  374.865    0.000  374.865      225.163  982.950    0.000  982.950        0.000 1497.546    0.000 1497.546
896.00  1444.601  398.442    0.000  398.442      203.114  956.922    0.000  956.922       60.923 1265.918    0.000 1265.918
897.00  1486.770  398.736    0.000  398.736      135.236 1123.818    0.000 1123.818        0.000 1335.587    0.000 1335.587
898.00  1392.083  387.497    0.000  387.497      185.388  954.726    0.000  954.726       70.876 1166.993    0.000 1166.993
899.00  1579.732  356.094    0.000  356.094      245.571  955.889    0.000  955.889      149.292 1326.338    0.000 1326.338
900.00  1493.918  379.209    0.000  379.209      197.580 1013.090    0.000 1013.090       20.107 1399.024    0.000 1399.024
901.00  1421.074  333.305    0.000  333.305       51.795 1199.938    0.000 1199.938        0.000 1601.096    0.000 1601.096
902.00  1360.920  453.015    0.000  453.015      136.447 1089.767    0.000 1089.767        9.953 1638.695    0.000 1638.695
903.00  1303.511  400.017    0.000  400.017       98.142 1034.305    0.000 1034.305        0.000 1356.197    0.000 1356.197
904.00  1266.201  386.276    0.000  386.276      179.855  895.179    0.000  895.179       49.764 1163.171    0.000 1163.171
905.00  1353.790  440.156    0.000  440.156      145.440  994.186    0.000  994.186        0.000 1433.606    0.000 1433.606
906.00  1323.375  366.109    0.000  366.109      172.159  963.837    0.000  963.837        0.000 1528.711    0.000 1528.711
907.00  1419.159  370.481    0.000  370.481       16.688 1169.548    0.000 1169.548        0.000 1299.595    0.000 1299.595
908.00  1311.193  393.683    0.000  393.683        0.000 1050.222    0.000 1050.222        0.000 1196.148    0.000 1196.148
909.00  1520.097  261.126    0.000  261.126      123.564 1100.463    0.000 1100.463        0.000 1390.881    0.000 1390.881
910.00  1531.303  222.925    0.000  222.925        7.263 1192.501    0.000 1192.501        0.000 1513.530    0.000 1513.530
911.00  1568.807  266.396    0.000  266.396       18.331 1206.425    0.000 1206.425        0.000 1493.323    0.000 1493.323
912.00  1433.687  332.318    0.000  332.318      210.810 1007.976    0.000 1007.976       69.670 1453.513    0.000 1453.513
913.00  1561.444  275.619    0.000  275.619      152.703  987.707    0.000  987.707        9.953 1334.884    0.000 1334.884
914.00  1566.968  234.117    0.000  234.117      185.648 1102.793    0.000 1102.793        0.000 1424.560    0.000 1424.560
915.00  1540.704  234.413    0.000  234.413       27.670 1128.603    0.000 1128.603        0.000 1393.594    0.000 1393.594
916.00  1531.705  257.800    0.000  257.800       86.814 1111.576    0.000 1111.576        0.000 1370.372    0.000 1370.372
917.00  1589.677  237.154    0.000  237.154      149.936 1117.576    0.000 1117.576        0.000 1736.009    0.000 1736.009
918.00  1505.872  235.943    0.000  235.943      166.796 1014.552    0.000 1014.552        0.000 1347.248    0.000 1347.248
919.00  1521.659  273.120    0.000  273.120       69.521 1161.723    0.000 1161.723        0.000 1480.052    0.000 1480.052
920.00  1607.144  255.851    0.000  255.851      182.401 1112.433    0.000 1112.433        0.000 1658.499    0.000 1658.499
921.00  1621.249  220.324    0.000  220.324      141.030 1119.180    0.000 1119.180        0.000 1643.018    0.000 1643.018
922.00  1599.067  245.420    0.000  245.420      115.349 1186.315    0.000 1186.315        0.000 1662.420    0.000 1662.420
923.00  1560.570  218.601    0.000  218.601       44.314 1291.561    0.000 1291.561        0.000 1491.213    0.000 1491.213
924.00  1689.500  281.684    0.000  281.684       51.967 1475.351    0.000 1475.351        0.000 2108.690    0.000 2108.690
925.00  1585.682  252.445    0.000  252.445      105.492 1381.444    0.000 1381.444        0.000 2045.554    0.000 2045.554
926.00  1568.269  237.362    0.000  237.362       59.490 1384.858    0.000 1384.858        0.000 2036.205    0.000 2036.205
927.00  1776.181  212.407    0.000  212.407       45.828 1532.327    0.000 1532.327        0.000 2085.165    0.000 2085.165
928.00  1637.167  270.403    0.000  270.403       71.337 1395.229    0.000 1395.229        0.000 1854.439    0.000 1854.439
929.00  1615.792  231.962    0.000  231.962      117.856 1210.066    0.000 1210.066        0.000 1672.977    0.000 1672.977
930.00  1647.002  219.475    0.000  219.475      114.744 1404.180    0.000 1404.180        0.000 1905.008    0.000 1905.008
931.00  1589.894  244.555    0.000  244.555      117.165 1381.661    0.000 1381.661        0.000 1898.876    0.000 1898.876
932.00  1528.756  278.087    0.000  278.087       94.424 1315.342    0.000 1315.342        0.000 1874.045    0.000 1874.045
933.00  1466.673  241.178    0.000  241.178        9.252 1294.114    0.000 1294.114        0.000 1787.484    0.000 1787.484
934.00  1512.889  281.763    0.000  281.763       16.948 1311.928    0.000 1311.928        0.000 1712.789    0.000 1712.789
935.00  1496.132  227.421    0.000  227.421       46.088 1247.379    0.000 1247.379        0.000 1584.709    0.000 1584.709
936.00  1608.165  251.169    0.000  251.169       34.501 1315.951    0.000 1315.951        0.000 1680.920    0.000 1680.920
937.00  1598.424  277.674    0.000  277.674       20.061 1392.724    0.000 1392.724        0.000 1751.394    0.000 1751.394
938.00  1506.915  268.342    0.000  268.342       50.930 1242.657    0.000 1242.657        0.000 1506.695    0.000 1506.695
939.00  1519.469  292.010    0.000  292.010        0.000 1339.466    0.000 1339.466        0.000 1676.496    0.000 1676.496
940.00  1382.389  314.943    0.000  314.943        7.350 1292.943    0.000 1292.943        0.000 1746.065    0.000 1746.065
941.00  1535.887  310.280    0.000  310.280      165.197 1286.501    0.000 1286.501        0.000 2174.037    0.000 2174.037
942.00  1536.369  263.349    0.000  263.349       16.515 1382.186    0.000 1382.186        0.000 1854.139    0.000 1854.139
943.00  1548.255  270.199    0.000  270.199        0.000 1327.100    0.000 1327.100        0.000 1804.877    0.000 1804.877
944.00  1462.724  252.806    0.000  252.806        0.000 1274.011    0.000 1274.011        0.000 1575.761    0.000 1575.761
945.00  1480.637  290.462    0.000  290.462        0.000 1312.664    0.000 1312.664        0.000 1703.741    0.000 1703.741
946.00  1402.400  241.820    0.000  241.820      101.687 1085.511    0.000 1085.511        0.000 1806.485    0.000 1806.485
947.00  1548.951  235.683    0.000  235.683      134.112 1216.384    0.000 1216.384        0.000 1791.909    0.000 1791.909
948.00  1421.905  271.112    0.000  271.112       87.592 1139.120    0.000 1139.120        0.000 1455.021    0.000 1455.021
949.00  1556.434  236.721    0.000  236.721      105.059 1179.926    0.000 1179.926        0.000 1674.988    0.000 1674.988
950.00  1600.894  270.645    0.000  270.645      105.924 1166.444    0.000 1166.444        0.000 1613.763    0.000 1613.763
951.00  1562.371  284.903    0.000  284.903       41.764 1251.526    0.000 1251.526        0.000 1789.495    0.000 1789.495
952.00  1571.618  264.424    0.000  264.424       38.133 1218.109    0.000 1218.109        0.000 1705.048    0.000 1705.048
953.00  1421.762  321.147    0.000  321.147       58.107 1230.473    0.000 1230.473        0.000 1667.749    0.000 1667.749
954.00  1545.124  259.854    0.000  259.854       95.893 1221.479    0.000 1221.479        0.000 1805.280    0.000 1805.280
955.00  1555.600  316.177    0.000  316.177      171.640 1192.638    0.000 1192.638       19.906 1674.285    0.000 1674.285
956.00  1530.241  307.300    0.000  307.300       88.457 1261.991    0.000 1261.991        0.000 1681.724    0.000 1681.724
957.00  1462.855  294.016    0.000  294.016      170.948 1150.313    0.000 1150.313       49.764 1610.647    0.000 1610.647
958.00  1480.508  297.349    0.000  297.349       76.352 1292.380    0.000 1292.380        0.000 1680.719    0.000 1680.719
959.00  1481.791  254.185    0.000  254.185       91.483 1101.157    0.000 1101.157        0.000 1396.913    0.000 1396.913
960.00  1398.264  315.842    0.000  315.842       88.544 1252.259    0.000 1252.259        0.000 1718.619    0.000 1718.619
961.00  1366.067  344.200    0.000  344.200        0.000 1254.293    0.000 1254.293        0.000 1625.224    0.000 1625.224
962.00  1474.151  302.588    0.000  302.588        3.632 1283.734    0.000 1283.734        0.000 1444.364    0.000 1444.364
963.00  1509.600  262.345    0.000  262.345       93.559 1159.959    0.000 1159.959        0.000 1743.049    0.000 1743.049
964.00  1517.202  282.849    0.000  282.849      132.945 1228.783    0.000 1228.783        0.000 1860.573    0.000 1860.573
965.00  1615.187  329.972    0.000  329.972      133.895 1279.069    0.000 1279.069        0.000 1681.925    0.000 1681.925
966.00  1601.398  258.014    0.000  258.014      150.801 1167.741    0.000 1167.741        0.000 1472.313    0.000 1472.313
967.00  1361.846  430.308    0.000  430.308      109.771 1311.965    0.000 1311.965        0.000 1800.957    0.000 1800.957
968.00  1427.136  318.299    0.000  318.299      132.989 1157.789    0.000 1157.789        0.000 1621.404    0.000 1621.404
969.00  1536.202  298.206    0.000  298.206      158.669 1207.595    0.000 1207.595        0.000 1881.786    0.000 1881.786
970.00  1555.380  277.806    0.000  277.806       10.895 1224.509    0.000 1224.509        0.000 1551.734    0.000 1551.734
971.00  1510.671  258.674    0.000  258.674       67.705 1190.047    0.000 1190.047        0.000 1589.133    0.000 1589.133
972.00  1555.485  265.530    0.000  265.530      164.549 1140.201    0.000 1140.201        0.000 1663.327    0.000 1663.327
973.00  1576.783  290.358    0.000  290.358      129.011 1186.207    0.000 1186.207        0.000 1513.230    0.000 1513.230
974.00  1620.232  303.125    0.000  303.125      105.665 1236.834    0.000 1236.834        0.000 1889.527    0.000 1889.527
975.00  1506.101  314.159    0.000  314.159      126.244 1111.709    0.000 1111.709        0.000 1618.489    0.000 1618.489
976.00  1491.458  311.817    0.000  311.817       45.655 1298.953    0.000 1298.953        0.000 1706.958    0.000 1706.958
977.00  1605.343  301.214    0.000  301.214      103.675 1356.414    0.000 1356.414        0.000 2056.010    0.000 2056.010
978.00  1591.494  283.287    0.000  283.287      193.862 1229.304    0.000 1229.304        0.000 2082.250    0.000 2082.250
979.00  1473.549  289.591    0.000  289.591      117.294 1234.486    0.000 1234.486        0.000 1795.428    0.000 1795.428
980.00  1482.994  268.800    0.000  268.800      122.439 1225.197    0.000 1225.197        0.000 2094.213    0.000 2094.213
981.00  1587.140  320.343    0.000  320.343      132.772 1255.080    0.000 1255.080        0.000 1819.254    0.000 1819.254
982.00  1559.002  266.837    0.000  266.837      114.441 1281.270    0.000 1281.270        0.000 1872.034    0.000 1872.034
983.00  1488.224  333.285    0.000  333.285       60.441 1497.785    0.000 1497.785        0.000 2020.723    0.000 2020.723
984.00  1538.430  281.751    0.000  281.751      214.182 1237.430    0.000 1237.430       80.226 2034.898    0.000 2034.898
985.00  1480.459  322.765    0.000  322.765       72.288 1326.146    0.000 1326.146        0.000 1901.893    0.000 1901.893
986.00  1448.786  367.724    0.000  367.724      145.872 1281.664    0.000 1281.664        0.000 1905.512    0.000 1905.512
987.00  1451.780  313.184    0.000  313.184       40.294 1240.073    0.000 1240.073        0.000 1554.750    0.000 1554.750
988.00  1521.173  301.795    0.000  301.795      141.073 1178.637    0.000 1178.637        0.000 1793.417    0.000 1793.417
989.00  1531.951  267.540    0.000  267.540      101.514 1241.497    0.000 1241.497        0.000 1916.770    0.000 1916.770
990.00  1474.935  278.200    0.000  278.200       54.950 1308.899    0.000 1308.899        0.000 2066.466    0.000 2066.466
991.00  1449.717  294.110    0.000  294.110      174.926 1251.404    0.000 1251.404        0.000 1836.646    0.000 1836.646
992.00  1397.412  378.072    0.000  378.072      168.441 1159.048    0.000 1159.048       49.764 1791.707    0.000 1791.707
993.00  1315.313  367.729    0.000  367.729      146.823 1105.316    0.000 1105.316       19.906 1583.000    0.000 1583.000
994.00  1472.261  330.467    0.000  330.467      202.164 1205.963    0.000 1205.963       69.670 1764.363    0.000 1764.363
995.00  1434.386  342.960    0.000  342.960      180.460 1192.603    0.000 1192.603       49.764 1768.485    0.000 1768.485
996.00  1482.480  255.565    0.000  255.565       85.690 1197.741    0.000 1197.741        0.000 1583.805    0.000 1583.805
997.00  1452.310  283.002    0.000  283.002       69.261 1163.161    0.000 1163.161        0.000 1560.782    0.000 1560.782
998.00  1456.579  339.223    0.000  339.223       83.008 1238.686    0.000 1238.686        0.000 1881.786    0.000 1881.786
999.00  1535.242  299.533    0.000  299.533      131.819 1290.349    0.000 1290.349        0.000 1967.038    0.000 1967.038
1000.00  1430.306  353.965    0.000  353.965       84.566 1211.528    0.000 1211.528        0.000 1598.080    0.000 1598.080
1001.00  1300.981  396.155    0.000  396.155      119.584 1271.281    0.000 1271.281        0.000 1695.296    0.000 1695.296
1002.00  1565.546  309.887    0.000  309.887       18.158 1283.263    0.000 1283.263        0.000 1759.135    0.000 1759.135
1003.00  1422.703  302.331    0.000  302.331        0.000 1282.352    0.000 1282.352        0.000 1647.644    0.000 1647.644
1004.00  1435.152  340.967    0.000  340.967        0.000 1327.227    0.000 1327.227        0.000 1712.387    0.000 1712.387
1005.00  1490.285  287.072    0.000  287.072       60.096 1282.488    0.000 1282.488        0.000 1904.305    0.000 1904.305
1006.00  1406.742  305.277    0.000  305.277       56.766 1274.491    0.000 1274.491        0.000 1952.461    0.000 1952.461
1007.00  1420.202  425.792    0.000  425.792       47.212 1377.256    0.000 1377.256        0.000 1866.103    0.000 1866.103
1008.00  1438.269  378.435    0.000  378.435       14.527 1386.937    0.000 1386.937        0.000 1786.179    0.000 1786.179
1009.00  1363.884  441.533    0.000  441.533        1.902 1419.965    0.000 1419.965        0.000 1793.919    0.000 1793.919
1010.00  1443.601  313.314    0.000  313.314        5.448 1336.397    0.000 1336.397        0.000 1685.444    0.000 1685.444
1011.00  1475.401  342.720    0.000  342.720       22.828 1285.459    0.000 1285.459        0.000 1539.067    0.000 1539.067
1012.00  1252.078  457.428    0.000  457.428        3.632 1280.572    0.000 1280.572        0.000 1504.986    0.000 1504.986
1013.00  1306.302  424.463    0.000  424.463       14.873 1271.414    0.000 1271.414        0.000 1697.908    0.000 1697.908
1014.00  1498.109  297.585    0.000  297.585      122.266 1222.951    0.000 1222.951        0.000 1804.275    0.000 1804.275
1015.00  1510.085  274.679    0.000  274.679       71.423 1353.814    0.000 1353.814        0.000 2000.716    0.000 2000.716
1016.00  1428.351  347.806    0.000  347.806       24.384 1273.354    0.000 1273.354        0.000 1539.972    0.000 1539.972
1017.00  1582.166  308.364    0.000  308.364       50.497 1484.732    0.000 1484.732        0.000 1831.519    0.000 1831.519
1018.00  1590.570  335.302    0.000  335.302       84.307 1352.261    0.000 1352.261        0.000 1918.881    0.000 1918.881
1019.00  1536.448  303.592    0.000  303.592       76.827 1281.491    0.000 1281.491        0.000 1764.765    0.000 1764.765
1020.00  1493.710  311.796    0.000  311.796      142.500 1301.848    0.000 1301.848        0.000 1824.179    0.000 1824.179
1021.00  1400.496  320.454    0.000  320.454        1.816 1282.046    0.000 1282.046        0.000 1646.236    0.000 1646.236
1022.00  1306.745  375.059    0.000  375.059       15.218 1325.192    0.000 1325.192        0.000 1665.639    0.000 1665.639
1023.00  1330.103  373.948    0.000  373.948       72.634 1205.910    0.000 1205.910        0.000 1615.372    0.000 1615.372
1024.00  1367.654  377.915    0.000  377.915      126.503 1248.368    0.000 1248.368        0.000 1718.218    0.000 1718.218
1025.00  1369.648  365.293    0.000  365.293      136.707 1133.365    0.000 1133.365        0.000 1702.032    0.000 1702.032
1026.00  1367.396  442.110    0.000  442.110       19.974 1473.664    0.000 1473.664        0.000 1974.577    0.000 1974.577
1027.00  1392.269  370.448    0.000  370.448       50.930 1273.358    0.000 1273.358        0.000 1688.259    0.000 1688.259
1028.00  1501.017  338.704    0.000  338.704       93.169 1382.958    0.000 1382.958        0.000 1867.610    0.000 1867.610
1029.00  1492.841  306.832    0.000  306.832       46.260 1302.366    0.000 1302.366        0.000 1906.516    0.000 1906.516
1030.00  1466.345  302.476    0.000  302.476       22.222 1307.201    0.000 1307.201        0.000 1691.877    0.000 1691.877
1031.00  1382.561  380.738    0.000  380.738       32.728 1328.132    0.000 1328.132        0.000 1719.122    0.000 1719.122
1032.00  1456.559  352.173    0.000  352.173       42.239 1410.454    0.000 1410.454        0.000 1987.647    0.000 1987.647
1033.00  1507.621  301.709    0.000  301.709       82.793 1358.269    0.000 1358.269        0.000 1773.812    0.000 1773.812
1034.00  1574.686  299.812    0.000  299.812      207.693 1236.432    0.000 1236.432        0.000 1890.331    0.000 1890.331
1035.00  1409.620  344.949    0.000  344.949      176.655 1147.667    0.000 1147.667        0.000 1713.292    0.000 1713.292
1036.00  1427.960  363.521    0.000  363.521       64.246 1277.715    0.000 1277.715        0.000 1666.041    0.000 1666.041
1037.00  1365.892  351.897    0.000  351.897       61.306 1263.707    0.000 1263.707        0.000 1671.367    0.000 1671.367
1038.00  1434.126  408.499    0.000  408.499        0.000 1396.174    0.000 1396.174        0.000 1877.965    0.000 1877.965
1039.00  1369.590  466.615    0.000  466.615        0.000 1507.802    0.000 1507.802        0.000 2013.987    0.000 2013.987
1040.00  1283.468  553.352    0.000  553.352        0.000 1399.460    0.000 1399.460        0.000 1643.017    0.000 1643.017
1041.00  1322.083  504.914    0.000  504.914        0.000 1389.345    0.000 1389.345        0.000 1760.039    0.000 1760.039
1042.00  1300.934  503.645    0.000  503.645        1.816 1381.784    0.000 1381.784        0.000 1601.901    0.000 1601.901
1043.00  1363.742  522.353    0.000  522.353        0.000 1404.522    0.000 1404.522        0.000 1885.505    0.000 1885.505
1044.00  1254.189  487.363    0.000  487.363        0.000 1397.732    0.000 1397.732        0.000 1848.407    0.000 1848.407
1045.00  1359.690  465.464    0.000  465.464       14.613 1487.452    0.000 1487.452        0.000 1892.443    0.000 1892.443
1046.00  1332.347  431.302    0.000  431.302       11.153 1382.606    0.000 1382.606        0.000 1641.913    0.000 1641.913
1047.00  1339.933  378.719    0.000  378.719        0.000 1426.316    0.000 1426.316        0.000 1805.782    0.000 1805.782
1048.00  1492.316  366.069    0.000  366.069       28.448 1413.172    0.000 1413.172        0.000 1598.583    0.000 1598.583
1049.00  1437.364  353.650    0.000  353.650       51.362 1312.001    0.000 1312.001        0.000 1830.914    0.000 1830.914
1050.00  1468.472  400.103    0.000  400.103        0.000 1397.093    0.000 1397.093        0.000 1751.997    0.000 1751.997
