# Supplementary material for: N-Glycans modulate tilting of HIV-1 envelope glycoprotein
Source: Nat Commun. 2026 Apr 15;17:5206. doi: 10.1038/s41467-026-71874-2 (PMC13254402; doi:10.1038/s41467-026-71874-2)
Supplement: Supplementary file 8 — Source Data [file 41467_2026_71874_MOESM8_ESM.zip › source_data/1_Main_Text_Figures/4_Figure_5/3_Raw_data/CD4/CD4.C.2.txt]

#ASA ANALYSIS
#SIM_TIME  ASA1.4 TotOccl1.4 ShldMem1.4 ShldGly1.4   ASA7.2 TotOccl7.2 ShldMem7.2 ShldGly7.2   ASA18.6 TotOccl18.6 ShldMem18.6 ShldGly18.6

  0.00  1574.912  253.452    0.000  253.452      152.918 1596.705    0.000 1596.705        0.000 2845.875    0.000 2845.875
  1.00  1556.678  332.957    0.000  332.957      102.032 1439.281    0.000 1439.281        0.000 2469.980    0.000 2469.980
  2.00  1753.393  290.936    0.000  290.936       66.407 1592.829    0.000 1592.829        0.000 2706.542    0.000 2706.542
  3.00  1397.327  350.459    0.000  350.459       82.750 1324.269    0.000 1324.269       30.462 2284.606    0.000 2284.606
  4.00  1516.931  420.439    0.000  420.439      127.454 1478.308    0.000 1478.308       50.769 2682.616    0.000 2682.616
  5.00  1594.516  382.604    0.000  382.604      107.479 1427.163    0.000 1427.163        0.000 2457.721    0.000 2457.721
  6.00  1561.465  375.413    0.000  375.413       63.337 1455.692    0.000 1455.692        0.000 2472.904    0.000 2472.904
  7.00  1638.307  311.050    0.000  311.050      209.209 1311.586    0.000 1311.586      130.995 2378.905    0.000 2378.905
  8.00  1430.821  415.907    0.000  415.907      136.966 1356.426    0.000 1356.426       60.923 2314.264    0.000 2314.264
  9.00  1555.194  320.311    0.000  320.311       85.085 1364.630    0.000 1364.630        0.000 2595.851    0.000 2595.851
 10.00  1599.442  283.660    0.000  283.660      145.915 1437.921    0.000 1437.921      152.308 2761.127    0.000 2761.127
 11.00  1547.992  312.612    0.000  312.612      147.861 1308.994    0.000 1308.994       29.858 2469.186    0.000 2469.186
 12.00  1544.931  270.494    0.000  270.494       83.269 1465.325    0.000 1465.325       10.154 2726.347    0.000 2726.347
 13.00  1510.939  257.182    0.000  257.182       60.787 1458.971    0.000 1458.971       30.462 2573.636    0.000 2573.636
 14.00  1581.138  191.622    0.000  191.622      125.898 1438.309    0.000 1438.309        0.000 2906.607    0.000 2906.607
 15.00  1540.047  316.704    0.000  316.704       24.730 1527.582    0.000 1527.582        0.000 2763.345    0.000 2763.345
 16.00  1606.082  313.375    0.000  313.375      142.067 1520.716    0.000 1520.716       10.154 2775.710    0.000 2775.710
 17.00  1550.826  330.407    0.000  330.407       82.318 1515.739    0.000 1515.739        0.000 2381.317    0.000 2381.317
 18.00  1469.334  272.322    0.000  272.322      121.920 1365.672    0.000 1365.672       10.154 2630.440    0.000 2630.440
 19.00  1635.651  245.801    0.000  245.801      129.789 1366.451    0.000 1366.451        0.000 2582.787    0.000 2582.787
 20.00  1555.834  301.031    0.000  301.031       33.204 1531.469    0.000 1531.469        0.000 2346.530    0.000 2346.530
 21.00  1607.907  290.705    0.000  290.705       61.652 1471.340    0.000 1471.340        0.000 2481.656    0.000 2481.656
 22.00  1589.313  209.259    0.000  209.259       26.546 1496.972    0.000 1496.972        0.000 2429.168    0.000 2429.168
 23.00  1705.539  226.348    0.000  226.348        3.805 1501.587    0.000 1501.587        0.000 2666.018    0.000 2666.018
 24.00  1576.722  255.872    0.000  255.872       14.527 1447.431    0.000 1447.431        0.000 2407.156    0.000 2407.156
 25.00  1533.049  249.866    0.000  249.866      114.657 1433.679    0.000 1433.679        0.000 2707.249    0.000 2707.249
 26.00  1531.559  237.983    0.000  237.983       41.245 1380.167    0.000 1380.167        0.000 2340.609    0.000 2340.609
 27.00  1611.112  179.706    0.000  179.706      201.385 1295.865    0.000 1295.865       39.811 2440.543    0.000 2440.543
 28.00  1551.475  152.255    0.000  152.255       28.275 1300.216    0.000 1300.216        0.000 1899.455    0.000 1899.455
 29.00  1558.076  139.754    0.000  139.754       66.926 1473.380    0.000 1473.380        0.000 2524.376    0.000 2524.376
 30.00  1594.445  146.638    0.000  146.638       91.570 1321.360    0.000 1321.360        0.000 2074.792    0.000 2074.792
 31.00  1590.114  157.176    0.000  157.176       54.647 1242.677    0.000 1242.677        0.000 1950.340    0.000 1950.340
 32.00  1636.064  125.815    0.000  125.815      127.195 1215.715    0.000 1215.715       81.231 2247.820    0.000 2247.820
 33.00  1554.586  115.548    0.000  115.548       22.482 1244.535    0.000 1244.535        0.000 1814.215    0.000 1814.215
 34.00  1605.287  188.070    0.000  188.070       59.274 1267.244    0.000 1267.244        0.000 1998.795    0.000 1998.795
 35.00  1489.365  260.167    0.000  260.167      119.240 1255.394    0.000 1255.394      139.339 1957.479    0.000 1957.479
 36.00  1575.048  197.851    0.000  197.851       79.551 1294.438    0.000 1294.438       89.977 2048.759    0.000 2048.759
 37.00  1598.033  250.177    0.000  250.177       61.306 1289.771    0.000 1289.771       20.308 2145.673    0.000 2145.673
 38.00  1376.284  345.853    0.000  345.853       58.971 1392.314    0.000 1392.314        0.000 2438.025    0.000 2438.025
 39.00  1464.930  305.464    0.000  305.464       60.355 1309.169    0.000 1309.169        0.000 2199.753    0.000 2199.753
 40.00  1397.343  298.161    0.000  298.161        9.511 1156.343    0.000 1156.343        0.000 1617.462    0.000 1617.462
 41.00  1452.341  292.802    0.000  292.802       50.022 1285.825    0.000 1285.825        0.000 1941.381    0.000 1941.381
 42.00  1563.447  227.647    0.000  227.647       30.004 1276.792    0.000 1276.792        0.000 1996.679    0.000 1996.679
 43.00  1622.365  210.576    0.000  210.576       65.846 1293.914    0.000 1293.914        0.000 2146.976    0.000 2146.976
 44.00  1544.163  220.406    0.000  220.406       84.003 1273.981    0.000 1273.981      109.481 2196.132    0.000 2196.132
 45.00  1592.082  252.396    0.000  252.396       69.391 1231.001    0.000 1231.001       69.670 1745.143    0.000 1745.143
 46.00  1568.532  265.409    0.000  265.409      113.620 1284.884    0.000 1284.884       49.764 2216.139    0.000 2216.139
 47.00  1500.827  257.321    0.000  257.321      115.737 1272.562    0.000 1272.562      159.647 2026.533    0.000 2026.533
 48.00  1528.927  239.294    0.000  239.294       85.690 1257.474    0.000 1257.474        0.000 2165.474    0.000 2165.474
 49.00  1607.847  250.612    0.000  250.612      109.555 1397.679    0.000 1397.679       59.717 2577.959    0.000 2577.959
 50.00  1603.602  255.941    0.000  255.941       20.234 1458.973    0.000 1458.973        0.000 2760.614    0.000 2760.614
 51.00  1412.063  304.114    0.000  304.114       25.422 1379.477    0.000 1379.477        0.000 2303.304    0.000 2303.304
 52.00  1520.388  341.851    0.000  341.851       82.059 1524.731    0.000 1524.731       59.717 2611.027    0.000 2611.027
 53.00  1496.708  290.989    0.000  290.989        5.448 1381.329    0.000 1381.329        0.000 2377.495    0.000 2377.495
 54.00  1543.877  348.711    0.000  348.711       47.212 1393.436    0.000 1393.436        0.000 2398.707    0.000 2398.707
 55.00  1409.125  354.490    0.000  354.490       38.219 1386.952    0.000 1386.952        0.000 2275.654    0.000 2275.654
 56.00  1436.064  399.585    0.000  399.585       52.659 1453.102    0.000 1453.102        9.953 2295.662    0.000 2295.662
 57.00  1547.400  309.331    0.000  309.331        1.902 1363.477    0.000 1363.477        0.000 2017.888    0.000 2017.888
 58.00  1579.713  280.967    0.000  280.967      120.969 1353.148    0.000 1353.148       79.623 2390.665    0.000 2390.665
 59.00  1531.021  320.170    0.000  320.170       85.777 1379.302    0.000 1379.302       99.528 2150.091    0.000 2150.091
 60.00  1593.117  326.522    0.000  326.522       45.396 1350.566    0.000 1350.566        0.000 2194.831    0.000 2194.831
 61.00  1590.843  319.347    0.000  319.347       89.754 1231.361    0.000 1231.361       29.858 1966.414    0.000 1966.414
 62.00  1545.895  298.743    0.000  298.743       87.592 1531.445    0.000 1531.445       10.154 2409.868    0.000 2409.868
 63.00  1632.033  241.027    0.000  241.027       71.423 1447.354    0.000 1447.354        0.000 2256.255    0.000 2256.255
 64.00  1568.008  321.714    0.000  321.714        5.707 1592.265    0.000 1592.265        0.000 2324.309    0.000 2324.309
 65.00  1546.928  378.238    0.000  378.238       34.501 1535.241    0.000 1535.241        0.000 2630.636    0.000 2630.636
 66.00  1577.561  340.341    0.000  340.341       15.218 1661.870    0.000 1661.870        0.000 2551.417    0.000 2551.417
 67.00  1567.792  317.144    0.000  317.144       88.673 1534.810    0.000 1534.810        0.000 2595.351    0.000 2595.351
 68.00  1478.274  318.938    0.000  318.938      261.349 1245.836    0.000 1245.836        0.000 2441.936    0.000 2441.936
 69.00  1458.218  332.836    0.000  332.836      165.587 1392.961    0.000 1392.961        0.000 2630.441    0.000 2630.441
 70.00  1520.542  244.479    0.000  244.479      161.090 1376.747    0.000 1376.747        0.000 2361.711    0.000 2361.711
 71.00  1392.659  217.623    0.000  217.623      144.747 1193.695    0.000 1193.695        0.000 2289.329    0.000 2289.329
 72.00  1452.586  243.589    0.000  243.589      104.454 1278.695    0.000 1278.695        0.000 2357.893    0.000 2357.893
 73.00  1577.145  258.589    0.000  258.589      135.149 1424.821    0.000 1424.821        0.000 2341.001    0.000 2341.001
 74.00  1623.581  234.472    0.000  234.472      151.406 1456.692    0.000 1456.692        9.953 2648.938    0.000 2648.938
 75.00  1614.202  225.163    0.000  225.163      144.921 1384.065    0.000 1384.065        0.000 2490.605    0.000 2490.605
 76.00  1521.419  237.222    0.000  237.222      184.436 1416.873    0.000 1416.873        0.000 2463.255    0.000 2463.255
 77.00  1436.310  300.355    0.000  300.355      157.414 1229.850    0.000 1229.850        0.000 2150.804    0.000 2150.804
 78.00  1488.006  230.497    0.000  230.497      178.556 1197.977    0.000 1197.977        0.000 2371.769    0.000 2371.769
 79.00  1575.910  180.621    0.000  180.621      165.846 1305.634    0.000 1305.634        0.000 2605.508    0.000 2605.508
 80.00  1674.651  210.720    0.000  210.720      257.589 1279.173    0.000 1279.173       10.154 2815.027    0.000 2815.027
 81.00  1529.301  242.236    0.000  242.236      295.114 1238.276    0.000 1238.276        0.000 2736.909    0.000 2736.909
 82.00  1553.680  258.411    0.000  258.411      310.248 1202.302    0.000 1202.302        0.000 2460.944    0.000 2460.944
 83.00  1521.338  231.310    0.000  231.310      277.477 1285.622    0.000 1285.622        0.000 2714.190    0.000 2714.190
 84.00  1599.412  225.607    0.000  225.607      248.337 1323.924    0.000 1323.924        9.953 2670.356    0.000 2670.356
 85.00  1551.564  183.372    0.000  183.372      253.179 1280.816    0.000 1280.816        0.000 2684.025    0.000 2684.025
 86.00  1622.448  175.116    0.000  175.116      293.296 1264.693    0.000 1264.693        0.000 2779.132    0.000 2779.132
 87.00  1528.176  267.960    0.000  267.960      236.923 1299.496    0.000 1299.496        0.000 2700.813    0.000 2700.813
 88.00  1675.018  195.802    0.000  195.802      226.503 1205.632    0.000 1205.632        0.000 2513.215    0.000 2513.215
 89.00  1609.688  215.842    0.000  215.842      206.227 1186.307    0.000 1186.307        0.000 2411.078    0.000 2411.078
 90.00  1591.457  243.917    0.000  243.917      198.704 1299.624    0.000 1299.624        0.000 2560.971    0.000 2560.971
 91.00  1608.827  248.458    0.000  248.458      219.845 1282.630    0.000 1282.630        0.000 2579.975    0.000 2579.975
 92.00  1556.458  273.300    0.000  273.300      124.988 1363.566    0.000 1363.566        0.000 2465.463    0.000 2465.463
 93.00  1523.602  294.941    0.000  294.941      138.522 1275.078    0.000 1275.078        0.000 2436.317    0.000 2436.317
 94.00  1517.016  265.509    0.000  265.509      313.662 1263.748    0.000 1263.748       39.811 2650.255    0.000 2650.255
 95.00  1475.400  327.741    0.000  327.741      228.492 1331.102    0.000 1331.102        0.000 2477.836    0.000 2477.836
 96.00  1527.025  286.183    0.000  286.183      254.390 1302.609    0.000 1302.609        0.000 2573.540    0.000 2573.540
 97.00  1567.611  270.357    0.000  270.357      186.207 1233.008    0.000 1233.008        0.000 2368.858    0.000 2368.858
 98.00  1527.373  295.135    0.000  295.135      247.774 1302.091    0.000 1302.091        9.953 2831.412    0.000 2831.412
 99.00  1507.047  281.766    0.000  281.766      228.103 1214.464    0.000 1214.464        0.000 2486.687    0.000 2486.687
100.00  1589.492  270.757    0.000  270.757      149.331 1353.450    0.000 1353.450        0.000 2673.771    0.000 2673.771
101.00  1537.716  249.197    0.000  249.197      174.838 1258.380    0.000 1258.380        0.000 2483.158    0.000 2483.158
102.00  1548.726  281.238    0.000  281.238      157.240 1262.012    0.000 1262.012        0.000 2627.229    0.000 2627.229
103.00  1496.644  266.316    0.000  266.316      203.114 1239.450    0.000 1239.450        0.000 2627.531    0.000 2627.531
104.00  1493.364  222.482    0.000  222.482      195.807 1236.982    0.000 1236.982        0.000 2429.276    0.000 2429.276
105.00  1481.017  250.939    0.000  250.939      211.761 1239.096    0.000 1239.096        0.000 2499.952    0.000 2499.952
106.00  1513.074  280.219    0.000  280.219      212.885 1267.675    0.000 1267.675       19.906 2558.160    0.000 2558.160
107.00  1495.229  264.931    0.000  264.931      245.699 1305.893    0.000 1305.893        9.953 2542.276    0.000 2542.276
108.00  1484.335  289.079    0.000  289.079      221.012 1226.955    0.000 1226.955        0.000 2372.879    0.000 2372.879
109.00  1507.452  271.776    0.000  271.776      208.821 1239.614    0.000 1239.614        0.000 2259.270    0.000 2259.270
110.00  1598.934  225.114    0.000  225.114      172.677 1287.047    0.000 1287.047        0.000 2359.106    0.000 2359.106
111.00  1527.353  284.270    0.000  284.270      176.914 1309.438    0.000 1309.438       20.107 2306.729    0.000 2306.729
112.00  1545.285  349.766    0.000  349.766      199.223 1267.414    0.000 1267.414        0.000 2375.994    0.000 2375.994
113.00  1439.746  346.233    0.000  346.233      188.456 1405.852    0.000 1405.852        0.000 2717.408    0.000 2717.408
114.00  1449.133  385.759    0.000  385.759      184.956 1370.360    0.000 1370.360        0.000 2335.986    0.000 2335.986
115.00  1494.101  352.362    0.000  352.362       68.915 1358.513    0.000 1358.513        0.000 2157.333    0.000 2157.333
116.00  1445.901  367.139    0.000  367.139      170.861 1338.365    0.000 1338.365        0.000 2259.174    0.000 2259.174
117.00  1433.393  415.236    0.000  415.236      182.447 1289.344    0.000 1289.344        9.953 2257.873    0.000 2257.873
118.00  1484.503  337.292    0.000  337.292      113.533 1455.180    0.000 1455.180        0.000 2480.952    0.000 2480.952
119.00  1537.290  369.714    0.000  369.714       49.027 1423.448    0.000 1423.448        0.000 2300.287    0.000 2300.287
120.00  1535.163  280.240    0.000  280.240       47.298 1407.616    0.000 1407.616        0.000 2237.756    0.000 2237.756
121.00  1502.444  317.167    0.000  317.167       57.329 1402.519    0.000 1402.519        0.000 2285.007    0.000 2285.007
122.00  1544.565  331.037    0.000  331.037       80.718 1450.723    0.000 1450.723        0.000 2493.619    0.000 2493.619
123.00  1436.883  303.818    0.000  303.818       62.344 1490.846    0.000 1490.846        0.000 2256.153    0.000 2256.153
124.00  1409.904  357.861    0.000  357.861       29.053 1354.189    0.000 1354.189        0.000 2077.306    0.000 2077.306
125.00  1510.424  328.903    0.000  328.903       94.424 1362.614    0.000 1362.614       79.623 2209.813    0.000 2209.813
126.00  1454.646  357.013    0.000  357.013       16.429 1329.455    0.000 1329.455        0.000 2173.615    0.000 2173.615
127.00  1499.191  276.255    0.000  276.255      171.596 1327.468    0.000 1327.468        0.000 2437.919    0.000 2437.919
128.00  1408.097  302.208    0.000  302.208      156.853 1241.685    0.000 1241.685        0.000 2354.776    0.000 2354.776
129.00  1450.225  289.818    0.000  289.818      214.010 1333.781    0.000 1333.781        9.953 2648.242    0.000 2648.242
130.00  1537.879  259.271    0.000  259.271      288.544 1152.733    0.000 1152.733       49.764 2250.333    0.000 2250.333
131.00  1479.228  257.168    0.000  257.168      249.589 1135.211    0.000 1135.211        0.000 1954.455    0.000 1954.455
132.00  1431.486  268.654    0.000  268.654      302.591 1210.400    0.000 1210.400      170.002 2542.682    0.000 2542.682
133.00  1550.104  233.101    0.000  233.101      272.981 1211.613    0.000 1211.613       19.906 2341.622    0.000 2341.622
134.00  1500.569  280.609    0.000  280.609      277.217 1171.224    0.000 1171.224        0.000 2075.105    0.000 2075.105
135.00  1538.560  275.583    0.000  275.583      253.131 1175.513    0.000 1175.513       89.575 2098.733    0.000 2098.733
136.00  1539.487  303.416    0.000  303.416      277.909 1166.308    0.000 1166.308      159.245 2008.151    0.000 2008.151
137.00  1564.909  269.439    0.000  269.439      380.025 1266.647    0.000 1266.647      228.915 2670.464    0.000 2670.464
138.00  1544.193  346.779    0.000  346.779      368.609 1289.777    0.000 1289.777      109.481 2626.028    0.000 2626.028
139.00  1527.446  333.177    0.000  333.177      317.121 1327.954    0.000 1327.954      159.245 2637.087    0.000 2637.087
140.00  1518.775  355.003    0.000  355.003      323.000 1225.448    0.000 1225.448       49.764 2562.693    0.000 2562.693
141.00  1472.774  341.664    0.000  341.664      256.248 1269.411    0.000 1269.411       49.764 2367.554    0.000 2367.554
142.00  1587.947  325.008    0.000  325.008      343.019 1342.048    0.000 1342.048      169.198 2531.928    0.000 2531.928
143.00  1498.547  357.493    0.000  357.493      298.011 1293.975    0.000 1293.975       79.623 2626.633    0.000 2626.633
144.00  1511.590  333.625    0.000  333.625      234.502 1317.912    0.000 1317.912       39.811 2335.280    0.000 2335.280
145.00  1476.364  365.604    0.000  365.604      201.731 1408.192    0.000 1408.192        9.953 2603.001    0.000 2603.001
146.00  1497.048  344.937    0.000  344.937      223.303 1307.590    0.000 1307.590        0.000 2260.786    0.000 2260.786
147.00  1592.951  263.839    0.000  263.839      200.607 1339.008    0.000 1339.008       19.906 2531.115    0.000 2531.115
148.00  1441.785  330.149    0.000  330.149      115.608 1436.676    0.000 1436.676        0.000 2454.510    0.000 2454.510
149.00  1561.532  318.590    0.000  318.590      178.471 1410.038    0.000 1410.038        0.000 2452.698    0.000 2452.698
150.00  1541.195  253.302    0.000  253.302      130.827 1334.165    0.000 1334.165        0.000 2367.243    0.000 2367.243
151.00  1551.112  233.521    0.000  233.521      143.192 1363.041    0.000 1363.041        0.000 2799.738    0.000 2799.738
152.00  1542.649  254.053    0.000  254.053       69.607 1412.385    0.000 1412.385        0.000 2632.555    0.000 2632.555
153.00  1529.374  210.864    0.000  210.864       98.487 1341.428    0.000 1341.428        0.000 2269.728    0.000 2269.728
154.00  1547.522  217.404    0.000  217.404       79.551 1408.788    0.000 1408.788        0.000 2388.156    0.000 2388.156
155.00  1509.576  267.798    0.000  267.798       80.243 1381.938    0.000 1381.938        0.000 2529.104    0.000 2529.104
156.00  1388.681  297.791    0.000  297.791       91.916 1433.601    0.000 1433.601        0.000 2630.842    0.000 2630.842
157.00  1515.039  265.949    0.000  265.949      130.740 1329.187    0.000 1329.187        9.953 2420.325    0.000 2420.325
158.00  1477.398  317.352    0.000  317.352       66.840 1389.946    0.000 1389.946        0.000 2347.344    0.000 2347.344
159.00  1526.169  225.753    0.000  225.753      148.898 1289.033    0.000 1289.033        0.000 2395.297    0.000 2395.297
160.00  1637.818  222.251    0.000  222.251      119.932 1304.813    0.000 1304.813        0.000 2685.434    0.000 2685.434
161.00  1549.279  197.222    0.000  197.222      157.978 1287.430    0.000 1287.430        0.000 2430.684    0.000 2430.684
162.00  1600.872  199.752    0.000  199.752      220.495 1236.245    0.000 1236.245        9.953 2472.909    0.000 2472.909
163.00  1620.499  248.014    0.000  248.014      327.629 1276.502    0.000 1276.502      109.481 2636.886    0.000 2636.886
164.00  1582.006  190.159    0.000  190.159      231.476 1284.841    0.000 1284.841       49.764 2816.230    0.000 2816.230
165.00  1535.715  226.721    0.000  226.721      169.046 1196.111    0.000 1196.111       19.906 2211.014    0.000 2211.014
166.00  1568.927  196.261    0.000  196.261      212.107 1317.255    0.000 1317.255        0.000 2378.803    0.000 2378.803
167.00  1652.282  199.713    0.000  199.713      307.050 1267.064    0.000 1267.064       29.858 2661.406    0.000 2661.406
168.00  1552.717  207.650    0.000  207.650      205.449 1196.718    0.000 1196.718       49.764 2368.046    0.000 2368.046
169.00  1585.463  259.047    0.000  259.047      184.091 1291.148    0.000 1291.148        0.000 2347.343    0.000 2347.343
170.00  1563.576  199.712    0.000  199.712      326.937 1312.940    0.000 1312.940       69.670 2549.019    0.000 2549.019
171.00  1528.633  255.604    0.000  255.604      307.828 1286.647    0.000 1286.647       19.906 2598.575    0.000 2598.575
172.00  1497.315  287.687    0.000  287.687      264.594 1318.731    0.000 1318.731        9.953 2429.577    0.000 2429.577
173.00  1503.417  239.817    0.000  239.817      243.495 1239.835    0.000 1239.835       19.906 2428.574    0.000 2428.574
174.00  1585.161  214.784    0.000  214.784      164.376 1384.015    0.000 1384.015        0.000 2231.427    0.000 2231.427
175.00  1526.625  217.234    0.000  217.234      141.030 1399.629    0.000 1399.629        0.000 2628.738    0.000 2628.738
176.00  1579.107  224.969    0.000  224.969      148.985 1302.821    0.000 1302.821        9.953 2540.766    0.000 2540.766
177.00  1539.521  263.829    0.000  263.829      201.212 1435.587    0.000 1435.587        0.000 2644.414    0.000 2644.414
178.00  1546.570  226.522    0.000  226.522      232.254 1199.026    0.000 1199.026        0.000 2333.373    0.000 2333.373
179.00  1549.978  203.762    0.000  203.762      147.861 1280.659    0.000 1280.659        0.000 2404.755    0.000 2404.755
180.00  1544.010  274.301    0.000  274.301      184.697 1234.727    0.000 1234.727        0.000 2347.844    0.000 2347.844
181.00  1585.906  239.814    0.000  239.814      219.457 1279.523    0.000 1279.523        9.953 2444.764    0.000 2444.764
182.00  1584.927  183.038    0.000  183.038      222.916 1330.059    0.000 1330.059       29.858 2518.756    0.000 2518.756
183.00  1581.926  243.733    0.000  243.733      272.116 1362.999    0.000 1362.999       19.906 2489.998    0.000 2489.998
184.00  1612.256  196.492    0.000  196.492      273.673 1263.176    0.000 1263.176       89.575 2335.184    0.000 2335.184
185.00  1587.614  243.012    0.000  243.012      223.608 1306.326    0.000 1306.326        0.000 2602.194    0.000 2602.194
186.00  1586.992  244.042    0.000  244.042      223.348 1345.841    0.000 1345.841        0.000 2633.161    0.000 2633.161
187.00  1616.511  239.349    0.000  239.349      209.253 1318.002    0.000 1318.002        0.000 2536.647    0.000 2536.647
188.00  1569.182  254.211    0.000  254.211      269.263 1305.206    0.000 1305.206       79.623 2364.136    0.000 2364.136
189.00  1528.216  316.691    0.000  316.691      269.436 1335.162    0.000 1335.162        0.000 2556.456    0.000 2556.456
190.00  1559.251  262.491    0.000  262.491      259.665 1309.124    0.000 1309.124       59.717 2511.814    0.000 2511.814
191.00  1568.380  251.182    0.000  251.182      239.864 1357.592    0.000 1357.592        0.000 2621.694    0.000 2621.694
192.00  1534.141  317.091    0.000  317.091      188.674 1368.658    0.000 1368.658        0.000 2502.362    0.000 2502.362
193.00  1568.630  251.786    0.000  251.786      151.579 1330.669    0.000 1330.669        0.000 2499.354    0.000 2499.354
194.00  1509.271  298.322    0.000  298.322      269.609 1360.278    0.000 1360.278      159.245 2336.485    0.000 2336.485
195.00  1536.213  311.193    0.000  311.193      281.195 1303.339    0.000 1303.339      238.868 2295.770    0.000 2295.770
196.00  1537.966  312.116    0.000  312.116      246.781 1293.864    0.000 1293.864       29.858 2549.108    0.000 2549.108
197.00  1516.296  312.103    0.000  312.103      203.115 1348.997    0.000 1348.997        0.000 2591.835    0.000 2591.835
198.00  1517.667  236.601    0.000  236.601      200.780 1336.371    0.000 1336.371       59.717 2595.958    0.000 2595.958
199.00  1605.050  228.874    0.000  228.874      203.374 1328.902    0.000 1328.902       29.858 2607.925    0.000 2607.925
200.00  1512.693  272.633    0.000  272.633      104.973 1327.726    0.000 1327.726        0.000 2347.138    0.000 2347.138
201.00  1474.463  296.474    0.000  296.474       96.931 1312.848    0.000 1312.848        9.953 2350.656    0.000 2350.656
202.00  1544.576  253.505    0.000  253.505      152.703 1284.831    0.000 1284.831        0.000 2299.484    0.000 2299.484
203.00  1483.967  251.267    0.000  251.267       95.634 1377.011    0.000 1377.011        0.000 2602.897    0.000 2602.897
204.00  1498.947  258.032    0.000  258.032      202.423 1250.724    0.000 1250.724       49.764 2477.229    0.000 2477.229
205.00  1571.825  232.437    0.000  232.437      155.730 1398.323    0.000 1398.323        0.000 2545.893    0.000 2545.893
206.00  1595.581  245.256    0.000  245.256      226.807 1401.654    0.000 1401.654        0.000 2497.643    0.000 2497.643
207.00  1561.633  236.647    0.000  236.647      117.251 1458.376    0.000 1458.376        0.000 2321.810    0.000 2321.810
208.00  1488.868  259.231    0.000  259.231       94.899 1337.972    0.000 1337.972        0.000 2347.339    0.000 2347.339
209.00  1624.189  229.835    0.000  229.835       94.984 1398.806    0.000 1398.806        0.000 2414.397    0.000 2414.397
210.00  1589.296  256.336    0.000  256.336      123.952 1488.430    0.000 1488.430        9.953 2611.743    0.000 2611.743
211.00  1657.515  188.910    0.000  188.910      230.956 1399.100    0.000 1399.100        0.000 2344.927    0.000 2344.927
212.00  1660.916  198.228    0.000  198.228      138.824 1438.919    0.000 1438.919        0.000 2460.741    0.000 2460.741
213.00  1624.452  212.311    0.000  212.311      208.082 1378.090    0.000 1378.090        0.000 2783.650    0.000 2783.650
214.00  1597.554  167.307    0.000  167.307      159.880 1430.015    0.000 1430.015        9.953 2463.861    0.000 2463.861
215.00  1677.511  200.934    0.000  200.934      297.278 1309.618    0.000 1309.618       39.811 2413.396    0.000 2413.396
216.00  1553.307  201.794    0.000  201.794      218.765 1218.435    0.000 1218.435       69.670 2012.070    0.000 2012.070
217.00  1649.302  172.016    0.000  172.016      264.334 1329.360    0.000 1329.360        0.000 2745.346    0.000 2745.346
218.00  1636.432  201.887    0.000  201.887      265.717 1262.099    0.000 1262.099        0.000 2721.631    0.000 2721.631
219.00  1657.604  206.729    0.000  206.729      280.677 1333.001    0.000 1333.001        9.953 2710.563    0.000 2710.563
220.00  1690.547  128.274    0.000  128.274      277.304 1296.280    0.000 1296.280        0.000 2759.417    0.000 2759.417
221.00  1654.555  152.779    0.000  152.779      430.872 1080.077    0.000 1080.077      288.632 2481.953    0.000 2481.953
222.00  1738.286  173.683    0.000  173.683      236.965 1369.613    0.000 1369.613       19.906 2615.563    0.000 2615.563
223.00  1624.956  200.679    0.000  200.679      278.774 1183.400    0.000 1183.400        0.000 2430.878    0.000 2430.878
224.00  1719.049  153.137    0.000  153.137      140.079 1321.242    0.000 1321.242        0.000 2533.530    0.000 2533.530
225.00  1667.962  149.723    0.000  149.723      284.092 1303.086    0.000 1303.086        9.953 2857.849    0.000 2857.849
226.00  1628.955  206.492    0.000  206.492      157.459 1298.970    0.000 1298.970        0.000 2502.355    0.000 2502.355
227.00  1585.615  178.109    0.000  178.109      244.228 1165.822    0.000 1165.822       79.623 2309.748    0.000 2309.748
228.00  1617.001  239.098    0.000  239.098      247.386 1265.938    0.000 1265.938       10.154 2537.350    0.000 2537.350
229.00  1593.555  256.265    0.000  256.265      198.013 1381.763    0.000 1381.763        0.000 2602.490    0.000 2602.490
230.00  1654.636  156.056    0.000  156.056      168.829 1384.842    0.000 1384.842        0.000 2608.727    0.000 2608.727
231.00  1607.030  143.200    0.000  143.200      260.097 1167.339    0.000 1167.339        0.000 2358.701    0.000 2358.701
232.00  1602.822  104.594    0.000  104.594      301.513 1091.068    0.000 1091.068        9.953 2594.556    0.000 2594.556
233.00  1649.361  113.222    0.000  113.222      419.022 1069.143    0.000 1069.143      179.151 2516.034    0.000 2516.034
234.00  1517.675  169.368    0.000  169.368      194.462 1204.299    0.000 1204.299        0.000 2462.758    0.000 2462.758
235.00  1544.373  173.438    0.000  173.438      201.858 1221.289    0.000 1221.289        9.953 2368.454    0.000 2368.454
236.00  1570.636  161.201    0.000  161.201      226.288 1125.924    0.000 1125.924        0.000 2186.493    0.000 2186.493
237.00  1559.618  166.998    0.000  166.998      274.836 1182.692    0.000 1182.692        0.000 2678.205    0.000 2678.205
238.00  1539.240  167.712    0.000  167.712      200.650 1224.534    0.000 1224.534        0.000 2558.969    0.000 2558.969
239.00  1517.312  189.011    0.000  189.011      220.839 1190.120    0.000 1190.120        0.000 2406.758    0.000 2406.758
240.00  1540.952  203.202    0.000  203.202      228.795 1254.060    0.000 1254.060       19.906 2707.654    0.000 2707.654
241.00  1514.388  204.166    0.000  204.166      212.142 1268.769    0.000 1268.769        0.000 2477.231    0.000 2477.231
242.00  1491.618  215.575    0.000  215.575      148.115 1235.209    0.000 1235.209        0.000 2408.868    0.000 2408.868
243.00  1518.790  209.036    0.000  209.036      149.936 1323.713    0.000 1323.713        0.000 2595.661    0.000 2595.661
244.00  1516.002  202.364    0.000  202.364      156.162 1263.234    0.000 1263.234        0.000 2588.930    0.000 2588.930
245.00  1390.186  206.234    0.000  206.234      125.422 1341.690    0.000 1341.690        0.000 2556.544    0.000 2556.544
246.00  1495.135  229.671    0.000  229.671      123.303 1207.377    0.000 1207.377        0.000 2575.458    0.000 2575.458
247.00  1424.281  325.201    0.000  325.201       92.347 1290.944    0.000 1290.944        0.000 2649.150    0.000 2649.150
248.00  1504.173  258.044    0.000  258.044      131.562 1292.590    0.000 1292.590        0.000 2506.289    0.000 2506.289
249.00  1488.151  261.176    0.000  261.176      142.109 1208.288    0.000 1208.288        0.000 2556.257    0.000 2556.257
250.00  1417.831  361.281    0.000  361.281       59.836 1330.242    0.000 1330.242        0.000 2417.216    0.000 2417.216
251.00  1526.264  277.550    0.000  277.550      137.570 1298.510    0.000 1298.510        0.000 2157.035    0.000 2157.035
252.00  1495.026  301.510    0.000  301.510      116.560 1298.985    0.000 1298.985        0.000 2477.132    0.000 2477.132
253.00  1612.556  272.203    0.000  272.203      159.403 1308.540    0.000 1308.540        9.953 2555.150    0.000 2555.150
254.00  1457.154  315.383    0.000  315.383      102.076 1411.614    0.000 1411.614        0.000 2667.142    0.000 2667.142
255.00  1540.358  306.153    0.000  306.153      140.166 1401.533    0.000 1401.533        0.000 2479.643    0.000 2479.643
256.00  1539.084  276.127    0.000  276.127       74.449 1263.967    0.000 1263.967        0.000 2467.983    0.000 2467.983
257.00  1370.886  422.417    0.000  422.417      128.535 1305.851    0.000 1305.851        0.000 2456.119    0.000 2456.119
258.00  1582.697  214.588    0.000  214.588       96.627 1323.062    0.000 1323.062        0.000 2501.059    0.000 2501.059
259.00  1573.907  199.512    0.000  199.512      169.132 1320.776    0.000 1320.776        0.000 2586.717    0.000 2586.717
260.00  1530.476  246.206    0.000  246.206      118.981 1383.553    0.000 1383.553        0.000 2376.502    0.000 2376.502
261.00  1644.023  222.465    0.000  222.465      184.264 1272.531    0.000 1272.531        0.000 2463.063    0.000 2463.063
262.00  1607.991  142.207    0.000  142.207      234.329 1270.056    0.000 1270.056        0.000 2615.167    0.000 2615.167
263.00  1605.464  204.687    0.000  204.687       76.525 1463.016    0.000 1463.016        0.000 2788.184    0.000 2788.184
264.00  1655.642  156.913    0.000  156.913       94.250 1403.303    0.000 1403.303        0.000 2510.806    0.000 2510.806
265.00  1616.158  181.499    0.000  181.499       66.062 1430.329    0.000 1430.329        0.000 2519.656    0.000 2519.656
266.00  1547.932  194.742    0.000  194.742      193.343 1321.293    0.000 1321.293        0.000 2687.450    0.000 2687.450
267.00  1565.121  212.396    0.000  212.396      147.602 1361.028    0.000 1361.028        0.000 2686.849    0.000 2686.849
268.00  1638.063  190.837    0.000  190.837      224.213 1307.544    0.000 1307.544       19.906 2645.927    0.000 2645.927
269.00  1599.800  229.985    0.000  229.985      177.648 1369.707    0.000 1369.707        0.000 2509.800    0.000 2509.800
270.00  1654.089  198.684    0.000  198.684      145.396 1338.198    0.000 1338.198        0.000 2486.480    0.000 2486.480
271.00  1586.660  223.681    0.000  223.681      218.029 1255.098    0.000 1255.098        0.000 2609.529    0.000 2609.529
272.00  1567.242  222.818    0.000  222.818      137.398 1511.381    0.000 1511.381        0.000 2735.993    0.000 2735.993
273.00  1615.293  181.802    0.000  181.802      137.744 1392.007    0.000 1392.007        0.000 2766.850    0.000 2766.850
274.00  1610.695  197.341    0.000  197.341      220.581 1386.428    0.000 1386.428        0.000 2609.521    0.000 2609.521
275.00  1587.553  170.773    0.000  170.773      256.854 1298.409    0.000 1298.409        0.000 2664.211    0.000 2664.211
276.00  1553.835  206.913    0.000  206.913      233.896 1423.868    0.000 1423.868        0.000 2761.525    0.000 2761.525
277.00  1562.678  235.112    0.000  235.112      311.243 1287.082    0.000 1287.082        0.000 2811.796    0.000 2811.796
278.00  1625.000  229.845    0.000  229.845      211.502 1379.338    0.000 1379.338        0.000 2723.221    0.000 2723.221
279.00  1594.862  239.144    0.000  239.144      190.489 1409.179    0.000 1409.179        0.000 2816.222    0.000 2816.222
280.00  1644.682  239.542    0.000  239.542      196.629 1367.453    0.000 1367.453        0.000 2870.005    0.000 2870.005
281.00  1668.312  192.797    0.000  192.797      383.011 1277.196    0.000 1277.196        0.000 2967.839    0.000 2967.839
282.00  1606.667  224.613    0.000  224.613      299.180 1326.812    0.000 1326.812        9.953 2852.315    0.000 2852.315
283.00  1625.203  204.834    0.000  204.834      205.016 1442.581    0.000 1442.581        0.000 2924.585    0.000 2924.585
284.00  1586.420  233.536    0.000  233.536      344.226 1333.735    0.000 1333.735        0.000 2797.925    0.000 2797.925
285.00  1657.387  141.671    0.000  141.671      238.999 1312.553    0.000 1312.553        0.000 2932.037    0.000 2932.037
286.00  1631.193  201.729    0.000  201.729      295.895 1371.776    0.000 1371.776        0.000 2862.362    0.000 2862.362
287.00  1734.900  235.747    0.000  235.747      280.071 1413.327    0.000 1413.327        0.000 2863.069    0.000 2863.069
288.00  1662.865  231.063    0.000  231.063      301.083 1498.367    0.000 1498.367        0.000 2829.396    0.000 2829.396
289.00  1697.729  198.650    0.000  198.650      274.144 1390.228    0.000 1390.228        0.000 2777.610    0.000 2777.610
290.00  1790.212  183.345    0.000  183.345      258.194 1508.496    0.000 1508.496        0.000 2810.799    0.000 2810.799
291.00  1745.260  129.460    0.000  129.460      267.619 1270.916    0.000 1270.916        0.000 2403.228    0.000 2403.228
292.00  1644.247  219.433    0.000  219.433      362.043 1237.350    0.000 1237.350        9.953 2515.017    0.000 2515.017
293.00  1652.938  198.729    0.000  198.729      267.272 1186.384    0.000 1186.384        0.000 2363.310    0.000 2363.310
294.00  1811.259  153.936    0.000  153.936      449.851 1317.733    0.000 1317.733       39.811 2789.680    0.000 2789.680
295.00  1572.820  216.840    0.000  216.840      286.512 1203.981    0.000 1203.981        0.000 2477.927    0.000 2477.927
296.00  1728.629  197.990    0.000  197.990      310.681 1259.019    0.000 1259.019      109.481 2466.056    0.000 2466.056
297.00  1728.963  231.923    0.000  231.923      272.115 1338.367    0.000 1338.367        0.000 2397.000    0.000 2397.000
298.00  1626.521  175.371    0.000  175.371      205.490 1294.396    0.000 1294.396        0.000 2652.958    0.000 2652.958
299.00  1641.734  162.264    0.000  162.264      158.064 1385.878    0.000 1385.878        0.000 2513.518    0.000 2513.518
300.00  1703.010  229.058    0.000  229.058      260.486 1298.326    0.000 1298.326        0.000 2784.750    0.000 2784.750
301.00  1621.529  213.907    0.000  213.907      313.189 1361.963    0.000 1361.963        0.000 2806.168    0.000 2806.168
302.00  1538.657  268.263    0.000  268.263      221.619 1370.180    0.000 1370.180        0.000 2804.153    0.000 2804.153
303.00  1561.461  236.497    0.000  236.497      246.476 1357.861    0.000 1357.861        0.000 2721.824    0.000 2721.824
304.00  1679.603  197.988    0.000  197.988      114.873 1496.508    0.000 1496.508        0.000 2757.614    0.000 2757.614
305.00  1733.927  190.020    0.000  190.020       92.519 1261.305    0.000 1261.305        0.000 2026.726    0.000 2026.726
306.00  1578.528  194.323    0.000  194.323      205.579 1111.162    0.000 1111.162        0.000 2240.871    0.000 2240.871
307.00  1717.602  149.618    0.000  149.618      276.958 1227.431    0.000 1227.431        0.000 2626.222    0.000 2626.222
308.00  1679.669  157.346    0.000  157.346      244.879 1198.675    0.000 1198.675        0.000 2269.829    0.000 2269.829
309.00  1454.126  352.370    0.000  352.370      191.829 1370.139    0.000 1370.139        0.000 2759.730    0.000 2759.730
310.00  1535.935  248.805    0.000  248.805      243.753 1277.453    0.000 1277.453        0.000 2642.205    0.000 2642.205
311.00  1595.801  214.659    0.000  214.659      320.106 1225.267    0.000 1225.267      199.056 2602.092    0.000 2602.092
312.00  1660.030  163.212    0.000  163.212      190.403 1362.051    0.000 1362.051        0.000 2840.750    0.000 2840.750
313.00  1648.707  158.293    0.000  158.293      183.658 1374.026    0.000 1374.026        0.000 2728.357    0.000 2728.357
314.00  1618.170  201.643    0.000  201.643      152.789 1273.934    0.000 1273.934        0.000 2434.485    0.000 2434.485
315.00  1581.170  241.963    0.000  241.963      164.418 1242.469    0.000 1242.469        0.000 2473.703    0.000 2473.703
316.00  1579.295  176.670    0.000  176.670      233.507 1330.782    0.000 1330.782        0.000 2684.611    0.000 2684.611
317.00  1570.239  230.074    0.000  230.074      235.190 1260.843    0.000 1260.843        0.000 2460.838    0.000 2460.838
318.00  1672.178  154.304    0.000  154.304      328.490 1076.315    0.000 1076.315       19.906 2119.326    0.000 2119.326
319.00  1543.727  246.666    0.000  246.666      313.922 1293.960    0.000 1293.960       19.906 2281.991    0.000 2281.991
320.00  1592.186  202.128    0.000  202.128      199.828 1305.416    0.000 1305.416        9.953 2122.143    0.000 2122.143
321.00  1497.481  317.993    0.000  317.993      152.357 1316.758    0.000 1316.758        0.000 2364.638    0.000 2364.638
322.00  1654.099  175.563    0.000  175.563      384.525 1224.136    0.000 1224.136        0.000 2342.911    0.000 2342.911
323.00  1583.431  369.555    0.000  369.555      226.803 1419.095    0.000 1419.095        0.000 2546.405    0.000 2546.405
324.00  1478.879  346.321    0.000  346.321      239.257 1227.091    0.000 1227.091        0.000 2083.748    0.000 2083.748
325.00  1489.038  380.202    0.000  380.202      217.596 1250.764    0.000 1250.764        0.000 2235.837    0.000 2235.837
326.00  1561.783  406.599    0.000  406.599      242.587 1520.030    0.000 1520.030        0.000 2911.226    0.000 2911.226
327.00  1577.152  393.099    0.000  393.099      275.617 1412.601    0.000 1412.601        0.000 2729.867    0.000 2729.867
328.00  1683.578  277.501    0.000  277.501      313.014 1358.900    0.000 1358.900        0.000 2840.054    0.000 2840.054
329.00  1624.591  341.978    0.000  341.978      123.303 1458.993    0.000 1458.993        0.000 2785.468    0.000 2785.468
330.00  1513.377  341.529    0.000  341.529      261.780 1314.057    0.000 1314.057        0.000 2612.034    0.000 2612.034
331.00  1613.951  264.974    0.000  264.974      352.573 1251.113    0.000 1251.113      101.539 2937.363    0.000 2937.363
332.00  1608.048  257.922    0.000  257.922      342.973 1350.474    0.000 1350.474       40.616 3071.982    0.000 3071.982
333.00  1636.442  286.206    0.000  286.206      354.345 1295.090    0.000 1295.090      151.705 2666.234    0.000 2666.234
334.00  1600.122  308.307    0.000  308.307      300.605 1289.164    0.000 1289.164       50.769 2426.555    0.000 2426.555
335.00  1553.760  327.934    0.000  327.934      296.542 1344.765    0.000 1344.765       60.923 2555.647    0.000 2555.647
336.00  1584.062  262.172    0.000  262.172      315.349 1291.965    0.000 1291.965       20.308 2790.782    0.000 2790.782
337.00  1562.253  266.253    0.000  266.253      184.350 1391.797    0.000 1391.797        0.000 2690.255    0.000 2690.255
338.00  1520.785  345.207    0.000  345.207      266.707 1358.857    0.000 1358.857       50.769 2677.792    0.000 2677.792
339.00  1494.386  355.709    0.000  355.709      213.922 1416.578    0.000 1416.578        0.000 2858.348    0.000 2858.348
340.00  1624.834  313.105    0.000  313.105      212.754 1396.809    0.000 1396.809        0.000 2494.712    0.000 2494.712
341.00  1666.816  272.669    0.000  272.669      278.166 1377.403    0.000 1377.403        0.000 2400.615    0.000 2400.615
342.00  1614.274  255.738    0.000  255.738      102.119 1559.799    0.000 1559.799        0.000 2795.909    0.000 2795.909
343.00  1623.212  299.427    0.000  299.427      179.160 1586.349    0.000 1586.349        0.000 2539.754    0.000 2539.754
344.00  1517.949  328.800    0.000  328.800       66.580 1495.089    0.000 1495.089        0.000 2645.520    0.000 2645.520
345.00  1704.486  156.824    0.000  156.824       89.149 1459.552    0.000 1459.552        0.000 2530.313    0.000 2530.313
346.00  1547.937  266.425    0.000  266.425       89.062 1387.871    0.000 1387.871        0.000 2575.148    0.000 2575.148
347.00  1631.983  235.468    0.000  235.468       97.017 1555.403    0.000 1555.403        0.000 2873.431    0.000 2873.431
348.00  1676.963  248.419    0.000  248.419       29.399 1560.181    0.000 1560.181        0.000 2541.759    0.000 2541.759
349.00  1697.885  173.208    0.000  173.208       51.276 1482.974    0.000 1482.974        0.000 2299.376    0.000 2299.376
350.00  1715.884  206.799    0.000  206.799       49.373 1529.931    0.000 1529.931        0.000 2549.907    0.000 2549.907
351.00  1780.310  171.929    0.000  171.929       37.873 1497.879    0.000 1497.879        0.000 2460.822    0.000 2460.822
352.00  1695.459  183.777    0.000  183.777      117.509 1353.156    0.000 1353.156        0.000 2249.520    0.000 2249.520
353.00  1636.469  238.084    0.000  238.084      134.542 1394.571    0.000 1394.571        0.000 2604.403    0.000 2604.403
354.00  1666.723  240.079    0.000  240.079      102.032 1399.849    0.000 1399.849        0.000 2088.269    0.000 2088.269
355.00  1615.655  285.264    0.000  285.264      120.579 1476.455    0.000 1476.455        0.000 2504.673    0.000 2504.673
356.00  1659.698  290.873    0.000  290.873      143.277 1512.555    0.000 1512.555        0.000 2288.528    0.000 2288.528
357.00  1668.161  226.824    0.000  226.824      109.469 1431.059    0.000 1431.059        0.000 2194.827    0.000 2194.827
358.00  1650.880  245.068    0.000  245.068        0.000 1531.456    0.000 1531.456        0.000 2637.484    0.000 2637.484
359.00  1810.043  222.605    0.000  222.605       73.239 1550.435    0.000 1550.435        0.000 2467.883    0.000 2467.883
360.00  1720.647  275.742    0.000  275.742       20.751 1643.992    0.000 1643.992        0.000 2719.418    0.000 2719.418
361.00  1562.812  370.118    0.000  370.118       43.753 1580.746    0.000 1580.746        0.000 2480.653    0.000 2480.653
362.00  1535.274  385.667    0.000  385.667        3.805 1557.502    0.000 1557.502        0.000 2561.272    0.000 2561.272
363.00  1603.197  360.121    0.000  360.121       77.648 1510.777    0.000 1510.777        0.000 2592.844    0.000 2592.844
364.00  1642.671  273.431    0.000  273.431      128.232 1366.240    0.000 1366.240        0.000 2236.148    0.000 2236.148
365.00  1689.624  220.688    0.000  220.688      152.357 1413.499    0.000 1413.499        0.000 2395.193    0.000 2395.193
366.00  1726.421  224.407    0.000  224.407      288.673 1321.282    0.000 1321.282        0.000 2600.482    0.000 2600.482
367.00  1706.769  228.594    0.000  228.594      259.447 1443.943    0.000 1443.943        0.000 2716.605    0.000 2716.605
368.00  1693.763  202.424    0.000  202.424      412.494 1267.039    0.000 1267.039       60.923 2614.667    0.000 2614.667
369.00  1726.664  176.636    0.000  176.636      366.277 1355.569    0.000 1355.569        0.000 2892.937    0.000 2892.937
370.00  1738.383  163.592    0.000  163.592      302.982 1219.201    0.000 1219.201        0.000 2357.690    0.000 2357.690
371.00  1730.417  135.556    0.000  135.556      337.397 1241.386    0.000 1241.386        0.000 2393.484    0.000 2393.484
372.00  1686.776  157.386    0.000  157.386      245.743 1307.056    0.000 1307.056        0.000 2405.448    0.000 2405.448
373.00  1807.182  151.883    0.000  151.883      273.845 1324.433    0.000 1324.433        0.000 2729.969    0.000 2729.969
374.00  1690.912  235.619    0.000  235.619      151.665 1442.558    0.000 1442.558        0.000 2725.141    0.000 2725.141
375.00  1530.235  336.503    0.000  336.503      166.019 1371.917    0.000 1371.917        0.000 2441.038    0.000 2441.038
376.00  1682.326  301.701    0.000  301.701      348.941 1333.269    0.000 1333.269        0.000 2675.681    0.000 2675.681
377.00  1619.711  277.208    0.000  277.208      196.021 1368.975    0.000 1368.975        0.000 2562.882    0.000 2562.882
378.00  1744.742  182.676    0.000  182.676      290.663 1452.415    0.000 1452.415        0.000 2716.295    0.000 2716.295
379.00  1779.829  181.293    0.000  181.293      271.983 1351.941    0.000 1351.941        0.000 2426.754    0.000 2426.754
380.00  1501.702  262.410    0.000  262.410      214.743 1320.980    0.000 1320.980        0.000 2263.294    0.000 2263.294
381.00  1622.287  215.724    0.000  215.724      149.677 1441.469    0.000 1441.469        0.000 2323.212    0.000 2323.212
382.00  1702.262  165.847    0.000  165.847      139.733 1408.751    0.000 1408.751        0.000 2311.252    0.000 2311.252
383.00  1600.242  232.543    0.000  232.543      168.267 1421.800    0.000 1421.800        0.000 2565.299    0.000 2565.299
384.00  1599.922  252.581    0.000  252.581      117.165 1389.945    0.000 1389.945        0.000 2199.158    0.000 2199.158
385.00  1635.873  227.331    0.000  227.331      143.624 1403.120    0.000 1403.120        0.000 2460.240    0.000 2460.240
386.00  1713.011  234.772    0.000  234.772       75.573 1572.772    0.000 1572.772        0.000 2525.687    0.000 2525.687
387.00  1728.754  230.482    0.000  230.482      124.428 1540.478    0.000 1540.478        0.000 2442.848    0.000 2442.848
388.00  1630.105  271.031    0.000  271.031      148.250 1409.912    0.000 1409.912        0.000 2479.647    0.000 2479.647
389.00  1589.632  308.922    0.000  308.922       52.746 1496.255    0.000 1496.255        0.000 2150.802    0.000 2150.802
390.00  1646.453  263.539    0.000  263.539        5.707 1525.091    0.000 1525.091        0.000 2396.001    0.000 2396.001
391.00  1559.694  207.933    0.000  207.933       95.461 1437.758    0.000 1437.758        0.000 2325.527    0.000 2325.527
392.00  1667.801  239.036    0.000  239.036      113.014 1605.069    0.000 1605.069        0.000 2637.180    0.000 2637.180
393.00  1705.740  117.043    0.000  117.043       86.382 1473.979    0.000 1473.979        0.000 2300.592    0.000 2300.592
394.00  1636.298  230.359    0.000  230.359      296.498 1332.476    0.000 1332.476        0.000 2365.739    0.000 2365.739
395.00  1566.800  283.288    0.000  283.288      147.429 1464.994    0.000 1464.994        0.000 2544.391    0.000 2544.391
396.00  1550.858  322.354    0.000  322.354      146.390 1559.062    0.000 1559.062        0.000 2749.775    0.000 2749.775
397.00  1637.406  279.728    0.000  279.728      186.077 1496.425    0.000 1496.425        0.000 2655.783    0.000 2655.783
398.00  1558.647  313.386    0.000  313.386       74.709 1587.476    0.000 1587.476        0.000 2869.818    0.000 2869.818
399.00  1609.068  266.150    0.000  266.150      123.995 1401.875    0.000 1401.875        0.000 2568.012    0.000 2568.012
400.00  1440.255  317.314    0.000  317.314      184.522 1332.871    0.000 1332.871        0.000 2448.277    0.000 2448.277
401.00  1704.853  176.501    0.000  176.501      149.416 1316.702    0.000 1316.702        0.000 2221.369    0.000 2221.369
402.00  1444.891  379.455    0.000  379.455       83.701 1389.558    0.000 1389.558        0.000 2232.331    0.000 2232.331
403.00  1632.702  221.684    0.000  221.684      122.222 1299.026    0.000 1299.026        0.000 2307.031    0.000 2307.031
404.00  1520.992  259.887    0.000  259.887      143.364 1376.281    0.000 1376.281        0.000 2155.429    0.000 2155.429
405.00  1593.615  241.872    0.000  241.872      208.215 1241.825    0.000 1241.825        0.000 1887.809    0.000 1887.809
406.00  1600.535  203.101    0.000  203.101      291.353 1160.721    0.000 1160.721        0.000 1933.451    0.000 1933.451
407.00  1676.142  256.018    0.000  256.018       28.275 1626.303    0.000 1626.303        0.000 2473.721    0.000 2473.721
408.00  1606.347  303.611    0.000  303.611      103.285 1567.942    0.000 1567.942        0.000 2574.958    0.000 2574.958
409.00  1501.124  291.539    0.000  291.539       13.186 1550.997    0.000 1550.997        0.000 2493.426    0.000 2493.426
410.00  1561.537  226.131    0.000  226.131       36.144 1547.279    0.000 1547.279        0.000 2262.903    0.000 2262.903
411.00  1544.031  276.762    0.000  276.762       11.241 1666.432    0.000 1666.432        0.000 2341.619    0.000 2341.619
412.00  1599.729  270.760    0.000  270.760       32.080 1561.808    0.000 1561.808        0.000 2161.159    0.000 2161.159
413.00  1543.126  291.761    0.000  291.761       35.366 1542.602    0.000 1542.602        0.000 2170.205    0.000 2170.205
414.00  1641.819  199.505    0.000  199.505       95.850 1473.085    0.000 1473.085        0.000 2432.902    0.000 2432.902
415.00  1542.977  300.870    0.000  300.870       78.773 1513.946    0.000 1513.946        0.000 2400.933    0.000 2400.933
416.00  1614.817  261.905    0.000  261.905       51.362 1527.127    0.000 1527.127        0.000 2374.290    0.000 2374.290
417.00  1647.059  271.194    0.000  271.194      162.388 1473.220    0.000 1473.220        0.000 2363.236    0.000 2363.236
418.00  1583.706  220.304    0.000  220.304      159.707 1409.571    0.000 1409.571        0.000 2143.969    0.000 2143.969
419.00  1715.237  174.401    0.000  174.401      181.152 1423.055    0.000 1423.055       39.811 2374.490    0.000 2374.490
420.00  1791.470  199.745    0.000  199.745       68.483 1524.055    0.000 1524.055        0.000 2351.976    0.000 2351.976
421.00  1749.301  214.526    0.000  214.526       89.322 1577.230    0.000 1577.230        0.000 2181.567    0.000 2181.567
422.00  1724.046  164.138    0.000  164.138      246.694 1319.687    0.000 1319.687        0.000 2114.316    0.000 2114.316
423.00  1709.031  185.686    0.000  185.686      232.383 1401.918    0.000 1401.918        0.000 2458.339    0.000 2458.339
424.00  1764.793  168.896    0.000  168.896      117.337 1516.973    0.000 1516.973        0.000 2341.218    0.000 2341.218
425.00  1568.211  286.525    0.000  286.525      124.601 1502.135    0.000 1502.135        0.000 2190.314    0.000 2190.314
426.00  1604.319  305.678    0.000  305.678       83.788 1528.045    0.000 1528.045        0.000 2190.113    0.000 2190.113
427.00  1483.197  318.732    0.000  318.732       97.018 1445.988    0.000 1445.988        0.000 2101.949    0.000 2101.949
428.00  1557.586  281.406    0.000  281.406      113.446 1499.376    0.000 1499.376        0.000 2241.894    0.000 2241.894
429.00  1643.192  219.318    0.000  219.318      198.056 1340.145    0.000 1340.145        0.000 2229.021    0.000 2229.021
430.00  1514.075  325.359    0.000  325.359       94.683 1415.413    0.000 1415.413        0.000 2305.626    0.000 2305.626
431.00  1601.952  274.258    0.000  274.258      208.561 1451.260    0.000 1451.260        0.000 2379.525    0.000 2379.525
432.00  1541.306  334.155    0.000  334.155      131.432 1372.956    0.000 1372.956       19.906 2132.612    0.000 2132.612
433.00  1589.412  302.893    0.000  302.893      106.572 1569.495    0.000 1569.495        0.000 2552.739    0.000 2552.739
434.00  1512.892  298.052    0.000  298.052       40.554 1425.658    0.000 1425.658        0.000 2120.845    0.000 2120.845
435.00  1427.829  389.648    0.000  389.648      154.692 1447.195    0.000 1447.195        0.000 2378.517    0.000 2378.517
436.00  1546.891  354.070    0.000  354.070      146.996 1463.274    0.000 1463.274        0.000 2441.346    0.000 2441.346
437.00  1526.497  327.784    0.000  327.784       39.516 1534.866    0.000 1534.866        0.000 2433.103    0.000 2433.103
438.00  1420.207  340.931    0.000  340.931       46.174 1561.898    0.000 1561.898        0.000 2450.695    0.000 2450.695
439.00  1553.474  291.939    0.000  291.939       44.791 1522.589    0.000 1522.589        0.000 2332.468    0.000 2332.468
440.00  1525.677  317.831    0.000  317.831       31.215 1569.575    0.000 1569.575        0.000 2293.055    0.000 2293.055
441.00  1514.070  300.342    0.000  300.342       36.749 1474.942    0.000 1474.942        0.000 2240.579    0.000 2240.579
442.00  1546.422  258.125    0.000  258.125      103.589 1314.074    0.000 1314.074        0.000 2324.121    0.000 2324.121
443.00  1435.064  343.732    0.000  343.732       16.343 1605.782    0.000 1605.782        0.000 2441.548    0.000 2441.548
444.00  1545.303  295.904    0.000  295.904       77.649 1564.093    0.000 1564.093        0.000 2322.919    0.000 2322.919
445.00  1517.936  270.095    0.000  270.095       81.626 1549.945    0.000 1549.945        0.000 2343.723    0.000 2343.723
446.00  1514.536  331.177    0.000  331.177      132.296 1529.856    0.000 1529.856        0.000 2572.744    0.000 2572.744
447.00  1556.734  336.806    0.000  336.806       76.525 1500.586    0.000 1500.586        0.000 2428.981    0.000 2428.981
448.00  1511.708  350.735    0.000  350.735       83.788 1550.215    0.000 1550.215        0.000 2438.736    0.000 2438.736
449.00  1426.112  368.277    0.000  368.277      103.935 1452.468    0.000 1452.468        0.000 2237.164    0.000 2237.164
450.00  1478.165  379.632    0.000  379.632       74.449 1460.891    0.000 1460.891        0.000 2193.433    0.000 2193.433
451.00  1516.132  336.747    0.000  336.747      125.120 1354.242    0.000 1354.242        0.000 2160.462    0.000 2160.462
452.00  1418.258  331.736    0.000  331.736      178.730 1324.021    0.000 1324.021       80.427 2052.388    0.000 2052.388
453.00  1423.041  338.202    0.000  338.202      221.359 1458.344    0.000 1458.344       20.308 2509.916    0.000 2509.916
454.00  1496.511  367.121    0.000  367.121      229.401 1409.075    0.000 1409.075       49.764 2458.244    0.000 2458.244
455.00  1473.450  393.122    0.000  393.122       65.370 1510.782    0.000 1510.782        0.000 2102.851    0.000 2102.851
456.00  1522.369  383.438    0.000  383.438       98.315 1482.953    0.000 1482.953        0.000 2202.784    0.000 2202.784
457.00  1476.798  363.299    0.000  363.299      124.515 1328.428    0.000 1328.428        0.000 2158.349    0.000 2158.349
458.00  1451.909  367.445    0.000  367.445       42.024 1496.049    0.000 1496.049        0.000 2079.937    0.000 2079.937
459.00  1419.230  372.115    0.000  372.115       67.359 1505.648    0.000 1505.648        0.000 2166.896    0.000 2166.896
460.00  1434.578  403.336    0.000  403.336       57.847 1468.214    0.000 1468.214        0.000 2167.904    0.000 2167.904
461.00  1476.487  351.084    0.000  351.084      125.033 1419.315    0.000 1419.315        0.000 2199.369    0.000 2199.369
462.00  1481.466  415.995    0.000  415.995       45.569 1541.928    0.000 1541.928        0.000 2426.374    0.000 2426.374
463.00  1397.981  365.671    0.000  365.671      114.830 1320.696    0.000 1320.696        0.000 1915.564    0.000 1915.564
464.00  1380.482  442.768    0.000  442.768      247.386 1288.952    0.000 1288.952       69.670 2000.916    0.000 2000.916
465.00  1454.650  410.161    0.000  410.161      134.977 1492.548    0.000 1492.548        0.000 2156.341    0.000 2156.341
466.00  1403.278  497.705    0.000  497.705      106.702 1551.735    0.000 1551.735        0.000 2194.143    0.000 2194.143
467.00  1466.749  356.802    0.000  356.802       63.208 1547.459    0.000 1547.459        0.000 2057.513    0.000 2057.513
468.00  1506.297  347.807    0.000  347.807       66.062 1503.439    0.000 1503.439        9.953 2232.135    0.000 2232.135
469.00  1467.936  399.264    0.000  399.264      165.846 1514.685    0.000 1514.685       39.811 2286.427    0.000 2286.427
470.00  1478.817  401.613    0.000  401.613      162.560 1426.912    0.000 1426.912        0.000 2389.671    0.000 2389.671
471.00  1447.216  405.327    0.000  405.327      227.498 1301.364    0.000 1301.364        0.000 2210.524    0.000 2210.524
472.00  1568.964  319.057    0.000  319.057      196.110 1460.150    0.000 1460.150        0.000 2629.740    0.000 2629.740
473.00  1556.296  353.404    0.000  353.404       63.900 1467.592    0.000 1467.592        0.000 2334.677    0.000 2334.677
474.00  1573.444  352.794    0.000  352.794      136.274 1543.122    0.000 1543.122        0.000 2308.336    0.000 2308.336
475.00  1465.623  335.597    0.000  335.597       79.810 1425.646    0.000 1425.646        0.000 2225.496    0.000 2225.496
476.00  1539.213  342.641    0.000  342.641       81.194 1541.690    0.000 1541.690        0.000 2498.742    0.000 2498.742
477.00  1473.927  382.739    0.000  382.739      121.229 1542.737    0.000 1542.737        0.000 2373.284    0.000 2373.284
478.00  1487.245  315.919    0.000  315.919      208.475 1370.875    0.000 1370.875        0.000 2307.531    0.000 2307.531
479.00  1372.202  453.273    0.000  453.273      150.455 1487.700    0.000 1487.700        0.000 2419.629    0.000 2419.629
480.00  1491.025  386.905    0.000  386.905      106.702 1661.371    0.000 1661.371       19.906 2555.749    0.000 2555.749
481.00  1498.442  342.286    0.000  342.286      152.271 1488.261    0.000 1488.261        0.000 2437.523    0.000 2437.523
482.00  1518.350  309.432    0.000  309.432      169.219 1403.657    0.000 1403.657       29.858 2611.453    0.000 2611.453
483.00  1530.133  344.930    0.000  344.930      152.531 1475.158    0.000 1475.158        9.953 2470.197    0.000 2470.197
484.00  1606.949  217.773    0.000  217.773      163.425 1403.959    0.000 1403.959        0.000 2427.972    0.000 2427.972
485.00  1541.063  277.670    0.000  277.670      127.887 1345.760    0.000 1345.760        0.000 2337.188    0.000 2337.188
486.00  1529.108  291.354    0.000  291.354      149.418 1389.481    0.000 1389.481        9.953 2194.438    0.000 2194.438
487.00  1475.424  298.472    0.000  298.472      298.316 1189.610    0.000 1189.610       99.528 2214.746    0.000 2214.746
488.00  1568.564  262.870    0.000  262.870      199.050 1266.168    0.000 1266.168       29.858 2254.350    0.000 2254.350
489.00  1518.009  381.982    0.000  381.982      263.037 1311.524    0.000 1311.524        0.000 2122.254    0.000 2122.254
490.00  1500.866  313.568    0.000  313.568      266.063 1302.875    0.000 1302.875        0.000 2172.925    0.000 2172.925
491.00  1606.151  288.776    0.000  288.776      246.003 1287.264    0.000 1287.264        0.000 2309.443    0.000 2309.443
492.00  1555.006  229.285    0.000  229.285      174.926 1311.699    0.000 1311.699        0.000 2332.973    0.000 2332.973
493.00  1561.963  283.091    0.000  283.091      160.745 1392.594    0.000 1392.594        9.953 2133.019    0.000 2133.019
494.00  1621.513  266.458    0.000  266.458      207.956 1445.599    0.000 1445.599        9.953 2678.106    0.000 2678.106
495.00  1599.836  236.891    0.000  236.891      203.675 1441.099    0.000 1441.099        9.953 2450.397    0.000 2450.397
496.00  1501.882  320.343    0.000  320.343      103.070 1419.828    0.000 1419.828        0.000 2200.973    0.000 2200.973
497.00  1554.971  294.697    0.000  294.697      119.672 1518.571    0.000 1518.571        0.000 2384.546    0.000 2384.546
498.00  1533.094  300.831    0.000  300.831      119.240 1465.270    0.000 1465.270        0.000 2541.280    0.000 2541.280
499.00  1595.173  277.310    0.000  277.310      146.132 1379.061    0.000 1379.061       39.811 2503.179    0.000 2503.179
500.00  1488.820  311.369    0.000  311.369      146.045 1425.147    0.000 1425.147       49.764 2374.395    0.000 2374.395
501.00  1530.502  300.440    0.000  300.440      119.067 1475.510    0.000 1475.510        0.000 2313.568    0.000 2313.568
502.00  1570.638  343.407    0.000  343.407      157.372 1516.115    0.000 1516.115        0.000 2488.805    0.000 2488.805
503.00  1534.523  339.702    0.000  339.702      207.525 1463.501    0.000 1463.501       19.906 2734.004    0.000 2734.004
504.00  1489.023  311.925    0.000  311.925      360.314 1211.236    0.000 1211.236      378.609 2377.818    0.000 2377.818
505.00  1498.148  352.302    0.000  352.302      252.834 1367.570    0.000 1367.570      258.773 2271.454    0.000 2271.454
506.00  1490.126  311.139    0.000  311.139      187.204 1261.853    0.000 1261.853       29.858 2079.333    0.000 2079.333
507.00  1562.456  271.705    0.000  271.705      208.735 1354.109    0.000 1354.109       39.811 2161.265    0.000 2161.265
508.00  1564.144  361.285    0.000  361.285      226.807 1408.980    0.000 1408.980      159.245 2657.903    0.000 2657.903
509.00  1455.932  366.389    0.000  366.389      199.915 1347.235    0.000 1347.235       39.811 2184.189    0.000 2184.189
510.00  1421.590  354.166    0.000  354.166      244.274 1318.793    0.000 1318.793      109.481 2392.798    0.000 2392.798
511.00  1466.323  315.074    0.000  315.074      262.173 1315.336    0.000 1315.336      139.339 2400.538    0.000 2400.538
512.00  1568.319  268.605    0.000  268.605      341.161 1209.414    0.000 1209.414      258.773 2242.500    0.000 2242.500
513.00  1603.309  229.775    0.000  229.775      114.052 1465.355    0.000 1465.355        0.000 2156.438    0.000 2156.438
514.00  1647.162  251.473    0.000  251.473      154.606 1429.705    0.000 1429.705        0.000 2581.600    0.000 2581.600
515.00  1542.968  280.547    0.000  280.547      142.500 1402.932    0.000 1402.932        0.000 2323.329    0.000 2323.329
516.00  1489.364  390.153    0.000  390.153      234.718 1333.712    0.000 1333.712        9.953 2432.106    0.000 2432.106
517.00  1448.495  283.346    0.000  283.346      345.353 1169.503    0.000 1169.503      169.198 2326.640    0.000 2326.640
518.00  1377.792  463.817    0.000  463.817      286.642 1364.671    0.000 1364.671       60.923 2595.974    0.000 2595.974
519.00  1335.780  452.424    0.000  452.424      183.313 1391.867    0.000 1391.867       99.528 2282.814    0.000 2282.814
520.00  1376.405  461.689    0.000  461.689      276.267 1260.133    0.000 1260.133      308.537 2244.712    0.000 2244.712
521.00  1382.770  485.771    0.000  485.771      300.219 1272.713    0.000 1272.713      268.726 2033.389    0.000 2033.389
522.00  1501.379  359.625    0.000  359.625      300.046 1196.528    0.000 1196.528      348.349 2046.358    0.000 2046.358
523.00  1501.878  337.588    0.000  337.588      213.923 1286.592    0.000 1286.592      179.754 2144.378    0.000 2144.378
524.00  1559.904  246.944    0.000  246.944      426.635 1150.320    0.000 1150.320      461.047 2175.645    0.000 2175.645
525.00  1476.273  386.681    0.000  386.681      301.602 1193.931    0.000 1193.931      258.773 2148.194    0.000 2148.194
526.00  1415.209  413.351    0.000  413.351      274.538 1269.334    0.000 1269.334      139.339 2275.774    0.000 2275.774
527.00  1321.045  455.941    0.000  455.941      165.068 1273.951    0.000 1273.951        0.000 2236.458    0.000 2236.458
528.00  1430.734  480.408    0.000  480.408      285.865 1329.560    0.000 1329.560       59.717 2610.650    0.000 2610.650
529.00  1378.547  460.624    0.000  460.624      346.219 1196.103    0.000 1196.103      279.483 2063.949    0.000 2063.949
530.00  1349.868  500.858    0.000  500.858      317.598 1284.424    0.000 1284.424      159.446 2205.400    0.000 2205.400
531.00  1440.757  464.040    0.000  464.040      213.145 1217.100    0.000 1217.100       49.764 2089.782    0.000 2089.782
532.00  1469.120  450.058    0.000  450.058      262.085 1337.007    0.000 1337.007       59.918 2378.622    0.000 2378.622
533.00  1396.801  519.643    0.000  519.643      255.081 1243.614    0.000 1243.614        9.953 2351.075    0.000 2351.075
534.00  1347.757  545.801    0.000  545.801      339.648 1323.118    0.000 1323.118       19.906 2378.924    0.000 2378.924
535.00  1378.330  482.444    0.000  482.444      291.571 1320.874    0.000 1320.874       79.623 2454.926    0.000 2454.926
536.00  1376.268  498.746    0.000  498.746      272.721 1276.600    0.000 1276.600       49.764 2252.955    0.000 2252.955
537.00  1296.046  510.673    0.000  510.673      220.062 1238.337    0.000 1238.337       59.717 2161.166    0.000 2161.166
538.00  1320.782  520.956    0.000  520.956      299.008 1206.516    0.000 1206.516       49.764 2081.645    0.000 2081.645
539.00  1362.217  490.818    0.000  490.818      224.904 1308.641    0.000 1308.641       49.764 2249.235    0.000 2249.235
540.00  1417.291  474.829    0.000  474.829      250.153 1329.992    0.000 1329.992       59.717 2356.303    0.000 2356.303
541.00  1522.287  459.302    0.000  459.302      326.332 1231.724    0.000 1231.724       79.623 2416.016    0.000 2416.016
542.00  1497.488  454.328    0.000  454.328      368.183 1183.474    0.000 1183.474      119.434 2287.939    0.000 2287.939
543.00  1514.285  456.924    0.000  456.924      336.103 1218.673    0.000 1218.673      139.339 2118.643    0.000 2118.643
544.00  1434.708  432.165    0.000  432.165      340.859 1251.745    0.000 1251.745       59.717 2285.026    0.000 2285.026
545.00  1492.465  440.805    0.000  440.805      342.761 1270.842    0.000 1270.842       49.764 2330.362    0.000 2330.362
546.00  1550.924  439.728    0.000  439.728      287.248 1278.539    0.000 1278.539       49.764 2170.313    0.000 2170.313
547.00  1517.405  443.102    0.000  443.102      349.159 1271.671    0.000 1271.671      251.635 2164.687    0.000 2164.687
548.00  1486.870  431.118    0.000  431.118      293.733 1230.727    0.000 1230.727       70.072 2332.878    0.000 2332.878
549.00  1462.411  437.190    0.000  437.190      413.578 1230.210    0.000 1230.210       79.623 2172.829    0.000 2172.829
550.00  1381.891  490.346    0.000  490.346      385.390 1167.738    0.000 1167.738      209.009 2174.137    0.000 2174.137
551.00  1405.229  505.336    0.000  505.336      280.330 1239.120    0.000 1239.120       29.858 2279.596    0.000 2279.596
552.00  1502.599  450.244    0.000  450.244      361.005 1171.934    0.000 1171.934      129.990 2259.892    0.000 2259.892
553.00  1428.189  430.833    0.000  430.833      259.146 1288.614    0.000 1288.614        0.000 2301.408    0.000 2301.408
554.00  1334.269  496.007    0.000  496.007      263.988 1209.209    0.000 1209.209       79.623 2191.127    0.000 2191.127
555.00  1384.386  530.151    0.000  530.151      235.367 1322.828    0.000 1322.828       29.858 2329.763    0.000 2329.763
556.00  1382.869  535.794    0.000  535.794      226.201 1396.702    0.000 1396.702       59.918 2419.736    0.000 2419.736
557.00  1400.366  508.849    0.000  508.849      252.488 1276.080    0.000 1276.080       29.858 2437.633    0.000 2437.633
558.00  1497.965  435.982    0.000  435.982      226.374 1243.429    0.000 1243.429       39.811 2016.693    0.000 2016.693
559.00  1430.645  472.517    0.000  472.517      227.498 1190.133    0.000 1190.133       29.858 2163.176    0.000 2163.176
560.00  1506.953  482.317    0.000  482.317      310.162 1192.907    0.000 1192.907       89.575 2127.892    0.000 2127.892
561.00  1392.750  536.541    0.000  536.541      350.456 1296.920    0.000 1296.920       59.717 2277.683    0.000 2277.683
562.00  1449.827  409.830    0.000  409.830      217.295 1370.720    0.000 1370.720       79.623 2223.095    0.000 2223.095
563.00  1519.471  351.331    0.000  351.331      194.381 1369.506    0.000 1369.506       29.858 2243.599    0.000 2243.599
564.00  1571.653  352.223    0.000  352.223      186.080 1322.202    0.000 1322.202        9.953 2339.206    0.000 2339.206
565.00  1553.478  364.989    0.000  364.989      295.417 1321.862    0.000 1321.862        9.953 2188.307    0.000 2188.307
566.00  1576.024  287.357    0.000  287.357      146.822 1408.062    0.000 1408.062        0.000 2114.610    0.000 2114.610
567.00  1571.962  253.540    0.000  253.540       81.626 1433.567    0.000 1433.567        0.000 2214.036    0.000 2214.036
568.00  1654.824  267.049    0.000  267.049      248.638 1303.689    0.000 1303.689        0.000 2336.687    0.000 2336.687
569.00  1568.610  255.924    0.000  255.924      218.679 1313.430    0.000 1313.430        0.000 2355.989    0.000 2355.989
570.00  1534.082  300.874    0.000  300.874       92.175 1378.324    0.000 1378.324        0.000 2058.916    0.000 2058.916
571.00  1556.991  293.710    0.000  293.710       65.457 1344.644    0.000 1344.644        0.000 2139.847    0.000 2139.847
572.00  1599.025  378.744    0.000  378.744      308.779 1229.256    0.000 1229.256       99.528 2341.923    0.000 2341.923
573.00  1565.828  343.970    0.000  343.970      169.911 1276.419    0.000 1276.419       39.811 2042.429    0.000 2042.429
574.00  1552.450  359.045    0.000  359.045      173.456 1440.021    0.000 1440.021        9.953 2376.306    0.000 2376.306
575.00  1501.489  351.882    0.000  351.882      132.383 1416.243    0.000 1416.243        9.953 2191.020    0.000 2191.020
576.00  1594.335  252.892    0.000  252.892      106.616 1413.083    0.000 1413.083        0.000 2177.447    0.000 2177.447
577.00  1472.888  368.375    0.000  368.375       82.750 1424.502    0.000 1424.502        0.000 2347.757    0.000 2347.757
578.00  1415.194  390.693    0.000  390.693      108.259 1366.738    0.000 1366.738        0.000 2260.790    0.000 2260.790
579.00  1524.134  311.900    0.000  311.900      282.319 1214.645    0.000 1214.645      159.446 1862.281    0.000 1862.281
580.00  1427.359  391.387    0.000  391.387      219.197 1213.647    0.000 1213.647       79.623 1909.030    0.000 1909.030
581.00  1484.864  422.673    0.000  422.673      249.461 1312.304    0.000 1312.304       89.575 2211.934    0.000 2211.934
582.00  1471.644  405.326    0.000  405.326      233.119 1276.990    0.000 1276.990        0.000 2197.558    0.000 2197.558
583.00  1491.889  393.554    0.000  393.554      117.078 1356.969    0.000 1356.969        0.000 2151.211    0.000 2151.211
584.00  1404.237  410.759    0.000  410.759      280.763 1229.652    0.000 1229.652      139.943 2038.316    0.000 2038.316
585.00  1376.377  408.488    0.000  408.488      272.462 1277.456    0.000 1277.456       59.717 2147.691    0.000 2147.691
586.00  1443.100  387.504    0.000  387.504      228.882 1159.783    0.000 1159.783       39.811 1916.669    0.000 1916.669
587.00  1552.440  312.596    0.000  312.596       69.607 1379.836    0.000 1379.836        0.000 1989.351    0.000 1989.351
588.00  1536.217  311.169    0.000  311.169       63.554 1346.553    0.000 1346.553       19.906 1817.136    0.000 1817.136
589.00  1471.958  361.696    0.000  361.696       80.156 1378.283    0.000 1378.283        0.000 1892.837    0.000 1892.837
590.00  1416.805  370.036    0.000  370.036       62.517 1371.493    0.000 1371.493        0.000 1783.658    0.000 1783.658
591.00  1451.101  341.267    0.000  341.267      123.477 1212.092    0.000 1212.092        0.000 1828.494    0.000 1828.494
592.00  1573.444  330.152    0.000  330.152      128.924 1342.963    0.000 1342.963        0.000 1965.627    0.000 1965.627
593.00  1536.206  329.210    0.000  329.210      145.266 1299.634    0.000 1299.634        0.000 1764.956    0.000 1764.956
594.00  1571.052  366.077    0.000  366.077       69.953 1315.850    0.000 1315.850        0.000 1730.578    0.000 1730.578
595.00  1383.940  407.369    0.000  407.369       48.855 1300.199    0.000 1300.199        0.000 2050.371    0.000 2050.371
596.00  1433.328  382.130    0.000  382.130       75.054 1415.284    0.000 1415.284        0.000 2112.298    0.000 2112.298
597.00  1390.356  329.589    0.000  329.589       18.850 1431.589    0.000 1431.589        0.000 1841.765    0.000 1841.765
598.00  1540.669  278.624    0.000  278.624      178.598 1277.754    0.000 1277.754        0.000 2114.910    0.000 2114.910
599.00  1535.346  350.058    0.000  350.058      233.029 1356.962    0.000 1356.962        0.000 2372.375    0.000 2372.375
600.00  1571.053  317.352    0.000  317.352      207.218 1324.362    0.000 1324.362        0.000 2190.410    0.000 2190.410
601.00  1514.703  267.999    0.000  267.999      199.999 1353.276    0.000 1353.276        0.000 2220.364    0.000 2220.364
602.00  1598.504  308.060    0.000  308.060      201.425 1417.052    0.000 1417.052        0.000 2375.091    0.000 2375.091
603.00  1569.211  286.940    0.000  286.940      312.837 1363.963    0.000 1363.963        0.000 2287.425    0.000 2287.425
604.00  1588.122  268.895    0.000  268.895      194.294 1458.077    0.000 1458.077        0.000 2372.578    0.000 2372.578
605.00  1659.274  242.973    0.000  242.973      284.304 1226.698    0.000 1226.698        0.000 2116.620    0.000 2116.620
606.00  1648.291  240.733    0.000  240.733      370.990 1197.036    0.000 1197.036        0.000 2025.637    0.000 2025.637
607.00  1577.982  281.126    0.000  281.126      406.182 1165.301    0.000 1165.301        0.000 2015.985    0.000 2015.985
608.00  1575.969  272.769    0.000  272.769      300.992 1318.311    0.000 1318.311        0.000 2206.896    0.000 2206.896
609.00  1657.289  276.876    0.000  276.876      257.372 1288.610    0.000 1288.610        0.000 2029.256    0.000 2029.256
610.00  1618.603  291.993    0.000  291.993      199.136 1323.060    0.000 1323.060        0.000 1975.073    0.000 1975.073
611.00  1656.927  261.101    0.000  261.101      239.471 1307.160    0.000 1307.160        0.000 2148.592    0.000 2148.592
612.00  1608.623  318.440    0.000  318.440      277.604 1270.416    0.000 1270.416       19.906 2082.144    0.000 2082.144
613.00  1657.809  242.211    0.000  242.211      288.154 1093.063    0.000 1093.063        9.953 1905.301    0.000 1905.301
614.00  1613.862  285.327    0.000  285.327      176.654 1253.628    0.000 1253.628        0.000 2095.307    0.000 2095.307
615.00  1630.966  265.246    0.000  265.246      199.611 1223.895    0.000 1223.895        0.000 1911.136    0.000 1911.136
616.00  1565.766  285.463    0.000  285.463      222.871 1292.540    0.000 1292.540        0.000 1903.092    0.000 1903.092
617.00  1592.836  323.357    0.000  323.357      442.451 1234.920    0.000 1234.920        0.000 2319.100    0.000 2319.100
618.00  1650.956  266.086    0.000  266.086      377.171 1106.245    0.000 1106.245        0.000 1844.779    0.000 1844.779
619.00  1588.111  255.048    0.000  255.048      351.788 1155.015    0.000 1155.015        0.000 1964.218    0.000 1964.218
620.00  1609.853  271.815    0.000  271.815      299.999 1303.826    0.000 1303.826        0.000 2154.727    0.000 2154.727
621.00  1577.276  287.229    0.000  287.229      215.867 1212.301    0.000 1212.301        0.000 1862.978    0.000 1862.978
622.00  1681.594  268.917    0.000  268.917      420.230 1119.911    0.000 1119.911        0.000 1987.941    0.000 1987.941
623.00  1566.348  261.122    0.000  261.122      295.978 1212.819    0.000 1212.819        0.000 1825.178    0.000 1825.178
624.00  1581.334  304.749    0.000  304.749      378.509 1068.327    0.000 1068.327        0.000 1626.221    0.000 1626.221
625.00  1552.901  275.288    0.000  275.288      312.064 1127.482    0.000 1127.482        9.953 1917.875    0.000 1917.875
626.00  1553.855  273.721    0.000  273.721      322.482 1188.610    0.000 1188.610        0.000 2036.397    0.000 2036.397
627.00  1589.741  241.073    0.000  241.073      259.405 1236.207    0.000 1236.207        0.000 1886.398    0.000 1886.398
628.00  1613.312  264.154    0.000  264.154      326.805 1244.421    0.000 1244.421        0.000 2014.177    0.000 2014.177
629.00  1525.841  300.811    0.000  300.811      232.770 1265.833    0.000 1265.833        0.000 1873.234    0.000 1873.234
630.00  1595.483  264.772    0.000  264.772      223.649 1414.325    0.000 1414.325        0.000 2267.013    0.000 2267.013
631.00  1631.880  289.814    0.000  289.814      199.050 1395.563    0.000 1395.563        0.000 2188.299    0.000 2188.299
632.00  1587.629  253.741    0.000  253.741      119.413 1399.887    0.000 1399.887        0.000 2155.124    0.000 2155.124
633.00  1639.482  222.854    0.000  222.854      301.684 1264.913    0.000 1264.913        0.000 2218.059    0.000 2218.059
634.00  1661.593  253.117    0.000  253.117      219.970 1315.331    0.000 1315.331        0.000 2201.774    0.000 2201.774
635.00  1632.400  249.394    0.000  249.394      207.952 1251.819    0.000 1251.819        0.000 2026.440    0.000 2026.440
636.00  1566.635  287.012    0.000  287.012      178.124 1361.241    0.000 1361.241        0.000 2064.041    0.000 2064.041
637.00  1537.491  257.875    0.000  257.875      163.291 1347.753    0.000 1347.753        0.000 2248.415    0.000 2248.415
638.00  1570.139  260.648    0.000  260.648      303.756 1262.752    0.000 1262.752        0.000 2209.708    0.000 2209.708
639.00  1600.889  244.282    0.000  244.282      197.104 1397.898    0.000 1397.898        0.000 2179.047    0.000 2179.047
640.00  1659.350  242.361    0.000  242.361      261.345 1380.220    0.000 1380.220        0.000 2152.606    0.000 2152.606
641.00  1660.694  242.374    0.000  242.374      239.382 1360.246    0.000 1360.246       10.154 2229.511    0.000 2229.511
642.00  1631.319  241.956    0.000  241.956      191.349 1301.050    0.000 1301.050        0.000 2275.250    0.000 2275.250
643.00  1596.540  264.581    0.000  264.581      301.159 1215.632    0.000 1215.632        0.000 2140.743    0.000 2140.743
644.00  1533.315  315.345    0.000  315.345      264.414 1290.677    0.000 1290.677        0.000 2192.213    0.000 2192.213
645.00  1616.720  299.390    0.000  299.390      291.177 1329.243    0.000 1329.243        0.000 2399.209    0.000 2399.209
646.00  1524.456  376.737    0.000  376.737      187.722 1312.208    0.000 1312.208        0.000 2531.416    0.000 2531.416
647.00  1583.966  281.555    0.000  281.555      268.611 1318.567    0.000 1318.567        0.000 2328.537    0.000 2328.537
648.00  1713.977  252.904    0.000  252.904      239.816 1440.697    0.000 1440.697        0.000 2353.866    0.000 2353.866
649.00  1695.763  221.267    0.000  221.267      222.394 1430.789    0.000 1430.789        0.000 2493.099    0.000 2493.099
650.00  1716.564  237.805    0.000  237.805      350.928 1291.727    0.000 1291.727        0.000 2214.438    0.000 2214.438
651.00  1669.745  243.452    0.000  243.452      192.908 1349.660    0.000 1349.660        0.000 2051.879    0.000 2051.879
652.00  1738.528  269.699    0.000  269.699      235.362 1329.379    0.000 1329.379        0.000 2083.848    0.000 2083.848
653.00  1721.959  256.800    0.000  256.800      331.300 1275.463    0.000 1275.463        0.000 2360.211    0.000 2360.211
654.00  1810.364  201.339    0.000  201.339      258.278 1309.696    0.000 1309.696        0.000 2585.701    0.000 2585.701
655.00  1570.492  295.323    0.000  295.323      242.754 1290.591    0.000 1290.591        0.000 2330.751    0.000 2330.751
656.00  1697.732  227.664    0.000  227.664      265.061 1307.071    0.000 1307.071        0.000 2343.927    0.000 2343.927
657.00  1745.637  275.959    0.000  275.959      263.247 1349.387    0.000 1349.387       39.811 2463.957    0.000 2463.957
658.00  1793.451  227.059    0.000  227.059      222.910 1379.859    0.000 1379.859        0.000 2656.468    0.000 2656.468
659.00  1742.991  251.267    0.000  251.267      362.685 1308.096    0.000 1308.096        0.000 2227.300    0.000 2227.300
660.00  1766.070  219.880    0.000  219.880      324.636 1325.683    0.000 1325.683        0.000 2520.441    0.000 2520.441
661.00  1794.855  231.121    0.000  231.121      395.109 1161.360    0.000 1161.360        0.000 2062.423    0.000 2062.423
662.00  1795.742  269.677    0.000  269.677      351.401 1275.896    0.000 1275.896        0.000 2674.676    0.000 2674.676
663.00  1810.857  242.470    0.000  242.470      286.896 1368.109    0.000 1368.109        0.000 2710.761    0.000 2710.761
664.00  1735.248  257.394    0.000  257.394      161.436 1500.965    0.000 1500.965        0.000 2496.231    0.000 2496.231
665.00  1755.661  234.185    0.000  234.185      215.519 1424.312    0.000 1424.312        0.000 2720.923    0.000 2720.923
666.00  1635.063  245.985    0.000  245.985      254.518 1313.896    0.000 1313.896        0.000 2518.151    0.000 2518.151
667.00  1689.128  235.927    0.000  235.927      218.676 1387.870    0.000 1387.870        0.000 2224.396    0.000 2224.396
668.00  1710.256  227.857    0.000  227.857      301.169 1270.007    0.000 1270.007        0.000 2449.784    0.000 2449.784
669.00  1683.589  225.131    0.000  225.131      317.382 1240.356    0.000 1240.356        0.000 2242.088    0.000 2242.088
670.00  1602.620  295.269    0.000  295.269      258.497 1274.049    0.000 1274.049       50.568 2329.961    0.000 2329.961
671.00  1618.055  354.680    0.000  354.680      417.297 1253.034    0.000 1253.034      179.151 2392.190    0.000 2392.190
672.00  1517.462  440.647    0.000  440.647      364.205 1269.770    0.000 1269.770      149.292 2163.983    0.000 2163.983
673.00  1652.681  277.710    0.000  277.710      219.889 1291.858    0.000 1291.858        0.000 2248.224    0.000 2248.224
674.00  1597.027  284.845    0.000  284.845      184.178 1311.664    0.000 1311.664       19.906 2108.185    0.000 2108.185
675.00  1590.778  292.389    0.000  292.389       96.585 1454.543    0.000 1454.543        0.000 2263.202    0.000 2263.202
676.00  1475.003  397.735    0.000  397.735      163.944 1342.146    0.000 1342.146        0.000 2398.023    0.000 2398.023
677.00  1578.446  358.086    0.000  358.086      254.391 1336.476    0.000 1336.476      139.339 2026.352    0.000 2026.352
678.00  1644.114  268.021    0.000  268.021      106.270 1459.030    0.000 1459.030        0.000 1955.865    0.000 1955.865
679.00  1576.352  284.500    0.000  284.500      168.354 1389.553    0.000 1389.553        0.000 2156.729    0.000 2156.729
680.00  1559.173  318.619    0.000  318.619      176.741 1348.485    0.000 1348.485        0.000 2446.468    0.000 2446.468
681.00  1561.730  318.656    0.000  318.656      115.176 1461.587    0.000 1461.587        0.000 2266.315    0.000 2266.315
682.00  1533.336  374.900    0.000  374.900      239.387 1375.068    0.000 1375.068        0.000 2459.536    0.000 2459.536
683.00  1621.913  297.547    0.000  297.547      170.040 1365.518    0.000 1365.518        0.000 2435.914    0.000 2435.914
684.00  1687.986  284.122    0.000  284.122      248.163 1310.469    0.000 1310.469        0.000 2545.997    0.000 2545.997
685.00  1609.497  345.383    0.000  345.383      206.615 1341.433    0.000 1341.433        0.000 2265.607    0.000 2265.607
686.00  1629.809  306.062    0.000  306.062      182.923 1358.254    0.000 1358.254        0.000 2616.071    0.000 2616.071
687.00  1477.714  460.358    0.000  460.358      221.618 1324.703    0.000 1324.703        0.000 2474.420    0.000 2474.420
688.00  1473.082  394.546    0.000  394.546      114.917 1340.743    0.000 1340.743        0.000 2355.990    0.000 2355.990
689.00  1522.466  352.132    0.000  352.132      108.172 1445.282    0.000 1445.282        0.000 2443.858    0.000 2443.858
690.00  1466.616  359.818    0.000  359.818       99.352 1358.429    0.000 1358.429       29.858 2012.574    0.000 2012.574
691.00  1382.551  405.271    0.000  405.271      104.713 1251.134    0.000 1251.134        9.953 1945.923    0.000 1945.923
692.00  1475.873  390.370    0.000  390.370      206.054 1246.684    0.000 1246.684        0.000 2127.990    0.000 2127.990
693.00  1528.590  359.657    0.000  359.657       99.006 1323.156    0.000 1323.156        0.000 2154.926    0.000 2154.926
694.00  1540.884  324.618    0.000  324.618      153.049 1327.954    0.000 1327.954        0.000 2280.893    0.000 2280.893
695.00  1558.657  314.014    0.000  314.014      120.537 1269.596    0.000 1269.596        0.000 2077.621    0.000 2077.621
696.00  1516.302  343.228    0.000  343.228       95.374 1342.161    0.000 1342.161       19.906 2239.469    0.000 2239.469
697.00  1539.767  292.475    0.000  292.475       81.367 1341.005    0.000 1341.005        0.000 2054.490    0.000 2054.490
698.00  1473.111  319.103    0.000  319.103      103.157 1235.550    0.000 1235.550        9.953 2124.558    0.000 2124.558
699.00  1516.371  306.710    0.000  306.710      160.831 1145.076    0.000 1145.076       19.906 2032.379    0.000 2032.379
700.00  1450.325  374.087    0.000  374.087       52.659 1177.330    0.000 1177.330        0.000 1814.622    0.000 1814.622
701.00  1472.175  328.707    0.000  328.707       32.685 1349.956    0.000 1349.956        0.000 2219.168    0.000 2219.168
702.00  1535.528  303.410    0.000  303.410       54.475 1230.326    0.000 1230.326       69.670 1851.513    0.000 1851.513
703.00  1562.971  266.929    0.000  266.929      128.578 1322.549    0.000 1322.549        0.000 2292.752    0.000 2292.752
704.00  1628.391  246.232    0.000  246.232      217.380 1159.465    0.000 1159.465        0.000 1904.393    0.000 1904.393
705.00  1626.655  248.285    0.000  248.285      175.313 1167.459    0.000 1167.459       29.858 1843.066    0.000 1843.066
706.00  1695.309  238.107    0.000  238.107      237.438 1234.171    0.000 1234.171        0.000 2024.526    0.000 2024.526
707.00  1641.989  260.496    0.000  260.496      263.337 1220.514    0.000 1220.514        0.000 2004.525    0.000 2004.525
708.00  1709.295  239.889    0.000  239.889      256.334 1258.734    0.000 1258.734        0.000 2050.670    0.000 2050.670
709.00  1609.077  268.467    0.000  268.467      187.808 1353.845    0.000 1353.845        0.000 2236.455    0.000 2236.455
710.00  1534.734  247.978    0.000  247.978      244.833 1225.790    0.000 1225.790        0.000 2242.588    0.000 2242.588
711.00  1603.838  246.068    0.000  246.068      245.307 1148.829    0.000 1148.829        0.000 2013.773    0.000 2013.773
712.00  1551.693  258.913    0.000  258.913      368.742 1107.289    0.000 1107.289        0.000 2204.182    0.000 2204.182
713.00  1635.062  275.402    0.000  275.402      437.136 1025.962    0.000 1025.962        0.000 2352.975    0.000 2352.975
714.00  1672.161  254.623    0.000  254.623      404.628 1122.756    0.000 1122.756        9.953 2262.899    0.000 2262.899
715.00  1650.806  260.501    0.000  260.501      272.030 1196.258    0.000 1196.258        0.000 2245.608    0.000 2245.608
716.00  1641.429  276.917    0.000  276.917      251.796 1258.092    0.000 1258.092        0.000 2148.498    0.000 2148.498
717.00  1639.628  218.073    0.000  218.073      371.856 1242.987    0.000 1242.987        0.000 2586.510    0.000 2586.510
718.00  1593.599  273.197    0.000  273.197      242.975 1217.538    0.000 1217.538        0.000 2179.759    0.000 2179.759
719.00  1550.539  240.321    0.000  240.321      236.059 1240.441    0.000 1240.441        0.000 2139.139    0.000 2139.139
720.00  1469.602  262.851    0.000  262.851      164.289 1146.932    0.000 1146.932        0.000 2142.157    0.000 2142.157
721.00  1516.330  269.979    0.000  269.979      273.107 1082.817    0.000 1082.817        9.953 1943.904    0.000 1943.904
722.00  1500.023  236.546    0.000  236.546      159.010 1124.064    0.000 1124.064        0.000 2002.916    0.000 2002.916
723.00  1509.586  263.316    0.000  263.316      135.495 1218.781    0.000 1218.781        0.000 2073.087    0.000 2073.087
724.00  1539.258  270.792    0.000  270.792      169.737 1110.478    0.000 1110.478       49.764 1965.314    0.000 1965.314
725.00  1531.134  222.881    0.000  222.881      251.055 1084.800    0.000 1084.800        0.000 2084.140    0.000 2084.140
726.00  1639.673  240.666    0.000  240.666      273.410 1259.243    0.000 1259.243        0.000 2537.138    0.000 2537.138
727.00  1610.853  228.982    0.000  228.982      242.279 1188.819    0.000 1188.819        0.000 2318.887    0.000 2318.887
728.00  1636.383  236.561    0.000  236.561      231.469 1273.513    0.000 1273.513        0.000 2470.091    0.000 2470.091
729.00  1526.726  320.041    0.000  320.041      232.553 1360.204    0.000 1360.204        0.000 2694.988    0.000 2694.988
730.00  1605.903  253.006    0.000  253.006      305.055 1254.752    0.000 1254.752        0.000 2658.388    0.000 2658.388
731.00  1589.711  234.198    0.000  234.198      312.229 1232.699    0.000 1232.699        0.000 2772.185    0.000 2772.185
732.00  1610.913  237.075    0.000  237.075      347.424 1212.117    0.000 1212.117        0.000 2628.821    0.000 2628.821
733.00  1664.724  208.951    0.000  208.951      354.342 1106.926    0.000 1106.926        0.000 2218.443    0.000 2218.443
734.00  1663.579  223.279    0.000  223.279      329.524 1191.580    0.000 1191.580        0.000 2365.827    0.000 2365.827
735.00  1635.689  246.309    0.000  246.309      313.351 1298.334    0.000 1298.334        0.000 2788.877    0.000 2788.877
736.00  1619.452  267.741    0.000  267.741      253.046 1437.188    0.000 1437.188        0.000 3014.971    0.000 3014.971
737.00  1566.704  241.586    0.000  241.586      360.612 1295.283    0.000 1295.283        9.953 3046.127    0.000 3046.127
738.00  1708.628  280.128    0.000  280.128      308.205 1356.376    0.000 1356.376        0.000 2566.585    0.000 2566.585
739.00  1728.151  259.148    0.000  259.148      467.222 1255.690    0.000 1255.690       19.906 2957.161    0.000 2957.161
740.00  1679.720  289.438    0.000  289.438      387.156 1278.402    0.000 1278.402        0.000 2796.318    0.000 2796.318
741.00  1766.753  232.901    0.000  232.901      462.600 1368.704    0.000 1368.704        0.000 3201.359    0.000 3201.359
742.00  1662.113  251.116    0.000  251.116      508.558 1344.868    0.000 1344.868        0.000 3051.657    0.000 3051.657
743.00  1700.806  238.118    0.000  238.118      368.912 1287.636    0.000 1287.636        0.000 2805.256    0.000 2805.256
744.00  1682.190  296.377    0.000  296.377      387.460 1371.778    0.000 1371.778        0.000 2785.664    0.000 2785.664
745.00  1727.649  246.569    0.000  246.569      279.505 1265.444    0.000 1265.444        0.000 2613.134    0.000 2613.134
746.00  1728.444  261.046    0.000  261.046      429.875 1158.336    0.000 1158.336       91.385 2620.888    0.000 2620.888
747.00  1684.674  250.218    0.000  250.218      468.822 1154.739    0.000 1154.739        0.000 2384.934    0.000 2384.934
748.00  1735.082  277.627    0.000  277.627      475.137 1141.646    0.000 1141.646       10.154 2539.455    0.000 2539.455
749.00  1629.919  250.585    0.000  250.585      410.108 1365.966    0.000 1365.966        0.000 2975.048    0.000 2975.048
750.00  1632.683  313.918    0.000  313.918      375.782 1488.385    0.000 1488.385        0.000 2881.677    0.000 2881.677
751.00  1633.206  283.709    0.000  283.709      293.428 1304.846    0.000 1304.846        0.000 2214.324    0.000 2214.324
752.00  1559.011  276.637    0.000  276.637      348.723 1287.478    0.000 1287.478        0.000 2472.100    0.000 2472.100
753.00  1579.631  276.731    0.000  276.731      301.945 1283.279    0.000 1283.279        0.000 2373.572    0.000 2373.572
754.00  1666.890  237.516    0.000  237.516      327.408 1492.132    0.000 1492.132        0.000 2786.556    0.000 2786.556
755.00  1496.944  364.372    0.000  364.372      279.330 1481.239    0.000 1481.239        0.000 2728.244    0.000 2728.244
756.00  1500.496  316.207    0.000  316.207      260.870 1410.673    0.000 1410.673        0.000 2572.712    0.000 2572.712
757.00  1553.402  310.845    0.000  310.845      312.619 1433.717    0.000 1433.717        0.000 2588.807    0.000 2588.807
758.00  1660.931  208.970    0.000  208.970      236.357 1395.892    0.000 1395.892        0.000 2792.886    0.000 2792.886
759.00  1683.492  256.623    0.000  256.623      361.779 1359.716    0.000 1359.716        0.000 3091.677    0.000 3091.677
760.00  1688.829  263.041    0.000  263.041      391.823 1348.341    0.000 1348.341        0.000 2669.943    0.000 2669.943
761.00  1670.204  213.668    0.000  213.668      349.883 1297.016    0.000 1297.016        0.000 2866.070    0.000 2866.070
762.00  1621.712  249.500    0.000  249.500      298.484 1394.899    0.000 1394.899        0.000 2859.739    0.000 2859.739
763.00  1591.009  256.617    0.000  256.617      436.699 1237.971    0.000 1237.971        0.000 2770.276    0.000 2770.276
764.00  1617.718  283.670    0.000  283.670      315.303 1379.379    0.000 1379.379        0.000 2767.453    0.000 2767.453
765.00  1593.971  280.517    0.000  280.517      436.615 1242.511    0.000 1242.511        0.000 2833.011    0.000 2833.011
766.00  1621.509  256.635    0.000  256.635      448.160 1164.468    0.000 1164.468        0.000 2825.763    0.000 2825.763
767.00  1657.253  234.312    0.000  234.312      439.252 1230.194    0.000 1230.194        0.000 2853.320    0.000 2853.320
768.00  1726.145  211.200    0.000  211.200      396.450 1252.836    0.000 1252.836        0.000 2886.692    0.000 2886.692
769.00  1593.841  268.131    0.000  268.131      251.359 1206.011    0.000 1206.011        0.000 2549.400    0.000 2549.400
770.00  1647.011  255.749    0.000  255.749      311.885 1246.106    0.000 1246.106        0.000 2605.206    0.000 2605.206
771.00  1622.874  256.168    0.000  256.168      335.402 1162.491    0.000 1162.491        0.000 2474.114    0.000 2474.114
772.00  1711.789  268.465    0.000  268.465      343.487 1204.249    0.000 1204.249        0.000 2437.114    0.000 2437.114
773.00  1632.773  259.429    0.000  259.429      335.321 1366.980    0.000 1366.980        0.000 3067.057    0.000 3067.057
774.00  1641.710  260.229    0.000  260.229      263.895 1275.850    0.000 1275.850        0.000 2670.861    0.000 2670.861
775.00  1510.688  258.688    0.000  258.688      421.436  957.495    0.000  957.495       39.811 2199.167    0.000 2199.167
776.00  1528.184  278.166    0.000  278.166      201.595 1294.334    0.000 1294.334        0.000 2546.592    0.000 2546.592
777.00  1694.439  253.265    0.000  253.265      285.253 1205.069    0.000 1205.069        0.000 2469.083    0.000 2469.083
778.00  1563.938  245.558    0.000  245.558      195.155 1260.704    0.000 1260.704        0.000 2628.726    0.000 2628.726
779.00  1635.739  203.400    0.000  203.400      233.721 1301.398    0.000 1301.398        0.000 2412.688    0.000 2412.688
780.00  1690.567  245.995    0.000  245.995      257.063 1282.109    0.000 1282.109        0.000 2625.610    0.000 2625.610
781.00  1681.397  220.495    0.000  220.495      375.178 1148.392    0.000 1148.392        0.000 2433.390    0.000 2433.390
782.00  1626.553  209.528    0.000  209.528      342.622 1133.438    0.000 1133.438       10.154 2582.588    0.000 2582.588
783.00  1587.889  222.280    0.000  222.280      422.519 1094.436    0.000 1094.436        0.000 2434.899    0.000 2434.899
784.00  1631.936  216.831    0.000  216.831      382.096 1072.254    0.000 1072.254        0.000 2296.362    0.000 2296.362
785.00  1583.300  219.271    0.000  219.271      526.972 1044.670    0.000 1044.670      121.444 2748.054    0.000 2748.054
786.00  1602.343  255.315    0.000  255.315      386.339 1301.608    0.000 1301.608      139.339 2921.587    0.000 2921.587
787.00  1635.506  253.777    0.000  253.777      556.246 1132.007    0.000 1132.007      318.490 2775.607    0.000 2775.607
788.00  1649.103  194.560    0.000  194.560      428.488 1186.218    0.000 1186.218       79.824 2775.610    0.000 2775.610
789.00  1594.689  239.393    0.000  239.393      474.880 1184.142    0.000 1184.142      238.868 2557.952    0.000 2557.952
790.00  1679.782  271.063    0.000  271.063      445.784 1184.053    0.000 1184.053      152.107 2776.612    0.000 2776.612
791.00  1681.295  222.917    0.000  222.917      435.625 1101.742    0.000 1101.742      229.920 2357.287    0.000 2357.287
792.00  1672.546  208.604    0.000  208.604      508.903 1134.205    0.000 1134.205       60.923 2620.783    0.000 2620.783
793.00  1719.096  213.254    0.000  213.254      392.433 1114.634    0.000 1114.634       20.308 2747.369    0.000 2747.369
794.00  1590.859  274.398    0.000  274.398      438.564 1146.532    0.000 1146.532      172.214 2768.173    0.000 2768.173
795.00  1584.645  294.160    0.000  294.160      498.271 1180.650    0.000 1180.650      169.198 2666.443    0.000 2666.443
796.00  1694.880  187.617    0.000  187.617      463.982 1089.461    0.000 1089.461      111.492 2459.336    0.000 2459.336
797.00  1828.549  188.673    0.000  188.673      581.059 1071.826    0.000 1071.826      121.847 2440.234    0.000 2440.234
798.00  1761.493  243.231    0.000  243.231      570.732 1184.399    0.000 1184.399      218.962 2798.331    0.000 2798.331
799.00  1828.787  203.535    0.000  203.535      529.350 1136.802    0.000 1136.802      142.154 2588.423    0.000 2588.423
800.00  1739.150  214.377    0.000  214.377      558.016 1147.740    0.000 1147.740      151.906 2796.722    0.000 2796.722
801.00  1719.420  233.696    0.000  233.696      643.961 1059.799    0.000 1059.799      361.518 2358.898    0.000 2358.898
802.00  1742.710  212.250    0.000  212.250      386.721 1035.466    0.000 1035.466       30.462 2471.597    0.000 2471.597
803.00  1740.446  195.818    0.000  195.818      557.803 1108.130    0.000 1108.130      228.915 2627.110    0.000 2627.110
804.00  1700.501  293.781    0.000  293.781      623.513 1061.441    0.000 1061.441      252.238 2736.288    0.000 2736.288
805.00  1627.717  250.148    0.000  250.148      544.696 1140.080    0.000 1140.080      160.653 2885.179    0.000 2885.179
806.00  1766.511  230.377    0.000  230.377      469.131 1263.605    0.000 1263.605      100.936 2947.017    0.000 2947.017
807.00  1808.426  214.664    0.000  214.664      479.718 1169.781    0.000 1169.781      121.847 2871.007    0.000 2871.007
808.00  1790.092  215.193    0.000  215.193      549.459 1059.195    0.000 1059.195      130.392 2460.435    0.000 2460.435
809.00  1757.068  197.386    0.000  197.386      613.489  957.812    0.000  957.812      199.056 2341.202    0.000 2341.202
810.00  1776.729  225.856    0.000  225.856      493.164 1026.391    0.000 1026.391      170.002 2173.920    0.000 2173.920
811.00  1747.333  179.555    0.000  179.555      578.467  993.306    0.000  993.306      338.798 2373.772    0.000 2373.772
812.00  1737.076  236.896    0.000  236.896      292.647 1194.425    0.000 1194.425        0.000 2655.658    0.000 2655.658
813.00  1788.878  237.409    0.000  237.409      436.268 1116.133    0.000 1116.133        0.000 2644.106    0.000 2644.106
814.00  1723.075  218.023    0.000  218.023      468.777 1115.188    0.000 1115.188       60.923 2467.874    0.000 2467.874
815.00  1782.545  233.344    0.000  233.344      571.023 1066.629    0.000 1066.629       20.308 2616.559    0.000 2616.559
816.00  1751.219  185.312    0.000  185.312      514.183 1067.231    0.000 1067.231       39.811 2599.269    0.000 2599.269
817.00  1688.945  190.986    0.000  190.986      538.343 1217.503    0.000 1217.503       50.769 2667.018    0.000 2667.018
818.00  1631.176  259.658    0.000  259.658      337.871 1116.914    0.000 1116.914       29.858 2159.140    0.000 2159.140
819.00  1745.900  195.367    0.000  195.367      422.088 1073.293    0.000 1073.293       29.858 2037.898    0.000 2037.898
820.00  1637.816  247.851    0.000  247.851      440.764 1054.526    0.000 1054.526      101.539 2086.756    0.000 2086.756
821.00  1662.564  243.316    0.000  243.316      436.658 1158.599    0.000 1158.599      131.900 2351.260    0.000 2351.260
822.00  1820.147  200.975    0.000  200.975      572.372 1211.157    0.000 1211.157      182.368 2712.571    0.000 2712.571
823.00  1806.023  210.740    0.000  210.740      544.398 1269.063    0.000 1269.063      203.078 2585.301    0.000 2585.301
824.00  1752.329  179.955    0.000  179.955      356.810 1269.355    0.000 1269.355        0.000 2811.093    0.000 2811.093
825.00  1693.916  197.428    0.000  197.428      541.032 1131.184    0.000 1131.184       91.385 2626.517    0.000 2626.517
826.00  1631.735  210.482    0.000  210.482      492.739 1014.751    0.000 1014.751      119.434 2315.267    0.000 2315.267
827.00  1750.570  224.366    0.000  224.366      607.781 1140.226    0.000 1140.226      334.676 2388.864    0.000 2388.864
828.00  1733.985  186.948    0.000  186.948      552.184  916.503    0.000  916.503      202.877 1961.600    0.000 1961.600
829.00  1729.589  186.890    0.000  186.890      540.770  939.189    0.000  939.189      121.444 2298.784    0.000 2298.784
830.00  1629.562  213.453    0.000  213.453      673.758  833.535    0.000  833.535      351.968 1953.455    0.000 1953.455
831.00  1622.287  239.331    0.000  239.331      575.359  976.426    0.000  976.426      379.816 2011.667    0.000 2011.667
832.00  1744.230  238.678    0.000  238.678      606.616  991.725    0.000  991.725      461.650 1969.944    0.000 1969.944
833.00  1681.278  279.039    0.000  279.039      654.778  995.732    0.000  995.732      431.791 2084.544    0.000 2084.544
834.00  1702.533  298.576    0.000  298.576      492.349 1010.437    0.000 1010.437      201.670 1999.594    0.000 1999.594
835.00  1683.263  302.740    0.000  302.740      510.375  998.283    0.000  998.283      170.806 2157.532    0.000 2157.532
836.00  1730.818  297.726    0.000  297.726      587.507  989.812    0.000  989.812      362.524 2152.506    0.000 2152.506
837.00  1711.858  280.540    0.000  280.540      622.694 1059.030    0.000 1059.030      372.276 1982.908    0.000 1982.908
838.00  1845.179  229.480    0.000  229.480      472.673 1145.580    0.000 1145.580      399.118 2124.857    0.000 2124.857
839.00  1853.085  220.577    0.000  220.577      595.883 1083.661    0.000 1083.661      289.637 2335.966    0.000 2335.966
840.00  1715.899  219.257    0.000  219.257      450.922 1020.318    0.000 1020.318      149.795 2186.774    0.000 2186.774
841.00  1880.432  206.300    0.000  206.300      597.880  978.230    0.000  978.230      587.216 2019.706    0.000 2019.706
842.00  1831.284  196.832    0.000  196.832      469.130 1146.305    0.000 1146.305      181.765 2333.961    0.000 2333.961
843.00  1729.272  235.940    0.000  235.940      482.963 1083.834    0.000 1083.834      100.131 2293.950    0.000 2293.950
844.00  1684.099  187.709    0.000  187.709      461.560 1053.702    0.000 1053.702      101.539 2216.336    0.000 2216.336
845.00  1846.862  223.231    0.000  223.231      500.604 1211.232    0.000 1211.232       50.769 2589.108    0.000 2589.108
846.00  1839.386  198.538    0.000  198.538      505.186 1208.740    0.000 1208.740      248.820 2673.162    0.000 2673.162
847.00  1845.292  215.486    0.000  215.486      385.991 1235.223    0.000 1235.223       60.119 2565.083    0.000 2565.083
848.00  1895.160  221.249    0.000  221.249      455.599 1145.209    0.000 1145.209       59.717 2316.465    0.000 2316.465
849.00  1764.746  223.930    0.000  223.930      425.120 1132.475    0.000 1132.475       59.717 2390.772    0.000 2390.772
850.00  1787.232  236.346    0.000  236.346      394.854 1329.977    0.000 1329.977       90.380 2636.577    0.000 2636.577
851.00  1720.919  323.785    0.000  323.785      381.279 1218.508    0.000 1218.508        0.000 2796.625    0.000 2796.625
852.00  1693.983  269.541    0.000  269.541      299.736 1179.042    0.000 1179.042       40.616 2675.280    0.000 2675.280
853.00  1824.024  211.410    0.000  211.410      302.846 1194.992    0.000 1194.992        0.000 2415.100    0.000 2415.100
854.00  1703.862  243.249    0.000  243.249      301.638 1227.166    0.000 1227.166       10.154 2309.945    0.000 2309.945
855.00  1686.197  228.372    0.000  228.372      350.926 1210.516    0.000 1210.516       69.670 2399.318    0.000 2399.318
856.00  1719.983  226.926    0.000  226.926      201.599 1295.770    0.000 1295.770        0.000 2251.938    0.000 2251.938
857.00  1669.928  236.551    0.000  236.551      386.294 1207.314    0.000 1207.314      141.350 2383.230    0.000 2383.230
858.00  1638.374  294.025    0.000  294.025      430.821 1016.316    0.000 1016.316      170.404 1884.387    0.000 1884.387
859.00  1548.414  338.798    0.000  338.798      308.862 1067.161    0.000 1067.161      141.551 2004.526    0.000 2004.526
860.00  1662.986  329.717    0.000  329.717      480.628 1058.800    0.000 1058.800      149.292 2065.642    0.000 2065.642
861.00  1663.640  314.502    0.000  314.502      479.937 1114.071    0.000 1114.071       99.729 2307.036    0.000 2307.036
862.00  1638.994  314.260    0.000  314.260      366.150  968.744    0.000  968.744      218.962 1673.765    0.000 1673.765
863.00  1559.455  330.619    0.000  330.619      316.515 1169.640    0.000 1169.640       79.623 2354.465    0.000 2354.465
864.00  1587.093  327.833    0.000  327.833      273.842 1275.387    0.000 1275.387      120.037 2633.438    0.000 2633.438
865.00  1596.965  328.962    0.000  328.962      283.312 1290.692    0.000 1290.692       89.977 2705.528    0.000 2705.528
866.00  1644.989  311.945    0.000  311.945      256.935 1200.694    0.000 1200.694       70.775 2656.069    0.000 2656.069
867.00  1753.394  312.798    0.000  312.798      445.567 1251.805    0.000 1251.805      151.705 2690.062    0.000 2690.062
868.00  1626.910  334.871    0.000  334.871      284.390 1309.950    0.000 1309.950       20.308 2830.606    0.000 2830.606
869.00  1552.927  267.793    0.000  267.793      290.920 1110.955    0.000 1110.955       60.420 2183.675    0.000 2183.675
870.00  1591.510  279.593    0.000  279.593      442.499  977.880    0.000  977.880      170.002 1896.048    0.000 1896.048
871.00  1690.290  213.983    0.000  213.983      404.581 1057.515    0.000 1057.515      309.241 2023.928    0.000 2023.928
872.00  1630.357  294.942    0.000  294.942      434.151 1127.371    0.000 1127.371      180.156 2094.800    0.000 2094.800
873.00  1608.527  238.984    0.000  238.984      321.829 1072.628    0.000 1072.628      200.263 2129.776    0.000 2129.776
874.00  1648.565  266.525    0.000  266.525      481.107  994.912    0.000  994.912      338.396 1896.249    0.000 1896.249
875.00  1735.277  211.742    0.000  211.742      698.964  812.173    0.000  812.173      486.180 1933.454    0.000 1933.454
876.00  1751.516  178.929    0.000  178.929      508.600 1100.828    0.000 1100.828      485.376 2253.744    0.000 2253.744
877.00  1751.452  231.844    0.000  231.844      410.288 1314.927    0.000 1314.927       79.623 2937.373    0.000 2937.373
878.00  1700.082  227.669    0.000  227.669      535.451 1136.544    0.000 1136.544      328.443 2309.441    0.000 2309.441
879.00  1741.762  190.449    0.000  190.449      469.176  984.883    0.000  984.883      361.518 1936.366    0.000 1936.366
880.00  1635.860  213.414    0.000  213.414      388.803 1102.693    0.000 1102.693      151.303 2381.124    0.000 2381.124
881.00  1698.020  250.171    0.000  250.171      338.608 1313.506    0.000 1313.506       10.154 2699.312    0.000 2699.312
882.00  1726.245  225.341    0.000  225.341      454.295 1308.662    0.000 1308.662       40.616 2935.765    0.000 2935.765
883.00  1721.922  199.703    0.000  199.703      572.112 1115.974    0.000 1115.974       49.764 2865.694    0.000 2865.694
884.00  1677.557  276.305    0.000  276.305      301.684 1221.328    0.000 1221.328       10.154 2412.088    0.000 2412.088
885.00  1788.089  185.492    0.000  185.492      381.232 1251.336    0.000 1251.336       10.154 2714.494    0.000 2714.494
886.00  1799.219  197.467    0.000  197.467      615.126 1084.369    0.000 1084.369      251.836 2694.387    0.000 2694.387
887.00  1783.310  199.025    0.000  199.025      331.210 1352.508    0.000 1352.508        0.000 2909.831    0.000 2909.831
888.00  1662.405  293.647    0.000  293.647      208.039 1450.371    0.000 1450.371        0.000 2968.124    0.000 2968.124
889.00  1822.590  247.433    0.000  247.433      279.246 1329.326    0.000 1329.326        0.000 2951.646    0.000 2951.646
890.00  1719.175  229.962    0.000  229.962      349.411 1351.323    0.000 1351.323       20.308 3164.368    0.000 3164.368
891.00  1779.289  222.928    0.000  222.928      416.123 1130.752    0.000 1130.752      111.693 2625.414    0.000 2625.414
892.00  1732.126  233.721    0.000  233.721      396.754 1166.890    0.000 1166.890      131.397 2760.725    0.000 2760.725
893.00  1739.916  233.833    0.000  233.833      414.526 1245.024    0.000 1245.024      120.439 2518.052    0.000 2518.052
894.00  1765.413  218.303    0.000  218.303      577.168  975.165    0.000  975.165      334.475 2269.340    0.000 2269.340
895.00  1760.095  199.285    0.000  199.285      638.394 1035.253    0.000 1035.253      529.510 2086.665    0.000 2086.665
896.00  1785.575  201.776    0.000  201.776      633.508 1027.496    0.000 1027.496      408.065 2571.728    0.000 2571.728
897.00  1804.806  206.406    0.000  206.406      502.723 1091.808    0.000 1091.808      349.354 2384.243    0.000 2384.243
898.00  1751.669  239.852    0.000  239.852      542.023 1124.189    0.000 1124.189      299.992 2452.004    0.000 2452.004
899.00  1764.830  256.371    0.000  256.371      642.931  959.600    0.000  959.600      673.072 1896.056    0.000 1896.056
900.00  1819.712  262.931    0.000  262.931      342.845 1315.351    0.000 1315.351      159.245 2817.532    0.000 2817.532
901.00  1796.455  230.483    0.000  230.483      604.019  916.879    0.000  916.879      130.794 2414.401    0.000 2414.401
902.00  1770.549  248.050    0.000  248.050      535.407 1044.983    0.000 1044.983      260.382 1988.946    0.000 1988.946
903.00  1773.605  213.206    0.000  213.206      526.937 1123.619    0.000 1123.619      240.275 2322.611    0.000 2322.611
904.00  1779.941  233.065    0.000  233.065      569.297 1174.126    0.000 1174.126      270.737 2625.929    0.000 2625.929
905.00  1797.813  212.247    0.000  212.247      494.548 1193.714    0.000 1193.714      189.506 2487.593    0.000 2487.593
906.00  1783.789  225.013    0.000  225.013      512.018 1143.334    0.000 1143.334      199.458 2552.532    0.000 2552.532
907.00  1677.946  291.890    0.000  291.890      553.045 1223.670    0.000 1223.670      269.128 2714.192    0.000 2714.192
908.00  1730.321  228.070    0.000  228.070      455.380 1244.729    0.000 1244.729      111.492 2766.375    0.000 2766.375
909.00  1646.420  320.536    0.000  320.536      384.177 1198.461    0.000 1198.461      261.990 2127.481    0.000 2127.481
910.00  1621.975  307.288    0.000  307.288      428.878 1186.447    0.000 1186.447      349.153 2235.256    0.000 2235.256
911.00  1621.724  306.399    0.000  306.399      478.249 1057.614    0.000 1057.614      361.317 2085.863    0.000 2085.863
912.00  1773.086  199.198    0.000  199.198      688.710 1034.733    0.000 1034.733      381.625 2269.834    0.000 2269.834
913.00  1727.923  234.743    0.000  234.743      507.781 1186.403    0.000 1186.403      388.160 2512.022    0.000 2512.022
914.00  1650.220  277.199    0.000  277.199      240.552 1356.329    0.000 1356.329        9.953 2804.556    0.000 2804.556
915.00  1631.502  282.766    0.000  282.766      228.488 1299.976    0.000 1299.976        0.000 2542.782    0.000 2542.782
916.00  1648.486  238.869    0.000  238.869      231.039 1208.908    0.000 1208.908        0.000 2547.896    0.000 2547.896
917.00  1656.585  178.526    0.000  178.526      351.101  922.717    0.000  922.717      119.434 2008.649    0.000 2008.649
918.00  1603.264  236.117    0.000  236.117      359.270  973.864    0.000  973.864      109.682 1997.589    0.000 1997.589
919.00  1569.060  316.362    0.000  316.362      262.905 1106.928    0.000 1106.928        0.000 2207.999    0.000 2207.999
920.00  1641.333  213.186    0.000  213.186      260.137 1339.486    0.000 1339.486        0.000 2744.240    0.000 2744.240
921.00  1660.658  207.890    0.000  207.890      183.352 1291.972    0.000 1291.972        0.000 2579.471    0.000 2579.471
922.00  1675.240  224.082    0.000  224.082      217.466 1347.097    0.000 1347.097        0.000 2577.563    0.000 2577.563
923.00  1638.698  251.476    0.000  251.476      219.364 1300.261    0.000 1300.261       10.053 2733.876    0.000 2733.876
924.00  1605.468  276.366    0.000  276.366      166.749 1341.037    0.000 1341.037        0.000 2630.036    0.000 2630.036
925.00  1623.314  262.493    0.000  262.493      183.008 1262.044    0.000 1262.044        0.000 2633.146    0.000 2633.146
926.00  1562.089  298.974    0.000  298.974      254.389 1250.847    0.000 1250.847        0.000 2692.258    0.000 2692.258
927.00  1607.220  284.410    0.000  284.410      184.088 1247.261    0.000 1247.261        0.000 2457.517    0.000 2457.517
928.00  1607.314  273.851    0.000  273.851      209.684 1175.109    0.000 1175.109        0.000 2347.535    0.000 2347.535
929.00  1679.490  263.904    0.000  263.904      325.074 1145.489    0.000 1145.489        0.000 2297.863    0.000 2297.863
930.00  1644.717  327.980    0.000  327.980      229.963 1242.719    0.000 1242.719        0.000 2459.122    0.000 2459.122
931.00  1596.568  268.947    0.000  268.947      250.280 1267.368    0.000 1267.368        0.000 2632.145    0.000 2632.145
932.00  1628.062  306.219    0.000  306.219      287.850 1228.795    0.000 1228.795        0.000 2576.042    0.000 2576.042
933.00  1600.041  294.579    0.000  294.579      249.632 1218.984    0.000 1218.984        0.000 2474.301    0.000 2474.301
934.00  1536.583  312.356    0.000  312.356      194.295 1348.679    0.000 1348.679        0.000 2833.708    0.000 2833.708
935.00  1620.048  311.748    0.000  311.748      193.084 1277.084    0.000 1277.084        0.000 2593.234    0.000 2593.234
936.00  1590.727  339.989    0.000  339.989      311.759 1287.766    0.000 1287.766        0.000 2738.406    0.000 2738.406
937.00  1572.806  352.407    0.000  352.407      235.886 1320.709    0.000 1320.709        0.000 2802.946    0.000 2802.946
938.00  1590.103  255.743    0.000  255.743      241.505 1252.234    0.000 1252.234        0.000 2505.173    0.000 2505.173
939.00  1652.614  313.688    0.000  313.688      217.856 1248.007    0.000 1248.007        0.000 2624.203    0.000 2624.203
940.00  1598.898  303.168    0.000  303.168      208.689 1473.886    0.000 1473.886        0.000 3059.912    0.000 3059.912
941.00  1554.391  303.916    0.000  303.916      186.381 1276.658    0.000 1276.658        0.000 2547.397    0.000 2547.397
942.00  1561.332  290.817    0.000  290.817      232.251 1229.586    0.000 1229.586        0.000 2480.742    0.000 2480.742
943.00  1695.678  266.620    0.000  266.620      320.405 1260.023    0.000 1260.023        0.000 2827.481    0.000 2827.481
944.00  1621.117  278.073    0.000  278.073      330.306 1239.004    0.000 1239.004       59.717 2646.819    0.000 2646.819
945.00  1677.785  278.126    0.000  278.126      373.757 1194.608    0.000 1194.608        0.000 2793.000    0.000 2793.000
946.00  1625.894  289.172    0.000  289.172      420.449 1215.707    0.000 1215.707      189.104 2724.839    0.000 2724.839
947.00  1620.546  290.017    0.000  290.017      280.284 1308.613    0.000 1308.613       90.380 2695.983    0.000 2695.983
948.00  1616.150  279.169    0.000  279.169      457.327 1219.244    0.000 1219.244      160.653 2479.633    0.000 2479.633
949.00  1643.672  271.202    0.000  271.202      372.976 1251.716    0.000 1251.716       90.983 2890.112    0.000 2890.112
950.00  1668.156  282.754    0.000  282.754      342.105 1170.225    0.000 1170.225      100.735 2529.500    0.000 2529.500
951.00  1638.981  305.352    0.000  305.352      385.817 1153.710    0.000 1153.710      169.198 2596.757    0.000 2596.757
952.00  1606.546  282.738    0.000  282.738      425.071 1144.326    0.000 1144.326      109.481 2549.607    0.000 2549.607
953.00  1676.151  235.628    0.000  235.628      242.457 1336.191    0.000 1336.191        0.000 2497.028    0.000 2497.028
954.00  1529.899  298.170    0.000  298.170      123.303 1311.372    0.000 1311.372        0.000 2399.810    0.000 2399.810
955.00  1540.132  310.670    0.000  310.670      185.301 1326.290    0.000 1326.290        0.000 2579.563    0.000 2579.563
956.00  1645.048  252.337    0.000  252.337      150.887 1336.179    0.000 1336.179        0.000 2484.459    0.000 2484.459
957.00  1546.975  276.356    0.000  276.356      126.417 1321.399    0.000 1321.399        0.000 2401.114    0.000 2401.114
958.00  1586.284  245.424    0.000  245.424      171.118 1284.743    0.000 1284.743        0.000 2462.042    0.000 2462.042
959.00  1652.574  254.270    0.000  254.270      329.438 1094.947    0.000 1094.947        9.953 2603.089    0.000 2603.089
960.00  1737.275  239.335    0.000  239.335      274.622 1197.282    0.000 1197.282       59.717 2618.370    0.000 2618.370
961.00  1686.997  257.585    0.000  257.585      282.227 1194.261    0.000 1194.261        0.000 2588.307    0.000 2588.307
962.00  1703.824  265.764    0.000  265.764      286.854 1196.845    0.000 1196.845       49.764 2542.160    0.000 2542.160
963.00  1675.434  246.251    0.000  246.251      350.366 1142.036    0.000 1142.036       29.858 2595.552    0.000 2595.552
964.00  1729.424  239.922    0.000  239.922      277.473 1251.887    0.000 1251.887       99.528 2421.825    0.000 2421.825
965.00  1696.757  263.621    0.000  263.621      289.794 1325.902    0.000 1325.902        9.953 2807.273    0.000 2807.273
966.00  1645.760  307.138    0.000  307.138      238.216 1339.786    0.000 1339.786        0.000 2734.788    0.000 2734.788
967.00  1631.006  286.080    0.000  286.080      222.651 1284.925    0.000 1284.925       10.053 2645.010    0.000 2645.010
968.00  1585.714  327.199    0.000  327.199      146.648 1482.549    0.000 1482.549        0.000 2710.963    0.000 2710.963
969.00  1536.239  355.667    0.000  355.667      173.669 1516.310    0.000 1516.310        0.000 2953.857    0.000 2953.857
970.00  1625.803  322.694    0.000  322.694       80.674 1580.380    0.000 1580.380        0.000 2955.661    0.000 2955.661
971.00  1672.941  289.332    0.000  289.332      158.539 1471.779    0.000 1471.779        0.000 3071.980    0.000 3071.980
972.00  1613.426  307.676    0.000  307.676      132.035 1427.675    0.000 1427.675        0.000 2636.364    0.000 2636.364
973.00  1605.714  290.407    0.000  290.407      200.951 1451.934    0.000 1451.934        0.000 2868.698    0.000 2868.698
974.00  1655.954  254.829    0.000  254.829      276.737 1311.034    0.000 1311.034        0.000 2608.722    0.000 2608.722
975.00  1611.590  303.747    0.000  303.747      298.960 1269.524    0.000 1269.524        0.000 2767.459    0.000 2767.459
976.00  1591.907  352.680    0.000  352.680      232.682 1479.038    0.000 1479.038        0.000 2947.422    0.000 2947.422
977.00  1650.912  219.240    0.000  219.240      481.278 1286.298    0.000 1286.298        0.000 3102.641    0.000 3102.641
978.00  1734.432  217.927    0.000  217.927      494.074 1241.331    0.000 1241.331       59.717 3080.615    0.000 3080.615
979.00  1604.349  267.086    0.000  267.086      310.375 1319.423    0.000 1319.423       60.923 2860.460    0.000 2860.460
980.00  1669.332  257.630    0.000  257.630      337.350 1288.304    0.000 1288.304       20.308 2844.986    0.000 2844.986
981.00  1618.923  258.210    0.000  258.210      478.069 1131.050    0.000 1131.050       40.515 3010.046    0.000 3010.046
982.00  1658.851  300.860    0.000  300.860      364.712 1280.239    0.000 1280.239       40.616 2909.709    0.000 2909.709
983.00  1713.755  258.010    0.000  258.010      366.579 1255.383    0.000 1255.383       91.385 2790.071    0.000 2790.071
984.00  1620.315  245.999    0.000  245.999      454.041 1081.243    0.000 1081.243      281.494 2429.362    0.000 2429.362
985.00  1657.005  244.574    0.000  244.574      404.367 1118.984    0.000 1118.984      141.350 2567.100    0.000 2567.100
986.00  1696.074  210.012    0.000  210.012      386.812 1252.671    0.000 1252.671        0.000 2850.706    0.000 2850.706
987.00  1676.161  263.873    0.000  263.873      220.052 1437.611    0.000 1437.611        0.000 2969.924    0.000 2969.924
988.00  1640.299  219.840    0.000  219.840      506.139 1108.579    0.000 1108.579      129.588 2544.586    0.000 2544.586
989.00  1635.538  252.547    0.000  252.547      582.317 1055.645    0.000 1055.645      401.531 2659.784    0.000 2659.784
990.00  1670.053  252.694    0.000  252.694      446.604 1138.098    0.000 1138.098       91.184 2659.191    0.000 2659.191
991.00  1665.677  254.814    0.000  254.814      502.976 1178.689    0.000 1178.689      339.401 2672.053    0.000 2672.053
992.00  1708.900  247.744    0.000  247.744      551.877 1045.522    0.000 1045.522      321.908 2471.483    0.000 2471.483
993.00  1661.338  210.890    0.000  210.890      516.169  880.721    0.000  880.721      292.251 2500.541    0.000 2500.541
994.00  1655.547  211.101    0.000  211.101      500.080 1030.392    0.000 1030.392      310.548 2351.544    0.000 2351.544
995.00  1612.054  194.976    0.000  194.976      495.545  972.544    0.000  972.544      344.428 2291.730    0.000 2291.730
996.00  1719.158  228.859    0.000  228.859      532.036 1023.907    0.000 1023.907      362.122 2542.864    0.000 2542.864
997.00  1671.595  211.484    0.000  211.484      415.391 1086.686    0.000 1086.686      380.419 2342.498    0.000 2342.498
998.00  1648.673  212.555    0.000  212.555      520.750 1079.952    0.000 1079.952      408.468 2369.850    0.000 2369.850
999.00  1620.966  260.567    0.000  260.567      407.219 1162.257    0.000 1162.257      329.448 2280.065    0.000 2280.065
1000.00  1631.548  219.122    0.000  219.122      369.996 1054.458    0.000 1054.458      269.932 2306.026    0.000 2306.026
1001.00  1720.036  217.060    0.000  217.060      527.320 1081.036    0.000 1081.036      339.602 2405.847    0.000 2405.847
1002.00  1713.818  206.561    0.000  206.561      518.417 1001.130    0.000 1001.130      379.615 2189.290    0.000 2189.290
1003.00  1697.354  225.579    0.000  225.579      486.339  985.785    0.000  985.785      400.928 2321.696    0.000 2321.696
1004.00  1527.744  311.349    0.000  311.349      374.923 1009.997    0.000 1009.997      253.646 2182.861    0.000 2182.861
1005.00  1619.297  279.384    0.000  279.384      457.976 1010.827    0.000 1010.827      411.886 2109.276    0.000 2109.276
1006.00  1594.718  281.589    0.000  281.589      448.895 1051.386    0.000 1051.386      528.505 2147.483    0.000 2147.483
1007.00  1737.793  230.981    0.000  230.981      450.410 1005.980    0.000 1005.980      199.056 2418.314    0.000 2418.314
1008.00  1717.249  214.405    0.000  214.405      400.129 1013.764    0.000 1013.764      229.719 2337.887    0.000 2337.887
1009.00  1650.662  252.973    0.000  252.973      374.620 1050.601    0.000 1050.601      172.616 2186.083    0.000 2186.083
1010.00  1671.666  207.890    0.000  207.890      442.800  926.564    0.000  926.564      261.588 2289.836    0.000 2289.836
1011.00  1686.175  231.065    0.000  231.065      505.272 1014.543    0.000 1014.543      429.178 1985.422    0.000 1985.422
1012.00  1729.827  246.749    0.000  246.749      498.137  939.629    0.000  939.629      393.790 1903.995    0.000 1903.995
1013.00  1652.227  236.249    0.000  236.249      553.045  943.427    0.000  943.427      320.099 2136.122    0.000 2136.122
1014.00  1696.529  224.254    0.000  224.254      434.584 1029.361    0.000 1029.361      250.831 2310.135    0.000 2310.135
1015.00  1694.582  209.678    0.000  209.678      506.482 1077.101    0.000 1077.101      261.588 2377.098    0.000 2377.098
1016.00  1668.203  213.660    0.000  213.660      384.952  936.897    0.000  936.897       50.769 1967.928    0.000 1967.928
1017.00  1742.351  206.421    0.000  206.421      590.353  995.047    0.000  995.047      477.936 2105.358    0.000 2105.358
1018.00  1711.445  228.703    0.000  228.703      454.686 1156.645    0.000 1156.645      281.494 2399.509    0.000 2399.509
1019.00  1624.162  226.704    0.000  226.704      372.671 1090.589    0.000 1090.589      172.616 2304.607    0.000 2304.607
1020.00  1654.030  230.406    0.000  230.406      473.800  998.454    0.000  998.454      321.707 2098.718    0.000 2098.718
1021.00  1648.756  240.489    0.000  240.489      412.574 1055.924    0.000 1055.924      160.250 2200.866    0.000 2200.866
1022.00  1712.756  228.814    0.000  228.814      566.795 1018.740    0.000 1018.740      299.188 2588.119    0.000 2588.119
1023.00  1609.435  232.108    0.000  232.108      499.910  997.554    0.000  997.554      179.151 2294.162    0.000 2294.162
1024.00  1672.314  219.263    0.000  219.263      410.070  955.092    0.000  955.092      169.198 2347.738    0.000 2347.738
1025.00  1693.517  213.430    0.000  213.430      486.159  966.517    0.000  966.517      190.913 2388.261    0.000 2388.261
1026.00  1638.081  227.697    0.000  227.697      403.972  988.862    0.000  988.862       91.385 2272.039    0.000 2272.039
1027.00  1651.887  202.178    0.000  202.178      419.456  926.393    0.000  926.393      179.352 2145.066    0.000 2145.066
1028.00  1614.212  208.764    0.000  208.764      429.615  897.468    0.000  897.468      179.151 2084.944    0.000 2084.944
1029.00  1597.373  216.038    0.000  216.038      378.382  964.569    0.000  964.569        9.953 2204.782    0.000 2204.782
1030.00  1591.481  222.179    0.000  222.179      512.363  910.304    0.000  910.304      362.122 2038.901    0.000 2038.901
1031.00  1653.252  218.673    0.000  218.673      482.833  917.400    0.000  917.400      262.191 2169.091    0.000 2169.091
1032.00  1643.230  216.472    0.000  216.472      512.403  916.012    0.000  916.012      248.820 2117.920    0.000 2117.920
1033.00  1647.748  219.159    0.000  219.159      484.688  986.534    0.000  986.534      231.328 2105.660    0.000 2105.660
1034.00  1631.385  218.234    0.000  218.234      482.961  970.876    0.000  970.876      120.640 2099.826    0.000 2099.826
1035.00  1660.924  210.755    0.000  210.755      471.766 1012.083    0.000 1012.083      249.223 2326.228    0.000 2326.228
1036.00  1613.369  206.821    0.000  206.821      447.468  953.585    0.000  953.585      290.039 2202.375    0.000 2202.375
1037.00  1704.111  200.471    0.000  200.471      507.131  977.923    0.000  977.923      241.884 2400.319    0.000 2400.319
1038.00  1672.996  247.497    0.000  247.497      504.364 1062.748    0.000 1062.748      241.280 2384.843    0.000 2384.843
1039.00  1686.965  226.584    0.000  226.584      492.126 1042.816    0.000 1042.816      162.060 2500.451    0.000 2500.451
1040.00  1543.484  285.047    0.000  285.047      337.483  975.155    0.000  975.155       40.213 2285.106    0.000 2285.106
1041.00  1588.726  214.209    0.000  214.209      453.391  960.505    0.000  960.505      120.841 2176.536    0.000 2176.536
1042.00  1668.874  213.685    0.000  213.685      494.161  932.064    0.000  932.064      259.376 2021.617    0.000 2021.617
1043.00  1660.389  242.847    0.000  242.847      479.461  917.752    0.000  917.752      182.770 2257.367    0.000 2257.367
1044.00  1621.217  232.331    0.000  232.331      528.057  957.782    0.000  957.782      222.581 2349.050    0.000 2349.050
1045.00  1740.735  206.525    0.000  206.525      502.245  989.687    0.000  989.687      152.107 2491.205    0.000 2491.205
1046.00  1673.463  237.838    0.000  237.838      460.956 1057.443    0.000 1057.443      221.375 2456.025    0.000 2456.025
1047.00  1630.158  219.450    0.000  219.450      439.167 1019.431    0.000 1019.431      349.756 2239.468    0.000 2239.468
1048.00  1632.625  214.367    0.000  214.367      541.159  922.900    0.000  922.900      434.204 2070.978    0.000 2070.978
1049.00  1635.617  251.271    0.000  251.271      433.677 1048.748    0.000 1048.748      240.074 2388.566    0.000 2388.566
1050.00  1672.019  215.427    0.000  215.427      469.817  994.449    0.000  994.449      281.695 2023.828    0.000 2023.828
