# Supplementary material for: N-Glycans modulate tilting of HIV-1 envelope glycoprotein
Source: Nat Commun. 2026 Apr 15;17:5206. doi: 10.1038/s41467-026-71874-2 (PMC13254402; doi:10.1038/s41467-026-71874-2)
Supplement: Supplementary file 8 — Source Data [file 41467_2026_71874_MOESM8_ESM.zip › source_data/1_Main_Text_Figures/4_Figure_5/3_Raw_data/CD4/CD4.C.3.txt]

#ASA ANALYSIS
#SIM_TIME  ASA1.4 TotOccl1.4 ShldMem1.4 ShldGly1.4   ASA7.2 TotOccl7.2 ShldMem7.2 ShldGly7.2   ASA18.6 TotOccl18.6 ShldMem18.6 ShldGly18.6

  0.00  1574.912  253.452    0.000  253.452      152.918 1596.705    0.000 1596.705        0.000 2845.875    0.000 2845.875
  1.00  1460.391  239.577    0.000  239.577       98.355 1268.540    0.000 1268.540        0.000 2133.708    0.000 2133.708
  2.00  1588.545  199.584    0.000  199.584      196.106 1342.816    0.000 1342.816        0.000 2122.953    0.000 2122.953
  3.00  1533.205  199.746    0.000  199.746      224.771 1319.090    0.000 1319.090        0.000 2056.905    0.000 2056.905
  4.00  1429.612  250.790    0.000  250.790       31.474 1280.778    0.000 1280.778        0.000 2086.464    0.000 2086.464
  5.00  1502.697  184.076    0.000  184.076       48.551 1303.651    0.000 1303.651        0.000 1989.549    0.000 1989.549
  6.00  1512.776  232.500    0.000  232.500      121.272 1314.202    0.000 1314.202        0.000 2038.304    0.000 2038.304
  7.00  1390.607  216.868    0.000  216.868      216.992 1308.281    0.000 1308.281        0.000 2047.657    0.000 2047.657
  8.00  1621.328  237.110    0.000  237.110      162.863 1430.932    0.000 1430.932        0.000 2462.249    0.000 2462.249
  9.00  1463.471  272.351    0.000  272.351      136.057 1417.098    0.000 1417.098        0.000 2305.224    0.000 2305.224
 10.00  1690.170  217.762    0.000  217.762       97.534 1458.477    0.000 1458.477        0.000 2399.718    0.000 2399.718
 11.00  1671.875  211.459    0.000  211.459       42.196 1555.878    0.000 1555.878        0.000 2530.720    0.000 2530.720
 12.00  1561.670  209.733    0.000  209.733       32.685 1460.668    0.000 1460.668        0.000 2481.052    0.000 2481.052
 13.00  1524.175  292.193    0.000  292.193        5.448 1509.145    0.000 1509.145        0.000 2052.283    0.000 2052.283
 14.00  1618.200  265.517    0.000  265.517        1.816 1625.748    0.000 1625.748        0.000 2448.985    0.000 2448.985
 15.00  1523.690  269.269    0.000  269.269       14.527 1551.394    0.000 1551.394        0.000 2183.880    0.000 2183.880
 16.00  1502.073  226.847    0.000  226.847        5.620 1472.124    0.000 1472.124        0.000 1887.906    0.000 1887.906
 17.00  1628.592  239.196    0.000  239.196       43.753 1532.491    0.000 1532.491        0.000 2460.345    0.000 2460.345
 18.00  1499.556  286.443    0.000  286.443       31.302 1319.698    0.000 1319.698        0.000 1959.391    0.000 1959.391
 19.00  1542.430  295.828    0.000  295.828        7.263 1448.706    0.000 1448.706        0.000 2118.233    0.000 2118.233
 20.00  1394.699  276.222    0.000  276.222        7.350 1349.399    0.000 1349.399        0.000 1946.920    0.000 1946.920
 21.00  1371.540  387.531    0.000  387.531       22.309 1397.212    0.000 1397.212        0.000 1767.674    0.000 1767.674
 22.00  1425.023  330.708    0.000  330.708        0.000 1439.658    0.000 1439.658        0.000 2130.597    0.000 2130.597
 23.00  1398.731  405.702    0.000  405.702       26.113 1467.032    0.000 1467.032        0.000 2037.907    0.000 2037.907
 24.00  1399.269  433.683    0.000  433.683        5.448 1503.132    0.000 1503.132        0.000 2041.830    0.000 2041.830
 25.00  1469.114  429.519    0.000  429.519       14.613 1385.319    0.000 1385.319        0.000 2138.038    0.000 2138.038
 26.00  1466.317  421.555    0.000  421.555        3.632 1535.854    0.000 1535.854        0.000 2381.528    0.000 2381.528
 27.00  1476.346  409.013    0.000  409.013       11.240 1561.104    0.000 1561.104        0.000 2051.474    0.000 2051.474
 28.00  1431.129  382.540    0.000  382.540       30.089 1462.626    0.000 1462.626        0.000 2193.331    0.000 2193.331
 29.00  1458.930  397.090    0.000  397.090        1.816 1386.177    0.000 1386.177        0.000 2076.808    0.000 2076.808
 30.00  1442.237  371.497    0.000  371.497        9.468 1507.152    0.000 1507.152        0.000 2134.720    0.000 2134.720
 31.00  1410.947  380.959    0.000  380.959       43.622 1404.257    0.000 1404.257        0.000 2108.281    0.000 2108.281
 32.00  1349.270  390.657    0.000  390.657        0.000 1395.739    0.000 1395.739        0.000 1883.989    0.000 1883.989
 33.00  1268.803  471.770    0.000  471.770        0.000 1464.815    0.000 1464.815        0.000 2021.014    0.000 2021.014
 34.00  1375.910  439.718    0.000  439.718       54.083 1556.989    0.000 1556.989        0.000 2212.324    0.000 2212.324
 35.00  1344.427  452.617    0.000  452.617       30.176 1478.963    0.000 1478.963        0.000 1880.367    0.000 1880.367
 36.00  1380.855  439.312    0.000  439.312       51.102 1482.427    0.000 1482.427        0.000 2339.600    0.000 2339.600
 37.00  1460.934  344.250    0.000  344.250       90.012 1544.670    0.000 1544.670        0.000 2439.427    0.000 2439.427
 38.00  1442.708  435.235    0.000  435.235      104.540 1582.896    0.000 1582.896        0.000 2500.047    0.000 2500.047
 39.00  1386.868  478.581    0.000  478.581       22.222 1607.062    0.000 1607.062        0.000 2326.632    0.000 2326.632
 40.00  1488.205  426.815    0.000  426.815       65.024 1619.826    0.000 1619.826        0.000 2537.454    0.000 2537.454
 41.00  1531.413  371.489    0.000  371.489       70.818 1558.732    0.000 1558.732        0.000 2403.846    0.000 2403.846
 42.00  1448.007  466.084    0.000  466.084       52.054 1615.834    0.000 1615.834        0.000 2504.981    0.000 2504.981
 43.00  1358.373  516.693    0.000  516.693       86.728 1608.399    0.000 1608.399        0.000 2594.254    0.000 2594.254
 44.00  1415.905  451.826    0.000  451.826       87.117 1513.381    0.000 1513.381        0.000 2318.295    0.000 2318.295
 45.00  1423.119  418.797    0.000  418.797       76.352 1553.838    0.000 1553.838        0.000 2200.767    0.000 2200.767
 46.00  1409.937  422.931    0.000  422.931       55.988 1595.734    0.000 1595.734        0.000 2402.335    0.000 2402.335
 47.00  1455.302  419.376    0.000  419.376      129.529 1496.769    0.000 1496.769        0.000 2565.800    0.000 2565.800
 48.00  1446.798  470.555    0.000  470.555       92.607 1610.869    0.000 1610.869        0.000 2481.656    0.000 2481.656
 49.00  1412.958  370.097    0.000  370.097       86.036 1336.794    0.000 1336.794        0.000 2047.147    0.000 2047.147
 50.00  1434.362  369.897    0.000  369.897      152.786 1343.627    0.000 1343.627        0.000 2070.772    0.000 2070.772
 51.00  1341.172  444.570    0.000  444.570       50.540 1427.115    0.000 1427.115        0.000 2204.078    0.000 2204.078
 52.00  1381.155  424.015    0.000  424.015       63.422 1489.030    0.000 1489.030        0.000 2272.042    0.000 2272.042
 53.00  1413.227  424.288    0.000  424.288       89.322 1431.225    0.000 1431.225        0.000 1692.268    0.000 1692.268
 54.00  1477.652  398.975    0.000  398.975      170.643 1467.663    0.000 1467.663        0.000 2079.214    0.000 2079.214
 55.00  1382.505  391.030    0.000  391.030      118.978 1467.322    0.000 1467.322        0.000 2062.127    0.000 2062.127
 56.00  1460.285  443.345    0.000  443.345      131.086 1528.631    0.000 1528.631        0.000 2725.649    0.000 2725.649
 57.00  1447.509  353.536    0.000  353.536      217.638 1249.085    0.000 1249.085        0.000 2032.872    0.000 2032.872
 58.00  1338.502  414.039    0.000  414.039       58.971 1262.569    0.000 1262.569        0.000 1573.634    0.000 1573.634
 59.00  1334.833  401.066    0.000  401.066       83.615 1355.305    0.000 1355.305        0.000 1936.460    0.000 1936.460
 60.00  1426.050  431.474    0.000  431.474       26.632 1413.328    0.000 1413.328        0.000 2008.951    0.000 2008.951
 61.00  1453.775  394.614    0.000  394.614      166.100 1377.482    0.000 1377.482        0.000 2223.884    0.000 2223.884
 62.00  1337.081  454.240    0.000  454.240       58.366 1283.023    0.000 1283.023        0.000 1969.640    0.000 1969.640
 63.00  1300.589  449.326    0.000  449.326      100.476 1287.133    0.000 1287.133        0.000 1723.538    0.000 1723.538
 64.00  1284.064  411.425    0.000  411.425       52.702 1351.408    0.000 1351.408        0.000 2074.692    0.000 2074.692
 65.00  1492.596  372.275    0.000  372.275      251.230 1242.551    0.000 1242.551        0.000 2089.775    0.000 2089.775
 66.00  1440.360  330.760    0.000  330.760      208.170 1260.063    0.000 1260.063        0.000 2163.566    0.000 2163.566
 67.00  1423.918  330.170    0.000  330.170      203.717 1185.743    0.000 1185.743        0.000 1696.591    0.000 1696.591
 68.00  1447.939  324.745    0.000  324.745      176.568 1401.954    0.000 1401.954        0.000 2078.110    0.000 2078.110
 69.00  1439.691  341.333    0.000  341.333      185.644 1203.429    0.000 1203.429        0.000 1874.436    0.000 1874.436
 70.00  1487.156  302.657    0.000  302.657      287.590 1148.856    0.000 1148.856        0.000 2219.660    0.000 2219.660
 71.00  1485.984  330.918    0.000  330.918      402.164 1148.208    0.000 1148.208        0.000 2414.895    0.000 2414.895
 72.00  1473.004  303.018    0.000  303.018      413.102 1180.806    0.000 1180.806       60.119 2476.319    0.000 2476.319
 73.00  1382.540  350.696    0.000  350.696      226.285 1308.776    0.000 1308.776        0.000 2417.505    0.000 2417.505
 74.00  1456.188  340.984    0.000  340.984      291.302 1122.091    0.000 1122.091       30.462 2055.083    0.000 2055.083
 75.00  1523.651  317.508    0.000  317.508      192.044 1443.268    0.000 1443.268        0.000 2366.534    0.000 2366.534
 76.00  1510.171  360.194    0.000  360.194      312.626 1202.206    0.000 1202.206        0.000 2421.925    0.000 2421.925
 77.00  1417.119  366.883    0.000  366.883      244.315 1242.105    0.000 1242.105       50.166 1970.327    0.000 1970.327
 78.00  1365.497  365.929    0.000  365.929      233.891 1241.249    0.000 1241.249        0.000 2084.739    0.000 2084.739
 79.00  1261.330  442.424    0.000  442.424       86.767 1381.193    0.000 1381.193        0.000 2122.735    0.000 2122.735
 80.00  1333.515  396.340    0.000  396.340      133.074 1288.327    0.000 1288.327       10.154 1933.740    0.000 1933.740
 81.00  1283.866  417.304    0.000  417.304      175.485 1235.283    0.000 1235.283        0.000 2233.529    0.000 2233.529
 82.00  1340.569  374.724    0.000  374.724      225.076 1239.912    0.000 1239.912       60.923 2285.705    0.000 2285.705
 83.00  1354.163  379.447    0.000  379.447      219.973 1364.946    0.000 1364.946        0.000 2514.521    0.000 2514.521
 84.00  1329.050  342.068    0.000  342.068      286.944 1136.454    0.000 1136.454       71.077 1999.692    0.000 1999.692
 85.00  1278.282  397.348    0.000  397.348      253.135 1193.446    0.000 1193.446       40.616 2079.020    0.000 2079.020
 86.00  1354.383  362.324    0.000  362.324      332.339 1170.269    0.000 1170.269       20.308 2409.269    0.000 2409.269
 87.00  1406.885  316.719    0.000  316.719      218.158 1168.359    0.000 1168.359        0.000 2326.528    0.000 2326.528
 88.00  1322.029  386.485    0.000  386.485      262.083 1201.309    0.000 1201.309        0.000 2324.620    0.000 2324.620
 89.00  1305.510  379.968    0.000  379.968      270.083 1255.734    0.000 1255.734       20.308 2352.862    0.000 2352.862
 90.00  1319.399  380.661    0.000  380.661      250.800 1227.411    0.000 1227.411        0.000 2413.884    0.000 2413.884
 91.00  1269.015  393.611    0.000  393.611      221.273 1250.857    0.000 1250.857        0.000 2177.542    0.000 2177.542
 92.00  1309.442  359.216    0.000  359.216      235.929 1265.367    0.000 1265.367      109.481 2215.431    0.000 2215.431
 93.00  1273.957  365.907    0.000  365.907      230.741 1142.294    0.000 1142.294        0.000 2075.197    0.000 2075.197
 94.00  1303.436  385.857    0.000  385.857      178.946 1278.439    0.000 1278.439       40.616 1912.839    0.000 1912.839
 95.00  1252.917  370.823    0.000  370.823      202.897 1158.985    0.000 1158.985        9.953 1855.235    0.000 1855.235
 96.00  1194.807  384.623    0.000  384.623      216.037 1109.014    0.000 1109.014        0.000 1973.060    0.000 1973.060
 97.00  1330.012  362.150    0.000  362.150      190.227 1197.034    0.000 1197.034       19.906 2041.322    0.000 2041.322
 98.00  1213.993  397.487    0.000  397.487       96.191 1345.338    0.000 1345.338        0.000 2229.725    0.000 2229.725
 99.00  1346.030  368.901    0.000  368.901       86.121 1459.458    0.000 1459.458        0.000 2297.375    0.000 2297.375
100.00  1439.909  299.638    0.000  299.638      248.548 1486.613    0.000 1486.613        0.000 2733.086    0.000 2733.086
101.00  1365.168  356.589    0.000  356.589      178.553 1541.955    0.000 1541.955        0.000 2471.302    0.000 2471.302
102.00  1391.391  339.461    0.000  339.461      150.927 1461.570    0.000 1461.570        0.000 2388.859    0.000 2388.859
103.00  1389.946  302.345    0.000  302.345      200.473 1520.908    0.000 1520.908       19.906 2797.940    0.000 2797.940
104.00  1358.262  342.634    0.000  342.634      192.951 1433.570    0.000 1433.570       69.670 2649.252    0.000 2649.252
105.00  1337.839  386.481    0.000  386.481      113.314 1462.788    0.000 1462.788        0.000 2798.129    0.000 2798.129
106.00  1286.454  407.955    0.000  407.955      128.188 1518.465    0.000 1518.465        0.000 2701.217    0.000 2701.217
107.00  1469.575  273.634    0.000  273.634      166.144 1396.209    0.000 1396.209        0.000 2364.838    0.000 2364.838
108.00  1444.462  296.922    0.000  296.922      191.824 1356.424    0.000 1356.424        0.000 2428.667    0.000 2428.667
109.00  1285.204  393.798    0.000  393.798       86.726 1495.438    0.000 1495.438        0.000 2417.423    0.000 2417.423
110.00  1383.461  374.826    0.000  374.826       48.637 1494.472    0.000 1494.472        0.000 2236.345    0.000 2236.345
111.00  1363.708  388.883    0.000  388.883      175.570 1416.999    0.000 1416.999        0.000 2628.032    0.000 2628.032
112.00  1390.989  396.894    0.000  396.894      120.277 1521.833    0.000 1521.833        0.000 2484.063    0.000 2484.063
113.00  1459.690  415.776    0.000  415.776      214.870 1525.037    0.000 1525.037        0.000 2701.617    0.000 2701.617
114.00  1393.154  375.627    0.000  375.627      197.967 1566.457    0.000 1566.457        0.000 2982.206    0.000 2982.206
115.00  1368.200  380.018    0.000  380.018      113.053 1628.800    0.000 1628.800        0.000 2795.517    0.000 2795.517
116.00  1362.826  315.520    0.000  315.520       71.206 1457.164    0.000 1457.164        0.000 2253.542    0.000 2253.542
117.00  1360.585  367.083    0.000  367.083       29.615 1450.645    0.000 1450.645        0.000 2262.093    0.000 2262.093
118.00  1372.015  349.658    0.000  349.658        7.263 1623.445    0.000 1623.445        0.000 2647.127    0.000 2647.127
119.00  1295.936  374.683    0.000  374.683       56.377 1506.147    0.000 1506.147        0.000 2476.309    0.000 2476.309
120.00  1392.494  276.284    0.000  276.284      195.288 1354.438    0.000 1354.438        0.000 2695.070    0.000 2695.070
121.00  1437.245  245.690    0.000  245.690      266.279 1373.591    0.000 1373.591       19.906 2666.922    0.000 2666.922
122.00  1366.935  300.829    0.000  300.829      115.868 1415.022    0.000 1415.022        0.000 2400.021    0.000 2400.021
123.00  1387.925  254.139    0.000  254.139       54.301 1519.425    0.000 1519.425        0.000 2286.513    0.000 2286.513
124.00  1629.972  129.496    0.000  129.496      264.765 1389.340    0.000 1389.340        0.000 2355.582    0.000 2355.582
125.00  1467.613  254.779    0.000  254.779      219.498 1335.644    0.000 1335.644        0.000 2459.635    0.000 2459.635
126.00  1331.284  333.694    0.000  333.694      250.151 1353.192    0.000 1353.192        0.000 2488.088    0.000 2488.088
127.00  1405.754  284.910    0.000  284.910      324.299 1294.269    0.000 1294.269      101.539 2416.909    0.000 2416.909
128.00  1434.308  297.927    0.000  297.927      389.538 1254.020    0.000 1254.020      323.115 2236.458    0.000 2236.458
129.00  1498.301  235.722    0.000  235.722      438.954 1366.730    0.000 1366.730      250.630 2525.597    0.000 2525.597
130.00  1470.496  267.499    0.000  267.499      327.324 1427.148    0.000 1427.148       30.462 2583.683    0.000 2583.683
131.00  1494.126  310.586    0.000  310.586      444.014 1384.867    0.000 1384.867       60.923 2567.899    0.000 2567.899
132.00  1436.136  335.295    0.000  335.295      496.284 1263.246    0.000 1263.246       89.575 2463.544    0.000 2463.544
133.00  1567.457  286.312    0.000  286.312      384.386 1279.289    0.000 1279.289       71.077 2373.170    0.000 2373.170
134.00  1554.218  240.023    0.000  240.023      315.739 1418.639    0.000 1418.639        0.000 2739.712    0.000 2739.712
135.00  1377.504  344.695    0.000  344.695      291.739 1430.310    0.000 1430.310        0.000 2575.136    0.000 2575.136
136.00  1426.043  338.436    0.000  338.436      222.006 1415.218    0.000 1415.218        0.000 2433.687    0.000 2433.687
137.00  1333.386  358.115    0.000  358.115      334.802 1265.026    0.000 1265.026      121.847 2467.562    0.000 2467.562
138.00  1458.138  254.671    0.000  254.671      371.726 1220.375    0.000 1220.375       81.231 2126.565    0.000 2126.565
139.00  1527.660  301.302    0.000  301.302      431.774 1233.031    0.000 1233.031       19.906 2516.019    0.000 2516.019
140.00  1464.280  310.604    0.000  310.604      352.186 1370.318    0.000 1370.318        0.000 2496.737    0.000 2496.737
141.00  1535.105  246.616    0.000  246.616      435.109 1310.337    0.000 1310.337      101.137 2493.208    0.000 2493.208
142.00  1425.492  319.115    0.000  319.115      357.934 1276.261    0.000 1276.261      233.539 2318.975    0.000 2318.975
143.00  1418.234  301.367    0.000  301.367      414.053 1369.738    0.000 1369.738      192.723 2617.268    0.000 2617.268
144.00  1478.461  327.637    0.000  327.637      437.745 1343.713    0.000 1343.713      182.770 2558.750    0.000 2558.750
145.00  1430.475  346.284    0.000  346.284      378.038 1258.116    0.000 1258.116      189.104 2071.267    0.000 2071.267
146.00  1432.205  374.101    0.000  374.101      346.516 1376.824    0.000 1376.824        0.000 2440.319    0.000 2440.319
147.00  1481.064  308.035    0.000  308.035      352.402 1328.369    0.000 1328.369      169.198 2452.491    0.000 2452.491
148.00  1573.858  292.166    0.000  292.166      322.440 1369.525    0.000 1369.525       80.226 2312.750    0.000 2312.750
149.00  1488.003  325.644    0.000  325.644      494.599 1209.656    0.000 1209.656       69.670 2322.108    0.000 2322.108
150.00  1474.332  324.265    0.000  324.265      403.326 1313.449    0.000 1313.449       29.858 2633.947    0.000 2633.947
151.00  1404.565  326.082    0.000  326.082      298.661 1371.517    0.000 1371.517       10.154 2328.128    0.000 2328.128
152.00  1468.650  292.696    0.000  292.696      386.037 1306.147    0.000 1306.147      149.292 2393.074    0.000 2393.074
153.00  1467.634  289.087    0.000  289.087      432.341 1394.304    0.000 1394.304      248.820 2473.808    0.000 2473.808
154.00  1335.188  334.680    0.000  334.680      349.633 1399.362    0.000 1399.362      169.198 2614.953    0.000 2614.953
155.00  1378.467  362.339    0.000  362.339      353.392 1350.516    0.000 1350.516      151.102 2473.713    0.000 2473.713
156.00  1458.709  313.826    0.000  313.826      335.144 1461.274    0.000 1461.274      130.995 2432.290    0.000 2432.290
157.00  1425.626  326.366    0.000  326.366      416.426 1458.499    0.000 1458.499      149.292 2355.269    0.000 2355.269
158.00  1354.043  366.474    0.000  366.474      369.305 1312.218    0.000 1312.218      169.198 2031.973    0.000 2031.973
159.00  1401.377  296.909    0.000  296.909      425.245 1245.763    0.000 1245.763      191.717 2243.994    0.000 2243.994
160.00  1362.381  334.317    0.000  334.317      303.632 1374.722    0.000 1374.722      159.245 2373.272    0.000 2373.272
161.00  1383.663  286.119    0.000  286.119      373.542 1372.397    0.000 1372.397      180.759 2333.573    0.000 2333.573
162.00  1426.719  285.382    0.000  285.382      355.988 1359.033    0.000 1359.033      243.693 2316.075    0.000 2316.075
163.00  1474.917  304.639    0.000  304.639      300.432 1436.072    0.000 1436.072       91.385 2299.489    0.000 2299.489
164.00  1474.462  252.559    0.000  252.559      501.855 1298.382    0.000 1298.382      378.207 2342.523    0.000 2342.523
165.00  1396.167  307.722    0.000  307.722      366.404 1309.532    0.000 1309.532       81.231 2588.121    0.000 2588.121
166.00  1375.270  283.382    0.000  283.382      357.151 1245.539    0.000 1245.539      132.000 2301.393    0.000 2301.393
167.00  1369.435  297.622    0.000  297.622      493.162 1151.505    0.000 1151.505       70.072 2575.747    0.000 2575.747
168.00  1426.109  292.653    0.000  292.653      372.799 1283.756    0.000 1283.756       60.320 2375.788    0.000 2375.788
169.00  1413.863  297.485    0.000  297.485      182.144 1434.328    0.000 1434.328        0.000 2415.690    0.000 2415.690
170.00  1404.729  338.828    0.000  338.828      323.520 1359.584    0.000 1359.584       19.906 2123.145    0.000 2123.145
171.00  1298.004  347.458    0.000  347.458      111.932 1416.096    0.000 1416.096        0.000 2324.717    0.000 2324.717
172.00  1345.910  325.719    0.000  325.719      222.305 1429.155    0.000 1429.155        0.000 2440.735    0.000 2440.735
173.00  1337.350  418.620    0.000  418.620      139.640 1621.699    0.000 1621.699        0.000 2675.462    0.000 2675.462
174.00  1414.787  391.356    0.000  391.356      155.251 1577.599    0.000 1577.599        0.000 2450.167    0.000 2450.167
175.00  1407.582  344.124    0.000  344.124      176.778 1415.526    0.000 1415.526        0.000 2154.104    0.000 2154.104
176.00  1388.928  329.806    0.000  329.806      179.160 1380.524    0.000 1380.524        0.000 2217.754    0.000 2217.754
177.00  1378.579  364.631    0.000  364.631      135.793 1520.557    0.000 1520.557       10.053 2376.696    0.000 2376.696
178.00  1445.839  376.928    0.000  376.928       75.570 1609.660    0.000 1609.660        0.000 2487.182    0.000 2487.182
179.00  1386.746  389.402    0.000  389.402       45.568 1611.216    0.000 1611.216        0.000 2544.185    0.000 2544.185
180.00  1294.776  413.001    0.000  413.001       29.354 1564.525    0.000 1564.525        0.000 2266.311    0.000 2266.311
181.00  1297.720  389.788    0.000  389.788       79.030 1605.462    0.000 1605.462       19.906 2200.059    0.000 2200.059
182.00  1236.374  395.329    0.000  395.329       96.278 1439.618    0.000 1439.618       60.218 2271.134    0.000 2271.134
183.00  1379.816  337.948    0.000  337.948      237.267 1446.774    0.000 1446.774      169.198 2297.492    0.000 2297.492
184.00  1338.511  317.452    0.000  317.452       73.970 1489.728    0.000 1489.728        0.000 2069.462    0.000 2069.462
185.00  1327.044  357.393    0.000  357.393      109.466 1502.831    0.000 1502.831        0.000 2230.926    0.000 2230.926
186.00  1367.647  361.423    0.000  361.423      120.535 1408.287    0.000 1408.287        0.000 2269.636    0.000 2269.636
187.00  1484.066  325.438    0.000  325.438      243.704 1433.995    0.000 1433.995       40.616 2380.821    0.000 2380.821
188.00  1369.650  385.955    0.000  385.955      238.090 1362.894    0.000 1362.894        0.000 2468.594    0.000 2468.594
189.00  1296.013  428.343    0.000  428.343      217.723 1497.558    0.000 1497.558       10.154 2429.883    0.000 2429.883
190.00  1249.342  454.479    0.000  454.479      164.160 1359.999    0.000 1359.999       19.906 2036.104    0.000 2036.104
191.00  1228.611  422.392    0.000  422.392      124.901 1473.129    0.000 1473.129        0.000 2233.141    0.000 2233.141
192.00  1295.623  433.969    0.000  433.969      116.340 1356.314    0.000 1356.314        0.000 1940.187    0.000 1940.187
193.00  1198.694  495.433    0.000  495.433      176.952 1358.561    0.000 1358.561        0.000 1874.939    0.000 1874.939
194.00  1266.518  420.985    0.000  420.985      203.240 1368.856    0.000 1368.856        0.000 2110.896    0.000 2110.896
195.00  1272.703  482.509    0.000  482.509      202.465 1438.386    0.000 1438.386       59.717 2351.679    0.000 2351.679
196.00  1192.158  511.426    0.000  511.426      125.896 1430.809    0.000 1430.809        0.000 1941.801    0.000 1941.801
197.00  1294.498  454.651    0.000  454.651      159.575 1344.125    0.000 1344.125        0.000 1934.459    0.000 1934.459
198.00  1241.204  471.716    0.000  471.716       22.437 1492.110    0.000 1492.110        0.000 2373.688    0.000 2373.688
199.00  1255.169  453.102    0.000  453.102      106.959 1404.175    0.000 1404.175        0.000 1934.854    0.000 1934.854
200.00  1251.456  416.231    0.000  416.231       49.978 1420.124    0.000 1420.124        0.000 2011.467    0.000 2011.467
201.00  1356.363  424.954    0.000  424.954       78.513 1586.399    0.000 1586.399        0.000 2300.192    0.000 2300.192
202.00  1145.779  519.213    0.000  519.213       27.927 1527.441    0.000 1527.441        0.000 2386.554    0.000 2386.554
203.00  1267.745  406.766    0.000  406.766       29.916 1423.371    0.000 1423.371        0.000 2147.789    0.000 2147.789
204.00  1368.987  365.435    0.000  365.435      157.155 1518.653    0.000 1518.653        0.000 2488.697    0.000 2488.697
205.00  1214.484  507.495    0.000  507.495       41.199 1532.882    0.000 1532.882        0.000 2366.150    0.000 2366.150
206.00  1291.906  421.021    0.000  421.021       34.931 1475.716    0.000 1475.716        0.000 2414.898    0.000 2414.898
207.00  1305.655  423.206    0.000  423.206      122.569 1518.650    0.000 1518.650        0.000 2518.758    0.000 2518.758
208.00  1375.459  401.955    0.000  401.955      243.755 1272.571    0.000 1272.571        0.000 2046.252    0.000 2046.252
209.00  1272.995  442.700    0.000  442.700       61.521 1490.947    0.000 1490.947        0.000 2081.639    0.000 2081.639
210.00  1347.963  435.099    0.000  435.099       65.975 1592.673    0.000 1592.673        0.000 2604.814    0.000 2604.814
211.00  1318.372  468.283    0.000  468.283       61.478 1586.672    0.000 1586.672        0.000 2234.154    0.000 2234.154
212.00  1345.898  432.667    0.000  432.667       52.788 1452.413    0.000 1452.413        0.000 2515.331    0.000 2515.331
213.00  1264.552  470.666    0.000  470.666       18.633 1613.336    0.000 1613.336        0.000 2228.013    0.000 2228.013
214.00  1316.728  436.120    0.000  436.120      101.123 1521.078    0.000 1521.078        0.000 2457.430    0.000 2457.430
215.00  1213.114  505.832    0.000  505.832      146.475 1391.859    0.000 1391.859       20.207 2229.120    0.000 2229.120
216.00  1303.394  419.275    0.000  419.275       74.577 1486.276    0.000 1486.276        0.000 2207.304    0.000 2207.304
217.00  1212.065  462.516    0.000  462.516       73.756 1472.434    0.000 1472.434        0.000 2193.324    0.000 2193.324
218.00  1334.719  449.451    0.000  449.451       61.519 1511.047    0.000 1511.047        0.000 2281.291    0.000 2281.291
219.00  1340.580  400.058    0.000  400.058      107.349 1507.672    0.000 1507.672        0.000 2332.966    0.000 2332.966
220.00  1300.685  437.220    0.000  437.220       96.538 1560.979    0.000 1560.979       10.154 2247.512    0.000 2247.512
221.00  1274.792  431.229    0.000  431.229       51.316 1549.519    0.000 1549.519        0.000 2302.301    0.000 2302.301
222.00  1327.925  449.144    0.000  449.144       84.261 1573.858    0.000 1573.858        0.000 2500.956    0.000 2500.956
223.00  1245.425  516.436    0.000  516.436       60.528 1629.253    0.000 1629.253        0.000 2621.608    0.000 2621.608
224.00  1280.093  465.017    0.000  465.017       89.233 1445.329    0.000 1445.329        0.000 2263.599    0.000 2263.599
225.00  1354.743  434.776    0.000  434.776      223.606 1420.739    0.000 1420.739        0.000 2389.377    0.000 2389.377
226.00  1267.773  514.310    0.000  514.310       79.032 1587.838    0.000 1587.838        0.000 2422.652    0.000 2422.652
227.00  1283.963  535.085    0.000  535.085       58.624 1712.981    0.000 1712.981        0.000 2649.544    0.000 2649.544
228.00  1235.540  555.069    0.000  555.069       23.735 1650.251    0.000 1650.251        0.000 2678.805    0.000 2678.805
229.00  1214.045  483.116    0.000  483.116       52.225 1533.783    0.000 1533.783        0.000 2427.065    0.000 2427.065
230.00  1462.408  371.045    0.000  371.045      176.091 1435.386    0.000 1435.386        0.000 2321.309    0.000 2321.309
231.00  1386.288  351.441    0.000  351.441      156.590 1475.896    0.000 1475.896        0.000 2343.828    0.000 2343.828
232.00  1319.719  448.751    0.000  448.751      171.940 1518.955    0.000 1518.955        0.000 2453.306    0.000 2453.306
233.00  1351.509  393.391    0.000  393.391      272.933 1414.498    0.000 1414.498        0.000 2646.421    0.000 2646.421
234.00  1433.600  407.365    0.000  407.365      197.493 1596.515    0.000 1596.515        0.000 2685.531    0.000 2685.531
235.00  1518.525  294.537    0.000  294.537      297.619 1409.950    0.000 1409.950        0.000 2357.190    0.000 2357.190
236.00  1541.844  288.386    0.000  288.386       49.416 1527.938    0.000 1527.938        0.000 2722.330    0.000 2722.330
237.00  1525.193  283.743    0.000  283.743      179.415 1468.456    0.000 1468.456        0.000 2655.873    0.000 2655.873
238.00  1584.778  241.796    0.000  241.796      349.279 1434.341    0.000 1434.341        0.000 2827.989    0.000 2827.989
239.00  1535.228  281.569    0.000  281.569      208.342 1400.375    0.000 1400.375        0.000 2423.352    0.000 2423.352
240.00  1522.836  244.297    0.000  244.297      153.996 1652.848    0.000 1652.848        0.000 2615.460    0.000 2615.460
241.00  1528.027  282.971    0.000  282.971      113.704 1601.486    0.000 1601.486        0.000 2252.134    0.000 2252.134
242.00  1475.822  328.565    0.000  328.565      116.904 1608.359    0.000 1608.359        0.000 2843.678    0.000 2843.678
243.00  1564.262  290.486    0.000  290.486      121.444 1541.956    0.000 1541.956        0.000 2493.319    0.000 2493.319
244.00  1500.969  341.422    0.000  341.422       76.911 1702.314    0.000 1702.314        0.000 2664.524    0.000 2664.524
245.00  1498.323  349.403    0.000  349.403       92.129 1473.906    0.000 1473.906        0.000 2225.294    0.000 2225.294
246.00  1452.062  439.106    0.000  439.106       53.738 1571.145    0.000 1571.145        0.000 2410.280    0.000 2410.280
247.00  1304.034  401.100    0.000  401.100       60.265 1490.071    0.000 1490.071        0.000 2256.059    0.000 2256.059
248.00  1316.777  397.192    0.000  397.192       33.374 1459.863    0.000 1459.863        0.000 2404.750    0.000 2404.750
249.00  1354.684  381.038    0.000  381.038       48.810 1458.515    0.000 1458.515        0.000 2059.922    0.000 2059.922
250.00  1542.076  303.394    0.000  303.394      104.062 1489.122    0.000 1489.122        0.000 2356.793    0.000 2356.793
251.00  1434.666  358.359    0.000  358.359      107.304 1520.992    0.000 1520.992        0.000 2621.400    0.000 2621.400
252.00  1467.713  365.381    0.000  365.381      260.223 1426.353    0.000 1426.353        0.000 2727.362    0.000 2727.362
253.00  1474.174  368.265    0.000  368.265      129.441 1693.668    0.000 1693.668        0.000 2813.217    0.000 2813.217
254.00  1434.046  411.202    0.000  411.202       80.194 1638.843    0.000 1638.843        0.000 2831.105    0.000 2831.105
255.00  1556.805  442.375    0.000  442.375      163.329 1606.109    0.000 1606.109        0.000 2661.004    0.000 2661.004
256.00  1505.786  447.239    0.000  447.239      129.050 1700.280    0.000 1700.280        0.000 2893.441    0.000 2893.441
257.00  1287.827  518.521    0.000  518.521      172.931 1447.793    0.000 1447.793        0.000 2806.272    0.000 2806.272
258.00  1380.804  529.301    0.000  529.301      183.785 1411.714    0.000 1411.714        0.000 2318.805    0.000 2318.805
259.00  1340.258  521.740    0.000  521.740      234.239 1395.792    0.000 1395.792      278.679 2268.735    0.000 2268.735
260.00  1496.319  420.619    0.000  420.619      112.793 1606.494    0.000 1606.494       50.265 2459.525    0.000 2459.525
261.00  1456.138  388.323    0.000  388.323      227.367 1543.442    0.000 1543.442      258.773 2247.322    0.000 2247.322
262.00  1453.492  480.527    0.000  480.527      222.175 1557.058    0.000 1557.058      119.434 2369.471    0.000 2369.471
263.00  1350.354  490.368    0.000  490.368      186.939 1497.508    0.000 1497.508        0.000 2354.178    0.000 2354.178
264.00  1336.272  530.396    0.000  530.396      224.637 1405.240    0.000 1405.240       40.012 2146.069    0.000 2146.069
265.00  1369.591  437.083    0.000  437.083      187.755 1473.209    0.000 1473.209       89.976 2273.647    0.000 2273.647
266.00  1363.644  483.588    0.000  483.588      165.755 1459.988    0.000 1459.988       50.166 2603.499    0.000 2603.499
267.00  1358.664  485.211    0.000  485.211      263.419 1488.304    0.000 1488.304       40.414 2338.995    0.000 2338.995
268.00  1301.131  499.791    0.000  499.791      156.635 1610.788    0.000 1610.788        0.000 2413.193    0.000 2413.193
269.00  1386.734  455.406    0.000  455.406      182.748 1436.594    0.000 1436.594        0.000 2163.165    0.000 2163.165
270.00  1334.982  460.902    0.000  460.902       74.705 1493.668    0.000 1493.668        0.000 2273.149    0.000 2273.149
271.00  1272.532  506.622    0.000  506.622      112.449 1392.851    0.000 1392.851        0.000 1826.179    0.000 1826.179
272.00  1239.110  460.811    0.000  460.811      232.379 1348.776    0.000 1348.776        0.000 2075.591    0.000 2075.591
273.00  1389.694  345.757    0.000  345.757      183.917 1403.568    0.000 1403.568        0.000 2069.872    0.000 2069.872
274.00  1393.756  451.356    0.000  451.356      299.048 1454.209    0.000 1454.209        0.000 2606.430    0.000 2606.430
275.00  1370.002  455.528    0.000  455.528      227.453 1432.549    0.000 1432.549      119.434 2194.143    0.000 2194.143
276.00  1275.545  443.865    0.000  443.865      157.242 1432.941    0.000 1432.941      169.198 2385.557    0.000 2385.557
277.00  1247.239  514.660    0.000  514.660      206.700 1424.634    0.000 1424.634       89.575 2515.849    0.000 2515.849
278.00  1287.850  473.036    0.000  473.036      175.573 1346.473    0.000 1346.473       49.764 2405.163    0.000 2405.163
279.00  1274.350  466.294    0.000  466.294      232.727 1375.908    0.000 1375.908       29.858 1883.192    0.000 1883.192
280.00  1284.778  484.890    0.000  484.890      129.870 1434.122    0.000 1434.122        0.000 2245.900    0.000 2245.900
281.00  1311.901  482.665    0.000  482.665      137.786 1446.197    0.000 1446.197        0.000 2045.241    0.000 2045.241
282.00  1267.820  495.163    0.000  495.163      205.146 1407.512    0.000 1407.512       89.575 2177.052    0.000 2177.052
283.00  1295.150  464.272    0.000  464.272      148.076 1407.956    0.000 1407.956        0.000 2435.323    0.000 2435.323
284.00  1286.389  530.734    0.000  530.734      212.236 1495.110    0.000 1495.110      109.481 2357.106    0.000 2357.106
285.00  1310.949  487.665    0.000  487.665      225.593 1465.707    0.000 1465.707       99.528 2392.796    0.000 2392.796
286.00  1302.177  509.363    0.000  509.363      167.180 1524.438    0.000 1524.438        0.000 2297.573    0.000 2297.573
287.00  1412.941  411.898    0.000  411.898      239.983 1533.267    0.000 1533.267        0.000 2417.213    0.000 2417.213
288.00  1296.219  508.922    0.000  508.922      148.723 1439.058    0.000 1439.058        0.000 2063.641    0.000 2063.641
289.00  1252.103  509.637    0.000  509.637      198.043 1243.899    0.000 1243.899        0.000 1944.406    0.000 1944.406
290.00  1302.386  485.183    0.000  485.183      297.486 1244.034    0.000 1244.034       29.858 1952.550    0.000 1952.550
291.00  1238.376  510.337    0.000  510.337      338.646 1172.103    0.000 1172.103        0.000 2017.703    0.000 2017.703
292.00  1412.199  377.668    0.000  377.668      341.110 1230.251    0.000 1230.251      109.682 2012.473    0.000 2012.473
293.00  1339.954  428.554    0.000  428.554      279.671 1234.057    0.000 1234.057       29.858 1879.870    0.000 1879.870
294.00  1220.577  492.665    0.000  492.665      424.805 1093.456    0.000 1093.456        9.953 1799.948    0.000 1799.948
295.00  1312.360  488.355    0.000  488.355      120.747 1400.922    0.000 1400.922        0.000 1794.205    0.000 1794.205
296.00  1290.821  509.334    0.000  509.334      139.424 1389.593    0.000 1389.593        0.000 2089.673    0.000 2089.673
297.00  1278.108  535.218    0.000  535.218      208.725 1350.080    0.000 1350.080        0.000 2275.355    0.000 2275.355
298.00  1400.332  482.615    0.000  482.615      167.309 1554.618    0.000 1554.618        0.000 2353.573    0.000 2353.573
299.00  1274.849  412.404    0.000  412.404      189.537 1337.512    0.000 1337.512        0.000 1836.540    0.000 1836.540
300.00  1360.743  471.831    0.000  471.831       97.660 1355.954    0.000 1355.954        0.000 2016.683    0.000 2016.683
301.00  1389.965  421.679    0.000  421.679      186.717 1513.852    0.000 1513.852        0.000 2251.235    0.000 2251.235
302.00  1359.366  488.099    0.000  488.099       98.998 1511.514    0.000 1511.514        0.000 2313.060    0.000 2313.060
303.00  1365.804  520.018    0.000  520.018      101.030 1564.816    0.000 1564.816        0.000 2546.996    0.000 2546.996
304.00  1354.053  478.422    0.000  478.422      164.273 1470.049    0.000 1470.049        0.000 2154.817    0.000 2154.817
305.00  1331.292  467.749    0.000  467.749      159.347 1473.303    0.000 1473.303        0.000 2041.721    0.000 2041.721
306.00  1335.791  483.164    0.000  483.164      389.053 1178.804    0.000 1178.804       19.906 1940.593    0.000 1940.593
307.00  1276.434  496.402    0.000  496.402      129.957 1382.361    0.000 1382.361        0.000 2083.625    0.000 2083.625
308.00  1275.404  506.896    0.000  506.896       52.136 1454.921    0.000 1454.921        0.000 2374.576    0.000 2374.576
309.00  1259.224  476.120    0.000  476.120       86.594 1471.776    0.000 1471.776        0.000 2064.730    0.000 2064.730
310.00  1311.524  447.932    0.000  447.932      200.427 1369.496    0.000 1369.496        0.000 2061.421    0.000 2061.421
311.00  1310.510  416.328    0.000  416.328      142.753 1419.110    0.000 1419.110        0.000 1985.202    0.000 1985.202
312.00  1289.229  433.875    0.000  433.875       95.932 1343.124    0.000 1343.124        0.000 1812.296    0.000 1812.296
313.00  1286.243  446.374    0.000  446.374      163.807 1341.644    0.000 1341.644        0.000 2173.106    0.000 2173.106
314.00  1396.721  404.346    0.000  404.346      237.225 1438.714    0.000 1438.714        0.000 2397.102    0.000 2397.102
315.00  1354.025  390.336    0.000  390.336      130.221 1463.470    0.000 1463.470        0.000 2150.380    0.000 2150.380
316.00  1352.694  439.352    0.000  439.352      283.571 1452.796    0.000 1452.796       10.154 2510.191    0.000 2510.191
317.00  1278.465  451.843    0.000  451.843      148.853 1485.819    0.000 1485.819        0.000 2238.649    0.000 2238.649
318.00  1306.856  414.323    0.000  414.323       93.687 1399.538    0.000 1399.538        0.000 1911.223    0.000 1911.223
319.00  1447.189  382.161    0.000  382.161      170.082 1416.137    0.000 1416.137        0.000 2334.670    0.000 2334.670
320.00  1412.521  448.022    0.000  448.022      381.281 1302.261    0.000 1302.261        0.000 2232.132    0.000 2232.132
321.00  1467.137  408.251    0.000  408.251      315.646 1307.872    0.000 1307.872        0.000 2152.199    0.000 2152.199
322.00  1315.985  396.758    0.000  396.758      310.115 1190.247    0.000 1190.247       49.764 1870.413    0.000 1870.413
323.00  1318.244  402.820    0.000  402.820      294.077 1214.704    0.000 1214.704        0.000 2097.707    0.000 2097.707
324.00  1454.713  393.153    0.000  393.153      177.952 1418.720    0.000 1418.720        0.000 2269.618    0.000 2269.618
325.00  1394.224  415.600    0.000  415.600      357.370 1280.115    0.000 1280.115        0.000 2450.180    0.000 2450.180
326.00  1359.655  391.805    0.000  391.805      249.504 1309.480    0.000 1309.480        0.000 2114.100    0.000 2114.100
327.00  1418.909  407.168    0.000  407.168      210.462 1389.246    0.000 1389.246        0.000 2078.808    0.000 2078.808
328.00  1291.159  450.239    0.000  450.239      250.455 1354.386    0.000 1354.386        0.000 2116.505    0.000 2116.505
329.00  1353.018  458.360    0.000  458.360      298.487 1341.559    0.000 1341.559        0.000 2202.368    0.000 2202.368
330.00  1379.646  411.219    0.000  411.219      347.640 1315.387    0.000 1315.387        0.000 2151.994    0.000 2151.994
331.00  1339.155  450.221    0.000  450.221      355.294 1268.999    0.000 1268.999       71.077 1988.728    0.000 1988.728
332.00  1357.509  466.664    0.000  466.664      317.984 1398.975    0.000 1398.975        0.000 2189.298    0.000 2189.298
333.00  1385.453  438.825    0.000  438.825      156.372 1474.978    0.000 1474.978        0.000 2239.457    0.000 2239.457
334.00  1427.234  438.260    0.000  438.260       86.986 1466.120    0.000 1466.120        0.000 2155.920    0.000 2155.920
335.00  1419.693  381.710    0.000  381.710      115.259 1398.740    0.000 1398.740        0.000 2522.350    0.000 2522.350
336.00  1345.104  441.903    0.000  441.903      138.695 1417.011    0.000 1417.011        0.000 2306.927    0.000 2306.927
337.00  1489.591  326.115    0.000  326.115      269.132 1356.289    0.000 1356.289        0.000 2259.057    0.000 2259.057
338.00  1413.669  402.078    0.000  402.078      189.408 1428.584    0.000 1428.584        0.000 2229.004    0.000 2229.004
339.00  1392.495  486.319    0.000  486.319      206.611 1421.453    0.000 1421.453        0.000 2244.994    0.000 2244.994
340.00  1404.052  431.742    0.000  431.742      217.553 1470.737    0.000 1470.737        0.000 2590.521    0.000 2590.521
341.00  1380.693  395.814    0.000  395.814      141.677 1460.623    0.000 1460.623        0.000 2228.301    0.000 2228.301
342.00  1391.871  441.533    0.000  441.533      162.689 1544.060    0.000 1544.060        0.000 2475.711    0.000 2475.711
343.00  1402.461  380.989    0.000  380.989      264.675 1366.359    0.000 1366.359        0.000 2271.022    0.000 2271.022
344.00  1514.133  329.867    0.000  329.867      424.599 1176.016    0.000 1176.016        0.000 2055.791    0.000 2055.791
345.00  1401.388  363.860    0.000  363.860      309.424 1253.448    0.000 1253.448        0.000 2209.609    0.000 2209.609
346.00  1375.251  404.352    0.000  404.352      358.495 1179.320    0.000 1179.320        0.000 1964.823    0.000 1964.823
347.00  1387.664  357.958    0.000  357.958      326.633 1247.569    0.000 1247.569       19.906 1969.335    0.000 1969.335
348.00  1456.196  403.709    0.000  403.709      322.050 1288.848    0.000 1288.848       19.906 2096.703    0.000 2096.703
349.00  1471.529  394.338    0.000  394.338      271.035 1417.577    0.000 1417.577       49.764 2146.584    0.000 2146.584
350.00  1457.840  349.999    0.000  349.999      214.787 1347.878    0.000 1347.878        0.000 2216.952    0.000 2216.952
351.00  1457.980  392.269    0.000  392.269      278.382 1371.967    0.000 1371.967       59.717 2078.223    0.000 2078.223
352.00  1332.326  368.541    0.000  368.541      259.965 1295.257    0.000 1295.257        0.000 1885.395    0.000 1885.395
353.00  1373.743  412.849    0.000  412.849      313.361 1199.418    0.000 1199.418      119.434 1874.540    0.000 1874.540
354.00  1451.054  297.630    0.000  297.630      243.884 1294.787    0.000 1294.787       89.575 1726.852    0.000 1726.852
355.00  1389.421  306.399    0.000  306.399      248.510 1413.511    0.000 1413.511       39.811 2059.822    0.000 2059.822
356.00  1496.365  374.397    0.000  374.397      160.485 1426.258    0.000 1426.258       29.858 1993.266    0.000 1993.266
357.00  1408.980  363.914    0.000  363.914      177.994 1404.819    0.000 1404.819        0.000 2164.576    0.000 2164.576
358.00  1565.564  370.916    0.000  370.916      223.823 1482.688    0.000 1482.688       19.906 2315.077    0.000 2315.077
359.00  1463.709  330.581    0.000  330.581      258.454 1334.215    0.000 1334.215       79.824 2016.991    0.000 2016.991
360.00  1356.721  302.057    0.000  302.057      222.093 1292.572    0.000 1292.572       70.675 1832.008    0.000 1832.008
361.00  1265.181  482.853    0.000  482.853      317.032 1325.524    0.000 1325.524      259.175 1876.447    0.000 1876.447
362.00  1426.003  315.045    0.000  315.045      300.301 1265.435    0.000 1265.435      169.399 1646.427    0.000 1646.427
363.00  1475.327  326.892    0.000  326.892      292.044 1176.977    0.000 1176.977       50.769 1993.365    0.000 1993.365
364.00  1343.347  439.706    0.000  439.706      370.513 1275.108    0.000 1275.108      219.766 2193.427    0.000 2193.427
365.00  1401.011  288.975    0.000  288.975      314.484 1241.906    0.000 1241.906       69.670 1799.035    0.000 1799.035
366.00  1435.041  302.952    0.000  302.952      165.240 1312.132    0.000 1312.132        0.000 1994.277    0.000 1994.277
367.00  1472.272  345.231    0.000  345.231      326.634 1237.124    0.000 1237.124      129.588 1772.201    0.000 1772.201
368.00  1534.970  219.128    0.000  219.128      315.693 1184.377    0.000 1184.377       71.077 1832.520    0.000 1832.520
369.00  1562.926  264.113    0.000  264.113      272.202 1362.199    0.000 1362.199      139.339 2201.678    0.000 2201.678
370.00  1570.763  270.589    0.000  270.589      324.688 1277.625    0.000 1277.625      141.752 2056.406    0.000 2056.406
371.00  1374.310  342.123    0.000  342.123      216.041 1299.937    0.000 1299.937        0.000 1846.289    0.000 1846.289
372.00  1398.614  362.703    0.000  362.703      396.760 1148.575    0.000 1148.575      251.032 1907.413    0.000 1907.413
373.00  1372.860  374.207    0.000  374.207      329.964 1164.479    0.000 1164.479      209.009 2071.280    0.000 2071.280
374.00  1313.623  398.995    0.000  398.995      322.786 1224.834    0.000 1224.834      159.245 2071.784    0.000 2071.784
375.00  1312.671  444.805    0.000  444.805      394.642 1123.322    0.000 1123.322      458.232 1782.550    0.000 1782.550
376.00  1415.483  383.564    0.000  383.564      396.717 1158.821    0.000 1158.821      439.532 1711.879    0.000 1711.879
377.00  1340.686  452.323    0.000  452.323      364.507 1140.312    0.000 1140.312      370.667 1730.375    0.000 1730.375
378.00  1387.217  424.991    0.000  424.991      307.394 1242.733    0.000 1242.733      353.777 1537.453    0.000 1537.453
379.00  1291.654  414.377    0.000  414.377      176.265 1292.155    0.000 1292.155       50.769 1956.073    0.000 1956.073
380.00  1325.777  376.760    0.000  376.760      239.258 1275.473    0.000 1275.473        0.000 2012.374    0.000 2012.374
381.00  1234.917  453.923    0.000  453.923      195.592 1271.575    0.000 1271.575       39.811 1859.058    0.000 1859.058
382.00  1388.240  359.915    0.000  359.915      359.232 1111.696    0.000 1111.696      151.705 1791.399    0.000 1791.399
383.00  1344.025  390.439    0.000  390.439      235.322 1231.502    0.000 1231.502       19.906 1874.740    0.000 1874.740
384.00  1536.740  242.135    0.000  242.135      257.502 1199.676    0.000 1199.676      111.693 1534.036    0.000 1534.036
385.00  1572.111  252.862    0.000  252.862      367.186 1288.870    0.000 1288.870      259.175 1800.850    0.000 1800.850
386.00  1506.972  240.973    0.000  240.973      322.441 1245.079    0.000 1245.079      160.653 1967.939    0.000 1967.939
387.00  1516.580  234.992    0.000  234.992      475.272 1204.610    0.000 1204.610      280.891 1945.821    0.000 1945.821
388.00  1443.322  261.095    0.000  261.095      404.280 1098.773    0.000 1098.773      159.245 1972.864    0.000 1972.864
389.00  1499.891  192.177    0.000  192.177      511.586 1068.299    0.000 1068.299      313.363 1667.344    0.000 1667.344
390.00  1478.299  228.238    0.000  228.238      353.223 1207.719    0.000 1207.719      290.240 1946.423    0.000 1946.423
391.00  1417.564  303.136    0.000  303.136      309.211 1132.060    0.000 1132.060      281.092 1548.411    0.000 1548.411
392.00  1442.877  254.766    0.000  254.766      284.134 1174.471    0.000 1174.471       71.077 1621.898    0.000 1621.898
393.00  1477.509  197.075    0.000  197.075      453.266 1054.762    0.000 1054.762        0.000 1611.044    0.000 1611.044
394.00  1475.895  246.319    0.000  246.319      284.088 1209.409    0.000 1209.409        0.000 1800.248    0.000 1800.248
395.00  1356.764  371.557    0.000  371.557      336.966 1075.933    0.000 1075.933      142.154 1694.081    0.000 1694.081
396.00  1361.138  332.915    0.000  332.915      400.910 1012.911    0.000 1012.911      261.387 1566.206    0.000 1566.206
397.00  1367.507  304.286    0.000  304.286      319.544 1114.853    0.000 1114.853      149.493 1868.912    0.000 1868.912
398.00  1446.276  293.760    0.000  293.760      238.567 1237.459    0.000 1237.459        0.000 2009.857    0.000 2009.857
399.00  1471.423  284.181    0.000  284.181      334.632 1207.460    0.000 1207.460      179.955 2114.411    0.000 2114.411
400.00  1465.217  302.989    0.000  302.989      241.160 1266.216    0.000 1266.216      151.504 1521.165    0.000 1521.165
401.00  1309.439  380.040    0.000  380.040      372.632 1240.316    0.000 1240.316      212.226 1905.705    0.000 1905.705
402.00  1484.198  289.817    0.000  289.817      345.916 1207.375    0.000 1207.375        9.953 2189.813    0.000 2189.813
403.00  1269.148  420.124    0.000  420.124      430.305 1109.450    0.000 1109.450        9.953 2138.341    0.000 2138.341
404.00  1393.776  408.661    0.000  408.661      395.634 1159.383    0.000 1159.383      221.777 1873.734    0.000 1873.734
405.00  1349.369  356.570    0.000  356.570      555.254 1030.252    0.000 1030.252      389.165 1681.119    0.000 1681.119
406.00  1312.486  427.822    0.000  427.822      497.581 1086.930    0.000 1086.930      298.585 1915.462    0.000 1915.462
407.00  1169.975  472.839    0.000  472.839      528.060 1043.773    0.000 1043.773      462.655 1708.160    0.000 1708.160
408.00  1425.406  368.874    0.000  368.874      537.266 1047.620    0.000 1047.620      551.627 1735.401    0.000 1735.401
409.00  1391.492  363.702    0.000  363.702      505.881 1093.717    0.000 1093.717      655.780 1625.525    0.000 1625.525
410.00  1372.682  370.731    0.000  370.731      311.891 1193.191    0.000 1193.191      238.868 1706.348    0.000 1706.348
411.00  1382.682  325.984    0.000  325.984      398.792 1112.997    0.000 1112.997      253.847 1856.646    0.000 1856.646
412.00  1454.533  292.204    0.000  292.204      314.440 1247.704    0.000 1247.704        0.000 2205.797    0.000 2205.797
413.00  1502.550  273.572    0.000  273.572      407.006 1161.891    0.000 1161.891      289.637 1824.373    0.000 1824.373
414.00  1350.998  307.997    0.000  307.997      413.661 1120.516    0.000 1120.516      229.518 1482.360    0.000 1482.360
415.00  1222.579  425.872    0.000  425.872      425.553 1034.782    0.000 1034.782      358.905 1461.048    0.000 1461.048
416.00  1198.118  413.873    0.000  413.873      345.569 1114.989    0.000 1114.989      119.434 1512.017    0.000 1512.017
417.00  1202.175  427.149    0.000  427.149      452.788 1088.657    0.000 1088.657      182.770 1559.770    0.000 1559.770
418.00  1193.261  382.952    0.000  382.952      333.420 1083.429    0.000 1083.429       10.154 1677.897    0.000 1677.897
419.00  1275.986  369.731    0.000  369.731      408.561 1114.767    0.000 1114.767      162.462 1631.852    0.000 1631.852
420.00  1281.983  283.329    0.000  283.329      200.044 1098.342    0.000 1098.342       50.769 1697.804    0.000 1697.804
421.00  1298.653  319.830    0.000  319.830      350.239 1048.543    0.000 1048.543      203.078 1797.234    0.000 1797.234
422.00  1306.861  343.689    0.000  343.689      233.594 1089.393    0.000 1089.393       81.231 1430.383    0.000 1430.383
423.00  1314.752  325.693    0.000  325.693      166.365 1252.940    0.000 1252.940       10.154 1954.061    0.000 1954.061
424.00  1225.647  329.994    0.000  329.994      135.452 1156.015    0.000 1156.015        0.000 1333.469    0.000 1333.469
425.00  1336.913  331.535    0.000  331.535      149.676 1269.670    0.000 1269.670        0.000 1493.516    0.000 1493.516
426.00  1317.406  352.508    0.000  352.508      200.995 1318.964    0.000 1318.964       30.261 1914.655    0.000 1914.655
427.00  1439.701  270.736    0.000  270.736      260.269 1137.464    0.000 1137.464        9.953 1885.902    0.000 1885.902
428.00  1354.153  289.351    0.000  289.351      180.719 1198.248    0.000 1198.248        0.000 1559.971    0.000 1559.971
429.00  1352.917  374.846    0.000  374.846      323.565 1127.821    0.000 1127.821       29.858 2086.768    0.000 2086.768
430.00  1354.906  376.233    0.000  376.233      188.804 1136.041    0.000 1136.041        0.000 1828.396    0.000 1828.396
431.00  1330.805  349.281    0.000  349.281      297.711 1102.188    0.000 1102.188        0.000 1458.432    0.000 1458.432
432.00  1312.284  342.265    0.000  342.265      386.771 1029.382    0.000 1029.382      232.936 1699.211    0.000 1699.211
433.00  1273.371  405.218    0.000  405.218      342.501 1123.589    0.000 1123.589        0.000 1901.383    0.000 1901.383
434.00  1331.135  368.219    0.000  368.219      487.551 1023.932    0.000 1023.932      121.847 1983.520    0.000 1983.520
435.00  1363.049  311.379    0.000  311.379      143.624 1231.027    0.000 1231.027        0.000 1420.730    0.000 1420.730
436.00  1162.995  384.499    0.000  384.499      146.909 1142.602    0.000 1142.602        0.000 1586.006    0.000 1586.006
437.00  1295.464  321.056    0.000  321.056      284.999 1135.607    0.000 1135.607       60.521 1345.733    0.000 1345.733
438.00  1179.176  378.567    0.000  378.567      106.875 1192.499    0.000 1192.499        0.000 1352.870    0.000 1352.870
439.00  1354.363  306.186    0.000  306.186      141.160 1193.102    0.000 1193.102        0.000 1620.789    0.000 1620.789
440.00  1178.435  468.791    0.000  468.791      129.357 1205.556    0.000 1205.556        0.000 1479.841    0.000 1479.841
441.00  1235.422  382.793    0.000  382.793       84.826 1300.705    0.000 1300.705        0.000 1496.628    0.000 1496.628
442.00  1164.469  447.174    0.000  447.174       29.053 1289.552    0.000 1289.552        0.000 1705.332    0.000 1705.332
443.00  1152.167  428.967    0.000  428.967       73.582 1246.579    0.000 1246.579        0.000 1677.989    0.000 1677.989
444.00  1122.227  448.436    0.000  448.436      194.638 1161.354    0.000 1161.354        0.000 1482.147    0.000 1482.147
445.00  1218.768  424.670    0.000  424.670      249.025 1276.015    0.000 1276.015        0.000 1907.908    0.000 1907.908
446.00  1230.211  420.255    0.000  420.255      162.170 1209.007    0.000 1209.007        0.000 1446.964    0.000 1446.964
447.00  1179.050  428.343    0.000  428.343      126.848 1230.332    0.000 1230.332        0.000 1783.352    0.000 1783.352
448.00  1147.105  442.348    0.000  442.348      153.178 1214.717    0.000 1214.717        0.000 1642.606    0.000 1642.606
449.00  1309.288  408.077    0.000  408.077      292.002 1154.187    0.000 1154.187       39.811 1677.590    0.000 1677.590
450.00  1233.770  477.718    0.000  477.718      277.345 1250.647    0.000 1250.647        0.000 1938.476    0.000 1938.476
451.00  1372.215  429.995    0.000  429.995      236.574 1233.005    0.000 1233.005        0.000 1722.431    0.000 1722.431
452.00  1408.836  369.862    0.000  369.862      259.921 1173.302    0.000 1173.302        9.953 1923.097    0.000 1923.097
453.00  1232.557  459.106    0.000  459.106      223.866 1182.590    0.000 1182.590       10.154 1984.422    0.000 1984.422
454.00  1302.728  409.347    0.000  409.347      131.301 1334.428    0.000 1334.428        0.000 2014.682    0.000 2014.682
455.00  1160.302  458.280    0.000  458.280      201.211 1208.580    0.000 1208.580      109.481 1872.929    0.000 1872.929
456.00  1318.802  428.376    0.000  428.376      236.490 1269.447    0.000 1269.447        0.000 1721.624    0.000 1721.624
457.00  1243.425  450.161    0.000  450.161      188.716 1295.475    0.000 1295.475        0.000 1862.879    0.000 1862.879
458.00  1420.008  304.006    0.000  304.006       73.799 1410.736    0.000 1410.736        0.000 1782.446    0.000 1782.446
459.00  1468.845  289.029    0.000  289.029      117.640 1366.378    0.000 1366.378        0.000 1787.475    0.000 1787.475
460.00  1442.438  271.139    0.000  271.139      115.564 1228.421    0.000 1228.421        0.000 1900.375    0.000 1900.375
461.00  1453.091  327.088    0.000  327.088      212.236 1410.225    0.000 1410.225        0.000 2504.679    0.000 2504.679
462.00  1410.100  437.298    0.000  437.298       92.607 1447.629    0.000 1447.629        0.000 2150.201    0.000 2150.201
463.00  1317.798  401.255    0.000  401.255      226.677 1264.303    0.000 1264.303        0.000 2027.646    0.000 2027.646
464.00  1449.496  287.627    0.000  287.627      134.801 1335.070    0.000 1335.070        0.000 1837.527    0.000 1837.527
465.00  1386.729  496.678    0.000  496.678      190.396 1265.957    0.000 1265.957        0.000 2032.376    0.000 2032.376
466.00  1460.311  376.385    0.000  376.385      152.310 1345.285    0.000 1345.285        0.000 2086.760    0.000 2086.760
467.00  1433.275  317.984    0.000  317.984      178.166 1321.156    0.000 1321.156        0.000 2110.890    0.000 2110.890
468.00  1424.699  286.871    0.000  286.871       97.664 1310.520    0.000 1310.520        0.000 1885.797    0.000 1885.797
469.00  1532.279  248.762    0.000  248.762       65.451 1402.472    0.000 1402.472        0.000 2229.810    0.000 2229.810
470.00  1390.399  375.013    0.000  375.013       65.063 1394.688    0.000 1394.688        0.000 1948.018    0.000 1948.018
471.00  1466.373  351.786    0.000  351.786      221.486 1278.811    0.000 1278.811        0.000 1839.443    0.000 1839.443
472.00  1477.887  428.684    0.000  428.684       18.806 1469.353    0.000 1469.353        0.000 2156.026    0.000 2156.026
473.00  1543.915  377.784    0.000  377.784      135.750 1495.738    0.000 1495.738        0.000 2227.102    0.000 2227.102
474.00  1546.735  356.145    0.000  356.145      115.303 1532.335    0.000 1532.335        0.000 2497.328    0.000 2497.328
475.00  1487.405  357.279    0.000  357.279      168.179 1445.773    0.000 1445.773        0.000 2417.401    0.000 2417.401
476.00  1750.162  235.533    0.000  235.533      176.262 1439.347    0.000 1439.347        0.000 2335.875    0.000 2335.875
477.00  1583.537  222.833    0.000  222.833      227.366 1450.661    0.000 1450.661        0.000 2450.979    0.000 2450.979
478.00  1451.690  320.217    0.000  320.217      257.240 1328.758    0.000 1328.758        0.000 2141.344    0.000 2141.344
479.00  1418.154  363.670    0.000  363.670       41.461 1529.209    0.000 1529.209        0.000 2170.786    0.000 2170.786
480.00  1410.444  450.854    0.000  450.854      108.988 1514.346    0.000 1514.346        0.000 2348.934    0.000 2348.934
481.00  1379.310  414.328    0.000  414.328      154.558 1604.570    0.000 1604.570        0.000 2409.446    0.000 2409.446
482.00  1483.411  355.640    0.000  355.640      192.131 1557.589    0.000 1557.589        0.000 2567.198    0.000 2567.198
483.00  1482.936  345.677    0.000  345.677      136.099 1545.919    0.000 1545.919        0.000 2675.376    0.000 2675.376
484.00  1446.549  372.751    0.000  372.751       63.769 1517.742    0.000 1517.742        0.000 2077.109    0.000 2077.109
485.00  1399.894  461.182    0.000  461.182      233.463 1463.855    0.000 1463.855        0.000 2475.609    0.000 2475.609
486.00  1424.960  397.067    0.000  397.067      207.516 1288.981    0.000 1288.981        0.000 2141.741    0.000 2141.741
487.00  1426.359  429.259    0.000  429.259       24.211 1645.148    0.000 1645.148        0.000 2535.833    0.000 2535.833
488.00  1539.743  337.226    0.000  337.226      190.443 1426.305    0.000 1426.305        0.000 2593.651    0.000 2593.651
489.00  1410.615  406.388    0.000  406.388       84.997 1542.820    0.000 1542.820        0.000 2564.592    0.000 2564.592
490.00  1443.545  342.430    0.000  342.430       93.126 1505.746    0.000 1505.746        0.000 2215.535    0.000 2215.535
491.00  1531.975  301.850    0.000  301.850      189.796 1539.220    0.000 1539.220        0.000 2475.615    0.000 2475.615
492.00  1322.038  407.797    0.000  407.797       67.402 1420.248    0.000 1420.248        0.000 2068.659    0.000 2068.659
493.00  1397.400  336.211    0.000  336.211      200.779 1376.618    0.000 1376.618       29.858 2372.068    0.000 2372.068
494.00  1471.984  349.609    0.000  349.609      182.967 1502.692    0.000 1502.692        0.000 2540.665    0.000 2540.665
495.00  1284.700  508.660    0.000  508.660      119.195 1443.903    0.000 1443.903        0.000 2348.251    0.000 2348.251
496.00  1299.446  515.578    0.000  515.578      104.496 1511.995    0.000 1511.995        0.000 2438.326    0.000 2438.326
497.00  1316.477  506.153    0.000  506.153      191.699 1515.610    0.000 1515.610        0.000 2597.264    0.000 2597.264
498.00  1264.424  558.294    0.000  558.294      218.505 1541.686    0.000 1541.686        0.000 2684.530    0.000 2684.530
499.00  1263.128  521.509    0.000  521.509       37.829 1705.752    0.000 1705.752        0.000 2482.949    0.000 2482.949
500.00  1346.528  424.611    0.000  424.611       71.811 1646.350    0.000 1646.350        0.000 2581.075    0.000 2581.075
501.00  1205.955  560.931    0.000  560.931       45.264 1703.685    0.000 1703.685        0.000 2636.971    0.000 2636.971
502.00  1263.411  471.430    0.000  471.430      113.532 1612.924    0.000 1612.924        0.000 2705.723    0.000 2705.723
503.00  1279.079  476.760    0.000  476.760      175.830 1535.533    0.000 1535.533        0.000 2556.136    0.000 2556.136
504.00  1275.344  463.135    0.000  463.135      172.502 1606.866    0.000 1606.866        0.000 2314.053    0.000 2314.053
505.00  1352.089  454.985    0.000  454.985      156.028 1497.878    0.000 1497.878        0.000 2477.519    0.000 2477.519
506.00  1336.642  468.745    0.000  468.745      200.303 1458.716    0.000 1458.716        0.000 2427.858    0.000 2427.858
507.00  1269.397  501.033    0.000  501.033      205.231 1520.489    0.000 1520.489        0.000 2517.633    0.000 2517.633
508.00  1303.863  484.810    0.000  484.810      274.834 1502.503    0.000 1502.503        0.000 2566.187    0.000 2566.187
509.00  1404.832  430.873    0.000  430.873      188.717 1606.447    0.000 1606.447        0.000 2905.589    0.000 2905.589
510.00  1464.389  389.411    0.000  389.411      211.627 1539.894    0.000 1539.894        0.000 2641.391    0.000 2641.391
511.00  1433.930  463.647    0.000  463.647      214.438 1615.125    0.000 1615.125        0.000 2925.590    0.000 2925.590
512.00  1469.264  444.631    0.000  444.631      159.965 1677.564    0.000 1677.564        0.000 2657.171    0.000 2657.171
513.00  1382.609  427.311    0.000  427.311       51.188 1603.634    0.000 1603.634        0.000 2584.791    0.000 2584.791
514.00  1300.421  497.256    0.000  497.256      147.467 1488.110    0.000 1488.110        0.000 2501.645    0.000 2501.645
515.00  1359.376  416.719    0.000  416.719       39.731 1628.784    0.000 1628.784        0.000 2402.116    0.000 2402.116
516.00  1409.184  370.589    0.000  370.589      103.502 1687.507    0.000 1687.507        0.000 2673.563    0.000 2673.563
517.00  1442.458  408.755    0.000  408.755      109.078 1622.359    0.000 1622.359        0.000 2644.812    0.000 2644.812
518.00  1347.756  469.089    0.000  469.089      116.169 1575.437    0.000 1575.437        0.000 2489.278    0.000 2489.278
519.00  1383.822  440.167    0.000  440.167       83.267 1625.928    0.000 1625.928        0.000 2731.361    0.000 2731.361
520.00  1354.859  400.321    0.000  400.321      100.431 1636.832    0.000 1636.832        0.000 2696.483    0.000 2696.483
521.00  1318.347  379.229    0.000  379.229      147.684 1449.663    0.000 1449.663        0.000 2555.524    0.000 2555.524
522.00  1313.861  340.287    0.000  340.287      232.512 1392.125    0.000 1392.125        0.000 2619.272    0.000 2619.272
523.00  1455.832  344.313    0.000  344.313      270.212 1449.849    0.000 1449.849        0.000 2666.230    0.000 2666.230
524.00  1441.853  345.446    0.000  345.446      224.471 1434.778    0.000 1434.778        0.000 2425.254    0.000 2425.254
525.00  1472.105  370.229    0.000  370.229      285.124 1428.239    0.000 1428.239        0.000 2627.417    0.000 2627.417
526.00  1372.256  422.854    0.000  422.854       60.874 1474.717    0.000 1474.717        0.000 2205.381    0.000 2205.381
527.00  1586.872  263.594    0.000  263.594       63.857 1517.408    0.000 1517.408        0.000 2244.610    0.000 2244.610
528.00  1554.498  266.433    0.000  266.433      106.008 1703.708    0.000 1703.708        0.000 2544.301    0.000 2544.301
529.00  1422.823  344.480    0.000  344.480      165.282 1493.588    0.000 1493.588        0.000 2205.906    0.000 2205.906
530.00  1397.036  344.868    0.000  344.868      254.039 1442.788    0.000 1442.788        0.000 2366.959    0.000 2366.959
531.00  1451.594  331.673    0.000  331.673      185.733 1436.638    0.000 1436.638        0.000 2347.153    0.000 2347.153
532.00  1473.688  276.435    0.000  276.435       83.528 1495.484    0.000 1495.484        0.000 2343.134    0.000 2343.134
533.00  1461.099  297.875    0.000  297.875      142.196 1449.734    0.000 1449.734        0.000 2192.214    0.000 2192.214
534.00  1459.148  180.794    0.000  180.794      149.760 1421.720    0.000 1421.720        0.000 2386.146    0.000 2386.146
535.00  1521.420  238.770    0.000  238.770      201.644 1390.417    0.000 1390.417        0.000 2589.019    0.000 2589.019
536.00  1487.271  231.061    0.000  231.061      101.946 1472.990    0.000 1472.990        0.000 2491.002    0.000 2491.002
537.00  1545.266  225.153    0.000  225.153      128.448 1496.249    0.000 1496.249        0.000 2292.850    0.000 2292.850
538.00  1525.086  306.475    0.000  306.475      129.616 1588.416    0.000 1588.416        0.000 2249.415    0.000 2249.415
539.00  1440.794  339.733    0.000  339.733       74.060 1515.100    0.000 1515.100        0.000 2288.416    0.000 2288.416
540.00  1297.887  437.598    0.000  437.598       94.596 1476.812    0.000 1476.812        0.000 2417.112    0.000 2417.112
541.00  1499.864  324.217    0.000  324.217       60.700 1539.781    0.000 1539.781        0.000 2198.537    0.000 2198.537
542.00  1525.425  296.300    0.000  296.300       81.668 1515.358    0.000 1515.358        0.000 2255.552    0.000 2255.552
543.00  1498.717  283.164    0.000  283.164       89.796 1619.162    0.000 1619.162        0.000 2588.615    0.000 2588.615
544.00  1434.867  309.390    0.000  309.390      105.880 1466.969    0.000 1466.969        0.000 2065.533    0.000 2065.533
545.00  1591.993  271.880    0.000  271.880       99.438 1690.231    0.000 1690.231        0.000 2628.511    0.000 2628.511
546.00  1444.096  361.060    0.000  361.060      177.821 1597.078    0.000 1597.078        0.000 2510.703    0.000 2510.703
547.00  1480.635  307.169    0.000  307.169      182.361 1553.018    0.000 1553.018        0.000 2461.644    0.000 2461.644
548.00  1597.777  157.557    0.000  157.557      146.390 1504.371    0.000 1504.371        0.000 2507.475    0.000 2507.475
549.00  1633.651  246.294    0.000  246.294      244.226 1404.453    0.000 1404.453        0.000 2432.784    0.000 2432.784
550.00  1458.078  254.614    0.000  254.614       51.362 1453.631    0.000 1453.631        0.000 2212.225    0.000 2212.225
551.00  1442.072  314.753    0.000  314.753      177.778 1524.696    0.000 1524.696        0.000 2357.792    0.000 2357.792
552.00  1369.402  343.007    0.000  343.007      219.844 1361.581    0.000 1361.581        0.000 2050.659    0.000 2050.659
553.00  1468.529  306.613    0.000  306.613      159.880 1566.762    0.000 1566.762        0.000 2446.455    0.000 2446.455
554.00  1361.459  392.241    0.000  392.241      148.120 1479.125    0.000 1479.125        0.000 2245.695    0.000 2245.695
555.00  1347.405  423.859    0.000  423.859      220.148 1463.215    0.000 1463.215        0.000 2493.311    0.000 2493.311
556.00  1396.787  370.299    0.000  370.299      133.722 1581.849    0.000 1581.849        0.000 2410.271    0.000 2410.271
557.00  1388.688  332.247    0.000  332.247       69.607 1579.754    0.000 1579.754        0.000 2766.346    0.000 2766.346
558.00  1554.920  257.502    0.000  257.502      199.954 1556.606    0.000 1556.606        0.000 2539.249    0.000 2539.249
559.00  1539.491  300.060    0.000  300.060      172.370 1547.047    0.000 1547.047        0.000 2500.341    0.000 2500.341
560.00  1483.898  351.465    0.000  351.465      124.557 1455.021    0.000 1455.021        0.000 2315.978    0.000 2315.978
561.00  1394.641  352.101    0.000  352.101      151.966 1441.096    0.000 1441.096        0.000 2303.203    0.000 2303.203
562.00  1443.589  229.981    0.000  229.981      149.719 1442.256    0.000 1442.256        0.000 2187.797    0.000 2187.797
563.00  1585.740  209.574    0.000  209.574      232.209 1393.485    0.000 1393.485        0.000 2439.026    0.000 2439.026
564.00  1508.012  281.762    0.000  281.762      155.038 1481.547    0.000 1481.547        0.000 2350.157    0.000 2350.157
565.00  1471.617  324.067    0.000  324.067      251.018 1491.665    0.000 1491.665        0.000 2165.074    0.000 2165.074
566.00  1550.454  331.671    0.000  331.671      220.536 1565.861    0.000 1565.861        0.000 2355.085    0.000 2355.085
567.00  1467.393  374.495    0.000  374.495       80.675 1618.995    0.000 1618.995        0.000 2349.954    0.000 2349.954
568.00  1559.729  324.714    0.000  324.714      190.921 1599.926    0.000 1599.926        0.000 2509.900    0.000 2509.900
569.00  1511.824  236.804    0.000  236.804       84.047 1511.857    0.000 1511.857        0.000 2344.723    0.000 2344.723
570.00  1422.936  340.847    0.000  340.847      202.634 1496.941    0.000 1496.941        0.000 2569.620    0.000 2569.620
571.00  1617.505  241.091    0.000  241.091      305.707 1466.064    0.000 1466.064        0.000 2760.930    0.000 2760.930
572.00  1610.578  235.886    0.000  235.886      301.989 1437.850    0.000 1437.850        0.000 2739.123    0.000 2739.123
573.00  1567.636  246.330    0.000  246.330      194.856 1558.861    0.000 1558.861        0.000 2556.354    0.000 2556.354
574.00  1564.231  215.450    0.000  215.450      240.036 1372.259    0.000 1372.259        0.000 2319.701    0.000 2319.701
575.00  1578.878  209.230    0.000  209.230      267.790 1431.924    0.000 1431.924        9.953 2333.676    0.000 2333.676
576.00  1586.512  225.449    0.000  225.449      385.994 1322.319    0.000 1322.319       69.670 2248.319    0.000 2248.319
577.00  1636.995  203.314    0.000  203.314      387.465 1268.157    0.000 1268.157       99.528 2357.603    0.000 2357.603
578.00  1545.668  203.457    0.000  203.457      217.078 1425.131    0.000 1425.131        0.000 2306.926    0.000 2306.926
579.00  1584.891  261.673    0.000  261.673      304.455 1377.454    0.000 1377.454        0.000 2514.235    0.000 2514.235
580.00  1565.049  231.496    0.000  231.496      216.430 1498.418    0.000 1498.418        0.000 2388.259    0.000 2388.259
581.00  1448.043  348.025    0.000  348.025      210.378 1524.096    0.000 1524.096        0.000 2370.969    0.000 2370.969
582.00  1463.081  316.472    0.000  316.472      366.451 1487.689    0.000 1487.689        0.000 2416.511    0.000 2416.511
583.00  1518.939  317.905    0.000  317.905      254.000 1503.049    0.000 1503.049        0.000 2616.576    0.000 2616.576
584.00  1433.826  353.237    0.000  353.237       60.009 1454.024    0.000 1454.024        0.000 2124.969    0.000 2124.969
585.00  1430.916  403.149    0.000  403.149      194.813 1580.039    0.000 1580.039        0.000 2542.577    0.000 2542.577
586.00  1433.736  393.219    0.000  393.219      250.455 1533.649    0.000 1533.649        0.000 2538.056    0.000 2538.056
587.00  1346.980  471.031    0.000  471.031       98.660 1626.260    0.000 1626.260        0.000 2679.002    0.000 2679.002
588.00  1434.682  443.213    0.000  443.213      173.974 1591.453    0.000 1591.453        0.000 2680.207    0.000 2680.207
589.00  1527.420  397.434    0.000  397.434      227.324 1547.009    0.000 1547.009       39.811 2335.980    0.000 2335.980
590.00  1502.343  388.861    0.000  388.861      212.193 1456.651    0.000 1456.651        0.000 2557.460    0.000 2557.460
591.00  1475.747  410.176    0.000  410.176      218.376 1559.288    0.000 1559.288        0.000 2710.166    0.000 2710.166
592.00  1435.400  363.177    0.000  363.177      189.495 1515.542    0.000 1515.542       29.858 2455.821    0.000 2455.821
593.00  1502.553  370.349    0.000  370.349      274.710 1402.583    0.000 1402.583      119.434 2183.683    0.000 2183.683
594.00  1456.184  422.616    0.000  422.616      228.233 1380.444    0.000 1380.444        9.953 2289.646    0.000 2289.646
595.00  1471.924  321.778    0.000  321.778      151.579 1383.902    0.000 1383.902       19.906 1890.329    0.000 1890.329
596.00  1497.055  351.654    0.000  351.654      198.834 1448.364    0.000 1448.364        9.953 2322.318    0.000 2322.318
597.00  1534.893  372.283    0.000  372.283      201.904 1461.857    0.000 1461.857       49.764 2180.365    0.000 2180.365
598.00  1545.132  337.523    0.000  337.523      171.986 1545.807    0.000 1545.807        0.000 2526.093    0.000 2526.093
599.00  1316.973  375.015    0.000  375.015       98.185 1439.062    0.000 1439.062        0.000 2234.444    0.000 2234.444
600.00  1472.182  245.381    0.000  245.381      121.487 1491.416    0.000 1491.416        0.000 2434.304    0.000 2434.304
601.00  1551.834  216.376    0.000  216.376      139.862 1426.388    0.000 1426.388        0.000 2294.058    0.000 2294.058
602.00  1548.489  264.642    0.000  264.642      122.439 1549.468    0.000 1549.468        0.000 2355.082    0.000 2355.082
603.00  1474.777  318.683    0.000  318.683      211.371 1402.963    0.000 1402.963       69.670 2241.988    0.000 2241.988
604.00  1518.714  332.161    0.000  332.161      130.222 1470.409    0.000 1470.409        0.000 2192.930    0.000 2192.930
605.00  1417.961  341.960    0.000  341.960      117.251 1393.023    0.000 1393.023       29.858 2342.420    0.000 2342.420
606.00  1509.353  312.212    0.000  312.212      109.383 1390.293    0.000 1390.293        0.000 2255.558    0.000 2255.558
607.00  1580.986  265.636    0.000  265.636       96.499 1491.678    0.000 1491.678        0.000 2155.531    0.000 2155.531
608.00  1523.192  308.218    0.000  308.218      175.011 1428.995    0.000 1428.995        0.000 2214.747    0.000 2214.747
609.00  1581.807  218.259    0.000  218.259      159.707 1365.054    0.000 1365.054       79.623 2231.134    0.000 2231.134
610.00  1664.787  232.617    0.000  232.617      282.665 1384.806    0.000 1384.806      139.339 2157.947    0.000 2157.947
611.00  1596.303  281.409    0.000  281.409      148.207 1475.645    0.000 1475.645        0.000 2112.003    0.000 2112.003
612.00  1528.691  279.002    0.000  279.002      145.267 1393.420    0.000 1393.420       29.858 2152.921    0.000 2152.921
613.00  1611.293  241.072    0.000  241.072      185.302 1411.307    0.000 1411.307        0.000 2053.184    0.000 2053.184
614.00  1358.417  339.770    0.000  339.770       75.141 1354.585    0.000 1354.585        0.000 2104.354    0.000 2104.354
615.00  1510.481  244.118    0.000  244.118      150.583 1482.684    0.000 1482.684        0.000 2254.152    0.000 2254.152
616.00  1363.338  296.099    0.000  296.099      127.454 1276.027    0.000 1276.027       19.906 1687.540    0.000 1687.540
617.00  1374.774  327.496    0.000  327.496      105.751 1237.464    0.000 1237.464        0.000 1814.219    0.000 1814.219
618.00  1415.039  321.621    0.000  321.621      201.990 1386.179    0.000 1386.179        9.953 2100.534    0.000 2100.534
619.00  1476.360  329.750    0.000  329.750      127.799 1408.551    0.000 1408.551        0.000 2054.498    0.000 2054.498
620.00  1424.045  330.195    0.000  330.195      152.702 1447.543    0.000 1447.543        9.953 1991.563    0.000 1991.563
621.00  1500.725  337.484    0.000  337.484       81.581 1469.493    0.000 1469.493        0.000 2074.897    0.000 2074.897
622.00  1487.469  335.647    0.000  335.647      238.217 1398.856    0.000 1398.856        0.000 2146.379    0.000 2146.379
623.00  1463.471  315.394    0.000  315.394      136.013 1441.915    0.000 1441.915        0.000 2010.054    0.000 2010.054
624.00  1375.114  344.789    0.000  344.789      134.415 1394.499    0.000 1394.499        9.953 2043.538    0.000 2043.538
625.00  1385.209  284.934    0.000  284.934      167.445 1318.653    0.000 1318.653        0.000 1983.416    0.000 1983.416
626.00  1528.575  313.308    0.000  313.308      276.612 1315.457    0.000 1315.457      119.434 2125.168    0.000 2125.168
627.00  1482.641  341.507    0.000  341.507       66.449 1424.457    0.000 1424.457        0.000 1963.615    0.000 1963.615
628.00  1457.555  327.835    0.000  327.835       75.400 1392.844    0.000 1392.844        0.000 1724.242    0.000 1724.242
629.00  1470.102  358.178    0.000  358.178      160.140 1364.143    0.000 1364.143       59.717 1889.017    0.000 1889.017
630.00  1406.197  259.129    0.000  259.129       54.604 1286.758    0.000 1286.758        0.000 1482.763    0.000 1482.763
631.00  1492.837  237.682    0.000  237.682      208.821 1379.232    0.000 1379.232       19.906 2112.205    0.000 2112.205
632.00  1543.847  256.160    0.000  256.160      191.268 1400.925    0.000 1400.925        0.000 1772.793    0.000 1772.793
633.00  1414.119  309.915    0.000  309.915      232.902 1267.778    0.000 1267.778      109.481 1968.642    0.000 1968.642
634.00  1414.282  256.885    0.000  256.885      198.704 1304.096    0.000 1304.096        0.000 1859.360    0.000 1859.360
635.00  1566.293  326.748    0.000  326.748      170.775 1446.676    0.000 1446.676        9.953 2197.656    0.000 2197.656
636.00  1573.231  335.422    0.000  335.422      206.746 1378.852    0.000 1378.852       19.906 2188.509    0.000 2188.509
637.00  1450.089  315.334    0.000  315.334      197.753 1453.164    0.000 1453.164        9.953 2380.021    0.000 2380.021
638.00  1489.283  264.041    0.000  264.041      182.621 1492.101    0.000 1492.101        0.000 2584.400    0.000 2584.400
639.00  1437.110  422.900    0.000  422.900      113.879 1495.740    0.000 1495.740        0.000 2392.780    0.000 2392.780
640.00  1573.823  255.844    0.000  255.844      112.840 1517.220    0.000 1517.220        0.000 2385.444    0.000 2385.444
641.00  1587.650  242.646    0.000  242.646      167.403 1271.053    0.000 1271.053        0.000 1915.551    0.000 1915.551
642.00  1587.433  187.927    0.000  187.927      100.517 1530.194    0.000 1530.194        0.000 2244.194    0.000 2244.194
643.00  1654.215  192.632    0.000  192.632      221.441 1413.804    0.000 1413.804        0.000 2433.295    0.000 2433.295
644.00  1609.334  157.684    0.000  157.684      289.364 1391.806    0.000 1391.806        0.000 2363.731    0.000 2363.731
645.00  1540.054  205.507    0.000  205.507      249.201 1339.400    0.000 1339.400        0.000 2629.537    0.000 2629.537
646.00  1593.115  159.978    0.000  159.978      217.423 1442.947    0.000 1442.947        0.000 2520.659    0.000 2520.659
647.00  1617.453  170.706    0.000  170.706      341.896 1392.535    0.000 1392.535        0.000 2322.808    0.000 2322.808
648.00  1635.761  251.540    0.000  251.540      226.027 1342.007    0.000 1342.007        0.000 2321.914    0.000 2321.914
649.00  1610.643  187.431    0.000  187.431      348.294 1280.998    0.000 1280.998        0.000 2374.189    0.000 2374.189
650.00  1546.513  218.714    0.000  218.714      320.840 1325.618    0.000 1325.618        0.000 2230.524    0.000 2230.524
651.00  1597.276  191.275    0.000  191.275      320.061 1297.423    0.000 1297.423        0.000 2385.543    0.000 2385.543
652.00  1540.968  294.990    0.000  294.990      207.738 1527.687    0.000 1527.687        0.000 2376.496    0.000 2376.496
653.00  1537.483  286.928    0.000  286.928      321.488 1398.850    0.000 1398.850        0.000 2504.273    0.000 2504.273
654.00  1524.288  325.281    0.000  325.281      124.038 1493.456    0.000 1493.456        0.000 2440.139    0.000 2440.139
655.00  1491.806  301.064    0.000  301.064      159.792 1471.599    0.000 1471.599        0.000 2248.010    0.000 2248.010
656.00  1596.013  292.940    0.000  292.940      263.682 1511.602    0.000 1511.602        0.000 2438.723    0.000 2438.723
657.00  1680.849  228.374    0.000  228.374      308.387 1423.668    0.000 1423.668        0.000 2390.063    0.000 2390.063
658.00  1621.559  302.787    0.000  302.787      430.303 1260.158    0.000 1260.158        0.000 2481.349    0.000 2481.349
659.00  1669.125  160.573    0.000  160.573      482.793 1260.109    0.000 1260.109        0.000 2439.530    0.000 2439.530
660.00  1651.935  208.939    0.000  208.939      197.532 1481.554    0.000 1481.554        0.000 2501.253    0.000 2501.253
661.00  1649.683  179.990    0.000  179.990      301.988 1336.935    0.000 1336.935        0.000 2448.475    0.000 2448.475
662.00  1651.543  193.511    0.000  193.511       83.052 1592.408    0.000 1592.408        0.000 2310.542    0.000 2310.542
663.00  1607.905  164.060    0.000  164.060      149.114 1553.919    0.000 1553.919        0.000 2294.956    0.000 2294.956
664.00  1623.568  177.751    0.000  177.751      124.816 1432.006    0.000 1432.006        0.000 2001.905    0.000 2001.905
665.00  1602.336  203.158    0.000  203.158      291.867 1356.466    0.000 1356.466        0.000 2402.118    0.000 2402.118
666.00  1402.260  255.446    0.000  255.446      168.051 1353.056    0.000 1353.056        0.000 2424.536    0.000 2424.536
667.00  1574.315  210.822    0.000  210.822      199.220 1501.174    0.000 1501.174        0.000 2711.465    0.000 2711.465
668.00  1551.270  212.031    0.000  212.031      207.219 1349.735    0.000 1349.735        0.000 2322.806    0.000 2322.806
669.00  1542.579  217.489    0.000  217.489      151.274 1365.643    0.000 1365.643        0.000 2132.798    0.000 2132.798
670.00  1646.744  221.436    0.000  221.436      178.513 1547.139    0.000 1547.139        0.000 2503.058    0.000 2503.058
671.00  1602.016  208.083    0.000  208.083      180.240 1517.912    0.000 1517.912        0.000 2480.644    0.000 2480.644
672.00  1513.259  221.612    0.000  221.612       50.885 1520.898    0.000 1520.898        0.000 2295.465    0.000 2295.465
673.00  1503.846  262.036    0.000  262.036      140.684 1538.763    0.000 1538.763        0.000 2242.889    0.000 2242.889
674.00  1513.536  298.932    0.000  298.932      208.214 1489.729    0.000 1489.729        9.953 2700.718    0.000 2700.718
675.00  1666.599  290.670    0.000  290.670      146.218 1646.198    0.000 1646.198        0.000 2581.284    0.000 2581.284
676.00  1628.106  256.756    0.000  256.756      137.484 1656.953    0.000 1656.953        0.000 2451.692    0.000 2451.692
677.00  1608.439  194.005    0.000  194.005      111.241 1509.657    0.000 1509.657        0.000 2205.489    0.000 2205.489
678.00  1522.778  195.738    0.000  195.738       43.321 1512.737    0.000 1512.737        0.000 2389.065    0.000 2389.065
679.00  1614.733  198.542    0.000  198.542      193.862 1430.667    0.000 1430.667        0.000 2248.612    0.000 2248.612
680.00  1528.679  182.897    0.000  182.897      103.070 1540.482    0.000 1540.482        0.000 2509.295    0.000 2509.295
681.00  1565.884  228.950    0.000  228.950      171.985 1462.485    0.000 1462.485        0.000 2492.406    0.000 2492.406
682.00  1639.606  225.054    0.000  225.054      145.958 1436.462    0.000 1436.462        0.000 2140.243    0.000 2140.243
683.00  1679.186  243.721    0.000  243.721      174.189 1442.994    0.000 1442.994        0.000 2526.491    0.000 2526.491
684.00  1609.368  230.867    0.000  230.867      137.224 1490.510    0.000 1490.510        0.000 2529.908    0.000 2529.908
685.00  1619.716  237.855    0.000  237.855      153.177 1463.184    0.000 1463.184        0.000 2500.253    0.000 2500.253
686.00  1612.400  182.648    0.000  182.648      105.834 1552.764    0.000 1552.764        0.000 2246.803    0.000 2246.803
687.00  1535.611  205.656    0.000  205.656      317.937 1380.130    0.000 1380.130        0.000 2763.949    0.000 2763.949
688.00  1659.807  189.268    0.000  189.268      285.472 1514.058    0.000 1514.058        0.000 2611.531    0.000 2611.531
689.00  1632.910  193.854    0.000  193.854      236.965 1429.678    0.000 1429.678        0.000 2700.515    0.000 2700.515
690.00  1624.447  241.474    0.000  241.474      183.225 1514.530    0.000 1514.530        0.000 2674.363    0.000 2674.363
691.00  1589.464  230.752    0.000  230.752      269.781 1417.175    0.000 1417.175        0.000 2719.108    0.000 2719.108
692.00  1600.931  228.626    0.000  228.626       93.040 1602.951    0.000 1602.951        0.000 2742.229    0.000 2742.229
693.00  1540.640  296.958    0.000  296.958      116.559 1570.970    0.000 1570.970        0.000 2518.251    0.000 2518.251
694.00  1520.182  301.737    0.000  301.737      112.019 1669.950    0.000 1669.950        0.000 2559.278    0.000 2559.278
695.00  1604.488  251.500    0.000  251.500       50.713 1624.751    0.000 1624.751        0.000 2255.959    0.000 2255.959
696.00  1550.943  281.649    0.000  281.649      106.745 1586.448    0.000 1586.448        0.000 2507.996    0.000 2507.996
697.00  1502.491  290.131    0.000  290.131       66.537 1521.559    0.000 1521.559        0.000 2506.792    0.000 2506.792
698.00  1582.415  242.562    0.000  242.562      269.518 1380.176    0.000 1380.176        0.000 2711.774    0.000 2711.774
699.00  1489.420  243.680    0.000  243.680      249.547 1372.348    0.000 1372.348        0.000 2487.078    0.000 2487.078
700.00  1479.409  293.334    0.000  293.334      116.559 1448.166    0.000 1448.166        0.000 2573.726    0.000 2573.726
701.00  1515.203  267.330    0.000  267.330      148.940 1500.175    0.000 1500.175        0.000 2651.144    0.000 2651.144
702.00  1501.896  246.370    0.000  246.370      213.100 1438.086    0.000 1438.086        0.000 2444.437    0.000 2444.437
703.00  1550.972  304.369    0.000  304.369      133.419 1554.975    0.000 1554.975        0.000 2634.965    0.000 2634.965
704.00  1627.456  176.051    0.000  176.051      153.392 1575.322    0.000 1575.322        0.000 2565.487    0.000 2565.487
705.00  1519.163  330.233    0.000  330.233      143.060 1408.564    0.000 1408.564        0.000 2677.078    0.000 2677.078
706.00  1436.734  386.822    0.000  386.822      149.587 1446.569    0.000 1446.569        0.000 2572.826    0.000 2572.826
707.00  1468.931  337.266    0.000  337.266      137.484 1429.833    0.000 1429.833        0.000 2396.895    0.000 2396.895
708.00  1378.021  432.535    0.000  432.535      170.083 1546.956    0.000 1546.956        0.000 2699.197    0.000 2699.197
709.00  1419.287  333.099    0.000  333.099      256.376 1515.824    0.000 1515.824        0.000 2748.955    0.000 2748.955
710.00  1444.618  391.620    0.000  391.620      288.630 1537.495    0.000 1537.495        0.000 2573.233    0.000 2573.233
711.00  1493.907  234.665    0.000  234.665      159.620 1522.921    0.000 1522.921        0.000 2445.153    0.000 2445.153
712.00  1553.746  300.011    0.000  300.011      105.577 1623.142    0.000 1623.142        0.000 2622.992    0.000 2622.992
713.00  1455.860  330.092    0.000  330.092      148.206 1591.833    0.000 1591.833        0.000 2522.458    0.000 2522.458
714.00  1446.616  337.319    0.000  337.319      196.282 1541.574    0.000 1541.574        0.000 2683.826    0.000 2683.826
715.00  1601.795  243.201    0.000  243.201      199.827 1580.206    0.000 1580.206        0.000 2765.344    0.000 2765.344
716.00  1488.599  262.213    0.000  262.213      130.956 1501.309    0.000 1501.309        0.000 2599.976    0.000 2599.976
717.00  1454.869  253.477    0.000  253.477       79.723 1397.725    0.000 1397.725        0.000 2249.010    0.000 2249.010
718.00  1518.074  276.915    0.000  276.915      254.043 1448.121    0.000 1448.121        0.000 2450.977    0.000 2450.977
719.00  1454.627  329.799    0.000  329.799      131.475 1442.804    0.000 1442.804        0.000 2586.405    0.000 2586.405
720.00  1504.278  219.926    0.000  219.926      111.025 1403.972    0.000 1403.972        0.000 2247.295    0.000 2247.295
721.00  1339.284  399.299    0.000  399.299      197.490 1451.285    0.000 1451.285        0.000 2596.452    0.000 2596.452
722.00  1511.988  233.156    0.000  233.156      197.059 1491.372    0.000 1491.372        0.000 2198.950    0.000 2198.950
723.00  1543.008  294.416    0.000  294.416      214.092 1594.070    0.000 1594.070        0.000 2606.303    0.000 2606.303
724.00  1615.552  290.697    0.000  290.697      248.032 1578.994    0.000 1578.994        0.000 2521.359    0.000 2521.359
725.00  1481.929  242.035    0.000  242.035       55.512 1542.513    0.000 1542.513        0.000 2326.127    0.000 2326.127
726.00  1588.867  239.958    0.000  239.958      154.733 1503.087    0.000 1503.087        0.000 2179.045    0.000 2179.045
727.00  1567.243  222.286    0.000  222.286      162.430 1554.871    0.000 1554.871        0.000 2644.012    0.000 2644.012
728.00  1443.153  244.716    0.000  244.716       67.704 1494.385    0.000 1494.385        0.000 2363.819    0.000 2363.819
729.00  1443.304  256.160    0.000  256.160      150.065 1301.342    0.000 1301.342        0.000 2159.132    0.000 2159.132
730.00  1401.650  317.444    0.000  317.444      239.299 1374.536    0.000 1374.536        0.000 2032.664    0.000 2032.664
731.00  1375.275  349.945    0.000  349.945      144.962 1403.171    0.000 1403.171        0.000 2151.497    0.000 2151.497
732.00  1507.097  295.047    0.000  295.047      106.916 1529.284    0.000 1529.284        0.000 2369.363    0.000 2369.363
733.00  1416.695  335.079    0.000  335.079       90.273 1498.375    0.000 1498.375        9.953 2233.843    0.000 2233.843
734.00  1492.656  342.228    0.000  342.228      218.244 1474.748    0.000 1474.748        0.000 2494.812    0.000 2494.812
735.00  1426.929  334.604    0.000  334.604      294.597 1333.466    0.000 1333.466        0.000 2337.787    0.000 2337.787
736.00  1493.268  296.173    0.000  296.173      232.987 1518.554    0.000 1518.554        0.000 2792.494    0.000 2792.494
737.00  1540.207  185.178    0.000  185.178      189.279 1498.483    0.000 1498.483        0.000 2694.276    0.000 2694.276
738.00  1459.604  258.904    0.000  258.904      258.497 1447.167    0.000 1447.167        0.000 2389.460    0.000 2389.460
739.00  1320.340  391.164    0.000  391.164      242.024 1435.539    0.000 1435.539        0.000 2670.850    0.000 2670.850
740.00  1339.468  385.807    0.000  385.807      278.211 1384.612    0.000 1384.612        0.000 2494.113    0.000 2494.113
741.00  1389.490  398.326    0.000  398.326      214.699 1450.069    0.000 1450.069        0.000 2531.610    0.000 2531.610
742.00  1388.940  399.005    0.000  399.005      353.741 1385.309    0.000 1385.309        0.000 2419.321    0.000 2419.321
743.00  1358.019  365.147    0.000  365.147      359.490 1415.048    0.000 1415.048        0.000 2569.714    0.000 2569.714
744.00  1440.756  287.151    0.000  287.151      244.575 1334.584    0.000 1334.584        0.000 2257.753    0.000 2257.753
745.00  1436.894  344.475    0.000  344.475      168.310 1421.103    0.000 1421.103        0.000 2279.479    0.000 2279.479
746.00  1419.348  363.697    0.000  363.697      211.501 1409.496    0.000 1409.496        0.000 2212.427    0.000 2212.427
747.00  1481.902  321.582    0.000  321.582      207.307 1345.529    0.000 1345.529        0.000 2206.689    0.000 2206.689
748.00  1385.287  331.086    0.000  331.086      135.841 1377.772    0.000 1377.772        0.000 2468.266    0.000 2468.266
749.00  1427.520  366.151    0.000  366.151      201.644 1374.897    0.000 1374.897        0.000 2338.193    0.000 2338.193
750.00  1460.083  302.433    0.000  302.433      173.628 1435.670    0.000 1435.670        0.000 2335.771    0.000 2335.771
751.00  1398.147  335.970    0.000  335.970      151.103 1368.453    0.000 1368.453        0.000 2311.849    0.000 2311.849
752.00  1479.380  283.341    0.000  283.341       43.319 1501.915    0.000 1501.915        0.000 2254.440    0.000 2254.440
753.00  1459.583  263.803    0.000  263.803       57.543 1434.106    0.000 1434.106        0.000 2310.628    0.000 2310.628
754.00  1542.265  189.799    0.000  189.799       97.492 1436.796    0.000 1436.796        0.000 2479.030    0.000 2479.030
755.00  1488.924  225.488    0.000  225.488      130.654 1327.615    0.000 1327.615        0.000 2210.095    0.000 2210.095
756.00  1617.700  207.756    0.000  207.756      141.894 1377.229    0.000 1377.229        0.000 2114.400    0.000 2114.400
757.00  1506.224  274.086    0.000  274.086       93.731 1456.699    0.000 1456.699        0.000 2243.590    0.000 2243.590
758.00  1415.988  333.539    0.000  333.539      101.687 1462.491    0.000 1462.491        0.000 2191.212    0.000 2191.212
759.00  1446.923  290.929    0.000  290.929      119.067 1533.301    0.000 1533.301        0.000 2411.775    0.000 2411.775
760.00  1441.598  321.888    0.000  321.888       98.097 1637.543    0.000 1637.543        0.000 2587.711    0.000 2587.711
761.00  1456.419  331.736    0.000  331.736      109.987 1449.068    0.000 1449.068        0.000 2310.631    0.000 2310.631
762.00  1451.371  342.326    0.000  342.326       92.607 1558.118    0.000 1558.118        0.000 2347.933    0.000 2347.933
763.00  1477.717  296.556    0.000  296.556      141.548 1581.802    0.000 1581.802        0.000 2568.813    0.000 2568.813
764.00  1575.264  212.369    0.000  212.369      148.552 1388.932    0.000 1388.932        0.000 2142.946    0.000 2142.946
765.00  1503.562  286.645    0.000  286.645      243.711 1360.060    0.000 1360.060        9.953 2608.522    0.000 2608.522
766.00  1623.612  233.767    0.000  233.767      334.804 1297.369    0.000 1297.369       19.906 2324.312    0.000 2324.312
767.00  1493.712  258.718    0.000  258.718      233.809 1386.391    0.000 1386.391        0.000 2697.896    0.000 2697.896
768.00  1427.268  250.125    0.000  250.125      180.373 1404.977    0.000 1404.977        0.000 2408.456    0.000 2408.456
769.00  1402.672  286.090    0.000  286.090      158.279 1438.919    0.000 1438.919        0.000 2745.042    0.000 2745.042
770.00  1383.032  317.115    0.000  317.115       63.683 1594.777    0.000 1594.777        0.000 2602.290    0.000 2602.290
771.00  1348.068  305.803    0.000  305.803      130.222 1409.652    0.000 1409.652        0.000 2753.592    0.000 2753.592
772.00  1459.856  290.783    0.000  290.783       94.337 1516.404    0.000 1516.404        0.000 2343.418    0.000 2343.418
773.00  1464.229  283.219    0.000  283.219      108.646 1456.777    0.000 1456.777        0.000 2507.488    0.000 2507.488
774.00  1545.585  261.668    0.000  261.668      129.397 1461.534    0.000 1461.534        0.000 2486.577    0.000 2486.577
775.00  1564.827  244.641    0.000  244.641      185.345 1425.877    0.000 1425.877        0.000 2294.458    0.000 2294.458
776.00  1539.703  232.684    0.000  232.684      182.271 1416.362    0.000 1416.362        0.000 2397.705    0.000 2397.705
777.00  1637.120  210.889    0.000  210.889      347.940 1345.290    0.000 1345.290        0.000 2612.450    0.000 2612.450
778.00  1572.810  185.855    0.000  185.855      255.462 1331.927    0.000 1331.927       39.811 2344.422    0.000 2344.422
779.00  1486.389  271.703    0.000  271.703      172.371 1379.392    0.000 1379.392        0.000 2478.128    0.000 2478.128
780.00  1564.609  256.221    0.000  256.221      173.193 1598.329    0.000 1598.329        0.000 2904.086    0.000 2904.086
781.00  1534.026  290.696    0.000  290.696      307.607 1408.520    0.000 1408.520        0.000 2395.185    0.000 2395.185
782.00  1567.363  360.380    0.000  360.380      356.540 1384.391    0.000 1384.391        0.000 2691.757    0.000 2691.757
783.00  1553.800  434.574    0.000  434.574      434.411 1331.698    0.000 1331.698        0.000 2745.647    0.000 2745.647
784.00  1459.554  362.204    0.000  362.204      227.667 1397.595    0.000 1397.595        0.000 2546.897    0.000 2546.897
785.00  1467.720  444.729    0.000  444.729      162.513 1472.733    0.000 1472.733        0.000 2781.941    0.000 2781.941
786.00  1589.685  390.803    0.000  390.803      327.101 1333.436    0.000 1333.436        0.000 2167.481    0.000 2167.481
787.00  1589.339  425.481    0.000  425.481      395.066 1369.193    0.000 1369.193        0.000 2592.439    0.000 2592.439
788.00  1403.212  473.678    0.000  473.678      317.727 1487.998    0.000 1487.998        0.000 2625.512    0.000 2625.512
789.00  1518.967  426.829    0.000  426.829      508.733 1339.704    0.000 1339.704       39.811 2746.553    0.000 2746.553
790.00  1514.855  435.261    0.000  435.261      342.496 1366.638    0.000 1366.638       30.261 2431.584    0.000 2431.584
791.00  1519.665  439.297    0.000  439.297      386.597 1409.126    0.000 1409.126        0.000 2727.647    0.000 2727.647
792.00  1493.501  381.543    0.000  381.543      238.646 1497.192    0.000 1497.192        0.000 2551.507    0.000 2551.507
793.00  1430.922  441.176    0.000  441.176      321.266 1318.732    0.000 1318.732        0.000 2395.391    0.000 2395.391
794.00  1458.120  464.460    0.000  464.460      301.723 1488.338    0.000 1488.338        0.000 2536.542    0.000 2536.542
795.00  1505.622  419.530    0.000  419.530      308.816 1371.953    0.000 1371.953       10.154 2505.877    0.000 2505.877
796.00  1418.728  481.535    0.000  481.535      269.257 1364.053    0.000 1364.053        0.000 2342.921    0.000 2342.921
797.00  1490.879  408.583    0.000  408.583      290.788 1384.062    0.000 1384.062        0.000 2546.997    0.000 2546.997
798.00  1411.162  441.581    0.000  441.581      195.806 1548.051    0.000 1548.051        0.000 2652.758    0.000 2652.758
799.00  1474.250  376.052    0.000  376.052      242.755 1510.520    0.000 1510.520        0.000 2875.540    0.000 2875.540
800.00  1448.060  449.722    0.000  449.722      345.047 1397.809    0.000 1397.809      233.539 2534.036    0.000 2534.036
801.00  1457.256  440.112    0.000  440.112      394.596 1493.913    0.000 1493.913      264.001 2546.096    0.000 2546.096
802.00  1434.054  407.297    0.000  407.297      306.139 1336.893    0.000 1336.893        0.000 2740.830    0.000 2740.830
803.00  1376.670  484.982    0.000  484.982      451.058 1388.521    0.000 1388.521       50.769 2688.053    0.000 2688.053
804.00  1457.254  421.258    0.000  421.258      372.502 1286.834    0.000 1286.834       30.462 2516.241    0.000 2516.241
805.00  1583.010  371.705    0.000  371.705      338.001 1414.973    0.000 1414.973       99.528 2565.195    0.000 2565.195
806.00  1422.437  425.747    0.000  425.747      363.079 1424.843    0.000 1424.843      101.539 2694.291    0.000 2694.291
807.00  1461.257  458.587    0.000  458.587      443.881 1401.540    0.000 1401.540      395.599 2499.759    0.000 2499.759
808.00  1535.634  316.083    0.000  316.083      445.915 1276.850    0.000 1276.850      273.954 2499.658    0.000 2499.658
809.00  1570.156  366.637    0.000  366.637      481.542 1252.983    0.000 1252.983      241.079 2581.691    0.000 2581.691
810.00  1587.714  384.672    0.000  384.672      376.397 1305.258    0.000 1305.258      298.585 2242.995    0.000 2242.995
811.00  1550.312  454.028    0.000  454.028      296.759 1481.557    0.000 1481.557      219.967 2657.393    0.000 2657.393
812.00  1463.189  474.750    0.000  474.750      351.620 1418.953    0.000 1418.953      110.285 2654.276    0.000 2654.276
813.00  1476.575  401.355    0.000  401.355      441.026 1409.832    0.000 1409.832      292.452 2503.366    0.000 2503.366
814.00  1401.767  398.044    0.000  398.044      366.706 1405.127    0.000 1405.127      172.616 2437.419    0.000 2437.419
815.00  1382.759  428.336    0.000  428.336      372.156 1324.490    0.000 1324.490      411.886 2235.848    0.000 2235.848
816.00  1437.856  438.598    0.000  438.598      523.302 1304.721    0.000 1304.721      301.198 2855.932    0.000 2855.932
817.00  1415.328  419.148    0.000  419.148      479.290 1273.435    0.000 1273.435      430.987 2372.478    0.000 2372.478
818.00  1504.419  478.013    0.000  478.013      545.086 1238.287    0.000 1238.287      400.123 2599.885    0.000 2599.885
819.00  1404.804  470.474    0.000  470.474      522.961 1204.608    0.000 1204.608      408.065 2356.997    0.000 2356.997
820.00  1304.060  505.633    0.000  505.633      503.762 1198.905    0.000 1198.905      445.966 2133.917    0.000 2133.917
821.00  1531.686  462.469    0.000  462.469      668.832 1234.436    0.000 1234.436      597.772 2320.003    0.000 2320.003
822.00  1467.660  501.213    0.000  501.213      598.272 1130.471    0.000 1130.471      549.013 2044.444    0.000 2044.444
823.00  1497.308  415.615    0.000  415.615      677.000 1152.170    0.000 1152.170      402.134 2204.390    0.000 2204.390
824.00  1434.238  426.507    0.000  426.507      610.768 1237.603    0.000 1237.603      241.079 2482.267    0.000 2482.267
825.00  1423.547  433.635    0.000  433.635      587.204 1248.925    0.000 1248.925      210.618 2398.518    0.000 2398.518
826.00  1453.732  430.043    0.000  430.043      444.877 1388.813    0.000 1388.813      448.882 2345.621    0.000 2345.621
827.00  1470.037  444.981    0.000  444.981      391.610 1392.305    0.000 1392.305      200.263 2730.155    0.000 2730.155
828.00  1346.631  428.290    0.000  428.290      338.565 1356.315    0.000 1356.315       91.385 2474.622    0.000 2474.622
829.00  1477.283  417.454    0.000  417.454      451.018 1321.987    0.000 1321.987      339.602 2511.317    0.000 2511.317
830.00  1441.670  489.692    0.000  489.692      468.265 1334.476    0.000 1334.476      399.721 2252.637    0.000 2252.637
831.00  1381.052  472.410    0.000  472.410      470.987 1386.385    0.000 1386.385      338.597 2586.799    0.000 2586.799
832.00  1446.938  426.150    0.000  426.150      512.057 1212.477    0.000 1212.477      601.391 1985.624    0.000 1985.624
833.00  1474.143  306.748    0.000  306.748      328.704 1193.697    0.000 1193.697      213.231 1949.931    0.000 1949.931
834.00  1476.003  337.566    0.000  337.566      418.846 1292.652    0.000 1292.652      322.108 2178.741    0.000 2178.741
835.00  1476.234  303.416    0.000  303.416      456.808 1121.627    0.000 1121.627      494.725 1845.371    0.000 1845.371
836.00  1470.794  373.966    0.000  373.966      507.086 1219.379    0.000 1219.379      355.386 2056.392    0.000 2056.392
837.00  1499.671  356.957    0.000  356.957      411.279 1249.289    0.000 1249.289      525.488 2042.013    0.000 2042.013
838.00  1474.275  384.263    0.000  384.263      504.233 1283.107    0.000 1283.107      703.229 1885.988    0.000 1885.988
839.00  1549.025  301.546    0.000  301.546      443.229 1249.772    0.000 1249.772      456.622 2015.376    0.000 2015.376
840.00  1472.524  321.040    0.000  321.040      445.482 1217.303    0.000 1217.303      504.979 1798.324    0.000 1798.324
841.00  1493.537  321.838    0.000  321.838      336.749 1272.521    0.000 1272.521      203.078 2269.130    0.000 2269.130
842.00  1442.316  344.599    0.000  344.599      334.199 1388.501    0.000 1388.501      129.387 2626.210    0.000 2626.210
843.00  1432.165  372.414    0.000  372.414      370.387 1304.767    0.000 1304.767      169.198 2405.549    0.000 2405.549
844.00  1453.840  329.394    0.000  329.394      347.860 1353.415    0.000 1353.415      142.154 2468.791    0.000 2468.791
845.00  1441.604  337.218    0.000  337.218      299.006 1285.752    0.000 1285.752      111.693 2366.349    0.000 2366.349
846.00  1564.392  270.923    0.000  270.923      336.401 1367.077    0.000 1367.077      223.385 2372.785    0.000 2372.785
847.00  1496.535  332.886    0.000  332.886      248.984 1429.242    0.000 1429.242       91.385 2355.187    0.000 2355.187
848.00  1515.416  340.418    0.000  340.418      311.325 1502.739    0.000 1502.739      111.693 2802.965    0.000 2802.965
849.00  1455.189  335.431    0.000  335.431      316.473 1392.102    0.000 1392.102       20.308 2632.760    0.000 2632.760
850.00  1521.836  301.413    0.000  301.413      351.796 1383.894    0.000 1383.894       79.623 2556.256    0.000 2556.256
851.00  1516.972  282.603    0.000  282.603      382.751 1319.263    0.000 1319.263      109.481 2278.180    0.000 2278.180
852.00  1387.956  368.459    0.000  368.459      402.248 1212.391    0.000 1212.391      179.151 2471.309    0.000 2471.309
853.00  1490.455  381.167    0.000  381.167      511.197 1302.075    0.000 1302.075      199.056 2522.159    0.000 2522.159
854.00  1468.101  354.410    0.000  354.410      453.567 1239.101    0.000 1239.101      314.569 2238.469    0.000 2238.469
855.00  1381.183  400.896    0.000  400.896      447.472 1246.633    0.000 1246.633      231.931 2253.553    0.000 2253.553
856.00  1433.661  456.888    0.000  456.888      483.742 1258.976    0.000 1258.976      233.539 2450.580    0.000 2450.580
857.00  1477.902  483.213    0.000  483.213      530.351 1243.985    0.000 1243.985      222.782 2277.570    0.000 2277.570
858.00  1378.185  458.537    0.000  458.537      417.508 1222.936    0.000 1222.936       70.474 2379.518    0.000 2379.518
859.00  1350.581  529.990    0.000  529.990      461.779 1314.416    0.000 1314.416      101.539 2441.844    0.000 2441.844
860.00  1363.353  505.284    0.000  505.284      382.620 1279.311    0.000 1279.311      182.770 2650.051    0.000 2650.051
861.00  1361.340  479.950    0.000  479.950      494.420 1269.067    0.000 1269.067      369.260 2357.501    0.000 2357.501
862.00  1293.538  523.192    0.000  523.192      555.684 1237.450    0.000 1237.450      607.423 2337.381    0.000 2337.381
863.00  1351.839  494.665    0.000  494.665      535.712 1218.031    0.000 1218.031      374.286 2369.252    0.000 2369.252
864.00  1382.908  453.631    0.000  453.631      487.764 1210.947    0.000 1210.947      597.470 2367.538    0.000 2367.538
865.00  1326.328  491.721    0.000  491.721      511.753 1124.647    0.000 1124.647      460.140 2417.605    0.000 2417.605
866.00  1337.968  462.383    0.000  462.383      507.174 1263.178    0.000 1263.178      576.861 2299.682    0.000 2299.682
867.00  1314.815  493.134    0.000  493.134      497.537 1239.563    0.000 1239.563      409.674 2765.547    0.000 2765.547
868.00  1295.105  514.273    0.000  514.273      540.989 1170.043    0.000 1170.043      741.334 2136.913    0.000 2136.913
869.00  1273.476  518.802    0.000  518.802      477.390 1227.111    0.000 1227.111      544.087 2280.878    0.000 2280.878
870.00  1309.444  556.927    0.000  556.927      579.856 1216.909    0.000 1216.909      805.675 2170.492    0.000 2170.492
871.00  1357.826  535.139    0.000  535.139      497.059 1301.396    0.000 1301.396      560.272 2635.965    0.000 2635.965
872.00  1310.026  520.487    0.000  520.487      475.743 1281.632    0.000 1281.632      551.225 2298.067    0.000 2298.067
873.00  1263.051  572.146    0.000  572.146      523.996 1349.127    0.000 1349.127      670.458 2336.378    0.000 2336.378
874.00  1176.385  591.652    0.000  591.652      527.109 1255.090    0.000 1255.090      639.493 2657.075    0.000 2657.075
875.00  1322.913  617.953    0.000  617.953      484.782 1287.901    0.000 1287.901      628.032 2514.319    0.000 2514.319
876.00  1319.859  537.017    0.000  537.017      586.815 1210.426    0.000 1210.426      821.359 2211.514    0.000 2211.514
877.00  1391.604  529.396    0.000  529.396      520.624 1230.966    0.000 1230.966      793.712 2029.148    0.000 2029.148
878.00  1314.316  462.666    0.000  462.666      514.392 1280.582    0.000 1280.582      422.441 2555.729    0.000 2555.729
879.00  1318.521  518.200    0.000  518.200      475.402 1353.223    0.000 1353.223      490.704 2559.753    0.000 2559.753
880.00  1262.375  475.008    0.000  475.008      366.098 1219.203    0.000 1219.203      160.551 2684.516    0.000 2684.516
881.00  1304.983  529.761    0.000  529.761      451.871 1274.463    0.000 1274.463      436.415 2620.986    0.000 2620.986
882.00  1279.388  525.367    0.000  525.367      555.340 1240.305    0.000 1240.305      555.648 2813.103    0.000 2813.103
883.00  1329.438  541.017    0.000  541.017      454.995 1261.617    0.000 1261.617      370.265 2473.705    0.000 2473.705
884.00  1262.751  533.844    0.000  533.844      545.308 1181.857    0.000 1181.857      724.141 2321.293    0.000 2321.293
885.00  1259.471  534.283    0.000  534.283      441.721 1349.291    0.000 1349.291      563.993 2389.358    0.000 2389.358
886.00  1361.628  544.762    0.000  544.762      599.179 1258.760    0.000 1258.760      611.947 2377.894    0.000 2377.894
887.00  1381.724  524.573    0.000  524.573      443.363 1355.477    0.000 1355.477      462.252 2750.770    0.000 2750.770
888.00  1365.411  598.907    0.000  598.907      498.878 1348.122    0.000 1348.122      426.463 2695.675    0.000 2695.675
889.00  1354.407  506.645    0.000  506.645      464.462 1365.456    0.000 1365.456      576.760 2582.276    0.000 2582.276
890.00  1255.623  508.912    0.000  508.912      531.474 1201.003    0.000 1201.003      511.615 2497.128    0.000 2497.128
891.00  1464.181  355.653    0.000  355.653      469.821 1205.109    0.000 1205.109      439.532 2118.921    0.000 2118.921
892.00  1365.570  521.677    0.000  521.677      614.738 1354.531    0.000 1354.531      800.749 2457.723    0.000 2457.723
893.00  1356.780  477.677    0.000  477.677      606.829 1213.280    0.000 1213.280      667.140 2288.623    0.000 2288.623
894.00  1408.826  489.751    0.000  489.751      511.069 1206.396    0.000 1206.396       90.480 2713.877    0.000 2713.877
895.00  1352.358  477.147    0.000  477.147      533.420 1131.480    0.000 1131.480      439.532 2217.345    0.000 2217.345
896.00  1415.241  400.088    0.000  400.088      558.888 1099.348    0.000 1099.348      814.623 1958.167    0.000 1958.167
897.00  1372.056  430.790    0.000  430.790      544.360 1203.765    0.000 1203.765      681.617 2092.481    0.000 2092.481
898.00  1414.605  405.825    0.000  405.825      618.291 1252.603    0.000 1252.603      669.553 2377.007    0.000 2377.007
899.00  1460.393  364.357    0.000  364.357      612.058 1206.593    0.000 1206.593      780.541 2228.717    0.000 2228.717
900.00  1439.404  390.622    0.000  390.622      753.139 1135.921    0.000 1135.921     1095.312 2139.552    0.000 2139.552
901.00  1347.499  374.750    0.000  374.750      622.485 1153.115    0.000 1153.115      750.382 2328.047    0.000 2328.047
902.00  1559.809  327.144    0.000  327.144      747.775 1165.693    0.000 1165.693      897.462 2133.514    0.000 2133.514
903.00  1463.782  347.856    0.000  347.856      618.761 1268.702    0.000 1268.702      559.268 2469.982    0.000 2469.982
904.00  1379.276  394.497    0.000  394.497      651.407 1133.036    0.000 1133.036      771.595 2228.805    0.000 2228.805
905.00  1385.792  431.036    0.000  431.036      555.038 1289.151    0.000 1289.151      577.666 2306.518    0.000 2306.518
906.00  1375.132  439.034    0.000  439.034      645.006 1297.407    0.000 1297.407      762.245 2339.390    0.000 2339.390
907.00  1322.250  422.044    0.000  422.044      518.719 1294.210    0.000 1294.210      687.749 2420.213    0.000 2420.213
908.00  1326.569  429.501    0.000  429.501      532.341 1286.071    0.000 1286.071      585.105 2462.839    0.000 2462.839
909.00  1361.202  468.124    0.000  468.124      566.366 1346.819    0.000 1346.819      763.652 2472.294    0.000 2472.294
910.00  1437.633  438.238    0.000  438.238      578.732 1299.917    0.000 1299.917      601.793 2529.604    0.000 2529.604
911.00  1505.030  352.119    0.000  352.119      617.858 1195.620    0.000 1195.620      749.578 2050.076    0.000 2050.076
912.00  1438.674  400.058    0.000  400.058      610.029 1228.134    0.000 1228.134      798.537 2169.710    0.000 2169.710
913.00  1461.649  410.117    0.000  410.117      732.732 1188.744    0.000 1188.744      771.494 2138.643    0.000 2138.643
914.00  1409.762  412.218    0.000  412.218      549.938 1204.095    0.000 1204.095      658.595 1930.943    0.000 1930.943
915.00  1342.370  380.606    0.000  380.606      680.592 1131.022    0.000 1131.022      878.763 1770.289    0.000 1770.289
916.00  1484.209  396.684    0.000  396.684      676.221 1064.829    0.000 1064.829      854.032 1650.452    0.000 1650.452
917.00  1424.604  437.857    0.000  437.857      574.789 1123.066    0.000 1123.066      324.420 2329.651    0.000 2329.651
918.00  1432.066  458.962    0.000  458.962      517.072 1190.690    0.000 1190.690      564.092 2084.354    0.000 2084.354
919.00  1465.257  419.783    0.000  419.783      557.714 1262.453    0.000 1262.453      719.719 2034.691    0.000 2034.691
920.00  1474.748  371.619    0.000  371.619      512.015 1165.828    0.000 1165.828      428.373 2084.051    0.000 2084.051
921.00  1429.807  455.039    0.000  455.039      536.013 1223.584    0.000 1223.584      395.901 2259.480    0.000 2259.480
922.00  1453.302  372.031    0.000  372.031      401.553 1246.936    0.000 1246.936      212.829 2358.710    0.000 2358.710
923.00  1472.872  398.089    0.000  398.089      399.956 1260.379    0.000 1260.379      497.540 2026.444    0.000 2026.444
924.00  1469.853  389.931    0.000  389.931      395.632 1367.555    0.000 1367.555       50.065 2633.869    0.000 2633.869
925.00  1439.510  384.936    0.000  384.936      557.026 1086.062    0.000 1086.062      468.989 1767.673    0.000 1767.673
926.00  1355.386  369.773    0.000  369.773      503.891 1284.633    0.000 1284.633      413.494 2219.967    0.000 2219.967
927.00  1494.058  357.263    0.000  357.263      538.695 1292.848    0.000 1292.848      536.949 2314.571    0.000 2314.571
928.00  1464.194  372.924    0.000  372.924      605.926 1141.239    0.000 1141.239      770.790 1947.633    0.000 1947.633
929.00  1519.242  324.833    0.000  324.833      700.134 1121.819    0.000 1121.819      667.040 2342.020    0.000 2342.020
930.00  1517.547  299.883    0.000  299.883      421.188 1374.368    0.000 1374.368      420.833 2537.543    0.000 2537.543
931.00  1475.131  344.624    0.000  344.624      510.292 1300.968    0.000 1300.968      358.301 2355.487    0.000 2355.487
932.00  1412.897  365.438    0.000  365.438      561.006 1208.496    0.000 1208.496      280.287 2567.709    0.000 2567.709
933.00  1495.925  323.498    0.000  323.498      407.352 1357.001    0.000 1357.001      334.676 2328.539    0.000 2328.539
934.00  1373.556  370.247    0.000  370.247      493.344 1299.154    0.000 1299.154      318.490 2468.484    0.000 2468.484
935.00  1355.814  438.451    0.000  438.451      508.002 1283.171    0.000 1283.171      448.882 2325.231    0.000 2325.231
936.00  1478.007  337.208    0.000  337.208      461.049 1286.193    0.000 1286.193      309.543 2211.226    0.000 2211.226
937.00  1401.058  328.796    0.000  328.796      488.114 1309.884    0.000 1309.884      509.403 2397.312    0.000 2397.312
938.00  1408.846  346.737    0.000  346.737      484.655 1286.149    0.000 1286.149      388.160 2412.294    0.000 2412.294
939.00  1434.775  314.402    0.000  314.402      470.127 1320.464    0.000 1320.464      369.058 2247.311    0.000 2247.311
940.00  1293.161  404.139    0.000  404.139      527.715 1246.979    0.000 1246.979      517.245 2044.542    0.000 2044.542
941.00  1337.442  358.044    0.000  358.044      516.129 1201.887    0.000 1201.887      278.679 2458.840    0.000 2458.840
942.00  1432.618  345.357    0.000  345.357      543.367 1174.094    0.000 1174.094      754.102 1898.873    0.000 1898.873
943.00  1424.441  321.148    0.000  321.148      561.697 1278.415    0.000 1278.415      702.528 2246.618    0.000 2246.618
944.00  1398.575  331.020    0.000  331.020      405.317 1337.152    0.000 1337.152      328.845 2538.649    0.000 2538.649
945.00  1378.337  325.979    0.000  325.979      480.848 1354.661    0.000 1354.661      542.479 2552.720    0.000 2552.720
946.00  1362.092  286.563    0.000  286.563      531.347 1103.995    0.000 1103.995      649.145 1865.080    0.000 1865.080
947.00  1438.583  312.825    0.000  312.825      433.678 1318.769    0.000 1318.769      428.071 2460.633    0.000 2460.633
948.00  1383.255  282.290    0.000  282.290      336.056 1270.016    0.000 1270.016      213.030 2233.634    0.000 2233.634
949.00  1485.168  333.022    0.000  333.022      350.150 1340.440    0.000 1340.440      191.516 2582.582    0.000 2582.582
950.00  1287.762  385.135    0.000  385.135      511.543 1104.511    0.000 1104.511      465.470 2229.106    0.000 2229.106
951.00  1381.513  307.706    0.000  307.706      420.707 1076.411    0.000 1076.411      328.443 2091.376    0.000 2091.376
952.00  1380.331  269.073    0.000  269.073      314.182 1109.107    0.000 1109.107      219.967 1892.530    0.000 1892.530
953.00  1384.745  318.697    0.000  318.697      367.402 1166.079    0.000 1166.079      169.198 1751.071    0.000 1751.071
954.00  1407.626  345.421    0.000  345.421      283.830 1165.991    0.000 1165.991      261.990 1895.037    0.000 1895.037
955.00  1317.566  333.965    0.000  333.965      243.277 1290.024    0.000 1290.024       20.308 2415.493    0.000 2415.493
956.00  1401.820  301.320    0.000  301.320      343.061 1267.723    0.000 1267.723      131.799 2442.944    0.000 2442.944
957.00  1347.645  334.083    0.000  334.083      350.931 1276.885    0.000 1276.885      324.924 2135.813    0.000 2135.813
958.00  1258.516  332.483    0.000  332.483      483.270 1188.052    0.000 1188.052      515.636 2153.817    0.000 2153.817
959.00  1243.864  425.073    0.000  425.073      549.115 1213.119    0.000 1213.119      662.717 2305.617    0.000 2305.617
960.00  1233.746  368.404    0.000  368.404      499.614 1124.529    0.000 1124.529      663.119 2217.745    0.000 2217.745
961.00  1313.416  340.853    0.000  340.853      449.549 1188.211    0.000 1188.211      231.328 2682.211    0.000 2682.211
962.00  1275.095  403.916    0.000  403.916      424.082 1253.064    0.000 1253.064      300.796 2611.334    0.000 2611.334
963.00  1151.186  407.993    0.000  407.993      388.330 1158.038    0.000 1158.038      340.406 2416.906    0.000 2416.906
964.00  1156.783  426.504    0.000  426.504      225.250 1333.569    0.000 1333.569        0.000 2594.649    0.000 2594.649
965.00  1246.571  459.458    0.000  459.458      424.988 1241.306    0.000 1241.306        0.000 2716.394    0.000 2716.394
966.00  1215.802  445.015    0.000  445.015      446.089 1122.063    0.000 1122.063      298.585 2510.498    0.000 2510.498
967.00  1178.871  414.570    0.000  414.570      206.397 1202.907    0.000 1202.907        0.000 2371.960    0.000 2371.960
968.00  1267.587  350.817    0.000  350.817      204.971 1266.763    0.000 1266.763        0.000 2365.829    0.000 2365.829
969.00  1260.809  386.831    0.000  386.831      342.284 1290.795    0.000 1290.795        0.000 2621.080    0.000 2621.080
970.00  1223.122  400.997    0.000  400.997      226.112 1283.194    0.000 1283.194        0.000 2365.932    0.000 2365.932
971.00  1241.847  396.019    0.000  396.019      362.562 1178.063    0.000 1178.063       90.983 2445.766    0.000 2445.766
972.00  1230.497  390.461    0.000  390.461      371.035 1158.825    0.000 1158.825      493.720 1960.897    0.000 1960.897
973.00  1317.443  385.630    0.000  385.630      339.299 1190.237    0.000 1190.237      273.954 2027.939    0.000 2027.939
974.00  1261.562  360.615    0.000  360.615      444.097 1135.775    0.000 1135.775      373.884 2118.626    0.000 2118.626
975.00  1246.433  369.685    0.000  369.685      398.879 1199.593    0.000 1199.593      467.983 1952.652    0.000 1952.652
976.00  1345.872  317.975    0.000  317.975      401.645 1134.870    0.000 1134.870      361.518 2075.301    0.000 2075.301
977.00  1337.311  290.271    0.000  290.271      178.598 1344.886    0.000 1344.886      101.539 2151.393    0.000 2151.393
978.00  1334.574  320.789    0.000  320.789      333.334 1174.516    0.000 1174.516      261.588 2092.194    0.000 2092.194
979.00  1457.772  231.422    0.000  231.422      267.187 1322.101    0.000 1322.101       49.764 2157.526    0.000 2157.526
980.00  1456.545  283.162    0.000  283.162      306.701 1239.444    0.000 1239.444      150.901 2166.678    0.000 2166.678
981.00  1391.368  276.652    0.000  276.652      287.507 1084.060    0.000 1084.060      179.151 1926.098    0.000 1926.098
982.00  1268.824  400.939    0.000  400.939      349.201 1135.252    0.000 1135.252       50.367 2016.081    0.000 2016.081
983.00  1326.132  339.017    0.000  339.017      445.571 1033.184    0.000 1033.184        0.000 2101.339    0.000 2101.339
984.00  1326.609  355.672    0.000  355.672      319.496 1186.129    0.000 1186.129        0.000 2491.699    0.000 2491.699
985.00  1307.395  388.957    0.000  388.957      232.425 1355.006    0.000 1355.006        0.000 2679.795    0.000 2679.795
986.00  1424.328  322.798    0.000  322.798      371.770 1092.963    0.000 1092.963       99.528 2048.550    0.000 2048.550
987.00  1326.316  375.798    0.000  375.798      357.762 1167.929    0.000 1167.929      161.256 2396.800    0.000 2396.800
988.00  1313.634  415.507    0.000  415.507      361.953 1114.334    0.000 1114.334      150.700 2278.583    0.000 2278.583
989.00  1308.333  408.649    0.000  408.649      285.342 1227.255    0.000 1227.255       40.213 2332.359    0.000 2332.359
990.00  1324.128  412.278    0.000  412.278      427.845 1187.274    0.000 1187.274      159.245 2186.495    0.000 2186.495
991.00  1338.076  395.426    0.000  395.426      496.801 1056.830    0.000 1056.830      557.961 1666.636    0.000 1666.636
992.00  1364.008  374.647    0.000  374.647      469.434 1141.258    0.000 1141.258      380.419 2032.167    0.000 2032.167
993.00  1325.270  389.708    0.000  389.708      577.520  940.280    0.000  940.280      530.314 1662.316    0.000 1662.316
994.00  1508.193  200.565    0.000  200.565      380.934 1294.924    0.000 1294.924      348.349 1977.990    0.000 1977.990
995.00  1408.877  221.719    0.000  221.719      256.421 1184.022    0.000 1184.022      294.060 1945.311    0.000 1945.311
996.00  1346.711  361.808    0.000  361.808      489.583 1069.461    0.000 1069.461      443.755 2066.662    0.000 2066.662
997.00  1428.306  305.172    0.000  305.172      545.483 1034.609    0.000 1034.609      531.118 1757.620    0.000 1757.620
998.00  1366.617  331.463    0.000  331.463      442.328 1052.164    0.000 1052.164      432.797 1763.854    0.000 1763.854
999.00  1519.139  192.303    0.000  192.303      337.918 1157.184    0.000 1157.184      495.127 1939.888    0.000 1939.888
1000.00  1415.962  255.180    0.000  255.180      355.644 1144.172    0.000 1144.172      393.387 1785.671    0.000 1785.671
1001.00  1522.877  166.398    0.000  166.398      337.831 1203.572    0.000 1203.572      279.282 1809.999    0.000 1809.999
1002.00  1470.115  201.042    0.000  201.042      432.296 1096.871    0.000 1096.871      290.843 1684.634    0.000 1684.634
1003.00  1354.500  258.959    0.000  258.959      392.826 1112.867    0.000 1112.867      209.411 1702.226    0.000 1702.226
1004.00  1401.989  307.499    0.000  307.499      394.033 1085.585    0.000 1085.585      408.267 1566.105    0.000 1566.105
1005.00  1312.106  330.854    0.000  330.854      300.996 1181.863    0.000 1181.863      331.459 1850.413    0.000 1850.413
1006.00  1487.738  278.569    0.000  278.569      477.516 1244.377    0.000 1244.377      552.029 1885.296    0.000 1885.296
1007.00  1553.886  316.263    0.000  316.263      464.593 1166.215    0.000 1166.215      333.872 2072.693    0.000 2072.693
1008.00  1410.113  380.393    0.000  380.393      407.698 1269.704    0.000 1269.704      351.767 2151.704    0.000 2151.704
1009.00  1353.057  394.164    0.000  394.164      457.675 1195.997    0.000 1195.997      471.603 1948.533    0.000 1948.533
1010.00  1384.410  430.438    0.000  430.438      517.727 1079.356    0.000 1079.356      641.806 1859.460    0.000 1859.460
1011.00  1485.098  349.087    0.000  349.087      641.418 1077.147    0.000 1077.147      945.618 1706.749    0.000 1706.749
1012.00  1398.061  321.293    0.000  321.293      517.813 1137.276    0.000 1137.276      530.716 2015.083    0.000 2015.083
1013.00  1399.710  295.914    0.000  295.914      534.158 1011.876    0.000 1011.876      478.137 1842.473    0.000 1842.473
1014.00  1397.788  299.658    0.000  299.658      504.068 1189.645    0.000 1189.645      358.301 2158.245    0.000 2158.245
1015.00  1468.729  267.335    0.000  267.335      459.146 1135.219    0.000 1135.219      418.420 1928.327    0.000 1928.327
1016.00  1483.124  287.734    0.000  287.734      520.192 1152.336    0.000 1152.336      382.831 2362.430    0.000 2362.430
1017.00  1441.864  288.682    0.000  288.682      501.213 1142.219    0.000 1142.219      706.951 1977.286    0.000 1977.286
1018.00  1613.599  241.304    0.000  241.304      631.173 1143.175    0.000 1143.175      673.675 1926.216    0.000 1926.216
1019.00  1514.640  240.236    0.000  240.236      677.998 1152.298    0.000 1152.298      608.127 2009.360    0.000 2009.360
1020.00  1611.171  234.420    0.000  234.420      559.061 1100.503    0.000 1100.503      710.872 1847.901    0.000 1847.901
1021.00  1645.793  202.993    0.000  202.993      607.136 1161.636    0.000 1161.636      683.024 1957.584    0.000 1957.584
1022.00  1570.283  243.354    0.000  243.354      527.803 1145.023    0.000 1145.023      527.499 2153.820    0.000 2153.820
1023.00  1637.028  197.692    0.000  197.692      679.208 1128.640    0.000 1128.640      667.241 2092.395    0.000 2092.395
1024.00  1586.202  153.035    0.000  153.035      645.225  948.197    0.000  948.197      481.354 1966.635    0.000 1966.635
1025.00  1739.819  185.900    0.000  185.900      555.903 1224.798    0.000 1224.798      518.150 2257.476    0.000 2257.476
1026.00  1616.239  255.790    0.000  255.790      483.270 1240.010    0.000 1240.010      630.043 1966.232    0.000 1966.232
1027.00  1586.702  267.103    0.000  267.103      434.588 1311.475    0.000 1311.475      360.312 2290.550    0.000 2290.550
1028.00  1501.239  326.660    0.000  326.660      457.245 1160.249    0.000 1160.249      418.219 2175.340    0.000 2175.340
1029.00  1483.607  332.759    0.000  332.759      585.388 1074.692    0.000 1074.692      749.477 2075.511    0.000 2075.511
1030.00  1597.687  217.812    0.000  217.812      528.320 1117.923    0.000 1117.923      398.716 2138.247    0.000 2138.247
1031.00  1619.113  253.671    0.000  253.671      583.531 1183.770    0.000 1183.770     1019.611 1893.445    0.000 1893.445
1032.00  1702.763  163.106    0.000  163.106      616.994 1182.467    0.000 1182.467      559.368 2198.964    0.000 2198.964
1033.00  1686.679  197.204    0.000  197.204      600.782 1070.630    0.000 1070.630      571.332 1790.702    0.000 1790.702
1034.00  1856.226  219.535    0.000  219.535      887.420  848.668    0.000  848.668      952.153 1510.716    0.000 1510.716
1035.00  1736.600  192.635    0.000  192.635      618.507  919.101    0.000  919.101      384.038 2145.787    0.000 2145.787
1036.00  1552.793  206.506    0.000  206.506      621.273 1004.394    0.000 1004.394      548.209 1895.657    0.000 1895.657
1037.00  1697.406  154.074    0.000  154.074      741.593  969.196    0.000  969.196      601.592 1692.679    0.000 1692.679
1038.00  1578.848  190.987    0.000  190.987      557.244 1100.196    0.000 1100.196      703.734 1573.750    0.000 1573.750
1039.00  1755.172  160.851    0.000  160.851      505.061 1212.683    0.000 1212.683      948.735 1557.456    0.000 1557.456
1040.00  1425.975  377.286    0.000  377.286      601.473 1127.689    0.000 1127.689     1097.926 1402.038    0.000 1402.038
1041.00  1533.327  205.899    0.000  205.899      528.883 1136.033    0.000 1136.033      523.578 1875.550    0.000 1875.550
1042.00  1532.857  233.771    0.000  233.771      466.539 1151.733    0.000 1151.733      561.178 1743.648    0.000 1743.648
1043.00  1647.584  183.454    0.000  183.454      551.406 1215.509    0.000 1215.509      539.262 1713.692    0.000 1713.692
1044.00  1622.833  245.485    0.000  245.485      604.240 1119.400    0.000 1119.400      889.721 1547.106    0.000 1547.106
1045.00  1482.879  268.257    0.000  268.257      550.802 1068.331    0.000 1068.331      627.832 1694.889    0.000 1694.889
1046.00  1465.821  295.042    0.000  295.042      475.617 1143.384    0.000 1143.384      378.207 1928.627    0.000 1928.627
1047.00  1492.478  275.738    0.000  275.738      469.653 1127.564    0.000 1127.564      630.245 1747.568    0.000 1747.568
1048.00  1514.642  258.645    0.000  258.645      613.102 1110.876    0.000 1110.876      409.071 1794.219    0.000 1794.219
1049.00  1458.252  289.224    0.000  289.224      442.844 1115.891    0.000 1115.891      190.310 2138.038    0.000 2138.038
1050.00  1489.110  305.688    0.000  305.688      407.437 1170.105    0.000 1170.105      179.955 2267.224    0.000 2267.224
