# Supplementary material for: N-Glycans modulate tilting of HIV-1 envelope glycoprotein
Source: Nat Commun. 2026 Apr 15;17:5206. doi: 10.1038/s41467-026-71874-2 (PMC13254402; doi:10.1038/s41467-026-71874-2)
Supplement: Supplementary file 8 — Source Data [file 41467_2026_71874_MOESM8_ESM.zip › source_data/1_Main_Text_Figures/4_Figure_5/3_Raw_data/CD4/CD4.A.1.txt]

#ASA ANALYSIS
#SIM_TIME  ASA1.4 TotOccl1.4 ShldMem1.4 ShldGly1.4   ASA7.2 TotOccl7.2 ShldMem7.2 ShldGly7.2   ASA18.6 TotOccl18.6 ShldMem18.6 ShldGly18.6

  0.00  1526.022  236.084    0.000  236.084       58.754 1103.893    0.000 1103.893        0.000 1873.313    0.000 1873.313
  1.00  1665.316  239.172    0.000  239.172       61.825 1025.294    0.000 1025.294        0.000 1509.592    0.000 1509.592
  2.00  1587.410  247.793    0.000  247.793       36.014 1165.933    0.000 1165.933        0.000 1728.249    0.000 1728.249
  3.00  1566.220  253.104    0.000  253.104       37.570 1115.392    0.000 1115.392        0.000 1630.426    0.000 1630.426
  4.00  1483.764  249.581    0.000  249.581       26.632  966.969    0.000  966.969        0.000 1378.391    0.000 1378.391
  5.00  1493.973  248.361    0.000  248.361       41.677  995.346    0.000  995.346        0.000 1564.291    0.000 1564.291
  6.00  1520.072  241.049    0.000  241.049       57.025 1030.449    0.000 1030.449        0.000 1526.486    0.000 1526.486
  7.00  1490.498  236.869    0.000  236.869       69.908 1007.537    0.000 1007.537        0.000 1667.431    0.000 1667.431
  8.00  1612.634  188.188    0.000  188.188      104.062 1021.231    0.000 1021.231        0.000 1778.115    0.000 1778.115
  9.00  1517.858  213.827    0.000  213.827      125.808  973.974    0.000  973.974        0.000 1639.776    0.000 1639.776
 10.00  1602.512  230.010    0.000  230.010      127.407  992.055    0.000  992.055        0.000 1788.569    0.000 1788.569
 11.00  1507.979  230.550    0.000  230.550       91.136  954.143    0.000  954.143        0.000 1546.692    0.000 1546.692
 12.00  1524.417  223.279    0.000  223.279      100.130  948.433    0.000  948.433        0.000 1449.075    0.000 1449.075
 13.00  1503.250  219.121    0.000  219.121       94.596  910.701    0.000  910.701        0.000 1567.709    0.000 1567.709
 14.00  1491.819  237.601    0.000  237.601      135.667 1016.258    0.000 1016.258        0.000 1670.036    0.000 1670.036
 15.00  1552.310  142.282    0.000  142.282      128.444 1068.310    0.000 1068.310        0.000 1801.533    0.000 1801.533
 16.00  1629.216  169.582    0.000  169.582      146.558  997.152    0.000  997.152        0.000 1669.636    0.000 1669.636
 17.00  1555.587  166.286    0.000  166.286       92.692 1019.281    0.000 1019.281        0.000 1521.350    0.000 1521.350
 18.00  1550.918  183.622    0.000  183.622      153.134  965.421    0.000  965.421        0.000 1552.014    0.000 1552.014
 19.00  1646.423  129.639    0.000  129.639      137.569  893.617    0.000  893.617        0.000 1396.091    0.000 1396.091
 20.00  1663.143  163.842    0.000  163.842      101.815  879.134    0.000  879.134        0.000 1247.507    0.000 1247.507
 21.00  1587.458  110.762    0.000  110.762       28.362  872.858    0.000  872.858        0.000 1256.646    0.000 1256.646
 22.00  1604.734  136.192    0.000  136.192       22.828  884.530    0.000  884.530        0.000 1277.658    0.000 1277.658
 23.00  1568.813  166.977    0.000  166.977      106.875  842.207    0.000  842.207        0.000 1307.620    0.000 1307.620
 24.00  1569.201  201.746    0.000  201.746       35.711  909.478    0.000  909.478        0.000 1366.326    0.000 1366.326
 25.00  1557.345  223.835    0.000  223.835       58.625  872.990    0.000  872.990        0.000 1407.043    0.000 1407.043
 26.00  1565.712  182.369    0.000  182.369      131.128  927.691    0.000  927.691        0.000 1511.105    0.000 1511.105
 27.00  1583.555  162.420    0.000  162.420      132.642  881.473    0.000  881.473        0.000 1592.838    0.000 1592.838
 28.00  1543.331  170.937    0.000  170.937       58.452  944.845    0.000  944.845        0.000 1433.585    0.000 1433.585
 29.00  1574.651  164.787    0.000  164.787      116.947  870.567    0.000  870.567        0.000 1443.237    0.000 1443.237
 30.00  1509.016  210.365    0.000  210.365       63.381  953.753    0.000  953.753        0.000 1393.575    0.000 1393.575
 31.00  1484.456  180.696    0.000  180.696       64.073  880.643    0.000  880.643        0.000 1183.361    0.000 1183.361
 32.00  1390.754  269.167    0.000  269.167        7.609 1043.375    0.000 1043.375        0.000 1573.530    0.000 1573.530
 33.00  1362.155  245.865    0.000  245.865       38.046  870.404    0.000  870.404        0.000  964.206    0.000  964.206
 34.00  1541.605  207.083    0.000  207.083       68.483 1027.433    0.000 1027.433        0.000 1454.608    0.000 1454.608
 35.00  1579.387  210.839    0.000  210.839      163.599  992.924    0.000  992.924        0.000 1570.820    0.000 1570.820
 36.00  1436.377  254.251    0.000  254.251      158.756  949.473    0.000  949.473        0.000 1461.038    0.000 1461.038
 37.00  1423.263  270.098    0.000  270.098      128.405 1023.702    0.000 1023.702        0.000 1312.652    0.000 1312.652
 38.00  1373.097  245.584    0.000  245.584       96.931  897.724    0.000  897.724        0.000 1080.521    0.000 1080.521
 39.00  1361.416  274.521    0.000  274.521      136.447  968.147    0.000  968.147        0.000 1316.470    0.000 1316.470
 40.00  1416.285  269.058    0.000  269.058      114.224 1000.963    0.000 1000.963        0.000 1260.273    0.000 1260.273
 41.00  1432.745  265.387    0.000  265.387      150.455 1050.203    0.000 1050.203        0.000 1337.381    0.000 1337.381
 42.00  1458.840  284.693    0.000  284.693       37.268 1166.376    0.000 1166.376        0.000 1278.872    0.000 1278.872
 43.00  1435.481  256.529    0.000  256.529       60.355 1071.352    0.000 1071.352        0.000 1210.812    0.000 1210.812
 44.00  1504.288  237.130    0.000  237.130       92.694 1084.058    0.000 1084.058        0.000 1421.729    0.000 1421.729
 45.00  1455.704  226.198    0.000  226.198      157.373  905.197    0.000  905.197        0.000 1424.142    0.000 1424.142
 46.00  1430.649  276.671    0.000  276.671      107.178  956.384    0.000  956.384        0.000 1221.166    0.000 1221.166
 47.00  1502.630  281.335    0.000  281.335       43.580  959.031    0.000  959.031        0.000 1090.474    0.000 1090.474
 48.00  1439.939  342.585    0.000  342.585       82.318 1029.375    0.000 1029.375        0.000 1219.458    0.000 1219.458
 49.00  1292.439  414.749    0.000  414.749       61.825 1100.100    0.000 1100.100        0.000 1160.343    0.000 1160.343
 50.00  1325.487  425.388    0.000  425.388       48.249 1075.116    0.000 1075.116        0.000 1265.704    0.000 1265.704
 51.00  1215.633  435.430    0.000  435.430       83.269 1021.409    0.000 1021.409        0.000 1026.432    0.000 1026.432
 52.00  1293.717  438.119    0.000  438.119       93.040  975.116    0.000  975.116        0.000 1067.653    0.000 1067.653
 53.00  1342.900  420.974    0.000  420.974       64.073 1009.791    0.000 1009.791        0.000 1006.128    0.000 1006.128
 54.00  1329.610  445.092    0.000  445.092       13.230 1064.863    0.000 1064.863        0.000 1026.832    0.000 1026.832
 55.00  1379.701  432.112    0.000  432.112      115.522  974.643    0.000  974.643        0.000 1006.329    0.000 1006.329
 56.00  1296.423  428.417    0.000  428.417       84.652 1009.050    0.000 1009.050        0.000 1116.712    0.000 1116.712
 57.00  1500.670  345.047    0.000  345.047      106.615  976.024    0.000  976.024        0.000 1134.710    0.000 1134.710
 58.00  1378.645  313.417    0.000  313.417      147.861 1070.398    0.000 1070.398        0.000 1404.538    0.000 1404.538
 59.00  1520.835  274.290    0.000  274.290       68.223 1097.953    0.000 1097.953        0.000 1346.232    0.000 1346.232
 60.00  1564.253  324.270    0.000  324.270       69.002 1106.716    0.000 1106.716        0.000 1417.005    0.000 1417.005
 61.00  1720.606  283.141    0.000  283.141       43.061 1076.937    0.000 1076.937        0.000 1237.655    0.000 1237.655
 62.00  1532.990  318.730    0.000  318.730       81.884 1072.431    0.000 1072.431        0.000 1319.388    0.000 1319.388
 63.00  1488.577  342.924    0.000  342.924      115.435  909.048    0.000  909.048       19.906 1091.780    0.000 1091.780
 64.00  1429.940  317.467    0.000  317.467      147.299  913.802    0.000  913.802        0.000 1364.726    0.000 1364.726
 65.00  1527.272  215.039    0.000  215.039      136.144  986.301    0.000  986.301        0.000 1364.021    0.000 1364.021
 66.00  1644.232  315.193    0.000  315.193      147.687  967.030    0.000  967.030       29.858 1152.806    0.000 1152.806
 67.00  1560.193  263.877    0.000  263.877      106.616  945.538    0.000  945.538        0.000  982.905    0.000  982.905
 68.00  1573.389  266.160    0.000  266.160      107.221  963.306    0.000  963.306        0.000 1385.033    0.000 1385.033
 69.00  1434.598  274.692    0.000  274.692      166.019  918.037    0.000  918.037       59.717 1538.245    0.000 1538.245
 70.00  1421.716  299.073    0.000  299.073      115.607  924.790    0.000  924.790        0.000 1293.350    0.000 1293.350
 71.00  1582.106  239.384    0.000  239.384      144.920  942.860    0.000  942.860        0.000 1527.187    0.000 1527.187
 72.00  1477.544  256.834    0.000  256.834      192.088  974.851    0.000  974.851       39.811 1563.782    0.000 1563.782
 73.00  1546.989  186.364    0.000  186.364      173.585  879.692    0.000  879.692       49.764 1065.342    0.000 1065.342
 74.00  1516.444  232.185    0.000  232.185      107.135  988.597    0.000  988.597        9.953 1261.376    0.000 1261.376
 75.00  1562.092  205.380    0.000  205.380      240.469  953.712    0.000  953.712       59.717 1364.225    0.000 1364.225
 76.00  1512.861  242.353    0.000  242.353      210.032  900.530    0.000  900.530       79.623 1414.792    0.000 1414.792
 77.00  1536.763  244.538    0.000  244.538      171.467  975.586    0.000  975.586       89.575 1274.247    0.000 1274.247
 78.00  1414.119  303.786    0.000  303.786      175.833  870.791    0.000  870.791       49.764 1163.461    0.000 1163.461
 79.00  1481.917  242.929    0.000  242.929      173.802  879.563    0.000  879.563       79.623 1294.652    0.000 1294.652
 80.00  1424.070  259.283    0.000  259.283      162.820  952.279    0.000  952.279       29.858 1205.080    0.000 1205.080
 81.00  1448.302  241.179    0.000  241.179      170.429  905.716    0.000  905.716       69.670 1206.688    0.000 1206.688
 82.00  1366.010  267.633    0.000  267.633      198.704  935.774    0.000  935.774       81.231 1263.995    0.000 1263.995
 83.00  1475.376  295.432    0.000  295.432      207.602  932.526    0.000  932.526      100.031 1170.698    0.000 1170.698
 84.00  1362.980  302.830    0.000  302.830      160.996  964.378    0.000  964.378       70.775 1235.135    0.000 1235.135
 85.00  1389.301  270.300    0.000  270.300      179.894  920.938    0.000  920.938       69.670 1191.910    0.000 1191.910
 86.00  1511.090  248.089    0.000  248.089      113.181 1042.211    0.000 1042.211        0.000 1371.057    0.000 1371.057
 87.00  1579.636  228.462    0.000  228.462      212.187 1000.529    0.000 1000.529       79.924 1410.669    0.000 1410.669
 88.00  1492.011  211.009    0.000  211.009      183.399  954.182    0.000  954.182       19.906 1202.165    0.000 1202.165
 89.00  1428.546  226.360    0.000  226.360      103.369  924.608    0.000  924.608        0.000 1057.094    0.000 1057.094
 90.00  1540.476  177.659    0.000  177.659      162.561  905.464    0.000  905.464       39.811 1203.777    0.000 1203.777
 91.00  1461.151  174.336    0.000  174.336       45.396  974.247    0.000  974.247        0.000 1083.137    0.000 1083.137
 92.00  1490.782  201.886    0.000  201.886      147.688  918.311    0.000  918.311        9.953 1156.934    0.000 1156.934
 93.00  1567.402  179.434    0.000  179.434      141.070  933.912    0.000  933.912        0.000 1218.657    0.000 1218.657
 94.00  1570.810  157.202    0.000  157.202      101.687  998.281    0.000  998.281        9.953 1340.699    0.000 1340.699
 95.00  1453.002  185.619    0.000  185.619       72.720  842.386    0.000  842.386        0.000 1053.280    0.000 1053.280
 96.00  1424.789  190.756    0.000  190.756       89.668  986.612    0.000  986.612        0.000 1120.334    0.000 1120.334
 97.00  1435.936  196.519    0.000  196.519       45.742 1042.126    0.000 1042.126        0.000 1260.579    0.000 1260.579
 98.00  1478.400  244.961    0.000  244.961      119.715  994.614    0.000  994.614        0.000 1269.628    0.000 1269.628
 99.00  1566.672  204.714    0.000  204.714       81.280  955.708    0.000  955.708       10.154  999.194    0.000  999.194
100.00  1452.316  241.021    0.000  241.021       89.063  893.710    0.000  893.710        0.000 1312.555    0.000 1312.555
101.00  1508.830  240.272    0.000  240.272      109.210  848.272    0.000  848.272       49.764 1062.630    0.000 1062.630
102.00  1499.278  191.638    0.000  191.638       62.949  941.781    0.000  941.781        0.000 1179.849    0.000 1179.849
103.00  1396.036  228.262    0.000  228.262      102.465  895.521    0.000  895.521        0.000 1272.441    0.000 1272.441
104.00  1454.096  165.062    0.000  165.062      139.863  870.745    0.000  870.745       69.670 1200.356    0.000 1200.356
105.00  1507.979  207.548    0.000  207.548       80.243  875.759    0.000  875.759        0.000 1363.422    0.000 1363.422
106.00  1471.226  174.755    0.000  174.755       79.551  869.798    0.000  869.798        0.000 1093.089    0.000 1093.089
107.00  1477.401  206.323    0.000  206.323       71.942  869.409    0.000  869.409        0.000 1006.533    0.000 1006.533
108.00  1403.248  208.981    0.000  208.981       54.129  856.396    0.000  856.396        0.000 1014.874    0.000 1014.874
109.00  1387.362  208.691    0.000  208.691       41.850  877.437    0.000  877.437        0.000 1152.195    0.000 1152.195
110.00  1505.259  160.115    0.000  160.115      107.480  910.428    0.000  910.428       29.858 1340.898    0.000 1340.898
111.00  1513.291  193.524    0.000  193.524       41.505  997.206    0.000  997.206        0.000 1296.065    0.000 1296.065
112.00  1518.504  204.088    0.000  204.088       61.133  992.078    0.000  992.078        0.000 1181.467    0.000 1181.467
113.00  1443.240  212.366    0.000  212.366       51.881  991.803    0.000  991.803        0.000 1293.049    0.000 1293.049
114.00  1492.529  213.351    0.000  213.351       99.871 1015.189    0.000 1015.189        0.000 1217.848    0.000 1217.848
115.00  1454.815  217.770    0.000  217.770       44.963  994.308    0.000  994.308        0.000 1412.380    0.000 1412.380
116.00  1440.533  189.893    0.000  189.893       98.141  988.823    0.000  988.823        0.000 1429.776    0.000 1429.776
117.00  1484.224  206.284    0.000  206.284       70.558  884.586    0.000  884.586        0.000 1354.275    0.000 1354.275
118.00  1552.849  215.451    0.000  215.451       89.668  960.583    0.000  960.583        0.000 1423.941    0.000 1423.941
119.00  1464.141  201.498    0.000  201.498       38.478 1014.937    0.000 1014.937        0.000 1318.686    0.000 1318.686
120.00  1507.263  245.467    0.000  245.467       67.273  932.617    0.000  932.617        0.000 1279.680    0.000 1279.680
121.00  1422.790  203.906    0.000  203.906      107.480  834.429    0.000  834.429       79.623 1137.020    0.000 1137.020
122.00  1441.861  208.238    0.000  208.238      109.383  957.388    0.000  957.388        9.953 1422.837    0.000 1422.837
123.00  1504.005  225.351    0.000  225.351       67.791 1034.861    0.000 1034.861        0.000 1430.776    0.000 1430.776
124.00  1454.853  231.292    0.000  231.292       84.566  900.016    0.000  900.016        0.000 1364.223    0.000 1364.223
125.00  1467.401  202.110    0.000  202.110       82.059  835.092    0.000  835.092        0.000 1255.149    0.000 1255.149
126.00  1512.647  220.619    0.000  220.619       32.772  975.676    0.000  975.676        0.000 1460.234    0.000 1460.234
127.00  1489.083  259.109    0.000  259.109       18.158 1010.869    0.000 1010.869        0.000 1530.507    0.000 1530.507
128.00  1478.897  227.523    0.000  227.523       60.269  977.014    0.000  977.014        0.000 1514.720    0.000 1514.720
129.00  1453.961  225.584    0.000  225.584       30.869  934.603    0.000  934.603        0.000 1299.685    0.000 1299.685
130.00  1457.873  217.354    0.000  217.354       67.532  965.173    0.000  965.173        0.000 1362.819    0.000 1362.819
131.00  1531.906  277.352    0.000  277.352       83.528  975.321    0.000  975.321        0.000 1415.999    0.000 1415.999
132.00  1576.482  224.668    0.000  224.668       29.399 1006.847    0.000 1006.847        0.000 1281.083    0.000 1281.083
133.00  1587.555  215.352    0.000  215.352       29.399 1017.821    0.000 1017.821        0.000 1521.354    0.000 1521.354
134.00  1438.794  238.389    0.000  238.389      102.465  833.779    0.000  833.779        0.000 1104.952    0.000 1104.952
135.00  1505.827  255.326    0.000  255.326       98.401  932.273    0.000  932.273        0.000 1116.815    0.000 1116.815
136.00  1466.474  235.617    0.000  235.617       92.867  940.831    0.000  940.831        0.000 1173.413    0.000 1173.413
137.00  1581.168  171.042    0.000  171.042      121.661  963.222    0.000  963.222       40.616 1262.284    0.000 1262.284
138.00  1541.478  190.210    0.000  190.210      168.611  885.926    0.000  885.926       60.119 1136.018    0.000 1136.018
139.00  1572.807  179.217    0.000  179.217      131.170  966.431    0.000  966.431        9.953 1239.567    0.000 1239.567
140.00  1654.044  159.468    0.000  159.468       68.090  976.833    0.000  976.833        0.000 1254.840    0.000 1254.840
141.00  1598.719  147.997    0.000  147.997      179.768  928.281    0.000  928.281       79.623 1437.209    0.000 1437.209
142.00  1469.684  217.770    0.000  217.770      101.860  889.081    0.000  889.081       29.858 1342.815    0.000 1342.815
143.00  1559.590  308.698    0.000  308.698      112.797  953.416    0.000  953.416       19.906 1270.830    0.000 1270.830
144.00  1490.195  271.214    0.000  271.214      120.922  934.598    0.000  934.598       20.308 1450.482    0.000 1450.482
145.00  1427.041  285.243    0.000  285.243      202.805  900.198    0.000  900.198      169.198 1420.427    0.000 1420.427
146.00  1426.292  260.860    0.000  260.860       27.238  930.458    0.000  930.458        0.000 1252.733    0.000 1252.733
147.00  1369.902  361.488    0.000  361.488       45.396  989.765    0.000  989.765        0.000 1420.724    0.000 1420.724
148.00  1354.096  335.947    0.000  335.947       74.882  997.249    0.000  997.249        0.000 1324.816    0.000 1324.816
149.00  1323.579  341.099    0.000  341.099       65.630  849.229    0.000  849.229        0.000 1279.480    0.000 1279.480
150.00  1315.396  321.538    0.000  321.538       81.713  956.571    0.000  956.571        0.000 1442.340    0.000 1442.340
151.00  1501.269  269.344    0.000  269.344       58.193  943.903    0.000  943.903        0.000 1414.188    0.000 1414.188
152.00  1509.052  220.477    0.000  220.477       72.806  916.624    0.000  916.624        9.953 1209.207    0.000 1209.207
153.00  1565.357  187.422    0.000  187.422      106.789  938.369    0.000  938.369        0.000 1343.818    0.000 1343.818
154.00  1437.856  276.836    0.000  276.836       98.141  882.384    0.000  882.384       39.811 1331.253    0.000 1331.253
155.00  1509.650  234.762    0.000  234.762      139.126  823.111    0.000  823.111        9.953 1312.252    0.000 1312.252
156.00  1508.511  228.104    0.000  228.104      111.283  866.081    0.000  866.081        0.000 1313.158    0.000 1313.158
157.00  1525.214  214.886    0.000  214.886      172.591  802.182    0.000  802.182      110.486 1325.920    0.000 1325.920
158.00  1493.927  199.512    0.000  199.512       80.156  946.316    0.000  946.316        0.000 1572.122    0.000 1572.122
159.00  1604.555  170.585    0.000  170.585      119.153  963.870    0.000  963.870        0.000 1517.033    0.000 1517.033
160.00  1495.239  213.786    0.000  213.786       56.896 1045.621    0.000 1045.621        0.000 1703.919    0.000 1703.919
161.00  1430.714  273.273    0.000  273.273       80.156  993.739    0.000  993.739        0.000 1637.166    0.000 1637.166
162.00  1483.518  238.361    0.000  238.361       87.506  874.171    0.000  874.171       20.308 1373.475    0.000 1373.475
163.00  1407.817  235.243    0.000  235.243       52.659  988.950    0.000  988.950        9.953 1541.364    0.000 1541.364
164.00  1361.974  261.218    0.000  261.218       74.968  919.921    0.000  919.921        0.000 1289.031    0.000 1289.031
165.00  1404.379  288.151    0.000  288.151       19.974 1083.086    0.000 1083.086        0.000 1148.486    0.000 1148.486
166.00  1352.427  283.161    0.000  283.161       51.622  958.648    0.000  958.648       19.906 1423.841    0.000 1423.841
167.00  1233.296  308.061    0.000  308.061       65.543  941.908    0.000  941.908        0.000 1273.243    0.000 1273.243
168.00  1324.070  318.400    0.000  318.400       39.170 1005.214    0.000 1005.214        0.000 1194.625    0.000 1194.625
169.00  1358.891  290.335    0.000  290.335       82.750  861.110    0.000  861.110       40.616 1143.758    0.000 1143.758
170.00  1387.508  254.387    0.000  254.387       38.997 1000.062    0.000 1000.062        0.000 1234.335    0.000 1234.335
171.00  1396.897  281.817    0.000  281.817       79.897  983.802    0.000  983.802        0.000 1301.187    0.000 1301.187
172.00  1323.639  299.055    0.000  299.055       65.370  824.754    0.000  824.754        0.000 1072.884    0.000 1072.884
173.00  1419.213  297.964    0.000  297.964       21.790  891.849    0.000  891.849        0.000 1056.091    0.000 1056.091
174.00  1394.627  304.024    0.000  304.024       59.404 1000.501    0.000 1000.501        0.000 1380.013    0.000 1380.013
175.00  1442.759  253.151    0.000  253.151       96.672  826.525    0.000  826.525        0.000 1179.949    0.000 1179.949
176.00  1429.198  252.618    0.000  252.618       58.712  865.821    0.000  865.821       19.906 1343.413    0.000 1343.413
177.00  1388.367  292.000    0.000  292.000       34.501  936.040    0.000  936.040        0.000 1322.303    0.000 1322.303
178.00  1365.960  305.811    0.000  305.811       96.239  876.984    0.000  876.984        0.000 1259.172    0.000 1259.172
179.00  1410.300  333.089    0.000  333.089      121.402  870.762    0.000  870.762       39.811 1110.282    0.000 1110.282
180.00  1454.383  294.561    0.000  294.561      107.135  951.390    0.000  951.390        0.000 1368.750    0.000 1368.750
181.00  1492.619  291.672    0.000  291.672       92.002  999.337    0.000  999.337       30.462 1261.481    0.000 1261.481
182.00  1404.599  294.216    0.000  294.216       36.317  932.449    0.000  932.449        0.000 1340.499    0.000 1340.499
183.00  1505.663  299.278    0.000  299.278        9.079 1036.040    0.000 1036.040        0.000 1429.974    0.000 1429.974
184.00  1422.229  317.743    0.000  317.743       70.991  980.486    0.000  980.486       39.811 1381.619    0.000 1381.619
185.00  1413.915  275.838    0.000  275.838       78.168  876.631    0.000  876.631        0.000 1453.397    0.000 1453.397
186.00  1415.737  286.226    0.000  286.226       89.495  833.269    0.000  833.269       19.906 1314.765    0.000 1314.765
187.00  1378.765  349.364    0.000  349.364       65.845  947.149    0.000  947.149        0.000 1040.410    0.000 1040.410
188.00  1432.847  303.485    0.000  303.485       71.509  852.427    0.000  852.427        0.000 1264.396    0.000 1264.396
189.00  1429.186  310.673    0.000  310.673       56.291  923.636    0.000  923.636        0.000 1249.319    0.000 1249.319
190.00  1312.962  369.367    0.000  369.367       98.920  926.307    0.000  926.307       29.858 1213.322    0.000 1213.322
191.00  1328.645  332.916    0.000  332.916       96.499  968.464    0.000  968.464       39.811 1292.044    0.000 1292.044
192.00  1328.458  390.573    0.000  390.573      164.204  911.704    0.000  911.704       99.528  991.052    0.000  991.052
193.00  1337.487  428.473    0.000  428.473      102.292 1087.101    0.000 1087.101        0.000 1290.943    0.000 1290.943
194.00  1393.503  346.152    0.000  346.152      102.465  964.368    0.000  964.368        9.953 1091.992    0.000 1091.992
195.00  1241.043  485.954    0.000  485.954       14.527 1056.061    0.000 1056.061        0.000 1372.775    0.000 1372.775
196.00  1262.925  447.826    0.000  447.826       19.974 1134.007    0.000 1134.007        0.000 1693.372    0.000 1693.372
197.00  1239.510  494.506    0.000  494.506        1.816 1120.484    0.000 1120.484        0.000 1159.948    0.000 1159.948
198.00  1219.172  555.367    0.000  555.367       12.711 1085.846    0.000 1085.846        0.000 1331.052    0.000 1331.052
199.00  1221.814  487.480    0.000  487.480       26.546 1024.800    0.000 1024.800        0.000 1299.484    0.000 1299.484
200.00  1230.543  458.378    0.000  458.378       19.974 1066.294    0.000 1066.294        0.000 1291.538    0.000 1291.538
201.00  1300.102  439.097    0.000  439.097       49.028  976.160    0.000  976.160        0.000 1293.854    0.000 1293.854
202.00  1377.561  374.269    0.000  374.269       61.998 1108.194    0.000 1108.194        0.000 1452.796    0.000 1452.796
203.00  1219.628  536.129    0.000  536.129       29.053 1143.171    0.000 1143.171        0.000 1562.578    0.000 1562.578
204.00  1341.247  435.903    0.000  435.903       78.773 1055.925    0.000 1055.925        9.953 1613.246    0.000 1613.246
205.00  1333.505  409.448    0.000  409.448       96.326 1069.450    0.000 1069.450        0.000 1767.862    0.000 1767.862
206.00  1354.298  487.093    0.000  487.093       97.276  995.218    0.000  995.218        0.000 1544.279    0.000 1544.279
207.00  1253.445  479.673    0.000  479.673      121.142  965.656    0.000  965.656       49.764 1455.009    0.000 1455.009
208.00  1359.908  422.714    0.000  422.714      121.834 1007.937    0.000 1007.937       59.717 1562.681    0.000 1562.681
209.00  1329.033  424.366    0.000  424.366       69.175 1134.435    0.000 1134.435        0.000 1750.073    0.000 1750.073
210.00  1326.514  402.758    0.000  402.758       83.961 1073.956    0.000 1073.956        0.000 1409.670    0.000 1409.670
211.00  1402.013  338.760    0.000  338.760       67.445 1042.045    0.000 1042.045        0.000 1382.222    0.000 1382.222
212.00  1420.961  353.379    0.000  353.379      106.010 1055.965    0.000 1055.965        0.000 1513.817    0.000 1513.817
213.00  1492.702  312.865    0.000  312.865      103.935 1149.006    0.000 1149.006        9.953 1583.086    0.000 1583.086
214.00  1495.629  266.853    0.000  266.853       51.795 1079.224    0.000 1079.224        0.000 1263.390    0.000 1263.390
215.00  1351.312  289.484    0.000  289.484      102.119 1035.303    0.000 1035.303        0.000 1405.545    0.000 1405.545
216.00  1452.459  327.997    0.000  327.997      112.582  984.109    0.000  984.109       79.623 1394.485    0.000 1394.485
217.00  1384.823  332.347    0.000  332.347       94.424  959.685    0.000  959.685        0.000 1285.208    0.000 1285.208
218.00  1469.261  310.291    0.000  310.291      107.523  916.328    0.000  916.328        9.953 1272.142    0.000 1272.142
219.00  1361.843  357.092    0.000  357.092      107.221  995.918    0.000  995.918       39.811 1521.159    0.000 1521.159
220.00  1427.380  285.575    0.000  285.575       71.596 1016.624    0.000 1016.624        0.000 1142.250    0.000 1142.250
221.00  1280.233  378.176    0.000  378.176       39.948 1057.094    0.000 1057.094        0.000 1446.665    0.000 1446.665
222.00  1391.903  315.000    0.000  315.000       65.284  935.955    0.000  935.955        0.000 1154.013    0.000 1154.013
223.00  1372.917  343.937    0.000  343.937       21.790  979.315    0.000  979.315        0.000 1234.941    0.000 1234.941
224.00  1391.514  344.354    0.000  344.354       46.822 1068.333    0.000 1068.333        0.000 1423.843    0.000 1423.843
225.00  1405.970  328.907    0.000  328.907       72.979 1051.860    0.000 1051.860       20.308 1393.279    0.000 1393.279
226.00  1363.745  340.854    0.000  340.854       63.641 1033.276    0.000 1033.276        0.000 1306.120    0.000 1306.120
227.00  1320.959  386.332    0.000  386.332       79.897 1034.183    0.000 1034.183        9.953 1201.063    0.000 1201.063
228.00  1224.670  448.875    0.000  448.875      107.221  958.693    0.000  958.693        9.953 1334.471    0.000 1334.471
229.00  1224.950  400.273    0.000  400.273       58.494 1007.236    0.000 1007.236        0.000 1412.680    0.000 1412.680
230.00  1224.292  384.159    0.000  384.159       52.746  955.280    0.000  955.280        0.000 1190.107    0.000 1190.107
231.00  1227.306  430.004    0.000  430.004       18.201 1022.633    0.000 1022.633        0.000 1145.465    0.000 1145.465
232.00  1261.993  421.513    0.000  421.513      124.860  985.667    0.000  985.667       59.717 1314.460    0.000 1314.460
233.00  1351.890  366.548    0.000  366.548      100.044  978.974    0.000  978.974        9.953 1321.401    0.000 1321.401
234.00  1294.119  381.646    0.000  381.646      127.411  961.972    0.000  961.972       69.670 1443.947    0.000 1443.947
235.00  1378.038  406.834    0.000  406.834      171.164  935.208    0.000  935.208       79.623 1357.187    0.000 1357.187
236.00  1310.653  336.520    0.000  336.520       64.246  994.099    0.000  994.099        0.000 1360.910    0.000 1360.910
237.00  1227.205  430.513    0.000  430.513      113.360  956.917    0.000  956.917       49.764 1275.151    0.000 1275.151
238.00  1283.229  435.814    0.000  435.814       48.465 1076.937    0.000 1076.937        0.000 1331.954    0.000 1331.954
239.00  1314.844  343.577    0.000  343.577       24.125 1030.850    0.000 1030.850        0.000 1395.592    0.000 1395.592
240.00  1357.864  319.051    0.000  319.051       16.343 1002.447    0.000 1002.447        0.000 1185.178    0.000 1185.178
241.00  1420.536  327.172    0.000  327.172       52.832 1046.836    0.000 1046.836        9.953 1572.929    0.000 1572.929
242.00  1482.434  317.426    0.000  317.426       28.491 1072.097    0.000 1072.097        0.000 1499.746    0.000 1499.746
243.00  1528.307  245.453    0.000  245.453       32.772 1033.363    0.000 1033.363        0.000 1410.675    0.000 1410.675
244.00  1530.286  258.876    0.000  258.876       85.950  990.558    0.000  990.558        0.000 1415.499    0.000 1415.499
245.00  1469.911  284.246    0.000  284.246       63.554 1001.194    0.000 1001.194        0.000 1405.043    0.000 1405.043
246.00  1434.557  245.334    0.000  245.334      126.330  939.756    0.000  939.756       69.670 1284.505    0.000 1284.505
247.00  1444.574  299.616    0.000  299.616       78.081  931.673    0.000  931.673       39.811 1241.678    0.000 1241.678
248.00  1457.066  249.176    0.000  249.176      102.465  916.837    0.000  916.837        0.000 1275.655    0.000 1275.655
249.00  1445.252  342.124    0.000  342.124       69.780  959.080    0.000  959.080       29.858 1245.496    0.000 1245.496
250.00  1462.840  374.691    0.000  374.691       73.412 1075.817    0.000 1075.817        0.000 1501.157    0.000 1501.157
251.00  1377.211  426.241    0.000  426.241       87.506  912.648    0.000  912.648        0.000 1273.848    0.000 1273.848
252.00  1578.734  290.547    0.000  290.547       76.351  928.857    0.000  928.857        9.953 1273.542    0.000 1273.542
253.00  1514.394  275.527    0.000  275.527       91.051  930.291    0.000  930.291       49.764 1363.122    0.000 1363.122
254.00  1583.875  267.545    0.000  267.545      173.542 1041.049    0.000 1041.049      129.387 1322.604    0.000 1322.604
255.00  1589.384  313.277    0.000  313.277      138.004 1004.823    0.000 1004.823      119.434 1313.659    0.000 1313.659
256.00  1445.858  409.312    0.000  409.312       87.938  932.707    0.000  932.707        0.000 1261.983    0.000 1261.983
257.00  1471.422  396.621    0.000  396.621      134.458  954.669    0.000  954.669       40.012 1236.549    0.000 1236.549
258.00  1513.115  323.022    0.000  323.022       73.498  934.875    0.000  934.875        0.000 1073.387    0.000 1073.387
259.00  1484.351  338.007    0.000  338.007       44.704 1011.697    0.000 1011.697        0.000 1195.735    0.000 1195.735
260.00  1469.011  358.410    0.000  358.410       22.741 1095.878    0.000 1095.878        0.000 1394.086    0.000 1394.086
261.00  1498.200  325.175    0.000  325.175       54.129 1071.314    0.000 1071.314        0.000 1311.245    0.000 1311.245
262.00  1563.029  342.529    0.000  342.529       88.543 1047.409    0.000 1047.409       20.308 1342.210    0.000 1342.210
263.00  1486.953  355.428    0.000  355.428       74.621 1042.996    0.000 1042.996        0.000 1473.002    0.000 1473.002
264.00  1375.162  385.190    0.000  385.190       23.606 1031.410    0.000 1031.410        0.000 1213.528    0.000 1213.528
265.00  1501.260  356.604    0.000  356.604      132.124  933.393    0.000  933.393       49.764 1306.420    0.000 1306.420
266.00  1417.788  374.612    0.000  374.612      173.585  891.687    0.000  891.687       69.670 1091.383    0.000 1091.383
267.00  1670.996  244.831    0.000  244.831      113.360 1004.222    0.000 1004.222       39.811 1433.095    0.000 1433.095
268.00  1503.496  264.721    0.000  264.721       71.250  871.577    0.000  871.577        0.000 1154.014    0.000 1154.014
269.00  1424.860  340.854    0.000  340.854       50.930 1059.471    0.000 1059.471        0.000 1353.672    0.000 1353.672
270.00  1393.257  315.370    0.000  315.370      178.039  926.565    0.000  926.565       19.906 1235.243    0.000 1235.243
271.00  1306.561  423.830    0.000  423.830       25.422 1057.264    0.000 1057.264        0.000 1329.140    0.000 1329.140
272.00  1329.760  315.282    0.000  315.282       72.634  919.477    0.000  919.477        0.000 1115.205    0.000 1115.205
273.00  1518.922  258.966    0.000  258.966       62.084  953.202    0.000  953.202        0.000 1134.006    0.000 1134.006
274.00  1451.282  281.685    0.000  281.685      109.857  917.880    0.000  917.880        0.000 1104.649    0.000 1104.649
275.00  1374.794  319.315    0.000  319.315       67.791  881.041    0.000  881.041        0.000 1019.600    0.000 1019.600
276.00  1303.024  365.935    0.000  365.935      109.814  870.379    0.000  870.379        0.000 1116.120    0.000 1116.120
277.00  1304.742  356.707    0.000  356.707       98.228  838.202    0.000  838.202        0.000 1154.214    0.000 1154.214
278.00  1306.307  363.111    0.000  363.111       27.583  952.249    0.000  952.249        0.000 1205.083    0.000 1205.083
279.00  1275.366  360.698    0.000  360.698       54.475  854.625    0.000  854.625        0.000  911.021    0.000  911.021
280.00  1354.753  373.122    0.000  373.122       58.107  871.014    0.000  871.014        0.000 1195.633    0.000 1195.633
281.00  1297.542  354.570    0.000  354.570       18.158  979.529    0.000  979.529        0.000 1246.100    0.000 1246.100
282.00  1307.158  366.576    0.000  366.576       45.828  915.419    0.000  915.419        0.000 1194.729    0.000 1194.729
283.00  1285.710  369.940    0.000  369.940       29.053  889.213    0.000  889.213        0.000 1163.664    0.000 1163.664
284.00  1441.242  346.685    0.000  346.685       56.378  995.567    0.000  995.567        0.000 1281.185    0.000 1281.185
285.00  1306.044  330.225    0.000  330.225       43.580  871.361    0.000  871.361        0.000 1191.312    0.000 1191.312
286.00  1462.129  330.933    0.000  330.933       72.114  912.475    0.000  912.475        0.000 1304.612    0.000 1304.612
287.00  1410.207  271.519    0.000  271.519       11.327  966.654    0.000  966.654        0.000 1253.642    0.000 1253.642
288.00  1407.057  332.427    0.000  332.427       17.034  996.701    0.000  996.701        0.000 1162.558    0.000 1162.558
289.00  1623.179  216.914    0.000  216.914       52.746  882.952    0.000  882.952        0.000 1264.199    0.000 1264.199
290.00  1544.705  298.547    0.000  298.547       32.685  927.694    0.000  927.694        0.000 1441.537    0.000 1441.537
291.00  1555.280  177.004    0.000  177.004       90.619  826.697    0.000  826.697        0.000 1111.586    0.000 1111.586
292.00  1432.743  224.808    0.000  224.808       87.981  816.930    0.000  816.930        0.000  874.630    0.000  874.630
293.00  1507.968  204.368    0.000  204.368       94.770  898.599    0.000  898.599        0.000  999.394    0.000  999.394
294.00  1419.318  192.114    0.000  192.114       89.581  740.021    0.000  740.021        0.000 1049.558    0.000 1049.558
295.00  1435.533  160.224    0.000  160.224       69.693  794.188    0.000  794.188        0.000 1163.464    0.000 1163.464
296.00  1290.713  246.523    0.000  246.523      123.044  910.221    0.000  910.221        0.000 1115.709    0.000 1115.709
297.00  1328.432  281.756    0.000  281.756      123.217  810.270    0.000  810.270       20.308  796.114    0.000  796.114
298.00  1386.607  264.966    0.000  264.966      143.451  869.628    0.000  869.628        9.953  959.983    0.000  959.983
299.00  1267.875  330.760    0.000  330.760      176.137  841.656    0.000  841.656       59.717 1084.544    0.000 1084.544
300.00  1342.490  308.494    0.000  308.494       76.438  894.669    0.000  894.669        0.000 1103.345    0.000 1103.345
301.00  1358.741  304.475    0.000  304.475       92.608  951.559    0.000  951.559        0.000 1233.233    0.000 1233.233
302.00  1313.296  364.873    0.000  364.873       87.766  885.278    0.000  885.278        0.000 1014.272    0.000 1014.272
303.00  1288.679  352.771    0.000  352.771      149.591  896.823    0.000  896.823       39.811 1133.201    0.000 1133.201
304.00  1234.152  313.743    0.000  313.743       78.081  869.453    0.000  869.453        0.000 1043.927    0.000 1043.927
305.00  1343.869  386.057    0.000  386.057       79.897  892.588    0.000  892.588        0.000 1131.291    0.000 1131.291
306.00  1498.110  269.138    0.000  269.138      111.285  923.542    0.000  923.542        0.000 1158.034    0.000 1158.034
307.00  1495.119  249.630    0.000  249.630      120.105  892.245    0.000  892.245        0.000 1169.595    0.000 1169.595
308.00  1502.427  244.481    0.000  244.481      113.447  954.829    0.000  954.829       39.811 1205.279    0.000 1205.279
309.00  1370.486  316.994    0.000  316.994       96.326  986.567    0.000  986.567        0.000 1386.943    0.000 1386.943
310.00  1451.577  245.828    0.000  245.828       93.256  940.658    0.000  940.658        0.000 1224.282    0.000 1224.282
311.00  1350.470  331.575    0.000  331.575       51.665 1007.845    0.000 1007.845        0.000 1085.648    0.000 1085.648
312.00  1218.117  405.175    0.000  405.175       37.222 1037.591    0.000 1037.591        0.000 1137.423    0.000 1137.423
313.00  1352.170  367.141    0.000  367.141       37.354  987.999    0.000  987.999        0.000 1194.725    0.000 1194.725
314.00  1256.872  372.435    0.000  372.435       11.024 1053.020    0.000 1053.020        0.000 1283.698    0.000 1283.698
315.00  1213.956  404.247    0.000  404.247       63.208 1040.227    0.000 1040.227        0.000 1245.999    0.000 1245.999
316.00  1298.188  405.500    0.000  405.500       54.561 1060.031    0.000 1060.031        0.000 1183.970    0.000 1183.970
317.00  1261.109  391.675    0.000  391.675       31.561 1035.166    0.000 1035.166        0.000 1150.593    0.000 1150.593
318.00  1315.764  464.516    0.000  464.516       79.118  973.216    0.000  973.216        0.000 1130.186    0.000 1130.186
319.00  1369.403  409.321    0.000  409.321       75.573  975.037    0.000  975.037        0.000 1361.009    0.000 1361.009
320.00  1300.913  367.294    0.000  367.294       50.799  917.484    0.000  917.484        0.000 1107.159    0.000 1107.159
321.00  1240.731  440.575    0.000  440.575       98.660  932.664    0.000  932.664        0.000 1129.482    0.000 1129.482
322.00  1305.546  441.714    0.000  441.714       35.753 1095.995    0.000 1095.995        0.000 1253.838    0.000 1253.838
323.00  1323.878  453.524    0.000  453.524       32.252 1013.510    0.000 1013.510        0.000 1034.982    0.000 1034.982
324.00  1274.595  370.449    0.000  370.449      126.110 1012.344    0.000 1012.344        0.000 1165.672    0.000 1165.672
325.00  1317.464  388.745    0.000  388.745       71.855 1018.187    0.000 1018.187        0.000 1343.820    0.000 1343.820
326.00  1292.984  365.708    0.000  365.708       37.916  947.370    0.000  947.370        0.000 1323.913    0.000 1323.913
327.00  1288.271  396.408    0.000  396.408       69.780  898.556    0.000  898.556        0.000 1095.602    0.000 1095.602
328.00  1188.266  412.102    0.000  412.102       32.253  940.915    0.000  940.915        0.000 1341.001    0.000 1341.001
329.00  1118.019  399.784    0.000  399.784       70.385  976.375    0.000  976.375        0.000 1164.771    0.000 1164.771
330.00  1234.999  419.286    0.000  419.286      127.108  922.115    0.000  922.115        0.000 1270.432    0.000 1270.432
331.00  1336.763  353.567    0.000  353.567       98.574 1004.901    0.000 1004.901        0.000 1397.000    0.000 1397.000
332.00  1228.092  352.124    0.000  352.124       89.408  951.163    0.000  951.163        0.000 1134.610    0.000 1134.610
333.00  1333.875  331.347    0.000  331.347      168.440  985.105    0.000  985.105       39.811 1290.736    0.000 1290.736
334.00  1178.657  402.653    0.000  402.653      103.416  875.675    0.000  875.675        0.000 1167.183    0.000 1167.183
335.00  1212.316  341.299    0.000  341.299       27.929  967.593    0.000  967.593        0.000 1209.807    0.000 1209.807
336.00  1238.554  361.187    0.000  361.187       89.408  989.000    0.000  989.000        0.000 1260.578    0.000 1260.578
337.00  1156.959  413.680    0.000  413.680       76.179  989.435    0.000  989.435        0.000 1279.679    0.000 1279.679
338.00  1260.940  370.861    0.000  370.861       86.856  984.112    0.000  984.112        0.000 1415.094    0.000 1415.094
339.00  1182.517  412.750    0.000  412.750      103.070 1039.790    0.000 1039.790        0.000 1516.933    0.000 1516.933
340.00  1159.529  416.863    0.000  416.863      107.048  962.109    0.000  962.109        0.000 1194.427    0.000 1194.427
341.00  1209.805  382.069    0.000  382.069       96.455  938.070    0.000  938.070        0.000 1293.953    0.000 1293.953
342.00  1172.553  360.568    0.000  360.568       27.670 1007.036    0.000 1007.036        0.000 1088.769    0.000 1088.769
343.00  1222.836  360.193    0.000  360.193       44.012 1093.589    0.000 1093.589        0.000 1392.984    0.000 1392.984
344.00  1227.386  364.752    0.000  364.752       58.669  949.178    0.000  949.178        0.000 1194.023    0.000 1194.023
345.00  1265.424  346.449    0.000  346.449       71.164  947.278    0.000  947.278        0.000 1403.433    0.000 1403.433
346.00  1293.920  332.010    0.000  332.010       79.464  968.937    0.000  968.937        0.000 1345.225    0.000 1345.225
347.00  1233.250  350.239    0.000  350.239       26.027  976.762    0.000  976.762        0.000 1272.036    0.000 1272.036
348.00  1233.045  355.539    0.000  355.539       33.204  913.429    0.000  913.429        0.000 1134.208    0.000 1134.208
349.00  1212.792  385.374    0.000  385.374       54.821  939.412    0.000  939.412        0.000 1099.123    0.000 1099.123
350.00  1230.885  356.231    0.000  356.231       65.889  886.797    0.000  886.797        0.000 1215.340    0.000 1215.340
351.00  1265.012  345.584    0.000  345.584       55.167  899.511    0.000  899.511        0.000 1068.361    0.000 1068.361
352.00  1210.359  371.157    0.000  371.157       62.084  823.337    0.000  823.337        0.000  906.605    0.000  906.605
353.00  1216.262  339.994    0.000  339.994       60.528  940.396    0.000  940.396        0.000 1057.803    0.000 1057.803
354.00  1279.472  351.341    0.000  351.341       28.102  947.368    0.000  947.368        0.000 1072.784    0.000 1072.784
355.00  1261.463  386.241    0.000  386.241       96.539  960.037    0.000  960.037        0.000 1165.876    0.000 1165.876
356.00  1456.860  212.907    0.000  212.907      104.799  935.396    0.000  935.396        0.000 1256.858    0.000 1256.858
357.00  1459.204  203.630    0.000  203.630       26.459  965.302    0.000  965.302        0.000 1053.682    0.000 1053.682
358.00  1340.935  206.924    0.000  206.924       75.140  848.144    0.000  848.144        0.000 1053.177    0.000 1053.177
359.00  1374.986  204.135    0.000  204.135       80.502  894.397    0.000  894.397        9.953 1216.137    0.000 1216.137
360.00  1370.544  205.657    0.000  205.657       32.685  825.302    0.000  825.302        0.000 1196.034    0.000 1196.034
361.00  1257.723  241.952    0.000  241.952        9.252  917.100    0.000  917.100        0.000 1182.665    0.000 1182.665
362.00  1451.218  205.915    0.000  205.915      101.599  875.767    0.000  875.767        0.000 1279.378    0.000 1279.378
363.00  1380.267  198.458    0.000  198.458       76.869  901.183    0.000  901.183        0.000 1287.117    0.000 1287.117
364.00  1405.109  162.665    0.000  162.665      214.610  809.701    0.000  809.701        0.000 1205.384    0.000 1205.384
365.00  1408.881  181.212    0.000  181.212      175.528  845.841    0.000  845.841        9.953 1271.535    0.000 1271.535
366.00  1323.426  300.164    0.000  300.164       50.668  914.803    0.000  914.803        0.000 1129.685    0.000 1129.685
367.00  1353.789  340.561    0.000  340.561      151.752  828.856    0.000  828.856        9.953 1094.498    0.000 1094.498
368.00  1317.911  277.844    0.000  277.844      113.229  925.219    0.000  925.219        0.000 1454.606    0.000 1454.606
369.00  1247.437  304.249    0.000  304.249      110.463  951.848    0.000  951.848        0.000 1194.728    0.000 1194.728
370.00  1252.645  288.919    0.000  288.919       44.704  899.030    0.000  899.030        0.000 1219.663    0.000 1219.663
371.00  1252.298  263.377    0.000  263.377       35.625  915.967    0.000  915.967        0.000 1202.370    0.000 1202.370
372.00  1289.518  299.435    0.000  299.435       60.441  861.504    0.000  861.504        0.000 1068.863    0.000 1068.863
373.00  1366.442  307.283    0.000  307.283       47.168  913.470    0.000  913.470        0.000 1056.799    0.000 1056.799
374.00  1257.492  334.713    0.000  334.713      115.911  813.643    0.000  813.643        0.000 1134.911    0.000 1134.911
375.00  1329.029  271.450    0.000  271.450      142.109  828.160    0.000  828.160        0.000 1096.510    0.000 1096.510
376.00  1251.541  320.246    0.000  320.246       89.364  896.726    0.000  896.726        0.000 1251.328    0.000 1251.328
377.00  1269.285  312.341    0.000  312.341       78.254  792.812    0.000  792.812        0.000  968.532    0.000  968.532
378.00  1274.664  283.482    0.000  283.482       54.907  843.642    0.000  843.642        0.000  925.200    0.000  925.200
379.00  1202.365  321.088    0.000  321.088       90.532  892.625    0.000  892.625        0.000 1154.618    0.000 1154.618
380.00  1261.467  295.190    0.000  295.190       77.303  830.282    0.000  830.282        0.000 1034.783    0.000 1034.783
381.00  1264.582  275.740    0.000  275.740      107.220  812.129    0.000  812.129        0.000 1190.505    0.000 1190.505
382.00  1416.380  240.501    0.000  240.501      178.471  864.787    0.000  864.787      199.056 1231.020    0.000 1231.020
383.00  1275.211  291.537    0.000  291.537       81.626  915.802    0.000  915.802        0.000 1259.472    0.000 1259.472
384.00  1366.721  278.270    0.000  278.270       93.300 1020.041    0.000 1020.041        0.000 1437.817    0.000 1437.817
385.00  1292.908  264.120    0.000  264.120       30.047  904.691    0.000  904.691        0.000 1201.763    0.000 1201.763
386.00  1405.823  210.139    0.000  210.139       84.480  987.434    0.000  987.434        0.000 1358.998    0.000 1358.998
387.00  1248.663  315.069    0.000  315.069       46.174  886.712    0.000  886.712        0.000 1269.827    0.000 1269.827
388.00  1377.087  281.185    0.000  281.185       58.236  979.832    0.000  979.832        0.000 1232.628    0.000 1232.628
389.00  1316.483  332.256    0.000  332.256       54.129 1007.722    0.000 1007.722        0.000 1203.375    0.000 1203.375
390.00  1253.723  396.387    0.000  396.387       45.655 1050.783    0.000 1050.783        0.000 1245.699    0.000 1245.699
391.00  1270.906  352.715    0.000  352.715        1.902 1137.118    0.000 1137.118        0.000 1420.125    0.000 1420.125
392.00  1280.931  400.752    0.000  400.752        1.902 1104.260    0.000 1104.260        0.000 1393.786    0.000 1393.786
393.00  1350.771  389.998    0.000  389.998       15.218 1177.149    0.000 1177.149        0.000 1603.494    0.000 1603.494
394.00  1312.542  383.665    0.000  383.665       24.038 1124.582    0.000 1124.582        0.000 1413.085    0.000 1413.085
395.00  1244.175  409.495    0.000  409.495       15.218 1009.491    0.000 1009.491        0.000 1173.212    0.000 1173.212
396.00  1341.376  366.874    0.000  366.874       82.402  995.446    0.000  995.446        0.000 1206.191    0.000 1206.191
397.00  1242.825  395.905    0.000  395.905       82.577 1038.758    0.000 1038.758        0.000 1455.108    0.000 1455.108
398.00  1344.307  388.706    0.000  388.706       37.440  996.225    0.000  996.225        0.000 1090.076    0.000 1090.076
399.00  1287.442  403.211    0.000  403.211       56.635  960.293    0.000  960.293        0.000 1070.469    0.000 1070.469
400.00  1333.529  378.723    0.000  378.723       31.474  957.834    0.000  957.834        0.000  999.595    0.000  999.595
401.00  1249.250  421.232    0.000  421.232       24.124  984.203    0.000  984.203        0.000 1110.080    0.000 1110.080
402.00  1315.997  260.314    0.000  260.314       88.976  816.930    0.000  816.930       39.811 1103.446    0.000 1103.446
403.00  1302.054  249.865    0.000  249.865       95.114  833.142    0.000  833.142        0.000 1023.422    0.000 1023.422
404.00  1262.060  320.347    0.000  320.347       61.997  884.071    0.000  884.071        0.000 1045.939    0.000 1045.939
405.00  1342.519  309.878    0.000  309.878      101.860  932.615    0.000  932.615       79.623 1315.566    0.000 1315.566
406.00  1169.533  343.758    0.000  343.758       36.836  833.401    0.000  833.401        0.000 1055.990    0.000 1055.990
407.00  1368.298  315.739    0.000  315.739       85.345  966.176    0.000  966.176       39.811 1170.601    0.000 1170.601
408.00  1370.605  280.765    0.000  280.765       56.291  904.130    0.000  904.130        0.000 1171.907    0.000 1171.907
409.00  1261.666  320.029    0.000  320.029      118.894  918.189    0.000  918.189        0.000 1202.070    0.000 1202.070
410.00  1431.195  399.660    0.000  399.660      132.124  957.701    0.000  957.701        0.000 1063.134    0.000 1063.134
411.00  1257.614  311.492    0.000  311.492       54.475  900.755    0.000  900.755        0.000  990.044    0.000  990.044
412.00  1398.567  286.471    0.000  286.471      151.147  835.046    0.000  835.046       39.811  950.034    0.000  950.034
413.00  1279.085  348.319    0.000  348.319       96.499  843.604    0.000  843.604       19.906 1183.672    0.000 1183.672
414.00  1238.505  346.723    0.000  346.723      109.037  866.428    0.000  866.428       29.858 1252.938    0.000 1252.938
415.00  1326.675  341.396    0.000  341.396      128.233  903.395    0.000  903.395        0.000 1159.342    0.000 1159.342
416.00  1167.312  384.511    0.000  384.511      108.950  859.904    0.000  859.904       29.858 1129.584    0.000 1129.584
417.00  1256.083  339.218    0.000  339.218      163.858  905.210    0.000  905.210       29.858 1200.561    0.000 1200.561
418.00  1197.874  378.935    0.000  378.935       36.490  981.953    0.000  981.953        0.000 1179.851    0.000 1179.851
419.00  1203.465  358.678    0.000  358.678      109.815  867.680    0.000  867.680       29.858 1296.969    0.000 1296.969
420.00  1173.950  372.407    0.000  372.407       87.160  931.014    0.000  931.014        0.000 1271.031    0.000 1271.031
421.00  1178.970  349.556    0.000  349.556      205.535  735.260    0.000  735.260      199.861 1207.697    0.000 1207.697
422.00  1147.905  345.814    0.000  345.814      182.016  754.192    0.000  754.192      120.439 1180.251    0.000 1180.251
423.00  1183.660  397.192    0.000  397.192      123.044  822.243    0.000  822.243       29.858 1316.173    0.000 1316.173
424.00  1160.042  391.049    0.000  391.049      143.019  877.752    0.000  877.752      109.481 1308.932    0.000 1308.932
425.00  1214.085  427.459    0.000  427.459      200.649  860.936    0.000  860.936       89.575 1298.078    0.000 1298.078
426.00  1210.237  428.409    0.000  428.409      179.851  951.942    0.000  951.942       59.717 1399.615    0.000 1399.615
427.00  1194.137  385.915    0.000  385.915      181.238  898.336    0.000  898.336      109.481 1143.259    0.000 1143.259
428.00  1247.624  345.566    0.000  345.566      194.641  820.774    0.000  820.774      159.245 1129.684    0.000 1129.684
429.00  1145.054  394.367    0.000  394.367      213.922  817.146    0.000  817.146      203.078  953.553    0.000  953.553
430.00  1256.974  410.630    0.000  410.630      171.597  851.989    0.000  851.989      199.056 1170.602    0.000 1170.602
431.00  1137.435  414.136    0.000  414.136       74.579  898.596    0.000  898.596       19.906 1158.133    0.000 1158.133
432.00  1121.167  400.674    0.000  400.674      132.989  827.258    0.000  827.258        9.953 1356.185    0.000 1356.185
433.00  1197.031  371.826    0.000  371.826      178.212  835.342    0.000  835.342       39.811 1199.654    0.000 1199.654
434.00  1108.835  395.960    0.000  395.960      210.810  839.361    0.000  839.361      192.119  980.894    0.000  980.894
435.00  1160.353  407.079    0.000  407.079      211.070  832.359    0.000  832.359      110.084 1072.782    0.000 1072.782
436.00  1180.285  369.382    0.000  369.382      160.745  765.092    0.000  765.092       90.380 1005.726    0.000 1005.726
437.00  1144.274  395.849    0.000  395.849      128.060  872.138    0.000  872.138       40.213 1157.833    0.000 1157.833
438.00  1037.454  441.359    0.000  441.359      171.294  818.870    0.000  818.870      111.693  982.905    0.000  982.905
439.00  1176.304  404.358    0.000  404.358       61.911  951.599    0.000  951.599        0.000 1173.515    0.000 1173.515
440.00  1103.965  401.701    0.000  401.701       73.844  990.031    0.000  990.031        0.000 1333.864    0.000 1333.864
441.00  1155.806  396.890    0.000  396.890       97.363  950.605    0.000  950.605        0.000 1293.349    0.000 1293.349
442.00  1221.537  366.305    0.000  366.305       86.728  928.775    0.000  928.775        0.000 1126.166    0.000 1126.166
443.00  1170.152  369.075    0.000  369.075      163.987  887.563    0.000  887.563       59.717 1202.870    0.000 1202.870
444.00  1202.767  394.399    0.000  394.399      161.610  973.819    0.000  973.819      109.481 1411.776    0.000 1411.776
445.00  1147.084  355.593    0.000  355.593      172.505  803.817    0.000  803.817      159.647 1247.806    0.000 1247.806
446.00  1101.853  423.790    0.000  423.790      125.552  890.592    0.000  890.592       59.717 1316.975    0.000 1316.975
447.00  1172.700  403.697    0.000  403.697      136.880  902.659    0.000  902.659       39.811 1245.598    0.000 1245.598
448.00  1187.838  423.297    0.000  423.297       87.160  864.178    0.000  864.178        9.953 1140.943    0.000 1140.943
449.00  1070.039  452.835    0.000  452.835       69.175  926.482    0.000  926.482        0.000 1329.543    0.000 1329.543
450.00  1081.480  441.760    0.000  441.760       78.081  894.958    0.000  894.958        0.000 1265.201    0.000 1265.201
451.00  1119.158  414.836    0.000  414.836      132.643  878.663    0.000  878.663       59.717 1306.723    0.000 1306.723
452.00  1126.036  402.265    0.000  402.265       76.525  898.505    0.000  898.505        0.000 1257.059    0.000 1257.059
453.00  1018.266  434.899    0.000  434.899       63.900  919.262    0.000  919.262        0.000 1198.750    0.000 1198.750
454.00  1032.706  452.624    0.000  452.624       85.345  868.892    0.000  868.892        0.000 1201.466    0.000 1201.466
455.00  1099.263  371.393    0.000  371.393       91.354  926.260    0.000  926.260       19.906 1204.482    0.000 1204.482
456.00  1122.090  449.329    0.000  449.329       19.974  971.446    0.000  971.446        0.000 1300.288    0.000 1300.288
457.00  1071.042  408.790    0.000  408.790        9.511  966.812    0.000  966.812        0.000 1086.555    0.000 1086.555
458.00  1056.171  347.587    0.000  347.587       59.923  888.258    0.000  888.258        0.000 1213.728    0.000 1213.728
459.00  1188.220  321.179    0.000  321.179       47.212  869.751    0.000  869.751        0.000 1094.395    0.000 1094.395
460.00  1128.170  326.030    0.000  326.030      163.944  744.760    0.000  744.760      109.481 1085.447    0.000 1085.447
461.00  1105.262  415.560    0.000  415.560       29.139  953.499    0.000  953.499        0.000 1065.140    0.000 1065.140
462.00   966.604  447.606    0.000  447.606        5.448  960.764    0.000  960.764        0.000 1090.375    0.000 1090.375
463.00  1086.699  393.125    0.000  393.125      189.366  835.127    0.000  835.127      179.151 1191.310    0.000 1191.310
464.00  1120.037  366.163    0.000  366.163       49.114  887.572    0.000  887.572        0.000 1070.271    0.000 1070.271
465.00  1288.833  279.020    0.000  279.020       61.220  922.804    0.000  922.804        0.000 1141.045    0.000 1141.045
466.00  1144.974  341.480    0.000  341.480       69.002  898.763    0.000  898.763        0.000 1152.002    0.000 1152.002
467.00  1205.959  372.553    0.000  372.553       85.344  962.322    0.000  962.322        0.000 1310.643    0.000 1310.643
468.00  1232.733  341.962    0.000  341.962      132.944  914.074    0.000  914.074       79.623 1330.549    0.000 1330.549
469.00  1108.593  355.124    0.000  355.124       65.930  857.865    0.000  857.865        0.000 1175.625    0.000 1175.625
470.00  1203.959  291.123    0.000  291.123      176.955  886.450    0.000  886.450       90.179 1214.334    0.000 1214.334
471.00  1148.251  375.493    0.000  375.493      124.553  880.178    0.000  880.178      141.751 1054.486    0.000 1054.486
472.00  1276.245  347.435    0.000  347.435      181.061  949.565    0.000  949.565      100.432 1180.855    0.000 1180.855
473.00  1156.724  383.563    0.000  383.563      155.334  901.109    0.000  901.109      101.035 1136.221    0.000 1136.221
474.00  1111.868  348.065    0.000  348.065      210.635  781.352    0.000  781.352      189.104 1221.171    0.000 1221.171
475.00  1166.402  341.417    0.000  341.417      200.907  792.843    0.000  792.843      189.104 1190.708    0.000 1190.708
476.00  1114.501  351.043    0.000  351.043      186.856  854.361    0.000  854.361      209.009 1220.464    0.000 1220.464
477.00  1130.888  348.157    0.000  348.157      197.017  775.679    0.000  775.679      159.245 1301.896    0.000 1301.896
478.00  1208.878  339.229    0.000  339.229      187.765  791.463    0.000  791.463      268.726  950.836    0.000  950.836
479.00  1232.505  380.856    0.000  380.856      210.504  798.123    0.000  798.123      110.587  999.596    0.000  999.596
480.00  1147.374  376.454    0.000  376.454      138.044  834.692    0.000  834.692       50.669 1279.980    0.000 1279.980
481.00  1239.120  332.738    0.000  332.738      165.972  875.464    0.000  875.464       39.811 1290.232    0.000 1290.232
482.00  1191.180  316.383    0.000  316.383      186.511  824.405    0.000  824.405      189.104 1201.664    0.000 1201.664
483.00  1227.890  257.981    0.000  257.981       72.634  917.663    0.000  917.663        0.000 1216.545    0.000 1216.545
484.00  1148.820  342.345    0.000  342.345      148.120  809.279    0.000  809.279       71.077 1170.903    0.000 1170.903
485.00  1165.843  352.046    0.000  352.046       62.863  824.363    0.000  824.363        0.000 1117.922    0.000 1117.922
486.00  1196.185  339.578    0.000  339.578      143.192  791.159    0.000  791.159       60.722 1180.954    0.000 1180.954
487.00  1218.196  325.815    0.000  325.815       93.127  795.923    0.000  795.923        0.000 1138.434    0.000 1138.434
488.00  1184.290  321.423    0.000  321.423      111.717  798.861    0.000  798.861        0.000 1144.865    0.000 1144.865
489.00  1223.101  397.952    0.000  397.952       75.141  927.220    0.000  927.220        0.000 1134.811    0.000 1134.811
490.00  1307.509  346.332    0.000  346.332      146.391  889.337    0.000  889.337       79.623 1427.460    0.000 1427.460
491.00  1294.130  336.546    0.000  336.546       94.942  902.270    0.000  902.270        0.000 1134.810    0.000 1134.810
492.00  1225.733  345.773    0.000  345.773      137.226  788.781    0.000  788.781       19.906 1217.449    0.000 1217.449
493.00  1195.618  291.112    0.000  291.112      106.702  867.116    0.000  867.116       49.764 1105.254    0.000 1105.254
494.00  1231.748  326.603    0.000  326.603      147.256  825.925    0.000  825.925       89.575 1126.770    0.000 1126.770
495.00  1188.063  326.062    0.000  326.062       67.791  943.731    0.000  943.731        0.000 1253.439    0.000 1253.439
496.00  1152.096  367.887    0.000  367.887      145.181  920.943    0.000  920.943       29.858 1118.022    0.000 1118.022
497.00  1123.658  398.566    0.000  398.566      192.566  760.857    0.000  760.857      159.245 1100.431    0.000 1100.431
498.00  1220.177  390.288    0.000  390.288      184.351  820.820    0.000  820.820      109.481 1117.119    0.000 1117.119
499.00  1149.616  384.997    0.000  384.997      126.071  864.182    0.000  864.182        0.000 1202.371    0.000 1202.371
500.00  1110.333  408.421    0.000  408.421       67.359  909.274    0.000  909.274        0.000 1133.203    0.000 1133.203
501.00  1094.606  386.906    0.000  386.906       96.240  859.684    0.000  859.684        0.000 1134.409    0.000 1134.409
502.00  1164.876  373.562    0.000  373.562      139.301  856.223    0.000  856.223       19.906 1283.299    0.000 1283.299
503.00  1223.134  382.852    0.000  382.852      122.353  949.660    0.000  949.660        9.953 1283.703    0.000 1283.703
504.00  1264.347  407.676    0.000  407.676       69.261  972.315    0.000  972.315        0.000 1255.051    0.000 1255.051
505.00  1295.178  333.025    0.000  333.025      142.327  943.085    0.000  943.085       39.811 1303.104    0.000 1303.104
506.00  1253.910  358.852    0.000  358.852      127.195  888.435    0.000  888.435       29.858 1180.452    0.000 1180.452
507.00  1218.077  426.685    0.000  426.685      175.573  891.552    0.000  891.552      228.915 1101.033    0.000 1101.033
508.00  1101.812  445.670    0.000  445.670      159.790  806.900    0.000  806.900      140.546 1143.760    0.000 1143.760
509.00  1217.366  405.176    0.000  405.176      202.334  868.891    0.000  868.891      268.726 1231.623    0.000 1231.623
510.00  1129.668  416.176    0.000  416.176       80.542  966.121    0.000  966.121        0.000 1336.580    0.000 1336.580
511.00  1207.030  354.764    0.000  354.764       98.572  877.155    0.000  877.155       30.462 1255.252    0.000 1255.252
512.00  1232.656  444.278    0.000  444.278      164.287  957.696    0.000  957.696      171.409 1376.492    0.000 1376.492
513.00  1221.265  435.996    0.000  435.996      123.213 1013.166    0.000 1013.166      100.834 1357.993    0.000 1357.993
514.00  1213.347  430.170    0.000  430.170       68.523  945.594    0.000  945.594        0.000 1003.720    0.000 1003.720
515.00  1304.822  410.548    0.000  410.548      168.828  930.540    0.000  930.540      109.481 1331.654    0.000 1331.654
516.00  1295.602  439.664    0.000  439.664      218.197  914.549    0.000  914.549      142.154 1354.576    0.000 1354.576
517.00  1233.344  475.383    0.000  475.383      174.226  916.711    0.000  916.711      151.402 1093.793    0.000 1093.793
518.00  1202.353  471.665    0.000  471.665       84.782  850.390    0.000  850.390        0.000 1095.603    0.000 1095.603
519.00  1178.823  436.362    0.000  436.362      130.479  923.626    0.000  923.626       59.717 1280.080    0.000 1280.080
520.00  1084.057  482.551    0.000  482.551      148.808  878.617    0.000  878.617       20.308 1242.882    0.000 1242.882
521.00  1221.139  457.974    0.000  457.974      122.135  893.019    0.000  893.019       59.717 1282.995    0.000 1282.995
522.00  1185.988  458.723    0.000  458.723      161.778  926.185    0.000  926.185       89.877 1222.277    0.000 1222.277
523.00  1282.302  393.884    0.000  393.884       76.696  907.804    0.000  907.804       20.308 1399.213    0.000 1399.213
524.00  1225.255  410.561    0.000  410.561      188.582  827.821    0.000  827.821      101.338 1250.926    0.000 1250.926
525.00  1263.393  396.148    0.000  396.148      108.128  869.402    0.000  869.402        0.000 1286.210    0.000 1286.210
526.00  1267.694  345.880    0.000  345.880      192.303  763.576    0.000  763.576      109.481 1120.838    0.000 1120.838
527.00  1369.921  403.731    0.000  403.731      164.635 1007.580    0.000 1007.580      179.151 1374.476    0.000 1374.476
528.00  1200.676  526.584    0.000  526.584      127.929  935.605    0.000  935.605       71.077 1305.112    0.000 1305.112
529.00  1274.901  431.082    0.000  431.082      241.678  913.336    0.000  913.336      228.915 1293.956    0.000 1293.956
530.00  1199.182  480.213    0.000  480.213      167.317  987.263    0.000  987.263      189.104 1783.241    0.000 1783.241
531.00  1253.047  512.958    0.000  512.958       62.125 1284.413    0.000 1284.413        0.000 2071.979    0.000 2071.979
532.00  1231.777  521.458    0.000  521.458       29.268 1296.608    0.000 1296.608        0.000 1863.579    0.000 1863.579
533.00  1223.836  451.018    0.000  451.018       14.786 1182.425    0.000 1182.425        0.000 1788.579    0.000 1788.579
534.00  1272.820  476.086    0.000  476.086       13.012 1190.894    0.000 1190.894        0.000 1875.536    0.000 1875.536
535.00  1221.536  489.738    0.000  489.738        9.295 1242.041    0.000 1242.041        0.000 1763.037    0.000 1763.037
536.00  1254.802  467.966    0.000  467.966        9.511 1173.085    0.000 1173.085        0.000 1837.235    0.000 1837.235
537.00  1260.318  466.348    0.000  466.348       38.433 1038.765    0.000 1038.765        0.000 1727.859    0.000 1727.859
538.00  1213.644  454.469    0.000  454.469       74.966 1109.655    0.000 1109.655        0.000 2055.790    0.000 2055.790
539.00  1211.714  448.800    0.000  448.800       40.637 1144.372    0.000 1144.372        0.000 1895.638    0.000 1895.638
540.00  1239.915  447.668    0.000  447.668       32.943 1182.854    0.000 1182.854        0.000 1922.987    0.000 1922.987
541.00  1254.478  439.471    0.000  439.471       73.842 1141.868    0.000 1141.868        0.000 1992.856    0.000 1992.856
542.00  1208.223  450.816    0.000  450.816       14.656 1197.293    0.000 1197.293        0.000 1963.601    0.000 1963.601
543.00  1188.352  464.964    0.000  464.964       40.551 1114.888    0.000 1114.888        0.000 1953.346    0.000 1953.346
544.00  1234.980  497.876    0.000  497.876       49.762 1217.396    0.000 1217.396        0.000 2142.448    0.000 2142.448
545.00  1290.406  401.877    0.000  401.877       93.727 1152.331    0.000 1152.331        0.000 1695.578    0.000 1695.578
546.00  1225.368  429.048    0.000  429.048       45.568 1182.637    0.000 1182.637        0.000 1832.807    0.000 1832.807
547.00  1105.858  443.032    0.000  443.032       69.126 1058.981    0.000 1058.981       60.419 1845.068    0.000 1845.068
548.00  1384.469  336.509    0.000  336.509      106.179 1095.689    0.000 1095.689       40.012 1968.422    0.000 1968.422
549.00  1315.362  371.276    0.000  371.276       64.072 1165.757    0.000 1165.757        0.000 1954.545    0.000 1954.545
550.00  1122.437  470.735    0.000  470.735       59.272 1056.430    0.000 1056.430       10.154 1945.100    0.000 1945.100
551.00  1226.984  442.946    0.000  442.946       16.557 1125.914    0.000 1125.914        0.000 1982.502    0.000 1982.502
552.00  1335.168  389.702    0.000  389.702       12.884 1125.180    0.000 1125.180        0.000 1955.663    0.000 1955.663
553.00  1171.751  507.709    0.000  507.709       53.868 1126.730    0.000 1126.730        0.000 2029.247    0.000 2029.247
554.00  1232.236  479.753    0.000  479.753       87.203 1064.475    0.000 1064.475       49.764 1857.434    0.000 1857.434
555.00  1293.719  448.298    0.000  448.298       29.399 1122.171    0.000 1122.171        0.000 1961.609    0.000 1961.609
556.00  1316.952  471.414    0.000  471.414       82.145 1121.907    0.000 1121.907        0.000 1883.189    0.000 1883.189
557.00  1233.985  435.094    0.000  435.094      103.329 1098.052    0.000 1098.052       30.462 1841.371    0.000 1841.371
558.00  1319.723  379.224    0.000  379.224      220.667 1031.430    0.000 1031.430       81.231 1774.115    0.000 1774.115
559.00  1336.484  357.575    0.000  357.575      262.085  964.281    0.000  964.281      252.641 1884.097    0.000 1884.097
560.00  1290.053  398.654    0.000  398.654      239.172  963.895    0.000  963.895      218.962 1593.154    0.000 1593.154
561.00  1295.073  418.305    0.000  418.305      315.956  964.501    0.000  964.501      370.868 1631.156    0.000 1631.156
562.00  1251.759  425.583    0.000  425.583      232.946  957.926    0.000  957.926      228.915 1513.532    0.000 1513.532
563.00  1220.656  422.041    0.000  422.041      226.029  992.300    0.000  992.300       79.623 1619.997    0.000 1619.997
564.00  1316.747  386.844    0.000  386.844      327.671  832.117    0.000  832.117      313.966 1354.689    0.000 1354.689
565.00  1380.597  402.360    0.000  402.360      362.821  793.124    0.000  793.124      445.564 1252.547    0.000 1252.547
566.00  1370.669  397.035    0.000  397.035      294.165  863.681    0.000  863.681      202.675 1538.564    0.000 1538.564
567.00  1335.958  356.968    0.000  356.968      363.253  804.019    0.000  804.019      373.884 1406.363    0.000 1406.363
568.00  1339.103  436.133    0.000  436.133      269.262  892.299    0.000  892.299      121.847 1488.298    0.000 1488.298
569.00  1306.684  425.390    0.000  425.390      306.357  819.630    0.000  819.630      213.231 1338.402    0.000 1338.402
570.00  1290.629  410.669    0.000  410.669      243.149  835.017    0.000  835.017       71.077 1337.196    0.000 1337.196
571.00  1245.374  429.545    0.000  429.545      246.867  950.146    0.000  950.146      111.693 1808.698    0.000 1808.698
572.00  1252.526  424.222    0.000  424.222      222.958  861.564    0.000  861.564       70.474 1532.231    0.000 1532.231
573.00  1264.169  415.748    0.000  415.748      239.387  984.043    0.000  984.043       69.871 1650.358    0.000 1650.358
574.00  1206.208  446.749    0.000  446.749      164.463  968.220    0.000  968.220       89.575 1698.513    0.000 1698.513
575.00  1155.225  472.768    0.000  472.768       29.226 1202.419    0.000 1202.419        0.000 1834.032    0.000 1834.032
576.00  1225.621  407.159    0.000  407.159      167.921 1011.585    0.000 1011.585      152.308 1617.081    0.000 1617.081
577.00  1221.657  506.116    0.000  506.116      115.349 1059.792    0.000 1059.792       29.858 1652.871    0.000 1652.871
578.00  1169.623  470.793    0.000  470.793       59.923 1155.122    0.000 1155.122        0.000 1818.450    0.000 1818.450
579.00  1181.634  477.441    0.000  477.441       90.359 1078.772    0.000 1078.772        0.000 1527.305    0.000 1527.305
580.00  1156.124  476.129    0.000  476.129       78.859 1148.464    0.000 1148.464        0.000 1630.050    0.000 1630.050
581.00  1386.827  406.252    0.000  406.252       76.871 1215.567    0.000 1215.567        0.000 1709.371    0.000 1709.371
582.00  1233.412  392.254    0.000  392.254       65.629 1071.639    0.000 1071.639       10.154 1606.525    0.000 1606.525
583.00  1299.815  400.485    0.000  400.485       75.141 1126.289    0.000 1126.289        0.000 1893.146    0.000 1893.146
584.00  1319.679  433.780    0.000  433.780       72.028 1194.813    0.000 1194.813        0.000 1864.092    0.000 1864.092
585.00  1290.554  499.037    0.000  499.037       79.897 1082.878    0.000 1082.878        0.000 1571.037    0.000 1571.037
586.00  1282.816  413.057    0.000  413.057       33.895 1128.700    0.000 1128.700        0.000 1621.203    0.000 1621.203
587.00  1315.504  464.234    0.000  464.234       41.332 1133.492    0.000 1133.492        0.000 1505.485    0.000 1505.485
588.00  1280.890  439.255    0.000  439.255       44.445 1139.844    0.000 1139.844        0.000 1925.112    0.000 1925.112
589.00  1323.600  405.677    0.000  405.677      112.841  988.575    0.000  988.575        0.000 1765.467    0.000 1765.467
590.00  1352.924  358.361    0.000  358.361      165.414 1050.095    0.000 1050.095        0.000 1965.430    0.000 1965.430
591.00  1299.079  391.067    0.000  391.067      168.959 1032.506    0.000 1032.506       20.308 1810.709    0.000 1810.709
592.00  1314.135  322.942    0.000  322.942      121.142 1081.011    0.000 1081.011       19.906 1908.224    0.000 1908.224
593.00  1326.030  274.866    0.000  274.866      129.443  917.153    0.000  917.153        0.000 1670.263    0.000 1670.263
594.00  1343.842  308.800    0.000  308.800      181.584 1006.472    0.000 1006.472       29.858 1811.914    0.000 1811.914
595.00  1234.743  336.075    0.000  336.075       44.099 1072.481    0.000 1072.481        0.000 1834.626    0.000 1834.626
596.00  1404.300  356.099    0.000  356.099      109.988 1044.481    0.000 1044.481        9.953 1692.883    0.000 1692.883
597.00  1383.602  308.939    0.000  308.939      164.636 1002.764    0.000 1002.764        0.000 1540.474    0.000 1540.474
598.00  1411.006  265.594    0.000  265.594      278.515  919.459    0.000  919.459      121.847 1647.845    0.000 1647.845
599.00  1316.418  304.001    0.000  304.001       29.053 1080.614    0.000 1080.614        0.000 1858.458    0.000 1858.458
600.00  1391.363  294.705    0.000  294.705       12.883 1090.505    0.000 1090.505        0.000 1943.397    0.000 1943.397
601.00  1347.597  320.106    0.000  320.106        5.448 1170.970    0.000 1170.970        0.000 1639.492    0.000 1639.492
602.00  1348.902  275.304    0.000  275.304       27.927 1122.630    0.000 1122.630        0.000 1763.645    0.000 1763.645
603.00  1423.582  315.562    0.000  315.562       42.152 1039.503    0.000 1039.503        0.000 1496.834    0.000 1496.834
604.00  1310.515  342.269    0.000  342.269        0.000  982.996    0.000  982.996        0.000 1286.720    0.000 1286.720
605.00  1489.773  215.361    0.000  215.361        7.263 1117.800    0.000 1117.800        0.000 1715.698    0.000 1715.698
606.00  1432.315  263.992    0.000  263.992      169.175  931.641    0.000  931.641        0.000 1741.240    0.000 1741.240
607.00  1466.379  318.499    0.000  318.499       44.660 1158.912    0.000 1158.912        0.000 1683.423    0.000 1683.423
608.00  1422.912  273.396    0.000  273.396       14.527 1067.160    0.000 1067.160        0.000 1839.856    0.000 1839.856
609.00  1390.087  214.163    0.000  214.163       59.013  918.090    0.000  918.090        0.000 1505.272    0.000 1505.272
610.00  1259.735  286.665    0.000  286.665       99.391  904.036    0.000  904.036        9.953 1666.622    0.000 1666.622
611.00  1374.501  192.562    0.000  192.562       61.607  893.619    0.000  893.619        0.000 1380.209    0.000 1380.209
612.00  1327.308  282.863    0.000  282.863        3.718  999.291    0.000  999.291        0.000 1601.490    0.000 1601.490
613.00  1414.553  271.476    0.000  271.476       76.654 1085.168    0.000 1085.168        0.000 1743.049    0.000 1743.049
614.00  1382.344  286.200    0.000  286.200       67.791 1085.431    0.000 1085.431        0.000 1638.696    0.000 1638.696
615.00  1401.191  282.093    0.000  282.093      118.635  944.446    0.000  944.446       59.717 1708.768    0.000 1708.768
616.00  1390.680  309.607    0.000  309.607       87.247 1066.911    0.000 1066.911        0.000 1799.646    0.000 1799.646
617.00  1361.124  297.470    0.000  297.470      115.781  982.831    0.000  982.831        0.000 1829.810    0.000 1829.810
618.00  1435.183  318.735    0.000  318.735       44.918 1021.635    0.000 1021.635        0.000 1649.239    0.000 1649.239
619.00  1392.292  280.783    0.000  280.783       13.013 1134.510    0.000 1134.510        0.000 1805.266    0.000 1805.266
620.00  1466.944  334.484    0.000  334.484       44.572 1138.834    0.000 1138.834        0.000 2005.622    0.000 2005.622
621.00  1397.364  355.727    0.000  355.727       53.434 1199.407    0.000 1199.407        0.000 2017.886    0.000 2017.886
622.00  1546.528  172.002    0.000  172.002      122.521  956.564    0.000  956.564       10.053 1758.507    0.000 1758.507
623.00  1385.423  272.714    0.000  272.714        5.448 1134.812    0.000 1134.812        0.000 2013.671    0.000 2013.671
624.00  1401.544  288.943    0.000  288.943      177.952  950.238    0.000  950.238       19.906 1818.852    0.000 1818.852
625.00  1423.267  285.762    0.000  285.762      296.328  784.775    0.000  784.775       99.528 1479.652    0.000 1479.652
626.00  1379.871  385.661    0.000  385.661      219.457  914.689    0.000  914.689       10.154 1557.062    0.000 1557.062
627.00  1263.036  401.458    0.000  401.458        0.000 1043.361    0.000 1043.361        0.000 1286.829    0.000 1286.829
628.00  1338.119  296.815    0.000  296.815      106.702  922.739    0.000  922.739        0.000 1377.007    0.000 1377.007
629.00  1321.411  355.336    0.000  355.336      146.218  908.209    0.000  908.209       10.154 1615.169    0.000 1615.169
630.00  1410.248  377.177    0.000  377.177        9.252 1219.735    0.000 1219.735        0.000 1825.982    0.000 1825.982
631.00  1383.042  328.675    0.000  328.675       74.882 1040.417    0.000 1040.417        0.000 1680.416    0.000 1680.416
632.00  1428.810  335.929    0.000  335.929      115.823 1122.602    0.000 1122.602        0.000 1966.936    0.000 1966.936
633.00  1357.467  436.737    0.000  436.737       16.775 1120.710    0.000 1120.710        0.000 1628.240    0.000 1628.240
634.00  1406.727  270.870    0.000  270.870       88.673  964.475    0.000  964.475        0.000 1815.117    0.000 1815.117
635.00  1481.262  278.716    0.000  278.716      161.046  975.083    0.000  975.083        9.953 1882.784    0.000 1882.784
636.00  1402.778  359.719    0.000  359.719        0.000 1149.028    0.000 1149.028        0.000 1846.871    0.000 1846.871
637.00  1316.803  346.678    0.000  346.678       50.065 1052.587    0.000 1052.587        0.000 1683.522    0.000 1683.522
638.00  1345.246  361.385    0.000  361.385       18.158 1072.392    0.000 1072.392        0.000 1814.418    0.000 1814.418
639.00  1329.352  342.380    0.000  342.380       40.639 1034.161    0.000 1034.161        0.000 1794.401    0.000 1794.401
640.00  1276.130  384.288    0.000  384.288       78.341  904.216    0.000  904.216        0.000 1579.573    0.000 1579.573
641.00  1292.004  344.753    0.000  344.753       49.759 1051.591    0.000 1051.591        0.000 1784.449    0.000 1784.449
642.00  1318.273  461.899    0.000  461.899       49.460 1079.973    0.000 1079.973        0.000 1897.769    0.000 1897.769
643.00  1380.731  345.982    0.000  345.982        5.448 1070.796    0.000 1070.796        0.000 1692.875    0.000 1692.875
644.00  1473.505  304.119    0.000  304.119       14.700 1134.659    0.000 1134.659        0.000 1758.729    0.000 1758.729
645.00  1325.839  406.184    0.000  406.184        9.511 1231.964    0.000 1231.964        0.000 2104.554    0.000 2104.554
646.00  1282.571  325.319    0.000  325.319       29.397 1149.514    0.000 1149.514        0.000 2066.243    0.000 2066.243
647.00  1369.887  409.102    0.000  409.102       31.645 1262.226    0.000 1262.226        0.000 2190.406    0.000 2190.406
648.00  1308.033  409.665    0.000  409.665       14.786 1279.434    0.000 1279.434        0.000 2224.883    0.000 2224.883
649.00  1292.642  384.651    0.000  384.651        9.294 1280.382    0.000 1280.382        0.000 2215.435    0.000 2215.435
650.00  1252.568  443.903    0.000  443.903       40.766 1198.286    0.000 1198.286       10.053 2201.261    0.000 2201.261
651.00  1297.957  435.987    0.000  435.987       42.624 1211.864    0.000 1211.864        0.000 2272.639    0.000 2272.639
652.00  1264.141  366.510    0.000  366.510       44.225 1122.754    0.000 1122.754        0.000 2147.677    0.000 2147.677
653.00  1374.873  345.593    0.000  345.593       67.225 1164.692    0.000 1164.692        0.000 2276.967    0.000 2276.967
654.00  1372.334  409.551    0.000  409.551       16.729 1393.875    0.000 1393.875        0.000 2269.925    0.000 2269.925
655.00  1235.408  497.175    0.000  497.175        9.209 1336.197    0.000 1336.197        0.000 2338.888    0.000 2338.888
656.00  1463.162  297.595    0.000  297.595       58.626 1354.183    0.000 1354.183        0.000 2421.937    0.000 2421.937
657.00  1248.881  428.865    0.000  428.865      159.837 1124.445    0.000 1124.445       89.575 2264.706    0.000 2264.706
658.00  1378.264  335.636    0.000  335.636      165.500 1093.662    0.000 1093.662      121.847 2204.382    0.000 2204.382
659.00  1373.079  301.139    0.000  301.139      351.580  876.995    0.000  876.995      354.380 1713.489    0.000 1713.489
660.00  1478.922  292.638    0.000  292.638      183.268 1091.200    0.000 1091.200       80.025 2160.648    0.000 2160.648
661.00  1437.484  325.870    0.000  325.870      257.198 1087.823    0.000 1087.823      221.978 2068.559    0.000 2068.559
662.00  1291.110  442.840    0.000  442.840      284.783  980.812    0.000  980.812      393.991 1860.348    0.000 1860.348
663.00  1379.180  437.246    0.000  437.246      285.172 1019.297    0.000 1019.297      421.637 1748.457    0.000 1748.457
664.00  1306.197  311.469    0.000  311.469      296.151  931.971    0.000  931.971      212.829 1933.947    0.000 1933.947
665.00  1357.492  327.986    0.000  327.986      371.940  829.510    0.000  829.510      402.435 1614.451    0.000 1614.451
666.00  1321.407  332.527    0.000  332.527      318.377  925.244    0.000  925.244      431.992 1710.174    0.000 1710.174
667.00  1359.188  242.943    0.000  242.943      287.421  944.349    0.000  944.349      414.902 1779.738    0.000 1779.738
668.00  1387.584  387.687    0.000  387.687      291.830 1128.259    0.000 1128.259      222.380 2074.305    0.000 2074.305
669.00  1291.711  404.766    0.000  404.766      359.968  974.034    0.000  974.034      451.496 1870.919    0.000 1870.919
670.00  1336.604  387.408    0.000  387.408      249.115 1080.666    0.000 1080.666      222.179 2172.526    0.000 2172.526
671.00  1408.273  343.827    0.000  343.827      203.720 1083.241    0.000 1083.241      129.387 2139.635    0.000 2139.635
672.00  1336.321  373.447    0.000  373.447      241.765  990.078    0.000  990.078      120.439 2102.039    0.000 2102.039
673.00  1316.510  392.489    0.000  392.489      171.553 1183.602    0.000 1183.602       81.231 2427.275    0.000 2427.275
674.00  1367.172  384.067    0.000  384.067      299.569 1162.237    0.000 1162.237      119.434 2346.946    0.000 2346.946
675.00  1382.183  343.960    0.000  343.960      228.104 1015.808    0.000 1015.808      150.901 2256.063    0.000 2256.063
676.00  1365.018  386.078    0.000  386.078      336.622  977.023    0.000  977.023      497.641 1977.282    0.000 1977.282
677.00  1401.971  316.213    0.000  316.213      362.122  768.984    0.000  768.984      169.398 1653.556    0.000 1653.556
678.00  1365.359  304.481    0.000  304.481      256.246  810.177    0.000  810.177      150.799 1415.997    0.000 1415.997
679.00  1315.332  433.747    0.000  433.747      292.476  866.825    0.000  866.825      260.884 1587.812    0.000 1587.812
680.00  1400.954  350.575    0.000  350.575      310.636  817.359    0.000  817.359      400.525 1464.054    0.000 1464.054
681.00  1321.255  332.225    0.000  332.225      223.648  820.253    0.000  820.253       90.380 1476.516    0.000 1476.516
682.00  1334.475  343.737    0.000  343.737      231.041  841.091    0.000  841.091       40.012 1632.447    0.000 1632.447
683.00  1275.078  387.620    0.000  387.620      225.159  898.716    0.000  898.716        0.000 1772.286    0.000 1772.286
684.00  1432.043  232.137    0.000  232.137      306.352  761.500    0.000  761.500      299.891 1462.844    0.000 1462.844
685.00  1434.615  223.361    0.000  223.361      257.629  844.289    0.000  844.289      209.612 1589.113    0.000 1589.113
686.00  1423.789  189.667    0.000  189.667      304.711  781.295    0.000  781.295      210.618 1685.928    0.000 1685.928
687.00  1420.270  252.679    0.000  252.679      280.887  955.834    0.000  955.834      139.339 1854.522    0.000 1854.522
688.00  1285.955  280.117    0.000  280.117      230.869  916.796    0.000  916.796       99.528 1735.290    0.000 1735.290
689.00  1319.027  295.037    0.000  295.037      268.735  862.442    0.000  862.442      220.871 1659.283    0.000 1659.283
690.00  1454.005  242.744    0.000  242.744      304.621  841.739    0.000  841.739      339.400 1556.742    0.000 1556.742
691.00  1508.853  248.072    0.000  248.072      270.165  827.429    0.000  827.429      250.629 1549.908    0.000 1549.908
692.00  1396.341  297.397    0.000  297.397      331.515  890.594    0.000  890.594      339.299 1604.398    0.000 1604.398
693.00  1329.678  316.723    0.000  316.723      275.268  889.385    0.000  889.385      179.452 1826.272    0.000 1826.272
694.00  1360.819  286.556    0.000  286.556      203.199  961.628    0.000  961.628        0.000 1865.481    0.000 1865.481
695.00  1348.109  313.638    0.000  313.638      296.669  882.379    0.000  882.379      279.181 1649.836    0.000 1649.836
696.00  1378.146  316.414    0.000  316.414      317.682  820.946    0.000  820.946      279.382 1565.489    0.000 1565.489
697.00  1389.682  328.580    0.000  328.580      355.340  896.259    0.000  896.259      575.554 1416.507    0.000 1416.507
698.00  1305.848  387.070    0.000  387.070      456.892  812.730    0.000  812.730      531.722 1610.230    0.000 1610.230
699.00  1564.845  298.257    0.000  298.257      445.570  924.620    0.000  924.620      613.556 1669.247    0.000 1669.247
700.00  1411.948  284.640    0.000  284.640      400.430  822.681    0.000  822.681      586.110 1506.482    0.000 1506.482
701.00  1335.656  302.236    0.000  302.236      319.109  846.933    0.000  846.933      433.601 1395.394    0.000 1395.394
702.00  1461.552  288.957    0.000  288.957      490.100  786.053    0.000  786.053      705.343 1388.654    0.000 1388.654
703.00  1346.083  330.791    0.000  330.791      424.554  841.441    0.000  841.441      648.238 1568.506    0.000 1568.506
704.00  1461.308  263.383    0.000  263.383      481.365  787.046    0.000  787.046      734.598 1426.955    0.000 1426.955
705.00  1475.167  279.621    0.000  279.621      550.062  789.293    0.000  789.293      906.107 1556.943    0.000 1556.943
706.00  1448.848  268.160    0.000  268.160      317.249 1017.129    0.000 1017.129      405.451 1830.193    0.000 1830.193
707.00  1417.197  326.019    0.000  326.019      353.825 1117.603    0.000 1117.603      419.325 2143.050    0.000 2143.050
708.00  1421.699  284.746    0.000  284.746      343.710  902.825    0.000  902.825      486.582 1677.284    0.000 1677.284
709.00  1342.681  358.580    0.000  358.580      444.617  986.700    0.000  986.700      597.068 1855.930    0.000 1855.930
710.00  1365.582  308.875    0.000  308.875      422.826  993.229    0.000  993.229      547.304 2078.812    0.000 2078.812
711.00  1412.837  315.252    0.000  315.252      374.318 1057.345    0.000 1057.345      373.884 2278.472    0.000 2278.472
712.00  1494.415  336.989    0.000  336.989      392.476 1135.546    0.000 1135.546      537.150 1947.614    0.000 1947.614
713.00  1479.790  367.359    0.000  367.359      381.494 1070.876    0.000 1070.876      425.458 1978.078    0.000 1978.078
714.00  1403.345  353.522    0.000  353.522      331.606 1077.575    0.000 1077.575       40.616 2356.487    0.000 2356.487
715.00  1403.331  350.668    0.000  350.668      233.248  955.408    0.000  955.408        0.000 1990.255    0.000 1990.255
716.00  1265.449  349.108    0.000  349.108      196.757  868.459    0.000  868.459        0.000 1619.383    0.000 1619.383
717.00  1300.077  428.060    0.000  428.060      253.654  926.952    0.000  926.952       89.977 1655.374    0.000 1655.374
718.00  1244.286  364.584    0.000  364.584      212.928  879.178    0.000  879.178      169.801 1605.214    0.000 1605.214
719.00  1323.734  344.097    0.000  344.097      239.646  989.806    0.000  989.806      110.285 1698.290    0.000 1698.290
720.00  1271.563  391.310    0.000  391.310       41.548 1097.022    0.000 1097.022        0.000 1680.298    0.000 1680.298
721.00  1225.959  400.576    0.000  400.576       82.877 1007.697    0.000 1007.697        0.000 1752.874    0.000 1752.874
722.00  1244.786  372.401    0.000  372.401      161.735  860.498    0.000  860.498      101.137 1381.109    0.000 1381.109
723.00  1222.931  347.252    0.000  347.252      130.739  863.399    0.000  863.399       20.308 1389.256    0.000 1389.256
724.00  1204.499  384.785    0.000  384.785      115.563  943.811    0.000  943.811       10.154 1508.584    0.000 1508.584
725.00  1363.775  426.926    0.000  426.926      183.442  960.933    0.000  960.933       99.528 1484.054    0.000 1484.054
726.00  1440.934  371.231    0.000  371.231      135.451 1066.595    0.000 1066.595        0.000 1935.554    0.000 1935.554
727.00  1435.839  364.572    0.000  364.572      273.324  953.963    0.000  953.963       30.261 1960.074    0.000 1960.074
728.00  1299.335  403.808    0.000  403.808      138.608 1074.250    0.000 1074.250        0.000 1870.108    0.000 1870.108
729.00  1406.088  327.335    0.000  327.335      179.809 1181.599    0.000 1181.599        0.000 2194.124    0.000 2194.124
730.00  1352.110  390.998    0.000  390.998      134.326 1042.514    0.000 1042.514        0.000 1828.588    0.000 1828.588
731.00  1320.322  360.368    0.000  360.368      167.749 1028.121    0.000 1028.121       39.811 1802.456    0.000 1802.456
732.00  1291.806  379.393    0.000  379.393      189.452 1094.179    0.000 1094.179        0.000 1897.760    0.000 1897.760
733.00  1278.538  378.360    0.000  378.360      199.569 1012.899    0.000 1012.899       19.906 1819.543    0.000 1819.543
734.00  1314.782  393.132    0.000  393.132      176.050 1023.977    0.000 1023.977       39.811 1648.539    0.000 1648.539
735.00  1397.761  338.499    0.000  338.499       90.747 1046.926    0.000 1046.926        0.000 1696.088    0.000 1696.088
736.00  1418.248  172.271    0.000  172.271      222.526  804.879    0.000  804.879      202.072 1233.646    0.000 1233.646
737.00  1330.032  190.133    0.000  190.133      111.932  858.590    0.000  858.590        0.000 1512.303    0.000 1512.303
738.00  1312.277  273.916    0.000  273.916      163.769  831.312    0.000  831.312       10.154 1361.407    0.000 1361.407
739.00  1415.289  268.006    0.000  268.006      157.588  907.784    0.000  907.784        0.000 1552.314    0.000 1552.314
740.00  1367.900  219.657    0.000  219.657       68.137  902.298    0.000  902.298        0.000 1692.253    0.000 1692.253
741.00  1375.906  225.861    0.000  225.861      189.107  949.268    0.000  949.268       69.670 1802.954    0.000 1802.954
742.00  1361.683  231.043    0.000  231.043      144.748  892.941    0.000  892.941       39.811 1514.632    0.000 1514.632
743.00  1319.515  213.195    0.000  213.195      142.672  839.067    0.000  839.067        0.000 1465.768    0.000 1465.768
744.00  1327.167  251.736    0.000  251.736      129.486  883.985    0.000  883.985       20.308 1517.038    0.000 1517.038
745.00  1338.763  201.006    0.000  201.006      171.640  796.272    0.000  796.272        0.000 1433.401    0.000 1433.401
746.00  1410.520  252.938    0.000  252.938      129.659  942.003    0.000  942.003        0.000 1598.267    0.000 1598.267
747.00  1296.526  242.542    0.000  242.542      106.010  880.687    0.000  880.687        0.000 1496.120    0.000 1496.120
748.00  1355.723  257.963    0.000  257.963       65.111 1017.096    0.000 1017.096        0.000 1722.125    0.000 1722.125
749.00  1360.513  242.510    0.000  242.510       53.956  939.967    0.000  939.967        0.000 1586.001    0.000 1586.001
750.00  1412.217  236.673    0.000  236.673      115.608 1035.134    0.000 1035.134        0.000 1791.693    0.000 1791.693
751.00  1371.552  259.257    0.000  259.257        1.816 1084.367    0.000 1084.367        0.000 2022.510    0.000 2022.510
752.00  1303.849  262.720    0.000  262.720       22.136  978.620    0.000  978.620        0.000 1563.183    0.000 1563.183
753.00  1375.177  244.732    0.000  244.732      158.582  891.991    0.000  891.991        0.000 1491.007    0.000 1491.007
754.00  1330.268  303.616    0.000  303.616      212.712  932.753    0.000  932.753        0.000 1941.595    0.000 1941.595
755.00  1375.873  318.379    0.000  318.379      108.042  932.190    0.000  932.190        0.000 1632.860    0.000 1632.860
756.00  1348.296  227.398    0.000  227.398       55.426  924.410    0.000  924.410        0.000 1664.626    0.000 1664.626
757.00  1384.910  227.975    0.000  227.975      137.182  956.316    0.000  956.316        0.000 1595.661    0.000 1595.661
758.00  1349.749  224.766    0.000  224.766      106.701  851.609    0.000  851.609        0.000 1613.158    0.000 1613.158
759.00  1455.507  223.667    0.000  223.667      223.607  780.821    0.000  780.821       30.462 1673.471    0.000 1673.471
760.00  1483.569  203.592    0.000  203.592       66.235  992.546    0.000  992.546        0.000 1774.912    0.000 1774.912
761.00  1302.264  241.140    0.000  241.140       92.435  891.044    0.000  891.044        0.000 1581.190    0.000 1581.190
762.00  1439.955  238.441    0.000  238.441      159.534  946.507    0.000  946.507       19.906 1773.709    0.000 1773.709
763.00  1324.523  240.274    0.000  240.274      114.873  884.376    0.000  884.376        0.000 1442.447    0.000 1442.447
764.00  1398.269  268.163    0.000  268.163      138.090  998.988    0.000  998.988        0.000 1884.692    0.000 1884.692
765.00  1445.499  315.937    0.000  315.937      179.032 1098.296    0.000 1098.296      152.308 2053.586    0.000 2053.586
766.00  1362.694  328.985    0.000  328.985       55.080 1001.314    0.000 1001.314        0.000 1803.955    0.000 1803.955
767.00  1394.490  330.819    0.000  330.819        5.534 1111.870    0.000 1111.870        0.000 1791.491    0.000 1791.491
768.00  1189.881  366.742    0.000  366.742       30.091 1075.242    0.000 1075.242        0.000 1706.531    0.000 1706.531
769.00  1160.510  424.104    0.000  424.104       13.057  966.474    0.000  966.474        0.000 1543.070    0.000 1543.070
770.00  1149.822  355.785    0.000  355.785       13.316  989.727    0.000  989.727        0.000 1344.615    0.000 1344.615
771.00  1372.397  177.362    0.000  177.362        1.816  875.204    0.000  875.204        0.000 1211.110    0.000 1211.110
772.00  1436.371  224.669    0.000  224.669       14.527  984.631    0.000  984.631        0.000 1570.721    0.000 1570.721
773.00  1316.451  234.568    0.000  234.568       32.772  987.306    0.000  987.306        0.000 1706.430    0.000 1706.430
774.00  1427.700  258.326    0.000  258.326       94.251  992.622    0.000  992.622        0.000 1842.553    0.000 1842.553
775.00  1420.842  259.610    0.000  259.610       95.548 1058.868    0.000 1058.868        0.000 1755.407    0.000 1755.407
776.00  1377.847  244.220    0.000  244.220      109.037  882.731    0.000  882.731        0.000 1509.600    0.000 1509.600
777.00  1313.246  270.133    0.000  270.133       88.585  961.232    0.000  961.232        0.000 1568.406    0.000 1568.406
778.00  1353.144  282.222    0.000  282.222      127.107  892.018    0.000  892.018        0.000 1447.872    0.000 1447.872
779.00  1349.841  230.307    0.000  230.307      152.270  918.136    0.000  918.136        0.000 1646.327    0.000 1646.327
780.00  1515.342  184.051    0.000  184.051      128.189 1015.150    0.000 1015.150        9.953 1793.806    0.000 1793.806
781.00  1464.260  168.192    0.000  168.192      153.091  983.376    0.000  983.376       49.764 1598.372    0.000 1598.372
782.00  1505.603  206.744    0.000  206.744      155.122  969.241    0.000  969.241        0.000 1909.623    0.000 1909.623
783.00  1535.033  102.315    0.000  102.315      258.541  899.763    0.000  899.763      159.245 1808.384    0.000 1808.384
784.00  1497.809  165.208    0.000  165.208      298.532  949.438    0.000  949.438      210.014 1902.987    0.000 1902.987
785.00  1478.529  173.600    0.000  173.600      352.013  936.295    0.000  936.295      470.597 1645.220    0.000 1645.220
786.00  1354.262  233.547    0.000  233.547      294.684 1102.437    0.000 1102.437      231.529 2028.650    0.000 2028.650
787.00  1568.169  212.146    0.000  212.146      241.852 1059.817    0.000 1059.817      100.131 2196.545    0.000 2196.545
788.00  1401.832  285.650    0.000  285.650      102.033 1008.416    0.000 1008.416        0.000 1843.376    0.000 1843.376
789.00  1344.796  295.638    0.000  295.638       60.051 1000.588    0.000 1000.588       10.154 1614.762    0.000 1614.762
790.00  1462.178  231.143    0.000  231.143      173.110 1002.360    0.000 1002.360       40.012 1827.389    0.000 1827.389
791.00  1439.765  269.296    0.000  269.296      201.772  975.762    0.000  975.762       71.077 1938.676    0.000 1938.676
792.00  1406.104  287.516    0.000  287.516      196.802  909.185    0.000  909.185       59.717 1712.778    0.000 1712.778
793.00  1348.983  276.884    0.000  276.884      177.821 1112.720    0.000 1112.720      162.462 2078.306    0.000 2078.306
794.00  1418.489  251.844    0.000  251.844      126.415 1190.027    0.000 1190.027        0.000 2460.031    0.000 2460.031
795.00  1466.386  242.111    0.000  242.111       84.393 1203.172    0.000 1203.172        0.000 2238.760    0.000 2238.760
796.00  1436.273  241.160    0.000  241.160      164.203 1075.036    0.000 1075.036      101.137 2041.221    0.000 2041.221
797.00  1402.764  249.615    0.000  249.615      271.252  808.390    0.000  808.390      119.635 1727.467    0.000 1727.467
798.00  1338.466  218.689    0.000  218.689      250.758  906.653    0.000  906.653      203.078 1823.273    0.000 1823.273
799.00  1234.733  326.906    0.000  326.906      184.178  946.162    0.000  946.162       99.528 1888.110    0.000 1888.110
800.00  1371.468  260.509    0.000  260.509      210.637 1044.776    0.000 1044.776      241.682 1751.888    0.000 1751.888
801.00  1525.133  140.872    0.000  140.872      180.719  885.586    0.000  885.586      100.332 1810.596    0.000 1810.596
802.00  1447.956  146.534    0.000  146.534      227.930  998.990    0.000  998.990       71.077 1906.508    0.000 1906.508
803.00  1392.916  251.916    0.000  251.916      308.000  922.245    0.000  922.245       91.385 2137.331    0.000 2137.331
804.00  1513.176  173.319    0.000  173.319      233.507  975.122    0.000  975.122      162.462 1954.865    0.000 1954.865
805.00  1483.393  137.376    0.000  137.376      257.069  987.647    0.000  987.647      101.338 1970.237    0.000 1970.237
806.00  1360.326  270.656    0.000  270.656      248.337 1003.521    0.000 1003.521      170.203 1939.479    0.000 1939.479
807.00  1361.704  268.200    0.000  268.200      178.816 1067.855    0.000 1067.855      141.149 1957.474    0.000 1957.474
808.00  1475.065  243.712    0.000  243.712      202.895 1086.221    0.000 1086.221       40.616 2109.169    0.000 2109.169
809.00  1421.138  252.250    0.000  252.250      266.019 1124.350    0.000 1124.350      139.339 2442.639    0.000 2442.639
810.00  1479.365  153.805    0.000  153.805      134.718 1076.804    0.000 1076.804      149.895 2022.818    0.000 2022.818
811.00  1535.774  191.245    0.000  191.245      202.422 1164.517    0.000 1164.517       91.385 2322.603    0.000 2322.603
812.00  1503.915  197.287    0.000  197.287      170.732 1013.118    0.000 1013.118       20.308 2077.105    0.000 2077.105
813.00  1533.225  213.020    0.000  213.020       78.511 1077.658    0.000 1077.658        0.000 2020.697    0.000 2020.697
814.00  1332.087  210.098    0.000  210.098      129.830 1065.467    0.000 1065.467       79.823 1821.135    0.000 1821.135
815.00  1357.484  226.536    0.000  226.536       40.121 1097.628    0.000 1097.628        0.000 1919.256    0.000 1919.256
816.00  1354.062  241.674    0.000  241.674       80.415  993.559    0.000  993.559        0.000 1867.880    0.000 1867.880
817.00  1311.055  243.490    0.000  243.490       68.051 1092.013    0.000 1092.013        0.000 1893.124    0.000 1893.124
818.00  1303.456  232.483    0.000  232.483       67.661  975.967    0.000  975.967        0.000 1716.177    0.000 1716.177
819.00  1313.552  260.202    0.000  260.202       85.083  998.285    0.000  998.285        0.000 1823.253    0.000 1823.253
820.00  1489.146  218.107    0.000  218.107      120.450 1164.518    0.000 1164.518        0.000 2103.648    0.000 2103.648
821.00  1488.299  194.571    0.000  194.571       49.802 1285.525    0.000 1285.525        0.000 2240.768    0.000 2240.768
822.00  1462.620  223.727    0.000  223.727       62.863 1099.756    0.000 1099.756        0.000 1733.280    0.000 1733.280
823.00  1442.017  214.258    0.000  214.258       82.837 1260.416    0.000 1260.416        0.000 2123.254    0.000 2123.254
824.00  1404.300  231.291    0.000  231.291      151.493  962.277    0.000  962.277        0.000 1822.962    0.000 1822.962
825.00  1493.732  225.269    0.000  225.269      179.335 1018.282    0.000 1018.282       70.273 1700.422    0.000 1700.422
826.00  1568.493  273.557    0.000  273.557      283.271  847.979    0.000  847.979      119.434 1479.651    0.000 1479.651
827.00  1382.908  296.998    0.000  296.998      156.076 1054.806    0.000 1054.806        0.000 1611.646    0.000 1611.646
828.00  1388.561  267.166    0.000  267.166      168.959  918.098    0.000  918.098        0.000 1477.637    0.000 1477.637
829.00  1410.859  257.705    0.000  257.705      113.014  966.252    0.000  966.252        0.000 1554.739    0.000 1554.739
830.00  1372.674  261.455    0.000  261.455      119.413  939.275    0.000  939.275        0.000 1415.303    0.000 1415.303
831.00  1492.141  251.762    0.000  251.762      131.432  942.305    0.000  942.305        0.000 1524.784    0.000 1524.784
832.00  1425.200  226.888    0.000  226.888      185.388 1004.223    0.000 1004.223        0.000 1720.429    0.000 1720.429
833.00  1439.860  253.674    0.000  253.674      272.462  823.461    0.000  823.461       30.060 1768.380    0.000 1768.380
834.00  1392.406  213.762    0.000  213.762      183.054  892.803    0.000  892.803        0.000 1532.728    0.000 1532.728
835.00  1362.974  267.141    0.000  267.141       60.657 1025.150    0.000 1025.150        0.000 1448.384    0.000 1448.384
836.00  1366.736  243.019    0.000  243.019       98.920 1036.895    0.000 1036.895        0.000 1834.826    0.000 1834.826
837.00  1349.032  278.315    0.000  278.315      210.378  978.186    0.000  978.186       39.811 1858.952    0.000 1858.952
838.00  1357.918  237.686    0.000  237.686      239.864  936.857    0.000  936.857      109.481 1768.076    0.000 1768.076
839.00  1445.659  243.538    0.000  243.538      195.246 1095.342    0.000 1095.342       89.575 1977.483    0.000 1977.483
840.00  1342.185  228.371    0.000  228.371      115.522 1101.009    0.000 1101.009        0.000 2230.119    0.000 2230.119
841.00  1439.371  239.188    0.000  239.188      162.474 1194.017    0.000 1194.017        0.000 2002.019    0.000 2002.019
842.00  1481.061  184.419    0.000  184.419       64.245 1221.239    0.000 1221.239        0.000 2158.032    0.000 2158.032
843.00  1429.827  211.146    0.000  211.146      147.079 1015.482    0.000 1015.482        0.000 1785.956    0.000 1785.956
844.00  1418.443  274.077    0.000  274.077      132.425 1213.973    0.000 1213.973        0.000 2084.341    0.000 2084.341
845.00  1369.539  281.500    0.000  281.500      238.652 1064.916    0.000 1064.916       20.308 1893.842    0.000 1893.842
846.00  1357.024  250.968    0.000  250.968      178.730 1089.079    0.000 1089.079       50.769 2030.563    0.000 2030.563
847.00  1438.656  230.666    0.000  230.666      172.937 1047.800    0.000 1047.800       19.906 1957.381    0.000 1957.381
848.00  1336.361  244.802    0.000  244.802      191.874  838.577    0.000  838.577        0.000 1543.682    0.000 1543.682
849.00  1501.840  181.499    0.000  181.499      219.716  926.749    0.000  926.749       19.906 1739.327    0.000 1739.327
850.00  1406.279  210.234    0.000  210.234      297.363  863.791    0.000  863.791      130.593 1659.399    0.000 1659.399
851.00  1466.814  202.422    0.000  202.422      189.539 1118.354    0.000 1118.354        0.000 2206.605    0.000 2206.605
852.00  1391.248  200.717    0.000  200.717      178.730  937.195    0.000  937.195       19.906 1524.680    0.000 1524.680
853.00  1453.681  222.554    0.000  222.554      340.253  845.902    0.000  845.902      288.833 1444.766    0.000 1444.766
854.00  1407.129  224.924    0.000  224.924      200.650  931.449    0.000  931.449       39.811 1572.635    0.000 1572.635
855.00  1432.807  209.738    0.000  209.738      210.983 1003.872    0.000 1003.872       39.811 1874.241    0.000 1874.241
856.00  1480.275  179.146    0.000  179.146      239.128  990.859    0.000  990.859        9.953 2037.806    0.000 2037.806
857.00  1507.666  214.838    0.000  214.838      294.944  877.159    0.000  877.159      209.009 1670.462    0.000 1670.462
858.00  1463.211  203.337    0.000  203.337      285.432  852.428    0.000  852.428      149.292 1553.238    0.000 1553.238
859.00  1430.005  222.406    0.000  222.406      301.212  865.659    0.000  865.659       49.764 1631.555    0.000 1631.555
860.00  1430.401  203.125    0.000  203.125      265.976  970.891    0.000  970.891      101.539 1786.177    0.000 1786.177
861.00  1565.315  222.140    0.000  222.140      121.055 1156.746    0.000 1156.746       20.308 1968.437    0.000 1968.437
862.00  1600.392  243.282    0.000  243.282      126.071 1067.556    0.000 1067.556        0.000 1695.896    0.000 1695.896
863.00  1591.349  198.504    0.000  198.504      260.918 1061.023    0.000 1061.023       29.858 1852.621    0.000 1852.621
864.00  1561.492  202.542    0.000  202.542      171.509 1082.594    0.000 1082.594        0.000 1851.109    0.000 1851.109
865.00  1509.779  187.296    0.000  187.296      157.978 1041.518    0.000 1041.518        0.000 1804.362    0.000 1804.362
866.00  1518.873  197.834    0.000  197.834      102.638 1152.199    0.000 1152.199        0.000 1861.665    0.000 1861.665
867.00  1427.682  234.829    0.000  234.829      252.875  847.452    0.000  847.452      160.451 1474.620    0.000 1474.620
868.00  1517.348  250.504    0.000  250.504      255.600  913.477    0.000  913.477       99.528 1761.243    0.000 1761.243
869.00  1564.053  204.671    0.000  204.671      339.085  914.855    0.000  914.855      218.962 1551.328    0.000 1551.328
870.00  1454.287  273.449    0.000  273.449      173.802 1010.493    0.000 1010.493        9.953 1941.401    0.000 1941.401
871.00  1472.931  219.224    0.000  219.224      228.104  964.502    0.000  964.502       49.764 1936.476    0.000 1936.476
872.00  1501.339  200.826    0.000  200.826      275.661  919.224    0.000  919.224       69.670 1858.257    0.000 1858.257
873.00  1361.894  279.780    0.000  279.780      182.362  995.348    0.000  995.348        0.000 1984.823    0.000 1984.823
874.00  1531.593  234.258    0.000  234.258      141.722 1063.151    0.000 1063.151        0.000 1916.968    0.000 1916.968
875.00  1532.598  213.917    0.000  213.917      111.717 1053.555    0.000 1053.555        0.000 1883.489    0.000 1883.489
876.00  1492.236  218.976    0.000  218.976      214.009 1051.939    0.000 1051.939        0.000 2199.560    0.000 2199.560
877.00  1352.205  231.494    0.000  231.494       39.775 1154.661    0.000 1154.661        0.000 1893.833    0.000 1893.833
878.00  1516.245  182.764    0.000  182.764       48.289 1248.650    0.000 1248.650        0.000 2229.405    0.000 2229.405
879.00  1638.602  182.119    0.000  182.119      161.434 1196.898    0.000 1196.898        0.000 2055.086    0.000 2055.086
880.00  1477.452  213.861    0.000  213.861      105.837 1184.614    0.000 1184.614        0.000 2161.347    0.000 2161.347
881.00  1535.388  206.038    0.000  206.038       46.952 1259.111    0.000 1259.111        0.000 2140.941    0.000 2140.941
882.00  1353.705  212.653    0.000  212.653       94.856 1170.835    0.000 1170.835        0.000 2083.943    0.000 2083.943
883.00  1453.069  210.116    0.000  210.116      159.447 1265.981    0.000 1265.981        0.000 2263.790    0.000 2263.790
884.00  1439.531  215.520    0.000  215.520       45.134 1367.801    0.000 1367.801        0.000 2602.386    0.000 2602.386
885.00  1473.459  242.420    0.000  242.420       75.139 1287.473    0.000 1287.473        0.000 2257.760    0.000 2257.760
886.00  1488.158  221.535    0.000  221.535      109.469 1341.472    0.000 1341.472        0.000 2537.848    0.000 2537.848
887.00  1380.965  279.870    0.000  279.870       29.745 1305.412    0.000 1305.412        0.000 2112.991    0.000 2112.991
888.00  1442.495  244.893    0.000  244.893       16.948 1213.845    0.000 1213.845        0.000 2118.919    0.000 2118.919
889.00  1397.670  215.443    0.000  215.443      213.490  932.714    0.000  932.714       50.769 1760.431    0.000 1760.431
890.00  1494.634  230.355    0.000  230.355      191.310 1041.695    0.000 1041.695       10.154 1802.045    0.000 1802.045
891.00  1322.265  247.433    0.000  247.433      128.665 1043.374    0.000 1043.374        0.000 1925.401    0.000 1925.401
892.00  1367.672  281.459    0.000  281.459      284.221 1026.444    0.000 1026.444       59.717 1898.263    0.000 1898.263
893.00  1460.858  207.757    0.000  207.757      228.104  991.717    0.000  991.717        0.000 1788.379    0.000 1788.379
894.00  1330.740  239.598    0.000  239.598      139.906  989.339    0.000  989.339        0.000 1218.956    0.000 1218.956
895.00  1380.561  183.967    0.000  183.967      111.112  994.050    0.000  994.050        0.000 1444.045    0.000 1444.045
896.00  1376.542  246.744    0.000  246.744      200.951  906.891    0.000  906.891        0.000 1263.595    0.000 1263.595
897.00  1412.831  164.717    0.000  164.717      165.799  975.625    0.000  975.625        0.000 1559.758    0.000 1559.758
898.00  1479.095  219.374    0.000  219.374      169.996 1075.463    0.000 1075.463        0.000 1850.306    0.000 1850.306
899.00  1456.982  198.808    0.000  198.808      185.647 1107.024    0.000 1107.024       30.462 1949.631    0.000 1949.631
900.00  1517.012  205.275    0.000  205.275      240.598  996.384    0.000  996.384        0.000 1787.065    0.000 1787.065
901.00  1456.518  192.130    0.000  192.130      171.552  985.920    0.000  985.920       19.906 1608.522    0.000 1608.522
902.00  1379.713  233.168    0.000  233.168      144.746  946.221    0.000  946.221        0.000 1784.343    0.000 1784.343
903.00  1423.589  203.951    0.000  203.951       26.415 1087.032    0.000 1087.032        0.000 1632.738    0.000 1632.738
904.00  1314.682  212.145    0.000  212.145       35.624  998.276    0.000  998.276        0.000 1459.420    0.000 1459.420
905.00  1238.916  241.099    0.000  241.099       55.727 1038.481    0.000 1038.481        0.000 1410.560    0.000 1410.560
906.00  1291.307  199.254    0.000  199.254       55.815 1043.589    0.000 1043.589        0.000 1696.980    0.000 1696.980
907.00  1328.270  216.096    0.000  216.096       90.141  982.836    0.000  982.836        0.000 1640.880    0.000 1640.880
908.00  1326.595  214.268    0.000  214.268      101.988  955.776    0.000  955.776        0.000 1562.970    0.000 1562.970
909.00  1348.442  234.751    0.000  234.751      108.516  945.370    0.000  945.370        0.000 1634.854    0.000 1634.854
910.00  1302.239  189.743    0.000  189.743        3.675  896.647    0.000  896.647        0.000 1268.918    0.000 1268.918
911.00  1372.189  211.335    0.000  211.335       93.037  972.860    0.000  972.860        0.000 1624.095    0.000 1624.095
912.00  1349.782  260.603    0.000  260.603       59.360 1024.046    0.000 1024.046        0.000 1453.793    0.000 1453.793
913.00  1349.905  238.472    0.000  238.472      110.680  988.377    0.000  988.377        0.000 1445.352    0.000 1445.352
914.00  1388.351  219.085    0.000  219.085      123.260  896.081    0.000  896.081        0.000 1391.870    0.000 1391.870
915.00  1265.053  232.279    0.000  232.279       78.598  913.454    0.000  913.454        0.000 1230.715    0.000 1230.715
916.00  1371.381  280.995    0.000  280.995       65.585 1003.556    0.000 1003.556        0.000 1592.428    0.000 1592.428
917.00  1277.128  283.050    0.000  283.050      100.863  940.348    0.000  940.348       20.006 1503.760    0.000 1503.760
918.00  1306.419  230.466    0.000  230.466       85.906  846.405    0.000  846.405        0.000 1393.377    0.000 1393.377
919.00  1342.632  227.846    0.000  227.846      131.604  941.644    0.000  941.644        0.000 1341.906    0.000 1341.906
920.00  1269.648  256.682    0.000  256.682      106.960  825.867    0.000  825.867        0.000 1232.324    0.000 1232.324
921.00  1435.824  214.179    0.000  214.179      118.504  890.676    0.000  890.676        0.000 1363.622    0.000 1363.622
922.00  1200.249  238.556    0.000  238.556       75.270  783.278    0.000  783.278        0.000 1050.158    0.000 1050.158
923.00  1251.625  201.052    0.000  201.052       56.289  865.548    0.000  865.548        0.000 1059.707    0.000 1059.707
924.00  1349.816  244.488    0.000  244.488      146.691  856.780    0.000  856.780        0.000 1379.602    0.000 1379.602
925.00  1376.937  234.008    0.000  234.008       75.228  904.550    0.000  904.550        0.000 1370.154    0.000 1370.154
926.00  1339.902  228.205    0.000  228.205       84.738  887.604    0.000  887.604        0.000 1401.722    0.000 1401.722
927.00  1388.851  218.708    0.000  218.708       96.023  878.614    0.000  878.614        0.000 1311.243    0.000 1311.243
928.00  1414.243  208.706    0.000  208.706      130.653  875.974    0.000  875.974       39.811 1422.531    0.000 1422.531
929.00  1352.448  227.936    0.000  227.936      168.870  847.487    0.000  847.487       10.154 1310.838    0.000 1310.838
930.00  1452.769  199.247    0.000  199.247      136.490  928.634    0.000  928.634       20.308 1282.893    0.000 1282.893
931.00  1345.610  235.853    0.000  235.853      102.637  844.368    0.000  844.368        0.000 1311.544    0.000 1311.544
932.00  1312.815  261.073    0.000  261.073      139.386  891.493    0.000  891.493       30.462 1211.513    0.000 1211.513
933.00  1337.920  237.666    0.000  237.666      130.134  864.218    0.000  864.218       40.616 1231.017    0.000 1231.017
934.00  1318.332  224.113    0.000  224.113      171.422  829.104    0.000  829.104       10.154 1261.072    0.000 1261.072
935.00  1312.402  239.580    0.000  239.580      108.993  889.029    0.000  889.029       10.154 1422.429    0.000 1422.429
936.00  1378.854  204.432    0.000  204.432      108.993  857.818    0.000  857.818        0.000 1241.169    0.000 1241.169
937.00  1311.848  199.725    0.000  199.725      156.248  837.231    0.000  837.231       70.273 1400.513    0.000 1400.513
938.00  1379.804  246.964    0.000  246.964      126.371  844.850    0.000  844.850       30.060 1351.954    0.000 1351.954
939.00  1306.330  254.247    0.000  254.247      128.708  843.289    0.000  843.289       20.308 1322.198    0.000 1322.198
940.00  1335.063  229.016    0.000  229.016      178.124  875.237    0.000  875.237       40.616 1483.856    0.000 1483.856
941.00  1305.978  210.557    0.000  210.557      124.297  875.236    0.000  875.236        0.000 1473.801    0.000 1473.801
942.00  1381.905  227.150    0.000  227.150      100.431  902.607    0.000  902.607        0.000 1231.517    0.000 1231.517
943.00  1286.443  217.689    0.000  217.689       83.052  808.531    0.000  808.531       20.308 1170.594    0.000 1170.594
944.00  1234.640  239.595    0.000  239.595      103.543  804.722    0.000  804.722       10.053 1362.207    0.000 1362.207
945.00  1320.522  205.950    0.000  205.950      115.002  818.089    0.000  818.089       60.923 1170.899    0.000 1170.899
946.00  1274.224  237.746    0.000  237.746      104.755  840.564    0.000  840.564        0.000 1301.588    0.000 1301.588
947.00  1301.532  217.262    0.000  217.262      143.537  882.630    0.000  882.630        0.000 1291.534    0.000 1291.534
948.00  1271.901  243.137    0.000  243.137       92.260  888.995    0.000  888.995       20.107 1352.159    0.000 1352.159
949.00  1353.575  235.631    0.000  235.631       69.607  907.450    0.000  907.450        0.000 1440.221    0.000 1440.221
950.00  1297.028  258.711    0.000  258.711       54.128  885.447    0.000  885.447        0.000 1413.078    0.000 1413.078
951.00  1346.907  224.855    0.000  224.855      108.343  932.131    0.000  932.131        0.000 1549.699    0.000 1549.699
952.00  1403.309  219.495    0.000  219.495       43.017  982.283    0.000  982.283        0.000 1561.361    0.000 1561.361
953.00  1369.574  225.658    0.000  225.658       35.236  951.759    0.000  951.759        0.000 1438.309    0.000 1438.309
954.00  1349.889  247.773    0.000  247.773      111.889  893.534    0.000  893.534        0.000 1458.325    0.000 1458.325
955.00  1443.742  191.811    0.000  191.811       81.625  939.058    0.000  939.058        0.000 1277.569    0.000 1277.569
956.00  1375.325  200.380    0.000  200.380       86.771  875.710    0.000  875.710        0.000 1488.981    0.000 1488.981
957.00  1418.593  210.637    0.000  210.637      191.095  854.620    0.000  854.620       10.154 1550.216    0.000 1550.216
958.00  1385.517  203.113    0.000  203.113       84.348  978.261    0.000  978.261        0.000 1532.917    0.000 1532.917
959.00  1432.246  231.942    0.000  231.942       76.567 1014.023    0.000 1014.023        0.000 1480.747    0.000 1480.747
960.00  1405.096  206.157    0.000  206.157      191.440  770.834    0.000  770.834        0.000 1442.843    0.000 1442.843
961.00  1355.814  211.329    0.000  211.329       96.499  948.345    0.000  948.345        0.000 1596.961    0.000 1596.961
962.00  1456.771  233.031    0.000  233.031      189.667  907.709    0.000  907.709        0.000 1628.730    0.000 1628.730
963.00  1315.385  193.442    0.000  193.442       43.233 1009.379    0.000 1009.379        0.000 1611.526    0.000 1611.526
964.00  1310.289  237.302    0.000  237.302       52.486  958.371    0.000  958.371        0.000 1451.983    0.000 1451.983
965.00  1398.774  223.900    0.000  223.900      100.865 1019.284    0.000 1019.284        0.000 1571.413    0.000 1571.413
966.00  1332.752  213.563    0.000  213.563       93.382  844.235    0.000  844.235        0.000 1372.363    0.000 1372.363
967.00  1319.007  242.013    0.000  242.013       73.066  989.768    0.000  989.768        0.000 1439.422    0.000 1439.422
968.00  1397.118  230.000    0.000  230.000       89.796  933.686    0.000  933.686        0.000 1664.812    0.000 1664.812
969.00  1329.157  270.414    0.000  270.414       39.471  974.020    0.000  974.020        0.000 1603.283    0.000 1603.283
970.00  1287.401  242.150    0.000  242.150       69.130  955.992    0.000  955.992        0.000 1623.793    0.000 1623.793
971.00  1409.438  231.863    0.000  231.863       48.636  922.918    0.000  922.918        0.000 1259.762    0.000 1259.762
972.00  1303.066  238.283    0.000  238.283       87.895  965.774    0.000  965.774        0.000 1332.656    0.000 1332.656
973.00  1358.384  221.980    0.000  221.980       58.625 1050.165    0.000 1050.165        0.000 1530.203    0.000 1530.203
974.00  1297.624  236.948    0.000  236.948       68.049  981.246    0.000  981.246        0.000 1411.971    0.000 1411.971
975.00  1412.575  209.149    0.000  209.149       63.857  961.748    0.000  961.748        0.000 1412.577    0.000 1412.577
976.00  1347.548  228.599    0.000  228.599      114.397  951.543    0.000  951.543        0.000 1490.491    0.000 1490.491
977.00  1342.494  235.280    0.000  235.280       28.014 1032.814    0.000 1032.814        0.000 1695.275    0.000 1695.275
978.00  1407.200  214.553    0.000  214.553       86.209 1026.771    0.000 1026.771        0.000 1572.424    0.000 1572.424
979.00  1338.587  217.381    0.000  217.381       71.076 1066.069    0.000 1066.069        0.000 1643.296    0.000 1643.296
980.00  1389.983  209.346    0.000  209.346       55.729  973.125    0.000  973.125        0.000 1563.077    0.000 1563.077
981.00  1362.201  225.290    0.000  225.290       57.069  944.850    0.000  944.850        0.000 1553.624    0.000 1553.624
982.00  1326.161  218.109    0.000  218.109       48.810  944.274    0.000  944.274        0.000 1675.063    0.000 1675.063
983.00  1325.333  229.688    0.000  229.688       13.143  965.211    0.000  965.211        0.000 1522.360    0.000 1522.360
984.00  1350.169  201.790    0.000  201.790       14.829 1015.395    0.000 1015.395        0.000 1594.740    0.000 1594.740
985.00  1286.611  314.909    0.000  314.909       11.414 1083.401    0.000 1083.401        0.000 1684.011    0.000 1684.011
986.00  1353.744  259.346    0.000  259.346       35.018 1057.422    0.000 1057.422        0.000 1571.215    0.000 1571.215
987.00  1333.830  199.854    0.000  199.854       92.129  920.457    0.000  920.457        0.000 1392.772    0.000 1392.772
988.00  1384.502  250.726    0.000  250.726       61.866 1052.704    0.000 1052.704        0.000 1421.318    0.000 1421.318
989.00  1418.177  245.378    0.000  245.378       52.486  995.767    0.000  995.767        0.000 1532.406    0.000 1532.406
990.00  1397.658  255.091    0.000  255.091        9.425  994.430    0.000  994.430        0.000 1482.245    0.000 1482.245
991.00  1383.007  211.832    0.000  211.832        3.675 1023.303    0.000 1023.303        0.000 1362.411    0.000 1362.411
992.00  1292.942  242.646    0.000  242.646       33.723  866.638    0.000  866.638        0.000 1312.045    0.000 1312.045
993.00  1347.808  244.173    0.000  244.173       48.595  911.344    0.000  911.344        0.000 1160.242    0.000 1160.242
994.00  1372.336  330.866    0.000  330.866      140.724  934.687    0.000  934.687       10.053 1361.508    0.000 1361.508
995.00  1291.942  248.096    0.000  248.096      128.923  825.265    0.000  825.265       30.462 1248.812    0.000 1248.812
996.00  1306.335  285.031    0.000  285.031      133.636  863.652    0.000  863.652       30.462 1260.172    0.000 1260.172
997.00  1345.663  247.528    0.000  247.528      103.674  768.368    0.000  768.368       10.154 1382.821    0.000 1382.821
998.00  1295.544  301.263    0.000  301.263      106.053  848.565    0.000  848.565       10.154 1321.797    0.000 1321.797
999.00  1281.471  285.849    0.000  285.849      112.754  832.656    0.000  832.656        0.000 1361.909    0.000 1361.909
1000.00  1337.989  290.687    0.000  290.687      129.356  831.705    0.000  831.705       30.462 1301.590    0.000 1301.590
1001.00  1401.359  216.887    0.000  216.887      122.912  878.698    0.000  878.698        0.000 1371.761    0.000 1371.761
1002.00  1398.560  186.706    0.000  186.706      169.261  753.843    0.000  753.843      121.646 1210.007    0.000 1210.007
1003.00  1359.452  187.395    0.000  187.395      107.782  843.808    0.000  843.808       19.906 1471.992    0.000 1471.992
1004.00  1363.428  167.643    0.000  167.643      114.916  811.129    0.000  811.129       10.154 1252.633    0.000 1252.633
1005.00  1468.090  146.230    0.000  146.230      131.168  924.485    0.000  924.485       40.212 1484.861    0.000 1484.861
1006.00  1482.487  151.241    0.000  151.241       36.317 1006.152    0.000 1006.152        0.000 1572.827    0.000 1572.827
1007.00  1398.942  144.667    0.000  144.667      122.611  834.903    0.000  834.903        0.000 1333.057    0.000 1333.057
1008.00  1427.633  150.356    0.000  150.356       59.793  944.462    0.000  944.462        0.000 1524.874    0.000 1524.874
1009.00  1574.480  136.487    0.000  136.487      135.928  842.516    0.000  842.516        0.000 1502.556    0.000 1502.556
1010.00  1426.026  231.851    0.000  231.851       74.968  926.176    0.000  926.176        0.000 1340.500    0.000 1340.500
1011.00  1445.434  145.522    0.000  145.522      126.891  834.080    0.000  834.080        0.000 1473.398    0.000 1473.398
1012.00  1432.235  217.347    0.000  217.347       89.321  999.653    0.000  999.653        0.000 1741.917    0.000 1741.917
1013.00  1484.142  183.162    0.000  183.162       79.074 1024.471    0.000 1024.471        0.000 1561.667    0.000 1561.667
1014.00  1508.789  177.966    0.000  177.966       95.243 1054.961    0.000 1054.961        0.000 1820.134    0.000 1820.134
1015.00  1461.745  224.534    0.000  224.534      109.641  957.564    0.000  957.564        0.000 1445.150    0.000 1445.150
1016.00  1572.284  204.323    0.000  204.323      100.000 1009.263    0.000 1009.263        0.000 1690.849    0.000 1690.849
1017.00  1414.207  178.585    0.000  178.585      106.831 1007.619    0.000 1007.619        0.000 2079.115    0.000 2079.115
1018.00  1481.275  206.237    0.000  206.237       95.632 1011.242    0.000 1011.242        0.000 1882.066    0.000 1882.066
1019.00  1408.585  211.821    0.000  211.821      102.637  978.553    0.000  978.553        0.000 1811.484    0.000 1811.484
1020.00  1410.094  190.342    0.000  190.342       89.234  930.540    0.000  930.540        0.000 1538.248    0.000 1538.248
1021.00  1469.425  193.155    0.000  193.155       85.041  954.005    0.000  954.005        0.000 1680.600    0.000 1680.600
1022.00  1534.428  136.994    0.000  136.994       97.493  924.395    0.000  924.395        0.000 1349.039    0.000 1349.039
1023.00  1430.041  187.020    0.000  187.020      109.165  955.442    0.000  955.442        0.000 1631.736    0.000 1631.736
1024.00  1508.245  152.338    0.000  152.338      101.211  950.574    0.000  950.574        0.000 1671.663    0.000 1671.663
1025.00  1533.918  161.441    0.000  161.441       74.794  983.108    0.000  983.108        0.000 1556.735    0.000 1556.735
1026.00  1522.463  195.415    0.000  195.415      132.856 1049.775    0.000 1049.775        0.000 1646.716    0.000 1646.716
1027.00  1448.281  204.926    0.000  204.926       79.895 1028.285    0.000 1028.285        0.000 1470.884    0.000 1470.884
1028.00  1485.717  234.787    0.000  234.787       97.795  959.798    0.000  959.798        0.000 1703.112    0.000 1703.112
1029.00  1426.580  225.094    0.000  225.094       81.150  954.179    0.000  954.179        0.000 1644.905    0.000 1644.905
1030.00  1375.318  258.707    0.000  258.707      117.422  985.002    0.000  985.002        0.000 1523.359    0.000 1523.359
1031.00  1504.554  221.148    0.000  221.148      148.249  945.621    0.000  945.621        9.953 1624.098    0.000 1624.098
1032.00  1413.906  203.540    0.000  203.540       82.532 1042.768    0.000 1042.768        0.000 1672.955    0.000 1672.955
1033.00  1408.611  200.535    0.000  200.535       55.772 1008.351    0.000 1008.351        0.000 1631.433    0.000 1631.433
1034.00  1513.872  223.869    0.000  223.869       75.918 1146.753    0.000 1146.753        0.000 1810.491    0.000 1810.491
1035.00  1539.423  179.289    0.000  179.289       51.059 1123.447    0.000 1123.447        0.000 1803.754    0.000 1803.754
1036.00  1455.874  228.415    0.000  228.415       61.738 1091.315    0.000 1091.315        0.000 1748.457    0.000 1748.457
1037.00  1547.551  184.161    0.000  184.161       84.738 1112.673    0.000 1112.673        0.000 1963.693    0.000 1963.693
1038.00  1495.019  174.729    0.000  174.729       88.716 1070.484    0.000 1070.484        0.000 1761.526    0.000 1761.526
1039.00  1546.847  188.725    0.000  188.725      102.032 1133.383    0.000 1133.383        0.000 1839.235    0.000 1839.235
1040.00  1532.547  190.943    0.000  190.943      123.951 1058.377    0.000 1058.377        0.000 1824.461    0.000 1824.461
1041.00  1505.141  145.246    0.000  145.246       85.040  982.932    0.000  982.932        0.000 1623.900    0.000 1623.900
1042.00  1489.256  174.536    0.000  174.536      153.131 1034.037    0.000 1034.037        0.000 1824.063    0.000 1824.063
1043.00  1484.164  177.357    0.000  177.357       93.818  947.092    0.000  947.092        0.000 1312.249    0.000 1312.249
1044.00  1391.724  220.709    0.000  220.709      112.235 1008.259    0.000 1008.259        0.000 1701.609    0.000 1701.609
1045.00  1491.836  188.911    0.000  188.911      137.268 1089.857    0.000 1089.857        0.000 1908.918    0.000 1908.918
1046.00  1544.009  156.904    0.000  156.904      126.846  956.077    0.000  956.077        0.000 1692.058    0.000 1692.058
1047.00  1566.140  133.634    0.000  133.634       80.803  970.992    0.000  970.992        0.000 1554.225    0.000 1554.225
1048.00  1509.127  162.894    0.000  162.894      109.252 1002.567    0.000 1002.567        0.000 1420.425    0.000 1420.425
1049.00  1488.295  186.252    0.000  186.252      158.234  982.283    0.000  982.283        0.000 1862.456    0.000 1862.456
1050.00  1555.539  159.144    0.000  159.144      151.750 1000.481    0.000 1000.481        0.000 1793.395    0.000 1793.395
