# Supplementary material for: N-Glycans modulate tilting of HIV-1 envelope glycoprotein
Source: Nat Commun. 2026 Apr 15;17:5206. doi: 10.1038/s41467-026-71874-2 (PMC13254402; doi:10.1038/s41467-026-71874-2)
Supplement: Supplementary file 8 — Source Data [file 41467_2026_71874_MOESM8_ESM.zip › source_data/1_Main_Text_Figures/4_Figure_5/3_Raw_data/CD4/CD4.A.5.txt]

#ASA ANALYSIS
#SIM_TIME  ASA1.4 TotOccl1.4 ShldMem1.4 ShldGly1.4   ASA7.2 TotOccl7.2 ShldMem7.2 ShldGly7.2   ASA18.6 TotOccl18.6 ShldMem18.6 ShldGly18.6

  0.00  1526.022  236.084    0.000  236.084       58.754 1103.893    0.000 1103.893        0.000 1873.313    0.000 1873.313
  1.00  1456.064  129.421    0.000  129.421      202.113 1034.637    0.000 1034.637        0.000 2016.484    0.000 2016.484
  2.00  1557.341  141.124    0.000  141.124      220.879 1159.768    0.000 1159.768        0.000 2418.314    0.000 2418.314
  3.00  1527.580  135.119    0.000  135.119      116.817 1256.711    0.000 1256.711        0.000 2300.876    0.000 2300.876
  4.00  1535.369  166.813    0.000  166.813      101.296 1257.392    0.000 1257.392        0.000 2136.618    0.000 2136.618
  5.00  1519.030  126.027    0.000  126.027       89.190 1188.510    0.000 1188.510        0.000 2196.028    0.000 2196.028
  6.00  1468.489  174.883    0.000  174.883       32.166 1195.218    0.000 1195.218        0.000 2383.829    0.000 2383.829
  7.00  1425.944  112.704    0.000  112.704       78.772 1055.235    0.000 1055.235        0.000 2046.948    0.000 2046.948
  8.00  1582.284  124.874    0.000  124.874       87.636 1034.477    0.000 1034.477        0.000 1997.785    0.000 1997.785
  9.00  1526.120  161.238    0.000  161.238      122.526  996.949    0.000  996.949        0.000 1614.758    0.000 1614.758
 10.00  1544.378  149.866    0.000  149.866       99.998 1141.052    0.000 1141.052        0.000 1879.866    0.000 1879.866
 11.00  1472.909  197.213    0.000  197.213      136.660 1114.076    0.000 1114.076        0.000 1818.947    0.000 1818.947
 12.00  1491.790  170.345    0.000  170.345      156.679 1044.293    0.000 1044.293        0.000 1618.175    0.000 1618.175
 13.00  1613.320  120.524    0.000  120.524      127.627 1177.234    0.000 1177.234        0.000 1736.305    0.000 1736.305
 14.00  1512.412  152.418    0.000  152.418       51.276 1167.461    0.000 1167.461        0.000 1941.489    0.000 1941.489
 15.00  1430.556  190.683    0.000  190.683       44.488 1103.960    0.000 1103.960        0.000 1607.726    0.000 1607.726
 16.00  1551.187  178.046    0.000  178.046      126.585 1101.883    0.000 1101.883        0.000 1987.536    0.000 1987.536
 17.00  1621.064  154.146    0.000  154.146       95.330 1171.833    0.000 1171.833        0.000 2010.460    0.000 2010.460
 18.00  1460.315  207.896    0.000  207.896       77.043 1183.237    0.000 1183.237        0.000 1825.877    0.000 1825.877
 19.00  1498.681  175.577    0.000  175.577       36.490 1131.059    0.000 1131.059        0.000 1822.058    0.000 1822.058
 20.00  1581.101  219.346    0.000  219.346       47.471 1043.082    0.000 1043.082        0.000 1835.026    0.000 1835.026
 21.00  1445.862  234.145    0.000  234.145       11.241 1099.157    0.000 1099.157        0.000 1770.787    0.000 1770.787
 22.00  1466.428  266.628    0.000  266.628       47.428 1085.529    0.000 1085.529        0.000 1783.852    0.000 1783.852
 23.00  1409.711  249.733    0.000  249.733       47.385 1072.961    0.000 1072.961        0.000 1922.186    0.000 1922.186
 24.00  1418.864  254.789    0.000  254.789        7.350 1094.735    0.000 1094.735        0.000 1689.644    0.000 1689.644
 25.00  1455.667  276.985    0.000  276.985       74.536 1135.940    0.000 1135.940        0.000 2121.740    0.000 2121.740
 26.00  1410.900  233.811    0.000  233.811      120.579  979.479    0.000  979.479        0.000 1777.717    0.000 1777.717
 27.00  1434.083  233.693    0.000  233.693      139.343 1096.086    0.000 1096.086        0.000 1735.592    0.000 1735.592
 28.00  1450.450  219.071    0.000  219.071      129.916 1130.542    0.000 1130.542        0.000 2124.655    0.000 2124.655
 29.00  1392.560  222.279    0.000  222.279      259.837 1070.830    0.000 1070.830       20.308 1913.139    0.000 1913.139
 30.00  1434.337  168.247    0.000  168.247       42.629 1118.606    0.000 1118.606        0.000 1827.280    0.000 1827.280
 31.00  1420.551  194.202    0.000  194.202       44.185 1102.138    0.000 1102.138        0.000 1878.951    0.000 1878.951
 32.00  1450.312  170.230    0.000  170.230       27.238 1253.893    0.000 1253.893        0.000 2024.931    0.000 2024.931
 33.00  1401.574  172.074    0.000  172.074       33.160 1062.710    0.000 1062.710        0.000 1938.676    0.000 1938.676
 34.00  1252.913  294.085    0.000  294.085       24.513 1131.593    0.000 1131.593        0.000 1942.699    0.000 1942.699
 35.00  1404.227  229.334    0.000  229.334       54.562 1117.146    0.000 1117.146        0.000 1924.102    0.000 1924.102
 36.00  1333.697  251.662    0.000  251.662      148.985 1025.571    0.000 1025.571        0.000 1743.743    0.000 1743.743
 37.00  1393.468  271.621    0.000  271.621      154.519 1292.462    0.000 1292.462        0.000 2098.026    0.000 2098.026
 38.00  1310.700  295.104    0.000  295.104        0.000 1301.195    0.000 1301.195        0.000 2103.251    0.000 2103.251
 39.00  1357.409  231.146    0.000  231.146       42.197 1167.036    0.000 1167.036        0.000 2150.099    0.000 2150.099
 40.00  1425.668  244.992    0.000  244.992       92.044 1208.491    0.000 1208.491        0.000 2238.370    0.000 2238.370
 41.00  1273.668  226.774    0.000  226.774       41.373 1177.117    0.000 1177.117        0.000 2184.586    0.000 2184.586
 42.00  1409.864  185.084    0.000  185.084      149.676 1265.602    0.000 1265.602        0.000 2249.019    0.000 2249.019
 43.00  1385.052  187.517    0.000  187.517       96.064 1025.316    0.000 1025.316        0.000 1962.002    0.000 1962.002
 44.00  1456.287  223.936    0.000  223.936       60.570 1210.967    0.000 1210.967        0.000 2156.035    0.000 2156.035
 45.00  1390.723  245.016    0.000  245.016       31.820 1113.996    0.000 1113.996        0.000 1630.443    0.000 1630.443
 46.00  1352.776  304.734    0.000  304.734        0.000 1144.946    0.000 1144.946        0.000 1714.689    0.000 1714.689
 47.00  1357.436  318.015    0.000  318.015       31.428 1179.477    0.000 1179.477        0.000 1996.479    0.000 1996.479
 48.00  1217.665  427.418    0.000  427.418        0.000 1284.116    0.000 1284.116        0.000 2266.520    0.000 2266.520
 49.00  1207.100  380.373    0.000  380.373       13.012 1205.042    0.000 1205.042        0.000 2131.200    0.000 2131.200
 50.00  1373.174  364.790    0.000  364.790       35.278 1303.528    0.000 1303.528        0.000 2133.312    0.000 2133.312
 51.00  1339.254  336.403    0.000  336.403        0.000 1128.778    0.000 1128.778        0.000 1992.466    0.000 1992.466
 52.00  1455.187  363.842    0.000  363.842       10.895 1307.201    0.000 1307.201        0.000 2073.293    0.000 2073.293
 53.00  1411.604  330.952    0.000  330.952        7.436 1246.067    0.000 1246.067        0.000 2006.636    0.000 2006.636
 54.00  1505.270  213.598    0.000  213.598       78.641 1159.861    0.000 1159.861        0.000 2252.946    0.000 2252.946
 55.00  1443.318  258.622    0.000  258.622       87.807 1150.909    0.000 1150.909        0.000 2085.859    0.000 2085.859
 56.00  1517.992  167.802    0.000  167.802       13.316 1069.364    0.000 1069.364        0.000 1778.324    0.000 1778.324
 57.00  1612.447  175.615    0.000  175.615      114.607 1225.575    0.000 1225.575        0.000 1932.345    0.000 1932.345
 58.00  1505.720  157.425    0.000  157.425       76.476 1164.701    0.000 1164.701        0.000 1993.670    0.000 1993.670
 59.00  1642.127  172.995    0.000  172.995       45.915 1230.338    0.000 1230.338        0.000 2216.855    0.000 2216.855
 60.00  1539.129  181.121    0.000  181.121       41.720 1169.884    0.000 1169.884        0.000 2258.773    0.000 2258.773
 61.00  1630.301  171.466    0.000  171.466       66.407 1146.175    0.000 1146.175        0.000 2160.138    0.000 2160.138
 62.00  1402.490  198.402    0.000  198.402       11.414 1194.098    0.000 1194.098        0.000 2085.751    0.000 2085.751
 63.00  1628.726  165.700    0.000  165.700      170.083 1293.761    0.000 1293.761        0.000 2545.194    0.000 2545.194
 64.00  1607.800  145.360    0.000  145.360      151.190 1171.277    0.000 1171.277        0.000 2507.998    0.000 2507.998
 65.00  1600.621  149.447    0.000  149.447      114.781 1204.983    0.000 1204.983        0.000 2290.127    0.000 2290.127
 66.00  1508.239  189.257    0.000  189.257       54.129 1188.263    0.000 1188.263        0.000 2021.109    0.000 2021.109
 67.00  1593.164  188.800    0.000  188.800      109.166 1175.164    0.000 1175.164        0.000 2187.293    0.000 2187.293
 68.00  1596.954  169.031    0.000  169.031      163.250 1242.602    0.000 1242.602        0.000 2342.012    0.000 2342.012
 69.00  1470.967  207.223    0.000  207.223      121.575 1210.524    0.000 1210.524        0.000 2411.078    0.000 2411.078
 70.00  1507.008  266.156    0.000  266.156      151.230 1240.351    0.000 1240.351        0.000 2328.740    0.000 2328.740
 71.00  1532.541  139.693    0.000  139.693      301.254 1131.350    0.000 1131.350        0.000 2604.395    0.000 2604.395
 72.00  1662.522  154.603    0.000  154.603      260.137 1210.174    0.000 1210.174        0.000 2640.385    0.000 2640.385
 73.00  1630.262  149.550    0.000  149.550      194.466 1168.501    0.000 1168.501       10.154 2394.184    0.000 2394.184
 74.00  1625.091  189.761    0.000  189.761      166.621 1179.064    0.000 1179.064        0.000 2264.508    0.000 2264.508
 75.00  1640.303  182.442    0.000  182.442      194.414 1226.939    0.000 1226.939        0.000 2437.397    0.000 2437.397
 76.00  1679.840  199.769    0.000  199.769      145.526 1243.164    0.000 1243.164        0.000 2430.576    0.000 2430.576
 77.00  1554.049  228.071    0.000  228.071       24.124 1329.587    0.000 1329.587        0.000 2374.684    0.000 2374.684
 78.00  1444.011  229.117    0.000  229.117        5.707 1152.062    0.000 1152.062        0.000 1837.630    0.000 1837.630
 79.00  1524.227  213.937    0.000  213.937       20.493 1307.625    0.000 1307.625        0.000 2470.585    0.000 2470.585
 80.00  1470.151  248.133    0.000  248.133      107.909 1142.041    0.000 1142.041        0.000 2553.323    0.000 2553.323
 81.00  1428.066  240.749    0.000  240.749       40.034 1292.493    0.000 1292.493        0.000 2505.477    0.000 2505.477
 82.00  1478.853  199.493    0.000  199.493      164.895 1336.659    0.000 1336.659        0.000 2507.204    0.000 2507.204
 83.00  1485.549  246.006    0.000  246.006       34.889 1327.770    0.000 1327.770        0.000 2753.994    0.000 2753.994
 84.00  1419.138  275.229    0.000  275.229       26.068 1323.830    0.000 1323.830        0.000 2584.586    0.000 2584.586
 85.00  1383.202  312.257    0.000  312.257       52.875 1307.279    0.000 1307.279        0.000 2651.248    0.000 2651.248
 86.00  1425.636  307.630    0.000  307.630       75.745 1303.986    0.000 1303.986        0.000 2642.905    0.000 2642.905
 87.00  1392.392  289.551    0.000  289.551       22.438 1341.431    0.000 1341.431        0.000 2510.396    0.000 2510.396
 88.00  1324.397  363.739    0.000  363.739       81.064 1233.650    0.000 1233.650        0.000 2430.280    0.000 2430.280
 89.00  1484.657  267.394    0.000  267.394      158.151 1245.663    0.000 1245.663        0.000 2651.143    0.000 2651.143
 90.00  1423.992  317.454    0.000  317.454      219.888 1273.382    0.000 1273.382        0.000 2871.517    0.000 2871.517
 91.00  1521.415  249.705    0.000  249.705      229.570 1100.451    0.000 1100.451        0.000 2355.585    0.000 2355.585
 92.00  1423.056  231.938    0.000  231.938      156.461 1401.143    0.000 1401.143        0.000 2606.105    0.000 2606.105
 93.00  1421.356  248.724    0.000  248.724      147.514 1238.754    0.000 1238.754        0.000 2364.531    0.000 2364.531
 94.00  1421.022  257.268    0.000  257.268      220.754 1194.464    0.000 1194.464       79.623 2365.452    0.000 2365.452
 95.00  1333.227  293.388    0.000  293.388      142.673 1151.790    0.000 1151.790        0.000 2273.965    0.000 2273.965
 96.00  1468.273  263.812    0.000  263.812       91.570 1211.181    0.000 1211.181        0.000 2103.550    0.000 2103.550
 97.00  1492.805  291.714    0.000  291.714      154.346 1338.614    0.000 1338.614        0.000 2426.550    0.000 2426.550
 98.00  1446.327  266.274    0.000  266.274      145.176 1158.389    0.000 1158.389        0.000 1835.132    0.000 1835.132
 99.00  1515.641  275.126    0.000  275.126      288.196 1101.032    0.000 1101.032       29.858 2328.555    0.000 2328.555
100.00  1502.478  218.838    0.000  218.838       57.242 1240.464    0.000 1240.464        0.000 2459.449    0.000 2459.449
101.00  1499.465  238.752    0.000  238.752       86.296 1162.170    0.000 1162.170        9.953 2360.024    0.000 2360.024
102.00  1439.769  168.797    0.000  168.797      138.436 1190.939    0.000 1190.939        0.000 1811.897    0.000 1811.897
103.00  1507.091  162.280    0.000  162.280      107.436 1309.337    0.000 1309.337        0.000 2315.554    0.000 2315.554
104.00  1389.253  181.526    0.000  181.526      158.836 1142.074    0.000 1142.074        0.000 2226.785    0.000 2226.785
105.00  1413.550  239.499    0.000  239.499       56.115 1270.779    0.000 1270.779        0.000 2254.431    0.000 2254.431
106.00  1370.438  292.000    0.000  292.000       12.711 1289.553    0.000 1289.553        0.000 2012.361    0.000 2012.361
107.00  1513.512  298.793    0.000  298.793      123.346 1346.186    0.000 1346.186        0.000 2116.409    0.000 2116.409
108.00  1539.468  262.510    0.000  262.510      149.719 1321.107    0.000 1321.107        0.000 2604.299    0.000 2604.299
109.00  1444.050  296.394    0.000  296.394      247.427 1239.578    0.000 1239.578        0.000 2481.452    0.000 2481.452
110.00  1583.403  278.939    0.000  278.939      259.621 1268.492    0.000 1268.492        0.000 2527.589    0.000 2527.589
111.00  1494.188  366.652    0.000  366.652      288.932 1290.371    0.000 1290.371        0.000 2754.598    0.000 2754.598
112.00  1423.514  291.323    0.000  291.323       90.012 1309.090    0.000 1309.090        0.000 2415.902    0.000 2415.902
113.00  1434.620  245.754    0.000  245.754      164.072 1161.098    0.000 1161.098        0.000 2397.301    0.000 2397.301
114.00  1482.849  244.890    0.000  244.890      159.185 1163.609    0.000 1163.609        0.000 2229.811    0.000 2229.811
115.00  1394.491  194.244    0.000  194.244       82.490 1173.166    0.000 1173.166        0.000 1799.023    0.000 1799.023
116.00  1499.959  219.603    0.000  219.603      168.699 1152.713    0.000 1152.713        0.000 2282.796    0.000 2282.796
117.00  1550.803  192.421    0.000  192.421      213.011 1088.339    0.000 1088.339        0.000 2186.178    0.000 2186.178
118.00  1508.288  225.403    0.000  225.403      258.884 1227.337    0.000 1227.337        0.000 2279.784    0.000 2279.784
119.00  1476.230  226.217    0.000  226.217      211.630 1073.766    0.000 1073.766        0.000 1926.104    0.000 1926.104
120.00  1499.486  237.124    0.000  237.124      221.180 1139.703    0.000 1139.703        0.000 2056.391    0.000 2056.391
121.00  1595.142  249.448    0.000  249.448      207.522 1209.567    0.000 1209.567        0.000 2124.258    0.000 2124.258
122.00  1504.451  211.191    0.000  211.191      219.320 1154.223    0.000 1154.223        0.000 2042.917    0.000 2042.917
123.00  1405.437  263.928    0.000  263.928      258.360  993.585    0.000  993.585        0.000 1840.358    0.000 1840.358
124.00  1475.819  202.934    0.000  202.934      191.872 1181.167    0.000 1181.167        0.000 2115.817    0.000 2115.817
125.00  1526.014  198.508    0.000  198.508      163.768 1178.536    0.000 1178.536        0.000 2076.714    0.000 2076.714
126.00  1475.775  227.258    0.000  227.258      112.318 1234.341    0.000 1234.341        0.000 2044.834    0.000 2044.834
127.00  1458.254  294.994    0.000  294.994       67.228 1329.934    0.000 1329.934        0.000 2187.092    0.000 2187.092
128.00  1436.422  236.253    0.000  236.253       55.513 1134.429    0.000 1134.429        0.000 1965.009    0.000 1965.009
129.00  1424.057  278.946    0.000  278.946      140.165 1277.280    0.000 1277.280        0.000 2294.669    0.000 2294.669
130.00  1485.792  231.889    0.000  231.889      130.826 1168.537    0.000 1168.537        0.000 1953.550    0.000 1953.550
131.00  1356.418  262.739    0.000  262.739       75.140 1285.740    0.000 1285.740        0.000 2031.862    0.000 2031.862
132.00  1522.268  123.980    0.000  123.980      255.901 1230.097    0.000 1230.097        0.000 2211.113    0.000 2211.113
133.00  1502.905  171.933    0.000  171.933       37.094 1314.711    0.000 1314.711        0.000 2204.476    0.000 2204.476
134.00  1360.444  220.906    0.000  220.906      105.054 1177.053    0.000 1177.053        0.000 2090.167    0.000 2090.167
135.00  1342.839  193.995    0.000  193.995      151.318 1196.203    0.000 1196.203        0.000 2290.833    0.000 2290.833
136.00  1399.720  154.627    0.000  154.627      223.517 1169.236    0.000 1169.236        0.000 2243.891    0.000 2243.891
137.00  1458.852  188.629    0.000  188.629      286.121 1113.053    0.000 1113.053       71.077 1965.228    0.000 1965.228
138.00  1482.521  196.501    0.000  196.501      221.570 1338.444    0.000 1338.444       30.260 2193.717    0.000 2193.717
139.00  1415.868  243.768    0.000  243.768      127.238 1233.575    0.000 1233.575        0.000 2203.383    0.000 2203.383
140.00  1396.987  253.392    0.000  253.392      205.794 1254.028    0.000 1254.028       19.906 2113.508    0.000 2113.508
141.00  1370.379  330.265    0.000  330.265      164.290 1141.540    0.000 1141.540        0.000 1842.374    0.000 1842.374
142.00  1361.442  260.107    0.000  260.107      210.896 1066.791    0.000 1066.791      139.339 1697.205    0.000 1697.205
143.00  1314.141  328.891    0.000  328.891       88.284 1128.488    0.000 1128.488        0.000 1578.073    0.000 1578.073
144.00  1164.731  442.022    0.000  442.022      109.642 1078.510    0.000 1078.510        0.000 1697.808    0.000 1697.808
145.00  1229.594  355.511    0.000  355.511      110.852 1099.989    0.000 1099.989        0.000 1587.016    0.000 1587.016
146.00  1258.452  370.104    0.000  370.104      149.417 1030.123    0.000 1030.123       60.923 1569.724    0.000 1569.724
147.00  1238.833  423.718    0.000  423.718      150.541 1131.084    0.000 1131.084       60.923 1807.089    0.000 1807.089
148.00  1281.270  302.246    0.000  302.246       85.431 1118.671    0.000 1118.671        0.000 1882.287    0.000 1882.287
149.00  1182.729  361.815    0.000  361.815      124.774 1059.997    0.000 1059.997        0.000 1843.677    0.000 1843.677
150.00  1283.169  324.234    0.000  324.234      240.123  990.438    0.000  990.438       39.811 1674.384    0.000 1674.384
151.00  1288.797  317.477    0.000  317.477      176.482 1085.413    0.000 1085.413       59.717 1585.407    0.000 1585.407
152.00  1347.643  296.990    0.000  296.990      273.845  971.238    0.000  971.238      159.647 1313.968    0.000 1313.968
153.00  1428.660  244.259    0.000  244.259      171.812 1049.232    0.000 1049.232       90.983 1683.729    0.000 1683.729
154.00  1474.221  230.443    0.000  230.443      189.539 1114.555    0.000 1114.555        0.000 1671.162    0.000 1671.162
155.00  1454.368  278.729    0.000  278.729      136.101 1212.220    0.000 1212.220        0.000 2093.499    0.000 2093.499
156.00  1407.562  271.318    0.000  271.318       49.114 1175.999    0.000 1175.999        0.000 1670.361    0.000 1670.361
157.00  1431.035  265.778    0.000  265.778      132.556 1091.820    0.000 1091.820        0.000 1543.185    0.000 1543.185
158.00  1469.362  241.089    0.000  241.089      207.826 1131.992    0.000 1131.992      109.481 1827.797    0.000 1827.797
159.00  1376.516  281.996    0.000  281.996      201.558 1077.865    0.000 1077.865       39.811 1669.158    0.000 1669.158
160.00  1426.368  239.131    0.000  239.131      182.362 1036.355    0.000 1036.355       89.575 1659.304    0.000 1659.304
161.00  1385.686  246.661    0.000  246.661      109.296 1091.906    0.000 1091.906        9.953 1800.955    0.000 1800.955
162.00  1349.629  264.958    0.000  264.958       98.228 1191.776    0.000 1191.776        0.000 2029.666    0.000 2029.666
163.00  1423.010  259.145    0.000  259.145      290.534 1059.696    0.000 1059.696      180.156 1628.741    0.000 1628.741
164.00  1426.155  228.993    0.000  228.993      180.286 1174.995    0.000 1174.995        0.000 1957.276    0.000 1957.276
165.00  1534.572  242.197    0.000  242.197      261.826 1071.292    0.000 1071.292        0.000 1893.146    0.000 1893.146
166.00  1516.640  155.836    0.000  155.836      143.451 1149.921    0.000 1149.921        0.000 2033.985    0.000 2033.985
167.00  1497.078  208.527    0.000  208.527      265.717 1102.752    0.000 1102.752      101.338 1864.891    0.000 1864.891
168.00  1479.595  214.391    0.000  214.391      161.955 1131.511    0.000 1131.511        9.953 1774.715    0.000 1774.715
169.00  1261.652  301.456    0.000  301.456       71.942 1124.191    0.000 1124.191        0.000 1574.345    0.000 1574.345
170.00  1268.964  256.735    0.000  256.735       46.261 1063.630    0.000 1063.630        0.000 1488.996    0.000 1488.996
171.00  1423.832  167.295    0.000  167.295      117.165 1068.132    0.000 1068.132        0.000 1568.120    0.000 1568.120
172.00  1411.533  212.849    0.000  212.849       79.940 1075.746    0.000 1075.746        0.000 1430.491    0.000 1430.491
173.00  1429.362  135.626    0.000  135.626      155.815 1057.412    0.000 1057.412        0.000 1619.190    0.000 1619.190
174.00  1398.279  208.189    0.000  208.189      265.890 1063.281    0.000 1063.281        0.000 1884.092    0.000 1884.092
175.00  1321.069  293.990    0.000  293.990      197.234 1040.759    0.000 1040.759        0.000 1813.520    0.000 1813.520
176.00  1403.901  201.271    0.000  201.271      189.020  895.153    0.000  895.153       20.308 1283.508    0.000 1283.508
177.00  1408.338  241.856    0.000  241.856      204.152 1090.042    0.000 1090.042       29.858 1445.366    0.000 1445.366
178.00  1589.532  191.214    0.000  191.214      187.290 1133.055    0.000 1133.055        9.953 1878.056    0.000 1878.056
179.00  1386.569  256.092    0.000  256.092      206.400 1011.966    0.000 1011.966      199.056 1572.140    0.000 1572.140
180.00  1414.100  257.520    0.000  257.520      255.988 1187.955    0.000 1187.955       60.722 1991.754    0.000 1991.754
181.00  1503.412  249.157    0.000  249.157      178.295 1177.751    0.000 1177.751       19.906 2052.578    0.000 2052.578
182.00  1525.106  208.502    0.000  208.502      147.083 1316.738    0.000 1316.738        0.000 2286.714    0.000 2286.714
183.00  1442.388  239.764    0.000  239.764      260.529 1270.445    0.000 1270.445      140.345 2359.309    0.000 2359.309
184.00  1476.102  270.173    0.000  270.173      168.095 1200.454    0.000 1200.454        0.000 1915.351    0.000 1915.351
185.00  1434.690  167.585    0.000  167.585      125.898 1261.836    0.000 1261.836        0.000 2377.188    0.000 2377.188
186.00  1480.990  164.515    0.000  164.515      284.739 1232.128    0.000 1232.128      142.154 2422.224    0.000 2422.224
187.00  1397.631  195.645    0.000  195.645      276.308 1205.201    0.000 1205.201        0.000 2570.612    0.000 2570.612
188.00  1433.788  186.422    0.000  186.422      156.766 1333.519    0.000 1333.519        0.000 2522.961    0.000 2522.961
189.00  1357.742  229.658    0.000  229.658      260.530 1199.105    0.000 1199.105        0.000 2487.781    0.000 2487.781
190.00  1474.503  139.610    0.000  139.610      238.132 1180.171    0.000 1180.171        0.000 2606.411    0.000 2606.411
191.00  1388.475  217.880    0.000  217.880      299.354 1190.412    0.000 1190.412        9.953 2430.780    0.000 2430.780
192.00  1449.798  163.073    0.000  163.073      293.993 1072.735    0.000 1072.735       90.782 2328.837    0.000 2328.837
193.00  1357.989  192.867    0.000  192.867      369.219 1144.669    0.000 1144.669       20.107 2491.697    0.000 2491.697
194.00  1421.620  186.457    0.000  186.457      239.517 1273.980    0.000 1273.980       10.154 2442.832    0.000 2442.832
195.00  1493.927  166.736    0.000  166.736      248.424 1326.472    0.000 1326.472       10.154 2738.413    0.000 2738.413
196.00  1491.883  154.865    0.000  154.865      337.097 1238.965    0.000 1238.965        0.000 2918.969    0.000 2918.969
197.00  1441.781  184.690    0.000  184.690      271.034 1301.230    0.000 1301.230        0.000 2643.514    0.000 2643.514
198.00  1400.500  205.668    0.000  205.668      188.371 1375.973    0.000 1375.973        0.000 2706.245    0.000 2706.245
199.00  1409.847  233.563    0.000  233.563      156.681 1398.888    0.000 1398.888        0.000 2472.706    0.000 2472.706
200.00  1467.907  228.467    0.000  228.467      262.256 1386.610    0.000 1386.610        0.000 2959.691    0.000 2959.691
201.00  1414.142  219.518    0.000  219.518      119.326 1374.161    0.000 1374.161        0.000 2630.034    0.000 2630.034
202.00  1411.544  174.320    0.000  174.320      153.568 1379.516    0.000 1379.516        0.000 2600.474    0.000 2600.474
203.00  1315.471  223.394    0.000  223.394      250.758 1166.636    0.000 1166.636        0.000 2792.395    0.000 2792.395
204.00  1474.568  210.044    0.000  210.044      181.063 1273.722    0.000 1273.722        0.000 2582.879    0.000 2582.879
205.00  1345.906  174.847    0.000  174.847       78.859 1332.389    0.000 1332.389        0.000 2460.330    0.000 2460.330
206.00  1408.403  170.236    0.000  170.236      156.248 1282.244    0.000 1282.244        0.000 2593.540    0.000 2593.540
207.00  1291.388  267.328    0.000  267.328       80.243 1303.254    0.000 1303.254        0.000 2458.624    0.000 2458.624
208.00  1263.205  343.458    0.000  343.458       50.325 1292.487    0.000 1292.487        0.000 2461.738    0.000 2461.738
209.00  1321.088  301.687    0.000  301.687      119.499 1361.841    0.000 1361.841        0.000 2573.641    0.000 2573.641
210.00  1334.222  174.395    0.000  174.395      153.136 1299.657    0.000 1299.657        0.000 2595.844    0.000 2595.844
211.00  1394.035  224.206    0.000  224.206      168.353 1263.700    0.000 1263.700        0.000 2431.584    0.000 2431.584
212.00  1359.206  242.741    0.000  242.741      208.735 1194.390    0.000 1194.390       19.906 2618.070    0.000 2618.070
213.00  1384.897  224.290    0.000  224.290      247.732 1191.188    0.000 1191.188        0.000 2543.474    0.000 2543.474
214.00  1346.145  250.186    0.000  250.186      300.562 1200.573    0.000 1200.573        0.000 2488.082    0.000 2488.082
215.00  1348.137  213.032    0.000  213.032      212.494 1322.019    0.000 1322.019        0.000 2549.211    0.000 2549.211
216.00  1450.581  216.224    0.000  216.224      175.529 1263.820    0.000 1263.820        0.000 2476.818    0.000 2476.818
217.00  1421.675  212.069    0.000  212.069      198.964 1283.840    0.000 1283.840        0.000 2725.137    0.000 2725.137
218.00  1350.085  231.980    0.000  231.980      182.448 1243.157    0.000 1243.157        0.000 2602.583    0.000 2602.583
219.00  1327.113  247.934    0.000  247.934      135.842 1257.208    0.000 1257.208        0.000 2565.292    0.000 2565.292
220.00  1383.617  252.413    0.000  252.413       41.503 1447.175    0.000 1447.175        0.000 2730.664    0.000 2730.664
221.00  1386.472  249.118    0.000  249.118      135.798 1253.883    0.000 1253.883        0.000 2526.686    0.000 2526.686
222.00  1553.103  239.344    0.000  239.344      199.051 1314.498    0.000 1314.498        0.000 2745.750    0.000 2745.750
223.00  1388.592  258.497    0.000  258.497      242.457 1225.210    0.000 1225.210        0.000 2724.631    0.000 2724.631
224.00  1438.235  195.384    0.000  195.384      363.122 1080.028    0.000 1080.028      151.102 2412.066    0.000 2412.066
225.00  1372.023  266.601    0.000  266.601      303.417 1132.088    0.000 1132.088       40.414 2633.552    0.000 2633.552
226.00  1366.953  241.412    0.000  241.412      217.727 1203.077    0.000 1203.077        0.000 2474.609    0.000 2474.609
227.00  1409.765  276.903    0.000  276.903      224.991 1199.283    0.000 1199.283        0.000 2456.118    0.000 2456.118
228.00  1428.219  217.392    0.000  217.392      215.133 1199.358    0.000 1199.358        9.953 2696.184    0.000 2696.184
229.00  1349.001  220.231    0.000  220.231      205.190 1156.267    0.000 1156.267        0.000 2393.692    0.000 2393.692
230.00  1362.046  262.006    0.000  262.006      221.186 1137.369    0.000 1137.369       40.012 2489.794    0.000 2489.794
231.00  1425.658  224.902    0.000  224.902      276.093 1149.078    0.000 1149.078        0.000 2584.988    0.000 2584.988
232.00  1387.637  256.522    0.000  256.522      322.914 1109.558    0.000 1109.558      140.747 2168.684    0.000 2168.684
233.00  1397.754  202.814    0.000  202.814      412.195  945.107    0.000  945.107      319.697 1939.077    0.000 1939.077
234.00  1482.267  211.414    0.000  211.414      278.342 1097.069    0.000 1097.069      170.002 1947.919    0.000 1947.919
235.00  1552.790  185.979    0.000  185.979      347.818 1076.712    0.000 1076.712      162.261 2315.172    0.000 2315.172
236.00  1460.981  211.010    0.000  211.010      348.467 1038.800    0.000 1038.800      288.833 2269.026    0.000 2269.026
237.00  1501.172  182.486    0.000  182.486      272.635 1088.436    0.000 1088.436      181.563 2173.527    0.000 2173.527
238.00  1538.207  234.647    0.000  234.647      238.910 1174.766    0.000 1174.766      159.647 2273.050    0.000 2273.050
239.00  1441.461  200.356    0.000  200.356      281.582 1194.914    0.000 1194.914      170.605 2364.634    0.000 2364.634
240.00  1402.090  191.130    0.000  191.130      328.700 1173.949    0.000 1173.949       40.012 2601.496    0.000 2601.496
241.00  1415.245  252.380    0.000  252.380      206.264 1269.277    0.000 1269.277        9.953 2599.981    0.000 2599.981
242.00  1392.736  223.938    0.000  223.938      240.209 1215.882    0.000 1215.882        9.953 2552.125    0.000 2552.125
243.00  1408.109  177.569    0.000  177.569      199.656 1244.766    0.000 1244.766        0.000 2576.858    0.000 2576.858
244.00  1417.338  183.555    0.000  183.555      249.457 1167.588    0.000 1167.588       20.107 2768.971    0.000 2768.971
245.00  1560.673  176.514    0.000  176.514      326.805 1177.267    0.000 1177.267      121.243 2462.848    0.000 2462.848
246.00  1541.303  213.126    0.000  213.126      196.973 1198.129    0.000 1198.129        0.000 2389.456    0.000 2389.456
247.00  1618.012  203.353    0.000  203.353       35.407 1396.375    0.000 1396.375        0.000 2277.967    0.000 2277.967
248.00  1552.254  245.552    0.000  245.552       39.083 1453.125    0.000 1453.125        0.000 2457.617    0.000 2457.617
249.00  1459.604  302.049    0.000  302.049       75.572 1434.055    0.000 1434.055        0.000 2490.289    0.000 2490.289
250.00  1516.554  257.679    0.000  257.679       39.687 1496.723    0.000 1496.723        0.000 2406.849    0.000 2406.849
251.00  1463.496  289.068    0.000  289.068       29.700 1413.835    0.000 1413.835        0.000 2530.399    0.000 2530.399
252.00  1406.240  258.155    0.000  258.155       43.968 1359.154    0.000 1359.154        0.000 2449.069    0.000 2449.069
253.00  1394.449  291.741    0.000  291.741      104.711 1407.989    0.000 1407.989        0.000 2469.476    0.000 2469.476
254.00  1557.476  239.496    0.000  239.496       79.724 1462.402    0.000 1462.402        0.000 2755.009    0.000 2755.009
255.00  1503.405  242.188    0.000  242.188      226.027 1297.544    0.000 1297.544        0.000 2585.102    0.000 2585.102
256.00  1462.241  296.224    0.000  296.224      296.413 1289.439    0.000 1289.439       39.811 2647.133    0.000 2647.133
257.00  1438.594  290.241    0.000  290.241      307.913 1259.702    0.000 1259.702       60.722 2699.714    0.000 2699.714
258.00  1455.112  295.696    0.000  295.696      115.522 1295.135    0.000 1295.135        0.000 2193.516    0.000 2193.516
259.00  1512.161  311.527    0.000  311.527      204.930 1268.015    0.000 1268.015       19.906 2598.678    0.000 2598.678
260.00  1426.439  319.049    0.000  319.049      309.427 1219.110    0.000 1219.110        0.000 2661.610    0.000 2661.610
261.00  1372.455  366.543    0.000  366.543      194.640 1342.591    0.000 1342.591      111.492 2455.519    0.000 2455.519
262.00  1290.526  379.164    0.000  379.164       76.698 1274.063    0.000 1274.063        0.000 2505.779    0.000 2505.779
263.00  1229.103  384.126    0.000  384.126      166.019 1215.701    0.000 1215.701       79.824 2679.302    0.000 2679.302
264.00  1252.412  454.795    0.000  454.795      259.751 1062.964    0.000 1062.964      101.539 2483.869    0.000 2483.869
265.00  1242.446  430.248    0.000  430.248      234.416 1173.113    0.000 1173.113      209.009 2357.497    0.000 2357.497
266.00  1225.474  362.496    0.000  362.496      127.887 1261.349    0.000 1261.349        0.000 2487.283    0.000 2487.283
267.00  1350.069  344.820    0.000  344.820      436.060  955.050    0.000  955.050      405.150 2126.869    0.000 2126.869
268.00  1392.775  295.608    0.000  295.608      405.321 1131.224    0.000 1131.224      493.519 2201.872    0.000 2201.872
269.00  1328.996  353.595    0.000  353.595      379.899 1062.440    0.000 1062.440      330.051 2262.398    0.000 2262.398
270.00  1384.451  326.894    0.000  326.894      370.950  988.119    0.000  988.119      240.878 2014.983    0.000 2014.983
271.00  1304.070  386.080    0.000  386.080      328.925 1124.556    0.000 1124.556      274.155 2485.173    0.000 2485.173
272.00  1354.490  321.605    0.000  321.605      383.660 1026.388    0.000 1026.388      385.847 1830.913    0.000 1830.913
273.00  1430.200  354.081    0.000  354.081      303.418 1118.983    0.000 1118.983      110.285 2211.631    0.000 2211.631
274.00  1500.718  297.353    0.000  297.353      385.217 1042.898    0.000 1042.898      272.546 2262.595    0.000 2262.595
275.00  1474.313  304.851    0.000  304.851      378.472  952.018    0.000  952.018      413.092 1871.930    0.000 1871.930
276.00  1404.600  275.196    0.000  275.196      371.900  900.751    0.000  900.751      253.043 1943.803    0.000 1943.803
277.00  1343.519  331.322    0.000  331.322      418.073  948.171    0.000  948.171      543.685 1771.093    0.000 1771.093
278.00  1412.746  253.643    0.000  253.643      238.695  967.125    0.000  967.125      151.102 2071.085    0.000 2071.085
279.00  1384.403  266.376    0.000  266.376      286.988  989.505    0.000  989.505      213.030 1619.390    0.000 1619.390
280.00  1478.445  265.490    0.000  265.490      366.884 1005.153    0.000 1005.153      375.694 1969.742    0.000 1969.742
281.00  1509.449  258.747    0.000  258.747      290.226  926.902    0.000  926.902      142.154 1473.102    0.000 1473.102
282.00  1525.069  280.045    0.000  280.045      241.288 1020.331    0.000 1020.331      111.089 1797.422    0.000 1797.422
283.00  1411.488  300.393    0.000  300.393      240.468  972.544    0.000  972.544       39.811 1903.779    0.000 1903.779
284.00  1327.589  330.456    0.000  330.456       92.867  992.477    0.000  992.477        0.000 1767.758    0.000 1767.758
285.00  1447.956  287.092    0.000  287.092      181.929 1143.074    0.000 1143.074       40.616 2196.640    0.000 2196.640
286.00  1410.992  298.485    0.000  298.485      134.372 1119.585    0.000 1119.585        9.953 1992.457    0.000 1992.457
287.00  1393.369  332.084    0.000  332.084       36.706 1078.758    0.000 1078.758        0.000 1760.621    0.000 1760.621
288.00  1496.317  211.280    0.000  211.280       74.923 1142.970    0.000 1142.970        0.000 2008.236    0.000 2008.236
289.00  1523.169  274.318    0.000  274.318       60.701 1131.262    0.000 1131.262        0.000 1961.292    0.000 1961.292
290.00  1474.784  332.788    0.000  332.788      100.995 1098.631    0.000 1098.631        0.000 1946.628    0.000 1946.628
291.00  1436.722  307.509    0.000  307.509      146.391 1219.892    0.000 1219.892       10.154 2116.124    0.000 2116.124
292.00  1525.273  225.153    0.000  225.153      155.254 1241.874    0.000 1241.874        0.000 2368.966    0.000 2368.966
293.00  1430.180  322.028    0.000  322.028        1.902 1327.997    0.000 1327.997        0.000 2167.800    0.000 2167.800
294.00  1460.075  268.301    0.000  268.301      134.933 1237.994    0.000 1237.994        0.000 2445.563    0.000 2445.563
295.00  1417.378  250.547    0.000  250.547      132.123 1223.509    0.000 1223.509        0.000 2120.842    0.000 2120.842
296.00  1539.814  267.941    0.000  267.941      157.329 1243.813    0.000 1243.813        0.000 2506.091    0.000 2506.091
297.00  1463.512  398.747    0.000  398.747      129.097 1280.409    0.000 1280.409        0.000 2206.490    0.000 2206.490
298.00  1274.530  388.163    0.000  388.163      145.180 1146.010    0.000 1146.010        0.000 2078.215    0.000 2078.215
299.00  1444.566  255.681    0.000  255.681      384.957 1033.875    0.000 1033.875      119.434 2323.720    0.000 2323.720
300.00  1419.707  279.552    0.000  279.552      414.011  911.050    0.000  911.050      129.387 1969.847    0.000 1969.847
301.00  1426.704  219.537    0.000  219.537      152.271 1194.280    0.000 1194.280        0.000 2444.565    0.000 2444.565
302.00  1455.416  262.885    0.000  262.885      274.580 1056.873    0.000 1056.873        9.953 2116.823    0.000 2116.823
303.00  1382.092  252.954    0.000  252.954      393.258  976.719    0.000  976.719      209.009 2107.479    0.000 2107.479
304.00  1373.451  312.996    0.000  312.996      400.086  969.393    0.000  969.393      110.084 2014.872    0.000 2014.872
305.00  1312.315  275.702    0.000  275.702      353.134  911.204    0.000  911.204      101.338 2173.213    0.000 2173.213
306.00  1321.730  260.164    0.000  260.164      350.495  970.612    0.000  970.612      141.350 2009.240    0.000 2009.240
307.00  1347.182  238.993    0.000  238.993      275.829  950.674    0.000  950.674       40.012 2023.719    0.000 2023.719
308.00  1394.658  241.337    0.000  241.337      103.978 1026.072    0.000 1026.072        0.000 1825.564    0.000 1825.564
309.00  1427.332  262.296    0.000  262.296       97.017 1195.027    0.000 1195.027        0.000 1934.960    0.000 1934.960
310.00  1330.052  342.859    0.000  342.859       37.397 1301.472    0.000 1301.472        0.000 2117.223    0.000 2117.223
311.00  1416.705  218.985    0.000  218.985      228.017 1141.614    0.000 1141.614        0.000 2211.832    0.000 2211.832
312.00  1560.923  203.536    0.000  203.536      313.572  994.781    0.000  994.781       10.154 1930.329    0.000 1930.329
313.00  1490.814  247.082    0.000  247.082      272.893 1036.711    0.000 1036.711        0.000 2037.095    0.000 2037.095
314.00  1626.813  167.463    0.000  167.463      423.218  928.777    0.000  928.777      279.483 1876.955    0.000 1876.955
315.00  1496.127  298.976    0.000  298.976      336.315 1119.148    0.000 1119.148       80.427 1857.848    0.000 1857.848
316.00  1446.474  200.895    0.000  200.895      267.144 1039.880    0.000 1039.880        0.000 2183.683    0.000 2183.683
317.00  1434.887  229.433    0.000  229.433      266.452 1053.562    0.000 1053.562        0.000 2077.810    0.000 2077.810
318.00  1522.130  224.732    0.000  224.732      312.107  960.570    0.000  960.570       39.811 1876.548    0.000 1876.548
319.00  1475.553  256.543    0.000  256.543      241.678 1069.344    0.000 1069.344      130.191 1877.548    0.000 1877.548
320.00  1483.832  297.096    0.000  297.096      125.206 1198.186    0.000 1198.186        0.000 2011.361    0.000 2011.361
321.00  1325.324  321.965    0.000  321.965      287.594  995.426    0.000  995.426       19.906 2022.630    0.000 2022.630
322.00  1381.905  263.964    0.000  263.964      190.057 1073.760    0.000 1073.760        0.000 1996.883    0.000 1996.883
323.00  1366.000  279.524    0.000  279.524       93.385 1139.524    0.000 1139.524        0.000 2006.339    0.000 2006.339
324.00  1402.403  273.002    0.000  273.002      165.111 1049.088    0.000 1049.088        0.000 1852.227    0.000 1852.227
325.00  1305.261  284.793    0.000  284.793      174.753  991.534    0.000  991.534        9.953 1808.586    0.000 1808.586
326.00  1302.153  328.234    0.000  328.234       96.672 1173.933    0.000 1173.933        0.000 2098.723    0.000 2098.723
327.00  1387.019  327.390    0.000  327.390      217.208 1103.367    0.000 1103.367       50.769 1887.697    0.000 1887.697
328.00  1318.610  342.120    0.000  342.120      186.945 1064.330    0.000 1064.330        0.000 2047.147    0.000 2047.147
329.00  1455.655  215.370    0.000  215.370      154.475 1150.458    0.000 1150.458        0.000 2141.643    0.000 2141.643
330.00  1564.603  242.701    0.000  242.701      179.550 1303.459    0.000 1303.459        0.000 2403.347    0.000 2403.347
331.00  1442.677  271.783    0.000  271.783       77.864 1304.309    0.000 1304.309        0.000 2398.610    0.000 2398.610
332.00  1554.948  291.646    0.000  291.646       32.253 1297.917    0.000 1297.917        0.000 2395.600    0.000 2395.600
333.00  1516.764  267.264    0.000  267.264       19.023 1365.788    0.000 1365.788        0.000 2105.154    0.000 2105.154
334.00  1453.066  280.925    0.000  280.925       13.316 1182.503    0.000 1182.503        0.000 1862.280    0.000 1862.280
335.00  1457.448  271.153    0.000  271.153      148.379 1240.250    0.000 1240.250        0.000 2299.793    0.000 2299.793
336.00  1329.184  330.717    0.000  330.717      145.613 1108.570    0.000 1108.570        0.000 1961.605    0.000 1961.605
337.00  1527.696  240.272    0.000  240.272      165.327 1146.264    0.000 1146.264        0.000 1958.086    0.000 1958.086
338.00  1515.973  203.289    0.000  203.289      328.796  964.748    0.000  964.748       19.906 2084.961    0.000 2084.961
339.00  1439.438  251.071    0.000  251.071        9.079 1139.966    0.000 1139.966        0.000 1674.677    0.000 1674.677
340.00  1380.626  338.938    0.000  338.938       96.672 1256.137    0.000 1256.137        0.000 2155.231    0.000 2155.231
341.00  1387.398  269.794    0.000  269.794      170.903 1114.179    0.000 1114.179        0.000 2213.426    0.000 2213.426
342.00  1382.046  332.651    0.000  332.651       12.711 1293.990    0.000 1293.990        0.000 2104.544    0.000 2104.544
343.00  1271.509  384.583    0.000  384.583       38.002 1265.321    0.000 1265.321        0.000 2101.331    0.000 2101.331
344.00  1394.443  230.964    0.000  230.964      117.639 1162.565    0.000 1162.565        0.000 1932.341    0.000 1932.341
345.00  1531.576  235.920    0.000  235.920      194.813 1010.342    0.000 1010.342        9.953 1746.363    0.000 1746.363
346.00  1502.052  289.454    0.000  289.454       89.668 1173.464    0.000 1173.464       19.906 1886.302    0.000 1886.302
347.00  1476.622  239.651    0.000  239.651      105.619 1206.656    0.000 1206.656        0.000 2321.097    0.000 2321.097
348.00  1535.384  176.150    0.000  176.150      121.660 1149.243    0.000 1149.243        0.000 2022.109    0.000 2022.109
349.00  1504.987  195.946    0.000  195.946       52.919 1160.020    0.000 1160.020        0.000 1851.010    0.000 1851.010
350.00  1459.258  274.549    0.000  274.549       90.100 1177.492    0.000 1177.492        0.000 1981.104    0.000 1981.104
351.00  1412.063  240.966    0.000  240.966       44.445 1202.642    0.000 1202.642        0.000 2166.084    0.000 2166.084
352.00  1488.214  332.936    0.000  332.936      170.991 1252.014    0.000 1252.014        0.000 2355.894    0.000 2355.894
353.00  1493.578  299.166    0.000  299.166      163.858 1135.109    0.000 1135.109        0.000 2215.046    0.000 2215.046
354.00  1507.515  336.647    0.000  336.647      266.149 1178.471    0.000 1178.471        0.000 2231.736    0.000 2231.736
355.00  1382.870  345.930    0.000  345.930      142.845 1222.959    0.000 1222.959        0.000 2236.654    0.000 2236.654
356.00  1625.303  187.072    0.000  187.072       72.027 1331.564    0.000 1331.564        0.000 2245.098    0.000 2245.098
357.00  1487.923  278.347    0.000  278.347       98.487 1266.198    0.000 1266.198        0.000 2128.282    0.000 2128.282
358.00  1425.276  236.111    0.000  236.111      133.507 1254.596    0.000 1254.596        0.000 2373.578    0.000 2373.578
359.00  1343.920  289.421    0.000  289.421       67.273 1274.105    0.000 1274.105        0.000 2429.274    0.000 2429.274
360.00  1288.112  334.825    0.000  334.825      139.906 1262.527    0.000 1262.527        0.000 2520.563    0.000 2520.563
361.00  1535.516  401.758    0.000  401.758      132.988 1308.428    0.000 1308.428        0.000 2579.371    0.000 2579.371
362.00  1377.177  382.932    0.000  382.932      117.770 1293.249    0.000 1293.249        0.000 2390.567    0.000 2390.567
363.00  1456.620  366.361    0.000  366.361      194.035 1285.375    0.000 1285.375        0.000 2539.955    0.000 2539.955
364.00  1422.640  320.490    0.000  320.490       64.073 1339.168    0.000 1339.168        0.000 2322.111    0.000 2322.111
365.00  1460.667  326.668    0.000  326.668       64.938 1255.047    0.000 1255.047        0.000 2431.086    0.000 2431.086
366.00  1616.793  191.109    0.000  191.109      150.714 1268.793    0.000 1268.793        0.000 2394.191    0.000 2394.191
367.00  1685.425  277.703    0.000  277.703      214.830 1262.945    0.000 1262.945        0.000 2326.025    0.000 2326.025
368.00  1690.901  227.905    0.000  227.905      160.485 1141.616    0.000 1141.616        0.000 1848.192    0.000 1848.192
369.00  1598.006  272.030    0.000  272.030      177.347 1192.389    0.000 1192.389        0.000 1997.992    0.000 1997.992
370.00  1487.989  333.041    0.000  333.041      386.341 1102.354    0.000 1102.354      192.321 1984.716    0.000 1984.716
371.00  1626.368  321.706    0.000  321.706      285.086 1303.313    0.000 1303.313      189.908 2327.938    0.000 2327.938
372.00  1649.461  272.977    0.000  272.977      302.676 1291.540    0.000 1291.540       30.462 2576.868    0.000 2576.868
373.00  1638.975  269.962    0.000  269.962      302.244 1265.077    0.000 1265.077       10.154 2495.125    0.000 2495.125
374.00  1423.445  336.000    0.000  336.000      207.610 1247.996    0.000 1247.996       20.308 2406.155    0.000 2406.155
375.00  1603.699  301.020    0.000  301.020      189.365 1368.176    0.000 1368.176       50.769 2256.065    0.000 2256.065
376.00  1553.966  326.545    0.000  326.545      297.278 1177.223    0.000 1177.223      140.948 2186.899    0.000 2186.899
377.00  1452.762  395.506    0.000  395.506      234.762 1253.973    0.000 1253.973       99.528 2290.953    0.000 2290.953
378.00  1675.989  284.378    0.000  284.378      133.248 1405.720    0.000 1405.720        0.000 2415.210    0.000 2415.210
379.00  1575.334  380.397    0.000  380.397      128.752 1309.954    0.000 1309.954        0.000 1982.415    0.000 1982.415
380.00  1598.854  374.070    0.000  374.070       82.015 1309.461    0.000 1309.461        0.000 2041.019    0.000 2041.019
381.00  1581.647  347.135    0.000  347.135      214.223 1143.743    0.000 1143.743        0.000 1956.971    0.000 1956.971
382.00  1622.783  336.019    0.000  336.019      150.022 1161.602    0.000 1161.602        0.000 1821.255    0.000 1821.255
383.00  1641.613  309.070    0.000  309.070      179.855 1250.119    0.000 1250.119       49.764 1910.835    0.000 1910.835
384.00  1622.230  273.143    0.000  273.143      173.369 1030.327    0.000 1030.327        0.000 1395.301    0.000 1395.301
385.00  1557.810  395.416    0.000  395.416      196.715 1169.069    0.000 1169.069        0.000 1587.017    0.000 1587.017
386.00  1593.519  337.494    0.000  337.494      185.215 1029.430    0.000 1029.430       60.320 1767.677    0.000 1767.677
387.00  1581.264  327.897    0.000  327.897      338.307 1124.827    0.000 1124.827        9.953 2229.225    0.000 2229.225
388.00  1692.867  279.646    0.000  279.646      331.692  993.717    0.000  993.717       29.858 1726.461    0.000 1726.461
389.00  1650.873  363.575    0.000  363.575      232.427 1095.691    0.000 1095.691        0.000 1632.563    0.000 1632.563
390.00  1736.743  299.490    0.000  299.490      373.371  908.157    0.000  908.157      210.417 1501.568    0.000 1501.568
391.00  1782.406  271.985    0.000  271.985      369.782  912.079    0.000  912.079       69.670 1695.296    0.000 1695.296
392.00  1565.075  350.026    0.000  350.026      270.819 1121.682    0.000 1121.682      101.338 1643.118    0.000 1643.118
393.00  1562.849  319.267    0.000  319.267      343.280  884.497    0.000  884.497      199.257 1446.476    0.000 1446.476
394.00  1587.692  350.057    0.000  350.057      347.127  890.509    0.000  890.509      121.243 1392.087    0.000 1392.087
395.00  1679.644  294.880    0.000  294.880      403.199  878.927    0.000  878.927      169.198 1609.441    0.000 1609.441
396.00  1639.069  330.848    0.000  330.848      280.590  978.711    0.000  978.711       89.575 1542.988    0.000 1542.988
397.00  1675.588  313.461    0.000  313.461      351.148  849.531    0.000  849.531       70.072 1488.298    0.000 1488.298
398.00  1645.796  337.018    0.000  337.018      319.154 1067.508    0.000 1067.508      324.321 1418.326    0.000 1418.326
399.00  1633.501  285.479    0.000  285.479      348.076  884.293    0.000  884.293      162.261 1468.291    0.000 1468.291
400.00  1724.331  326.391    0.000  326.391      341.679  882.329    0.000  882.329      121.042 1531.928    0.000 1531.928
401.00  1441.153  417.092    0.000  417.092      125.033 1041.105    0.000 1041.105        0.000 1544.797    0.000 1544.797
402.00  1657.148  329.873    0.000  329.873      318.288 1001.927    0.000 1001.927       71.077 1684.437    0.000 1684.437
403.00  1573.721  328.061    0.000  328.061      318.117  974.316    0.000  974.316      223.385 1440.745    0.000 1440.745
404.00  1584.190  394.775    0.000  394.775      315.694 1056.434    0.000 1056.434        0.000 1768.584    0.000 1768.584
405.00  1536.638  393.303    0.000  393.303      308.605  854.274    0.000  854.274      172.616 1306.833    0.000 1306.833
406.00  1438.154  407.315    0.000  407.315      256.034 1003.528    0.000 1003.528      139.339 1579.580    0.000 1579.580
407.00  1404.570  504.825    0.000  504.825      268.139  999.450    0.000  999.450      129.387 1516.446    0.000 1516.446
408.00  1425.060  453.228    0.000  453.228      191.268 1000.182    0.000 1000.182        9.953 1438.431    0.000 1438.431
409.00  1445.971  431.927    0.000  431.927      237.701  906.511    0.000  906.511       50.166 1427.673    0.000 1427.673
410.00  1462.792  464.995    0.000  464.995      296.455  866.948    0.000  866.948        0.000 1619.794    0.000 1619.794
411.00  1426.067  510.274    0.000  510.274       47.298 1188.739    0.000 1188.739        0.000 1795.527    0.000 1795.527
412.00  1403.899  517.771    0.000  517.771      239.646  886.703    0.000  886.703      100.936 1372.379    0.000 1372.379
413.00  1141.801  601.400    0.000  601.400      146.346  969.255    0.000  969.255        0.000 1699.919    0.000 1699.919
414.00  1142.433  580.395    0.000  580.395      304.626  839.855    0.000  839.855      220.570 1365.645    0.000 1365.645
415.00  1198.522  572.197    0.000  572.197      162.257  920.479    0.000  920.479       19.906 1433.806    0.000 1433.806
416.00  1183.032  629.812    0.000  629.812      234.761  923.984    0.000  923.984       40.012 1405.657    0.000 1405.657
417.00  1259.084  532.018    0.000  532.018      185.213  986.453    0.000  986.453       10.154 1606.320    0.000 1606.320
418.00  1271.983  492.579    0.000  492.579      243.364  826.617    0.000  826.617      101.338 1291.752    0.000 1291.752
419.00  1302.493  491.429    0.000  491.429      298.400  793.720    0.000  793.720       40.616 1452.003    0.000 1452.003
420.00  1490.759  414.396    0.000  414.396      308.431  811.265    0.000  811.265       79.824 1461.854    0.000 1461.854
421.00  1304.229  473.749    0.000  473.749      266.536  789.091    0.000  789.091        0.000 1364.337    0.000 1364.337
422.00  1365.374  421.832    0.000  421.832      208.214  943.610    0.000  943.610       19.906 1653.169    0.000 1653.169
423.00  1296.212  456.434    0.000  456.434      324.342  768.246    0.000  768.246        0.000 1295.872    0.000 1295.872
424.00  1176.430  530.997    0.000  530.997      162.603 1052.177    0.000 1052.177        0.000 1823.877    0.000 1823.877
425.00  1326.257  424.355    0.000  424.355      231.994  961.199    0.000  961.199        9.953 1789.897    0.000 1789.897
426.00  1240.804  490.513    0.000  490.513      221.748  925.020    0.000  925.020        0.000 1500.963    0.000 1500.963
427.00  1339.938  388.785    0.000  388.785      187.722  966.831    0.000  966.831       50.769 1426.870    0.000 1426.870
428.00  1385.091  414.049    0.000  414.049      291.355 1021.735    0.000 1021.735      219.364 1766.373    0.000 1766.373
429.00  1403.262  350.429    0.000  350.429      175.142  985.116    0.000  985.116        0.000 1396.409    0.000 1396.409
430.00  1279.872  399.276    0.000  399.276      260.702  932.665    0.000  932.665      110.084 1602.602    0.000 1602.602
431.00  1419.988  350.865    0.000  350.865      155.557 1015.928    0.000 1015.928        0.000 1431.491    0.000 1431.491
432.00  1304.108  381.088    0.000  381.088      201.645  964.910    0.000  964.910        9.953 1434.509    0.000 1434.509
433.00  1232.298  412.822    0.000  412.822      218.029  857.270    0.000  857.270        9.953 1432.198    0.000 1432.198
434.00  1298.626  413.282    0.000  413.282      221.574  804.656    0.000  804.656       59.717 1242.994    0.000 1242.994
435.00  1227.664  413.276    0.000  413.276      267.273  900.375    0.000  900.375        9.953 1644.424    0.000 1644.424
436.00  1260.013  471.911    0.000  471.911      235.928  932.755    0.000  932.755       19.906 1565.103    0.000 1565.103
437.00  1184.769  512.718    0.000  512.718      198.574  889.774    0.000  889.774       59.717 1430.385    0.000 1430.385
438.00  1222.529  519.550    0.000  519.550      151.839  950.606    0.000  950.606       39.811 1350.261    0.000 1350.261
439.00  1415.044  412.363    0.000  412.363      201.990  924.713    0.000  924.713       69.871 1593.955    0.000 1593.955
440.00  1432.071  478.992    0.000  478.992      315.609  894.151    0.000  894.151       40.414 1543.387    0.000 1543.387
441.00  1395.922  489.859    0.000  489.859      254.216  927.788    0.000  927.788       40.616 1853.535    0.000 1853.535
442.00  1278.432  557.008    0.000  557.008      330.352  887.621    0.000  887.621      169.801 1490.609    0.000 1490.609
443.00  1353.196  536.920    0.000  536.920      244.445  922.038    0.000  922.038       49.965 1586.817    0.000 1586.817
444.00  1443.688  400.829    0.000  400.829      229.875  766.656    0.000  766.656        0.000 1254.052    0.000 1254.052
445.00  1339.374  441.183    0.000  441.183      204.408  886.723    0.000  886.723        0.000 1605.921    0.000 1605.921
446.00  1379.581  513.767    0.000  513.767      125.811  854.678    0.000  854.678        0.000 1072.991    0.000 1072.991
447.00  1435.869  476.203    0.000  476.203      226.459  912.447    0.000  912.447        9.953 1563.998    0.000 1563.998
448.00  1328.613  540.692    0.000  540.692      132.988  913.917    0.000  913.917        0.000 1222.384    0.000 1222.384
449.00  1243.270  570.281    0.000  570.281       20.839 1117.368    0.000 1117.368        0.000 1642.313    0.000 1642.313
450.00  1277.812  563.301    0.000  563.301       68.829 1115.420    0.000 1115.420        0.000 1804.875    0.000 1804.875
451.00  1257.486  570.983    0.000  570.983       36.663 1121.647    0.000 1121.647        0.000 1533.233    0.000 1533.233
452.00  1432.668  475.262    0.000  475.262      151.493  931.339    0.000  931.339        0.000 1422.548    0.000 1422.548
453.00  1485.156  422.126    0.000  422.126      142.110  923.034    0.000  923.034        0.000 1538.159    0.000 1538.159
454.00  1397.927  465.522    0.000  465.522      230.351  811.750    0.000  811.750       29.858 1552.940    0.000 1552.940
455.00  1434.748  492.316    0.000  492.316      259.492  868.730    0.000  868.730        0.000 1580.785    0.000 1580.785
456.00  1427.753  438.557    0.000  438.557      215.305  934.146    0.000  934.146        0.000 1581.891    0.000 1581.891
457.00  1442.784  454.118    0.000  454.118      190.273  968.472    0.000  968.472        0.000 1503.879    0.000 1503.879
458.00  1452.972  409.567    0.000  409.567      284.740  834.759    0.000  834.759      119.434 1544.495    0.000 1544.495
459.00  1344.673  455.630    0.000  455.630      203.934  953.121    0.000  953.121        0.000 1362.829    0.000 1362.829
460.00  1343.976  420.550    0.000  420.550      214.916  818.965    0.000  818.965        0.000 1285.719    0.000 1285.719
461.00  1398.933  499.264    0.000  499.264      192.738  929.090    0.000  929.090        0.000 1591.946    0.000 1591.946
462.00  1412.218  437.585    0.000  437.585      168.051  858.617    0.000  858.617        0.000 1654.477    0.000 1654.477
463.00  1405.430  447.182    0.000  447.182      118.721 1048.110    0.000 1048.110        0.000 1607.429    0.000 1607.429
464.00  1437.151  412.718    0.000  412.718       87.247 1034.577    0.000 1034.577        0.000 1539.970    0.000 1539.970
465.00  1483.513  448.159    0.000  448.159      226.460  913.696    0.000  913.696        0.000 1664.331    0.000 1664.331
466.00  1356.534  538.037    0.000  538.037      258.886  881.007    0.000  881.007        9.953 1414.806    0.000 1414.806
467.00  1427.737  504.043    0.000  504.043      185.345  970.716    0.000  970.716        0.000 1460.145    0.000 1460.145
468.00  1323.808  517.306    0.000  517.306      257.503  790.600    0.000  790.600       79.623 1172.016    0.000 1172.016
469.00  1317.806  539.144    0.000  539.144      254.822  925.068    0.000  925.068       50.769 1367.556    0.000 1367.556
470.00  1385.574  538.044    0.000  538.044      292.522  940.242    0.000  940.242       40.616 1638.493    0.000 1638.493
471.00  1303.917  531.824    0.000  531.824      252.401  843.565    0.000  843.565      149.292 1418.224    0.000 1418.224
472.00  1355.129  471.766    0.000  471.766      259.059  841.758    0.000  841.758      109.481 1278.182    0.000 1278.182
473.00  1379.772  533.510    0.000  533.510      268.872  811.228    0.000  811.228        0.000 1397.714    0.000 1397.714
474.00  1333.905  493.295    0.000  493.295      274.709  831.199    0.000  831.199       99.528 1294.165    0.000 1294.165
475.00  1382.487  531.241    0.000  531.241      252.052  960.032    0.000  960.032       60.923 1416.312    0.000 1416.312
476.00  1392.776  517.873    0.000  517.873      255.686  844.089    0.000  844.089        0.000 1301.906    0.000 1301.906
477.00  1439.578  519.443    0.000  519.443      222.741  929.481    0.000  929.481       89.575 1403.546    0.000 1403.546
478.00  1508.178  511.951    0.000  511.951      294.034  894.756    0.000  894.756       29.858 1401.837    0.000 1401.837
479.00  1461.310  558.390    0.000  558.390      183.182  983.166    0.000  983.166        0.000 1456.123    0.000 1456.123
480.00  1465.953  551.724    0.000  551.724      313.275  878.252    0.000  878.252       99.528 1473.719    0.000 1473.719
481.00  1483.222  449.665    0.000  449.665      298.963  766.918    0.000  766.918        9.953 1442.954    0.000 1442.954
482.00  1255.731  530.274    0.000  530.274      297.451  917.187    0.000  917.187        9.953 1616.274    0.000 1616.274
483.00  1348.420  527.346    0.000  527.346      230.739 1029.426    0.000 1029.426        0.000 1772.303    0.000 1772.303
484.00  1397.300  511.407    0.000  511.407      263.641  983.081    0.000  983.081        0.000 1653.672    0.000 1653.672
485.00  1401.260  524.714    0.000  524.714      202.724 1000.949    0.000 1000.949        0.000 1694.793    0.000 1694.793
486.00  1411.205  501.920    0.000  501.920      304.325  884.774    0.000  884.774       50.769 1650.657    0.000 1650.657
487.00  1430.713  490.987    0.000  490.987      369.868  769.556    0.000  769.556        0.000 1664.732    0.000 1664.732
488.00  1456.205  401.265    0.000  401.265      338.392  814.941    0.000  814.941       71.077 1614.263    0.000 1614.263
489.00  1412.376  461.962    0.000  461.962      271.250  831.887    0.000  831.887       40.616 1487.791    0.000 1487.791
490.00  1389.606  467.232    0.000  467.232      286.554  837.868    0.000  837.868        0.000 1527.705    0.000 1527.705
491.00  1433.105  454.997    0.000  454.997      316.816  846.848    0.000  846.848      259.175 1127.883    0.000 1127.883
492.00  1496.624  500.278    0.000  500.278      264.030  859.860    0.000  859.860       89.575 1222.383    0.000 1222.383
493.00  1424.251  471.018    0.000  471.018      289.538  870.940    0.000  870.940      240.476 1371.374    0.000 1371.374
494.00  1437.765  397.419    0.000  397.419      273.154  781.709    0.000  781.709        0.000 1392.589    0.000 1392.589
495.00  1443.502  426.934    0.000  426.934      246.695  946.466    0.000  946.466      169.198 1262.298    0.000 1262.298
496.00  1399.288  426.410    0.000  426.410      231.389  858.396    0.000  858.396        0.000 1448.785    0.000 1448.785
497.00  1400.885  433.963    0.000  433.963      270.948  804.145    0.000  804.145        0.000 1341.115    0.000 1341.115
498.00  1390.659  443.256    0.000  443.256      230.654  851.734    0.000  851.734        0.000 1421.239    0.000 1421.239
499.00  1445.337  379.896    0.000  379.896      332.340  745.944    0.000  745.944       60.923 1437.223    0.000 1437.223
500.00  1354.946  442.152    0.000  442.152      223.694  805.177    0.000  805.177       19.906 1433.908    0.000 1433.908
501.00  1455.537  377.297    0.000  377.297      247.515  870.552    0.000  870.552       79.623 1418.725    0.000 1418.725
502.00  1289.510  400.439    0.000  400.439      192.046  885.024    0.000  885.024        0.000 1260.588    0.000 1260.588
503.00  1487.588  365.725    0.000  365.725      189.149  845.338    0.000  845.338        9.953 1242.993    0.000 1242.993
504.00  1519.575  415.262    0.000  415.262      269.868  862.764    0.000  862.764        0.000 1516.647    0.000 1516.647
505.00  1555.903  321.514    0.000  321.514      262.041  848.923    0.000  848.923        0.000 1344.534    0.000 1344.534
506.00  1596.134  346.261    0.000  346.261      300.477  801.546    0.000  801.546       49.764 1392.286    0.000 1392.286
507.00  1626.792  364.328    0.000  364.328      187.592  915.768    0.000  915.768        0.000 1471.809    0.000 1471.809
508.00  1525.488  389.950    0.000  389.950      179.119  899.085    0.000  899.085        0.000 1482.967    0.000 1482.967
509.00  1527.289  413.992    0.000  413.992      263.251  891.862    0.000  891.862        0.000 1410.182    0.000 1410.182
510.00  1524.318  359.705    0.000  359.705      243.755  918.748    0.000  918.748        0.000 1613.561    0.000 1613.561
511.00  1513.814  306.868    0.000  306.868      166.538  842.958    0.000  842.958        0.000 1103.958    0.000 1103.958
512.00  1320.092  405.371    0.000  405.371      275.920  851.561    0.000  851.561        9.953 1586.918    0.000 1586.918
513.00  1315.396  352.292    0.000  352.292      245.311  839.231    0.000  839.231       19.906 1256.162    0.000 1256.162
514.00  1453.230  340.279    0.000  340.279      259.577  875.770    0.000  875.770        0.000 1423.754    0.000 1423.754
515.00  1361.736  446.262    0.000  446.262      247.125  910.051    0.000  910.051        0.000 1573.346    0.000 1573.346
516.00  1396.336  450.198    0.000  450.198      192.045  878.496    0.000  878.496        0.000 1597.072    0.000 1597.072
517.00  1364.641  388.419    0.000  388.419      203.071  921.296    0.000  921.296        0.000 1834.934    0.000 1834.934
518.00  1432.928  407.937    0.000  407.937      237.399  931.721    0.000  931.721       29.858 1664.230    0.000 1664.230
519.00  1460.752  415.822    0.000  415.822      352.054  896.744    0.000  896.744      170.002 1749.986    0.000 1749.986
520.00  1240.880  478.167    0.000  478.167      238.998  804.819    0.000  804.819       60.923 1366.448    0.000 1366.448
521.00  1192.524  467.555    0.000  467.555      271.683  897.510    0.000  897.510      121.847 1628.237    0.000 1628.237
522.00  1253.816  393.373    0.000  393.373      233.637  790.334    0.000  790.334       49.764 1277.276    0.000 1277.276
523.00  1280.770  385.598    0.000  385.598      234.675  840.311    0.000  840.311       39.811 1325.230    0.000 1325.230
524.00  1296.259  403.947    0.000  403.947      228.277  871.185    0.000  871.185        0.000 1292.659    0.000 1292.659
525.00  1249.370  387.126    0.000  387.126      221.100  830.811    0.000  830.811       10.154 1306.833    0.000 1306.833
526.00  1291.037  334.995    0.000  334.995      201.644  745.596    0.000  745.596       30.462 1085.056    0.000 1085.056
527.00  1485.379  336.525    0.000  336.525      284.567  838.066    0.000  838.066       60.923 1460.548    0.000 1460.548
528.00  1572.889  369.885    0.000  369.885      324.730  971.140    0.000  971.140      182.569 1741.740    0.000 1741.740
529.00  1427.338  348.772    0.000  348.772      209.382  910.269    0.000  910.269       20.308 1604.209    0.000 1604.209
530.00  1516.136  349.473    0.000  349.473      279.075  865.486    0.000  865.486       39.811 1724.550    0.000 1724.550
531.00  1404.818  353.658    0.000  353.658      210.377  832.413    0.000  832.413       10.154 1445.671    0.000 1445.671
532.00  1457.447  392.562    0.000  392.562      319.241  933.570    0.000  933.570       29.858 1740.833    0.000 1740.833
533.00  1367.099  401.514    0.000  401.514       58.842 1067.466    0.000 1067.466        0.000 1611.044    0.000 1611.044
534.00  1276.446  407.951    0.000  407.951      245.654  849.787    0.000  849.787        0.000 1681.219    0.000 1681.219
535.00  1405.019  281.172    0.000  281.172      170.602  889.729    0.000  889.729        0.000 1584.404    0.000 1584.404
536.00  1447.068  404.323    0.000  404.323      286.987  829.471    0.000  829.471       30.462 1573.247    0.000 1573.247
537.00  1369.974  346.678    0.000  346.678      267.401  762.755    0.000  762.755        0.000 1538.160    0.000 1538.160
538.00  1449.234  337.255    0.000  337.255      164.073  877.502    0.000  877.502        0.000 1550.427    0.000 1550.427
539.00  1434.661  372.196    0.000  372.196      297.968  753.549    0.000  753.549        0.000 1484.275    0.000 1484.275
540.00  1376.109  434.230    0.000  434.230      359.835  791.514    0.000  791.514      304.013 1221.280    0.000 1221.280
541.00  1515.792  304.469    0.000  304.469      258.193  840.320    0.000  840.320      132.000 1242.088    0.000 1242.088
542.00  1621.022  348.752    0.000  348.752      348.118  840.927    0.000  840.927       39.811 1461.453    0.000 1461.453
543.00  1457.106  427.342    0.000  427.342      258.973  903.093    0.000  903.093       59.918 1425.363    0.000 1425.363
544.00  1396.537  378.583    0.000  378.583      263.338  830.501    0.000  830.501      274.155 1252.644    0.000 1252.644
545.00  1451.196  363.340    0.000  363.340      272.980  893.397    0.000  893.397      171.007 1386.452    0.000 1386.452
546.00  1396.745  412.156    0.000  412.156      267.273  908.755    0.000  908.755      111.693 1693.383    0.000 1693.383
547.00  1370.330  381.979    0.000  381.979      297.795  936.173    0.000  936.173        0.000 1902.896    0.000 1902.896
548.00  1320.571  339.905    0.000  339.905      144.099 1002.866    0.000 1002.866        0.000 1719.117    0.000 1719.117
549.00  1522.520  282.558    0.000  282.558      275.053  913.531    0.000  913.531        0.000 1805.464    0.000 1805.464
550.00  1386.958  362.527    0.000  362.527       81.799 1092.271    0.000 1092.271        0.000 1870.608    0.000 1870.608
551.00  1642.357  281.047    0.000  281.047      219.628 1055.518    0.000 1055.518        0.000 1899.964    0.000 1899.964
552.00  1627.664  281.556    0.000  281.556      281.323 1031.351    0.000 1031.351        0.000 1973.056    0.000 1973.056
553.00  1446.810  342.291    0.000  342.291      256.897 1014.276    0.000 1014.276        0.000 2114.203    0.000 2114.203
554.00  1533.160  333.171    0.000  333.171      303.979  994.012    0.000  994.012       91.385 1862.078    0.000 1862.078
555.00  1505.646  353.406    0.000  353.406      253.827 1078.834    0.000 1078.834        0.000 2008.354    0.000 2008.354
556.00  1461.654  314.110    0.000  314.110      228.276 1044.603    0.000 1044.603        0.000 1871.026    0.000 1871.026
557.00  1451.939  300.640    0.000  300.640      135.928 1100.409    0.000 1100.409        0.000 2071.384    0.000 2071.384
558.00  1429.897  376.844    0.000  376.844      185.301 1071.402    0.000 1071.402       20.308 2120.445    0.000 2120.445
559.00  1295.055  526.931    0.000  526.931       28.056 1227.574    0.000 1227.574        0.000 2121.152    0.000 2121.152
560.00  1218.339  600.112    0.000  600.112       20.061 1110.530    0.000 1110.530        0.000 1786.072    0.000 1786.072
561.00  1231.405  602.908    0.000  602.908       56.723 1058.742    0.000 1058.742        0.000 1845.990    0.000 1845.990
562.00  1327.742  500.065    0.000  500.065       11.283 1179.402    0.000 1179.402        0.000 1788.586    0.000 1788.586
563.00  1399.100  414.050    0.000  414.050      207.867  936.226    0.000  936.226        0.000 1587.925    0.000 1587.925
564.00  1214.543  468.807    0.000  468.807      175.443  924.933    0.000  924.933        0.000 1634.471    0.000 1634.471
565.00  1394.600  308.197    0.000  308.197      197.278  960.677    0.000  960.677        0.000 1548.617    0.000 1548.617
566.00  1473.932  307.010    0.000  307.010      166.711  929.085    0.000  929.085        0.000 1571.538    0.000 1571.538
567.00  1539.492  262.824    0.000  262.824      218.547 1038.155    0.000 1038.155        0.000 1790.599    0.000 1790.599
568.00  1527.316  323.438    0.000  323.438      264.246  894.752    0.000  894.752        0.000 1658.298    0.000 1658.298
569.00  1321.557  402.598    0.000  402.598      189.579 1017.749    0.000 1017.749        0.000 1706.251    0.000 1706.251
570.00  1298.377  384.032    0.000  384.032       84.695 1016.803    0.000 1016.803        0.000 1657.193    0.000 1657.193
571.00  1355.859  331.239    0.000  331.239      104.280 1027.092    0.000 1027.092        0.000 1773.510    0.000 1773.510
572.00  1436.036  265.424    0.000  265.424       61.003 1055.847    0.000 1055.847        0.000 1631.758    0.000 1631.758
573.00  1501.915  372.488    0.000  372.488      122.783 1105.048    0.000 1105.048        0.000 1914.255    0.000 1914.255
574.00  1482.329  417.950    0.000  417.950       58.928 1074.818    0.000 1074.818        0.000 1622.003    0.000 1622.003
575.00  1508.884  357.510    0.000  357.510       71.293 1078.464    0.000 1078.464        0.000 1740.636    0.000 1740.636
576.00  1611.578  316.010    0.000  316.010      163.944 1148.932    0.000 1148.932        0.000 1729.779    0.000 1729.779
577.00  1552.731  407.691    0.000  407.691      291.658 1074.137    0.000 1074.137        0.000 1876.658    0.000 1876.658
578.00  1607.769  316.535    0.000  316.535       75.141 1237.550    0.000 1237.550        0.000 1881.584    0.000 1881.584
579.00  1626.604  376.720    0.000  376.720      171.337 1231.847    0.000 1231.847        0.000 2113.211    0.000 2113.211
580.00  1498.342  470.295    0.000  470.295       35.625 1315.967    0.000 1315.967        0.000 1934.456    0.000 1934.456
581.00  1557.728  402.696    0.000  402.696      102.768 1167.371    0.000 1167.371        0.000 1695.788    0.000 1695.788
582.00  1419.076  397.635    0.000  397.635      128.446 1198.673    0.000 1198.673        0.000 1987.035    0.000 1987.035
583.00  1408.104  411.217    0.000  411.217       35.796 1123.719    0.000 1123.719        0.000 1822.062    0.000 1822.062
584.00  1315.247  427.593    0.000  427.593       22.222 1247.915    0.000 1247.915        0.000 1887.910    0.000 1887.910
585.00  1351.729  487.955    0.000  487.955       79.897 1196.616    0.000 1196.616        0.000 2055.905    0.000 2055.905
586.00  1184.485  556.277    0.000  556.277       81.626 1093.585    0.000 1093.585        0.000 1733.195    0.000 1733.195
587.00  1355.643  480.128    0.000  480.128       84.307 1111.404    0.000 1111.404        0.000 1708.562    0.000 1708.562
588.00  1478.673  437.843    0.000  437.843      168.480 1112.917    0.000 1112.917        0.000 1916.064    0.000 1916.064
589.00  1350.431  542.279    0.000  542.279      128.144 1299.688    0.000 1299.688        0.000 2223.195    0.000 2223.195
590.00  1448.779  485.542    0.000  485.542      180.371 1173.534    0.000 1173.534        0.000 2163.678    0.000 2163.678
591.00  1456.357  585.822    0.000  585.822      221.098 1207.943    0.000 1207.943        0.000 1979.598    0.000 1979.598
592.00  1420.548  572.765    0.000  572.765      168.006 1126.835    0.000 1126.835        0.000 1934.058    0.000 1934.058
593.00  1527.750  473.459    0.000  473.459      255.684 1056.714    0.000 1056.714        0.000 1947.732    0.000 1947.732
594.00  1257.609  575.593    0.000  575.593      107.391 1179.163    0.000 1179.163        0.000 1820.963    0.000 1820.963
595.00  1314.397  600.922    0.000  600.922      329.568  975.659    0.000  975.659       40.213 1919.686    0.000 1919.686
596.00  1228.521  663.854    0.000  663.854      390.225 1040.506    0.000 1040.506      211.221 1921.697    0.000 1921.697
597.00  1339.375  551.047    0.000  551.047      219.885 1063.160    0.000 1063.160        0.000 1905.008    0.000 1905.008
598.00  1305.008  588.200    0.000  588.200      217.290 1069.864    0.000 1069.864        0.000 1787.485    0.000 1787.485
599.00  1333.208  548.562    0.000  548.562      117.424 1205.835    0.000 1205.835        0.000 1908.929    0.000 1908.929
600.00  1329.033  490.504    0.000  490.504       90.661 1130.607    0.000 1130.607        0.000 1777.330    0.000 1777.330
601.00  1449.157  509.402    0.000  509.402      205.923 1139.850    0.000 1139.850        0.000 2080.534    0.000 2080.534
602.00  1217.341  602.010    0.000  602.010       78.900 1156.926    0.000 1156.926        0.000 1892.840    0.000 1892.840
603.00  1333.591  576.231    0.000  576.231      183.225 1121.174    0.000 1121.174        0.000 1951.453    0.000 1951.453
604.00  1444.826  545.686    0.000  545.686      177.087 1309.965    0.000 1309.965        0.000 2308.245    0.000 2308.245
605.00  1290.114  577.134    0.000  577.134      195.803 1088.104    0.000 1088.104        0.000 1948.638    0.000 1948.638
606.00  1204.792  598.498    0.000  598.498      162.301 1124.634    0.000 1124.634        0.000 1881.481    0.000 1881.481
607.00  1224.908  554.985    0.000  554.985      211.070  994.241    0.000  994.241        0.000 1682.021    0.000 1682.021
608.00  1231.611  633.841    0.000  633.841      213.878 1022.170    0.000 1022.170       10.154 1807.690    0.000 1807.690
609.00  1304.168  594.285    0.000  594.285      225.120 1005.739    0.000 1005.739        0.000 1508.605    0.000 1508.605
610.00  1403.894  498.562    0.000  498.562      424.081  743.185    0.000  743.185       69.871 1660.612    0.000 1660.612
611.00  1393.378  555.688    0.000  555.688      292.346  889.187    0.000  889.187       90.380 1760.641    0.000 1760.641
612.00  1466.779  458.902    0.000  458.902      345.785  851.483    0.000  851.483        0.000 1721.937    0.000 1721.937
613.00  1356.771  516.314    0.000  516.314      344.919  871.069    0.000  871.069        0.000 1619.996    0.000 1619.996
614.00  1316.460  590.025    0.000  590.025      103.416 1122.384    0.000 1122.384        0.000 1859.465    0.000 1859.465
615.00  1463.780  492.262    0.000  492.262      233.982  991.437    0.000  991.437        0.000 1659.707    0.000 1659.707
616.00  1385.237  610.855    0.000  610.855      158.236 1012.012    0.000 1012.012        0.000 1726.864    0.000 1726.864
617.00  1319.576  658.317    0.000  658.317       47.211 1109.760    0.000 1109.760        0.000 1534.743    0.000 1534.743
618.00  1382.550  560.865    0.000  560.865      296.196 1071.320    0.000 1071.320        0.000 2018.411    0.000 2018.411
619.00  1365.514  569.409    0.000  569.409      317.121 1046.729    0.000 1046.729        0.000 2030.072    0.000 2030.072
620.00  1409.911  614.839    0.000  614.839      276.439 1057.585    0.000 1057.585        0.000 1769.490    0.000 1769.490
621.00  1428.241  535.947    0.000  535.947      277.564 1092.558    0.000 1092.558        0.000 2097.631    0.000 2097.631
622.00  1419.127  598.774    0.000  598.774      321.269 1109.327    0.000 1109.327        0.000 2098.634    0.000 2098.634
623.00  1368.163  576.989    0.000  576.989      217.380 1077.546    0.000 1077.546       19.906 1786.681    0.000 1786.681
624.00  1316.550  648.450    0.000  648.450      134.199 1224.463    0.000 1224.463        0.000 1729.779    0.000 1729.779
625.00  1338.944  605.328    0.000  605.328      168.266 1249.616    0.000 1249.616        0.000 2129.496    0.000 2129.496
626.00  1269.222  674.617    0.000  674.617      239.776 1188.179    0.000 1188.179        0.000 1977.189    0.000 1977.189
627.00  1377.067  614.896    0.000  614.896      169.477 1100.241    0.000 1100.241        0.000 1789.591    0.000 1789.591
628.00  1307.686  596.704    0.000  596.704      143.624 1144.258    0.000 1144.258        0.000 1897.765    0.000 1897.765
629.00  1292.500  549.936    0.000  549.936      127.628 1118.623    0.000 1118.623        0.000 1690.466    0.000 1690.466
630.00  1251.143  585.911    0.000  585.911      195.330 1103.213    0.000 1103.213        0.000 2037.505    0.000 2037.505
631.00  1421.725  565.302    0.000  565.302      223.780 1127.741    0.000 1127.741        0.000 1959.694    0.000 1959.694
632.00  1356.261  584.594    0.000  584.594      176.048 1219.219    0.000 1219.219        0.000 2153.822    0.000 2153.822
633.00  1396.491  517.638    0.000  517.638      197.621 1174.948    0.000 1174.948        0.000 2283.008    0.000 2283.008
634.00  1400.484  486.642    0.000  486.642      254.129 1109.280    0.000 1109.280       19.906 1987.844    0.000 1987.844
635.00  1535.313  437.689    0.000  437.689      189.539 1224.501    0.000 1224.501        0.000 2428.883    0.000 2428.883
636.00  1583.064  364.422    0.000  364.422      140.510 1331.543    0.000 1331.543        0.000 2262.904    0.000 2262.904
637.00  1541.232  475.263    0.000  475.263      134.977 1296.740    0.000 1296.740        0.000 2192.329    0.000 2192.329
638.00  1373.052  609.440    0.000  609.440      169.694 1173.354    0.000 1173.354        0.000 2037.912    0.000 2037.912
639.00  1404.781  520.160    0.000  520.160      157.586 1211.223    0.000 1211.223        0.000 2113.108    0.000 2113.108
640.00  1498.339  430.697    0.000  430.697       93.211 1250.699    0.000 1250.699        0.000 2034.291    0.000 2034.291
641.00  1592.781  294.173    0.000  294.173      212.100 1010.458    0.000 1010.458        0.000 1944.818    0.000 1944.818
642.00  1476.159  420.317    0.000  420.317       35.279 1131.251    0.000 1131.251        0.000 1642.213    0.000 1642.213
643.00  1492.194  421.207    0.000  421.207      130.131 1152.090    0.000 1152.090        0.000 1899.981    0.000 1899.981
644.00  1546.144  323.501    0.000  323.501      167.008 1107.212    0.000 1107.212        0.000 1971.760    0.000 1971.760
645.00  1562.222  402.423    0.000  402.423      120.710 1081.666    0.000 1081.666        0.000 1738.022    0.000 1738.022
646.00  1507.359  355.959    0.000  355.959      166.537 1045.525    0.000 1045.525        0.000 1806.486    0.000 1806.486
647.00  1705.310  247.825    0.000  247.825      344.182  881.494    0.000  881.494        0.000 1920.491    0.000 1920.491
648.00  1578.085  218.365    0.000  218.365      293.601  849.280    0.000  849.280        0.000 1790.902    0.000 1790.902
649.00  1404.941  401.951    0.000  401.951      297.969  854.641    0.000  854.641       69.670 1541.479    0.000 1541.479
650.00  1445.664  383.113    0.000  383.113      342.974  879.630    0.000  879.630       59.717 1712.085    0.000 1712.085
651.00  1435.483  445.728    0.000  445.728      357.629  869.594    0.000  869.594      131.196 1629.545    0.000 1629.545
652.00  1508.445  385.362    0.000  385.362      343.017  729.004    0.000  729.004       10.154 1383.340    0.000 1383.340
653.00  1566.671  413.239    0.000  413.239      255.255  934.970    0.000  934.970        0.000 1596.170    0.000 1596.170
654.00  1282.708  484.659    0.000  484.659      307.567  929.350    0.000  929.350       20.308 1948.540    0.000 1948.540
655.00  1276.295  505.385    0.000  505.385      370.257  762.036    0.000  762.036      189.104 1648.145    0.000 1648.145
656.00  1398.724  507.025    0.000  507.025      314.008  929.606    0.000  929.606        9.953 1993.678    0.000 1993.678
657.00  1479.351  463.292    0.000  463.292      346.951  947.643    0.000  947.643       40.616 1955.777    0.000 1955.777
658.00  1365.029  380.056    0.000  380.056      262.431  859.877    0.000  859.877       10.154 1502.975    0.000 1502.975
659.00  1445.611  397.769    0.000  397.769      268.049  897.787    0.000  897.787        0.000 1585.108    0.000 1585.108
660.00  1384.648  381.338    0.000  381.338      245.780  854.990    0.000  854.990        0.000 1333.375    0.000 1333.375
661.00  1344.440  459.132    0.000  459.132      108.689 1066.403    0.000 1066.403        0.000 1644.325    0.000 1644.325
662.00  1378.824  483.181    0.000  483.181      108.342  987.547    0.000  987.547        0.000 1484.577    0.000 1484.577
663.00  1377.505  585.312    0.000  585.312      110.201 1095.377    0.000 1095.377        0.000 1772.707    0.000 1772.707
664.00  1450.476  436.416    0.000  436.416       43.321 1100.391    0.000 1100.391        0.000 1580.486    0.000 1580.486
665.00  1421.250  361.099    0.000  361.099      108.084  907.390    0.000  907.390        0.000 1383.542    0.000 1383.542
666.00  1452.362  461.053    0.000  461.053      139.122  953.434    0.000  953.434        0.000 1554.246    0.000 1554.246
667.00  1360.766  436.978    0.000  436.978      136.183  935.536    0.000  935.536        0.000 1642.112    0.000 1642.112
668.00  1380.870  420.359    0.000  420.359      122.912  930.824    0.000  930.824        0.000 1672.474    0.000 1672.474
669.00  1433.582  490.245    0.000  490.245      108.301 1086.985    0.000 1086.985        0.000 1581.390    0.000 1581.390
670.00  1358.986  473.800    0.000  473.800      107.347  955.991    0.000  955.991        0.000 1449.190    0.000 1449.190
671.00  1363.385  475.894    0.000  475.894      141.545  984.738    0.000  984.738        0.000 1711.079    0.000 1711.079
672.00  1316.737  500.301    0.000  500.301       97.013 1029.094    0.000 1029.094        0.000 1583.201    0.000 1583.201
673.00  1416.993  392.978    0.000  392.978      101.812 1068.394    0.000 1068.394        0.000 1800.253    0.000 1800.253
674.00  1509.673  329.795    0.000  329.795      239.340  897.536    0.000  897.536       10.154 1498.553    0.000 1498.553
675.00  1260.672  407.328    0.000  407.328      190.786  914.653    0.000  914.653        0.000 1653.776    0.000 1653.776
676.00  1399.328  446.736    0.000  446.736      145.613  972.157    0.000  972.157        0.000 1657.999    0.000 1657.999
677.00  1462.056  366.052    0.000  366.052      135.668  907.824    0.000  907.824        0.000 1511.018    0.000 1511.018
678.00  1579.453  319.651    0.000  319.651      104.021 1032.293    0.000 1032.293        0.000 1583.905    0.000 1583.905
679.00  1508.135  331.102    0.000  331.102      169.774 1054.217    0.000 1054.217        0.000 1976.488    0.000 1976.488
680.00  1401.583  328.868    0.000  328.868      149.676  961.913    0.000  961.913        0.000 1579.783    0.000 1579.783
681.00  1319.972  363.752    0.000  363.752      183.960  917.468    0.000  917.468        9.953 1544.999    0.000 1544.999
682.00  1410.632  347.801    0.000  347.801      149.196  973.109    0.000  973.109        0.000 1699.618    0.000 1699.618
683.00  1333.485  431.786    0.000  431.786       90.056 1029.618    0.000 1029.618        0.000 1764.765    0.000 1764.765
684.00  1418.070  349.062    0.000  349.062      249.588  902.639    0.000  902.639       10.154 1710.477    0.000 1710.477
685.00  1428.096  333.269    0.000  333.269      307.783  746.303    0.000  746.303      111.291 1354.487    0.000 1354.487
686.00  1502.660  275.914    0.000  275.914      270.343  912.843    0.000  912.843        0.000 1808.598    0.000 1808.598
687.00  1478.256  326.153    0.000  326.153      193.340  950.843    0.000  950.843       20.308 1667.448    0.000 1667.448
688.00  1458.875  295.301    0.000  295.301      337.612  840.942    0.000  840.942      142.154 1667.849    0.000 1667.849
689.00  1392.847  321.757    0.000  321.757      260.874  883.658    0.000  883.658       10.154 1620.298    0.000 1620.298
690.00  1364.938  401.094    0.000  401.094      257.890  903.159    0.000  903.159        0.000 1610.345    0.000 1610.345
691.00  1453.531  373.380    0.000  373.380      201.686 1002.250    0.000 1002.250        0.000 1757.727    0.000 1757.727
692.00  1402.563  390.990    0.000  390.990      279.075  834.761    0.000  834.761        0.000 1651.564    0.000 1651.564
693.00  1374.820  414.542    0.000  414.542      228.795  937.007    0.000  937.007        0.000 1727.567    0.000 1727.567
694.00  1421.811  386.652    0.000  386.652      333.378  771.121    0.000  771.121       20.308 1680.115    0.000 1680.115
695.00  1313.741  466.513    0.000  466.513      186.378 1022.869    0.000 1022.869        0.000 1870.826    0.000 1870.826
696.00  1411.596  461.124    0.000  461.124      304.929  869.649    0.000  869.649        0.000 1788.892    0.000 1788.892
697.00  1343.334  431.566    0.000  431.566      150.800 1021.055    0.000 1021.055        0.000 1671.369    0.000 1671.369
698.00  1483.938  419.032    0.000  419.032      317.380  855.209    0.000  855.209        0.000 1708.365    0.000 1708.365
699.00  1477.820  340.820    0.000  340.820      295.632  865.540    0.000  865.540        0.000 1747.473    0.000 1747.473
700.00  1317.654  397.041    0.000  397.041      280.589  797.183    0.000  797.183        0.000 1654.679    0.000 1654.679
701.00  1325.338  428.048    0.000  428.048      139.992 1032.723    0.000 1032.723        0.000 1750.689    0.000 1750.689
702.00  1433.250  300.932    0.000  300.932      132.295 1114.946    0.000 1114.946        0.000 1839.561    0.000 1839.561
703.00  1429.134  404.595    0.000  404.595       51.708 1130.382    0.000 1130.382        0.000 1790.097    0.000 1790.097
704.00  1375.157  452.754    0.000  452.754       78.815 1059.259    0.000 1059.259        0.000 1746.262    0.000 1746.262
705.00  1480.201  419.922    0.000  419.922       98.487 1092.862    0.000 1092.862        0.000 1629.547    0.000 1629.547
706.00  1518.433  360.930    0.000  360.930      146.434 1005.488    0.000 1005.488        0.000 1652.669    0.000 1652.669
707.00  1599.451  339.303    0.000  339.303      210.765 1119.013    0.000 1119.013        0.000 1890.731    0.000 1890.731
708.00  1452.739  369.274    0.000  369.274      231.471 1045.595    0.000 1045.595        0.000 1680.215    0.000 1680.215
709.00  1516.379  352.101    0.000  352.101      175.009  993.939    0.000  993.939        0.000 1491.011    0.000 1491.011
710.00  1584.224  319.492    0.000  319.492      173.409 1070.413    0.000 1070.413        0.000 1762.649    0.000 1762.649
711.00  1395.445  421.954    0.000  421.954      118.547  983.004    0.000  983.004        0.000 1591.042    0.000 1591.042
712.00  1364.226  484.668    0.000  484.668      176.913  968.734    0.000  968.734       29.858 1668.652    0.000 1668.652
713.00  1357.904  395.575    0.000  395.575      198.486  882.783    0.000  882.783        0.000 1396.004    0.000 1396.004
714.00  1499.772  347.007    0.000  347.007      192.608  914.044    0.000  914.044        0.000 1627.938    0.000 1627.938
715.00  1494.188  422.413    0.000  422.413      201.558 1077.285    0.000 1077.285        0.000 1835.135    0.000 1835.135
716.00  1439.467  346.692    0.000  346.692      186.772  896.920    0.000  896.920        0.000 1573.146    0.000 1573.146
717.00  1545.695  314.907    0.000  314.907      135.364 1080.324    0.000 1080.324        0.000 1705.650    0.000 1705.650
718.00  1639.408  269.251    0.000  269.251      107.566 1109.593    0.000 1109.593        0.000 1848.709    0.000 1848.709
719.00  1498.122  372.307    0.000  372.307      217.118 1031.599    0.000 1031.599        0.000 1719.725    0.000 1719.725
720.00  1419.356  476.667    0.000  476.667      187.285 1001.380    0.000 1001.380        0.000 1762.149    0.000 1762.149
721.00  1539.516  366.445    0.000  366.445      311.372  954.251    0.000  954.251        0.000 1847.303    0.000 1847.303
722.00  1355.350  520.739    0.000  520.739      235.883 1067.430    0.000 1067.430       20.107 1953.666    0.000 1953.666
723.00  1282.202  615.324    0.000  615.324      181.927 1027.104    0.000 1027.104        0.000 1688.862    0.000 1688.862
724.00  1334.855  579.458    0.000  579.458      299.567  947.939    0.000  947.939        0.000 1708.565    0.000 1708.565
725.00  1399.950  555.814    0.000  555.814      143.493 1087.065    0.000 1087.065        0.000 1717.211    0.000 1717.211
726.00  1454.991  523.025    0.000  523.025      198.704 1019.493    0.000 1019.493        9.953 1894.049    0.000 1894.049
727.00  1416.400  452.908    0.000  452.908      244.271 1003.452    0.000 1003.452        0.000 1949.141    0.000 1949.141
728.00  1404.823  449.417    0.000  449.417      108.604 1068.904    0.000 1068.904        0.000 1645.328    0.000 1645.328
729.00  1414.832  486.984    0.000  486.984      151.620  998.572    0.000  998.572        0.000 1801.961    0.000 1801.961
730.00  1523.568  460.465    0.000  460.465      299.353  965.370    0.000  965.370        0.000 1934.867    0.000 1934.867
731.00  1288.367  499.634    0.000  499.634      189.321  899.954    0.000  899.954        0.000 1762.653    0.000 1762.653
732.00  1515.046  406.216    0.000  406.216      173.669 1086.421    0.000 1086.421        0.000 1666.944    0.000 1666.944
733.00  1401.165  487.274    0.000  487.274      125.163  974.055    0.000  974.055        0.000 1585.714    0.000 1585.714
734.00  1431.936  432.911    0.000  432.911      240.728  940.201    0.000  940.201        0.000 1725.354    0.000 1725.354
735.00  1405.704  499.734    0.000  499.734      113.273 1093.378    0.000 1093.378        0.000 1692.882    0.000 1692.882
736.00  1513.091  422.354    0.000  422.354       71.337 1205.915    0.000 1205.915        0.000 2122.259    0.000 2122.259
737.00  1475.627  436.809    0.000  436.809      110.680 1003.669    0.000 1003.669        0.000 1810.808    0.000 1810.808
738.00  1488.963  373.795    0.000  373.795      159.880 1033.937    0.000 1033.937        0.000 1956.984    0.000 1956.984
739.00  1383.933  431.350    0.000  431.350      226.418  949.143    0.000  949.143        0.000 1715.602    0.000 1715.602
740.00  1448.044  389.109    0.000  389.109      269.607  948.619    0.000  948.619       19.906 1636.583    0.000 1636.583
741.00  1393.027  488.367    0.000  488.367      165.501 1000.420    0.000 1000.420       39.811 1693.485    0.000 1693.485
742.00  1289.990  403.948    0.000  403.948      183.356  970.156    0.000  970.156       49.764 1853.535    0.000 1853.535
743.00  1355.383  400.403    0.000  400.403      192.867 1016.885    0.000 1016.885        0.000 1773.810    0.000 1773.810
744.00  1447.533  400.739    0.000  400.739      123.217 1138.679    0.000 1138.679        0.000 1867.508    0.000 1867.508
745.00  1346.627  446.133    0.000  446.133      137.744 1009.893    0.000 1009.893        0.000 1708.565    0.000 1708.565
746.00  1394.173  380.224    0.000  380.224      178.600  926.840    0.000  926.840        0.000 1718.014    0.000 1718.014
747.00  1420.945  339.660    0.000  339.660      307.178  928.917    0.000  928.917        0.000 1757.123    0.000 1757.123
748.00  1431.874  326.094    0.000  326.094      229.098  980.584    0.000  980.584       29.858 1751.292    0.000 1751.292
749.00  1381.671  432.255    0.000  432.255      173.023  967.313    0.000  967.313       29.858 1472.814    0.000 1472.814
750.00  1488.364  315.163    0.000  315.163      164.763 1029.827    0.000 1029.827        0.000 1813.823    0.000 1813.823
751.00  1443.161  323.814    0.000  323.814      235.104  913.960    0.000  913.960        0.000 1709.873    0.000 1709.873
752.00  1505.406  280.263    0.000  280.263      218.374  910.497    0.000  910.497        0.000 1651.360    0.000 1651.360
753.00  1357.129  432.441    0.000  432.441      218.330  913.741    0.000  913.741        0.000 1583.097    0.000 1583.097
754.00  1460.752  364.529    0.000  364.529      196.193  967.095    0.000  967.095        0.000 1725.858    0.000 1725.858
755.00  1286.906  481.615    0.000  481.615      123.390 1088.843    0.000 1088.843        0.000 2042.840    0.000 2042.840
756.00  1247.396  522.487    0.000  522.487       39.948 1159.229    0.000 1159.229        0.000 1927.930    0.000 1927.930
757.00  1363.125  412.834    0.000  412.834      160.007 1020.269    0.000 1020.269        0.000 1680.013    0.000 1680.013
758.00  1383.170  395.959    0.000  395.959      120.103 1085.340    0.000 1085.340        0.000 1702.231    0.000 1702.231
759.00  1432.430  295.484    0.000  295.484      242.284  931.077    0.000  931.077        0.000 1928.531    0.000 1928.531
760.00  1452.517  358.104    0.000  358.104      252.747  941.408    0.000  941.408        0.000 1630.048    0.000 1630.048
761.00  1385.839  425.781    0.000  425.781      162.776  977.894    0.000  977.894        0.000 1614.565    0.000 1614.565
762.00  1329.175  308.652    0.000  308.652      198.574  833.110    0.000  833.110        0.000 1444.865    0.000 1444.865
763.00  1471.150  287.179    0.000  287.179      214.441  873.533    0.000  873.533        0.000 1562.589    0.000 1562.589
764.00  1349.032  386.997    0.000  386.997       42.024 1060.909    0.000 1060.909        0.000 1633.464    0.000 1633.464
765.00  1232.194  427.426    0.000  427.426       21.877 1058.704    0.000 1058.704        0.000 1472.009    0.000 1472.009
766.00  1376.873  386.002    0.000  386.002       20.709 1009.721    0.000 1009.721        0.000 1650.053    0.000 1650.053
767.00  1322.124  345.361    0.000  345.361      166.451  967.002    0.000  967.002        0.000 1574.052    0.000 1574.052
768.00  1253.370  436.779    0.000  436.779       61.652  972.799    0.000  972.799        0.000 1555.653    0.000 1555.653
769.00  1260.866  441.243    0.000  441.243       95.850 1018.495    0.000 1018.495        0.000 1565.304    0.000 1565.304
770.00  1555.492  267.211    0.000  267.211      218.678  883.167    0.000  883.167        0.000 1607.025    0.000 1607.025
771.00  1558.286  314.821    0.000  314.821      265.154  884.892    0.000  884.892        0.000 1616.174    0.000 1616.174
772.00  1407.995  363.016    0.000  363.016      127.887 1009.713    0.000 1009.713        0.000 1692.376    0.000 1692.376
773.00  1407.305  430.261    0.000  430.261      121.227  873.222    0.000  873.222        0.000 1374.791    0.000 1374.791
774.00  1232.424  444.442    0.000  444.442      206.572  835.096    0.000  835.096        0.000 1621.101    0.000 1621.101
775.00  1365.816  409.395    0.000  409.395      176.437  802.234    0.000  802.234        0.000 1250.934    0.000 1250.934
776.00  1373.760  460.205    0.000  460.205      155.902  972.137    0.000  972.137       19.906 1334.879    0.000 1334.879
777.00  1409.176  395.404    0.000  395.404      249.244  869.584    0.000  869.584       59.717 1403.342    0.000 1403.342
778.00  1227.822  448.491    0.000  448.491      248.552  880.694    0.000  880.694        0.000 1473.112    0.000 1473.112
779.00  1282.022  394.056    0.000  394.056      241.246  719.306    0.000  719.306        0.000 1322.817    0.000 1322.817
780.00  1304.064  427.033    0.000  427.033      419.545  770.610    0.000  770.610       49.764 1665.635    0.000 1665.635
781.00  1245.448  453.286    0.000  453.286      293.388  823.837    0.000  823.837      129.588 1271.848    0.000 1271.848
782.00  1351.995  450.784    0.000  450.784      334.371  806.721    0.000  806.721       40.414 1577.265    0.000 1577.265
783.00  1336.151  483.761    0.000  483.761      192.044  993.313    0.000  993.313        0.000 1604.713    0.000 1604.713
784.00  1290.845  418.332    0.000  418.332      205.664  950.718    0.000  950.718       40.616 1498.548    0.000 1498.548
785.00  1391.770  403.382    0.000  403.382      236.837  876.594    0.000  876.594        0.000 1688.157    0.000 1688.157
786.00  1410.898  410.840    0.000  410.840      180.805  970.719    0.000  970.719        0.000 1718.116    0.000 1718.116
787.00  1347.835  423.568    0.000  423.568       80.199 1113.724    0.000 1113.724        0.000 1869.117    0.000 1869.117
788.00  1417.210  423.972    0.000  423.972      187.118 1006.067    0.000 1006.067        0.000 1837.952    0.000 1837.952
789.00  1363.401  412.810    0.000  412.810      171.553 1093.091    0.000 1093.091        0.000 1650.456    0.000 1650.456
790.00  1401.506  442.009    0.000  442.009      305.446 1032.575    0.000 1032.575        0.000 2000.311    0.000 2000.311
791.00  1401.547  430.213    0.000  430.213      131.646 1229.422    0.000 1229.422        0.000 1897.267    0.000 1897.267
792.00  1419.583  415.483    0.000  415.483      377.128  974.386    0.000  974.386      120.037 1906.414    0.000 1906.414
793.00  1438.580  443.704    0.000  443.704      343.186  994.621    0.000  994.621      101.539 1571.939    0.000 1571.939
794.00  1333.338  545.164    0.000  545.164      221.869 1070.543    0.000 1070.543        0.000 1693.585    0.000 1693.585
795.00  1390.722  441.667    0.000  441.667      178.340 1118.458    0.000 1118.458        0.000 1681.925    0.000 1681.925
796.00  1400.115  424.970    0.000  424.970      410.333  861.126    0.000  861.126        0.000 1968.947    0.000 1968.947
797.00  1374.953  429.748    0.000  429.748      403.849  914.478    0.000  914.478        0.000 1708.163    0.000 1708.163
798.00  1386.374  449.364    0.000  449.364      417.942  861.083    0.000  861.083       89.575 1669.359    0.000 1669.359
799.00  1428.627  457.631    0.000  457.631      378.471  935.998    0.000  935.998       10.154 1629.346    0.000 1629.346
800.00  1323.583  496.780    0.000  496.780      454.045  840.282    0.000  840.282       39.811 1749.182    0.000 1749.182
801.00  1435.227  452.472    0.000  452.472      413.186  883.945    0.000  883.945       40.213 1608.335    0.000 1608.335
802.00  1329.572  514.205    0.000  514.205      214.182 1104.224    0.000 1104.224        0.000 1793.417    0.000 1793.417
803.00  1350.920  489.196    0.000  489.196      375.700  852.954    0.000  852.954       10.154 1603.810    0.000 1603.810
804.00  1371.503  504.488    0.000  504.488      199.738 1019.105    0.000 1019.105        0.000 1438.231    0.000 1438.231
805.00  1466.914  484.178    0.000  484.178      311.065  997.662    0.000  997.662        0.000 1834.633    0.000 1834.633
806.00  1369.640  518.868    0.000  518.868      143.451 1036.440    0.000 1036.440        0.000 1517.049    0.000 1517.049
807.00  1505.293  478.510    0.000  478.510      207.394 1047.470    0.000 1047.470        0.000 1668.454    0.000 1668.454
808.00  1420.089  505.593    0.000  505.593      266.839 1023.475    0.000 1023.475        0.000 1829.408    0.000 1829.408
809.00  1411.720  453.442    0.000  453.442      148.549 1107.864    0.000 1107.864        0.000 1763.558    0.000 1763.558
810.00  1424.044  457.389    0.000  457.389      286.639  914.697    0.000  914.697        0.000 1861.176    0.000 1861.176
811.00  1337.303  502.638    0.000  502.638      411.804  790.440    0.000  790.440        0.000 1674.385    0.000 1674.385
812.00  1396.136  438.014    0.000  438.014      299.483  888.798    0.000  888.798        0.000 1703.439    0.000 1703.439
813.00  1423.840  442.405    0.000  442.405      216.690 1012.611    0.000 1012.611        0.000 1713.090    0.000 1713.090
814.00  1303.793  505.218    0.000  505.218      118.375 1111.495    0.000 1111.495        0.000 1640.405    0.000 1640.405
815.00  1413.406  485.201    0.000  485.201       75.919 1192.513    0.000 1192.513        0.000 1784.268    0.000 1784.268
816.00  1513.315  464.299    0.000  464.299      294.943  958.824    0.000  958.824        0.000 1798.440    0.000 1798.440
817.00  1364.452  487.188    0.000  487.188      372.416  831.726    0.000  831.726        0.000 1817.444    0.000 1817.444
818.00  1339.310  483.312    0.000  483.312      120.883 1133.583    0.000 1133.583        0.000 1893.345    0.000 1893.345
819.00  1361.750  522.693    0.000  522.693       69.175 1358.881    0.000 1358.881        0.000 2241.494    0.000 2241.494
820.00  1408.796  540.752    0.000  540.752      283.789 1113.265    0.000 1113.265        0.000 1948.238    0.000 1948.238
821.00  1461.599  503.858    0.000  503.858       81.972 1041.500    0.000 1041.500        0.000 1720.630    0.000 1720.630
822.00  1478.787  531.087    0.000  531.087      232.730  972.581    0.000  972.581        0.000 1844.287    0.000 1844.287
823.00  1439.682  529.820    0.000  529.820      118.805 1191.355    0.000 1191.355        0.000 1902.295    0.000 1902.295
824.00  1334.845  592.968    0.000  592.968      202.206  996.145    0.000  996.145        0.000 1750.891    0.000 1750.891
825.00  1187.814  595.542    0.000  595.542       72.115 1086.546    0.000 1086.546        0.000 1634.874    0.000 1634.874
826.00  1308.011  546.452    0.000  546.452      102.505 1142.826    0.000 1142.826        0.000 1659.002    0.000 1659.002
827.00  1301.888  570.646    0.000  570.646      369.522  765.541    0.000  765.541        0.000 1516.849    0.000 1516.849
828.00  1259.918  578.995    0.000  578.995      322.960  788.060    0.000  788.060        0.000 1529.818    0.000 1529.818
829.00  1277.730  551.189    0.000  551.189      335.454  798.393    0.000  798.393        0.000 1780.750    0.000 1780.750
830.00  1412.727  449.507    0.000  449.507      462.779  745.253    0.000  745.253      233.338 1450.095    0.000 1450.095
831.00  1406.914  480.295    0.000  480.295      517.552  741.106    0.000  741.106      322.712 1380.726    0.000 1380.726
832.00  1383.558  441.805    0.000  441.805      531.867  636.393    0.000  636.393      410.478 1280.293    0.000 1280.293
833.00  1332.629  475.909    0.000  475.909      500.348  734.407    0.000  734.407      361.116 1371.277    0.000 1371.277
834.00  1422.717  476.342    0.000  476.342      541.333  747.166    0.000  747.166      132.000 1671.670    0.000 1671.670
835.00  1335.656  419.919    0.000  419.919      476.656  719.703    0.000  719.703       69.670 1544.293    0.000 1544.293
836.00  1402.261  475.771    0.000  475.771      311.459  940.158    0.000  940.158        9.953 1703.037    0.000 1703.037
837.00  1285.891  503.261    0.000  503.261      267.705 1025.029    0.000 1025.029        0.000 1869.822    0.000 1869.822
838.00  1311.686  522.753    0.000  522.753      157.113 1056.113    0.000 1056.113        0.000 1764.964    0.000 1764.964
839.00  1394.458  496.842    0.000  496.842      276.007  939.385    0.000  939.385        0.000 1923.708    0.000 1923.708
840.00  1343.901  470.954    0.000  470.954      278.341  882.009    0.000  882.009       90.782 1633.869    0.000 1633.869
841.00  1241.499  466.883    0.000  466.883      151.229  924.593    0.000  924.593        0.000 1863.884    0.000 1863.884
842.00  1209.061  543.617    0.000  543.617      131.605  994.634    0.000  994.634        0.000 1992.673    0.000 1992.673
843.00  1268.799  481.401    0.000  481.401      132.468  988.139    0.000  988.139        0.000 1800.751    0.000 1800.751
844.00  1252.810  503.565    0.000  503.565      214.874  865.882    0.000  865.882        0.000 1551.934    0.000 1551.934
845.00  1160.006  567.523    0.000  567.523      106.874 1014.211    0.000 1014.211        0.000 1683.832    0.000 1683.832
846.00  1181.787  570.318    0.000  570.318       42.802 1041.364    0.000 1041.364        0.000 1754.608    0.000 1754.608
847.00  1170.628  544.922    0.000  544.922      164.980  914.383    0.000  914.383        0.000 1502.270    0.000 1502.270
848.00  1414.254  475.070    0.000  475.070      364.332  741.495    0.000  741.495       80.628 1693.284    0.000 1693.284
849.00  1368.716  406.603    0.000  406.603      346.609  818.238    0.000  818.238        0.000 1771.398    0.000 1771.398
850.00  1325.487  491.176    0.000  491.176      293.992  807.210    0.000  807.210        0.000 1590.941    0.000 1590.941
851.00  1379.432  455.930    0.000  455.930      222.224  870.722    0.000  870.722        0.000 1694.893    0.000 1694.893
852.00  1264.351  515.354    0.000  515.354      124.039  909.029    0.000  909.029        0.000 1462.058    0.000 1462.058
853.00  1129.119  525.602    0.000  525.602      225.682  867.869    0.000  867.869       30.462 1581.892    0.000 1581.892
854.00  1277.705  447.029    0.000  447.029      122.958  923.334    0.000  923.334        0.000 1693.483    0.000 1693.483
855.00  1216.363  480.539    0.000  480.539      220.408  876.387    0.000  876.387        0.000 1443.056    0.000 1443.056
856.00  1164.178  505.128    0.000  505.128      135.280  933.937    0.000  933.937        0.000 1686.951    0.000 1686.951
857.00  1236.689  502.646    0.000  502.646      225.423  852.178    0.000  852.178        0.000 1661.918    0.000 1661.918
858.00  1304.176  448.599    0.000  448.599      372.160  798.173    0.000  798.173       29.858 1607.731    0.000 1607.731
859.00  1345.024  445.756    0.000  445.756      285.561  890.221    0.000  890.221        0.000 1816.940    0.000 1816.940
860.00  1355.220  522.820    0.000  522.820      257.806 1052.775    0.000 1052.775        0.000 1980.006    0.000 1980.006
861.00  1298.608  431.077    0.000  431.077      228.277  944.093    0.000  944.093        0.000 1742.343    0.000 1742.343
862.00  1247.557  514.939    0.000  514.939      271.813  927.278    0.000  927.278        0.000 1797.236    0.000 1797.236
863.00  1412.790  428.536    0.000  428.536      431.347  862.383    0.000  862.383      100.533 1926.725    0.000 1926.725
864.00  1387.338  437.778    0.000  437.778      363.253  860.173    0.000  860.173        0.000 1939.087    0.000 1939.087
865.00  1275.115  535.009    0.000  535.009      353.137  807.214    0.000  807.214        0.000 1608.132    0.000 1608.132
866.00  1429.171  459.727    0.000  459.727      283.314 1002.850    0.000 1002.850        0.000 1880.076    0.000 1880.076
867.00  1258.920  502.844    0.000  502.844      306.617  850.099    0.000  850.099        0.000 1670.059    0.000 1670.059
868.00  1233.972  440.215    0.000  440.215      369.779  828.827    0.000  828.827        0.000 1742.041    0.000 1742.041
869.00  1240.228  444.274    0.000  444.274      338.348  765.755    0.000  765.755        9.953 1539.467    0.000 1539.467
870.00  1307.294  485.516    0.000  485.516      339.899  811.752    0.000  811.752       29.858 1710.472    0.000 1710.472
871.00  1286.609  490.398    0.000  490.398      281.706  886.548    0.000  886.548        0.000 1710.673    0.000 1710.673
872.00  1279.033  451.036    0.000  451.036      425.849  758.573    0.000  758.573       79.623 1552.232    0.000 1552.232
873.00  1336.709  463.671    0.000  463.671      366.448  724.671    0.000  724.671       39.811 1496.334    0.000 1496.334
874.00  1377.463  432.271    0.000  432.271      378.636  761.344    0.000  761.344       70.474 1540.972    0.000 1540.972
875.00  1282.989  455.764    0.000  455.764      420.012  728.091    0.000  728.091      140.143 1452.200    0.000 1452.200
876.00  1320.125  499.313    0.000  499.313      355.420  735.573    0.000  735.573      119.434 1504.680    0.000 1504.680
877.00  1355.604  474.868    0.000  474.868      427.707  745.388    0.000  745.388       69.770 1510.512    0.000 1510.512
878.00  1262.636  477.743    0.000  477.743      395.932  682.441    0.000  682.441       80.226 1491.611    0.000 1491.611
879.00  1279.200  474.356    0.000  474.356      420.186  746.814    0.000  746.814      111.492 1495.533    0.000 1495.533
880.00  1337.339  479.358    0.000  479.358      369.172  764.230    0.000  764.230       29.858 1463.362    0.000 1463.362
881.00  1310.613  478.762    0.000  478.762      415.257  692.512    0.000  692.512        0.000 1512.019    0.000 1512.019
882.00  1292.928  485.752    0.000  485.752      412.233  733.454    0.000  733.454      181.563 1629.744    0.000 1629.744
883.00  1284.829  520.295    0.000  520.295      274.576  883.950    0.000  883.950       81.130 1564.900    0.000 1564.900
884.00  1218.079  636.864    0.000  636.864      280.843  973.485    0.000  973.485       10.154 1689.865    0.000 1689.865
885.00  1244.136  593.178    0.000  593.178      124.425 1101.931    0.000 1101.931        0.000 1620.998    0.000 1620.998
886.00  1142.358  622.833    0.000  622.833      184.518 1101.249    0.000 1101.249        0.000 1638.392    0.000 1638.392
887.00  1180.683  596.049    0.000  596.049      135.882 1049.404    0.000 1049.404        0.000 1440.945    0.000 1440.945
888.00  1209.047  614.531    0.000  614.531      108.471 1013.917    0.000 1013.917        0.000 1631.153    0.000 1631.153
889.00  1175.697  547.698    0.000  547.698      175.785  954.685    0.000  954.685        0.000 1452.005    0.000 1452.005
890.00  1123.967  597.907    0.000  597.907      176.086  904.660    0.000  904.660       30.260 1302.711    0.000 1302.711
891.00  1154.597  568.761    0.000  568.761      238.171  898.521    0.000  898.521        0.000 1419.329    0.000 1419.329
892.00  1260.539  495.663    0.000  495.663      199.693 1028.271    0.000 1028.271        0.000 1726.861    0.000 1726.861
893.00  1187.687  470.010    0.000  470.010      234.366  890.659    0.000  890.659        0.000 1448.784    0.000 1448.784
894.00  1231.523  490.729    0.000  490.729      224.251  867.701    0.000  867.701       59.817 1390.176    0.000 1390.176
895.00  1122.515  584.168    0.000  584.168      164.370  936.568    0.000  936.568        0.000 1445.869    0.000 1445.869
896.00  1167.629  525.933    0.000  525.933      229.438  893.599    0.000  893.599       30.159 1489.704    0.000 1489.704
897.00  1164.196  615.449    0.000  615.449      195.109  943.492    0.000  943.492       70.674 1541.880    0.000 1541.880
898.00  1119.813  593.932    0.000  593.932      178.681  897.142    0.000  897.142       10.154 1431.995    0.000 1431.995
899.00  1271.403  559.384    0.000  559.384      217.071  938.171    0.000  938.171        0.000 1702.631    0.000 1702.631
900.00  1254.729  532.099    0.000  532.099      338.865  833.497    0.000  833.497        0.000 1632.761    0.000 1632.761
901.00  1098.556  566.184    0.000  566.184      197.229  876.995    0.000  876.995        9.953 1401.033    0.000 1401.033
902.00  1109.202  552.547    0.000  552.547      242.625  759.440    0.000  759.440       20.107 1326.736    0.000 1326.736
903.00  1243.257  478.557    0.000  478.557      188.197  893.982    0.000  893.982        0.000 1543.186    0.000 1543.186
904.00  1169.762  503.708    0.000  503.708      154.603 1001.415    0.000 1001.415        0.000 1563.292    0.000 1563.292
905.00  1261.186  497.099    0.000  497.099      225.549  875.907    0.000  875.907        0.000 1565.104    0.000 1565.104
906.00  1335.527  490.565    0.000  490.565      316.168  992.419    0.000  992.419      151.403 1702.734    0.000 1702.734
907.00  1241.630  492.391    0.000  492.391      292.821  885.721    0.000  885.721        0.000 1543.489    0.000 1543.489
908.00  1195.378  489.432    0.000  489.432      249.459  892.039    0.000  892.039       50.769 1630.450    0.000 1630.450
909.00  1275.660  541.110    0.000  541.110      212.102 1026.883    0.000 1026.883       20.106 1989.956    0.000 1989.956
910.00  1321.264  493.008    0.000  493.008      158.490 1085.948    0.000 1085.948        0.000 1749.078    0.000 1749.078
911.00  1300.157  502.698    0.000  502.698      228.270 1043.398    0.000 1043.398        0.000 1911.943    0.000 1911.943
912.00  1407.819  421.311    0.000  421.311      336.702  911.950    0.000  911.950        9.953 1641.609    0.000 1641.609
913.00  1343.416  463.436    0.000  463.436      390.093  847.204    0.000  847.204        0.000 1610.242    0.000 1610.242
914.00  1234.881  475.094    0.000  475.094      311.927  819.185    0.000  819.185        0.000 1553.741    0.000 1553.741
915.00  1255.388  495.168    0.000  495.168      356.069  791.034    0.000  791.034        0.000 1442.348    0.000 1442.348
916.00  1260.349  538.987    0.000  538.987      124.813 1073.190    0.000 1073.190        0.000 1672.173    0.000 1672.173
917.00  1262.545  588.851    0.000  588.851      232.118  960.258    0.000  960.258        0.000 1564.197    0.000 1564.197
918.00  1278.592  601.126    0.000  601.126      231.342 1022.903    0.000 1022.903       30.060 1654.278    0.000 1654.278
919.00  1315.913  502.402    0.000  502.402      190.396 1109.404    0.000 1109.404        0.000 1702.129    0.000 1702.129
920.00  1305.613  605.630    0.000  605.630      161.130 1183.639    0.000 1183.639        0.000 1942.607    0.000 1942.607
921.00  1258.565  577.951    0.000  577.951      212.574 1059.083    0.000 1059.083       20.106 1712.282    0.000 1712.282
922.00  1244.545  542.712    0.000  542.712      249.369  951.513    0.000  951.513        0.000 1703.435    0.000 1703.435
923.00  1222.606  590.716    0.000  590.716      226.495  942.310    0.000  942.310      100.934 1621.300    0.000 1621.300
924.00  1333.736  565.909    0.000  565.909      301.642  852.814    0.000  852.814      110.285 1661.515    0.000 1661.515
925.00  1358.205  527.898    0.000  527.898      172.586 1012.525    0.000 1012.525       30.462 1621.300    0.000 1621.300
926.00  1345.481  525.109    0.000  525.109       69.172 1193.028    0.000 1193.028        0.000 1905.006    0.000 1905.006
927.00  1422.934  511.385    0.000  511.385      219.843  987.182    0.000  987.182        0.000 1694.490    0.000 1694.490
928.00  1345.815  472.589    0.000  472.589      248.806  924.074    0.000  924.074       10.154 1699.516    0.000 1699.516
929.00  1315.765  408.753    0.000  408.753      204.058  957.028    0.000  957.028        0.000 1719.623    0.000 1719.623
930.00  1368.167  474.225    0.000  474.225      195.541 1028.227    0.000 1028.227        0.000 1761.444    0.000 1761.444
931.00  1233.797  508.964    0.000  508.964      229.051  963.452    0.000  963.452        0.000 1734.296    0.000 1734.296
932.00  1434.828  457.303    0.000  457.303      240.591  937.424    0.000  937.424        0.000 1641.206    0.000 1641.206
933.00  1446.103  511.853    0.000  511.853      175.222 1057.391    0.000 1057.391        0.000 1596.468    0.000 1596.468
934.00  1341.341  440.040    0.000  440.040      240.159 1021.556    0.000 1021.556        0.000 1822.266    0.000 1822.266
935.00  1294.291  518.232    0.000  518.232      232.639 1037.766    0.000 1037.766        0.000 1626.428    0.000 1626.428
936.00  1358.503  412.756    0.000  412.756      312.057  932.795    0.000  932.795        0.000 1552.735    0.000 1552.735
937.00  1263.339  490.848    0.000  490.848      156.285  922.293    0.000  922.293        0.000 1443.254    0.000 1443.254
938.00  1199.764  523.154    0.000  523.154      156.202 1094.057    0.000 1094.057        0.000 1769.889    0.000 1769.889
939.00  1323.126  393.397    0.000  393.397      275.483  845.951    0.000  845.951        0.000 1489.200    0.000 1489.200
940.00  1381.313  417.320    0.000  417.320      221.873  912.523    0.000  912.523        0.000 1502.670    0.000 1502.670
941.00  1314.690  424.981    0.000  424.981      272.324  923.331    0.000  923.331        0.000 1581.086    0.000 1581.086
942.00  1296.067  471.781    0.000  471.781      259.181  971.365    0.000  971.365        0.000 1703.435    0.000 1703.435
943.00  1281.489  430.840    0.000  430.840      426.498  847.333    0.000  847.333       79.824 1580.484    0.000 1580.484
944.00  1250.148  458.135    0.000  458.135      233.982  844.425    0.000  844.425        0.000 1602.098    0.000 1602.098
945.00  1394.027  426.901    0.000  426.901      383.183  844.637    0.000  844.637       19.906 1573.145    0.000 1573.145
946.00  1218.154  443.637    0.000  443.637      299.997  881.909    0.000  881.909       30.361 1739.930    0.000 1739.930
947.00  1268.093  415.702    0.000  415.702      370.337  953.198    0.000  953.198       60.722 1569.525    0.000 1569.525
948.00  1432.833  422.120    0.000  422.120      500.688  845.973    0.000  845.973      169.198 1513.430    0.000 1513.430
949.00  1488.246  444.299    0.000  444.299      412.059 1004.253    0.000 1004.253      100.433 1631.858    0.000 1631.858
950.00  1447.994  361.272    0.000  361.272      473.969  875.568    0.000  875.568      201.670 1733.798    0.000 1733.798
951.00  1507.906  443.617    0.000  443.617      465.626  939.844    0.000  939.844       90.581 1601.897    0.000 1601.897
952.00  1502.616  411.916    0.000  411.916      533.456  922.714    0.000  922.714      159.446 1716.103    0.000 1716.103
953.00  1507.227  418.852    0.000  418.852      508.465  901.221    0.000  901.221      191.214 1444.160    0.000 1444.160
954.00  1398.542  417.418    0.000  417.418      493.941  931.325    0.000  931.325      119.434 1480.052    0.000 1480.052
955.00  1399.868  417.422    0.000  417.422      504.448  855.160    0.000  855.160      209.009 1569.023    0.000 1569.023
956.00  1533.773  426.732    0.000  426.732      487.195  946.156    0.000  946.156      209.210 1784.065    0.000 1784.065
957.00  1610.090  354.099    0.000  354.099      431.469  916.584    0.000  916.584       69.670 1500.259    0.000 1500.259
958.00  1549.340  322.396    0.000  322.396      467.221  838.369    0.000  838.369      149.895 1372.380    0.000 1372.380
959.00  1559.949  351.460    0.000  351.460      417.592  967.815    0.000  967.815       79.623 1700.825    0.000 1700.825
960.00  1444.697  400.958    0.000  400.958      356.373 1080.442    0.000 1080.442       60.119 1578.977    0.000 1578.977
961.00  1456.510  396.960    0.000  396.960      347.942  925.190    0.000  925.190        0.000 1563.191    0.000 1563.191
962.00  1523.026  418.977    0.000  418.977      320.532 1027.124    0.000 1027.124        0.000 1852.528    0.000 1852.528
963.00  1561.892  387.346    0.000  387.346      307.824  946.978    0.000  946.978        0.000 1622.207    0.000 1622.207
964.00  1429.303  476.563    0.000  476.563      249.024 1056.844    0.000 1056.844        0.000 1802.663    0.000 1802.663
965.00  1505.721  384.777    0.000  384.777      297.488  930.939    0.000  930.939       20.308 1672.373    0.000 1672.373
966.00  1462.914  330.019    0.000  330.019      281.321  892.117    0.000  892.117       70.072 1565.704    0.000 1565.704
967.00  1516.015  295.783    0.000  295.783      215.389 1047.711    0.000 1047.711        0.000 1681.520    0.000 1681.520
968.00  1510.619  256.533    0.000  256.533      209.900 1004.949    0.000 1004.949        0.000 1679.710    0.000 1679.710
969.00  1386.974  318.256    0.000  318.256      335.750  925.668    0.000  925.668       29.858 1595.863    0.000 1595.863
970.00  1415.392  269.046    0.000  269.046      259.963 1046.036    0.000 1046.036       49.764 1651.763    0.000 1651.763
971.00  1504.861  278.400    0.000  278.400      289.494  913.817    0.000  913.817      159.245 1403.042    0.000 1403.042
972.00  1456.223  278.365    0.000  278.365      260.050  967.649    0.000  967.649       89.575 1618.687    0.000 1618.687
973.00  1331.824  305.913    0.000  305.913      349.585  860.991    0.000  860.991      220.369 1512.320    0.000 1512.320
974.00  1375.346  350.877    0.000  350.877      319.194 1022.213    0.000 1022.213       59.717 1710.675    0.000 1710.675
975.00  1206.392  302.971    0.000  302.971      352.093  900.430    0.000  900.430      239.671 1689.361    0.000 1689.361
976.00  1311.526  347.563    0.000  347.563      191.181 1095.448    0.000 1095.448        0.000 1750.184    0.000 1750.184
977.00  1287.889  380.660    0.000  380.660      324.208  907.084    0.000  907.084       90.179 1512.625    0.000 1512.625
978.00  1327.147  341.757    0.000  341.757      304.191  882.401    0.000  882.401      159.546 1750.285    0.000 1750.285
979.00  1302.335  347.485    0.000  347.485      231.860  999.516    0.000  999.516       90.580 1752.394    0.000 1752.394
980.00  1285.383  360.381    0.000  360.381      330.090  948.421    0.000  948.421      129.989 1734.905    0.000 1734.905
981.00  1283.932  389.532    0.000  389.532      371.375  902.370    0.000  902.370      189.405 1659.804    0.000 1659.804
982.00  1357.316  296.491    0.000  296.491      264.069 1023.032    0.000 1023.032       30.462 1664.530    0.000 1664.530
983.00  1196.558  465.168    0.000  465.168      277.686  976.081    0.000  976.081       50.266 1734.602    0.000 1734.602
984.00  1261.569  422.274    0.000  422.274      352.787  964.633    0.000  964.633      129.688 1697.206    0.000 1697.206
985.00  1237.797  431.947    0.000  431.947      286.509 1008.331    0.000 1008.331        0.000 1810.203    0.000 1810.203
986.00  1261.463  393.290    0.000  393.290      313.225 1000.085    0.000 1000.085       50.165 1671.570    0.000 1671.570
987.00  1266.700  463.106    0.000  463.106      302.116  867.957    0.000  867.957       59.717 1622.206    0.000 1622.206
988.00  1281.319  406.962    0.000  406.962      269.781  919.099    0.000  919.099        9.953 1731.686    0.000 1731.686
989.00  1234.770  429.611    0.000  429.611      302.766  962.946    0.000  962.946       49.764 1690.368    0.000 1690.368
990.00  1328.114  390.602    0.000  390.602      355.855  807.124    0.000  807.124       20.308 1632.862    0.000 1632.862
991.00  1243.850  450.025    0.000  450.025      291.519  978.384    0.000  978.384        0.000 1910.233    0.000 1910.233
992.00  1291.488  386.639    0.000  386.639      247.168  990.567    0.000  990.567        9.953 1722.135    0.000 1722.135
993.00  1430.744  351.602    0.000  351.602      358.449  866.835    0.000  866.835       29.858 1496.540    0.000 1496.540
994.00  1348.742  454.968    0.000  454.968      381.405  853.175    0.000  853.175      170.504 1514.234    0.000 1514.234
995.00  1268.361  480.113    0.000  480.113      316.038  913.827    0.000  913.827       60.722 1484.074    0.000 1484.074
996.00  1334.798  396.478    0.000  396.478      269.819  954.894    0.000  954.894       20.107 1633.868    0.000 1633.868
997.00  1267.136  366.378    0.000  366.378      287.543  957.752    0.000  957.752        0.000 1997.799    0.000 1997.799
998.00  1380.581  333.035    0.000  333.035      319.367  953.115    0.000  953.115       59.717 1668.954    0.000 1668.954
999.00  1453.847  343.761    0.000  343.761      212.061 1037.422    0.000 1037.422       69.670 1737.017    0.000 1737.017
1000.00  1379.699  354.184    0.000  354.184      334.805  942.752    0.000  942.752      159.245 1934.666    0.000 1934.666
1001.00  1352.108  421.667    0.000  421.667      236.530  998.648    0.000  998.648       29.858 1845.593    0.000 1845.593
1002.00  1437.697  345.028    0.000  345.028      351.230  926.016    0.000  926.016      119.434 1687.854    0.000 1687.854
1003.00  1493.229  400.525    0.000  400.525      328.536  986.935    0.000  986.935      149.292 1685.544    0.000 1685.544
1004.00  1483.975  337.456    0.000  337.456      316.215  900.210    0.000  900.210       99.528 1794.522    0.000 1794.522
1005.00  1478.614  336.775    0.000  336.775      286.812  929.172    0.000  929.172       19.906 1598.481    0.000 1598.481
1006.00  1412.784  379.389    0.000  379.389      272.289  920.613    0.000  920.613       19.906 1798.543    0.000 1798.543
1007.00  1535.765  387.618    0.000  387.618      453.002  941.765    0.000  941.765      172.616 1630.150    0.000 1630.150
1008.00  1415.792  395.861    0.000  395.861      321.446  947.081    0.000  947.081       79.623 1684.337    0.000 1684.337
1009.00  1365.762  392.058    0.000  392.058      301.126  887.708    0.000  887.708       60.722 1463.968    0.000 1463.968
1010.00  1381.269  431.294    0.000  431.294      301.902  917.028    0.000  917.028       40.616 1589.032    0.000 1589.032
1011.00  1324.242  381.452    0.000  381.452      230.265  972.921    0.000  972.921        0.000 1738.625    0.000 1738.625
1012.00  1450.871  372.145    0.000  372.145      324.775 1002.757    0.000 1002.757       10.154 1626.631    0.000 1626.631
1013.00  1485.387  306.552    0.000  306.552      310.464  910.357    0.000  910.357       30.462 1747.271    0.000 1747.271
1014.00  1505.121  356.279    0.000  356.279      262.691  984.945    0.000  984.945        0.000 1846.498    0.000 1846.498
1015.00  1545.462  308.399    0.000  308.399      369.346  908.369    0.000  908.369        0.000 1726.562    0.000 1726.562
1016.00  1432.176  365.288    0.000  365.288      259.447 1032.718    0.000 1032.718        0.000 1957.890    0.000 1957.890
1017.00  1490.503  358.506    0.000  358.506      286.209 1016.635    0.000 1016.635        0.000 2048.772    0.000 2048.772
1018.00  1372.915  363.017    0.000  363.017      339.819  982.998    0.000  982.998       81.231 1904.103    0.000 1904.103
1019.00  1388.396  353.082    0.000  353.082      310.205 1091.125    0.000 1091.125      101.539 1904.305    0.000 1904.305
1020.00  1523.983  347.805    0.000  347.805      265.800  984.119    0.000  984.119        0.000 1836.141    0.000 1836.141
1021.00  1520.518  326.635    0.000  326.635      285.129  952.315    0.000  952.315        0.000 1853.737    0.000 1853.737
1022.00  1529.049  350.659    0.000  350.659      218.807 1162.322    0.000 1162.322        0.000 1945.122    0.000 1945.122
1023.00  1468.495  328.046    0.000  328.046      282.664  973.007    0.000  973.007       50.769 1765.668    0.000 1765.668
1024.00  1474.766  413.154    0.000  413.154      214.094 1092.467    0.000 1092.467        0.000 1905.410    0.000 1905.410
1025.00  1435.649  353.024    0.000  353.024      277.041 1042.864    0.000 1042.864       30.462 1944.316    0.000 1944.316
1026.00  1501.944  321.448    0.000  321.448      275.098 1036.434    0.000 1036.434        0.000 1902.897    0.000 1902.897
1027.00  1466.542  338.763    0.000  338.763      302.808  882.957    0.000  882.957        0.000 1855.846    0.000 1855.846
1028.00  1549.143  340.675    0.000  340.675      211.156 1077.545    0.000 1077.545        0.000 1969.248    0.000 1969.248
1029.00  1373.142  421.072    0.000  421.072      324.731  894.064    0.000  894.064        0.000 1806.285    0.000 1806.285
1030.00  1304.503  352.259    0.000  352.259      146.737 1040.072    0.000 1040.072        0.000 1854.440    0.000 1854.440
1031.00  1453.079  384.582    0.000  384.582      273.022  930.900    0.000  930.900       19.906 1708.967    0.000 1708.967
1032.00  1461.922  368.702    0.000  368.702      234.891 1046.079    0.000 1046.079       19.906 1673.983    0.000 1673.983
1033.00  1412.589  408.242    0.000  408.242      325.807  929.767    0.000  929.767        0.000 1939.189    0.000 1939.189
1034.00  1361.662  416.085    0.000  416.085      288.021  875.821    0.000  875.821      152.308 1346.746    0.000 1346.746
1035.00  1362.533  393.638    0.000  393.638      298.834  993.671    0.000  993.671      101.539 1787.686    0.000 1787.686
1036.00  1347.924  347.800    0.000  347.800      188.888  966.521    0.000  966.521       39.811 1559.975    0.000 1559.975
1037.00  1443.213  350.002    0.000  350.002      195.850 1187.048    0.000 1187.048       10.154 1923.103    0.000 1923.103
1038.00  1451.543  464.663    0.000  464.663      334.675 1010.703    0.000 1010.703      110.888 1629.648    0.000 1629.648
1039.00  1400.365  501.254    0.000  501.254      240.334 1061.115    0.000 1061.115       70.876 1731.989    0.000 1731.989
1040.00  1371.828  531.662    0.000  531.662      274.404  968.069    0.000  968.069      129.588 1730.380    0.000 1730.380
1041.00  1390.079  460.858    0.000  460.858      151.276 1103.660    0.000 1103.660        0.000 1715.705    0.000 1715.705
1042.00  1323.405  491.156    0.000  491.156      227.195 1064.477    0.000 1064.477        0.000 1793.613    0.000 1793.613
1043.00  1451.623  475.444    0.000  475.444      251.448 1017.416    0.000 1017.416        9.953 1819.857    0.000 1819.857
1044.00  1395.051  446.308    0.000  446.308      176.002 1074.398    0.000 1074.398        0.000 1572.343    0.000 1572.343
1045.00  1422.771  435.727    0.000  435.727      147.729 1097.522    0.000 1097.522        0.000 1798.946    0.000 1798.946
1046.00  1484.398  402.256    0.000  402.256      199.741 1134.652    0.000 1134.652        9.953 1796.733    0.000 1796.733
1047.00  1491.190  437.081    0.000  437.081      271.288 1125.358    0.000 1125.358       70.876 1656.992    0.000 1656.992
1048.00  1426.113  406.578    0.000  406.578      196.927 1064.663    0.000 1064.663       10.154 1704.645    0.000 1704.645
1049.00  1512.427  346.771    0.000  346.771      309.162 1083.084    0.000 1083.084       80.628 1892.040    0.000 1892.040
1050.00  1398.009  463.177    0.000  463.177      332.032  932.415    0.000  932.415       30.462 1810.908    0.000 1810.908
