# Supplementary material for: N-Glycans modulate tilting of HIV-1 envelope glycoprotein
Source: Nat Commun. 2026 Apr 15;17:5206. doi: 10.1038/s41467-026-71874-2 (PMC13254402; doi:10.1038/s41467-026-71874-2)
Supplement: Supplementary file 8 — Source Data [file 41467_2026_71874_MOESM8_ESM.zip › source_data/1_Main_Text_Figures/4_Figure_5/3_Raw_data/CD4/CD4.A.4.txt]

#ASA ANALYSIS
#SIM_TIME  ASA1.4 TotOccl1.4 ShldMem1.4 ShldGly1.4   ASA7.2 TotOccl7.2 ShldMem7.2 ShldGly7.2   ASA18.6 TotOccl18.6 ShldMem18.6 ShldGly18.6

  0.00  1526.022  236.084    0.000  236.084       58.754 1103.893    0.000 1103.893        0.000 1873.313    0.000 1873.313
  1.00  1299.008  377.979    0.000  377.979       38.392 1174.513    0.000 1174.513        0.000 1800.938    0.000 1800.938
  2.00  1292.102  366.023    0.000  366.023       27.238 1185.584    0.000 1185.584        0.000 1806.872    0.000 1806.872
  3.00  1255.301  446.551    0.000  446.551       68.137 1058.470    0.000 1058.470        0.000 1729.160    0.000 1729.160
  4.00  1187.686  479.928    0.000  479.928        3.718 1181.256    0.000 1181.256        0.000 1813.102    0.000 1813.102
  5.00  1265.306  497.822    0.000  497.822        0.000 1201.749    0.000 1201.749        0.000 1810.992    0.000 1810.992
  6.00  1401.221  322.249    0.000  322.249        0.000 1105.902    0.000 1105.902        0.000 1757.609    0.000 1757.609
  7.00  1430.790  245.898    0.000  245.898        9.252 1189.032    0.000 1189.032        0.000 1656.970    0.000 1656.970
  8.00  1472.937  250.037    0.000  250.037        1.902 1253.488    0.000 1253.488        0.000 1869.694    0.000 1869.694
  9.00  1386.300  288.454    0.000  288.454       53.092 1251.474    0.000 1251.474        0.000 2030.262    0.000 2030.262
 10.00  1362.313  271.862    0.000  271.862        7.263 1220.639    0.000 1220.639        0.000 1953.548    0.000 1953.548
 11.00  1346.637  329.317    0.000  329.317       67.186 1210.963    0.000 1210.963        0.000 2112.398    0.000 2112.398
 12.00  1249.629  319.264    0.000  319.264        5.448 1199.890    0.000 1199.890        0.000 1808.984    0.000 1808.984
 13.00  1272.696  357.884    0.000  357.884       40.208 1236.462    0.000 1236.462        0.000 2034.173    0.000 2034.173
 14.00  1315.145  331.921    0.000  331.921       20.320 1216.622    0.000 1216.622        0.000 1791.690    0.000 1791.690
 15.00  1345.854  333.987    0.000  333.987       19.023 1228.069    0.000 1228.069        0.000 2040.200    0.000 2040.200
 16.00  1378.947  341.345    0.000  341.345        9.511 1264.773    0.000 1264.773        0.000 1908.502    0.000 1908.502
 17.00  1450.352  266.554    0.000  266.554        1.816 1222.118    0.000 1222.118        0.000 1900.070    0.000 1900.070
 18.00  1291.068  458.932    0.000  458.932       20.839 1260.201    0.000 1260.201        0.000 2029.048    0.000 2029.048
 19.00  1371.649  387.797    0.000  387.797       22.828 1249.706    0.000 1249.706        0.000 1922.297    0.000 1922.297
 20.00  1356.797  278.920    0.000  278.920       17.121 1196.666    0.000 1196.666        0.000 2180.669    0.000 2180.669
 21.00  1338.706  359.741    0.000  359.741       22.136 1257.186    0.000 1257.186        0.000 2001.814    0.000 2001.814
 22.00  1238.890  359.253    0.000  359.253       25.897 1203.874    0.000 1203.874        0.000 1888.109    0.000 1888.109
 23.00  1245.722  397.726    0.000  397.726       17.034 1299.291    0.000 1299.291        0.000 2172.115    0.000 2172.115
 24.00  1415.879  251.153    0.000  251.153      193.988 1093.051    0.000 1093.051        0.000 2029.950    0.000 2029.950
 25.00  1359.529  226.675    0.000  226.675      274.101  925.776    0.000  925.776       89.575 1724.431    0.000 1724.431
 26.00  1439.825  297.414    0.000  297.414      184.734 1266.414    0.000 1266.414        0.000 2345.219    0.000 2345.219
 27.00  1244.893  297.085    0.000  297.085      181.492 1031.358    0.000 1031.358       20.106 1968.123    0.000 1968.123
 28.00  1252.892  338.973    0.000  338.973      192.345 1016.484    0.000 1016.484      119.936 1776.507    0.000 1776.507
 29.00  1399.768  265.163    0.000  265.163      306.704  857.483    0.000  857.483      279.684 1763.750    0.000 1763.750
 30.00  1287.008  326.739    0.000  326.739      261.135 1004.874    0.000 1004.874      228.915 1890.930    0.000 1890.930
 31.00  1314.582  382.948    0.000  382.948      252.920 1036.131    0.000 1036.131      228.915 1942.405    0.000 1942.405
 32.00  1195.499  483.000    0.000  483.000      191.355 1181.212    0.000 1181.212       69.670 2302.808    0.000 2302.808
 33.00  1249.604  404.444    0.000  404.444      143.970 1093.286    0.000 1093.286       39.811 2160.560    0.000 2160.560
 34.00  1247.282  429.795    0.000  429.795      127.368 1210.100    0.000 1210.100        0.000 2261.495    0.000 2261.495
 35.00  1354.364  286.278    0.000  286.278       85.950 1238.930    0.000 1238.930        0.000 2481.957    0.000 2481.957
 36.00  1410.691  207.134    0.000  207.134       43.667 1248.652    0.000 1248.652        0.000 2153.002    0.000 2153.002
 37.00  1450.697  172.019    0.000  172.019      160.485 1263.618    0.000 1263.618        0.000 2530.313    0.000 2530.313
 38.00  1470.768  154.522    0.000  154.522       42.370 1339.187    0.000 1339.187        0.000 2314.267    0.000 2314.267
 39.00  1446.648  216.792    0.000  216.792      335.452  993.911    0.000  993.911       39.811 2189.194    0.000 2189.194
 40.00  1484.215  205.017    0.000  205.017       79.205 1118.047    0.000 1118.047        0.000 1749.570    0.000 1749.570
 41.00  1410.338  193.584    0.000  193.584       74.709 1120.803    0.000 1120.803        0.000 1684.515    0.000 1684.515
 42.00  1380.082  152.165    0.000  152.165       35.279 1235.082    0.000 1235.082        0.000 1834.918    0.000 1834.918
 43.00  1333.160  197.940    0.000  197.940       54.562 1126.251    0.000 1126.251        0.000 2125.852    0.000 2125.852
 44.00  1361.493  185.160    0.000  185.160      123.823 1238.705    0.000 1238.705        0.000 2243.881    0.000 2243.881
 45.00  1292.326  241.149    0.000  241.149       46.300 1336.977    0.000 1336.977        0.000 2420.414    0.000 2420.414
 46.00  1348.327  302.108    0.000  302.108       40.637 1446.314    0.000 1446.314        0.000 2645.609    0.000 2645.609
 47.00  1336.129  219.853    0.000  219.853        5.448 1319.127    0.000 1319.127        0.000 2087.859    0.000 2087.859
 48.00  1363.949  269.030    0.000  269.030        1.816 1485.755    0.000 1485.755        0.000 2570.622    0.000 2570.622
 49.00  1356.013  265.645    0.000  265.645       56.464 1155.498    0.000 1155.498        0.000 2239.571    0.000 2239.571
 50.00  1340.702  169.356    0.000  169.356       40.640 1368.861    0.000 1368.861        0.000 2601.491    0.000 2601.491
 51.00  1435.356  148.713    0.000  148.713       36.317 1385.987    0.000 1385.987        0.000 2434.814    0.000 2434.814
 52.00  1312.968  312.346    0.000  312.346       13.057 1225.279    0.000 1225.279        0.000 1967.531    0.000 1967.531
 53.00  1316.642  310.776    0.000  310.776       14.700 1231.074    0.000 1231.074        0.000 2166.689    0.000 2166.689
 54.00  1222.447  403.928    0.000  403.928        0.000 1352.382    0.000 1352.382        0.000 2288.327    0.000 2288.327
 55.00  1208.376  304.545    0.000  304.545       22.179 1080.135    0.000 1080.135        0.000 1734.186    0.000 1734.186
 56.00  1331.736  279.178    0.000  279.178       50.844 1189.774    0.000 1189.774        0.000 1986.424    0.000 1986.424
 57.00  1368.026  316.532    0.000  316.532       47.644 1287.947    0.000 1287.947        0.000 2163.660    0.000 2163.660
 58.00  1425.074  315.008    0.000  315.008      165.498 1143.030    0.000 1143.030        0.000 2289.730    0.000 2289.730
 59.00  1217.808  414.982    0.000  414.982       86.593 1131.837    0.000 1131.837        0.000 2004.319    0.000 2004.319
 60.00  1254.962  346.396    0.000  346.396       73.364 1164.141    0.000 1164.141        0.000 2099.831    0.000 2099.831
 61.00  1382.032  285.904    0.000  285.904       56.373 1163.793    0.000 1163.793        0.000 1792.700    0.000 1792.700
 62.00  1301.354  312.796    0.000  312.796       59.442 1146.412    0.000 1146.412        0.000 2040.113    0.000 2040.113
 63.00  1311.909  333.228    0.000  333.228      154.082 1186.523    0.000 1186.523        0.000 2020.807    0.000 2020.807
 64.00  1252.666  364.381    0.000  364.381       49.891 1155.356    0.000 1155.356        0.000 1908.913    0.000 1908.913
 65.00  1341.107  352.130    0.000  352.130      108.771 1152.726    0.000 1152.726       30.159 1899.965    0.000 1899.965
 66.00  1374.025  306.994    0.000  306.994       62.949 1329.984    0.000 1329.984        0.000 2534.341    0.000 2534.341
 67.00  1410.577  301.714    0.000  301.714       96.585 1184.633    0.000 1184.633        0.000 2095.813    0.000 2095.813
 68.00  1381.166  245.665    0.000  245.665      212.021 1119.360    0.000 1119.360        0.000 2259.288    0.000 2259.288
 69.00  1358.379  238.018    0.000  238.018      255.168 1093.378    0.000 1093.378        0.000 2412.904    0.000 2412.904
 70.00  1374.084  296.714    0.000  296.714      129.011 1226.106    0.000 1226.106        0.000 2487.899    0.000 2487.899
 71.00  1373.394  260.369    0.000  260.369      222.483 1175.350    0.000 1175.350       89.575 2341.423    0.000 2341.423
 72.00  1426.757  215.876    0.000  215.876      296.760 1117.936    0.000 1117.936      139.339 2116.028    0.000 2116.028
 73.00  1458.492  205.268    0.000  205.268       87.679 1237.378    0.000 1237.378        0.000 2098.125    0.000 2098.125
 74.00  1399.056  240.031    0.000  240.031      146.218 1053.037    0.000 1053.037        0.000 1902.193    0.000 1902.193
 75.00  1341.943  243.791    0.000  243.791      154.173 1091.792    0.000 1091.792       81.231 1758.230    0.000 1758.230
 76.00  1509.018  189.009    0.000  189.009      263.292  881.707    0.000  881.707        0.000 2034.998    0.000 2034.998
 77.00  1541.551  170.306    0.000  170.306      280.850 1107.991    0.000 1107.991        0.000 2069.984    0.000 2069.984
 78.00  1471.737  177.242    0.000  177.242      474.536  822.123    0.000  822.123       99.528 1882.988    0.000 1882.988
 79.00  1536.780  176.860    0.000  176.860      473.500  939.429    0.000  939.429      284.309 1817.746    0.000 1817.746
 80.00  1485.500  206.533    0.000  206.533      427.327 1041.934    0.000 1041.934        0.000 2104.266    0.000 2104.266
 81.00  1523.614  210.893    0.000  210.893      346.047 1135.844    0.000 1135.844      129.387 2267.834    0.000 2267.834
 82.00  1492.897  180.284    0.000  180.284      406.056  978.337    0.000  978.337      110.486 1988.653    0.000 1988.653
 83.00  1527.365  228.005    0.000  228.005      519.243  998.699    0.000  998.699      430.987 1700.825    0.000 1700.825
 84.00  1481.469  180.862    0.000  180.862      206.746 1056.585    0.000 1056.585        0.000 1886.611    0.000 1886.611
 85.00  1612.147  160.707    0.000  160.707      314.485 1186.640    0.000 1186.640      131.799 1952.260    0.000 1952.260
 86.00  1376.883  298.140    0.000  298.140      392.308  980.707    0.000  980.707       79.623 1940.296    0.000 1940.296
 87.00  1431.756  201.893    0.000  201.893      232.082 1071.415    0.000 1071.415        0.000 1899.479    0.000 1899.479
 88.00  1425.830  279.442    0.000  279.442      103.330 1250.710    0.000 1250.710        0.000 1921.093    0.000 1921.093
 89.00  1446.668  191.169    0.000  191.169      208.994 1044.529    0.000 1044.529        0.000 1801.359    0.000 1801.359
 90.00  1345.259  292.430    0.000  292.430      233.118 1201.687    0.000 1201.687       20.308 1915.565    0.000 1915.565
 91.00  1282.436  335.609    0.000  335.609      141.808 1181.495    0.000 1181.495        0.000 1825.688    0.000 1825.688
 92.00  1373.400  320.431    0.000  320.431       97.882 1241.495    0.000 1241.495        0.000 1831.517    0.000 1831.517
 93.00  1493.041  238.989    0.000  238.989      202.941 1201.160    0.000 1201.160        0.000 2043.845    0.000 2043.845
 94.00  1405.494  304.551    0.000  304.551       63.641 1252.824    0.000 1252.824        0.000 2088.683    0.000 2088.683
 95.00  1438.339  301.080    0.000  301.080      140.425 1234.714    0.000 1234.714        0.000 2003.129    0.000 2003.129
 96.00  1473.847  246.959    0.000  246.959      183.009 1146.605    0.000 1146.605        0.000 2043.946    0.000 2043.946
 97.00  1429.380  313.263    0.000  313.263       60.441 1202.808    0.000 1202.808        0.000 2128.494    0.000 2128.494
 98.00  1470.569  290.891    0.000  290.891      175.271 1247.077    0.000 1247.077        9.953 2206.810    0.000 2206.810
 99.00  1371.412  346.272    0.000  346.272      140.857 1120.056    0.000 1120.056        0.000 1973.572    0.000 1973.572
100.00  1435.150  267.838    0.000  267.838       61.998 1205.012    0.000 1205.012        0.000 2016.601    0.000 2016.601
101.00  1211.891  312.071    0.000  312.071       36.749 1166.448    0.000 1166.448        0.000 1862.483    0.000 1862.483
102.00  1389.301  242.345    0.000  242.345       46.347 1189.795    0.000 1189.795        0.000 2063.751    0.000 2063.751
103.00  1320.208  299.857    0.000  299.857       55.686 1157.101    0.000 1157.101        0.000 1592.246    0.000 1592.246
104.00  1537.810  225.004    0.000  225.004      163.685 1244.829    0.000 1244.829       10.154 2342.732    0.000 2342.732
105.00  1321.075  314.130    0.000  314.130      128.319 1140.896    0.000 1140.896        0.000 1878.870    0.000 1878.870
106.00  1480.139  232.547    0.000  232.547      195.460  899.304    0.000  899.304        0.000 1836.042    0.000 1836.042
107.00  1535.840  254.728    0.000  254.728      243.881 1138.434    0.000 1138.434        0.000 2298.798    0.000 2298.798
108.00  1464.489  266.178    0.000  266.178      197.062 1125.154    0.000 1125.154       29.858 2074.807    0.000 2074.807
109.00  1466.640  217.854    0.000  217.854      240.034 1040.679    0.000 1040.679        0.000 2028.562    0.000 2028.562
110.00  1431.318  269.429    0.000  269.429      204.841  944.353    0.000  944.353        0.000 1790.601    0.000 1790.601
111.00  1438.751  226.700    0.000  226.700      215.475  987.387    0.000  987.387        9.953 1971.643    0.000 1971.643
112.00  1456.052  197.286    0.000  197.286      263.034 1003.824    0.000 1003.824       19.906 2024.229    0.000 2024.229
113.00  1436.283  195.615    0.000  195.615      151.405 1077.527    0.000 1077.527        0.000 1974.758    0.000 1974.758
114.00  1427.674  212.236    0.000  212.236      210.025 1155.384    0.000 1155.384        0.000 2311.433    0.000 2311.433
115.00  1495.916  142.521    0.000  142.521       69.217 1221.911    0.000 1221.911        0.000 2308.007    0.000 2308.007
116.00  1394.802  205.858    0.000  205.858      106.009 1169.622    0.000 1169.622        0.000 2151.099    0.000 2151.099
117.00  1376.394  315.942    0.000  315.942      216.731 1098.325    0.000 1098.325        0.000 2382.926    0.000 2382.926
118.00  1398.338  279.760    0.000  279.760      160.827 1168.586    0.000 1168.586        0.000 2363.924    0.000 2363.924
119.00  1413.164  216.822    0.000  216.822      342.318 1132.737    0.000 1132.737        0.000 2461.333    0.000 2461.333
120.00  1483.002  291.580    0.000  291.580      224.944 1160.587    0.000 1160.587        0.000 2603.195    0.000 2603.195
121.00  1624.033  210.576    0.000  210.576      316.542 1123.794    0.000 1123.794        0.000 2404.643    0.000 2404.643
122.00  1421.468  252.523    0.000  252.523      193.121 1206.105    0.000 1206.105        0.000 2296.461    0.000 2296.461
123.00  1554.910  209.549    0.000  209.549      124.541 1175.281    0.000 1175.281        0.000 1933.138    0.000 1933.138
124.00  1511.487  224.120    0.000  224.120      234.886 1161.619    0.000 1161.619        0.000 2225.492    0.000 2225.492
125.00  1523.173  193.092    0.000  193.092      166.791 1119.685    0.000 1119.685        0.000 1980.189    0.000 1980.189
126.00  1431.099  210.386    0.000  210.386       68.482 1238.796    0.000 1238.796        0.000 2232.225    0.000 2232.225
127.00  1462.065  250.413    0.000  250.413      198.134 1192.794    0.000 1192.794        0.000 2363.317    0.000 2363.317
128.00  1497.184  232.327    0.000  232.327      186.592 1244.719    0.000 1244.719        0.000 2404.238    0.000 2404.238
129.00  1578.941  174.620    0.000  174.620      181.449 1104.507    0.000 1104.507        0.000 2263.286    0.000 2263.286
130.00  1349.865  303.416    0.000  303.416      209.031 1087.005    0.000 1087.005        0.000 2142.955    0.000 2142.955
131.00  1396.763  252.686    0.000  252.686      181.831 1126.431    0.000 1126.431        0.000 2338.486    0.000 2338.486
132.00  1366.499  310.886    0.000  310.886      198.046 1133.041    0.000 1133.041        0.000 2177.532    0.000 2177.532
133.00  1470.604  361.328    0.000  361.328      158.788 1325.086    0.000 1325.086        0.000 2491.298    0.000 2491.298
134.00  1455.938  268.132    0.000  268.132      211.967 1213.499    0.000 1213.499        0.000 2158.332    0.000 2158.332
135.00  1414.246  312.890    0.000  312.890       88.750 1267.760    0.000 1267.760        0.000 1999.787    0.000 1999.787
136.00  1440.951  305.919    0.000  305.919       79.414 1347.529    0.000 1347.529        0.000 2371.060    0.000 2371.060
137.00  1417.326  257.562    0.000  257.562      167.053 1080.339    0.000 1080.339        0.000 1804.052    0.000 1804.052
138.00  1583.901  260.078    0.000  260.078      225.416 1133.000    0.000 1133.000        0.000 2333.866    0.000 2333.866
139.00  1556.295  203.583    0.000  203.583      350.364 1055.441    0.000 1055.441        0.000 2443.148    0.000 2443.148
140.00  1406.694  262.977    0.000  262.977      297.485 1132.645    0.000 1132.645        0.000 2332.351    0.000 2332.351
141.00  1437.289  259.365    0.000  259.365      259.007 1158.761    0.000 1158.761        0.000 2256.544    0.000 2256.544
142.00  1305.356  336.320    0.000  336.320      250.276 1125.903    0.000 1125.903       29.858 2201.159    0.000 2201.159
143.00  1432.022  253.297    0.000  253.297      249.573 1094.431    0.000 1094.431        0.000 2003.608    0.000 2003.608
144.00  1402.046  259.934    0.000  259.934      285.285  928.800    0.000  928.800        0.000 1807.269    0.000 1807.269
145.00  1356.035  256.016    0.000  256.016      147.120  975.543    0.000  975.543        0.000 1787.766    0.000 1787.766
146.00  1430.398  189.973    0.000  189.973      105.141 1053.927    0.000 1053.927        0.000 1879.158    0.000 1879.158
147.00  1436.036  220.908    0.000  220.908      193.164  990.769    0.000  990.769        0.000 1790.596    0.000 1790.596
148.00  1469.066  227.467    0.000  227.467      294.719  890.597    0.000  890.597        0.000 1895.948    0.000 1895.948
149.00  1491.124  193.321    0.000  193.321      188.755 1229.414    0.000 1229.414        0.000 2225.190    0.000 2225.190
150.00  1488.435  181.590    0.000  181.590      211.061 1109.700    0.000 1109.700        0.000 2093.596    0.000 2093.596
151.00  1520.479  203.316    0.000  203.316      128.269 1086.162    0.000 1086.162        0.000 1960.000    0.000 1960.000
152.00  1336.962  280.905    0.000  280.905      151.831 1111.062    0.000 1111.062        0.000 2079.735    0.000 2079.735
153.00  1273.362  343.872    0.000  343.872      359.144  987.494    0.000  987.494       39.811 2153.626    0.000 2153.626
154.00  1482.556  202.468    0.000  202.468      194.849 1077.286    0.000 1077.286        0.000 2375.798    0.000 2375.798
155.00  1428.909  220.017    0.000  220.017      199.045 1008.295    0.000 1008.295        0.000 2077.926    0.000 2077.926
156.00  1422.582  219.691    0.000  219.691      146.645 1207.762    0.000 1207.762        0.000 2273.349    0.000 2273.349
157.00  1455.933  293.009    0.000  293.009      102.764 1148.521    0.000 1148.521        0.000 2074.992    0.000 2074.992
158.00  1408.786  243.910    0.000  243.910      118.710 1210.648    0.000 1210.648        0.000 2277.458    0.000 2277.458
159.00  1426.771  235.470    0.000  235.470      193.632 1195.652    0.000 1195.652        0.000 2386.639    0.000 2386.639
160.00  1356.472  287.537    0.000  287.537      111.494 1138.882    0.000 1138.882        0.000 2054.381    0.000 2054.381
161.00  1409.034  257.492    0.000  257.492      129.996 1110.300    0.000 1110.300        0.000 1755.292    0.000 1755.292
162.00  1427.353  228.071    0.000  228.071      106.049 1142.424    0.000 1142.424        0.000 2204.174    0.000 2204.174
163.00  1465.884  223.561    0.000  223.561      144.052 1123.056    0.000 1123.056        0.000 2193.318    0.000 2193.318
164.00  1523.069  192.163    0.000  192.163      144.999 1147.255    0.000 1147.255        0.000 2149.884    0.000 2149.884
165.00  1359.612  279.532    0.000  279.532      118.976 1099.147    0.000 1099.147        0.000 1996.774    0.000 1996.774
166.00  1464.974  194.164    0.000  194.164      110.373 1163.594    0.000 1163.594        0.000 2280.565    0.000 2280.565
167.00  1461.769  229.023    0.000  229.023       71.332 1288.510    0.000 1288.510        0.000 2166.875    0.000 2166.875
168.00  1468.172  179.539    0.000  179.539      250.703 1114.540    0.000 1114.540        0.000 2243.987    0.000 2243.987
169.00  1495.455  190.234    0.000  190.234      133.674 1204.940    0.000 1204.940        0.000 2455.004    0.000 2455.004
170.00  1454.299  221.066    0.000  221.066      274.659 1157.298    0.000 1157.298        0.000 2445.152    0.000 2445.152
171.00  1458.105  197.557    0.000  197.557      122.131 1263.697    0.000 1263.697        0.000 2295.662    0.000 2295.662
172.00  1481.139  172.263    0.000  172.263      124.555 1246.391    0.000 1246.391        0.000 2203.869    0.000 2203.869
173.00  1536.090  195.752    0.000  195.752       46.344 1351.150    0.000 1351.150        0.000 2152.199    0.000 2152.199
174.00  1593.012  208.610    0.000  208.610      232.637 1126.514    0.000 1126.514        0.000 2074.793    0.000 2074.793
175.00  1574.108  141.169    0.000  141.169      187.673 1130.326    0.000 1130.326        0.000 2084.048    0.000 2084.048
176.00  1563.026  136.188    0.000  136.188      210.802 1172.350    0.000 1172.350        0.000 2240.276    0.000 2240.276
177.00  1541.349  152.704    0.000  152.704      143.577 1315.403    0.000 1315.403        0.000 2099.027    0.000 2099.027
178.00  1525.473  197.190    0.000  197.190      216.859 1256.826    0.000 1256.826        0.000 2082.140    0.000 2082.140
179.00  1614.586  155.248    0.000  155.248      485.722  787.672    0.000  787.672        9.953 1342.423    0.000 1342.423
180.00  1441.562  188.131    0.000  188.131      193.601 1022.215    0.000 1022.215        0.000 1474.122    0.000 1474.122
181.00  1537.906  175.931    0.000  175.931      342.582 1053.437    0.000 1053.437        0.000 2187.307    0.000 2187.307
182.00  1525.963  147.303    0.000  147.303      385.125  875.355    0.000  875.355       40.616 1766.072    0.000 1766.072
183.00  1491.580  196.527    0.000  196.527      337.814 1070.945    0.000 1070.945        0.000 1840.969    0.000 1840.969
184.00  1551.798  179.148    0.000  179.148      270.684 1120.654    0.000 1120.654        0.000 1569.729    0.000 1569.729
185.00  1487.509  215.137    0.000  215.137      429.440 1034.366    0.000 1034.366      203.078 1853.234    0.000 1853.234
186.00  1417.898  188.947    0.000  188.947      192.521 1064.534    0.000 1064.534        9.953 1489.803    0.000 1489.803
187.00  1559.135  182.315    0.000  182.315       84.952 1311.534    0.000 1311.534        0.000 2009.764    0.000 2009.764
188.00  1501.936  245.778    0.000  245.778       68.048 1204.959    0.000 1204.959        0.000 1479.951    0.000 1479.951
189.00  1494.228  224.322    0.000  224.322      103.843 1250.825    0.000 1250.825        0.000 1754.807    0.000 1754.807
190.00  1432.776  234.684    0.000  234.684      146.735 1223.116    0.000 1223.116        0.000 1970.452    0.000 1970.452
191.00  1453.540  274.780    0.000  274.780      296.193 1033.279    0.000 1033.279        0.000 1788.390    0.000 1788.390
192.00  1481.893  223.803    0.000  223.803      356.846  955.160    0.000  955.160        0.000 1797.437    0.000 1797.437
193.00  1561.952  240.151    0.000  240.151      410.981  991.216    0.000  991.216       59.717 2009.462    0.000 2009.462
194.00  1511.613  227.078    0.000  227.078      368.386 1169.684    0.000 1169.684       71.077 2182.077    0.000 2182.077
195.00  1453.901  297.561    0.000  297.561      366.667 1163.548    0.000 1163.548      132.000 2105.170    0.000 2105.170
196.00  1512.648  259.999    0.000  259.999      142.063 1159.097    0.000 1159.097       20.308 1793.918    0.000 1793.918
197.00  1523.773  281.777    0.000  281.777      233.666 1123.250    0.000 1123.250       29.858 1771.198    0.000 1771.198
198.00  1583.142  261.945    0.000  261.945      164.496 1121.344    0.000 1121.344        0.000 1753.200    0.000 1753.200
199.00  1667.282  232.049    0.000  232.049      242.009 1234.057    0.000 1234.057        0.000 1888.115    0.000 1888.115
200.00  1602.790  239.411    0.000  239.411      163.763 1287.092    0.000 1287.092        0.000 2048.562    0.000 2048.562
201.00  1567.935  247.284    0.000  247.284      272.884 1359.250    0.000 1359.250        0.000 2569.928    0.000 2569.928
202.00  1607.848  262.564    0.000  262.564      155.680 1368.505    0.000 1368.505        0.000 2559.875    0.000 2559.875
203.00  1478.192  287.531    0.000  287.531      217.928 1275.720    0.000 1275.720        0.000 2031.866    0.000 2031.866
204.00  1613.117  232.518    0.000  232.518      214.770 1151.031    0.000 1151.031        0.000 1832.203    0.000 1832.203
205.00  1553.334  285.727    0.000  285.727       82.960 1325.080    0.000 1325.080        0.000 2176.227    0.000 2176.227
206.00  1433.735  314.984    0.000  314.984      136.567 1218.939    0.000 1218.939        0.000 1944.093    0.000 1944.093
207.00  1483.418  291.993    0.000  291.993      114.774 1182.200    0.000 1182.200        0.000 1857.638    0.000 1857.638
208.00  1571.456  266.527    0.000  266.527      144.001 1285.568    0.000 1285.568        0.000 2349.947    0.000 2349.947
209.00  1546.825  230.071    0.000  230.071       76.430 1417.229    0.000 1417.229        0.000 2390.473    0.000 2390.473
210.00  1432.501  313.664    0.000  313.664       45.913 1357.369    0.000 1357.369        0.000 2307.847    0.000 2307.847
211.00  1529.927  265.360    0.000  265.360      125.890 1301.572    0.000 1301.572        0.000 2142.461    0.000 2142.461
212.00  1423.128  317.248    0.000  317.248      132.158 1159.024    0.000 1159.024        0.000 1804.456    0.000 1804.456
213.00  1388.805  406.869    0.000  406.869       43.190 1301.561    0.000 1301.561        0.000 2048.858    0.000 2048.858
214.00  1404.548  320.554    0.000  320.554       55.292 1325.263    0.000 1325.263        0.000 2096.511    0.000 2096.511
215.00  1486.077  229.095    0.000  229.095       78.856 1257.858    0.000 1257.858       10.053 1933.640    0.000 1933.640
216.00  1636.016  209.909    0.000  209.909      183.347 1380.906    0.000 1380.906        0.000 2391.279    0.000 2391.279
217.00  1614.487  207.736    0.000  207.736      192.427 1261.805    0.000 1261.805        0.000 2412.091    0.000 2412.091
218.00  1602.832  218.812    0.000  218.812      168.733 1185.879    0.000 1185.879        0.000 2087.256    0.000 2087.256
219.00  1589.717  172.115    0.000  172.115      164.846 1234.126    0.000 1234.126        0.000 2203.975    0.000 2203.975
220.00  1499.188  249.374    0.000  249.374      166.622 1107.712    0.000 1107.712       79.623 1837.028    0.000 1837.028
221.00  1576.992  194.132    0.000  194.132      208.722 1137.621    0.000 1137.621       69.670 1857.233    0.000 1857.233
222.00  1402.448  252.334    0.000  252.334       85.946 1178.962    0.000 1178.962       10.053 1955.961    0.000 1955.961
223.00  1511.262  243.984    0.000  243.984      205.620 1281.368    0.000 1281.368      189.104 2245.800    0.000 2245.800
224.00  1557.092  203.153    0.000  203.153      162.126 1078.006    0.000 1078.006       20.308 2115.510    0.000 2115.510
225.00  1390.627  335.637    0.000  335.637      302.158  943.982    0.000  943.982      378.207 1487.980    0.000 1487.980
226.00  1441.505  297.852    0.000  297.852      217.812  791.631    0.000  791.631       39.811 1176.538    0.000 1176.538
227.00  1300.119  351.888    0.000  351.888      203.761  820.334    0.000  820.334       89.575 1331.559    0.000 1331.559
228.00  1372.082  323.885    0.000  323.885      213.745  928.544    0.000  928.544       39.811 1201.669    0.000 1201.669
229.00  1326.034  295.407    0.000  295.407      198.311  878.913    0.000  878.913        0.000 1378.003    0.000 1378.003
230.00  1225.782  353.165    0.000  353.165      182.102  808.782    0.000  808.782        0.000 1237.557    0.000 1237.557
231.00  1235.231  322.827    0.000  322.827      143.535  835.549    0.000  835.549        0.000 1359.098    0.000 1359.098
232.00  1277.321  385.661    0.000  385.661      178.471  843.130    0.000  843.130        0.000 1381.929    0.000 1381.929
233.00  1257.194  391.720    0.000  391.720      185.946  891.156    0.000  891.156        0.000 1429.578    0.000 1429.578
234.00  1266.672  357.916    0.000  357.916      168.266  942.298    0.000  942.298        0.000 1466.277    0.000 1466.277
235.00  1382.834  364.678    0.000  364.678      108.473  955.831    0.000  955.831        0.000 1446.870    0.000 1446.870
236.00  1237.748  414.557    0.000  414.557      139.993  877.400    0.000  877.400        0.000 1101.235    0.000 1101.235
237.00  1252.076  388.231    0.000  388.231      178.685  938.717    0.000  938.717       20.308 1535.141    0.000 1535.141
238.00  1224.374  383.314    0.000  383.314      113.184  943.823    0.000  943.823        0.000 1298.184    0.000 1298.184
239.00  1308.948  411.242    0.000  411.242      212.835  900.533    0.000  900.533       69.670 1165.579    0.000 1165.579
240.00  1289.701  359.731    0.000  359.731      183.311  948.305    0.000  948.305        0.000 1366.744    0.000 1366.744
241.00  1340.098  355.315    0.000  355.315      195.114  859.891    0.000  859.891        0.000 1137.729    0.000 1137.729
242.00  1362.669  396.763    0.000  396.763      110.766  830.066    0.000  830.066        9.953 1210.115    0.000 1210.115
243.00  1355.301  310.302    0.000  310.302      180.581  870.096    0.000  870.096        0.000 1207.097    0.000 1207.097
244.00  1281.967  406.144    0.000  406.144      142.797  919.813    0.000  919.813        0.000 1195.739    0.000 1195.739
245.00  1286.562  365.719    0.000  365.719      175.746  796.949    0.000  796.949       59.717 1176.235    0.000 1176.235
246.00  1319.337  388.107    0.000  388.107      155.856  819.512    0.000  819.512        9.953 1100.331    0.000 1100.331
247.00  1363.486  359.762    0.000  359.762      105.834  818.271    0.000  818.271        0.000 1065.651    0.000 1065.651
248.00  1303.771  356.395    0.000  356.395      157.282  875.417    0.000  875.417        0.000 1109.783    0.000 1109.783
249.00  1315.932  364.542    0.000  364.542      140.763  898.632    0.000  898.632        0.000 1277.067    0.000 1277.067
250.00  1337.603  380.394    0.000  380.394      179.591  860.373    0.000  860.373        0.000 1220.166    0.000 1220.166
251.00  1317.868  405.436    0.000  405.436      144.440  999.588    0.000  999.588        0.000 1273.854    0.000 1273.854
252.00  1397.808  330.307    0.000  330.307       61.909 1025.442    0.000 1025.442        0.000 1374.387    0.000 1374.387
253.00  1470.550  310.911    0.000  310.911       92.129  969.014    0.000  969.014        0.000 1234.745    0.000 1234.745
254.00  1323.867  331.902    0.000  331.902       75.443 1018.217    0.000 1018.217        0.000 1416.201    0.000 1416.201
255.00  1334.727  313.799    0.000  313.799      103.112  996.259    0.000  996.259        0.000 1615.557    0.000 1615.557
256.00  1176.300  381.622    0.000  381.622       76.352 1022.713    0.000 1022.713        0.000 1378.200    0.000 1378.200
257.00  1235.293  360.908    0.000  360.908       61.306 1160.417    0.000 1160.417        0.000 1702.420    0.000 1702.420
258.00  1191.719  348.834    0.000  348.834       72.374 1094.912    0.000 1094.912        0.000 1521.658    0.000 1521.658
259.00  1226.979  337.994    0.000  337.994       52.054 1059.850    0.000 1059.850        0.000 1610.028    0.000 1610.028
260.00  1234.181  366.104    0.000  366.104       63.640 1044.037    0.000 1044.037        0.000 1528.900    0.000 1528.900
261.00  1314.233  328.175    0.000  328.175       30.393 1122.155    0.000 1122.155        0.000 1770.682    0.000 1770.682
262.00  1278.604  361.753    0.000  361.753       28.230 1024.106    0.000 1024.106        0.000 1350.756    0.000 1350.756
263.00  1227.563  333.173    0.000  333.173       37.785 1016.279    0.000 1016.279        0.000 1351.258    0.000 1351.258
264.00  1410.707  333.842    0.000  333.842       78.728 1066.525    0.000 1066.525        0.000 1790.291    0.000 1790.291
265.00  1379.095  364.897    0.000  364.897       44.877 1163.233    0.000 1163.233        0.000 1881.372    0.000 1881.372
266.00  1343.002  373.693    0.000  373.693       21.790 1262.097    0.000 1262.097        0.000 1901.074    0.000 1901.074
267.00  1410.132  331.479    0.000  331.479       42.109 1152.555    0.000 1152.555        0.000 1891.027    0.000 1891.027
268.00  1372.287  286.605    0.000  286.605      100.169 1196.599    0.000 1196.599       70.775 1897.854    0.000 1897.854
269.00  1404.074  305.601    0.000  305.601      123.173 1087.921    0.000 1087.921        0.000 1806.986    0.000 1806.986
270.00  1433.379  281.919    0.000  281.919      139.296 1073.086    0.000 1073.086        0.000 1833.520    0.000 1833.520
271.00  1393.016  280.555    0.000  280.555       55.080 1280.676    0.000 1280.676        0.000 2172.529    0.000 2172.529
272.00  1471.026  275.528    0.000  275.528       60.960 1213.576    0.000 1213.576        0.000 1978.599    0.000 1978.599
273.00  1427.789  318.783    0.000  318.783       87.546 1215.712    0.000 1215.712        0.000 1993.763    0.000 1993.763
274.00  1484.997  326.506    0.000  326.506      197.918 1163.094    0.000 1163.094        0.000 2001.003    0.000 2001.003
275.00  1453.829  304.268    0.000  304.268       82.573 1324.527    0.000 1324.527        0.000 2102.844    0.000 2102.844
276.00  1451.836  310.879    0.000  310.879      133.978 1321.199    0.000 1321.199        0.000 2372.573    0.000 2372.573
277.00  1441.938  272.442    0.000  272.442      138.035 1164.036    0.000 1164.036        0.000 2114.296    0.000 2114.296
278.00  1543.250  286.806    0.000  286.806      156.328 1245.274    0.000 1245.274        0.000 2275.655    0.000 2275.655
279.00  1499.047  279.171    0.000  279.171      146.816 1149.739    0.000 1149.739        0.000 2142.157    0.000 2142.157
280.00  1451.569  317.543    0.000  317.543      132.552 1164.409    0.000 1164.409        0.000 1970.153    0.000 1970.153
281.00  1343.934  357.558    0.000  357.558      169.648 1227.172    0.000 1227.172        0.000 2103.653    0.000 2103.653
282.00  1411.006  363.969    0.000  363.969       57.198 1392.705    0.000 1392.705        0.000 2154.010    0.000 2154.010
283.00  1451.086  331.376    0.000  331.376       86.381 1408.403    0.000 1408.403        0.000 2529.304    0.000 2529.304
284.00  1486.646  340.560    0.000  340.560       27.796 1539.134    0.000 1539.134        0.000 2367.951    0.000 2367.951
285.00  1328.256  363.907    0.000  363.907       18.331 1316.879    0.000 1316.879        0.000 2057.299    0.000 2057.299
286.00  1378.303  304.799    0.000  304.799       32.987 1307.791    0.000 1307.791        0.000 2113.393    0.000 2113.393
287.00  1433.019  378.686    0.000  378.686       27.798 1319.808    0.000 1319.808        0.000 1963.702    0.000 1963.702
288.00  1403.760  317.260    0.000  317.260      126.154 1141.517    0.000 1141.517        0.000 1846.679    0.000 1846.679
289.00  1555.183  308.008    0.000  308.008       62.083 1352.067    0.000 1352.067        0.000 2096.407    0.000 2096.407
290.00  1557.947  253.683    0.000  253.683      142.454 1249.718    0.000 1249.718        0.000 2204.871    0.000 2204.871
291.00  1614.287  265.920    0.000  265.920      295.547 1156.422    0.000 1156.422        0.000 2215.930    0.000 2215.930
292.00  1612.062  216.646    0.000  216.646       87.158 1181.549    0.000 1181.549        0.000 1907.096    0.000 1907.096
293.00  1472.340  302.573    0.000  302.573      164.500 1053.792    0.000 1053.792        0.000 1789.775    0.000 1789.775
294.00  1527.385  228.491    0.000  228.491      124.511 1079.774    0.000 1079.774        0.000 1870.902    0.000 1870.902
295.00  1559.374  230.377    0.000  230.377      179.414 1152.201    0.000 1152.201        0.000 2118.118    0.000 2118.118
296.00  1608.305  240.200    0.000  240.200      229.604 1023.280    0.000 1023.280        0.000 1709.457    0.000 1709.457
297.00  1621.371  211.831    0.000  211.831      181.619 1086.567    0.000 1086.567        0.000 1977.670    0.000 1977.670
298.00  1559.498  245.488    0.000  245.488      144.960 1220.590    0.000 1220.590        0.000 2074.285    0.000 2074.285
299.00  1550.731  215.266    0.000  215.266      147.077 1150.643    0.000 1150.643        0.000 1813.607    0.000 1813.607
300.00  1564.780  232.788    0.000  232.788      230.391 1113.376    0.000 1113.376        0.000 2232.729    0.000 2232.729
301.00  1458.318  288.757    0.000  288.757      249.670 1096.430    0.000 1096.430        0.000 2222.476    0.000 2222.476
302.00  1460.950  308.683    0.000  308.683      135.748 1211.347    0.000 1211.347        0.000 2252.537    0.000 2252.537
303.00  1433.765  379.720    0.000  379.720      271.889 1136.372    0.000 1136.372        0.000 2347.334    0.000 2347.334
304.00  1523.467  301.406    0.000  301.406      275.134 1039.240    0.000 1039.240        0.000 2087.969    0.000 2087.969
305.00  1447.214  300.372    0.000  300.372      187.070 1238.788    0.000 1238.788        0.000 2125.855    0.000 2125.855
306.00  1409.781  318.649    0.000  318.649      149.581 1146.061    0.000 1146.061        0.000 2159.238    0.000 2159.238
307.00  1464.349  322.441    0.000  322.441      194.894 1116.884    0.000 1116.884        0.000 2005.527    0.000 2005.527
308.00  1414.402  331.925    0.000  331.925      200.082 1070.447    0.000 1070.447        0.000 1966.516    0.000 1966.516
309.00  1457.824  327.824    0.000  327.824      272.324 1004.600    0.000 1004.600        0.000 1888.803    0.000 1888.803
310.00  1468.957  279.801    0.000  279.801      184.735 1106.925    0.000 1106.925        0.000 2060.002    0.000 2060.002
311.00  1479.782  299.536    0.000  299.536      184.605 1212.379    0.000 1212.379        0.000 2048.150    0.000 2048.150
312.00  1460.198  286.305    0.000  286.305      168.569 1166.408    0.000 1166.408        0.000 2246.087    0.000 2246.087
313.00  1372.302  331.292    0.000  331.292      239.251 1000.775    0.000 1000.775        0.000 2150.782    0.000 2150.782
314.00  1344.469  341.233    0.000  341.233      183.522 1129.315    0.000 1129.315        0.000 2030.752    0.000 2030.752
315.00  1368.228  364.387    0.000  364.387      267.049 1048.729    0.000 1048.729        0.000 2069.458    0.000 2069.458
316.00  1352.331  358.739    0.000  358.739      186.683 1134.979    0.000 1134.979        0.000 2349.745    0.000 2349.745
317.00  1507.188  270.980    0.000  270.980      211.321  988.079    0.000  988.079        0.000 1900.058    0.000 1900.058
318.00  1335.686  325.612    0.000  325.612      112.580 1168.623    0.000 1168.623        0.000 2117.219    0.000 2117.219
319.00  1424.122  358.180    0.000  358.180      111.584 1235.423    0.000 1235.423        0.000 2081.835    0.000 2081.835
320.00  1445.987  375.967    0.000  375.967      182.871 1248.297    0.000 1248.297        0.000 2271.829    0.000 2271.829
321.00  1412.890  380.104    0.000  380.104      314.945 1092.873    0.000 1092.873        0.000 2109.067    0.000 2109.067
322.00  1457.094  278.917    0.000  278.917      314.511 1123.229    0.000 1123.229        0.000 2258.564    0.000 2258.564
323.00  1413.329  326.233    0.000  326.233       76.826 1128.168    0.000 1128.168        0.000 1688.547    0.000 1688.547
324.00  1431.119  294.758    0.000  294.758      133.636 1202.549    0.000 1202.549        0.000 2107.753    0.000 2107.753
325.00  1577.288  273.150    0.000  273.150       95.716 1187.980    0.000 1187.980        0.000 1938.959    0.000 1938.959
326.00  1547.766  245.410    0.000  245.410       61.174 1196.715    0.000 1196.715        0.000 1819.428    0.000 1819.428
327.00  1582.891  243.831    0.000  243.831      138.425 1190.635    0.000 1190.635        0.000 1821.548    0.000 1821.548
328.00  1508.189  252.158    0.000  252.158      173.408 1256.894    0.000 1256.894        0.000 2369.037    0.000 2369.037
329.00  1563.727  295.769    0.000  295.769      102.244 1317.158    0.000 1317.158        0.000 2500.935    0.000 2500.935
330.00  1542.566  267.446    0.000  267.446      176.349 1191.315    0.000 1191.315        0.000 2234.635    0.000 2234.635
331.00  1528.670  213.475    0.000  213.475      218.801 1216.100    0.000 1216.100        0.000 2399.520    0.000 2399.520
332.00  1459.384  299.285    0.000  299.285      145.997 1069.041    0.000 1069.041        0.000 1814.803    0.000 1814.803
333.00  1513.668  253.927    0.000  253.927      125.679 1198.651    0.000 1198.651        0.000 2026.417    0.000 2026.417
334.00  1570.838  226.463    0.000  226.463      185.600 1154.351    0.000 1154.351        0.000 2094.688    0.000 2094.688
335.00  1420.373  390.413    0.000  390.413      118.541 1253.991    0.000 1253.991        0.000 2121.220    0.000 2121.220
336.00  1547.540  265.586    0.000  265.586      183.221 1279.123    0.000 1279.123        0.000 2389.454    0.000 2389.454
337.00  1413.581  339.623    0.000  339.623      104.409 1218.907    0.000 1218.907        0.000 2157.833    0.000 2157.833
338.00  1388.978  408.817    0.000  408.817      140.424 1217.477    0.000 1217.477        0.000 2286.916    0.000 2286.916
339.00  1375.298  368.663    0.000  368.663      159.015 1236.754    0.000 1236.754        0.000 2488.384    0.000 2488.384
340.00  1370.372  392.841    0.000  392.841      120.363 1261.455    0.000 1261.455        0.000 2314.568    0.000 2314.568
341.00  1230.846  441.554    0.000  441.554       73.667 1270.181    0.000 1270.181        0.000 2257.865    0.000 2257.865
342.00  1411.052  380.442    0.000  380.442       44.487 1223.443    0.000 1223.443        0.000 2022.208    0.000 2022.208
343.00  1397.018  381.183    0.000  381.183       47.210 1278.134    0.000 1278.134        0.000 2207.895    0.000 2207.895
344.00  1427.448  332.025    0.000  332.025       70.947 1260.406    0.000 1260.406        0.000 2212.114    0.000 2212.114
345.00  1458.266  343.574    0.000  343.574       88.241 1144.873    0.000 1144.873        0.000 1972.334    0.000 1972.334
346.00  1364.640  387.451    0.000  387.451      170.080 1069.353    0.000 1069.353        0.000 1797.020    0.000 1797.020
347.00  1360.994  383.598    0.000  383.598        5.448 1155.309    0.000 1155.309        0.000 1767.366    0.000 1767.366
348.00  1341.592  356.521    0.000  356.521       48.724 1192.311    0.000 1192.311        0.000 1927.706    0.000 1927.706
349.00  1443.611  375.092    0.000  375.092       81.799 1147.080    0.000 1147.080        0.000 1851.195    0.000 1851.195
350.00  1421.968  369.248    0.000  369.248       22.611 1252.093    0.000 1252.093        0.000 2070.758    0.000 2070.758
351.00  1347.592  432.779    0.000  432.779       85.905 1268.148    0.000 1268.148        0.000 2036.787    0.000 2036.787
352.00  1327.305  462.155    0.000  462.155       45.351 1140.954    0.000 1140.954        0.000 1836.423    0.000 1836.423
353.00  1421.593  377.566    0.000  377.566      124.512 1168.751    0.000 1168.751        0.000 1748.153    0.000 1748.153
354.00  1273.736  411.527    0.000  411.527      139.167 1062.061    0.000 1062.061        0.000 1830.805    0.000 1830.805
355.00  1423.974  392.463    0.000  392.463       66.278 1267.289    0.000 1267.289        0.000 2126.267    0.000 2126.267
356.00  1396.515  370.347    0.000  370.347       96.321 1289.374    0.000 1289.374        0.000 2255.447    0.000 2255.447
357.00  1341.737  386.691    0.000  386.691      147.683 1166.034    0.000 1166.034        0.000 1987.026    0.000 1987.026
358.00  1400.391  337.242    0.000  337.242       22.741 1199.362    0.000 1199.362        0.000 1747.954    0.000 1747.954
359.00  1316.094  396.472    0.000  396.472      107.390 1153.661    0.000 1153.661        0.000 1921.571    0.000 1921.571
360.00  1263.006  409.686    0.000  409.686       99.048 1131.790    0.000 1131.790        0.000 1977.474    0.000 1977.474
361.00  1406.454  367.319    0.000  367.319       34.154 1274.633    0.000 1274.633        0.000 2026.636    0.000 2026.636
362.00  1266.429  424.771    0.000  424.771       20.061 1230.055    0.000 1230.055        0.000 1857.538    0.000 1857.538
363.00  1363.359  477.047    0.000  477.047       33.505 1200.044    0.000 1200.044        0.000 1837.332    0.000 1837.332
364.00  1327.187  436.688    0.000  436.688       25.854 1074.281    0.000 1074.281        0.000 1645.611    0.000 1645.611
365.00  1435.746  394.357    0.000  394.357        5.620 1160.449    0.000 1160.449        0.000 1476.211    0.000 1476.211
366.00  1344.253  394.550    0.000  394.550       11.024 1021.024    0.000 1021.024        0.000 1380.009    0.000 1380.009
367.00  1380.352  391.622    0.000  391.622       49.026 1202.348    0.000 1202.348        0.000 1846.277    0.000 1846.277
368.00  1444.068  344.894    0.000  344.894      114.525 1263.648    0.000 1263.648        0.000 2389.054    0.000 2389.054
369.00  1411.057  314.457    0.000  314.457       65.801 1091.449    0.000 1091.449        0.000 1789.874    0.000 1789.874
370.00  1467.539  298.969    0.000  298.969       90.619 1082.226    0.000 1082.226        0.000 1704.720    0.000 1704.720
371.00  1401.277  351.412    0.000  351.412       84.479 1122.819    0.000 1122.819        0.000 1769.156    0.000 1769.156
372.00  1338.067  356.969    0.000  356.969       83.830 1042.726    0.000 1042.726        0.000 1760.526    0.000 1760.526
373.00  1363.786  353.975    0.000  353.975      196.412  984.657    0.000  984.657        0.000 1866.588    0.000 1866.588
374.00  1456.784  278.546    0.000  278.546      192.125 1091.958    0.000 1091.958        0.000 2076.794    0.000 2076.794
375.00  1328.835  331.101    0.000  331.101      104.194 1117.641    0.000 1117.641        0.000 2075.895    0.000 2075.895
376.00  1374.949  342.939    0.000  342.939      186.680 1050.938    0.000 1050.938        0.000 1985.420    0.000 1985.420
377.00  1296.565  378.698    0.000  378.698       72.763 1098.229    0.000 1098.229        0.000 1824.263    0.000 1824.263
378.00  1275.082  440.082    0.000  440.082       83.183 1066.365    0.000 1066.365        0.000 1814.810    0.000 1814.810
379.00  1406.385  329.533    0.000  329.533      121.184 1135.577    0.000 1135.577       10.154 1987.122    0.000 1987.122
380.00  1398.559  348.394    0.000  348.394      243.840 1142.139    0.000 1142.139        0.000 2150.687    0.000 2150.687
381.00  1349.465  324.891    0.000  324.891       65.932 1123.470    0.000 1123.470        0.000 1802.844    0.000 1802.844
382.00  1292.555  375.472    0.000  375.472       42.370 1120.630    0.000 1120.630        0.000 1756.198    0.000 1756.198
383.00  1360.210  367.629    0.000  367.629       83.961 1014.495    0.000 1014.495        0.000 1756.006    0.000 1756.006
384.00  1342.330  393.622    0.000  393.622       54.475 1066.157    0.000 1066.157        0.000 1524.074    0.000 1524.074
385.00  1438.669  336.500    0.000  336.500       78.168 1066.857    0.000 1066.857        0.000 1674.174    0.000 1674.174
386.00  1314.408  355.754    0.000  355.754      102.811 1023.147    0.000 1023.147       10.154 1718.711    0.000 1718.711
387.00  1395.913  286.205    0.000  286.205       58.107 1141.522    0.000 1141.522        0.000 1727.860    0.000 1727.860
388.00  1448.780  324.282    0.000  324.282       87.333 1013.372    0.000 1013.372        0.000 1662.410    0.000 1662.410
389.00  1331.661  365.218    0.000  365.218       16.343 1116.360    0.000 1116.360        0.000 1744.143    0.000 1744.143
390.00  1416.589  282.206    0.000  282.206       67.097 1089.861    0.000 1089.861        0.000 1669.445    0.000 1669.445
391.00  1460.454  288.128    0.000  288.128       75.527  968.022    0.000  968.022        0.000 1581.475    0.000 1581.475
392.00  1589.963  281.649    0.000  281.649       47.385 1017.135    0.000 1017.135        0.000 1548.802    0.000 1548.802
393.00  1485.364  299.492    0.000  299.492       50.841 1077.230    0.000 1077.230        0.000 1889.607    0.000 1889.607
394.00  1474.685  280.448    0.000  280.448       57.458 1148.344    0.000 1148.344        0.000 2008.336    0.000 2008.336
395.00  1504.831  231.075    0.000  231.075       88.237 1022.700    0.000 1022.700        0.000 1691.352    0.000 1691.352
396.00  1534.489  265.691    0.000  265.691      101.208 1147.744    0.000 1147.744        0.000 2006.528    0.000 2006.528
397.00  1489.960  251.961    0.000  251.961      109.642 1062.606    0.000 1062.606        0.000 1749.155    0.000 1749.155
398.00  1459.256  287.909    0.000  287.909       30.047 1267.246    0.000 1267.246        0.000 2075.197    0.000 2075.197
399.00  1452.407  263.152    0.000  263.152       24.339 1120.118    0.000 1120.118        0.000 2008.844    0.000 2008.844
400.00  1479.273  245.454    0.000  245.454       24.730 1100.088    0.000 1100.088        0.000 1782.738    0.000 1782.738
401.00  1464.792  259.798    0.000  259.798       76.911 1127.124    0.000 1127.124        0.000 1978.783    0.000 1978.783
402.00  1600.041  194.173    0.000  194.173       34.241 1201.957    0.000 1201.957        0.000 2139.431    0.000 2139.431
403.00  1544.428  206.159    0.000  206.159       56.291 1176.065    0.000 1176.065        0.000 1817.129    0.000 1817.129
404.00  1585.504  197.706    0.000  197.706      165.068 1203.629    0.000 1203.629        0.000 2367.935    0.000 2367.935
405.00  1608.154  182.438    0.000  182.438       43.753 1305.415    0.000 1305.415        0.000 2164.263    0.000 2164.263
406.00  1623.262  212.594    0.000  212.594       42.456 1251.338    0.000 1251.338        0.000 1825.070    0.000 1825.070
407.00  1624.130  211.502    0.000  211.502       73.714 1155.991    0.000 1155.991        0.000 2015.772    0.000 2015.772
408.00  1516.196  336.620    0.000  336.620       91.786 1191.371    0.000 1191.371        0.000 1799.735    0.000 1799.735
409.00  1599.633  244.721    0.000  244.721       85.474 1167.979    0.000 1167.979        0.000 1925.902    0.000 1925.902
410.00  1430.398  300.115    0.000  300.115      119.888 1210.963    0.000 1210.963        0.000 1838.248    0.000 1838.248
411.00  1383.506  316.011    0.000  316.011      113.101 1169.067    0.000 1169.067        0.000 1849.103    0.000 1849.103
412.00  1434.829  289.086    0.000  289.086       12.884 1233.702    0.000 1233.702        0.000 1799.339    0.000 1799.339
413.00  1404.643  316.327    0.000  316.327       45.482 1184.414    0.000 1184.414        0.000 1690.562    0.000 1690.562
414.00  1533.701  326.080    0.000  326.080       36.576 1269.109    0.000 1269.109        0.000 2110.993    0.000 2110.993
415.00  1568.839  300.498    0.000  300.498       87.936 1293.703    0.000 1293.703        0.000 2052.380    0.000 2052.380
416.00  1615.834  287.553    0.000  287.553      102.033 1372.134    0.000 1372.134        0.000 2202.882    0.000 2202.882
417.00  1686.847  198.484    0.000  198.484      191.652 1221.249    0.000 1221.249        0.000 2146.985    0.000 2146.985
418.00  1524.965  246.208    0.000  246.208      104.797 1043.388    0.000 1043.388        0.000 1672.869    0.000 1672.869
419.00  1539.532  264.496    0.000  264.496       93.989 1265.568    0.000 1265.568        0.000 1946.522    0.000 1946.522
420.00  1597.609  250.128    0.000  250.128      150.707 1278.051    0.000 1278.051        0.000 1783.050    0.000 1783.050
421.00  1466.008  257.494    0.000  257.494      176.998 1081.910    0.000 1081.910        0.000 1670.157    0.000 1670.157
422.00  1552.172  245.047    0.000  245.047      192.476 1172.393    0.000 1172.393        0.000 2006.842    0.000 2006.842
423.00  1408.978  338.747    0.000  338.747      225.985 1162.414    0.000 1162.414       49.764 2125.373    0.000 2125.373
424.00  1611.106  249.213    0.000  249.213      218.721 1146.883    0.000 1146.883        0.000 2060.826    0.000 2060.826
425.00  1437.208  304.517    0.000  304.517       47.427 1180.698    0.000 1180.698        0.000 1822.161    0.000 1822.161
426.00  1529.038  282.859    0.000  282.859      142.456 1181.000    0.000 1181.000        0.000 2114.312    0.000 2114.312
427.00  1461.099  316.020    0.000  316.020      169.348 1234.866    0.000 1234.866        0.000 2167.392    0.000 2167.392
428.00  1499.495  317.981    0.000  317.981      158.582 1218.654    0.000 1218.654        0.000 2168.996    0.000 2168.996
429.00  1475.901  394.266    0.000  394.266       60.527 1273.741    0.000 1273.741        0.000 1998.095    0.000 1998.095
430.00  1490.509  294.230    0.000  294.230      122.738 1113.205    0.000 1113.205        0.000 1743.537    0.000 1743.537
431.00  1517.997  322.671    0.000  322.671      284.907 1114.328    0.000 1114.328        0.000 2274.154    0.000 2274.154
432.00  1552.113  333.761    0.000  333.761      252.872 1011.396    0.000 1011.396        0.000 1893.341    0.000 1893.341
433.00  1528.069  335.084    0.000  335.084      343.361 1090.941    0.000 1090.941        0.000 2174.026    0.000 2174.026
434.00  1636.724  264.444    0.000  264.444      413.168 1040.833    0.000 1040.833       39.811 2226.400    0.000 2226.400
435.00  1538.121  309.207    0.000  309.207      237.051 1194.088    0.000 1194.088        0.000 2277.462    0.000 2277.462
436.00  1471.839  309.390    0.000  309.390      192.171 1230.796    0.000 1230.796        0.000 2304.011    0.000 2304.011
437.00  1611.950  241.600    0.000  241.600      201.982 1158.080    0.000 1158.080        0.000 2194.631    0.000 2194.631
438.00  1491.293  264.143    0.000  264.143      143.575 1079.746    0.000 1079.746        0.000 1721.025    0.000 1721.025
439.00  1445.502  322.456    0.000  322.456       84.390 1302.056    0.000 1302.056        0.000 2241.986    0.000 2241.986
440.00  1372.446  312.639    0.000  312.639      149.243 1183.636    0.000 1183.636        0.000 2092.294    0.000 2092.294
441.00  1417.247  240.236    0.000  240.236      165.931 1160.159    0.000 1160.159        0.000 2434.811    0.000 2434.811
442.00  1318.417  276.447    0.000  276.447       55.686 1244.250    0.000 1244.250        0.000 2380.221    0.000 2380.221
443.00  1363.756  296.303    0.000  296.303       77.647 1357.259    0.000 1357.259        0.000 2091.892    0.000 2091.892
444.00  1392.216  247.219    0.000  247.219      205.359 1179.705    0.000 1179.705        0.000 2030.469    0.000 2030.469
445.00  1447.973  220.986    0.000  220.986       72.024 1123.071    0.000 1123.071        0.000 1967.233    0.000 1967.233
446.00  1403.113  284.198    0.000  284.198      190.657 1168.377    0.000 1168.377        0.000 2128.790    0.000 2128.790
447.00  1465.478  209.762    0.000  209.762       96.235 1145.072    0.000 1145.072        0.000 1992.764    0.000 1992.764
448.00  1361.421  278.009    0.000  278.009      169.345 1079.489    0.000 1079.489        9.953 1898.467    0.000 1898.467
449.00  1457.637  299.187    0.000  299.187      147.379 1174.561    0.000 1174.561        0.000 1998.398    0.000 1998.398
450.00  1335.418  324.603    0.000  324.603      137.697 1142.346    0.000 1142.346       19.906 1790.895    0.000 1790.895
451.00  1328.226  331.023    0.000  331.023       55.642 1113.124    0.000 1113.124        0.000 1771.595    0.000 1771.595
452.00  1384.523  262.407    0.000  262.407      116.602 1073.220    0.000 1073.220        0.000 1841.663    0.000 1841.663
453.00  1449.142  226.664    0.000  226.664      116.597 1099.373    0.000 1099.373        0.000 1808.888    0.000 1808.888
454.00  1322.512  299.756    0.000  299.756       90.530 1168.292    0.000 1168.292        0.000 1792.806    0.000 1792.806
455.00  1411.211  248.297    0.000  248.297       68.308 1049.486    0.000 1049.486        0.000 1559.970    0.000 1559.970
456.00  1512.054  234.084    0.000  234.084      127.061 1115.066    0.000 1115.066        0.000 1723.026    0.000 1723.026
457.00  1466.077  194.404    0.000  194.404       84.174 1116.069    0.000 1116.069        0.000 1712.377    0.000 1712.377
458.00  1311.105  311.312    0.000  311.312      113.271  939.802    0.000  939.802        0.000 1439.732    0.000 1439.732
459.00  1416.431  300.310    0.000  300.310       47.989 1205.988    0.000 1205.988        0.000 1911.531    0.000 1911.531
460.00  1526.862  193.848    0.000  193.848      152.180 1022.317    0.000 1022.317        0.000 1704.223    0.000 1704.223
461.00  1435.383  275.946    0.000  275.946      133.938 1146.287    0.000 1146.287        0.000 1891.127    0.000 1891.127
462.00  1404.114  297.941    0.000  297.941      130.431 1169.929    0.000 1169.929        0.000 1951.846    0.000 1951.846
463.00  1380.855  326.361    0.000  326.361      111.803 1081.124    0.000 1081.124        0.000 1745.249    0.000 1745.249
464.00  1380.329  239.182    0.000  239.182       73.801 1055.879    0.000 1055.879        0.000 1671.961    0.000 1671.961
465.00  1437.480  281.774    0.000  281.774      135.925  957.605    0.000  957.605        0.000 1530.308    0.000 1530.308
466.00  1463.754  254.007    0.000  254.007      184.434 1056.657    0.000 1056.657        0.000 1753.191    0.000 1753.191
467.00  1571.269  183.789    0.000  183.789      147.125 1092.069    0.000 1092.069        0.000 1732.383    0.000 1732.383
468.00  1487.411  242.515    0.000  242.515      132.856  988.397    0.000  988.397        0.000 1520.561    0.000 1520.561
469.00  1417.522  268.028    0.000  268.028      109.121 1052.945    0.000 1052.945        0.000 1748.170    0.000 1748.170
470.00  1441.012  236.848    0.000  236.848      111.455 1138.845    0.000 1138.845        0.000 2059.822    0.000 2059.822
471.00  1447.443  265.052    0.000  265.052      104.495 1186.059    0.000 1186.059        0.000 1753.590    0.000 1753.590
472.00  1475.582  250.778    0.000  250.778      169.171 1102.008    0.000 1102.008        0.000 1623.798    0.000 1623.798
473.00  1481.713  286.690    0.000  286.690      101.165 1115.583    0.000 1115.583        0.000 1753.489    0.000 1753.489
474.00  1582.375  200.483    0.000  200.483      167.528 1196.390    0.000 1196.390        0.000 1794.606    0.000 1794.606
475.00  1473.927  261.468    0.000  261.468      169.039 1076.334    0.000 1076.334        0.000 1774.001    0.000 1774.001
476.00  1532.238  265.654    0.000  265.654      132.810 1093.624    0.000 1093.624        0.000 1805.162    0.000 1805.162
477.00  1595.125  216.947    0.000  216.947       96.668 1140.057    0.000 1140.057        0.000 1961.394    0.000 1961.394
478.00  1441.326  252.039    0.000  252.039       92.043 1090.283    0.000 1090.283        0.000 1935.247    0.000 1935.247
479.00  1665.623  149.800    0.000  149.800      168.427 1191.624    0.000 1191.624        0.000 2145.064    0.000 2145.064
480.00  1461.860  273.223    0.000  273.223       44.875 1250.473    0.000 1250.473        0.000 2005.426    0.000 2005.426
481.00  1378.136  287.200    0.000  287.200       82.531 1149.606    0.000 1149.606        0.000 1845.477    0.000 1845.477
482.00  1540.604  198.858    0.000  198.858       99.912 1154.409    0.000 1154.409        0.000 1873.127    0.000 1873.127
483.00  1665.094  178.622    0.000  178.622      185.299 1042.565    0.000 1042.565        0.000 1819.138    0.000 1819.138
484.00  1543.314  200.340    0.000  200.340      344.702 1204.604    0.000 1204.604        0.000 2631.346    0.000 2631.346
485.00  1609.211  164.457    0.000  164.457      248.286 1109.437    0.000 1109.437        0.000 2109.575    0.000 2109.575
486.00  1558.026  206.115    0.000  206.115      187.159 1123.790    0.000 1123.790        0.000 1849.289    0.000 1849.289
487.00  1523.479  197.657    0.000  197.657      198.092 1024.092    0.000 1024.092        0.000 1685.221    0.000 1685.221
488.00  1511.583  214.904    0.000  214.904      166.147  946.833    0.000  946.833        0.000 1556.936    0.000 1556.936
489.00  1625.703  179.154    0.000  179.154      182.228 1075.020    0.000 1075.020        0.000 1637.064    0.000 1637.064
490.00  1393.737  243.864    0.000  243.864      282.097 1085.130    0.000 1085.130        0.000 1910.609    0.000 1910.609
491.00  1473.898  210.619    0.000  210.619      295.284  997.984    0.000  997.984        0.000 2120.126    0.000 2120.126
492.00  1554.258  171.223    0.000  171.223      169.773 1133.259    0.000 1133.259        0.000 1980.290    0.000 1980.290
493.00  1621.718  173.181    0.000  173.181      307.305  927.820    0.000  927.820        0.000 1855.626    0.000 1855.626
494.00  1463.022  191.654    0.000  191.654      235.971  953.805    0.000  953.805        0.000 1664.217    0.000 1664.217
495.00  1538.665  194.741    0.000  194.741      164.245 1033.914    0.000 1033.914        0.000 1825.474    0.000 1825.474
496.00  1592.503  213.531    0.000  213.531      173.403 1151.602    0.000 1151.602        0.000 1794.915    0.000 1794.915
497.00  1465.254  191.650    0.000  191.650      222.264  920.299    0.000  920.299        0.000 1562.281    0.000 1562.281
498.00  1348.789  230.631    0.000  230.631      144.616 1088.440    0.000 1088.440        0.000 1835.333    0.000 1835.333
499.00  1444.505  265.794    0.000  265.794      191.090  990.547    0.000  990.547        0.000 1682.718    0.000 1682.718
500.00  1312.732  389.166    0.000  389.166      179.505 1041.222    0.000 1041.222        0.000 1560.171    0.000 1560.171
501.00  1489.290  267.531    0.000  267.531      174.703 1126.092    0.000 1126.092        0.000 1732.684    0.000 1732.684
502.00  1506.804  309.562    0.000  309.562       90.438 1272.558    0.000 1272.558        0.000 1815.222    0.000 1815.222
503.00  1434.839  271.984    0.000  271.984      136.311 1003.489    0.000 1003.489        0.000 1714.794    0.000 1714.794
504.00  1529.602  199.457    0.000  199.457      160.479 1113.671    0.000 1113.671        0.000 1732.874    0.000 1732.874
505.00  1593.558  162.858    0.000  162.858      135.838 1073.477    0.000 1073.477        0.000 1652.657    0.000 1652.657
506.00  1479.423  255.710    0.000  255.710      162.038 1167.817    0.000 1167.817        0.000 1762.039    0.000 1762.039
507.00  1500.975  173.499    0.000  173.499      203.068 1039.585    0.000 1039.585        0.000 1816.329    0.000 1816.329
508.00  1510.552  245.362    0.000  245.362      263.247 1107.551    0.000 1107.551        0.000 1870.318    0.000 1870.318
509.00  1352.417  249.075    0.000  249.075      247.945  946.633    0.000  946.633       29.858 1953.765    0.000 1953.765
510.00  1411.401  272.060    0.000  272.060       62.862 1082.124    0.000 1082.124        0.000 1602.193    0.000 1602.193
511.00  1387.096  292.636    0.000  292.636      148.118 1073.524    0.000 1073.524        0.000 1691.166    0.000 1691.166
512.00  1296.415  303.511    0.000  303.511      127.237 1044.421    0.000 1044.421        0.000 1524.277    0.000 1524.277
513.00  1275.003  357.306    0.000  357.306      140.505 1028.300    0.000 1028.300        0.000 1682.519    0.000 1682.519
514.00  1311.075  223.783    0.000  223.783      187.457  906.036    0.000  906.036        0.000 1456.520    0.000 1456.520
515.00  1377.798  308.946    0.000  308.946      162.602  972.138    0.000  972.138        0.000 1552.730    0.000 1552.730
516.00  1431.576  289.493    0.000  289.493      127.409 1118.052    0.000 1118.052        0.000 1672.868    0.000 1672.868
517.00  1476.519  264.274    0.000  264.274      101.036 1136.390    0.000 1136.390        0.000 1871.524    0.000 1871.524
518.00  1355.232  272.693    0.000  272.693      134.369 1028.513    0.000 1028.513        0.000 1633.758    0.000 1633.758
519.00  1459.942  258.492    0.000  258.492      203.756  941.094    0.000  941.094        0.000 1573.133    0.000 1573.133
520.00  1419.774  235.787    0.000  235.787      208.081  994.312    0.000  994.312        0.000 1425.253    0.000 1425.253
521.00  1386.856  270.227    0.000  270.227      191.695  958.821    0.000  958.821        0.000 1539.861    0.000 1539.861
522.00  1336.997  320.508    0.000  320.508      212.883  979.873    0.000  979.873        0.000 1541.671    0.000 1541.671
523.00  1382.913  206.135    0.000  206.135      101.427  955.876    0.000  955.876        0.000 1623.301    0.000 1623.301
524.00  1469.810  243.611    0.000  243.611      154.214  996.695    0.000  996.695        0.000 1692.371    0.000 1692.371
525.00  1390.452  235.776    0.000  235.776      141.070  961.801    0.000  961.801        0.000 1453.403    0.000 1453.403
526.00  1429.082  229.414    0.000  229.414      130.650 1099.895    0.000 1099.895        0.000 1898.968    0.000 1898.968
527.00  1485.430  182.120    0.000  182.120       70.818 1133.903    0.000 1133.903        0.000 1875.733    0.000 1875.733
528.00  1397.946  244.308    0.000  244.308       83.788  967.123    0.000  967.123        0.000 1708.360    0.000 1708.360
529.00  1501.919  201.965    0.000  201.965       72.893 1012.039    0.000 1012.039        0.000 1509.902    0.000 1509.902
530.00  1421.225  254.190    0.000  254.190       81.885  911.828    0.000  911.828        0.000 1370.866    0.000 1370.866
531.00  1445.364  273.029    0.000  273.029      160.052  914.338    0.000  914.338        0.000 1608.128    0.000 1608.128
532.00  1446.980  275.998    0.000  275.998       99.222 1012.824    0.000 1012.824        0.000 1546.704    0.000 1546.704
533.00  1585.668  306.330    0.000  306.330       84.653 1188.655    0.000 1188.655        0.000 1879.769    0.000 1879.769
534.00  1487.571  246.974    0.000  246.974       75.746 1251.352    0.000 1251.352        0.000 2127.988    0.000 2127.988
535.00  1444.895  220.023    0.000  220.023       69.347 1032.324    0.000 1032.324        0.000 1518.752    0.000 1518.752
536.00  1451.456  251.920    0.000  251.920       66.450 1227.461    0.000 1227.461        0.000 2007.024    0.000 2007.024
537.00  1446.806  231.551    0.000  231.551       91.872 1134.697    0.000 1134.697        0.000 1681.413    0.000 1681.413
538.00  1439.921  318.839    0.000  318.839       82.274 1183.850    0.000 1183.850        0.000 1792.299    0.000 1792.299
539.00  1415.949  306.644    0.000  306.644       72.327 1087.105    0.000 1087.105        0.000 1521.770    0.000 1521.770
540.00  1536.250  198.335    0.000  198.335      105.490 1041.614    0.000 1041.614        9.953 1693.479    0.000 1693.479
541.00  1611.213  223.085    0.000  223.085       62.775 1189.518    0.000 1189.518        0.000 1553.537    0.000 1553.537
542.00  1539.446  234.609    0.000  234.609       59.187 1229.591    0.000 1229.591        0.000 1765.658    0.000 1765.658
543.00  1495.553  268.358    0.000  268.358      118.289 1140.963    0.000 1140.963        0.000 1764.553    0.000 1764.553
544.00  1407.141  331.671    0.000  331.671      102.551 1170.486    0.000 1170.486        0.000 1786.060    0.000 1786.060
545.00  1437.214  302.234    0.000  302.234       35.452 1349.953    0.000 1349.953        0.000 2247.921    0.000 2247.921
546.00  1523.451  257.984    0.000  257.984       38.997 1238.588    0.000 1238.588        0.000 1968.337    0.000 1968.337
547.00  1394.581  340.279    0.000  340.279      107.825 1354.320    0.000 1354.320        0.000 2306.126    0.000 2306.126
548.00  1436.578  291.167    0.000  291.167       94.510 1291.453    0.000 1291.453        0.000 2130.392    0.000 2130.392
549.00  1481.715  254.108    0.000  254.108      183.702 1151.770    0.000 1151.770       29.858 1892.033    0.000 1892.033
550.00  1522.375  270.509    0.000  270.509      123.737 1250.735    0.000 1250.735       29.858 2072.791    0.000 2072.791
551.00  1535.396  245.933    0.000  245.933      222.484 1038.976    0.000 1038.976        0.000 1770.890    0.000 1770.890
552.00  1469.648  278.380    0.000  278.380      132.729 1146.316    0.000 1146.316        0.000 2002.717    0.000 2002.717
553.00  1525.609  204.368    0.000  204.368      139.214 1165.476    0.000 1165.476        0.000 2162.163    0.000 2162.163
554.00  1454.759  300.394    0.000  300.394      164.117 1113.079    0.000 1113.079        0.000 1939.888    0.000 1939.888
555.00  1523.292  323.968    0.000  323.968      143.624 1139.489    0.000 1139.489        0.000 1878.860    0.000 1878.860
556.00  1492.681  270.268    0.000  270.268      229.833 1117.522    0.000 1117.522       19.906 2163.169    0.000 2163.169
557.00  1441.448  299.479    0.000  299.479      310.032 1054.187    0.000 1054.187       59.717 2222.383    0.000 2222.383
558.00  1483.245  277.224    0.000  277.224      298.662 1074.819    0.000 1074.819      139.339 2163.474    0.000 2163.474
559.00  1414.828  247.338    0.000  247.338      286.470 1067.723    0.000 1067.723        9.953 1880.370    0.000 1880.370
560.00  1511.916  275.076    0.000  275.076      397.277 1007.674    0.000 1007.674      159.245 2209.919    0.000 2209.919
561.00  1689.377  195.449    0.000  195.449      482.408 1009.310    0.000 1009.310      477.735 1918.767    0.000 1918.767
562.00  1451.126  366.744    0.000  366.744      185.644 1233.705    0.000 1233.705        0.000 1989.952    0.000 1989.952
563.00  1590.985  186.284    0.000  186.284      185.860 1083.557    0.000 1083.557        0.000 1827.290    0.000 1827.290
564.00  1606.995  151.527    0.000  151.527      176.871 1150.689    0.000 1150.689        0.000 2488.794    0.000 2488.794
565.00  1512.787  228.973    0.000  228.973       29.226 1280.095    0.000 1280.095        0.000 2190.910    0.000 2190.910
566.00  1558.227  176.136    0.000  176.136       67.445 1331.706    0.000 1331.706        0.000 2298.887    0.000 2298.887
567.00  1482.810  166.104    0.000  166.104      101.773 1197.122    0.000 1197.122        0.000 2114.401    0.000 2114.401
568.00  1677.360  129.910    0.000  129.910      243.926 1029.724    0.000 1029.724        0.000 1916.052    0.000 1916.052
569.00  1617.192  120.863    0.000  120.863      344.227  972.736    0.000  972.736        0.000 2006.327    0.000 2006.327
570.00  1581.061  163.983    0.000  163.983      410.639 1048.045    0.000 1048.045        0.000 2192.614    0.000 2192.614
571.00  1495.691  191.332    0.000  191.332      325.295 1085.908    0.000 1085.908        0.000 2746.041    0.000 2746.041
572.00  1467.798  121.538    0.000  121.538      159.317  960.374    0.000  960.374        0.000 2051.271    0.000 2051.271
573.00  1426.519  187.108    0.000  187.108      154.865 1064.828    0.000 1064.828        0.000 2064.640    0.000 2064.640
574.00  1508.154  119.549    0.000  119.549      200.174 1012.992    0.000 1012.992        0.000 2178.648    0.000 2178.648
575.00  1492.581  220.068    0.000  220.068      199.958 1133.874    0.000 1133.874        0.000 2385.747    0.000 2385.747
576.00  1444.089  194.776    0.000  194.776      149.504 1139.117    0.000 1139.117        0.000 2288.337    0.000 2288.337
577.00  1511.663  157.136    0.000  157.136        7.350 1142.308    0.000 1142.308        0.000 1872.726    0.000 1872.726
578.00  1566.656  140.853    0.000  140.853      142.154 1084.419    0.000 1084.419        0.000 1678.697    0.000 1678.697
579.00  1463.992  175.739    0.000  175.739      137.917 1052.680    0.000 1052.680        0.000 1662.505    0.000 1662.505
580.00  1501.420  137.005    0.000  137.005      163.858 1062.842    0.000 1062.842        0.000 2287.330    0.000 2287.330
581.00  1528.296  148.103    0.000  148.103      118.548 1095.522    0.000 1095.522        0.000 1870.310    0.000 1870.310
582.00  1524.316  202.299    0.000  202.299       86.036 1191.244    0.000 1191.244        0.000 2207.094    0.000 2207.094
583.00  1673.108  135.834    0.000  135.834      134.718 1226.181    0.000 1226.181        0.000 2616.671    0.000 2616.671
584.00  1496.700  163.693    0.000  163.693      226.375 1099.158    0.000 1099.158        0.000 2322.708    0.000 2322.708
585.00  1561.596  107.686    0.000  107.686      174.407 1086.692    0.000 1086.692        0.000 2123.641    0.000 2123.641
586.00  1569.590  142.367    0.000  142.367      392.999 1012.309    0.000 1012.309        0.000 2388.868    0.000 2388.868
587.00  1577.943  159.772    0.000  159.772      313.967 1059.017    0.000 1059.017        0.000 2443.938    0.000 2443.938
588.00  1521.183  158.326    0.000  158.326      194.986 1193.910    0.000 1193.910        0.000 2547.189    0.000 2547.189
589.00  1498.310  181.939    0.000  181.939      151.232 1271.954    0.000 1271.954        0.000 2697.395    0.000 2697.395
590.00  1532.056  165.330    0.000  165.330      204.367 1138.449    0.000 1138.449        0.000 2375.082    0.000 2375.082
591.00  1625.681  115.529    0.000  115.529      259.059 1134.115    0.000 1134.115        0.000 2375.173    0.000 2375.173
592.00  1533.296  140.680    0.000  140.680      234.416 1057.845    0.000 1057.845        0.000 2263.083    0.000 2263.083
593.00  1614.802   98.502    0.000   98.502      248.424 1127.160    0.000 1127.160        0.000 2131.385    0.000 2131.385
594.00  1552.865  137.983    0.000  137.983      188.155 1164.517    0.000 1164.517        0.000 2376.687    0.000 2376.687
595.00  1585.375  117.181    0.000  117.181      183.832 1141.294    0.000 1141.294        0.000 2521.451    0.000 2521.451
596.00  1453.718  195.677    0.000  195.677       44.185 1176.926    0.000 1176.926        0.000 2228.204    0.000 2228.204
597.00  1421.477  208.865    0.000  208.865      187.247 1131.751    0.000 1131.751        0.000 2389.664    0.000 2389.664
598.00  1500.510  172.148    0.000  172.148       71.206 1361.499    0.000 1361.499        0.000 2574.746    0.000 2574.746
599.00  1535.266  213.458    0.000  213.458       23.606 1412.429    0.000 1412.429        0.000 2514.927    0.000 2514.927
600.00  1467.274  250.915    0.000  250.915      102.465 1336.001    0.000 1336.001        0.000 2522.071    0.000 2522.071
601.00  1506.061  216.103    0.000  216.103       70.904 1250.266    0.000 1250.266        0.000 2398.819    0.000 2398.819
602.00  1484.010  206.942    0.000  206.942        7.392 1403.294    0.000 1403.294        0.000 2742.521    0.000 2742.521
603.00  1551.365  151.209    0.000  151.209       68.310 1205.514    0.000 1205.514        0.000 2370.664    0.000 2370.664
604.00  1497.491  174.919    0.000  174.919       29.313 1281.531    0.000 1281.531        0.000 2488.597    0.000 2488.597
605.00  1465.058  235.324    0.000  235.324       71.420 1196.287    0.000 1196.287        0.000 2167.469    0.000 2167.469
606.00  1414.251  258.648    0.000  258.648      107.739 1276.317    0.000 1276.317        0.000 2528.889    0.000 2528.889
607.00  1401.183  254.926    0.000  254.926        9.339 1304.115    0.000 1304.115        0.000 2386.935    0.000 2386.935
608.00  1430.807  172.586    0.000  172.586      138.993 1125.689    0.000 1125.689        0.000 2183.958    0.000 2183.958
609.00  1391.374  333.131    0.000  333.131      190.315 1087.295    0.000 1087.295      119.534 1903.272    0.000 1903.272
610.00  1416.646  302.611    0.000  302.611      394.469  935.856    0.000  935.856      169.198 2031.160    0.000 2031.160
611.00  1439.761  192.566    0.000  192.566      318.893  969.873    0.000  969.873        0.000 2124.947    0.000 2124.947
612.00  1536.154  191.381    0.000  191.381      215.652 1060.027    0.000 1060.027        0.000 2156.929    0.000 2156.929
613.00  1576.280   94.056    0.000   94.056      217.510 1033.214    0.000 1033.214       39.811 2122.843    0.000 2122.843
614.00  1483.379  174.769    0.000  174.769      265.545  955.052    0.000  955.052       40.213 1955.156    0.000 1955.156
615.00  1507.714  141.307    0.000  141.307      437.963  931.101    0.000  931.101       59.717 2252.035    0.000 2252.035
616.00  1603.152  148.442    0.000  148.442      340.945  947.071    0.000  947.071      119.635 1910.735    0.000 1910.735
617.00  1447.948  222.990    0.000  222.990      344.403  974.561    0.000  974.561       19.906 2139.544    0.000 2139.544
618.00  1410.681  307.466    0.000  307.466      315.782 1002.098    0.000 1002.098      121.847 2103.651    0.000 2103.651
619.00  1357.695  297.587    0.000  297.587      166.320 1173.906    0.000 1173.906        9.953 2282.299    0.000 2282.299
620.00  1442.270  244.002    0.000  244.002      310.073 1127.434    0.000 1127.434       40.616 2403.443    0.000 2403.443
621.00  1432.347  258.801    0.000  258.801      162.559 1028.628    0.000 1028.628       19.906 1903.580    0.000 1903.580
622.00  1487.247  229.984    0.000  229.984      277.648 1001.357    0.000 1001.357        0.000 1861.369    0.000 1861.369
623.00  1590.474  153.428    0.000  153.428      252.097  975.498    0.000  975.498       39.811 2014.876    0.000 2014.876
624.00  1571.995  176.622    0.000  176.622      172.677 1038.268    0.000 1038.268        0.000 1715.182    0.000 1715.182
625.00  1524.036  196.674    0.000  196.674      196.111  908.628    0.000  908.628        9.953 1884.694    0.000 1884.694
626.00  1490.471  227.858    0.000  227.858      265.198  851.516    0.000  851.516       59.717 1622.402    0.000 1622.402
627.00  1512.588  252.889    0.000  252.889      465.673  864.453    0.000  864.453      159.245 1999.806    0.000 1999.806
628.00  1474.327  264.052    0.000  264.052      240.424  969.680    0.000  969.680      170.404 1628.537    0.000 1628.537
629.00  1440.139  239.709    0.000  239.709      192.695  870.240    0.000  870.240       59.918 1453.506    0.000 1453.506
630.00  1444.185  270.825    0.000  270.825      264.463  963.884    0.000  963.884       79.623 1939.686    0.000 1939.686
631.00  1324.723  383.510    0.000  383.510      205.622 1017.238    0.000 1017.238        9.953 2068.068    0.000 2068.068
632.00  1528.737  174.703    0.000  174.703      144.230  959.256    0.000  959.256        0.000 1654.973    0.000 1654.973
633.00  1515.189  204.856    0.000  204.856      271.294  803.708    0.000  803.708      169.198 1749.582    0.000 1749.582
634.00  1422.922  251.008    0.000  251.008      243.149  790.601    0.000  790.601       59.717 1704.338    0.000 1704.338
635.00  1391.432  290.350    0.000  290.350      308.258  760.815    0.000  760.815      221.576 1572.643    0.000 1572.643
636.00  1413.304  324.290    0.000  324.290      196.716  910.229    0.000  910.229       20.107 1633.963    0.000 1633.963
637.00  1377.976  274.890    0.000  274.890      284.696  856.056    0.000  856.056      229.317 1720.523    0.000 1720.523
638.00  1355.192  250.479    0.000  250.479      312.150  840.929    0.000  840.929      129.387 1730.882    0.000 1730.882
639.00  1395.840  288.263    0.000  288.263      320.622  817.880    0.000  817.880      220.369 1687.846    0.000 1687.846
640.00  1270.396  457.795    0.000  457.795      347.168  912.090    0.000  912.090      129.387 1960.898    0.000 1960.898
641.00  1355.524  412.147    0.000  412.147      198.313  958.956    0.000  958.956       10.154 1782.051    0.000 1782.051
642.00  1275.241  420.519    0.000  420.519      167.748  998.163    0.000  998.163        9.953 2023.226    0.000 2023.226
643.00  1345.161  407.289    0.000  407.289      139.731 1058.436    0.000 1058.436       39.811 2022.425    0.000 2022.425
644.00  1371.435  421.871    0.000  421.871      178.252  993.662    0.000  993.662        0.000 1966.221    0.000 1966.221
645.00  1313.871  391.022    0.000  391.022      235.669  917.355    0.000  917.355      119.434 1783.053    0.000 1783.053
646.00  1291.743  401.758    0.000  401.758      245.178  802.230    0.000  802.230       39.811 1607.121    0.000 1607.121
647.00  1392.978  417.870    0.000  417.870      280.418  885.021    0.000  885.021      288.632 1355.282    0.000 1355.282
648.00  1496.538  378.798    0.000  378.798      194.163 1000.636    0.000 1000.636        9.953 1898.471    0.000 1898.471
649.00  1581.947  277.925    0.000  277.925      267.358  973.008    0.000  973.008       69.670 1873.936    0.000 1873.936
650.00  1498.097  304.234    0.000  304.234      177.000 1085.401    0.000 1085.401       19.906 1938.875    0.000 1938.875
651.00  1382.779  336.847    0.000  336.847      221.876  982.110    0.000  982.110       29.858 2067.955    0.000 2067.955
652.00  1418.943  316.711    0.000  316.711      264.939  980.172    0.000  980.172        9.953 2187.798    0.000 2187.798
653.00  1447.215  273.795    0.000  273.795      140.252  994.785    0.000  994.785        0.000 2015.085    0.000 2015.085
654.00  1421.510  300.818    0.000  300.818      257.330 1098.209    0.000 1098.209        0.000 2054.099    0.000 2054.099
655.00  1359.882  340.229    0.000  340.229      266.798  939.235    0.000  939.235        0.000 1851.217    0.000 1851.217
656.00  1390.416  311.160    0.000  311.160      360.007  807.684    0.000  807.684       69.670 1899.173    0.000 1899.173
657.00  1402.366  301.835    0.000  301.835      318.892  920.091    0.000  920.091       59.717 1861.772    0.000 1861.772
658.00  1391.162  317.716    0.000  317.716      259.578 1023.156    0.000 1023.156       59.918 2181.067    0.000 2181.067
659.00  1483.902  250.106    0.000  250.106      339.215 1007.760    0.000 1007.760      121.847 2268.629   30.462 2238.167
660.00  1433.014  246.388    0.000  246.388      410.984  931.669    0.000  931.669      368.254 2144.977    0.000 2144.977
661.00  1460.136  205.250    0.000  205.250      261.394 1074.993    0.000 1074.993       70.273 2603.505    0.000 2603.505
662.00  1489.580  315.086    0.000  315.086      294.034 1142.357    0.000 1142.357       19.906 2542.086    0.000 2542.086
663.00  1455.606  297.740    0.000  297.740       87.938 1250.786    0.000 1250.786        0.000 2380.021    0.000 2380.021
664.00  1437.692  251.571    0.000  251.571       76.871 1415.837    0.000 1415.837        0.000 2848.697    0.000 2848.697
665.00  1471.798  238.359    0.000  238.359      256.638 1008.159    0.000 1008.159       59.717 2088.175    0.000 2088.175
666.00  1462.266  245.497    0.000  245.497      304.801 1070.625    0.000 1070.625        9.953 2087.572    0.000 2087.572
667.00  1522.059  255.196    0.000  255.196       91.008 1278.025    0.000 1278.025        0.000 2390.283    0.000 2390.283
668.00  1411.308  244.479    0.000  244.479      264.334  976.167    0.000  976.167       59.717 2343.435    0.000 2343.435
669.00  1448.745  292.326    0.000  292.326      201.728 1255.498    0.000 1255.498        9.953 2397.517    0.000 2397.517
670.00  1415.322  303.318    0.000  303.318      172.761 1104.657    0.000 1104.657        9.953 2193.434    0.000 2193.434
671.00  1464.753  299.199    0.000  299.199      257.069 1110.491    0.000 1110.491       81.231 2179.261    0.000 2179.261
672.00  1425.458  290.561    0.000  290.561      193.603 1111.960    0.000 1111.960       20.308 2310.153    0.000 2310.153
673.00  1368.445  340.635    0.000  340.635      217.727 1160.730    0.000 1160.730       49.764 2363.439    0.000 2363.439
674.00  1339.791  348.437    0.000  348.437      243.062 1055.714    0.000 1055.714        0.000 2123.867    0.000 2123.867
675.00  1376.363  420.854    0.000  420.854      121.569 1300.758    0.000 1300.758        0.000 2296.376    0.000 2296.376
676.00  1279.885  418.722    0.000  418.722      132.340 1194.417    0.000 1194.417        9.953 2350.167    0.000 2350.167
677.00  1307.980  293.773    0.000  293.773      376.311  930.727    0.000  930.727      388.964 1691.171    0.000 1691.171
678.00  1313.697  387.750    0.000  387.750      353.525  984.244    0.000  984.244      308.537 2201.375    0.000 2201.375
679.00  1361.795  309.569    0.000  309.569      438.437  845.211    0.000  845.211      398.113 1822.870    0.000 1822.870
680.00  1330.680  368.654    0.000  368.654      420.711  846.683    0.000  846.683      308.537 1707.559    0.000 1707.559
681.00  1426.181  247.483    0.000  247.483      328.407  881.181    0.000  881.181      240.476 1649.951    0.000 1649.951
682.00  1315.896  244.322    0.000  244.322      354.348  891.941    0.000  891.941      170.002 1891.632    0.000 1891.632
683.00  1389.908  217.563    0.000  217.563      402.204  874.785    0.000  874.785      130.794 1794.921    0.000 1794.921
684.00  1379.204  234.665    0.000  234.665      365.931  892.881    0.000  892.881      221.576 1645.821    0.000 1645.821
685.00  1380.903  262.029    0.000  262.029      307.519  916.756    0.000  916.756       59.918 1822.062    0.000 1822.062
686.00  1407.288  205.527    0.000  205.527      183.183 1018.010    0.000 1018.010        0.000 1831.211    0.000 1831.211
687.00  1536.787  187.538    0.000  187.538      274.621  854.451    0.000  854.451      119.635 1599.276    0.000 1599.276
688.00  1389.290  223.096    0.000  223.096      368.399  902.284    0.000  902.284      259.980 1548.616    0.000 1548.616
689.00  1582.089  164.340    0.000  164.340      395.201  930.596    0.000  930.596       71.077 2020.315    0.000 2020.315
690.00  1401.002  190.848    0.000  190.848      344.317  910.311    0.000  910.311       49.764 2092.996    0.000 2092.996
691.00  1397.349  233.013    0.000  233.013      325.033 1000.676    0.000 1000.676       49.764 2000.009    0.000 2000.009
692.00  1395.717  158.283    0.000  158.283      336.881 1003.391    0.000 1003.391       69.871 2207.702    0.000 2207.702
693.00  1362.727  280.778    0.000  280.778      398.403  940.714    0.000  940.714      129.387 2031.375    0.000 2031.375
694.00  1302.636  299.927    0.000  299.927      399.783 1029.687    0.000 1029.687       49.764 2474.927    0.000 2474.927
695.00  1482.134  236.142    0.000  236.142      249.807  995.789    0.000  995.789       39.811 2084.250    0.000 2084.250
696.00  1459.836  232.319    0.000  232.319      404.585 1013.470    0.000 1013.470      211.422 2498.448    0.000 2498.448
697.00  1469.418  269.893    0.000  269.893      274.059  972.275    0.000  972.275        0.000 2166.894    0.000 2166.894
698.00  1486.195  215.677    0.000  215.677      200.252 1110.601    0.000 1110.601        0.000 2393.376    0.000 2393.376
699.00  1459.064  227.630    0.000  227.630      196.407 1279.518    0.000 1279.518        0.000 2745.239    0.000 2745.239
700.00  1425.757  254.210    0.000  254.210      146.988 1184.107    0.000 1184.107        0.000 2396.395    0.000 2396.395
701.00  1484.578  247.628    0.000  247.628      172.330 1141.185    0.000 1141.185        0.000 2549.112    0.000 2549.112
702.00  1455.826  214.491    0.000  214.491      144.659 1063.435    0.000 1063.435        0.000 2195.520    0.000 2195.520
703.00  1295.174  289.609    0.000  289.609      156.247 1167.123    0.000 1167.123        0.000 2571.125    0.000 2571.125
704.00  1366.111  269.948    0.000  269.948      125.293 1198.593    0.000 1198.593        0.000 2713.080    0.000 2713.080
705.00  1398.138  260.133    0.000  260.133       79.507 1232.047    0.000 1232.047        0.000 2376.583    0.000 2376.583
706.00  1427.352  157.092    0.000  157.092      143.147 1015.242    0.000 1015.242        0.000 2183.368    0.000 2183.368
707.00  1520.635  201.380    0.000  201.380      242.843 1162.538    0.000 1162.538        0.000 2665.425    0.000 2665.425
708.00  1392.059  227.896    0.000  227.896       90.359 1239.757    0.000 1239.757        0.000 2401.930    0.000 2401.930
709.00  1408.160  189.688    0.000  189.688      112.408 1221.771    0.000 1221.771        0.000 2223.081    0.000 2223.081
710.00  1471.220  133.171    0.000  133.171       98.746 1165.039    0.000 1165.039        0.000 2414.887    0.000 2414.887
711.00  1472.642  169.303    0.000  169.303       97.752 1188.816    0.000 1188.816        0.000 2558.550    0.000 2558.550
712.00  1493.669  153.558    0.000  153.558      136.272 1126.223    0.000 1126.223        0.000 2275.354    0.000 2275.354
713.00  1415.022  181.425    0.000  181.425      122.137 1088.669    0.000 1088.669        0.000 2194.842    0.000 2194.842
714.00  1498.838  205.081    0.000  205.081       65.801 1315.313    0.000 1315.313        0.000 2720.004    0.000 2720.004
715.00  1470.804  134.381    0.000  134.381      100.390 1194.738    0.000 1194.738        0.000 2564.781    0.000 2564.781
716.00  1465.941  223.595    0.000  223.595       97.232 1062.757    0.000 1062.757        0.000 2056.895    0.000 2056.895
717.00  1477.413  243.780    0.000  243.780      108.085 1228.640    0.000 1228.640        0.000 2293.959    0.000 2293.959
718.00  1532.378  219.533    0.000  219.533      152.918 1227.422    0.000 1227.422        0.000 2411.782    0.000 2411.782
719.00  1433.833  232.114    0.000  232.114       53.090 1180.075    0.000 1180.075        0.000 2519.637    0.000 2519.637
720.00  1386.520  247.733    0.000  247.733       43.882 1140.060    0.000 1140.060        0.000 2223.184    0.000 2223.184
721.00  1526.215  215.504    0.000  215.504      138.306 1047.484    0.000 1047.484        0.000 1934.243    0.000 1934.243
722.00  1351.867  286.403    0.000  286.403       74.923  999.102    0.000  999.102        0.000 1836.819    0.000 1836.819
723.00  1438.303  233.588    0.000  233.588      192.392 1059.030    0.000 1059.030        0.000 2461.544    0.000 2461.544
724.00  1328.026  308.178    0.000  308.178      114.787 1183.016    0.000 1183.016       19.906 2563.876    0.000 2563.876
725.00  1433.425  258.523    0.000  258.523      195.286 1103.117    0.000 1103.117        0.000 2362.304    0.000 2362.304
726.00  1474.945  211.280    0.000  211.280      121.747  963.653    0.000  963.653        0.000 1935.447    0.000 1935.447
727.00  1307.453  336.283    0.000  336.283      140.294 1072.354    0.000 1072.354        0.000 2173.518    0.000 2173.518
728.00  1323.321  336.438    0.000  336.438      159.966 1162.578    0.000 1162.578       10.154 2481.750    0.000 2481.750
729.00  1366.479  314.234    0.000  314.234       90.315 1185.318    0.000 1185.318        0.000 2423.138    0.000 2423.138
730.00  1368.985  246.652    0.000  246.652      159.361 1083.806    0.000 1083.806       30.462 2382.025    0.000 2382.025
731.00  1370.791  241.438    0.000  241.438      138.090 1129.937    0.000 1129.937        0.000 2383.327    0.000 2383.327
732.00  1438.895  259.290    0.000  259.290       92.262 1139.019    0.000 1139.019        0.000 2068.763    0.000 2068.763
733.00  1404.410  282.232    0.000  282.232      134.372 1131.881    0.000 1131.881        0.000 2562.378    0.000 2562.378
734.00  1381.806  277.219    0.000  277.219      129.270 1191.156    0.000 1191.156        0.000 2384.332    0.000 2384.332
735.00  1309.453  269.730    0.000  269.730       59.923 1089.570    0.000 1089.570        0.000 2138.337    0.000 2138.337
736.00  1379.193  267.215    0.000  267.215       75.530 1116.658    0.000 1116.658        0.000 2103.235    0.000 2103.235
737.00  1301.265  310.560    0.000  310.560       47.212 1128.215    0.000 1128.215        0.000 2090.178    0.000 2090.178
738.00  1277.304  318.806    0.000  318.806       71.423 1101.452    0.000 1101.452        0.000 2100.935    0.000 2100.935
739.00  1284.981  319.491    0.000  319.491       44.618 1262.330    0.000 1262.330        0.000 2321.909    0.000 2321.909
740.00  1350.585  295.487    0.000  295.487       62.256 1221.216    0.000 1221.216        0.000 2336.086    0.000 2336.086
741.00  1360.176  275.026    0.000  275.026      156.721 1190.125    0.000 1190.125        0.000 2390.473    0.000 2390.473
742.00  1382.653  308.900    0.000  308.900      142.842 1056.488    0.000 1056.488        0.000 1989.441    0.000 1989.441
743.00  1236.381  324.299    0.000  324.299      120.794 1040.275    0.000 1040.275        0.000 2193.524    0.000 2193.524
744.00  1446.348  303.069    0.000  303.069      107.394 1114.196    0.000 1114.196        0.000 2254.741    0.000 2254.741
745.00  1392.136  266.443    0.000  266.443      136.965 1005.939    0.000 1005.939        0.000 2002.905    0.000 2002.905
746.00  1423.079  282.356    0.000  282.356      103.588 1037.195    0.000 1037.195        0.000 1932.932    0.000 1932.932
747.00  1329.871  297.895    0.000  297.895      164.932  982.803    0.000  982.803        0.000 1974.853    0.000 1974.853
748.00  1342.875  237.527    0.000  237.527       74.535 1007.889    0.000 1007.889        0.000 1882.872    0.000 1882.872
749.00  1272.514  252.529    0.000  252.529       18.158 1040.479    0.000 1040.479        0.000 1794.897    0.000 1794.897
750.00  1375.664  269.516    0.000  269.516       19.974  999.195    0.000  999.195        0.000 1644.506    0.000 1644.506
751.00  1278.108  322.911    0.000  322.911       97.017 1047.918    0.000 1047.918        0.000 2044.325    0.000 2044.325
752.00  1436.879  277.481    0.000  277.481      107.999 1037.505    0.000 1037.505        0.000 2141.548    0.000 2141.548
753.00  1533.509  245.293    0.000  245.293      148.985 1027.552    0.000 1027.552        0.000 1874.826    0.000 1874.826
754.00  1483.745  270.257    0.000  270.257       87.808 1111.001    0.000 1111.001        0.000 2072.685    0.000 2072.685
755.00  1343.154  317.075    0.000  317.075       86.074 1134.393    0.000 1134.393        0.000 1984.011    0.000 1984.011
756.00  1138.889  375.851    0.000  375.851       29.659 1042.995    0.000 1042.995        0.000 1785.357    0.000 1785.357
757.00  1217.178  319.098    0.000  319.098        9.425 1053.414    0.000 1053.414        0.000 1993.860    0.000 1993.860
758.00  1222.776  318.375    0.000  318.375       54.778 1060.694    0.000 1060.694        0.000 1829.806    0.000 1829.806
759.00  1530.305  168.694    0.000  168.694      156.422  911.139    0.000  911.139        0.000 1541.273    0.000 1541.273
760.00  1538.249  135.395    0.000  135.395      160.658  868.776    0.000  868.776       99.528 1465.273    0.000 1465.273
761.00  1477.656  227.340    0.000  227.340      116.731  934.959    0.000  934.959        9.953 1548.713    0.000 1548.713
762.00  1524.074  149.495    0.000  149.495       65.066 1009.711    0.000 1009.711        0.000 1662.111    0.000 1662.111
763.00  1439.745  222.125    0.000  222.125      208.559  850.611    0.000  850.611       19.906 1798.838    0.000 1798.838
764.00  1502.347  177.147    0.000  177.147      319.368  936.772    0.000  936.772      119.434 2192.022    0.000 2192.022
765.00  1533.334  122.557    0.000  122.557      282.837  890.894    0.000  890.894       99.729 1651.855    0.000 1651.855
766.00  1530.902  205.656    0.000  205.656      420.317  944.815    0.000  944.815      278.679 1937.373    0.000 1937.373
767.00  1575.864  199.076    0.000  199.076      352.272  900.414    0.000  900.414      109.481 2041.525    0.000 2041.525
768.00  1545.491  183.241    0.000  183.241      378.039  996.126    0.000  996.126      209.411 2099.026    0.000 2099.026
769.00  1580.294  131.073    0.000  131.073      406.657  926.133    0.000  926.133      240.878 1987.032    0.000 1987.032
770.00  1521.483  139.023    0.000  139.023      342.285  987.342    0.000  987.342      150.298 2061.722    0.000 2061.722
771.00  1589.852  135.732    0.000  135.732      400.608  922.725    0.000  922.725      110.486 2221.982    0.000 2221.982
772.00  1594.559  172.395    0.000  172.395      329.527 1163.104    0.000 1163.104      199.861 2331.060    0.000 2331.060
773.00  1495.829  185.190    0.000  185.190      359.708 1055.474    0.000 1055.474      170.806 2118.828    0.000 2118.828
774.00  1544.831  160.514    0.000  160.514      382.532 1059.539    0.000 1059.539      101.539 2510.900    0.000 2510.900
775.00  1563.176  145.026    0.000  145.026      308.690  990.028    0.000  990.028       70.072 2025.331    0.000 2025.331
776.00  1442.010  171.258    0.000  171.258      199.351  966.389    0.000  966.389        0.000 2093.700    0.000 2093.700
777.00  1550.770  207.537    0.000  207.537      244.963  944.905    0.000  944.905      111.089 1959.894    0.000 1959.894
778.00  1589.440  156.437    0.000  156.437      264.376  853.295    0.000  853.295      110.888 1868.310    0.000 1868.310
779.00  1358.328  183.010    0.000  183.010      150.015  918.824    0.000  918.824        0.000 1666.427    0.000 1666.427
780.00  1366.177  189.817    0.000  189.817      191.225  977.020    0.000  977.020       19.906 1875.237    0.000 1875.237
781.00  1477.014  184.044    0.000  184.044      246.170  935.733    0.000  935.733        9.953 1891.325    0.000 1891.325
782.00  1366.218  176.863    0.000  176.863      144.230  892.720    0.000  892.720        0.000 1618.882    0.000 1618.882
783.00  1355.879  193.354    0.000  193.354      211.458  852.808    0.000  852.808       79.623 1742.231    0.000 1742.231
784.00  1381.282  186.046    0.000  186.046      213.923  853.851    0.000  853.851       19.906 1829.400    0.000 1829.400
785.00  1469.670  162.973    0.000  162.973      132.508  956.055    0.000  956.055        0.000 1759.829    0.000 1759.829
786.00  1353.830  163.802    0.000  163.802       95.547  906.894    0.000  906.894        0.000 1660.799    0.000 1660.799
787.00  1444.634  200.696    0.000  200.696      164.288  980.255    0.000  980.255        9.953 1853.718    0.000 1853.718
788.00  1454.092  194.714    0.000  194.714      268.090  835.298    0.000  835.298       59.717 1892.228    0.000 1892.228
789.00  1509.470  166.702    0.000  166.702      103.416  978.140    0.000  978.140        0.000 1940.984    0.000 1940.984
790.00  1375.055  277.635    0.000  277.635      158.019 1060.277    0.000 1060.277        0.000 2002.304    0.000 2002.304
791.00  1428.445  276.252    0.000  276.252      229.609 1011.998    0.000 1011.998        0.000 2227.712    0.000 2227.712
792.00  1515.314  177.148    0.000  177.148       63.293 1006.416    0.000 1006.416        0.000 1741.023    0.000 1741.023
793.00  1442.032  171.724    0.000  171.724      211.195  998.418    0.000  998.418       10.154 1991.955    0.000 1991.955
794.00  1420.881  187.842    0.000  187.842      174.533  998.555    0.000  998.555        0.000 1839.550    0.000 1839.550
795.00  1408.857  141.930    0.000  141.930      130.610  892.238    0.000  892.238        0.000 1592.233    0.000 1592.233
796.00  1417.136  166.943    0.000  166.943      152.790  903.991    0.000  903.991        0.000 1690.855    0.000 1690.855
797.00  1435.842  151.190    0.000  151.190      200.477  879.388    0.000  879.388       10.154 1823.154    0.000 1823.154
798.00  1396.306  236.008    0.000  236.008       53.264 1031.052    0.000 1031.052        0.000 1813.294    0.000 1813.294
799.00  1407.169  230.831    0.000  230.831      193.730  975.194    0.000  975.194       29.858 2042.314    0.000 2042.314
800.00  1484.131  253.421    0.000  253.421      130.437  957.170    0.000  957.170        9.953 1956.557    0.000 1956.557
801.00  1484.289  203.834    0.000  203.834      148.636 1006.657    0.000 1006.657        0.000 2066.129    0.000 2066.129
802.00  1529.156  168.230    0.000  168.230      180.498 1017.476    0.000 1017.476        0.000 1963.091    0.000 1963.091
803.00  1460.287  218.543    0.000  218.543      104.582  997.595    0.000  997.595        0.000 1803.146    0.000 1803.146
804.00  1510.550  152.667    0.000  152.667      145.569 1003.414    0.000 1003.414        0.000 1874.514    0.000 1874.514
805.00  1500.684  191.268    0.000  191.268      159.836  986.820    0.000  986.820        0.000 1784.441    0.000 1784.441
806.00  1514.571  208.371    0.000  208.371      106.140  974.104    0.000  974.104        0.000 1606.396    0.000 1606.396
807.00  1574.445  124.549    0.000  124.549       79.333  976.834    0.000  976.834        0.000 1585.785    0.000 1585.785
808.00  1659.001  192.226    0.000  192.226      180.538 1057.633    0.000 1057.633        0.000 2045.120    0.000 2045.120
809.00  1431.527  185.335    0.000  185.335      102.290  939.913    0.000  939.913        0.000 1585.284    0.000 1585.284
810.00  1529.463  195.110    0.000  195.110      116.688  963.434    0.000  963.434        0.000 1705.023    0.000 1705.023
811.00  1512.696  191.472    0.000  191.472      114.786  922.105    0.000  922.105        0.000 1624.497    0.000 1624.497
812.00  1572.091  164.619    0.000  164.619       93.558  992.876    0.000  992.876        0.000 1655.461    0.000 1655.461
813.00  1499.232  183.551    0.000  183.551      152.830  923.321    0.000  923.321        0.000 1639.985    0.000 1639.985
814.00  1529.289  209.908    0.000  209.908      144.918  943.286    0.000  943.286        0.000 1626.409    0.000 1626.409
815.00  1603.027  249.601    0.000  249.601       94.679 1064.609    0.000 1064.609        0.000 1853.921    0.000 1853.921
816.00  1485.703  223.128    0.000  223.128      131.518  982.291    0.000  982.291        0.000 1783.448    0.000 1783.448
817.00  1560.004  247.962    0.000  247.962       55.340 1065.948    0.000 1065.948        0.000 1843.966    0.000 1843.966
818.00  1433.740  245.644    0.000  245.644       71.292 1034.565    0.000 1034.565        0.000 1732.479    0.000 1732.479
819.00  1447.297  208.741    0.000  208.741       90.703  955.627    0.000  955.627        0.000 1678.199    0.000 1678.199
820.00  1463.053  269.045    0.000  269.045       28.448  989.680    0.000  989.680        0.000 1679.499    0.000 1679.499
821.00  1685.638  275.194    0.000  275.194       82.275 1170.287    0.000 1170.287        0.000 1939.987    0.000 1939.987
822.00  1413.454  383.891    0.000  383.891       73.324 1018.305    0.000 1018.305        0.000 1734.587    0.000 1734.587
823.00  1403.612  285.248    0.000  285.248       79.377 1005.771    0.000 1005.771        0.000 1708.959    0.000 1708.959
824.00  1339.509  307.895    0.000  307.895       50.325 1031.066    0.000 1031.066        0.000 1707.652    0.000 1707.652
825.00  1495.916  260.182    0.000  260.182      151.622 1020.391    0.000 1020.391        0.000 1805.275    0.000 1805.275
826.00  1513.428  196.339    0.000  196.339      170.948  975.164    0.000  975.164       49.764 1735.602    0.000 1735.602
827.00  1448.380  187.736    0.000  187.736      134.111  866.422    0.000  866.422        0.000 1612.441    0.000 1612.441
828.00  1293.304  273.840    0.000  273.840       92.175  883.589    0.000  883.589        0.000 1663.313    0.000 1663.313
829.00  1530.748  195.990    0.000  195.990      127.800 1024.669    0.000 1024.669       30.060 1901.683    0.000 1901.683
830.00  1448.654  190.184    0.000  190.184      154.733  996.484    0.000  996.484        0.000 1807.182    0.000 1807.182
831.00  1426.599  184.085    0.000  184.085      194.721  951.005    0.000  951.005       39.811 1725.449    0.000 1725.449
832.00  1410.144  173.202    0.000  173.202      201.079  845.252    0.000  845.252        0.000 1666.435    0.000 1666.435
833.00  1408.712  247.073    0.000  247.073      135.928  842.608    0.000  842.608        0.000 1497.636    0.000 1497.636
834.00  1424.571  179.654    0.000  179.654      169.132  801.889    0.000  801.889        9.953 1507.695    0.000 1507.695
835.00  1572.916  184.697    0.000  184.697      241.113  945.716    0.000  945.716        0.000 1804.361    0.000 1804.361
836.00  1373.307  233.102    0.000  233.102      182.275 1030.939    0.000 1030.939        0.000 1668.745    0.000 1668.745
837.00  1431.753  179.786    0.000  179.786      171.121  952.037    0.000  952.037        0.000 1719.112    0.000 1719.112
838.00  1489.613  198.774    0.000  198.774      261.220  774.172    0.000  774.172        0.000 1780.034    0.000 1780.034
839.00  1416.919  206.275    0.000  206.275      206.227  769.286    0.000  769.286        0.000 1508.194    0.000 1508.194
840.00  1437.687  165.699    0.000  165.699      231.648  872.140    0.000  872.140        0.000 1700.314    0.000 1700.314
841.00  1539.323  145.979    0.000  145.979      264.247  833.319    0.000  833.319       40.616 1840.758    0.000 1840.758
842.00  1415.285  204.543    0.000  204.543      203.547  872.651    0.000  872.651       49.764 1952.446    0.000 1952.446
843.00  1537.625  133.390    0.000  133.390      186.639  848.449    0.000  848.449       20.308 1751.887    0.000 1751.887
844.00  1640.980  119.019    0.000  119.019      257.846  773.784    0.000  773.784        0.000 1670.759    0.000 1670.759
845.00  1426.001  154.608    0.000  154.608      177.909  833.489    0.000  833.489        0.000 1698.302    0.000 1698.302
846.00  1406.155  128.357    0.000  128.357      210.940  725.752    0.000  725.752        0.000 1589.023    0.000 1589.023
847.00  1324.807  190.157    0.000  190.157      156.204  943.176    0.000  943.176        0.000 1847.997    0.000 1847.997
848.00  1276.075  200.947    0.000  200.947      145.828  915.199    0.000  915.199        0.000 1741.027    0.000 1741.027
849.00  1365.317  216.502    0.000  216.502      164.980  888.009    0.000  888.009        0.000 1648.741    0.000 1648.741
850.00  1517.870  178.251    0.000  178.251      126.200  950.957    0.000  950.957        0.000 1967.732    0.000 1967.732
851.00  1499.137  135.721    0.000  135.721      237.571  800.936    0.000  800.936      159.245 1667.944    0.000 1667.944
852.00  1267.365  220.143    0.000  220.143       94.337  779.399    0.000  779.399        0.000 1491.003    0.000 1491.003
853.00  1223.129  297.370    0.000  297.370      104.926  891.424    0.000  891.424        0.000 1668.948    0.000 1668.948
854.00  1212.788  245.042    0.000  245.042       54.994  828.519    0.000  828.519        0.000 1417.011    0.000 1417.011
855.00  1313.244  225.338    0.000  225.338      175.097  823.548    0.000  823.548        9.953 1589.125    0.000 1589.125
856.00  1304.819  234.440    0.000  234.440      154.821  876.376    0.000  876.376        9.953 1749.070    0.000 1749.070
857.00  1451.655  204.526    0.000  204.526      226.197  893.368    0.000  893.368       29.858 1868.910    0.000 1868.910
858.00  1363.507  226.643    0.000  226.643      221.186  906.254    0.000  906.254       49.764 1949.337    0.000 1949.337
859.00  1382.380  241.987    0.000  241.987      159.101  932.067    0.000  932.067        9.953 2055.802    0.000 2055.802
860.00  1480.128  229.625    0.000  229.625      161.955  921.778    0.000  921.778        0.000 1798.335    0.000 1798.335
861.00  1517.943  231.149    0.000  231.149      164.978  827.570    0.000  827.570        0.000 1597.169    0.000 1597.169
862.00  1204.300  304.636    0.000  304.636       87.332  863.280    0.000  863.280        9.953 1509.905    0.000 1509.905
863.00  1252.134  314.688    0.000  314.688       82.489  888.483    0.000  888.483        0.000 1601.589    0.000 1601.589
864.00  1370.188  325.222    0.000  325.222      143.017  853.728    0.000  853.728        0.000 1848.001    0.000 1848.001
865.00  1303.778  370.015    0.000  370.015       89.277  953.456    0.000  953.456        0.000 1791.089    0.000 1791.089
866.00  1247.436  350.191    0.000  350.191      180.718  954.536    0.000  954.536        0.000 2051.773    0.000 2051.773
867.00  1269.424  294.614    0.000  294.614      186.685  827.618    0.000  827.618       79.824 1705.747    0.000 1705.747
868.00  1276.721  316.043    0.000  316.043      209.254  797.267    0.000  797.267      159.446 1528.104    0.000 1528.104
869.00  1320.490  373.269    0.000  373.269      215.392  863.882    0.000  863.882      258.974 1652.461    0.000 1652.461
870.00  1277.600  393.403    0.000  393.403      123.432  834.911    0.000  834.911       40.012 1554.232    0.000 1554.232
871.00  1280.984  388.144    0.000  388.144      252.658  828.216    0.000  828.216       99.528 1859.759    0.000 1859.759
872.00  1317.175  345.056    0.000  345.056      208.303  863.104    0.000  863.104      119.635 1688.251    0.000 1688.251
873.00  1382.317  262.137    0.000  262.137      206.141  847.229    0.000  847.229       19.906 2179.953    0.000 2179.953
874.00  1385.061  266.459    0.000  266.459      165.371  937.286    0.000  937.286        9.953 1920.778    0.000 1920.778
875.00  1469.915  243.222    0.000  243.222      214.959  875.470    0.000  875.470       89.575 1757.317    0.000 1757.317
876.00  1297.244  263.249    0.000  263.249      128.319  913.115    0.000  913.115        0.000 1729.463    0.000 1729.463
877.00  1357.870  213.113    0.000  213.113      136.747  942.807    0.000  942.807        0.000 1846.977    0.000 1846.977
878.00  1387.155  209.363    0.000  209.363      190.400 1046.707    0.000 1046.707       29.858 1923.896    0.000 1923.896
879.00  1452.930  223.907    0.000  223.907      133.590  993.315    0.000  993.315        0.000 1895.845    0.000 1895.845
880.00  1308.950  248.118    0.000  248.118      155.901  971.094    0.000  971.094        9.953 2031.263    0.000 2031.263
881.00  1457.580  242.105    0.000  242.105      103.675  996.472    0.000  996.472        0.000 1804.259    0.000 1804.259
882.00  1404.199  269.358    0.000  269.358       80.805 1030.359    0.000 1030.359        0.000 1885.991    0.000 1885.991
883.00  1376.300  368.889    0.000  368.889       52.919 1143.114    0.000 1143.114        0.000 2343.110    0.000 2343.110
884.00  1290.833  379.356    0.000  379.356      107.002 1120.070    0.000 1120.070        0.000 2145.864    0.000 2145.864
885.00  1294.230  325.554    0.000  325.554      145.267  930.489    0.000  930.489        0.000 2012.356    0.000 2012.356
886.00  1336.192  271.465    0.000  271.465       42.024 1049.678    0.000 1049.678        0.000 1937.655    0.000 1937.655
887.00  1398.185  256.094    0.000  256.094      130.348 1142.586    0.000 1142.586        0.000 2186.269    0.000 2186.269
888.00  1377.164  305.452    0.000  305.452       30.002 1159.322    0.000 1159.322        0.000 1867.679    0.000 1867.679
889.00  1405.646  285.123    0.000  285.123       15.088 1179.818    0.000 1179.818        0.000 1969.523    0.000 1969.523
890.00  1398.601  266.939    0.000  266.939      156.418 1030.714    0.000 1030.714        0.000 2025.126    0.000 2025.126
891.00  1463.260  247.534    0.000  247.534       71.768 1050.550    0.000 1050.550        0.000 1723.821    0.000 1723.821
892.00  1436.283  299.174    0.000  299.174       43.580 1047.519    0.000 1047.519        0.000 1644.299    0.000 1644.299
893.00  1391.294  206.456    0.000  206.456       64.719 1005.020    0.000 1005.020        0.000 1805.051    0.000 1805.051
894.00  1444.469  314.448    0.000  314.448      131.519  963.146    0.000  963.146       49.764 1728.162    0.000 1728.162
895.00  1354.429  321.650    0.000  321.650      123.823  978.874    0.000  978.874        0.000 1722.828    0.000 1722.828
896.00  1374.797  287.019    0.000  287.019      167.445  862.495    0.000  862.495       49.764 1583.796    0.000 1583.796
897.00  1441.663  270.657    0.000  270.657      105.837  939.447    0.000  939.447        0.000 1624.206    0.000 1624.206
898.00  1505.719  266.829    0.000  266.829      110.203  970.710    0.000  970.710        0.000 1842.967    0.000 1842.967
899.00  1418.862  287.219    0.000  287.219      170.125  946.501    0.000  946.501        0.000 1825.074    0.000 1825.074
900.00  1394.602  324.621    0.000  324.621      128.059 1011.523    0.000 1011.523        9.953 1841.464    0.000 1841.464
901.00  1298.348  394.059    0.000  394.059      103.545  927.651    0.000  927.651        0.000 1573.240    0.000 1573.240
902.00  1322.783  331.179    0.000  331.179       55.339  988.342    0.000  988.342        0.000 1671.656    0.000 1671.656
903.00  1432.349  312.324    0.000  312.324      153.179 1024.790    0.000 1024.790        0.000 1772.390    0.000 1772.390
904.00  1269.494  358.769    0.000  358.769      115.608  970.711    0.000  970.711        0.000 1742.036    0.000 1742.036
905.00  1216.571  340.631    0.000  340.631       53.264  938.839    0.000  938.839        0.000 1597.663    0.000 1597.663
906.00  1384.984  324.964    0.000  324.964       73.973 1061.746    0.000 1061.746        0.000 1847.687    0.000 1847.687
907.00  1513.118  303.446    0.000  303.446      122.089 1149.426    0.000 1149.426        0.000 2059.908    0.000 2059.908
908.00  1476.829  243.289    0.000  243.289      157.069 1042.558    0.000 1042.558        0.000 1782.847    0.000 1782.847
909.00  1253.561  350.048    0.000  350.048       85.254 1163.390    0.000 1163.390        0.000 2203.269    0.000 2203.269
910.00  1358.064  392.301    0.000  392.301      133.031 1098.971    0.000 1098.971        0.000 2094.597    0.000 2094.597
911.00  1385.485  336.362    0.000  336.362      155.384 1038.754    0.000 1038.754        0.000 1947.625    0.000 1947.625
912.00  1315.777  405.867    0.000  405.867      210.291 1092.097    0.000 1092.097        9.953 2089.172    0.000 2089.172
913.00  1255.148  440.286    0.000  440.286      127.324 1065.119    0.000 1065.119        0.000 2135.309    0.000 2135.309
914.00  1297.885  412.018    0.000  412.018       60.096 1142.641    0.000 1142.641        0.000 1924.596    0.000 1924.596
915.00  1236.403  444.768    0.000  444.768      113.057 1014.851    0.000 1014.851        0.000 1833.017    0.000 1833.017
916.00  1266.972  405.149    0.000  405.149       94.596 1077.322    0.000 1077.322        0.000 1856.645    0.000 1856.645
917.00  1293.164  441.595    0.000  441.595      138.953 1094.565    0.000 1094.565        0.000 2001.405    0.000 2001.405
918.00  1233.972  415.794    0.000  415.794      144.057 1064.215    0.000 1064.215        0.000 2040.713    0.000 2040.713
919.00  1268.159  378.860    0.000  378.860       93.255 1073.903    0.000 1073.903        0.000 1812.102    0.000 1812.102
920.00  1312.828  369.077    0.000  369.077      174.319 1118.175    0.000 1118.175        0.000 1871.119    0.000 1871.119
921.00  1386.147  299.599    0.000  299.599      112.321 1164.175    0.000 1164.175        0.000 2002.614    0.000 2002.614
922.00  1431.118  272.948    0.000  272.948      124.255 1064.392    0.000 1064.392        0.000 1980.998    0.000 1980.998
923.00  1322.680  276.692    0.000  276.692       91.136 1003.558    0.000 1003.558        0.000 1652.251    0.000 1652.251
924.00  1325.064  298.329    0.000  298.329      110.247  972.045    0.000  972.045        0.000 1622.196    0.000 1622.196
925.00  1460.104  242.422    0.000  242.422       80.804 1023.537    0.000 1023.537        0.000 1721.321    0.000 1721.321
926.00  1412.103  245.522    0.000  245.522       63.250 1117.522    0.000 1117.522        0.000 1883.579    0.000 1883.579
927.00  1386.841  267.471    0.000  267.471      151.315 1028.554    0.000 1028.554        0.000 1830.200    0.000 1830.200
928.00  1298.847  314.757    0.000  314.757      109.339 1008.660    0.000 1008.660        0.000 1711.567    0.000 1711.567
929.00  1345.678  332.984    0.000  332.984      164.463 1030.798    0.000 1030.798        0.000 1900.774    0.000 1900.774
930.00  1353.574  297.833    0.000  297.833      136.187  966.249    0.000  966.249        0.000 1688.551    0.000 1688.551
931.00  1492.069  274.185    0.000  274.185      135.064 1121.154    0.000 1121.154        0.000 2061.019    0.000 2061.019
932.00  1463.150  220.387    0.000  220.387      125.206 1010.341    0.000 1010.341        0.000 1885.988    0.000 1885.988
933.00  1357.475  225.521    0.000  225.521       92.953  961.755    0.000  961.755        0.000 1621.693    0.000 1621.693
934.00  1501.424  205.302    0.000  205.302      173.628 1045.198    0.000 1045.198        0.000 1951.948    0.000 1951.948
935.00  1378.229  299.289    0.000  299.289      114.872 1057.310    0.000 1057.310        0.000 1872.226    0.000 1872.226
936.00  1385.459  284.465    0.000  284.465      175.095  937.498    0.000  937.498        0.000 1743.337    0.000 1743.337
937.00  1385.709  286.189    0.000  286.189      104.627 1066.549    0.000 1066.549        0.000 1764.245    0.000 1764.245
938.00  1381.574  346.213    0.000  346.213      101.816  990.681    0.000  990.681        0.000 1683.120    0.000 1683.120
939.00  1424.051  300.683    0.000  300.683      135.107 1068.545    0.000 1068.545        0.000 1748.369    0.000 1748.369
940.00  1361.191  254.771    0.000  254.771       87.247  933.437    0.000  933.437        0.000 1546.190    0.000 1546.190
941.00  1407.904  288.295    0.000  288.295      203.028  950.732    0.000  950.732       69.670 1571.327    0.000 1571.327
942.00  1316.416  263.991    0.000  263.991      132.512  952.763    0.000  952.763        0.000 1664.922    0.000 1664.922
943.00  1432.316  330.103    0.000  330.103      146.823  995.134    0.000  995.134        0.000 1750.172    0.000 1750.172
944.00  1335.723  275.443    0.000  275.443      149.331 1021.371    0.000 1021.371        0.000 1674.870    0.000 1674.870
945.00  1373.117  303.747    0.000  303.747      269.821  784.581    0.000  784.581        0.000 1616.562    0.000 1616.562
946.00  1401.179  318.518    0.000  318.518      130.740 1084.360    0.000 1084.360        0.000 1984.513    0.000 1984.513
947.00  1428.816  270.417    0.000  270.417      171.466 1069.491    0.000 1069.491        0.000 2011.557    0.000 2011.557
948.00  1428.598  281.456    0.000  281.456      211.156 1045.153    0.000 1045.153        0.000 2111.292    0.000 2111.292
949.00  1408.778  295.979    0.000  295.979      144.530 1003.481    0.000 1003.481        0.000 1835.630    0.000 1835.630
950.00  1354.543  297.229    0.000  297.229      112.495 1016.318    0.000 1016.318        0.000 1931.737    0.000 1931.737
951.00  1236.187  406.954    0.000  406.954      130.567 1140.146    0.000 1140.146        0.000 1931.844    0.000 1931.844
952.00  1347.141  387.526    0.000  387.526       85.085 1301.578    0.000 1301.578        9.953 2260.988    0.000 2260.988
953.00  1305.883  339.449    0.000  339.449       73.367 1184.929    0.000 1184.929        0.000 2075.197    0.000 2075.197
954.00  1337.745  371.767    0.000  371.767      143.276 1123.965    0.000 1123.965        0.000 2145.669    0.000 2145.669
955.00  1260.844  394.772    0.000  394.772       19.023 1059.120    0.000 1059.120        0.000 1623.703    0.000 1623.703
956.00  1239.418  386.842    0.000  386.842       83.744 1014.107    0.000 1014.107        0.000 1654.765    0.000 1654.765
957.00  1300.202  372.381    0.000  372.381        3.805 1135.029    0.000 1135.029        0.000 1959.073    0.000 1959.073
958.00  1328.902  371.389    0.000  371.389       54.171 1196.337    0.000 1196.337        0.000 2075.293    0.000 2075.293
959.00  1393.218  347.856    0.000  347.856      156.507 1100.879    0.000 1100.879        0.000 2161.654    0.000 2161.654
960.00  1316.843  426.447    0.000  426.447       98.747 1116.449    0.000 1116.449        0.000 2210.316    0.000 2210.316
961.00  1207.462  423.617    0.000  423.617      146.132 1146.836    0.000 1146.836       19.906 2427.761    0.000 2427.761
962.00  1333.076  390.333    0.000  390.333      128.881 1089.854    0.000 1089.854        0.000 2015.677    0.000 2015.677
963.00  1318.481  382.930    0.000  382.930      207.048 1046.626    0.000 1046.626       29.858 2023.626    0.000 2023.626
964.00  1206.674  447.705    0.000  447.705      176.394 1109.100    0.000 1109.100        9.953 2210.919    0.000 2210.919
965.00  1239.932  456.686    0.000  456.686      115.997 1236.234    0.000 1236.234        0.000 2526.681    0.000 2526.681
966.00  1185.137  466.813    0.000  466.813      124.082 1268.848    0.000 1268.848        0.000 2621.494    0.000 2621.494
967.00  1261.165  441.376    0.000  441.376      192.348 1175.032    0.000 1175.032       29.858 2505.280    0.000 2505.280
968.00  1200.356  425.260    0.000  425.260      159.015 1195.815    0.000 1195.815        0.000 2457.013    0.000 2457.013
969.00  1227.085  430.688    0.000  430.688      122.093 1261.186    0.000 1261.186        0.000 2463.150    0.000 2463.150
970.00  1286.420  483.551    0.000  483.551      113.487 1343.557    0.000 1343.557        0.000 2440.132    0.000 2440.132
971.00  1265.936  510.033    0.000  510.033       62.776 1443.987    0.000 1443.987        0.000 2601.887    0.000 2601.887
972.00  1274.086  441.440    0.000  441.440      219.325 1131.006    0.000 1131.006       19.906 2393.878    0.000 2393.878
973.00  1225.774  433.911    0.000  433.911       49.849 1288.131    0.000 1288.131        0.000 2472.002    0.000 2472.002
974.00  1211.164  525.846    0.000  525.846       95.029 1263.031    0.000 1263.031        0.000 2536.624    0.000 2536.624
975.00  1144.197  483.327    0.000  483.327        7.479 1281.336    0.000 1281.336        0.000 2632.144    0.000 2632.144
976.00  1230.229  443.139    0.000  443.139       58.189 1270.129    0.000 1270.129        0.000 2515.712    0.000 2515.712
977.00  1375.325  458.739    0.000  458.739       63.120 1385.273    0.000 1385.273        0.000 2629.736    0.000 2629.736
978.00  1268.777  440.482    0.000  440.482      149.935 1251.855    0.000 1251.855        0.000 2571.934    0.000 2571.934
979.00  1333.997  425.444    0.000  425.444       29.875 1293.011    0.000 1293.011        0.000 2234.640    0.000 2234.640
980.00  1262.913  436.478    0.000  436.478      158.064 1191.617    0.000 1191.617        0.000 2579.156    0.000 2579.156
981.00  1172.083  467.784    0.000  467.784      189.318 1074.639    0.000 1074.639        0.000 2265.306    0.000 2265.306
982.00  1212.917  412.616    0.000  412.616      152.183  920.648    0.000  920.648        0.000 1610.440    0.000 1610.440
983.00  1313.234  389.348    0.000  389.348      202.853  945.761    0.000  945.761        9.953 1735.098    0.000 1735.098
984.00  1221.718  401.741    0.000  401.741       81.190 1025.836    0.000 1025.836        0.000 1412.991    0.000 1412.991
985.00  1260.290  415.894    0.000  415.894       73.841 1137.500    0.000 1137.500        0.000 1891.523    0.000 1891.523
986.00  1175.225  447.565    0.000  447.565      113.747 1124.787    0.000 1124.787        0.000 2117.017    0.000 2117.017
987.00  1212.987  483.904    0.000  483.904      146.040 1083.110    0.000 1083.110        0.000 2132.998    0.000 2132.998
988.00  1225.248  432.620    0.000  432.620       92.521 1140.048    0.000 1140.048        0.000 2330.447    0.000 2330.447
989.00  1133.513  511.570    0.000  511.570      117.898 1147.694    0.000 1147.694        0.000 2312.952    0.000 2312.952
990.00  1212.108  498.442    0.000  498.442       39.472 1195.728    0.000 1195.728        0.000 2249.715    0.000 2249.715
991.00  1207.032  438.385    0.000  438.385       68.266 1129.193    0.000 1129.193        0.000 2116.106    0.000 2116.106
992.00  1249.173  465.145    0.000  465.145       67.098 1142.765    0.000 1142.765        0.000 2084.138    0.000 2084.138
993.00  1243.193  467.736    0.000  467.736       16.386 1296.598    0.000 1296.598        0.000 2046.039    0.000 2046.039
994.00  1215.981  456.050    0.000  456.050       35.796 1211.596    0.000 1211.596        0.000 2195.927    0.000 2195.927
995.00  1230.684  423.332    0.000  423.332       69.087 1100.705    0.000 1100.705        0.000 1993.962    0.000 1993.962
996.00  1195.694  440.446    0.000  440.446       54.516 1004.468    0.000 1004.468        0.000 1763.137    0.000 1763.137
997.00  1271.928  441.452    0.000  441.452       62.473 1176.882    0.000 1176.882        0.000 2031.659    0.000 2031.659
998.00  1222.384  445.812    0.000  445.812       79.766 1129.236    0.000 1129.236        0.000 2134.102    0.000 2134.102
999.00  1229.814  448.293    0.000  448.293       11.068 1163.175    0.000 1163.175        0.000 2172.808    0.000 2172.808
1000.00  1135.335  461.368    0.000  461.368       39.775 1133.516    0.000 1133.516        0.000 2072.273    0.000 2072.273
1001.00  1236.309  445.730    0.000  445.730       37.310 1261.324    0.000 1261.324        0.000 2272.439    0.000 2272.439
1002.00  1218.159  528.969    0.000  528.969       35.322 1228.631    0.000 1228.631        0.000 2234.535    0.000 2234.535
1003.00  1181.044  506.853    0.000  506.853       35.625 1116.955    0.000 1116.955        0.000 1754.284    0.000 1754.284
1004.00  1269.661  376.659    0.000  376.659       43.147 1149.166    0.000 1149.166        0.000 1981.996    0.000 1981.996
1005.00  1224.458  467.441    0.000  467.441       69.820 1036.595    0.000 1036.595        0.000 1741.525    0.000 1741.525
1006.00  1294.608  397.506    0.000  397.506       70.384 1076.246    0.000 1076.246        0.000 1797.431    0.000 1797.431
1007.00  1230.314  524.987    0.000  524.987      109.856 1004.346    0.000 1004.346        0.000 1801.852    0.000 1801.852
1008.00  1317.038  443.175    0.000  443.175      132.556  980.214    0.000  980.214        0.000 1798.026    0.000 1798.026
1009.00  1291.899  399.920    0.000  399.920       90.661  973.782    0.000  973.782        0.000 1551.827    0.000 1551.827
1010.00  1346.696  387.754    0.000  387.754       58.148 1180.427    0.000 1180.427        0.000 1995.064    0.000 1995.064
1011.00  1256.314  410.868    0.000  410.868       70.818 1185.007    0.000 1185.007        0.000 2314.658    0.000 2314.658
1012.00  1282.707  401.991    0.000  401.991      179.249 1121.163    0.000 1121.163        0.000 2253.644    0.000 2253.644
1013.00  1138.995  432.901    0.000  432.901      104.799 1061.837    0.000 1061.837        0.000 1772.689    0.000 1772.689
1014.00  1232.101  420.843    0.000  420.843      152.530 1014.121    0.000 1014.121        0.000 2018.402    0.000 2018.402
1015.00  1336.457  451.973    0.000  451.973      117.466 1110.736    0.000 1110.736        0.000 1915.948    0.000 1915.948
1016.00  1317.141  396.878    0.000  396.878       38.910 1095.043    0.000 1095.043        0.000 1854.325    0.000 1854.325
1017.00  1303.803  407.018    0.000  407.018      110.851 1172.302    0.000 1172.302        0.000 2161.655    0.000 2161.655
1018.00  1323.336  386.346    0.000  386.346       89.105 1091.419    0.000 1091.419        0.000 1782.447    0.000 1782.447
1019.00  1328.346  372.422    0.000  372.422       86.209 1206.364    0.000 1206.364        0.000 2421.729    0.000 2421.729
1020.00  1261.079  437.874    0.000  437.874       75.919 1118.597    0.000 1118.597        0.000 1901.972    0.000 1901.972
1021.00  1266.933  428.010    0.000  428.010      159.662 1053.106    0.000 1053.106        0.000 1872.826    0.000 1872.826
1022.00  1356.284  373.861    0.000  373.861       42.370 1015.153    0.000 1015.153        0.000 1642.304    0.000 1642.304
1023.00  1327.072  422.782    0.000  422.782      162.474  916.873    0.000  916.873        0.000 1766.157    0.000 1766.157
1024.00  1227.458  456.441    0.000  456.441       38.434 1086.348    0.000 1086.348        0.000 1791.078    0.000 1791.078
1025.00  1322.501  437.363    0.000  437.363       62.473  971.140    0.000  971.140        0.000 1475.718    0.000 1475.718
1026.00  1204.324  421.451    0.000  421.451       71.076 1041.692    0.000 1041.692        0.000 1724.129    0.000 1724.129
1027.00  1161.906  496.540    0.000  496.540      111.241 1015.666    0.000 1015.666        0.000 1817.126    0.000 1817.126
1028.00  1177.486  468.117    0.000  468.117      122.698  952.545    0.000  952.545        0.000 1634.156    0.000 1634.156
1029.00  1241.876  469.093    0.000  469.093      103.501  969.707    0.000  969.707        0.000 1645.818    0.000 1645.818
1030.00  1282.078  401.721    0.000  401.721       71.120 1051.506    0.000 1051.506        0.000 1737.100    0.000 1737.100
1031.00  1258.332  414.912    0.000  414.912       33.677 1099.802    0.000 1099.802        0.000 1515.328    0.000 1515.328
1032.00  1159.903  463.178    0.000  463.178       22.438 1067.156    0.000 1067.156        0.000 1754.594    0.000 1754.594
1033.00  1175.444  462.130    0.000  462.130       66.235 1044.590    0.000 1044.590        0.000 1774.198    0.000 1774.198
1034.00  1184.361  466.329    0.000  466.329       64.894 1030.970    0.000 1030.970        0.000 1664.618    0.000 1664.618
1035.00  1210.235  491.700    0.000  491.700       24.125 1109.652    0.000 1109.652        0.000 1715.284    0.000 1715.284
1036.00  1176.220  427.484    0.000  427.484       20.234 1136.936    0.000 1136.936        0.000 2066.948    0.000 2066.948
1037.00  1201.696  413.903    0.000  413.903       18.331 1018.927    0.000 1018.927        0.000 1656.086    0.000 1656.086
1038.00  1167.783  393.110    0.000  393.110        9.166  981.143    0.000  981.143        0.000 1687.151    0.000 1687.151
1039.00  1277.076  413.636    0.000  413.636       91.527 1112.917    0.000 1112.917        9.953 1825.184    0.000 1825.184
1040.00  1232.615  402.627    0.000  402.627       59.317  999.500    0.000  999.500        0.000 1529.607    0.000 1529.607
1041.00  1269.061  393.055    0.000  393.055       31.561 1005.723    0.000 1005.723        0.000 1663.516    0.000 1663.516
1042.00  1159.251  461.163    0.000  461.163       38.521 1090.589    0.000 1090.589        0.000 1895.144    0.000 1895.144
1043.00  1163.145  437.003    0.000  437.003       53.265 1025.610    0.000 1025.610        0.000 1734.088    0.000 1734.088
1044.00  1251.507  359.416    0.000  359.416       34.198 1081.651    0.000 1081.651        0.000 1855.936    0.000 1855.936
1045.00  1222.480  388.455    0.000  388.455       48.076 1073.725    0.000 1073.725        9.953 1814.308    0.000 1814.308
1046.00  1268.591  405.640    0.000  405.640       30.004 1162.753    0.000 1162.753        0.000 2127.573    0.000 2127.573
1047.00  1342.923  361.951    0.000  361.951       72.243 1124.321    0.000 1124.321        0.000 1893.036    0.000 1893.036
1048.00  1354.350  381.354    0.000  381.354       64.894 1106.332    0.000 1106.332        0.000 1891.930    0.000 1891.930
1049.00  1365.629  359.657    0.000  359.657       92.261 1120.237    0.000 1120.237        0.000 2076.896    0.000 2076.896
1050.00  1367.816  341.715    0.000  341.715       91.354 1074.510    0.000 1074.510        0.000 1869.511    0.000 1869.511
