# Supplementary material for: N-Glycans modulate tilting of HIV-1 envelope glycoprotein
Source: Nat Commun. 2026 Apr 15;17:5206. doi: 10.1038/s41467-026-71874-2 (PMC13254402; doi:10.1038/s41467-026-71874-2)
Supplement: Supplementary file 8 — Source Data [file 41467_2026_71874_MOESM8_ESM.zip › source_data/1_Main_Text_Figures/4_Figure_5/3_Raw_data/CD4/CD4.C.4.txt]

#ASA ANALYSIS
#SIM_TIME  ASA1.4 TotOccl1.4 ShldMem1.4 ShldGly1.4   ASA7.2 TotOccl7.2 ShldMem7.2 ShldGly7.2   ASA18.6 TotOccl18.6 ShldMem18.6 ShldGly18.6

  0.00  1574.912  253.452    0.000  253.452      152.918 1596.705    0.000 1596.705        0.000 2845.875    0.000 2845.875
  1.00  1597.796  316.223    0.000  316.223       81.713 1517.494    0.000 1517.494        0.000 2829.405    0.000 2829.405
  2.00  1515.743  371.414    0.000  371.414       73.066 1417.360    0.000 1417.360        0.000 2393.790    0.000 2393.790
  3.00  1571.373  392.047    0.000  392.047       99.129 1429.718    0.000 1429.718        0.000 2647.226    0.000 2647.226
  4.00  1704.165  295.080    0.000  295.080       80.802 1435.117    0.000 1435.117        0.000 2498.840    0.000 2498.840
  5.00  1613.288  330.898    0.000  330.898       20.752 1455.566    0.000 1455.566        0.000 2342.308    0.000 2342.308
  6.00  1594.955  309.324    0.000  309.324       22.524 1491.960    0.000 1491.960        0.000 2438.209    0.000 2438.209
  7.00  1587.382  267.103    0.000  267.103       64.592 1529.832    0.000 1529.832        0.000 2517.231    0.000 2517.231
  8.00  1559.315  370.085    0.000  370.085       68.742 1403.036    0.000 1403.036        0.000 2458.120    0.000 2458.120
  9.00  1572.344  343.121    0.000  343.121       47.211 1621.530    0.000 1621.530        0.000 2830.185    0.000 2830.185
 10.00  1469.148  349.025    0.000  349.025       18.850 1501.194    0.000 1501.194        0.000 2281.471    0.000 2281.471
 11.00  1488.945  312.435    0.000  312.435       54.993 1415.597    0.000 1415.597        0.000 2311.325    0.000 2311.325
 12.00  1604.414  338.280    0.000  338.280      128.356 1469.124    0.000 1469.124        0.000 2473.289    0.000 2473.289
 13.00  1551.024  364.024    0.000  364.024      179.590 1447.872    0.000 1447.872        0.000 2914.342    0.000 2914.342
 14.00  1599.112  391.121    0.000  391.121       61.174 1504.404    0.000 1504.404        0.000 2917.549    0.000 2917.549
 15.00  1562.682  313.868    0.000  313.868       92.908 1421.271    0.000 1421.271        0.000 2419.907    0.000 2419.907
 16.00  1496.804  376.409    0.000  376.409       54.301 1425.984    0.000 1425.984        0.000 2461.631    0.000 2461.631
 17.00  1520.124  335.609    0.000  335.609       87.548 1428.322    0.000 1428.322        0.000 2632.846    0.000 2632.846
 18.00  1535.039  399.509    0.000  399.509       14.613 1493.218    0.000 1493.218        0.000 2329.633    0.000 2329.633
 19.00  1570.886  293.716    0.000  293.716      153.394 1477.698    0.000 1477.698        0.000 2754.993    0.000 2754.993
 20.00  1539.358  323.517    0.000  323.517      105.921 1371.762    0.000 1371.762        0.000 2075.784    0.000 2075.784
 21.00  1530.691  324.941    0.000  324.941       94.553 1402.557    0.000 1402.557       19.906 2103.541    0.000 2103.541
 22.00  1584.524  263.947    0.000  263.947      165.889 1199.708    0.000 1199.708       69.670 2067.347    0.000 2067.347
 23.00  1588.552  303.030    0.000  303.030      188.415 1207.964    0.000 1207.964       29.858 2186.882    0.000 2186.882
 24.00  1530.545  275.740    0.000  275.740      244.360 1143.803    0.000 1143.803       19.906 1990.238    0.000 1990.238
 25.00  1447.755  312.065    0.000  312.065      195.157 1160.061    0.000 1160.061       19.906 2386.840    0.000 2386.840
 26.00  1460.882  291.288    0.000  291.288      260.874 1008.231    0.000 1008.231        0.000 2117.620    0.000 2117.620
 27.00  1501.532  205.650    0.000  205.650      253.783 1072.552    0.000 1072.552        0.000 2053.173    0.000 2053.173
 28.00  1486.008  243.633    0.000  243.633      277.129 1055.868    0.000 1055.868       49.764 2124.955    0.000 2124.955
 29.00  1536.207  190.266    0.000  190.266      264.073 1095.305    0.000 1095.305       39.811 2038.700    0.000 2038.700
 30.00  1513.521  250.720    0.000  250.720      229.183 1076.664    0.000 1076.664       29.858 1835.719    0.000 1835.719
 31.00  1450.130  285.992    0.000  285.992      206.616 1118.724    0.000 1118.724        0.000 2197.435    0.000 2197.435
 32.00  1496.344  216.384    0.000  216.384      216.039 1160.232    0.000 1160.232        0.000 1819.635    0.000 1819.635
 33.00  1336.430  392.488    0.000  392.488      159.707 1268.531    0.000 1268.531       49.764 2185.072    0.000 2185.072
 34.00  1429.402  353.555    0.000  353.555      173.455 1194.254    0.000 1194.254       19.906 2129.576    0.000 2129.576
 35.00  1302.248  423.764    0.000  423.764      141.635 1163.224    0.000 1163.224        0.000 2021.710    0.000 2021.710
 36.00  1342.086  380.202    0.000  380.202       33.031 1323.179    0.000 1323.179        0.000 2180.439    0.000 2180.439
 37.00  1198.937  424.203    0.000  424.203       98.140 1224.309    0.000 1224.309        0.000 2017.382    0.000 2017.382
 38.00  1270.489  464.150    0.000  464.150      112.839 1289.940    0.000 1289.940        0.000 2225.184    0.000 2225.184
 39.00  1291.258  408.987    0.000  408.987      180.458 1238.274    0.000 1238.274        0.000 2320.889    0.000 2320.889
 40.00  1310.194  463.566    0.000  463.566      159.748 1347.273    0.000 1347.273       29.858 2425.853    0.000 2425.853
 41.00  1268.320  451.163    0.000  451.163      161.002 1303.858    0.000 1303.858        0.000 2259.865    0.000 2259.865
 42.00  1219.334  399.469    0.000  399.469      125.811 1263.122    0.000 1263.122        0.000 1962.188    0.000 1962.188
 43.00  1225.961  438.888    0.000  438.888      155.642 1209.091    0.000 1209.091        0.000 2047.548    0.000 2047.548
 44.00  1259.372  431.508    0.000  431.508      181.886 1302.994    0.000 1302.994        0.000 2459.533    0.000 2459.533
 45.00  1300.478  435.379    0.000  435.379      184.566 1109.787    0.000 1109.787       49.764 1611.339    0.000 1611.339
 46.00  1331.216  389.702    0.000  389.702      157.891 1104.514    0.000 1104.514       10.154 1797.122    0.000 1797.122
 47.00  1162.487  447.025    0.000  447.025      167.316 1302.345    0.000 1302.345        0.000 2337.890    0.000 2337.890
 48.00  1204.706  413.022    0.000  413.022      253.698 1160.539    0.000 1160.539       90.782 2300.090    0.000 2300.090
 49.00  1213.872  421.258    0.000  421.258      174.234 1082.205    0.000 1082.205        0.000 1968.431    0.000 1968.431
 50.00  1347.339  341.014    0.000  341.014      196.629 1145.020    0.000 1145.020       49.965 2116.919    0.000 2116.919
 51.00  1297.059  406.323    0.000  406.323      153.914 1130.196    0.000 1130.196        0.000 1993.970    0.000 1993.970
 52.00  1288.643  392.521    0.000  392.521      209.686 1039.101    0.000 1039.101       19.906 2012.566    0.000 2012.566
 53.00  1275.297  445.759    0.000  445.759      244.100 1092.925    0.000 1092.925       99.528 2126.470    0.000 2126.470
 54.00  1295.529  380.078    0.000  380.078      257.676 1047.404    0.000 1047.404       80.226 1975.873    0.000 1975.873
 55.00  1283.770  380.508    0.000  380.508      197.667 1168.415    0.000 1168.415       99.528 2119.637    0.000 2119.637
 56.00  1280.594  402.674    0.000  402.674      221.965 1157.478    0.000 1157.478       19.906 2047.255    0.000 2047.255
 57.00  1178.802  470.383    0.000  470.383      309.903 1040.223    0.000 1040.223      109.883 1970.246    0.000 1970.246
 58.00  1229.600  435.656    0.000  435.656      267.360 1106.251    0.000 1106.251       40.012 2165.884    0.000 2165.884
 59.00  1267.482  470.029    0.000  470.029      241.679 1002.837    0.000 1002.837      109.682 1858.556    0.000 1858.556
 60.00  1215.892  399.111    0.000  399.111      272.549 1151.209    0.000 1151.209      170.404 2048.360    0.000 2048.360
 61.00  1250.420  416.619    0.000  416.619      242.198 1055.825    0.000 1055.825      120.439 1836.428    0.000 1836.428
 62.00  1236.111  421.584    0.000  421.584      247.472 1031.094    0.000 1031.094       19.906 2142.350    0.000 2142.350
 63.00  1220.506  430.681    0.000  430.681      265.199 1070.056    0.000 1070.056       60.119 2006.837    0.000 2006.837
 64.00  1293.935  414.663    0.000  414.663      300.392  999.066    0.000  999.066        0.000 2053.686    0.000 2053.686
 65.00  1280.979  420.209    0.000  420.209      256.379 1086.561    0.000 1086.561       19.906 2128.179    0.000 2128.179
 66.00  1178.581  357.603    0.000  357.603      144.662 1198.233    0.000 1198.233        0.000 2169.291    0.000 2169.291
 67.00  1232.821  342.046    0.000  342.046      221.186 1241.956    0.000 1241.956        0.000 2214.437    0.000 2214.437
 68.00  1245.101  386.622    0.000  386.622      168.959 1236.892    0.000 1236.892        9.953 2329.648    0.000 2329.648
 69.00  1234.035  424.699    0.000  424.699      146.910 1239.829    0.000 1239.829        0.000 2294.960    0.000 2294.960
 70.00  1216.896  387.089    0.000  387.089      163.598 1286.179    0.000 1286.179        0.000 2496.031    0.000 2496.031
 71.00  1284.852  377.809    0.000  377.809       84.912 1316.404    0.000 1316.404        0.000 2348.451    0.000 2348.451
 72.00  1257.254  383.781    0.000  383.781      226.461 1288.391    0.000 1288.391       40.012 2328.348    0.000 2328.348
 73.00  1283.602  343.323    0.000  343.323      190.058 1215.018    0.000 1215.018       29.858 2317.785    0.000 2317.785
 74.00  1298.639  338.294    0.000  338.294      275.056 1038.022    0.000 1038.022       49.764 1876.144    0.000 1876.144
 75.00  1297.456  305.554    0.000  305.554      189.539 1130.712    0.000 1130.712        0.000 2279.581    0.000 2279.581
 76.00  1429.917  338.041    0.000  338.041      172.590 1233.965    0.000 1233.965        0.000 2204.292    0.000 2204.292
 77.00  1460.256  276.357    0.000  276.357      372.073  949.999    0.000  949.999       49.764 2467.679    0.000 2467.679
 78.00  1390.289  292.671    0.000  292.671      200.780 1122.749    0.000 1122.749        0.000 2282.593    0.000 2282.593
 79.00  1496.544  281.855    0.000  281.855      170.602 1042.996    0.000 1042.996        0.000 2064.042    0.000 2064.042
 80.00  1473.740  301.599    0.000  301.599      266.668 1004.648    0.000 1004.648        0.000 2235.250    0.000 2235.250
 81.00  1470.713  278.854    0.000  278.854      237.875  966.426    0.000  966.426        0.000 2132.910    0.000 2132.910
 82.00  1472.565  232.542    0.000  232.542      203.979 1072.723    0.000 1072.723        0.000 2109.275    0.000 2109.275
 83.00  1521.626  225.728    0.000  225.728      245.484  982.809    0.000  982.809        9.953 2345.030    0.000 2345.030
 84.00  1391.999  271.336    0.000  271.336      134.718  970.577    0.000  970.577        0.000 1644.619    0.000 1644.619
 85.00  1498.064  265.522    0.000  265.522      127.800 1144.160    0.000 1144.160       30.060 2077.809    0.000 2077.809
 86.00  1437.250  276.688    0.000  276.688      301.255  907.291    0.000  907.291      119.635 1773.904    0.000 1773.904
 87.00  1323.926  352.410    0.000  352.410      179.724 1148.017    0.000 1148.017        9.953 1835.433    0.000 1835.433
 88.00  1340.269  297.723    0.000  297.723      105.016 1104.301    0.000 1104.301       69.670 1840.151    0.000 1840.151
 89.00  1438.426  351.249    0.000  351.249      283.184  924.199    0.000  924.199       90.983 1942.705    0.000 1942.705
 90.00  1366.518  367.384    0.000  367.384      143.365 1038.941    0.000 1038.941        9.953 1863.884    0.000 1863.884
 91.00  1287.751  391.168    0.000  391.168      230.999  928.345    0.000  928.345        0.000 1603.701    0.000 1603.701
 92.00  1391.615  380.536    0.000  380.536      178.859 1035.139    0.000 1035.139        9.953 1677.093    0.000 1677.093
 93.00  1345.167  396.998    0.000  396.998      174.104 1045.038    0.000 1045.038      130.995 1777.224    0.000 1777.224
 94.00  1472.955  323.014    0.000  323.014      214.874  999.206    0.000  999.206       40.414 1891.831    0.000 1891.831
 95.00  1394.031  356.625    0.000  356.625      209.772 1129.931    0.000 1129.931        0.000 2360.304    0.000 2360.304
 96.00  1440.566  355.824    0.000  355.824      204.887 1126.993    0.000 1126.993        0.000 1960.487    0.000 1960.487
 97.00  1289.313  417.904    0.000  417.904      142.068 1117.009    0.000 1117.009        9.953 1908.715    0.000 1908.715
 98.00  1320.595  423.064    0.000  423.064      116.387 1126.694    0.000 1126.694       99.528 1695.485    0.000 1695.485
 99.00  1262.256  433.505    0.000  433.505       87.160 1172.559    0.000 1172.559       19.906 2075.095    0.000 2075.095
100.00  1322.737  466.390    0.000  466.390      122.785 1198.385    0.000 1198.385        9.953 2103.855    0.000 2103.855
101.00  1237.979  380.481    0.000  380.481       58.107 1186.617    0.000 1186.617        9.953 1733.687    0.000 1733.687
102.00  1169.729  438.687    0.000  438.687       70.731 1153.158    0.000 1153.158        0.000 1722.531    0.000 1722.531
103.00  1251.993  426.219    0.000  426.219       90.359 1080.695    0.000 1080.695        0.000 1639.189    0.000 1639.189
104.00  1245.515  426.536    0.000  426.536       64.592 1135.869    0.000 1135.869        0.000 1621.597    0.000 1621.597
105.00  1353.431  360.692    0.000  360.692      154.865 1013.896    0.000 1013.896        0.000 1721.526    0.000 1721.526
106.00  1415.385  371.134    0.000  371.134      260.443  981.258    0.000  981.258      109.481 1803.763    0.000 1803.763
107.00  1419.969  398.604    0.000  398.604      179.249 1044.856    0.000 1044.856       69.670 1731.782    0.000 1731.782
108.00  1442.201  343.763    0.000  343.763      217.987 1059.941    0.000 1059.941       69.871 1708.658    0.000 1708.658
109.00  1434.738  378.082    0.000  378.082      244.835 1059.166    0.000 1059.166       99.528 1709.361    0.000 1709.361
110.00  1326.051  354.497    0.000  354.497      201.212 1067.812    0.000 1067.812       99.528 1565.398    0.000 1565.398
111.00  1387.090  321.931    0.000  321.931      257.243  977.975    0.000  977.975      119.434 1394.592    0.000 1394.592
112.00  1379.533  316.964    0.000  316.964      257.330  914.550    0.000  914.550      119.434 1575.050    0.000 1575.050
113.00  1392.852  286.832    0.000  286.832      229.702  939.103    0.000  939.103       69.670 1797.929    0.000 1797.929
114.00  1325.049  327.606    0.000  327.606      211.847 1016.845    0.000 1016.845      109.481 1693.178    0.000 1693.178
115.00  1276.603  386.814    0.000  386.814      161.609  978.708    0.000  978.708        0.000 1716.596    0.000 1716.596
116.00  1204.314  432.969    0.000  432.969      228.491  987.571    0.000  987.571       99.729 1447.168    0.000 1447.168
117.00  1232.210  409.447    0.000  409.447      162.128 1034.519    0.000 1034.519      109.481 1798.832    0.000 1798.832
118.00  1265.914  399.022    0.000  399.022      123.304  884.155    0.000  884.155      129.387 1428.769    0.000 1428.769
119.00  1351.869  382.119    0.000  382.119      190.922  933.958    0.000  933.958       39.811 1503.568    0.000 1503.568
120.00  1356.918  344.674    0.000  344.674      215.001  889.476    0.000  889.476        9.953 1517.644    0.000 1517.644
121.00  1269.433  410.876    0.000  410.876      229.401  988.203    0.000  988.203       30.462 1625.107    0.000 1625.107
122.00  1424.796  463.439    0.000  463.439      356.114 1063.913    0.000 1063.913       69.871 2078.710    0.000 2078.710
123.00  1366.135  423.258    0.000  423.258      304.195 1071.694    0.000 1071.694      179.352 1994.267    0.000 1994.267
124.00  1251.497  439.656    0.000  439.656      177.130  999.235    0.000  999.235        0.000 1657.482    0.000 1657.482
125.00  1264.214  382.910    0.000  382.910      176.742 1109.069    0.000 1109.069        9.953 1692.278    0.000 1692.278
126.00  1294.848  367.085    0.000  367.085      120.537  890.953    0.000  890.953        0.000 1702.432    0.000 1702.432
127.00  1355.947  354.182    0.000  354.182       67.705 1000.551    0.000 1000.551        0.000 1577.470    0.000 1577.470
128.00  1411.253  293.705    0.000  293.705      162.042 1062.805    0.000 1062.805        0.000 1575.661    0.000 1575.661
129.00  1419.838  368.385    0.000  368.385      158.410 1008.854    0.000 1008.854       29.858 1692.481    0.000 1692.481
130.00  1326.367  343.912    0.000  343.912      113.101  923.425    0.000  923.425        0.000 1434.713    0.000 1434.713
131.00  1226.033  455.921    0.000  455.921      162.473  961.470    0.000  961.470       19.906 1601.196    0.000 1601.196
132.00  1216.799  453.692    0.000  453.692      110.160  934.018    0.000  934.018        0.000 1563.395    0.000 1563.395
133.00  1415.509  342.533    0.000  342.533      234.330  996.181    0.000  996.181       59.717 2217.667    0.000 2217.667
134.00  1346.516  463.266    0.000  463.266      280.072  945.986    0.000  945.986       89.575 2195.952    0.000 2195.952
135.00  1352.001  463.822    0.000  463.822      256.120 1037.083    0.000 1037.083      248.820 1917.374    0.000 1917.374
136.00  1462.572  314.369    0.000  314.369      421.707  861.637    0.000  861.637      328.845 1800.050    0.000 1800.050
137.00  1348.857  423.904    0.000  423.904      263.642 1026.270    0.000 1026.270       59.918 1821.062    0.000 1821.062
138.00  1287.753  442.584    0.000  442.584      174.320 1070.404    0.000 1070.404      149.292 1890.020    0.000 1890.020
139.00  1345.011  373.899    0.000  373.899      235.712  994.582    0.000  994.582       69.670 1966.332    0.000 1966.332
140.00  1247.099  425.575    0.000  425.575      128.273 1039.796    0.000 1039.796       19.906 1495.633    0.000 1495.633
141.00  1402.730  354.048    0.000  354.048      289.150  985.333    0.000  985.333      319.697 1989.154    0.000 1989.154
142.00  1545.447  276.006    0.000  276.006      322.440  895.275    0.000  895.275       50.769 2065.557    0.000 2065.557
143.00  1582.329  223.100    0.000  223.100      354.564  988.484    0.000  988.484      119.434 2153.524    0.000 2153.524
144.00  1672.748  247.389    0.000  247.389      312.799 1014.253    0.000 1014.253       60.320 2061.235    0.000 2061.235
145.00  1694.132  205.750    0.000  205.750      419.499  975.294    0.000  975.294       69.871 2271.150    0.000 2271.150
146.00  1564.980  228.358    0.000  228.358      356.077 1026.998    0.000 1026.998       49.764 2406.865    0.000 2406.865
147.00  1575.223  266.901    0.000  266.901      280.936 1214.451    0.000 1214.451        0.000 2728.568    0.000 2728.568
148.00  1601.583  292.111    0.000  292.111      370.603 1166.560    0.000 1166.560      149.895 2472.514    0.000 2472.514
149.00  1674.349  200.204    0.000  200.204      572.029  972.220    0.000  972.220      374.286 2574.455    0.000 2574.455
150.00  1432.664  406.221    0.000  406.221      391.528 1198.383    0.000 1198.383      487.386 2301.406    0.000 2301.406
151.00  1502.247  434.038    0.000  434.038      347.818 1140.312    0.000 1140.312       59.717 2425.563    0.000 2425.563
152.00  1532.805  400.881    0.000  400.881      492.221 1059.280    0.000 1059.280      529.510 1876.146    0.000 1876.146
153.00  1528.809  301.002    0.000  301.002      374.840 1158.586    0.000 1158.586      109.481 2125.871    0.000 2125.871
154.00  1449.911  395.263    0.000  395.263      415.221 1025.703    0.000 1025.703       29.858 2253.252    0.000 2253.252
155.00  1476.811  361.555    0.000  361.555      287.204 1132.706    0.000 1132.706       50.568 2341.113    0.000 2341.113
156.00  1572.082  315.133    0.000  315.133      548.383 1037.542    0.000 1037.542      219.364 2036.300    0.000 2036.300
157.00  1489.902  356.370    0.000  356.370      483.013  964.306    0.000  964.306       39.811 2193.834    0.000 2193.834
158.00  1432.603  374.055    0.000  374.055      364.031 1103.951    0.000 1103.951      169.801 2169.300    0.000 2169.300
159.00  1511.078  341.826    0.000  341.826      226.845 1108.449    0.000 1108.449       59.717 2051.476    0.000 2051.476
160.00  1415.994  295.123    0.000  295.123      473.279  873.692    0.000  873.692      271.340 1838.050    0.000 1838.050
161.00  1501.556  275.628    0.000  275.628      477.435  904.009    0.000  904.009      268.726 2062.241    0.000 2062.241
162.00  1526.722  294.930    0.000  294.930      515.689  885.422    0.000  885.422      240.878 1959.494    0.000 1959.494
163.00  1458.611  339.543    0.000  339.543      405.399  986.745    0.000  986.745       80.226 2042.226    0.000 2042.226
164.00  1471.413  323.626    0.000  323.626      460.920  921.039    0.000  921.039      270.133 2083.551    0.000 2083.551
165.00  1430.192  360.998    0.000  360.998      369.993 1153.289    0.000 1153.289      318.892 1958.890    0.000 1958.890
166.00  1493.160  307.462    0.000  307.462      505.189  787.051    0.000  787.051      308.537 1830.506    0.000 1830.506
167.00  1484.974  328.514    0.000  328.514      538.001  923.672    0.000  923.672      209.612 1978.996    0.000 1978.996
168.00  1556.454  243.218    0.000  243.218      430.526 1031.962    0.000 1031.962      199.458 2398.013    0.000 2398.013
169.00  1608.622  186.763    0.000  186.763      408.300 1088.506    0.000 1088.506      289.838 2322.010    0.000 2322.010
170.00  1540.282  261.474    0.000  261.474      490.226 1114.010    0.000 1114.010      273.954 2363.730    0.000 2363.730
171.00  1590.857  266.652    0.000  266.652      545.998 1073.730    0.000 1073.730      465.068 2372.078    0.000 2372.078
172.00  1508.531  282.575    0.000  282.575      473.367 1047.899    0.000 1047.899      435.813 2167.387    0.000 2167.387
173.00  1540.350  362.348    0.000  362.348      575.013 1037.015    0.000 1037.015      423.045 2378.911    0.000 2378.911
174.00  1542.463  287.903    0.000  287.903      444.224  950.620    0.000  950.620      259.677 2153.008    0.000 2153.008
175.00  1603.668  258.203    0.000  258.203      400.732  962.292    0.000  962.292       60.923 2122.643    0.000 2122.643
176.00  1554.171  299.292    0.000  299.292      449.851 1145.450    0.000 1145.450      242.889 2771.689    0.000 2771.689
177.00  1544.579  322.622    0.000  322.622      384.305 1136.987    0.000 1136.987       99.528 2528.007    0.000 2528.007
178.00  1492.729  342.371    0.000  342.371      426.978 1173.821    0.000 1173.821      149.493 2580.286    0.000 2580.286
179.00  1517.351  315.974    0.000  315.974      447.646 1086.786    0.000 1086.786      283.907 2489.706    0.000 2489.706
180.00  1458.824  399.593    0.000  399.593      389.928 1232.211    0.000 1232.211      182.770 2818.937    0.000 2818.937
181.00  1457.905  290.619    0.000  290.619      305.189 1148.600    0.000 1148.600        0.000 2491.694    0.000 2491.694
182.00  1457.549  328.177    0.000  328.177      331.387 1097.623    0.000 1097.623        0.000 2135.309    0.000 2135.309
183.00  1488.452  346.247    0.000  346.247      380.582 1047.303    0.000 1047.303        0.000 2248.811    0.000 2248.811
184.00  1330.438  334.243    0.000  334.243      346.825  875.273    0.000  875.273      129.387 1797.624    0.000 1797.624
185.00  1401.528  374.146    0.000  374.146      279.118 1027.415    0.000 1027.415       71.077 2092.283    0.000 2092.283
186.00  1299.551  346.041    0.000  346.041      226.457 1133.945    0.000 1133.945        0.000 2324.916    0.000 2324.916
187.00  1376.479  423.641    0.000  423.641      401.167 1350.361    0.000 1350.361      231.931 2622.087    0.000 2622.087
188.00  1423.240  298.364    0.000  298.364      289.319 1127.376    0.000 1127.376        0.000 2182.057    0.000 2182.057
189.00  1378.630  327.929    0.000  327.929      210.074 1136.667    0.000 1136.667        0.000 2201.868    0.000 2201.868
190.00  1624.931  205.633    0.000  205.633      132.812 1224.044    0.000 1224.044        0.000 2191.810    0.000 2191.810
191.00  1466.141  273.888    0.000  273.888      181.280 1178.087    0.000 1178.087        0.000 2311.744    0.000 2311.744
192.00  1491.063  198.099    0.000  198.099       85.903 1271.984    0.000 1271.984        0.000 2174.614    0.000 2174.614
193.00  1515.506  267.560    0.000  267.560      325.897 1002.864    0.000 1002.864      121.847 2244.289    0.000 2244.289
194.00  1518.594  247.936    0.000  247.936      316.301 1178.935    0.000 1178.935        0.000 2463.746    0.000 2463.746
195.00  1522.588  307.768    0.000  307.768      317.939  961.053    0.000  961.053       89.575 1904.087    0.000 1904.087
196.00  1485.042  345.749    0.000  345.749      288.802 1099.184    0.000 1099.184        0.000 2059.006    0.000 2059.006
197.00  1452.521  331.616    0.000  331.616      438.733 1145.359    0.000 1145.359       10.154 2666.021    0.000 2666.021
198.00  1485.976  311.284    0.000  311.284      313.619 1100.473    0.000 1100.473       60.119 2111.386    0.000 2111.386
199.00  1534.302  349.164    0.000  349.164      577.990 1126.324    0.000 1126.324      501.260 2307.119    0.000 2307.119
200.00  1422.761  367.985    0.000  367.985      486.771 1092.172    0.000 1092.172      587.719 2098.211    0.000 2098.211
201.00  1494.602  294.230    0.000  294.230      499.305 1115.395    0.000 1115.395      152.308 2325.120    0.000 2325.120
202.00  1367.746  390.308    0.000  390.308      358.143 1016.082    0.000 1016.082      130.191 2124.647    0.000 2124.647
203.00  1430.372  375.954    0.000  375.954      535.151 1035.536    0.000 1035.536      483.365 2135.508    0.000 2135.508
204.00  1401.544  411.753    0.000  411.753      501.558 1016.207    0.000 1016.207      308.537 2235.939    0.000 2235.939
205.00  1376.356  398.848    0.000  398.848      562.561  897.714    0.000  897.714      553.236 2043.527    0.000 2043.527
206.00  1523.665  311.747    0.000  311.747      522.918 1034.519    0.000 1034.519      577.263 1911.233    0.000 1911.233
207.00  1464.999  377.777    0.000  377.777      530.397  967.424    0.000  967.424      529.108 1934.760    0.000 1934.760
208.00  1446.876  362.815    0.000  362.815      513.750 1100.306    0.000 1100.306      438.527 2245.392    0.000 2245.392
209.00  1461.833  353.469    0.000  353.469      554.820 1074.262    0.000 1074.262      680.210 2209.297    0.000 2209.297
210.00  1449.068  404.647    0.000  404.647      446.734 1032.247    0.000 1032.247      310.548 1705.429    0.000 1705.429
211.00  1360.207  421.166    0.000  421.166      468.953 1008.478    0.000 1008.478      380.419 1731.570    0.000 1731.570
212.00  1416.298  441.072    0.000  441.072      482.922 1001.557    0.000 1001.557      350.158 1833.712    0.000 1833.712
213.00  1463.519  396.864    0.000  396.864      465.538 1149.193    0.000 1149.193      310.950 2056.888    0.000 2056.888
214.00  1410.076  412.369    0.000  412.369      420.361 1134.542    0.000 1134.542      219.163 2234.932    0.000 2234.932
215.00  1396.188  438.843    0.000  438.843      422.224 1156.047    0.000 1156.047      343.422 2153.011    0.000 2153.011
216.00  1480.800  380.388    0.000  380.388      431.128  991.525    0.000  991.525       81.030 2054.278    0.000 2054.278
217.00  1337.600  500.275    0.000  500.275      426.371  988.541    0.000  988.541      339.099 1694.167    0.000 1694.167
218.00  1299.298  481.719    0.000  481.719      502.112  981.667    0.000  981.667      589.026 1790.678    0.000 1790.678
219.00  1312.462  476.288    0.000  476.288      405.577  914.525    0.000  914.525       69.670 1834.920    0.000 1834.920
220.00  1280.966  514.766    0.000  514.766      392.216  931.222    0.000  931.222        0.000 1612.443    0.000 1612.443
221.00  1257.758  496.495    0.000  496.495      488.801  901.801    0.000  901.801      560.173 1449.285    0.000 1449.285
222.00  1284.586  520.691    0.000  520.691      463.076  987.428    0.000  987.428      179.151 1941.386    0.000 1941.386
223.00  1277.607  478.679    0.000  478.679      466.057  919.374    0.000  919.374      410.076 1764.543    0.000 1764.543
224.00  1312.491  508.569    0.000  508.569      450.798  928.456    0.000  928.456      411.081 1671.855    0.000 1671.855
225.00  1301.593  472.555    0.000  472.555      443.579  988.112    0.000  988.112      382.027 1934.542    0.000 1934.542
226.00  1290.368  501.163    0.000  501.163      417.336  955.165    0.000  955.165      329.247 1726.943    0.000 1726.943
227.00  1309.462  510.218    0.000  510.218      421.744 1071.160    0.000 1071.160       99.528 2260.868    0.000 2260.868
228.00  1219.678  491.208    0.000  491.208      453.736  877.613    0.000  877.613      379.212 1655.465    0.000 1655.465
229.00  1250.278  518.578    0.000  518.578      453.389  907.221    0.000  907.221      258.773 1960.982    0.000 1960.982
230.00  1347.460  505.362    0.000  505.362      429.136 1078.091    0.000 1078.091      109.581 2276.154    0.000 2276.154
231.00  1279.048  494.125    0.000  494.125      482.529  897.416    0.000  897.416      228.915 2008.939    0.000 2008.939
232.00  1292.159  530.724    0.000  530.724      495.805  967.014    0.000  967.014      348.349 1823.660    0.000 1823.660
233.00  1249.915  539.820    0.000  539.820      419.455 1005.959    0.000 1005.959      161.758 1942.584    0.000 1942.584
234.00  1332.205  519.535    0.000  519.535      439.427 1052.445    0.000 1052.445       59.717 1936.053    0.000 1936.053
235.00  1344.033  492.047    0.000  492.047      526.892  935.157    0.000  935.157      424.151 1862.065    0.000 1862.065
236.00  1237.864  555.641    0.000  555.641      406.744 1036.966    0.000 1036.966      149.493 2012.863    0.000 2012.863
237.00  1240.313  547.995    0.000  547.995      430.606 1024.988    0.000 1024.988      109.581 1955.151    0.000 1955.151
238.00  1434.131  455.331    0.000  455.331      401.811 1176.860    0.000 1176.860      171.812 2312.236    0.000 2312.236
239.00  1287.022  504.594    0.000  504.594      454.860 1067.353    0.000 1067.353      169.700 2105.948    0.000 2105.948
240.00  1294.775  539.356    0.000  539.356      430.650  898.531    0.000  898.531      330.956 1642.800    0.000 1642.800
241.00  1310.214  476.742    0.000  476.742      480.240 1005.618    0.000 1005.618      318.490 2008.133    0.000 2008.133
242.00  1283.501  506.143    0.000  506.143      433.074 1072.548    0.000 1072.548      150.298 2035.477    0.000 2035.477
243.00  1216.766  513.675    0.000  513.675      427.970  975.403    0.000  975.403      379.816 1934.342    0.000 1934.342
244.00  1304.368  520.292    0.000  520.292      410.204 1109.442    0.000 1109.442      180.558 2160.051    0.000 2160.051
245.00  1343.498  424.524    0.000  424.524      475.915 1062.907    0.000 1062.907      280.488 2088.358    0.000 2088.358
246.00  1377.752  381.705    0.000  381.705      349.065  961.541    0.000  961.541      140.144 1823.161    0.000 1823.161
247.00  1394.529  365.428    0.000  365.428      540.205  929.973    0.000  929.973      311.151 1836.634    0.000 1836.634
248.00  1444.763  388.175    0.000  388.175      461.563 1073.105    0.000 1073.105      371.270 2068.451    0.000 2068.451
249.00  1356.106  406.629    0.000  406.629      460.175  923.830    0.000  923.830      289.637 1829.690    0.000 1829.690
250.00  1413.756  401.684    0.000  401.684      440.641 1069.343    0.000 1069.343      378.609 2138.625    0.000 2138.625
251.00  1386.258  370.070    0.000  370.070      400.997 1105.883    0.000 1105.883      398.113 2225.385    0.000 2225.385
252.00  1356.731  434.670    0.000  434.670      410.764 1068.305    0.000 1068.305      368.656 2151.590    0.000 2151.590
253.00  1430.439  309.467    0.000  309.467      296.672 1135.881    0.000 1135.881       20.107 2133.500    0.000 2133.500
254.00  1431.030  344.621    0.000  344.621      398.354  964.950    0.000  964.950      232.333 1935.454    0.000 1935.454
255.00  1411.839  335.455    0.000  335.455      310.462 1085.169    0.000 1085.169      169.198 2140.035    0.000 2140.035
256.00  1364.188  335.028    0.000  335.028      269.604 1034.582    0.000 1034.582      231.428 1786.861    0.000 1786.861
257.00  1423.785  359.094    0.000  359.094      265.067 1194.290    0.000 1194.290       59.918 2314.358    0.000 2314.358
258.00  1474.112  357.086    0.000  357.086      270.254 1149.069    0.000 1149.069      149.393 2135.712    0.000 2135.712
259.00  1456.641  347.331    0.000  347.331      321.790 1086.998    0.000 1086.998       70.072 2297.179    0.000 2297.179
260.00  1440.694  322.702    0.000  322.702      242.110 1070.512    0.000 1070.512        9.953 1878.749    0.000 1878.749
261.00  1496.111  323.143    0.000  323.143      463.900 1036.404    0.000 1036.404      228.915 2021.809    0.000 2021.809
262.00  1429.441  323.894    0.000  323.894      403.935  955.556    0.000  955.556      333.470 1941.081    0.000 1941.081
263.00  1436.556  339.666    0.000  339.666      406.396  870.479    0.000  870.479      301.701 1733.682    0.000 1733.682
264.00  1374.878  405.614    0.000  405.614      520.100  995.562    0.000  995.562      348.349 2172.912    0.000 2172.912
265.00  1446.813  384.646    0.000  384.646      427.673 1082.931    0.000 1082.931      258.773 2195.934    0.000 2195.934
266.00  1477.862  385.977    0.000  385.977      465.065 1094.566    0.000 1094.566      170.605 2448.577    0.000 2448.577
267.00  1428.873  466.019    0.000  466.019      450.191 1064.660    0.000 1064.660      310.749 2017.597    0.000 2017.597
268.00  1438.113  485.104    0.000  485.104      377.083 1269.367    0.000 1269.367      270.536 2154.117    0.000 2154.117
269.00  1451.928  423.724    0.000  423.724      391.736 1031.006    0.000 1031.006      250.931 1963.096    0.000 1963.096
270.00  1372.490  467.178    0.000  467.178      367.267 1240.560    0.000 1240.560       80.628 2468.066    0.000 2468.066
271.00  1388.648  400.178    0.000  400.178      393.120 1092.223    0.000 1092.223      110.084 2116.003    0.000 2116.003
272.00  1369.573  466.198    0.000  466.198      400.082 1058.890    0.000 1058.890      150.499 2187.382    0.000 2187.382
273.00  1352.351  520.158    0.000  520.158      381.579 1029.492    0.000 1029.492      219.364 1964.601    0.000 1964.601
274.00  1441.693  476.353    0.000  476.353      476.216 1122.016    0.000 1122.016      299.188 2215.733    0.000 2215.733
275.00  1423.688  453.838    0.000  453.838      362.080 1109.136    0.000 1109.136       20.107 2224.886    0.000 2224.886
276.00  1397.472  463.848    0.000  463.848      311.588 1191.319    0.000 1191.319       70.675 2119.633    0.000 2119.633
277.00  1343.089  477.784    0.000  477.784      372.546  998.025    0.000  998.025       59.717 2078.212    0.000 2078.212
278.00  1363.470  472.761    0.000  472.761      385.773 1048.395    0.000 1048.395       60.320 2027.241    0.000 2027.241
279.00  1578.739  392.166    0.000  392.166      441.544 1094.353    0.000 1094.353       99.729 2329.945    0.000 2329.945
280.00  1395.542  469.406    0.000  469.406      446.472  950.088    0.000  950.088      401.933 1846.786    0.000 1846.786
281.00  1502.292  450.116    0.000  450.116      411.364  975.329    0.000  975.329      181.563 1773.693    0.000 1773.693
282.00  1365.297  451.265    0.000  451.265      387.071 1009.300    0.000 1009.300      149.895 2124.955    0.000 2124.955
283.00  1492.386  382.729    0.000  382.729      452.395 1106.184    0.000 1106.184      222.179 2265.999    0.000 2265.999
284.00  1414.447  408.782    0.000  408.782      309.857 1106.182    0.000 1106.182      141.752 2167.781    0.000 2167.781
285.00  1435.981  412.455    0.000  412.455      329.790 1139.004    0.000 1139.004        0.000 2160.144    0.000 2160.144
286.00  1480.164  414.333    0.000  414.333      419.197 1053.611    0.000 1053.611       29.858 2217.144    0.000 2217.144
287.00  1480.871  406.931    0.000  406.931      400.778 1020.496    0.000 1020.496       60.018 2115.709    0.000 2115.709
288.00  1351.769  442.475    0.000  442.475      319.583  981.297    0.000  981.297       40.012 1452.096    0.000 1452.096
289.00  1392.890  456.968    0.000  456.968      398.267  985.574    0.000  985.574       79.623 1864.779    0.000 1864.779
290.00  1327.696  485.501    0.000  485.501      367.180  966.112    0.000  966.112      370.265 1365.427    0.000 1365.427
291.00  1479.060  448.772    0.000  448.772      347.946 1291.741    0.000 1291.741       29.858 2655.970    0.000 2655.970
292.00  1443.973  445.474    0.000  445.474      351.143 1162.263    0.000 1162.263       39.811 2137.425    0.000 2137.425
293.00  1401.351  490.077    0.000  490.077      421.097 1026.862    0.000 1026.862      159.245 2227.507    0.000 2227.507
294.00  1387.110  495.347    0.000  495.347      460.219 1046.443    0.000 1046.443       49.764 2210.409    0.000 2210.409
295.00  1368.481  478.370    0.000  478.370      432.812 1066.159    0.000 1066.159       79.623 2109.476    0.000 2109.476
296.00  1453.413  490.759    0.000  490.759      601.946 1000.798    0.000 1000.798      279.282 2281.898    0.000 2281.898
297.00  1489.309  434.770    0.000  434.770      488.277 1058.978    0.000 1058.978      533.531 2021.905    0.000 2021.905
298.00  1476.997  423.427    0.000  423.427      377.086 1253.736    0.000 1253.736      308.738 2195.321    0.000 2195.321
299.00  1494.609  423.376    0.000  423.376      374.923 1245.962    0.000 1245.962      150.599 2467.967    0.000 2467.967
300.00  1499.419  362.074    0.000  362.074      380.846 1240.421    0.000 1240.421        9.953 2539.149    0.000 2539.149
301.00  1488.792  389.597    0.000  389.597      366.537 1179.033    0.000 1179.033      139.440 2264.398    0.000 2264.398
302.00  1459.295  406.581    0.000  406.581      308.994 1108.698    0.000 1108.698       20.107 1977.880    0.000 1977.880
303.00  1446.688  452.267    0.000  452.267      421.921  991.833    0.000  991.833       30.060 2118.925    0.000 2118.925
304.00  1475.466  409.473    0.000  409.473      246.001 1182.115    0.000 1182.115      111.089 1974.867    0.000 1974.867
305.00  1445.898  419.607    0.000  419.607      357.025 1117.651    0.000 1117.651      152.207 2403.034    0.000 2403.034
306.00  1475.981  401.608    0.000  401.608      348.336 1302.083    0.000 1302.083       59.918 2711.966    0.000 2711.966
307.00  1388.956  403.883    0.000  403.883      512.239  997.236    0.000  997.236      218.962 2265.100    0.000 2265.100
308.00  1398.330  395.354    0.000  395.354      433.249 1060.056    0.000 1060.056      149.292 2028.446    0.000 2028.446
309.00  1396.881  400.034    0.000  400.034      479.075  972.730    0.000  972.730       19.906 1908.007    0.000 1908.007
310.00  1441.515  424.609    0.000  424.609      397.494 1086.086    0.000 1086.086      139.339 2243.386    0.000 2243.386
311.00  1353.059  398.250    0.000  398.250      400.519 1004.383    0.000 1004.383      324.924 1945.608    0.000 1945.608
312.00  1490.173  397.901    0.000  397.901      493.864 1179.033    0.000 1179.033      258.773 2390.768    0.000 2390.768
313.00  1554.884  345.397    0.000  345.397      386.381 1201.913    0.000 1201.913      253.847 2282.597    0.000 2282.597
314.00  1424.379  366.169    0.000  366.169      405.969 1136.455    0.000 1136.455      110.687 2425.957    0.000 2425.957
315.00  1501.062  343.920    0.000  343.920      477.176 1054.047    0.000 1054.047      248.820 1840.953    0.000 1840.953
316.00  1398.663  416.213    0.000  416.213      297.795 1201.424    0.000 1201.424       19.906 2231.118    0.000 2231.118
317.00  1483.648  333.799    0.000  333.799      340.034 1141.040    0.000 1141.040        9.953 2135.012    0.000 2135.012
318.00  1365.065  442.665    0.000  442.665      458.280 1005.024    0.000 1005.024      191.315 2217.050    0.000 2217.050
319.00  1357.470  431.917    0.000  431.917      248.034 1089.206    0.000 1089.206       50.769 1997.987    0.000 1997.987
320.00  1310.505  464.625    0.000  464.625      376.566  924.966    0.000  924.966       39.811 1893.134    0.000 1893.134
321.00  1295.905  484.455    0.000  484.455      365.241  950.038    0.000  950.038       80.427 2030.056    0.000 2030.056
322.00  1273.635  422.371    0.000  422.371      450.715  926.125    0.000  926.125      109.883 1908.913    0.000 1908.913
323.00  1221.663  443.382    0.000  443.382      351.016  924.137    0.000  924.137       70.273 2091.079    0.000 2091.079
324.00  1339.291  394.763    0.000  394.763      386.035  932.002    0.000  932.002       90.380 1994.366    0.000 1994.366
325.00  1498.516  303.801    0.000  303.801      329.746  985.048    0.000  985.048      119.434 1917.462    0.000 1917.462
326.00  1438.026  338.545    0.000  338.545      398.359  876.789    0.000  876.789      190.310 1799.131    0.000 1799.131
327.00  1380.841  362.806    0.000  362.806      401.340  944.579    0.000  944.579      269.128 1931.329    0.000 1931.329
328.00  1443.200  421.844    0.000  421.844      339.083 1123.045    0.000 1123.045       10.154 2324.517    0.000 2324.517
329.00  1412.030  372.555    0.000  372.555      351.708  955.916    0.000  955.916       99.528 1968.832    0.000 1968.832
330.00  1455.000  426.439    0.000  426.439      454.304 1089.151    0.000 1089.151       39.811 2497.131    0.000 2497.131
331.00  1489.071  370.476    0.000  370.476      415.567 1024.658    0.000 1024.658       99.528 2293.357    0.000 2293.357
332.00  1483.844  369.134    0.000  369.134      526.289 1116.627    0.000 1116.627      169.399 2580.488    0.000 2580.488
333.00  1428.654  421.023    0.000  421.023      436.142 1154.484    0.000 1154.484       20.107 2774.603    0.000 2774.603
334.00  1398.738  386.978    0.000  386.978      519.803  940.869    0.000  940.869       59.717 2633.964    0.000 2633.964
335.00  1446.275  329.442    0.000  329.442      361.523 1161.150    0.000 1161.150        0.000 2808.894    0.000 2808.894
336.00  1368.726  465.590    0.000  465.590      559.883 1101.924    0.000 1101.924       40.012 2903.497    0.000 2903.497
337.00  1389.780  427.044    0.000  427.044      374.149 1061.942    0.000 1061.942        9.953 2133.519    0.000 2133.519
338.00  1453.440  471.525    0.000  471.525      311.848 1105.601    0.000 1105.601        0.000 2103.653    0.000 2103.653
339.00  1421.158  385.084    0.000  385.084      421.966  973.230    0.000  973.230      119.434 1935.069    0.000 1935.069
340.00  1400.077  425.037    0.000  425.037      275.921 1050.823    0.000 1050.823        0.000 1619.487    0.000 1619.487
341.00  1482.995  385.802    0.000  385.802      497.625  891.295    0.000  891.295       29.858 1852.526    0.000 1852.526
342.00  1623.106  283.714    0.000  283.714      422.269  974.135    0.000  974.135      149.694 2028.161    0.000 2028.161
343.00  1548.325  231.276    0.000  231.276      397.106 1067.507    0.000 1067.507       19.906 2232.339    0.000 2232.339
344.00  1675.806  193.904    0.000  193.904      499.355  957.567    0.000  957.567      179.553 1982.418    0.000 1982.418
345.00  1557.250  277.599    0.000  277.599      432.861 1042.865    0.000 1042.865      129.387 2012.177    0.000 2012.177
346.00  1506.173  360.751    0.000  360.751      402.943 1015.460    0.000 1015.460      299.791 1760.839    0.000 1760.839
347.00  1647.558  252.023    0.000  252.023      312.065 1102.956    0.000 1102.956      229.719 1772.902    0.000 1772.902
348.00  1554.304  284.498    0.000  284.498      499.441  924.106    0.000  924.106      641.002 1411.591    0.000 1411.591
349.00  1501.471  320.744    0.000  320.744      372.807 1022.277    0.000 1022.277      310.950 1594.658    0.000 1594.658
350.00  1492.613  364.762    0.000  364.762      479.380  954.198    0.000  954.198      583.898 1505.988    0.000 1505.988
351.00  1504.015  346.150    0.000  346.150      487.116  962.635    0.000  962.635      406.155 1904.689    0.000 1904.689
352.00  1545.240  349.577    0.000  349.577      618.160  948.685    0.000  948.685      811.205 1872.120    0.000 1872.120
353.00  1427.744  364.106    0.000  364.106      476.784  942.540    0.000  942.540      491.910 1788.177    0.000 1788.177
354.00  1394.783  368.180    0.000  368.180      436.922  821.925    0.000  821.925      477.936 1698.498    0.000 1698.498
355.00  1503.508  348.973    0.000  348.973      496.414  929.534    0.000  929.534      388.260 1887.902    0.000 1887.902
356.00  1471.436  341.093    0.000  341.093      460.745  780.290    0.000  780.290      560.575 1519.551    0.000 1519.551
357.00  1523.753  328.063    0.000  328.063      350.883  894.946    0.000  894.946      302.103 1615.255    0.000 1615.255
358.00  1537.877  243.516    0.000  243.516      457.719  787.733    0.000  787.733      379.011 1657.382    0.000 1657.382
359.00  1702.204  291.739    0.000  291.739      462.043  867.020    0.000  867.020      339.803 1676.780    0.000 1676.780
360.00  1571.308  298.007    0.000  298.007      526.629  869.226    0.000  869.226      560.675 1637.674    0.000 1637.674
361.00  1592.306  210.435    0.000  210.435      511.371  901.911    0.000  901.911      379.413 1600.077    0.000 1600.077
362.00  1640.777  206.871    0.000  206.871      647.465  813.365    0.000  813.365      348.349 1674.570    0.000 1674.570
363.00  1558.130  261.505    0.000  261.505      423.822 1000.822    0.000 1000.822      269.932 2080.928    0.000 2080.928
364.00  1608.191  245.876    0.000  245.876      375.791  977.311    0.000  977.311      278.679 1893.634    0.000 1893.634
365.00  1634.119  276.397    0.000  276.397      428.016 1054.525    0.000 1054.525      508.297 1615.157    0.000 1615.157
366.00  1515.292  233.605    0.000  233.605      271.550  958.895    0.000  958.895      269.128 1707.647    0.000 1707.647
367.00  1516.879  232.402    0.000  232.402      300.908  973.333    0.000  973.333      170.605 1820.244    0.000 1820.244
368.00  1495.632  257.899    0.000  257.899      305.922  994.216    0.000  994.216       99.528 1787.571    0.000 1787.571
369.00  1612.949  254.618    0.000  254.618      405.923  972.812    0.000  972.812      260.382 2136.220    0.000 2136.220
370.00  1489.205  280.743    0.000  280.743      306.527 1012.199    0.000 1012.199      159.647 1739.819    0.000 1739.819
371.00  1527.736  234.232    0.000  234.232      294.248  944.716    0.000  944.716      139.339 1898.357    0.000 1898.357
372.00  1471.361  382.285    0.000  382.285      277.346  952.670    0.000  952.670      189.104 1707.648    0.000 1707.648
373.00  1584.395  286.128    0.000  286.128      264.634 1046.182    0.000 1046.182      191.918 1890.212    0.000 1890.212
374.00  1476.620  297.799    0.000  297.799      336.232  970.780    0.000  970.780      410.277 1557.855    0.000 1557.855
375.00  1481.192  343.097    0.000  343.097      356.506 1202.773    0.000 1202.773      418.119 2080.119    0.000 2080.119
376.00  1662.401  288.869    0.000  288.869      474.061 1096.762    0.000 1096.762      369.460 1893.835    0.000 1893.835
377.00  1651.010  332.211    0.000  332.211      518.677 1111.465    0.000 1111.465      655.378 2189.902    0.000 2189.902
378.00  1533.814  385.583    0.000  385.583      520.234 1064.382    0.000 1064.382      469.391 2126.164    0.000 2126.164
379.00  1587.219  289.314    0.000  289.314      530.569 1085.520    0.000 1085.520      566.003 2053.278    0.000 2053.278
380.00  1601.744  296.658    0.000  296.658      385.260 1274.679    0.000 1274.679      248.820 2035.986    0.000 2035.986
381.00  1575.290  329.936    0.000  329.936      386.339 1189.892    0.000 1189.892      359.406 2047.447    0.000 2047.447
382.00  1584.424  323.739    0.000  323.739      479.417  971.825    0.000  971.825      559.367 1577.959    0.000 1577.959
383.00  1630.475  256.645    0.000  256.645      362.170 1163.610    0.000 1163.610      210.718 2087.663    0.000 2087.663
384.00  1526.695  334.089    0.000  334.089      439.472 1107.397    0.000 1107.397      456.221 1958.372    0.000 1958.372
385.00  1541.768  452.741    0.000  452.741      449.289 1075.465    0.000 1075.465      200.866 2275.362    0.000 2275.362
386.00  1518.205  458.410    0.000  458.410      390.491 1159.197    0.000 1159.197      270.335 2343.416    0.000 2343.416
387.00  1632.660  386.121    0.000  386.121      395.853 1200.052    0.000 1200.052      250.228 2077.811    0.000 2077.811
388.00  1548.001  370.950    0.000  370.950      295.722 1065.733    0.000 1065.733      159.245 2092.692    0.000 2092.692
389.00  1656.398  329.797    0.000  329.797      509.601 1008.756    0.000 1008.756      481.354 1970.144    0.000 1970.144
390.00  1764.095  344.456    0.000  344.456      431.953 1131.275    0.000 1131.275      399.922 1958.582    0.000 1958.582
391.00  1628.573  353.088    0.000  353.088      439.519 1078.233    0.000 1078.233      348.349 1940.687    0.000 1940.687
392.00  1546.223  444.276    0.000  444.276      467.362 1053.196    0.000 1053.196       60.119 2242.484    0.000 2242.484
393.00  1502.570  386.733    0.000  386.733      303.288 1179.655    0.000 1179.655      139.943 2429.479    0.000 2429.479
394.00  1503.397  428.491    0.000  428.491      299.786 1252.064    0.000 1252.064      129.387 2310.039    0.000 2310.039
395.00  1475.003  443.724    0.000  443.724      235.194 1262.785    0.000 1262.785       80.025 2389.662    0.000 2389.662
396.00  1510.337  411.495    0.000  411.495      368.961 1095.826    0.000 1095.826       29.858 2424.454    0.000 2424.454
397.00  1574.526  406.809    0.000  406.809      496.588 1040.958    0.000 1040.958      390.975 2103.147    0.000 2103.147
398.00  1461.748  424.110    0.000  424.110      240.210 1152.325    0.000 1152.325      169.198 1703.024    0.000 1703.024
399.00  1469.585  428.172    0.000  428.172      458.368 1017.310    0.000 1017.310      100.735 2154.923    0.000 2154.923
400.00  1518.429  388.336    0.000  388.336      335.670 1005.770    0.000 1005.770      129.588 1756.206    0.000 1756.206
401.00  1569.073  401.564    0.000  401.564      330.828 1174.806    0.000 1174.806       19.906 2393.383    0.000 2393.383
402.00  1467.521  380.111    0.000  380.111      411.504 1144.642    0.000 1144.642      281.092 2278.581    0.000 2278.581
403.00  1533.447  437.721    0.000  437.721      373.198 1121.339    0.000 1121.339      420.431 2043.838    0.000 2043.838
404.00  1463.551  438.367    0.000  438.367      421.101  916.975    0.000  916.975       50.568 1859.156    0.000 1859.156
405.00  1456.254  442.216    0.000  442.216      561.179 1015.111    0.000 1015.111      763.652 1680.713    0.000 1680.713
406.00  1539.427  414.057    0.000  414.057      355.299 1165.543    0.000 1165.543      119.635 2266.606    0.000 2266.606
407.00  1464.299  441.350    0.000  441.350      315.264 1132.944    0.000 1132.944        0.000 2110.680    0.000 2110.680
408.00  1546.877  427.951    0.000  427.951      377.175 1078.136    0.000 1078.136       29.858 2344.324    0.000 2344.324
409.00  1435.451  533.003    0.000  533.003      419.804 1145.187    0.000 1145.187      378.207 2185.074    0.000 2185.074
410.00  1507.325  463.973    0.000  463.973      452.142 1125.690    0.000 1125.690      504.075 2219.561    0.000 2219.561
411.00  1438.681  437.254    0.000  437.254      390.272 1050.853    0.000 1050.853      221.576 2066.047    0.000 2066.047
412.00  1499.724  403.465    0.000  403.465      411.071 1101.866    0.000 1101.866       71.077 2396.099    0.000 2396.099
413.00  1564.576  371.688    0.000  371.688      460.271 1022.360    0.000 1022.360      399.721 2188.598    0.000 2188.598
414.00  1465.280  415.043    0.000  415.043      530.051 1081.683    0.000 1081.683      675.887 2140.545    0.000 2140.545
415.00  1592.075  397.819    0.000  397.819      505.796 1144.373    0.000 1144.373      564.797 2369.258    0.000 2369.258
416.00  1547.781  354.527    0.000  354.527      465.501 1068.098    0.000 1068.098      563.993 2263.087    0.000 2263.087
417.00  1505.197  395.709    0.000  395.709      430.567 1113.846    0.000 1113.846      281.695 2481.653    0.000 2481.653
418.00  1529.641  449.347    0.000  449.347      476.179 1063.209    0.000 1063.209      491.307 2366.236    0.000 2366.236
419.00  1564.604  380.794    0.000  380.794      360.051 1157.142    0.000 1157.142      201.871 2380.625    0.000 2380.625
420.00  1573.778  344.243    0.000  344.243      387.811 1063.146    0.000 1063.146      179.151 2430.888    0.000 2430.888
421.00  1536.993  251.599    0.000  251.599      354.261  994.918    0.000  994.918      269.329 1994.471    0.000 1994.471
422.00  1550.683  262.637    0.000  262.637      498.663 1010.103    0.000 1010.103      422.643 2104.458    0.000 2104.458
423.00  1393.515  317.831    0.000  317.831      291.787  902.099    0.000  902.099       30.462 1974.764    0.000 1974.764
424.00  1521.130  369.689    0.000  369.689      238.220 1113.555    0.000 1113.555        0.000 2230.120    0.000 2230.120
425.00  1540.930  375.321    0.000  375.321      325.726 1264.041    0.000 1264.041        9.953 2705.534    0.000 2705.534
426.00  1527.079  390.555    0.000  390.555      428.664 1197.591    0.000 1197.591      323.115 2443.541    0.000 2443.541
427.00  1417.067  429.430    0.000  429.430      233.592 1259.325    0.000 1259.325      162.462 2253.933    0.000 2253.933
428.00  1521.727  385.742    0.000  385.742      152.527 1275.411    0.000 1275.411        0.000 2327.424    0.000 2327.424
429.00  1531.348  392.799    0.000  392.799      106.268 1118.078    0.000 1118.078        0.000 1610.422    0.000 1610.422
430.00  1417.193  399.571    0.000  399.571      199.696 1147.180    0.000 1147.180      101.539 2126.965    0.000 2126.965
431.00  1524.005  406.330    0.000  406.330      344.835 1223.706    0.000 1223.706      110.084 2651.551    0.000 2651.551
432.00  1545.432  335.857    0.000  335.857      373.543 1031.270    0.000 1031.270        0.000 2328.141    0.000 2328.141
433.00  1568.999  332.514    0.000  332.514      184.346 1153.569    0.000 1153.569        0.000 1768.461    0.000 1768.461
434.00  1504.072  391.354    0.000  391.354      214.354 1111.212    0.000 1111.212       19.906 2031.664    0.000 2031.664
435.00  1564.298  367.941    0.000  367.941      155.815 1273.449    0.000 1273.449        0.000 2190.092    0.000 2190.092
436.00  1439.237  407.966    0.000  407.966      204.584 1315.123    0.000 1315.123        0.000 2659.284    0.000 2659.284
437.00  1435.899  396.116    0.000  396.116       95.288 1244.016    0.000 1244.016        0.000 2129.475    0.000 2129.475
438.00  1552.937  326.439    0.000  326.439      141.462 1276.152    0.000 1276.152        0.000 2323.712    0.000 2323.712
439.00  1451.940  356.652    0.000  356.652       46.995 1119.377    0.000 1119.377        0.000 1689.141    0.000 1689.141
440.00  1416.790  434.455    0.000  434.455      210.983 1251.722    0.000 1251.722       50.568 2393.582    0.000 2393.582
441.00  1438.979  434.478    0.000  434.478       92.608 1397.459    0.000 1397.459        0.000 2225.587    0.000 2225.587
442.00  1484.214  365.439    0.000  365.439       40.294 1317.685    0.000 1317.685        0.000 2365.320    0.000 2365.320
443.00  1452.466  420.876    0.000  420.876       28.059 1421.971    0.000 1421.971        0.000 2349.339    0.000 2349.339
444.00  1494.486  403.814    0.000  403.814      109.988 1313.406    0.000 1313.406        0.000 2535.026    0.000 2535.026
445.00  1452.288  436.166    0.000  436.166       27.972 1467.791    0.000 1467.791        0.000 2578.853    0.000 2578.853
446.00  1475.492  388.304    0.000  388.304      104.626 1253.135    0.000 1253.135        0.000 2363.311    0.000 2363.311
447.00  1431.797  412.964    0.000  412.964        0.000 1303.548    0.000 1303.548        0.000 2049.953    0.000 2049.953
448.00  1431.649  367.644    0.000  367.644       96.758 1309.562    0.000 1309.562        0.000 2236.144    0.000 2236.144
449.00  1491.630  323.891    0.000  323.891       73.886 1240.523    0.000 1240.523        0.000 2178.441    0.000 2178.441
450.00  1346.638  454.240    0.000  454.240       97.318 1259.589    0.000 1259.589        0.000 2367.743    0.000 2367.743
451.00  1496.924  390.960    0.000  390.960       45.309 1348.868    0.000 1348.868        0.000 2206.293    0.000 2206.293
452.00  1498.452  356.942    0.000  356.942      194.768 1241.386    0.000 1241.386        0.000 2409.865    0.000 2409.865
453.00  1448.358  350.753    0.000  350.753      177.691 1238.318    0.000 1238.318        0.000 2203.774    0.000 2203.774
454.00  1455.353  388.492    0.000  388.492       46.174 1327.335    0.000 1327.335        0.000 2447.865    0.000 2447.865
455.00  1475.979  405.362    0.000  405.362      126.113 1267.228    0.000 1267.228        0.000 2601.379    0.000 2601.379
456.00  1466.460  377.334    0.000  377.334      129.270 1241.292    0.000 1241.292        0.000 2470.588    0.000 2470.588
457.00  1493.758  354.394    0.000  354.394       58.755 1360.613    0.000 1360.613        0.000 2430.572    0.000 2430.572
458.00  1428.126  414.785    0.000  414.785       66.667 1219.032    0.000 1219.032        0.000 2346.329    0.000 2346.329
459.00  1559.239  364.985    0.000  364.985      242.111 1367.922    0.000 1367.922        0.000 2683.721    0.000 2683.721
460.00  1535.016  310.015    0.000  310.015      224.685 1255.906    0.000 1255.906        0.000 2503.269    0.000 2503.269
461.00  1668.518  233.502    0.000  233.502      210.289 1304.495    0.000 1304.495        0.000 2654.873    0.000 2654.873
462.00  1550.906  281.183    0.000  281.183      166.019 1315.132    0.000 1315.132        0.000 2719.509    0.000 2719.509
463.00  1497.847  275.948    0.000  275.948      133.507 1135.935    0.000 1135.935        0.000 2231.121    0.000 2231.121
464.00  1541.001  278.115    0.000  278.115       43.449 1238.002    0.000 1238.002        0.000 2180.245    0.000 2180.245
465.00  1476.404  312.156    0.000  312.156      244.576 1159.717    0.000 1159.717        0.000 2854.127    0.000 2854.127
466.00  1453.452  330.395    0.000  330.395      134.199 1180.076    0.000 1180.076        0.000 2350.957    0.000 2350.957
467.00  1401.509  392.043    0.000  392.043       53.609 1275.498    0.000 1275.498        0.000 2175.019    0.000 2175.019
468.00  1421.020  446.702    0.000  446.702       89.668 1314.500    0.000 1314.500        0.000 2122.949    0.000 2122.949
469.00  1294.294  398.887    0.000  398.887      175.140 1222.804    0.000 1222.804        0.000 2423.649    0.000 2423.649
470.00  1458.296  420.318    0.000  420.318      195.331 1172.781    0.000 1172.781       20.308 2234.240    0.000 2234.240
471.00  1401.271  405.710    0.000  405.710      106.094 1258.775    0.000 1258.775        0.000 2346.238    0.000 2346.238
472.00  1434.909  377.944    0.000  377.944      208.213 1251.813    0.000 1251.813       29.858 2492.010    0.000 2492.010
473.00  1366.118  411.285    0.000  411.285      240.938 1114.285    0.000 1114.285      131.397 2238.160    0.000 2238.160
474.00  1313.352  428.282    0.000  428.282      113.791 1226.392    0.000 1226.392        0.000 2236.853    0.000 2236.853
475.00  1333.625  410.761    0.000  410.761       82.663 1361.159    0.000 1361.159        0.000 2569.927    0.000 2569.927
476.00  1458.187  385.053    0.000  385.053      222.913 1200.924    0.000 1200.924        0.000 2176.335    0.000 2176.335
477.00  1405.102  396.949    0.000  396.949      281.190 1101.526    0.000 1101.526        0.000 2455.209    0.000 2455.209
478.00  1378.655  442.678    0.000  442.678      172.328 1263.235    0.000 1263.235       29.858 2467.184    0.000 2467.184
479.00  1334.786  472.183    0.000  472.183       95.761 1362.925    0.000 1362.925        0.000 2588.218    0.000 2588.218
480.00  1419.424  383.821    0.000  383.821      108.819 1345.124    0.000 1345.124       69.670 2644.623    0.000 2644.623
481.00  1403.754  430.788    0.000  430.788       45.783 1518.831    0.000 1518.831        0.000 2511.313    0.000 2511.313
482.00  1354.521  417.252    0.000  417.252       43.580 1332.538    0.000 1332.538        0.000 2577.464    0.000 2577.464
483.00  1282.149  465.915    0.000  465.915       49.201 1320.429    0.000 1320.429        0.000 2595.860    0.000 2595.860
484.00  1425.858  395.070    0.000  395.070       49.028 1321.254    0.000 1321.254       19.906 2435.915    0.000 2435.915
485.00  1403.637  420.905    0.000  420.905      116.473 1221.455    0.000 1221.455        0.000 2473.705    0.000 2473.705
486.00  1310.125  461.558    0.000  461.558      115.738 1167.210    0.000 1167.210        0.000 2285.312    0.000 2285.312
487.00  1347.254  413.825    0.000  413.825      145.613 1127.476    0.000 1127.476        9.953 2363.926    0.000 2363.926
488.00  1435.849  444.483    0.000  444.483       71.509 1163.146    0.000 1163.146        0.000 2124.458    0.000 2124.458
489.00  1409.857  402.198    0.000  402.198       75.227 1247.237    0.000 1247.237        0.000 2477.833    0.000 2477.833
490.00  1356.969  416.104    0.000  416.104       44.099 1234.470    0.000 1234.470        0.000 2297.869    0.000 2297.869
491.00  1433.583  392.467    0.000  392.467       10.895 1224.704    0.000 1224.704        0.000 2243.084    0.000 2243.084
492.00  1371.941  422.640    0.000  422.640       34.630 1255.913    0.000 1255.913        0.000 2358.187    0.000 2358.187
493.00  1270.269  467.366    0.000  467.366       14.527 1314.101    0.000 1314.101        0.000 2442.934    0.000 2442.934
494.00  1323.523  458.970    0.000  458.970       27.324 1344.116    0.000 1344.116        0.000 2378.804    0.000 2378.804
495.00  1371.227  456.583    0.000  456.583        1.816 1285.092    0.000 1285.092        0.000 2157.421    0.000 2157.421
496.00  1430.278  431.795    0.000  431.795       14.527 1306.160    0.000 1306.160        0.000 2363.726    0.000 2363.726
497.00  1308.243  472.005    0.000  472.005        7.350 1225.175    0.000 1225.175        0.000 2113.894    0.000 2113.894
498.00  1334.873  435.222    0.000  435.222       89.278 1202.314    0.000 1202.314        0.000 2242.482    0.000 2242.482
499.00  1337.545  438.239    0.000  438.239       64.592 1330.328    0.000 1330.328        0.000 2396.302    0.000 2396.302
500.00  1334.066  418.455    0.000  418.455        5.448 1310.008    0.000 1310.008        0.000 2316.272    0.000 2316.272
501.00  1409.832  414.639    0.000  414.639       97.061 1245.249    0.000 1245.249        0.000 2370.666    0.000 2370.666
502.00  1340.844  439.879    0.000  439.879       65.457 1213.900    0.000 1213.900        0.000 2417.211    0.000 2417.211
503.00  1419.301  397.868    0.000  397.868       32.685 1360.468    0.000 1360.468        0.000 2206.294    0.000 2206.294
504.00  1330.928  431.051    0.000  431.051       24.730 1245.286    0.000 1245.286        0.000 2157.633    0.000 2157.633
505.00  1289.801  463.240    0.000  463.240       32.685 1256.919    0.000 1256.919        0.000 2138.732    0.000 2138.732
506.00  1330.020  439.676    0.000  439.676       79.507 1268.199    0.000 1268.199        0.000 2059.512    0.000 2059.512
507.00  1340.971  426.715    0.000  426.715       84.650 1247.963    0.000 1247.963        0.000 2314.255    0.000 2314.255
508.00  1292.575  467.724    0.000  467.724      121.098 1206.379    0.000 1206.379        0.000 2489.594    0.000 2489.594
509.00  1354.036  484.395    0.000  484.395       82.145 1218.346    0.000 1218.346        0.000 2015.779    0.000 2015.779
510.00  1268.868  525.930    0.000  525.930       92.001 1234.264    0.000 1234.264        9.953 2518.850    0.000 2518.850
511.00  1339.357  432.935    0.000  432.935       82.145 1131.280    0.000 1131.280       19.906 2040.612    0.000 2040.612
512.00  1429.146  434.608    0.000  434.608       74.449 1289.902    0.000 1289.902        0.000 2316.975    0.000 2316.975
513.00  1587.907  399.964    0.000  399.964       22.221 1344.144    0.000 1344.144        0.000 2248.097    0.000 2248.097
514.00  1340.923  459.230    0.000  459.230       43.580 1119.826    0.000 1119.826        0.000 1974.160    0.000 1974.160
515.00  1357.766  430.414    0.000  430.414       85.603 1188.950    0.000 1188.950        0.000 2007.133    0.000 2007.133
516.00  1296.146  495.926    0.000  495.926       60.052 1245.164    0.000 1245.164        0.000 2155.726    0.000 2155.726
517.00  1355.871  476.949    0.000  476.949       50.930 1259.643    0.000 1259.643        0.000 2245.198    0.000 2245.198
518.00  1361.499  518.217    0.000  518.217       82.447 1270.278    0.000 1270.278        0.000 2235.948    0.000 2235.948
519.00  1274.521  490.281    0.000  490.281       71.250 1161.937    0.000 1161.937        0.000 2235.248    0.000 2235.248
520.00  1359.130  492.218    0.000  492.218      115.002 1229.108    0.000 1229.108        0.000 2404.438    0.000 2404.438
521.00  1372.648  474.558    0.000  474.558      125.723 1231.007    0.000 1231.007        0.000 2355.376    0.000 2355.376
522.00  1334.342  459.559    0.000  459.559       88.154 1201.709    0.000 1201.709        0.000 2151.604    0.000 2151.604
523.00  1394.028  458.181    0.000  458.181       73.239 1247.451    0.000 1247.451        0.000 2080.931    0.000 2080.931
524.00  1413.062  497.032    0.000  497.032       65.543 1225.270    0.000 1225.270        0.000 2234.443    0.000 2234.443
525.00  1302.833  475.039    0.000  475.039       67.704 1085.236    0.000 1085.236        9.953 1888.707    0.000 1888.707
526.00  1463.083  430.501    0.000  430.501      107.221 1211.952    0.000 1211.952       49.764 2321.304    0.000 2321.304
527.00  1449.728  415.872    0.000  415.872        9.079 1359.972    0.000 1359.972        0.000 2377.688    0.000 2377.688
528.00  1520.083  409.816    0.000  409.816       28.188 1289.069    0.000 1289.069        0.000 2320.887    0.000 2320.887
529.00  1393.768  437.265    0.000  437.265       28.102 1376.375    0.000 1376.375        0.000 2536.444    0.000 2536.444
530.00  1531.031  431.373    0.000  431.373       11.241 1378.012    0.000 1378.012        0.000 2585.095    0.000 2585.095
531.00  1437.096  460.973    0.000  460.973        9.122 1447.279    0.000 1447.279        0.000 2744.447    0.000 2744.447
532.00  1317.863  474.233    0.000  474.233       65.457 1226.835    0.000 1226.835        0.000 2351.669    0.000 2351.669
533.00  1441.026  448.799    0.000  448.799       82.142 1346.139    0.000 1346.139        0.000 2538.140    0.000 2538.140
534.00  1309.973  472.217    0.000  472.217       27.324 1286.615    0.000 1286.615        0.000 2292.344    0.000 2292.344
535.00  1405.155  429.113    0.000  429.113       43.580 1225.958    0.000 1225.958        0.000 2283.901    0.000 2283.901
536.00  1333.807  440.942    0.000  440.942       10.982 1291.406    0.000 1291.406        0.000 2347.226    0.000 2347.226
537.00  1465.352  389.253    0.000  389.253        9.252 1480.343    0.000 1480.343        0.000 2637.974    0.000 2637.974
538.00  1362.550  419.684    0.000  419.684       42.542 1275.076    0.000 1275.076        0.000 2405.550    0.000 2405.550
539.00  1358.261  425.148    0.000  425.148       56.464 1335.901    0.000 1335.901        0.000 2364.834    0.000 2364.834
540.00  1403.644  439.527    0.000  439.527       18.201 1394.864    0.000 1394.864        0.000 2279.673    0.000 2279.673
541.00  1331.876  487.590    0.000  487.590      109.988 1179.748    0.000 1179.748        0.000 2132.400    0.000 2132.400
542.00  1343.584  475.992    0.000  475.992      105.838 1171.143    0.000 1171.143        0.000 2183.571    0.000 2183.571
543.00  1385.366  438.469    0.000  438.469       38.651 1273.300    0.000 1273.300        0.000 2234.642    0.000 2234.642
544.00  1359.609  395.601    0.000  395.601       23.907 1268.354    0.000 1268.354        0.000 2157.817    0.000 2157.817
545.00  1439.927  425.328    0.000  425.328        5.448 1230.443    0.000 1230.443        0.000 2237.746    0.000 2237.746
546.00  1334.943  436.007    0.000  436.007       36.490 1306.061    0.000 1306.061        0.000 2352.555    0.000 2352.555
547.00  1395.851  416.424    0.000  416.424       63.035 1177.990    0.000 1177.990        0.000 2168.674    0.000 2168.674
548.00  1480.659  331.595    0.000  331.595       47.039 1258.111    0.000 1258.111        0.000 2285.096    0.000 2285.096
549.00  1293.889  395.842    0.000  395.842       40.035 1220.596    0.000 1220.596        0.000 2281.785    0.000 2281.785
550.00  1381.014  403.725    0.000  403.725       79.897 1241.264    0.000 1241.264        0.000 2419.521    0.000 2419.521
551.00  1339.707  313.875    0.000  313.875       50.930 1272.262    0.000 1272.262        0.000 2443.745    0.000 2443.745
552.00  1383.497  380.983    0.000  380.983       38.133 1210.999    0.000 1210.999        0.000 2211.417    0.000 2211.417
553.00  1323.978  370.589    0.000  370.589       57.069 1258.811    0.000 1258.811        0.000 2195.926    0.000 2195.926
554.00  1291.716  374.828    0.000  374.828       78.168 1122.029    0.000 1122.029       29.858 2082.033    0.000 2082.033
555.00  1340.917  407.209    0.000  407.209       65.370 1254.799    0.000 1254.799        0.000 2339.999    0.000 2339.999
556.00  1417.953  411.415    0.000  411.415       76.352 1335.302    0.000 1335.302        0.000 2431.687    0.000 2431.687
557.00  1446.139  346.951    0.000  346.951        7.263 1346.919    0.000 1346.919        0.000 2471.789    0.000 2471.789
558.00  1430.429  386.750    0.000  386.750       21.790 1244.547    0.000 1244.547        0.000 2280.381    0.000 2280.381
559.00  1357.777  423.249    0.000  423.249       43.580 1304.082    0.000 1304.082        0.000 2315.167    0.000 2315.167
560.00  1377.504  408.645    0.000  408.645       43.580 1250.132    0.000 1250.132        0.000 2109.982    0.000 2109.982
561.00  1402.464  409.608    0.000  409.608       30.869 1320.028    0.000 1320.028        0.000 2443.444    0.000 2443.444
562.00  1522.532  418.583    0.000  418.583       10.895 1325.945    0.000 1325.945        0.000 2262.678    0.000 2262.678
563.00  1486.237  351.341    0.000  351.341       50.844 1216.693    0.000 1216.693        0.000 2336.473    0.000 2336.473
564.00  1386.439  367.929    0.000  367.929       10.982 1289.799    0.000 1289.799        0.000 2234.528    0.000 2234.528
565.00  1426.857  376.773    0.000  376.773       24.125 1241.331    0.000 1241.331        0.000 2333.351    0.000 2333.351
566.00  1326.309  409.451    0.000  409.451       63.554 1196.195    0.000 1196.195        0.000 2383.519    0.000 2383.519
567.00  1353.609  404.529    0.000  404.529       63.641 1174.309    0.000 1174.309        0.000 2238.140    0.000 2238.140
568.00  1431.775  432.698    0.000  432.698       41.937 1271.252    0.000 1271.252        0.000 2335.866    0.000 2335.866
569.00  1494.968  478.782    0.000  478.782       53.092 1340.431    0.000 1340.431        0.000 2414.789    0.000 2414.789
570.00  1412.787  383.174    0.000  383.174       43.580 1335.888    0.000 1335.888        0.000 2425.342    0.000 2425.342
571.00  1489.483  403.797    0.000  403.797       34.501 1282.577    0.000 1282.577        0.000 2356.475    0.000 2356.475
572.00  1379.164  394.395    0.000  394.395       50.844 1296.193    0.000 1296.193        0.000 2408.047    0.000 2408.047
573.00  1423.556  384.031    0.000  384.031       16.343 1419.367    0.000 1419.367        0.000 2624.695    0.000 2624.695
574.00  1506.443  383.789    0.000  383.789       96.845 1368.709    0.000 1368.709        0.000 2401.222    0.000 2401.222
575.00  1435.284  480.907    0.000  480.907       19.974 1361.098    0.000 1361.098        0.000 2385.631    0.000 2385.631
576.00  1443.392  558.427    0.000  558.427       45.655 1499.180    0.000 1499.180        0.000 2484.255    0.000 2484.255
577.00  1330.406  542.271    0.000  542.271       54.475 1392.090    0.000 1392.090        0.000 2356.374    0.000 2356.374
578.00  1455.108  516.596    0.000  516.596       43.840 1446.911    0.000 1446.911        0.000 2187.481    0.000 2187.481
579.00  1507.269  540.713    0.000  540.713       34.587 1448.986    0.000 1448.986        0.000 2355.270    0.000 2355.270
580.00  1428.667  547.951    0.000  547.951       14.570 1477.603    0.000 1477.603        0.000 2438.307    0.000 2438.307
581.00  1428.706  514.608    0.000  514.608       57.415 1470.124    0.000 1470.124        0.000 2538.338    0.000 2538.338
582.00  1362.765  524.964    0.000  524.964       42.498 1459.319    0.000 1459.319        0.000 2386.434    0.000 2386.434
583.00  1283.650  578.457    0.000  578.457       52.746 1406.614    0.000 1406.614        0.000 2316.058    0.000 2316.058
584.00  1357.146  575.525    0.000  575.525      120.364 1410.504    0.000 1410.504        0.000 2390.453    0.000 2390.453
585.00  1343.324  582.321    0.000  582.321       38.133 1430.397    0.000 1430.397        0.000 2490.991    0.000 2490.991
586.00  1376.408  528.664    0.000  528.664       54.735 1319.544    0.000 1319.544        0.000 2227.287    0.000 2227.287
587.00  1413.510  570.497    0.000  570.497       46.994 1376.886    0.000 1376.886        0.000 2364.426    0.000 2364.426
588.00  1342.769  542.850    0.000  542.850       66.062 1359.369    0.000 1359.369        0.000 2244.991    0.000 2244.991
589.00  1461.522  473.750    0.000  473.750       35.106 1302.690    0.000 1302.690        9.953 2077.498    0.000 2077.498
590.00  1463.902  498.338    0.000  498.338       77.043 1400.191    0.000 1400.191        0.000 2323.613    0.000 2323.613
591.00  1385.631  524.735    0.000  524.735      131.686 1277.410    0.000 1277.410        0.000 2484.161    0.000 2484.161
592.00  1434.914  512.906    0.000  512.906      156.934 1283.239    0.000 1283.239        0.000 2489.986    0.000 2489.986
593.00  1493.947  432.681    0.000  432.681      140.639 1300.494    0.000 1300.494        0.000 2285.406    0.000 2285.406
594.00  1428.264  458.155    0.000  458.155      194.678 1236.497    0.000 1236.497        0.000 2472.090    0.000 2472.090
595.00  1484.957  440.134    0.000  440.134      149.327 1321.461    0.000 1321.461        0.000 2367.741    0.000 2367.741
596.00  1403.876  489.742    0.000  489.742      120.837 1298.363    0.000 1298.363        0.000 2407.045    0.000 2407.045
597.00  1418.683  507.647    0.000  507.647      124.120 1254.226    0.000 1254.226        0.000 2224.375    0.000 2224.375
598.00  1570.046  422.838    0.000  422.838       84.044 1398.370    0.000 1398.370        0.000 2317.775    0.000 2317.775
599.00  1449.173  476.682    0.000  476.682      100.298 1336.508    0.000 1336.508        0.000 2255.846    0.000 2255.846
600.00  1414.851  453.098    0.000  453.098       64.331 1423.272    0.000 1423.272        0.000 2590.119    0.000 2590.119
601.00  1424.572  438.173    0.000  438.173       64.375 1417.991    0.000 1417.991        0.000 2367.436    0.000 2367.436
602.00  1557.551  392.441    0.000  392.441       64.938 1301.957    0.000 1301.957        0.000 2181.856    0.000 2181.856
603.00  1637.763  250.436    0.000  250.436       41.764 1350.845    0.000 1350.845        0.000 2365.420    0.000 2365.420
604.00  1440.688  446.242    0.000  446.242       84.738 1312.765    0.000 1312.765        9.953 2351.759    0.000 2351.759
605.00  1506.596  455.357    0.000  455.357       94.811 1364.051    0.000 1364.051        9.953 2264.502    0.000 2264.502
606.00  1437.894  444.382    0.000  444.382       36.576 1320.247    0.000 1320.247        0.000 2286.108    0.000 2286.108
607.00  1498.115  397.322    0.000  397.322       20.061 1320.543    0.000 1320.543        0.000 2165.164    0.000 2165.164
608.00  1485.460  342.649    0.000  342.649       33.029 1489.073    0.000 1489.073        0.000 2821.245    0.000 2821.245
609.00  1471.182  425.528    0.000  425.528       29.053 1432.610    0.000 1432.610        0.000 2531.005    0.000 2531.005
610.00  1490.048  474.302    0.000  474.302       59.101 1465.587    0.000 1465.587        0.000 2474.299    0.000 2474.299
611.00  1424.278  423.467    0.000  423.467       10.895 1455.417    0.000 1455.417        0.000 2683.503    0.000 2683.503
612.00  1455.576  421.781    0.000  421.781       19.974 1546.305    0.000 1546.305        0.000 2518.938    0.000 2518.938
613.00  1452.410  359.797    0.000  359.797       16.343 1313.712    0.000 1313.712        0.000 2278.465    0.000 2278.465
614.00  1408.672  409.743    0.000  409.743       12.711 1357.281    0.000 1357.281        0.000 2561.053    0.000 2561.053
615.00  1326.289  363.428    0.000  363.428       21.790 1247.909    0.000 1247.909        0.000 2253.333    0.000 2253.333
616.00  1432.621  326.262    0.000  326.262       56.291 1280.596    0.000 1280.596        0.000 2417.303    0.000 2417.303
617.00  1474.751  335.388    0.000  335.388       21.790 1318.978    0.000 1318.978        0.000 2623.486    0.000 2623.486
618.00  1412.132  384.232    0.000  384.232        7.263 1350.416    0.000 1350.416        0.000 2627.712    0.000 2627.712
619.00  1395.914  334.893    0.000  334.893        1.816 1371.506    0.000 1371.506        0.000 2714.573    0.000 2714.573
620.00  1316.809  402.795    0.000  402.795       41.764 1372.028    0.000 1372.028        0.000 2642.193    0.000 2642.193
621.00  1405.204  376.688    0.000  376.688       30.956 1469.473    0.000 1469.473        0.000 2732.569    0.000 2732.569
622.00  1404.514  351.217    0.000  351.217       39.948 1404.312    0.000 1404.312        0.000 2604.386    0.000 2604.386
623.00  1364.270  370.185    0.000  370.185       54.648 1329.125    0.000 1329.125        0.000 2395.275    0.000 2395.275
624.00  1497.559  354.056    0.000  354.056       49.287 1420.010    0.000 1420.010        0.000 2462.239    0.000 2462.239
625.00  1535.462  324.721    0.000  324.721       31.129 1433.936    0.000 1433.936        0.000 2372.357    0.000 2372.357
626.00  1589.995  230.049    0.000  230.049       53.437 1358.614    0.000 1358.614        0.000 2511.696    0.000 2511.696
627.00  1671.685  235.374    0.000  235.374       29.313 1414.612    0.000 1414.612        0.000 2591.020    0.000 2591.020
628.00  1506.030  385.477    0.000  385.477        1.859 1516.418    0.000 1516.418        0.000 2555.527    0.000 2555.527
629.00  1556.991  295.419    0.000  295.419       16.343 1417.203    0.000 1417.203        0.000 2594.637    0.000 2594.637
630.00  1485.107  302.113    0.000  302.113       43.840 1374.525    0.000 1374.525        0.000 2398.696    0.000 2398.696
631.00  1497.029  353.233    0.000  353.233      120.451 1340.376    0.000 1340.376        0.000 2541.257    0.000 2541.257
632.00  1424.361  342.041    0.000  342.041       66.148 1381.699    0.000 1381.699        0.000 2474.594    0.000 2474.594
633.00  1385.031  393.871    0.000  393.871       63.035 1339.863    0.000 1339.863        0.000 2480.439    0.000 2480.439
634.00  1439.377  359.487    0.000  359.487       34.587 1352.275    0.000 1352.275        0.000 2397.901    0.000 2397.901
635.00  1386.679  351.016    0.000  351.016       26.027 1254.864    0.000 1254.864        0.000 2522.350    0.000 2522.350
636.00  1403.741  403.526    0.000  403.526        0.000 1334.766    0.000 1334.766        0.000 2317.969    0.000 2317.969
637.00  1506.023  310.851    0.000  310.851       25.422 1343.241    0.000 1343.241        0.000 2601.375    0.000 2601.375
638.00  1380.931  432.892    0.000  432.892       18.158 1380.931    0.000 1380.931        0.000 2391.760    0.000 2391.760
639.00  1412.090  394.042    0.000  394.042       12.711 1339.689    0.000 1339.689        0.000 2380.902    0.000 2380.902
640.00  1460.354  399.923    0.000  399.923       38.911 1331.737    0.000 1331.737        0.000 2310.635    0.000 2310.635
641.00  1450.774  372.619    0.000  372.619       18.245 1429.577    0.000 1429.577        0.000 2410.264    0.000 2410.264
642.00  1537.864  303.941    0.000  303.941       65.975 1276.436    0.000 1276.436        0.000 2343.202    0.000 2343.202
643.00  1525.144  255.734    0.000  255.734       86.252 1265.367    0.000 1265.367        0.000 2600.567    0.000 2600.567
644.00  1555.075  252.184    0.000  252.184       37.441 1254.696    0.000 1254.696        0.000 2096.598    0.000 2096.598
645.00  1527.747  289.411    0.000  289.411       32.987 1231.257    0.000 1231.257        0.000 2281.374    0.000 2281.374
646.00  1450.816  279.166    0.000  279.166       22.049 1203.845    0.000 1203.845        0.000 2219.650    0.000 2219.650
647.00  1493.986  269.984    0.000  269.984       71.769 1191.528    0.000 1191.528        0.000 2259.659    0.000 2259.659
648.00  1587.034  282.145    0.000  282.145       79.291 1144.531    0.000 1144.531        0.000 2097.699    0.000 2097.699
649.00  1377.398  389.161    0.000  389.161        1.816 1332.164    0.000 1332.164        0.000 2161.135    0.000 2161.135
650.00  1338.889  409.577    0.000  409.577       57.761 1276.479    0.000 1276.479        0.000 2188.885    0.000 2188.885
651.00  1422.882  383.630    0.000  383.630       37.268 1278.333    0.000 1278.333        0.000 2148.564    0.000 2148.564
652.00  1347.585  382.106    0.000  382.106       10.895 1392.039    0.000 1392.039        0.000 2278.057    0.000 2278.057
653.00  1405.993  394.062    0.000  394.062       19.974 1269.653    0.000 1269.653        0.000 2381.407    0.000 2381.407
654.00  1336.939  414.732    0.000  414.732       28.102 1317.804    0.000 1317.804        0.000 2322.487    0.000 2322.487
655.00  1437.584  381.136    0.000  381.136       36.836 1315.841    0.000 1315.841        0.000 2429.675    0.000 2429.675
656.00  1362.784  390.999    0.000  390.999        3.632 1321.592    0.000 1321.592        0.000 2329.842    0.000 2329.842
657.00  1414.798  408.821    0.000  408.821       10.895 1228.722    0.000 1228.722        0.000 2177.532    0.000 2177.532
658.00  1274.564  454.250    0.000  454.250       29.053 1252.371    0.000 1252.371        0.000 2275.350    0.000 2275.350
659.00  1453.654  296.110    0.000  296.110       29.053 1241.097    0.000 1241.097        0.000 2062.932    0.000 2062.932
660.00  1475.716  349.026    0.000  349.026       46.088 1292.449    0.000 1292.449        0.000 2174.822    0.000 2174.822
661.00  1405.012  330.609    0.000  330.609       16.343 1247.527    0.000 1247.527        0.000 2238.358    0.000 2238.358
662.00  1465.186  392.581    0.000  392.581       16.602 1351.076    0.000 1351.076        0.000 2398.307    0.000 2398.307
663.00  1332.233  416.513    0.000  416.513        9.079 1331.826    0.000 1331.826        0.000 2541.061    0.000 2541.061
664.00  1310.150  354.332    0.000  354.332        1.902 1266.774    0.000 1266.774        0.000 2179.049    0.000 2179.049
665.00  1297.614  394.969    0.000  394.969       34.501 1237.241    0.000 1237.241        0.000 2157.331    0.000 2157.331
666.00  1345.358  409.168    0.000  409.168        0.000 1295.135    0.000 1295.135        0.000 2244.797    0.000 2244.797
667.00  1379.480  415.380    0.000  415.380        1.816 1194.090    0.000 1194.090        0.000 2054.579    0.000 2054.579
668.00  1366.322  430.593    0.000  430.593       14.527 1297.896    0.000 1297.896        0.000 2289.025    0.000 2289.025
669.00  1359.944  445.405    0.000  445.405       16.688 1400.394    0.000 1400.394        0.000 2239.857    0.000 2239.857
670.00  1346.618  487.686    0.000  487.686       12.711 1423.611    0.000 1423.611        0.000 2291.027    0.000 2291.027
671.00  1331.224  449.558    0.000  449.558       23.865 1266.546    0.000 1266.546        0.000 2231.715    0.000 2231.715
672.00  1377.116  401.021    0.000  401.021       29.096 1313.964    0.000 1313.964        0.000 2359.892    0.000 2359.892
673.00  1347.308  455.776    0.000  455.776       42.023 1376.399    0.000 1376.399        0.000 2413.477    0.000 2413.477
674.00  1451.371  427.840    0.000  427.840       23.821 1296.624    0.000 1296.624        0.000 2516.421    0.000 2516.421
675.00  1451.853  428.505    0.000  428.505       46.259 1322.872    0.000 1322.872        0.000 2431.468    0.000 2431.468
676.00  1407.116  345.503    0.000  345.503       49.631 1281.283    0.000 1281.283        0.000 2320.381    0.000 2320.381
677.00  1400.642  425.527    0.000  425.527       65.757 1321.828    0.000 1321.828        0.000 2513.600    0.000 2513.600
678.00  1374.092  409.827    0.000  409.827       36.446 1366.111    0.000 1366.111        0.000 2470.783    0.000 2470.783
679.00  1356.641  418.176    0.000  418.176       24.038 1265.033    0.000 1265.033        0.000 2392.469    0.000 2392.469
680.00  1256.640  488.023    0.000  488.023       16.343 1284.824    0.000 1284.824        0.000 2259.257    0.000 2259.257
681.00  1315.011  481.272    0.000  481.272       27.497 1285.530    0.000 1285.530        0.000 2437.508    0.000 2437.508
682.00  1380.040  468.112    0.000  468.112        7.263 1374.063    0.000 1374.063        0.000 2569.302    0.000 2569.302
683.00  1327.936  455.675    0.000  455.675       70.079 1369.172    0.000 1369.172        0.000 2471.584    0.000 2471.584
684.00  1374.811  487.924    0.000  487.924       59.316 1290.496    0.000 1290.496        0.000 2423.034    0.000 2423.034
685.00  1332.510  480.813    0.000  480.813       18.158 1243.979    0.000 1243.979        0.000 2370.350    0.000 2370.350
686.00  1425.083  410.217    0.000  410.217       27.324 1372.852    0.000 1372.852        0.000 2490.890    0.000 2490.890
687.00  1359.048  417.728    0.000  417.728       11.024 1356.076    0.000 1356.076        0.000 2297.258    0.000 2297.258
688.00  1445.945  410.635    0.000  410.635        3.718 1480.809    0.000 1480.809        0.000 2408.857    0.000 2408.857
689.00  1424.969  401.715    0.000  401.715       82.402 1320.167    0.000 1320.167        0.000 2175.228    0.000 2175.228
690.00  1434.769  341.598    0.000  341.598       85.948 1285.496    0.000 1285.496        0.000 2397.705    0.000 2397.705
691.00  1400.969  379.861    0.000  379.861       97.319 1230.159    0.000 1230.159        0.000 2383.436    0.000 2383.436
692.00  1478.364  280.205    0.000  280.205      156.593 1167.366    0.000 1167.366        0.000 2335.473    0.000 2335.473
693.00  1584.065  309.332    0.000  309.332      116.689 1343.037    0.000 1343.037        0.000 2515.128    0.000 2515.128
694.00  1479.738  305.695    0.000  305.695      118.116 1314.066    0.000 1314.066        0.000 2406.147    0.000 2406.147
695.00  1428.546  381.755    0.000  381.755      182.186 1220.911    0.000 1220.911        0.000 2425.361    0.000 2425.361
696.00  1406.495  370.383    0.000  370.383      125.766 1224.578    0.000 1224.578        0.000 2326.328    0.000 2326.328
697.00  1492.351  305.396    0.000  305.396      127.107 1303.477    0.000 1303.477        0.000 2427.362    0.000 2427.362
698.00  1468.142  301.234    0.000  301.234      110.593 1206.716    0.000 1206.716        0.000 2298.577    0.000 2298.577
699.00  1368.791  353.251    0.000  353.251       90.487 1216.498    0.000 1216.498        9.953 2569.419    0.000 2569.419
700.00  1476.344  330.561    0.000  330.561      117.511 1287.395    0.000 1287.395       59.717 2351.969    0.000 2351.969
701.00  1412.980  393.180    0.000  393.180      137.223 1130.854    0.000 1130.854        0.000 2341.211    0.000 2341.211
702.00  1388.782  381.986    0.000  381.986      137.136 1192.289    0.000 1192.289        0.000 2275.859    0.000 2275.859
703.00  1443.712  365.971    0.000  365.971      108.257 1236.547    0.000 1236.547        0.000 2386.542    0.000 2386.542
704.00  1483.364  300.325    0.000  300.325      112.969 1304.136    0.000 1304.136        0.000 2403.946    0.000 2403.946
705.00  1394.716  338.927    0.000  338.927      168.308 1185.543    0.000 1185.543        0.000 2344.127    0.000 2344.127
706.00  1476.977  329.535    0.000  329.535      137.225 1189.902    0.000 1189.902        0.000 2313.158    0.000 2313.158
707.00  1404.524  302.602    0.000  302.602      166.063 1133.787    0.000 1133.787       19.906 2267.818    0.000 2267.818
708.00  1357.633  391.901    0.000  391.901       70.299 1331.537    0.000 1331.537        0.000 2445.059    0.000 2445.059
709.00  1458.061  390.687    0.000  390.687       88.066 1245.720    0.000 1245.720        0.000 2192.822    0.000 2192.822
710.00  1399.028  383.897    0.000  383.897       89.148 1350.820    0.000 1350.820        0.000 2382.124    0.000 2382.124
711.00  1454.599  424.963    0.000  424.963       90.141 1364.561    0.000 1364.561        0.000 2294.864    0.000 2294.864
712.00  1514.517  487.716    0.000  487.716      142.671 1192.883    0.000 1192.883        0.000 2045.037    0.000 2045.037
713.00  1435.771  443.649    0.000  443.649      137.268 1216.281    0.000 1216.281        0.000 2110.889    0.000 2110.889
714.00  1426.494  336.990    0.000  336.990       47.946 1200.421    0.000 1200.421        0.000 2010.160    0.000 2010.160
715.00  1466.535  341.533    0.000  341.533       80.761 1198.676    0.000 1198.676        0.000 2163.464    0.000 2163.464
716.00  1304.222  440.138    0.000  440.138       52.486 1212.903    0.000 1212.903        0.000 2194.728    0.000 2194.728
717.00  1433.025  381.847    0.000  381.847       65.067 1324.106    0.000 1324.106        0.000 2456.925    0.000 2456.925
718.00  1364.493  454.169    0.000  454.169       48.249 1265.954    0.000 1265.954        0.000 2182.471    0.000 2182.471
719.00  1441.271  370.918    0.000  370.918       58.280 1285.535    0.000 1285.535        0.000 2360.609    0.000 2360.609
720.00  1437.506  324.549    0.000  324.549       49.114 1241.304    0.000 1241.304        0.000 2133.405    0.000 2133.405
721.00  1379.660  369.615    0.000  369.615       27.583 1266.723    0.000 1266.723        0.000 2161.555    0.000 2161.555
722.00  1462.268  382.104    0.000  382.104       54.821 1271.046    0.000 1271.046        0.000 2043.027    0.000 2043.027
723.00  1577.174  249.658    0.000  249.658       65.716 1242.988    0.000 1242.988        0.000 1981.098    0.000 1981.098
724.00  1530.911  253.865    0.000  253.865      131.000 1105.505    0.000 1105.505        9.953 2003.116    0.000 2003.116
725.00  1554.734  332.157    0.000  332.157       55.901 1233.082    0.000 1233.082        0.000 2045.634    0.000 2045.634
726.00  1571.742  229.309    0.000  229.309       94.510  991.974    0.000  991.974       79.623 1749.973    0.000 1749.973
727.00  1550.133  313.568    0.000  313.568       60.528 1188.677    0.000 1188.677        0.000 2014.168    0.000 2014.168
728.00  1554.778  296.167    0.000  296.167       82.318 1164.564    0.000 1164.564       29.858 1980.494    0.000 1980.494
729.00  1499.295  292.575    0.000  292.575       77.649 1104.553    0.000 1104.553        9.953 1889.314    0.000 1889.314
730.00  1456.559  313.679    0.000  313.679       60.009 1078.655    0.000 1078.655        0.000 1912.133    0.000 1912.133
731.00  1531.163  277.048    0.000  277.048      133.117 1114.366    0.000 1114.366       59.717 1975.768    0.000 1975.768
732.00  1623.555  327.833    0.000  327.833       68.915 1219.732    0.000 1219.732        0.000 2050.064    0.000 2050.064
733.00  1552.823  185.632    0.000  185.632       57.156 1270.225    0.000 1270.225        0.000 2142.756    0.000 2142.756
734.00  1461.244  300.226    0.000  300.226      101.168 1060.274    0.000 1060.274        0.000 1813.805    0.000 1813.805
735.00  1352.586  311.008    0.000  311.008       72.720 1140.864    0.000 1140.864        0.000 1933.843    0.000 1933.843
736.00  1338.434  333.236    0.000  333.236       56.378 1137.941    0.000 1137.941        0.000 2207.404    0.000 2207.404
737.00  1545.889  338.339    0.000  338.339      107.221 1254.881    0.000 1254.881       29.858 2254.752    0.000 2254.752
738.00  1438.986  376.695    0.000  376.695       68.137 1337.539    0.000 1337.539        0.000 2217.251    0.000 2217.251
739.00  1516.316  380.594    0.000  380.594       67.186 1367.845    0.000 1367.845       19.906 2267.623    0.000 2267.623
740.00  1404.053  363.775    0.000  363.775       69.434 1213.848    0.000 1213.848        9.953 2014.878    0.000 2014.878
741.00  1457.396  351.321    0.000  351.321       69.348 1183.679    0.000 1183.679        0.000 2239.274    0.000 2239.274
742.00  1467.199  349.526    0.000  349.526       69.175 1136.763    0.000 1136.763        0.000 2115.511    0.000 2115.511
743.00  1512.245  358.783    0.000  358.783      109.856 1214.064    0.000 1214.064       69.670 2124.961    0.000 2124.961
744.00  1399.939  344.849    0.000  344.849       70.991 1192.538    0.000 1192.538        0.000 2143.253    0.000 2143.253
745.00  1516.685  417.939    0.000  417.939       79.897 1280.009    0.000 1280.009        0.000 2022.726    0.000 2022.726
746.00  1363.615  403.060    0.000  403.060       53.092 1283.019    0.000 1283.019        0.000 2136.518    0.000 2136.518
747.00  1395.395  450.068    0.000  450.068       66.148 1330.754    0.000 1330.754       29.858 2106.365    0.000 2106.365
748.00  1376.276  402.286    0.000  402.286      139.214 1089.032    0.000 1089.032      189.104 1784.758    0.000 1784.758
749.00  1414.876  408.787    0.000  408.787      120.883 1156.478    0.000 1156.478        9.953 2124.156    0.000 2124.156
750.00  1484.462  228.468    0.000  228.468       92.867 1099.882    0.000 1099.882        9.953 1984.411    0.000 1984.411
751.00  1440.748  308.616    0.000  308.616      118.289 1210.434    0.000 1210.434        0.000 2106.160    0.000 2106.160
752.00  1486.782  345.465    0.000  345.465       65.630  979.218    0.000  979.218       29.858 1589.523    0.000 1589.523
753.00  1350.892  423.601    0.000  423.601       29.313 1134.645    0.000 1134.645        0.000 1854.526    0.000 1854.526
754.00  1408.450  419.163    0.000  419.163       49.028 1128.601    0.000 1128.601       29.858 1869.407    0.000 1869.407
755.00  1426.035  373.394    0.000  373.394       64.981 1136.289    0.000 1136.289        0.000 1882.272    0.000 1882.272
756.00  1426.291  310.181    0.000  310.181       88.976 1180.867    0.000 1180.867        0.000 2094.804    0.000 2094.804
757.00  1391.514  362.555    0.000  362.555       29.053 1221.942    0.000 1221.942        0.000 1997.385    0.000 1997.385
758.00  1510.439  341.529    0.000  341.529       50.844 1241.744    0.000 1241.744        0.000 2137.231    0.000 2137.231
759.00  1597.369  285.719    0.000  285.719       73.585 1213.158    0.000 1213.158        0.000 2166.378    0.000 2166.378
760.00  1461.202  331.699    0.000  331.699      106.140 1177.496    0.000 1177.496        0.000 2072.884    0.000 2072.884
761.00  1465.234  354.096    0.000  354.096       61.739 1272.725    0.000 1272.725        0.000 2317.777    0.000 2317.777
762.00  1563.408  303.026    0.000  303.026       85.345 1245.532    0.000 1245.532        0.000 2247.605    0.000 2247.605
763.00  1606.005  185.158    0.000  185.158        7.479 1245.554    0.000 1245.554        0.000 2161.032    0.000 2161.032
764.00  1584.034  181.863    0.000  181.863       45.396 1292.220    0.000 1292.220        0.000 2289.527    0.000 2289.527
765.00  1540.603  264.020    0.000  264.020       10.895 1347.685    0.000 1347.685        0.000 2176.724    0.000 2176.724
766.00  1488.427  286.241    0.000  286.241       40.640 1211.565    0.000 1211.565        0.000 1866.895    0.000 1866.895
767.00  1435.168  292.500    0.000  292.500       70.818 1247.956    0.000 1247.956        0.000 2297.071    0.000 2297.071
768.00  1392.153  351.189    0.000  351.189       54.648 1247.092    0.000 1247.092        0.000 2245.094    0.000 2245.094
769.00  1341.023  321.985    0.000  321.985       78.254 1218.736    0.000 1218.736        0.000 2325.426    0.000 2325.426
770.00  1363.013  267.926    0.000  267.926       54.648 1277.101    0.000 1277.101        0.000 2382.726    0.000 2382.726
771.00  1343.729  235.065    0.000  235.065       23.606 1314.353    0.000 1314.353        0.000 2229.605    0.000 2229.605
772.00  1432.228  237.523    0.000  237.523       10.895 1303.958    0.000 1303.958        0.000 2498.443    0.000 2498.443
773.00  1392.807  182.420    0.000  182.420       27.238 1197.713    0.000 1197.713        0.000 2211.007    0.000 2211.007
774.00  1394.129  219.644    0.000  219.644        5.707 1204.937    0.000 1204.937        0.000 2208.493    0.000 2208.493
775.00  1344.314  277.964    0.000  277.964       83.183 1233.696    0.000 1233.696        0.000 2063.832    0.000 2063.832
776.00  1368.980  304.138    0.000  304.138       81.886 1186.223    0.000 1186.223        9.953 1994.763    0.000 1994.763
777.00  1348.941  392.312    0.000  392.312       78.341 1233.534    0.000 1233.534       39.811 2134.314    0.000 2134.314
778.00  1387.298  388.915    0.000  388.915      127.368 1192.505    0.000 1192.505       69.670 1885.900    0.000 1885.900
779.00  1381.943  358.204    0.000  358.204       89.841 1166.683    0.000 1166.683        0.000 1881.067    0.000 1881.067
780.00  1358.203  247.130    0.000  247.130       38.219 1264.865    0.000 1264.865        0.000 1995.174    0.000 1995.174
781.00  1191.801  392.367    0.000  392.367       54.562 1261.275    0.000 1261.275        0.000 2016.081    0.000 2016.081
782.00  1292.445  351.281    0.000  351.281      138.263 1202.358    0.000 1202.358        0.000 2046.448    0.000 2046.448
783.00  1321.350  311.532    0.000  311.532      101.687 1195.177    0.000 1195.177        0.000 2076.504    0.000 2076.504
784.00  1479.693  268.145    0.000  268.145       64.851 1280.657    0.000 1280.657        0.000 2158.540    0.000 2158.540
785.00  1404.170  327.231    0.000  327.231       25.594 1240.258    0.000 1240.258        0.000 2077.795    0.000 2077.795
786.00  1460.697  228.642    0.000  228.642        9.294 1257.191    0.000 1257.191        0.000 2065.629    0.000 2065.629
787.00  1490.760  229.832    0.000  229.832       82.662 1256.593    0.000 1256.593        0.000 1913.130    0.000 1913.130
788.00  1385.539  304.615    0.000  304.615       29.572 1318.255    0.000 1318.255        0.000 2308.125    0.000 2308.125
789.00  1391.316  290.364    0.000  290.364       52.313 1314.053    0.000 1314.053        0.000 2078.905    0.000 2078.905
790.00  1402.284  340.248    0.000  340.248       87.633 1252.827    0.000 1252.827        0.000 2133.990    0.000 2133.990
791.00  1390.310  352.159    0.000  352.159       71.768 1266.066    0.000 1266.066        0.000 1968.317    0.000 1968.317
792.00  1355.383  296.332    0.000  296.332       25.594 1197.619    0.000 1197.619        0.000 1936.948    0.000 1936.948
793.00  1377.507  286.945    0.000  286.945       40.034 1149.283    0.000 1149.283        0.000 1989.731    0.000 1989.731
794.00  1398.302  295.514    0.000  295.514       49.114 1190.098    0.000 1190.098        0.000 2117.207    0.000 2117.207
795.00  1336.650  294.704    0.000  294.704       33.246 1210.235    0.000 1210.235        0.000 2192.599    0.000 2192.599
796.00  1375.843  286.488    0.000  286.488       11.067 1181.579    0.000 1181.579        0.000 2019.689    0.000 2019.689
797.00  1264.777  344.898    0.000  344.898       29.613 1251.054    0.000 1251.054        0.000 2082.016    0.000 2082.016
798.00  1270.916  327.354    0.000  327.354       31.472 1198.392    0.000 1198.392        0.000 2011.642    0.000 2011.642
799.00  1237.676  353.567    0.000  353.567       44.011 1129.008    0.000 1129.008        0.000 1978.772    0.000 1978.772
800.00  1372.889  315.657    0.000  315.657       34.889 1186.032    0.000 1186.032       10.053 2088.551    0.000 2088.551
801.00  1332.487  311.189    0.000  311.189       61.172 1031.775    0.000 1031.775        0.000 1969.217    0.000 1969.217
802.00  1375.723  335.535    0.000  335.535       51.448 1279.536    0.000 1279.536        0.000 1911.003    0.000 1911.003
803.00  1286.707  364.702    0.000  364.702       56.939 1263.111    0.000 1263.111        0.000 2021.595    0.000 2021.595
804.00  1391.201  276.514    0.000  276.514       34.846 1145.948    0.000 1145.948        0.000 2081.108    0.000 2081.108
805.00  1360.133  301.096    0.000  301.096       28.404 1310.248    0.000 1310.248        0.000 2030.747    0.000 2030.747
806.00  1343.703  291.085    0.000  291.085       13.229 1361.730    0.000 1361.730        0.000 2145.758    0.000 2145.758
807.00  1395.988  284.009    0.000  284.009       53.825 1279.501    0.000 1279.501        0.000 2275.138    0.000 2275.138
808.00  1317.139  333.370    0.000  333.370       38.563 1309.168    0.000 1309.168        0.000 2357.182    0.000 2357.182
809.00  1413.486  266.776    0.000  266.776      155.251 1125.198    0.000 1125.198        0.000 2140.825    0.000 2140.825
810.00  1392.219  289.927    0.000  289.927      112.232 1322.870    0.000 1322.870        0.000 2240.761    0.000 2240.761
811.00  1438.914  264.157    0.000  264.157       74.702 1250.150    0.000 1250.150        0.000 2069.148    0.000 2069.148
812.00  1401.528  258.097    0.000  258.097       59.921 1281.967    0.000 1281.967        0.000 2243.173    0.000 2243.173
813.00  1326.680  280.383    0.000  280.383       76.132 1263.990    0.000 1263.990        0.000 2243.075    0.000 2243.075
814.00  1389.638  300.569    0.000  300.569       78.772 1201.086    0.000 1201.086        0.000 2089.462    0.000 2089.462
815.00  1377.279  288.405    0.000  288.405      135.147 1099.060    0.000 1099.060        0.000 2281.177    0.000 2281.177
816.00  1409.260  291.498    0.000  291.498       54.169 1234.537    0.000 1234.537        0.000 2160.129    0.000 2160.129
817.00  1371.680  302.781    0.000  302.781      127.017 1176.054    0.000 1176.054        0.000 2025.926    0.000 2025.926
818.00  1350.930  314.793    0.000  314.793       39.211 1386.376    0.000 1386.376        0.000 2404.930    0.000 2404.930
819.00  1341.581  342.786    0.000  342.786       68.175 1307.354    0.000 1307.354        0.000 2081.021    0.000 2081.021
820.00  1285.866  343.470    0.000  343.470       69.691 1128.712    0.000 1128.712        0.000 1765.041    0.000 1765.041
821.00  1298.018  322.485    0.000  322.485       29.657 1207.526    0.000 1207.526        0.000 1961.385    0.000 1961.385
822.00  1484.633  309.359    0.000  309.359       33.158 1387.465    0.000 1387.465        0.000 2315.462    0.000 2315.462
823.00  1349.870  316.324    0.000  316.324       36.489 1257.850    0.000 1257.850        0.000 2265.200    0.000 2265.200
824.00  1380.557  327.085    0.000  327.085       28.361 1295.423    0.000 1295.423        0.000 2333.155    0.000 2333.155
825.00  1386.801  331.653    0.000  331.653       79.159 1389.328    0.000 1389.328        0.000 2268.313    0.000 2268.313
826.00  1396.648  258.907    0.000  258.907       59.659 1279.075    0.000 1279.075        0.000 2051.556    0.000 2051.556
827.00  1410.018  283.354    0.000  283.354       95.498 1202.599    0.000 1202.599        0.000 2214.925    0.000 2214.925
828.00  1355.649  313.027    0.000  313.027       69.173 1361.473    0.000 1361.473        0.000 2414.479    0.000 2414.479
829.00  1420.029  278.990    0.000  278.990      127.014 1214.218    0.000 1214.218        0.000 2025.115    0.000 2025.115
830.00  1392.371  256.933    0.000  256.933       61.693 1212.486    0.000 1212.486        0.000 2013.252    0.000 2013.252
831.00  1418.198  246.040    0.000  246.040       57.068 1326.811    0.000 1326.811        0.000 2321.193    0.000 2321.193
832.00  1463.568  240.150    0.000  240.150       49.761 1373.492    0.000 1373.492        0.000 2244.077    0.000 2244.077
833.00  1427.957  233.202    0.000  233.202       40.981 1259.697    0.000 1259.697        0.000 2214.217    0.000 2214.217
834.00  1341.522  274.896    0.000  274.896       14.871 1242.364    0.000 1242.364        0.000 2081.513    0.000 2081.513
835.00  1361.766  320.453    0.000  320.453       53.046 1177.726    0.000 1177.726        0.000 2199.838    0.000 2199.838
836.00  1323.338  316.587    0.000  316.587       14.742 1359.883    0.000 1359.883        0.000 2168.179    0.000 2168.179
837.00  1327.668  261.927    0.000  261.927       46.173 1202.809    0.000 1202.809        0.000 1976.462    0.000 1976.462
838.00  1258.168  308.187    0.000  308.187       99.435 1109.163    0.000 1109.163        0.000 1852.001    0.000 1852.001
839.00  1307.164  285.676    0.000  285.676       84.517 1145.869    0.000 1145.869        0.000 1831.188    0.000 1831.188
840.00  1347.164  314.670    0.000  314.670      112.493 1135.405    0.000 1135.405        0.000 1778.107    0.000 1778.107
841.00  1400.688  314.887    0.000  314.887       89.232 1193.515    0.000 1193.515        0.000 1888.289    0.000 1888.289
842.00  1392.221  273.108    0.000  273.108       48.076 1110.845    0.000 1110.845        0.000 1628.609    0.000 1628.609
843.00  1399.975  296.982    0.000  296.982       23.778 1211.281    0.000 1211.281        0.000 1837.420    0.000 1837.420
844.00  1383.513  304.493    0.000  304.493       63.812 1098.996    0.000 1098.996        0.000 1797.101    0.000 1797.101
845.00  1436.757  311.321    0.000  311.321       48.249 1286.420    0.000 1286.420        0.000 2010.229    0.000 2010.229
846.00  1401.825  344.048    0.000  344.048       57.240 1309.895    0.000 1309.895        0.000 2357.074    0.000 2357.074
847.00  1435.223  337.576    0.000  337.576       74.144 1287.239    0.000 1287.239        0.000 2133.784    0.000 2133.784
848.00  1411.064  333.665    0.000  333.665       55.339 1110.805    0.000 1110.805        0.000 2010.837    0.000 2010.837
849.00  1409.200  257.936    0.000  257.936       54.778 1295.492    0.000 1295.492        0.000 2130.972    0.000 2130.972
850.00  1259.953  317.255    0.000  317.255       47.427 1113.750    0.000 1113.750        0.000 1888.896    0.000 1888.896
851.00  1305.683  360.437    0.000  360.437       38.219 1227.089    0.000 1227.089        0.000 2174.001    0.000 2174.001
852.00  1438.263  290.325    0.000  290.325       35.622 1307.742    0.000 1307.742        0.000 2060.608    0.000 2060.608
853.00  1468.557  266.017    0.000  266.017      106.397 1291.514    0.000 1291.514        0.000 2091.667    0.000 2091.667
854.00  1473.015  193.295    0.000  193.295       42.585 1239.768    0.000 1239.768        0.000 2012.148    0.000 2012.148
855.00  1550.962  277.336    0.000  277.336       91.743 1326.709    0.000 1326.709        0.000 2363.312    0.000 2363.312
856.00  1521.897  177.166    0.000  177.166       92.953 1268.212    0.000 1268.212        0.000 2111.580    0.000 2111.580
857.00  1413.675  299.552    0.000  299.552       45.827 1380.536    0.000 1380.536        0.000 2254.533    0.000 2254.533
858.00  1446.637  284.528    0.000  284.528       54.733 1268.387    0.000 1268.387        0.000 2036.375    0.000 2036.375
859.00  1358.738  286.018    0.000  286.018       29.139 1163.164    0.000 1163.164        0.000 2321.789    0.000 2321.789
860.00  1343.839  345.307    0.000  345.307       49.243 1229.226    0.000 1229.226        0.000 2068.852    0.000 2068.852
861.00  1362.780  344.505    0.000  344.505       94.899 1283.753    0.000 1283.753        0.000 2258.663    0.000 2258.663
862.00  1357.521  309.964    0.000  309.964      161.610 1298.897    0.000 1298.897       59.717 2075.204    0.000 2075.204
863.00  1440.206  323.353    0.000  323.353       69.002 1308.735    0.000 1308.735       29.858 2106.561    0.000 2106.561
864.00  1290.471  381.382    0.000  381.382      110.939 1260.756    0.000 1260.756       39.811 2297.378    0.000 2297.378
865.00  1392.087  335.247    0.000  335.247       62.603 1320.969    0.000 1320.969        0.000 2317.372    0.000 2317.372
866.00  1236.718  380.577    0.000  380.577      140.944 1196.083    0.000 1196.083       59.717 2225.798    0.000 2225.798
867.00  1350.590  394.749    0.000  394.749      113.965 1119.249    0.000 1119.249        0.000 1984.915    0.000 1984.915
868.00  1416.023  290.273    0.000  290.273       96.758 1008.707    0.000 1008.707       39.811 1801.547    0.000 1801.547
869.00  1292.963  388.917    0.000  388.917      141.503 1050.638    0.000 1050.638        9.953 1659.597    0.000 1659.597
870.00  1361.359  380.241    0.000  380.241       82.923 1091.621    0.000 1091.621        0.000 1850.604    0.000 1850.604
871.00  1321.979  345.538    0.000  345.538      112.495 1056.957    0.000 1056.957       49.764 1802.551    0.000 1802.551
872.00  1324.747  348.495    0.000  348.495       96.282  945.630    0.000  945.630        9.953 1558.560    0.000 1558.560
873.00  1465.071  294.903    0.000  294.903      105.620 1034.306    0.000 1034.306       19.906 1407.761    0.000 1407.761
874.00  1474.741  248.208    0.000  248.208       98.702 1068.636    0.000 1068.636       19.906 1237.059    0.000 1237.059
875.00  1380.396  381.164    0.000  381.164      158.538  976.336    0.000  976.336        9.953 1558.965    0.000 1558.965
876.00  1268.384  422.070    0.000  422.070      146.995  994.882    0.000  994.882       59.717 1535.947    0.000 1535.947
877.00  1329.413  428.201    0.000  428.201      205.313  962.888    0.000  962.888        0.000 1717.508    0.000 1717.508
878.00  1319.431  412.692    0.000  412.692      102.333 1071.144    0.000 1071.144        0.000 1748.266    0.000 1748.266
879.00  1299.928  409.427    0.000  409.427      133.550 1048.569    0.000 1048.569        0.000 1488.690    0.000 1488.690
880.00  1336.905  397.278    0.000  397.278       87.246 1139.058    0.000 1139.058        0.000 1830.897    0.000 1830.897
881.00  1419.155  340.773    0.000  340.773      128.015 1100.457    0.000 1100.457      139.339 1697.297    0.000 1697.297
882.00  1443.556  346.367    0.000  346.367       60.873 1116.538    0.000 1116.538        9.953 1728.763    0.000 1728.763
883.00  1399.577  352.726    0.000  352.726      103.802 1068.900    0.000 1068.900        0.000 1770.686    0.000 1770.686
884.00  1444.615  349.303    0.000  349.303      126.675 1073.094    0.000 1073.094        0.000 1478.740    0.000 1478.740
885.00  1307.551  448.376    0.000  448.376       83.702 1104.270    0.000 1104.270       29.858 1687.250    0.000 1687.250
886.00  1328.339  436.966    0.000  436.966       77.475 1028.604    0.000 1028.604        0.000 1787.580    0.000 1787.580
887.00  1425.348  370.904    0.000  370.904      127.064 1062.847    0.000 1062.847        0.000 1786.876    0.000 1786.876
888.00  1408.799  413.420    0.000  413.420       99.655 1012.310    0.000 1012.310        0.000 1929.635    0.000 1929.635
889.00  1359.283  401.456    0.000  401.456       53.610 1081.486    0.000 1081.486        0.000 1255.861    0.000 1255.861
890.00  1357.864  360.579    0.000  360.579      122.525 1081.992    0.000 1081.992        0.000 1619.383    0.000 1619.383
891.00  1433.717  392.486    0.000  392.486       91.179 1162.737    0.000 1162.737        0.000 1802.943    0.000 1802.943
892.00  1531.722  325.372    0.000  325.372      109.555 1192.542    0.000 1192.542        0.000 1528.099    0.000 1528.099
893.00  1340.271  374.225    0.000  374.225       57.674 1078.835    0.000 1078.835        0.000 1700.609    0.000 1700.609
894.00  1427.778  306.255    0.000  306.255       70.255 1140.007    0.000 1140.007        0.000 1782.337    0.000 1782.337
895.00  1571.265  233.930    0.000  233.930      165.450 1078.833    0.000 1078.833       10.154 1970.138    0.000 1970.138
896.00  1461.043  256.161    0.000  256.161      194.417  964.596    0.000  964.596        0.000 1601.483    0.000 1601.483
897.00  1626.538  287.049    0.000  287.049      175.743  988.642    0.000  988.642        9.953 1820.348    0.000 1820.348
898.00  1359.862  452.346    0.000  452.346      126.330 1132.403    0.000 1132.403       19.906 1757.923    0.000 1757.923
899.00  1531.863  324.728    0.000  324.728      146.130 1063.581    0.000 1063.581        0.000 1478.340    0.000 1478.340
900.00  1441.905  402.415    0.000  402.415      164.201 1036.767    0.000 1036.767       39.811 1658.592    0.000 1658.592
901.00  1474.096  389.343    0.000  389.343      160.137 1210.784    0.000 1210.784        0.000 1790.490    0.000 1790.490
902.00  1450.710  406.839    0.000  406.839      124.165 1217.137    0.000 1217.137        0.000 1520.455    0.000 1520.455
903.00  1436.461  368.968    0.000  368.968      132.987 1055.034    0.000 1055.034        0.000 1616.270    0.000 1616.270
904.00  1474.046  381.191    0.000  381.191      143.489 1002.535    0.000 1002.535       10.154 1629.033    0.000 1629.033
905.00  1427.875  380.536    0.000  380.536      179.202  880.254    0.000  880.254       69.670 1470.287    0.000 1470.287
906.00  1440.820  437.559    0.000  437.559      105.662 1226.396    0.000 1226.396        0.000 1457.828    0.000 1457.828
907.00  1371.059  413.106    0.000  413.106       86.769  990.039    0.000  990.039        0.000 1550.718    0.000 1550.718
908.00  1420.353  310.400    0.000  310.400      151.359 1020.256    0.000 1020.256        0.000 1447.875    0.000 1447.875
909.00  1580.108  295.975    0.000  295.975      158.275 1055.720    0.000 1055.720       49.764 1566.610    0.000 1566.610
910.00  1543.861  330.367    0.000  330.367      108.172 1062.323    0.000 1062.323       29.858 1610.134    0.000 1610.134
911.00  1452.687  456.867    0.000  456.867      120.880  988.572    0.000  988.572        0.000 1409.471    0.000 1409.471
912.00  1460.785  371.452    0.000  371.452       80.156 1096.171    0.000 1096.171        0.000 1442.242    0.000 1442.242
913.00  1510.190  363.247    0.000  363.247      174.276 1129.769    0.000 1129.769       19.906 1598.975    0.000 1598.975
914.00  1417.613  421.030    0.000  421.030      139.039 1047.066    0.000 1047.066       29.858 1687.044    0.000 1687.044
915.00  1429.259  399.427    0.000  399.427      101.080 1177.753    0.000 1177.753       49.764 1831.805    0.000 1831.805
916.00  1427.156  327.675    0.000  327.675       68.137 1056.912    0.000 1056.912       49.764 1741.923    0.000 1741.923
917.00  1481.853  375.330    0.000  375.330      112.150 1107.677    0.000 1107.677       79.623 1441.347    0.000 1441.347
918.00  1482.084  391.450    0.000  391.450      106.097 1050.825    0.000 1050.825       79.623 1795.519    0.000 1795.519
919.00  1419.297  466.977    0.000  466.977      105.016 1029.160    0.000 1029.160        9.953 1471.198    0.000 1471.198
920.00  1420.932  422.853    0.000  422.853      104.756 1056.562    0.000 1056.562        0.000 1671.150    0.000 1671.150
921.00  1416.104  446.617    0.000  446.617       84.608 1037.631    0.000 1037.631        0.000 1623.101    0.000 1623.101
922.00  1541.359  300.093    0.000  300.093       13.316  984.787    0.000  984.787        0.000 1644.001    0.000 1644.001
923.00  1475.580  315.704    0.000  315.704       64.765  937.235    0.000  937.235        0.000 1522.964    0.000 1522.964
924.00  1346.285  465.378    0.000  465.378       86.209  991.671    0.000  991.671        0.000 1652.753    0.000 1652.753
925.00  1445.397  360.135    0.000  360.135       64.548 1006.882    0.000 1006.882        0.000 1603.189    0.000 1603.189
926.00  1477.787  357.645    0.000  357.645       60.571 1035.990    0.000 1035.990        0.000 1330.952    0.000 1330.952
927.00  1463.986  348.033    0.000  348.033       54.821 1183.570    0.000 1183.570       19.906 1433.584    0.000 1433.584
928.00  1482.665  403.526    0.000  403.526       30.437 1190.920    0.000 1190.920        0.000 1656.361    0.000 1656.361
929.00  1399.084  354.664    0.000  354.664       33.896  977.864    0.000  977.864        0.000 1215.226    0.000 1215.226
930.00  1427.262  399.467    0.000  399.467      105.100 1019.711    0.000 1019.711        0.000 1648.815    0.000 1648.815
931.00  1416.462  373.138    0.000  373.138      101.168 1025.550    0.000 1025.550        0.000 1405.931    0.000 1405.931
932.00  1422.420  443.781    0.000  443.781       67.532  964.376    0.000  964.376        0.000 1245.183    0.000 1245.183
933.00  1349.220  487.743    0.000  487.743       70.253 1053.388    0.000 1053.388        0.000 1357.073    0.000 1357.073
934.00  1382.858  480.424    0.000  480.424      153.433 1038.482    0.000 1038.482       10.154 1337.269    0.000 1337.269
935.00  1470.976  523.612    0.000  523.612      152.742 1037.180    0.000 1037.180        0.000 1316.661    0.000 1316.661
936.00  1505.942  400.836    0.000  400.836       65.067 1378.119    0.000 1378.119        0.000 1918.146    0.000 1918.146
937.00  1454.147  408.726    0.000  408.726       46.693 1414.223    0.000 1414.223        0.000 2078.905    0.000 2078.905
938.00  1544.586  316.566    0.000  316.566       56.810 1252.803    0.000 1252.803        0.000 2027.540    0.000 2027.540
939.00  1659.235  254.950    0.000  254.950       74.146 1301.814    0.000 1301.814        9.953 2070.860    0.000 2070.860
940.00  1652.997  274.056    0.000  274.056      154.302 1188.711    0.000 1188.711        0.000 2308.817    0.000 2308.817
941.00  1524.283  215.049    0.000  215.049      145.310 1000.211    0.000 1000.211        0.000 1567.888    0.000 1567.888
942.00  1575.158  157.435    0.000  157.435       93.770 1077.483    0.000 1077.483        0.000 1765.337    0.000 1765.337
943.00  1611.815  171.553    0.000  171.553       88.327 1058.318    0.000 1058.318        9.953 1545.774    0.000 1545.774
944.00  1707.256  193.717    0.000  193.717      128.965 1186.681    0.000 1186.681        0.000 1587.695    0.000 1587.695
945.00  1535.618  230.029    0.000  230.029       21.877 1255.119    0.000 1255.119        0.000 1880.043    0.000 1880.043
946.00  1696.468  204.058    0.000  204.058       73.324 1192.437    0.000 1192.437        0.000 1621.578    0.000 1621.578
947.00  1507.223  266.729    0.000  266.729       59.877 1103.372    0.000 1103.372        0.000 1490.280    0.000 1490.280
948.00  1525.941  323.503    0.000  323.503       56.895 1083.876    0.000 1083.876        0.000 1812.182    0.000 1812.182
949.00  1402.904  356.761    0.000  356.761      179.504 1114.580    0.000 1114.580        0.000 1726.432    0.000 1726.432
950.00  1476.281  334.356    0.000  334.356      124.337 1032.297    0.000 1032.297        0.000 1648.419    0.000 1648.419
951.00  1535.769  367.004    0.000  367.004       68.439 1130.702    0.000 1130.702        0.000 1417.795    0.000 1417.795
952.00  1528.639  264.386    0.000  264.386       23.692 1148.201    0.000 1148.201        0.000 1688.025    0.000 1688.025
953.00  1496.502  327.629    0.000  327.629       46.779 1159.792    0.000 1159.792        0.000 1617.951    0.000 1617.951
954.00  1511.577  361.007    0.000  361.007       95.015 1011.379    0.000 1011.379        0.000 1656.263    0.000 1656.263
955.00  1478.439  331.052    0.000  331.052      114.959 1109.983    0.000 1109.983        0.000 1758.396    0.000 1758.396
956.00  1423.036  357.073    0.000  357.073       43.753 1178.247    0.000 1178.247        0.000 1687.520    0.000 1687.520
957.00  1380.943  309.092    0.000  309.092       71.341 1055.454    0.000 1055.454        0.000 1452.184    0.000 1452.184
958.00  1386.040  332.202    0.000  332.202       73.454 1249.968    0.000 1249.968        0.000 1643.197    0.000 1643.197
959.00  1536.058  258.947    0.000  258.947       74.622 1177.170    0.000 1177.170        0.000 1863.759    0.000 1863.759
960.00  1498.878  293.208    0.000  293.208       84.911 1156.458    0.000 1156.458        0.000 2126.050    0.000 2126.050
961.00  1593.595  307.287    0.000  307.287       15.088 1277.200    0.000 1277.200        0.000 2059.186    0.000 2059.186
962.00  1547.256  289.331    0.000  289.331       58.366 1117.427    0.000 1117.427        0.000 2064.626    0.000 2064.626
963.00  1533.053  243.073    0.000  243.073       93.601 1107.231    0.000 1107.231        0.000 1672.855    0.000 1672.855
964.00  1508.228  323.537    0.000  323.537        5.620 1133.551    0.000 1133.551        0.000 1847.669    0.000 1847.669
965.00  1502.579  256.569    0.000  256.569       77.430 1177.521    0.000 1177.521        0.000 1864.570    0.000 1864.570
966.00  1547.228  251.800    0.000  251.800      144.012 1043.581    0.000 1043.581        0.000 2148.568    0.000 2148.568
967.00  1414.049  332.051    0.000  332.051       47.514 1137.834    0.000 1137.834        0.000 1745.029    0.000 1745.029
968.00  1432.508  386.670    0.000  386.670      115.262  967.978    0.000  967.978        0.000 1773.993    0.000 1773.993
969.00  1400.959  403.626    0.000  403.626      154.298 1113.972    0.000 1113.972        0.000 1895.832    0.000 1895.832
970.00  1342.426  416.170    0.000  416.170      189.059  940.737    0.000  940.737        0.000 1833.603    0.000 1833.603
971.00  1481.858  347.037    0.000  347.037      109.813 1097.678    0.000 1097.678        0.000 1763.734    0.000 1763.734
972.00  1341.226  395.994    0.000  395.994      130.044  863.604    0.000  863.604        0.000 1775.992    0.000 1775.992
973.00  1310.863  406.521    0.000  406.521       68.007 1090.074    0.000 1090.074        0.000 1976.567    0.000 1976.567
974.00  1355.843  421.289    0.000  421.289      205.015 1010.996    0.000 1010.996        0.000 1852.107    0.000 1852.107
975.00  1251.106  409.524    0.000  409.524       90.832  970.137    0.000  970.137        0.000 1532.609    0.000 1532.609
976.00  1281.972  419.820    0.000  419.820      152.353 1051.640    0.000 1051.640        0.000 1661.799    0.000 1661.799
977.00  1361.315  474.721    0.000  474.721      168.006 1054.745    0.000 1054.745        0.000 1782.636    0.000 1782.636
978.00  1401.771  369.217    0.000  369.217      137.873 1175.193    0.000 1175.193        0.000 1844.562    0.000 1844.562
979.00  1286.346  497.527    0.000  497.527      126.371 1142.247    0.000 1142.247        0.000 2102.930    0.000 2102.930
980.00  1373.752  431.394    0.000  431.394      135.496 1213.379    0.000 1213.379        0.000 1809.685    0.000 1809.685
981.00  1486.981  298.104    0.000  298.104      102.638 1181.512    0.000 1181.512        0.000 1981.191    0.000 1981.191
982.00  1459.988  332.292    0.000  332.292      159.880 1112.295    0.000 1112.295        0.000 1610.731    0.000 1610.731
983.00  1452.268  274.717    0.000  274.717      102.206 1159.884    0.000 1159.884        0.000 1893.423    0.000 1893.423
984.00  1552.408  287.448    0.000  287.448      215.131 1021.814    0.000 1021.814       40.213 1538.554    0.000 1538.554
985.00  1432.433  300.269    0.000  300.269      180.373  968.977    0.000  968.977      129.387 1509.697    0.000 1509.697
986.00  1381.407  432.489    0.000  432.489      206.486  927.087    0.000  927.087      119.434 1350.151    0.000 1350.151
987.00  1407.957  297.266    0.000  297.266      163.944  914.590    0.000  914.590       29.858 1418.716    0.000 1418.716
988.00  1478.340  257.886    0.000  257.886      135.582 1093.316    0.000 1093.316       69.670 1648.533    0.000 1648.533
989.00  1475.946  261.361    0.000  261.361      140.944  946.841    0.000  946.841        0.000 1297.677    0.000 1297.677
990.00  1475.288  404.334    0.000  404.334      262.646 1130.550    0.000 1130.550      121.042 1949.534    0.000 1949.534
991.00  1370.084  366.559    0.000  366.559      277.865  852.725    0.000  852.725      278.679 1059.515    0.000 1059.515
992.00  1374.406  410.365    0.000  410.365      215.824 1037.887    0.000 1037.887      159.245 1401.224    0.000 1401.224
993.00  1450.155  403.181    0.000  403.181      125.681 1184.310    0.000 1184.310       71.077 1732.979    0.000 1732.979
994.00  1464.929  371.974    0.000  371.974      159.145 1074.294    0.000 1074.294      109.481 1648.839    0.000 1648.839
995.00  1409.359  361.613    0.000  361.613      213.404  900.328    0.000  900.328       89.575 1228.613    0.000 1228.613
996.00  1404.338  424.341    0.000  424.341      247.166  952.383    0.000  952.383       79.623 1308.436    0.000 1308.436
997.00  1391.042  429.262    0.000  429.262      187.070  925.494    0.000  925.494       79.623 1389.463    0.000 1389.463
998.00  1420.222  395.855    0.000  395.855      244.014  870.328    0.000  870.328       99.528 1279.381    0.000 1279.381
999.00  1345.553  459.850    0.000  459.850      132.077 1004.216    0.000 1004.216        0.000 1531.311    0.000 1531.311
1000.00  1407.678  443.417    0.000  443.417      246.474  859.949    0.000  859.949      129.487 1500.750    0.000 1500.750
1001.00  1372.322  438.540    0.000  438.540      268.650  816.235    0.000  816.235      149.493 1181.052    0.000 1181.052
1002.00  1394.290  450.940    0.000  450.940      223.341  858.953    0.000  858.953        9.953 1417.211    0.000 1417.211
1003.00  1360.442  443.499    0.000  443.499      207.738  753.115    0.000  753.115       19.906 1207.702    0.000 1207.702
1004.00  1428.257  382.495    0.000  382.495      217.680  893.805    0.000  893.805      159.446 1376.499    0.000 1376.499
1005.00  1543.382  233.368    0.000  233.368      190.185  921.724    0.000  921.724       59.717 1206.096    0.000 1206.096
1006.00  1482.534  253.100    0.000  253.100      201.514  770.708    0.000  770.708       49.764 1038.504    0.000 1038.504
1007.00  1453.467  388.173    0.000  388.173      165.283  980.642    0.000  980.642        9.953 1421.227    0.000 1421.227
1008.00  1356.207  349.317    0.000  349.317      169.391  887.227    0.000  887.227       39.811 1066.757    0.000 1066.757
1009.00  1481.151  323.947    0.000  323.947      240.075  875.732    0.000  875.732      129.789 1210.616    0.000 1210.616
1010.00  1428.378  407.263    0.000  407.263      199.478  824.508    0.000  824.508        0.000 1055.602    0.000 1055.602
1011.00  1438.267  313.726    0.000  313.726       73.930  889.945    0.000  889.945        0.000 1057.202    0.000 1057.202
1012.00  1453.380  333.786    0.000  333.786       82.491  917.960    0.000  917.960        0.000 1146.674    0.000 1146.674
1013.00  1326.480  341.224    0.000  341.224       49.806  894.387    0.000  894.387        0.000 1199.245    0.000 1199.245
1014.00  1480.529  339.839    0.000  339.839       43.061 1024.048    0.000 1024.048        0.000 1294.954    0.000 1294.954
1015.00  1417.078  296.852    0.000  296.852      118.029 1007.712    0.000 1007.712        0.000 1544.381    0.000 1544.381
1016.00  1382.649  301.173    0.000  301.173       53.092  935.950    0.000  935.950        0.000 1619.380    0.000 1619.380
1017.00  1433.107  274.070    0.000  274.070       61.911  927.950    0.000  927.950        0.000 1210.110    0.000 1210.110
1018.00  1455.955  228.390    0.000  228.390      106.270  926.312    0.000  926.312        9.953 1477.932    0.000 1477.932
1019.00  1508.257  288.522    0.000  288.522      237.439  821.207    0.000  821.207       29.858 1139.639    0.000 1139.639
1020.00  1567.119  253.325    0.000  253.325      205.751 1008.100    0.000 1008.100        9.953 1481.045    0.000 1481.045
1021.00  1508.842  236.921    0.000  236.921      150.455  916.321    0.000  916.321        0.000 1259.271    0.000 1259.271
1022.00  1404.367  318.173    0.000  318.173      126.200 1109.015    0.000 1109.015        9.953 1348.849    0.000 1348.849
1023.00  1558.343  217.400    0.000  217.400      203.633 1005.677    0.000 1005.677        0.000 1130.587    0.000 1130.587
1024.00  1478.526  210.898    0.000  210.898       74.017  991.971    0.000  991.971        0.000 1391.165    0.000 1391.165
1025.00  1551.180  200.590    0.000  200.590      140.769  994.266    0.000  994.266        0.000 1681.104    0.000 1681.104
1026.00  1559.763  168.285    0.000  168.285      195.890  914.325    0.000  914.325        0.000 1373.168    0.000 1373.168
1027.00  1532.751  189.082    0.000  189.082      233.119  912.856    0.000  912.856       39.811 1601.283    0.000 1601.283
1028.00  1527.639  183.095    0.000  183.095      187.377  904.563    0.000  904.563      109.481 1149.088    0.000 1149.088
1029.00  1424.649  287.450    0.000  287.450      185.343 1057.906    0.000 1057.906        0.000 1300.690    0.000 1300.690
1030.00  1551.448  259.675    0.000  259.675      162.947 1119.245    0.000 1119.245        0.000 1552.719    0.000 1552.719
1031.00  1631.750  298.685    0.000  298.685      170.727 1132.617    0.000 1132.617       19.906 1409.170    0.000 1409.170
1032.00  1663.154  190.594    0.000  190.594      148.422  963.701    0.000  963.701        9.953 1408.965    0.000 1408.965
1033.00  1571.633  326.708    0.000  326.708      210.204 1083.158    0.000 1083.158       29.858 1456.824    0.000 1456.824
1034.00  1671.007  282.326    0.000  282.326      209.338 1141.344    0.000 1141.344        0.000 1399.216    0.000 1399.216
1035.00  1586.357  222.074    0.000  222.074      167.835 1005.591    0.000 1005.591        0.000 1490.800    0.000 1490.800
1036.00  1658.278  194.927    0.000  194.927      280.931 1101.609    0.000 1101.609       59.717 1718.308    0.000 1718.308
1037.00  1542.532  247.506    0.000  247.506      266.403 1004.559    0.000 1004.559       79.623 1499.147    0.000 1499.147
1038.00  1582.785  239.496    0.000  239.496      190.360  953.842    0.000  953.842       99.528 1148.988    0.000 1148.988
1039.00  1542.875  293.736    0.000  293.736      204.192  980.692    0.000  980.692        0.000 1088.167    0.000 1088.167
1040.00  1546.085  336.034    0.000  336.034      119.152 1137.157    0.000 1137.157        0.000 1539.455    0.000 1539.455
1041.00  1687.276  232.967    0.000  232.967       91.656 1142.434    0.000 1142.434        0.000 1567.409    0.000 1567.409
1042.00  1537.697  376.111    0.000  376.111      114.225 1109.659    0.000 1109.659        0.000 1449.380    0.000 1449.380
1043.00  1559.327  372.677    0.000  372.677      135.407 1204.165    0.000 1204.165        0.000 2030.757    0.000 2030.757
1044.00  1313.856  497.989    0.000  497.989      160.659 1081.026    0.000 1081.026       19.906 1320.997    0.000 1320.997
1045.00  1435.549  447.007    0.000  447.007       90.187 1055.518    0.000 1055.518        0.000 1821.745    0.000 1821.745
1046.00  1522.587  399.096    0.000  399.096      132.899 1106.032    0.000 1106.032       19.906 1447.475    0.000 1447.475
1047.00  1401.476  407.859    0.000  407.859       57.932 1065.462    0.000 1065.462        0.000 1853.614    0.000 1853.614
1048.00  1496.685  485.327    0.000  485.327       91.397 1218.079    0.000 1218.079       39.811 2091.580    0.000 2091.580
1049.00  1396.054  430.938    0.000  430.938      166.838 1088.893    0.000 1088.893       69.670 1571.823    0.000 1571.823
1050.00  1482.753  403.756    0.000  403.756      175.442  989.470    0.000  989.470       89.575 1419.821    0.000 1419.821
