# Supplementary material for: N-Glycans modulate tilting of HIV-1 envelope glycoprotein
Source: Nat Commun. 2026 Apr 15;17:5206. doi: 10.1038/s41467-026-71874-2 (PMC13254402; doi:10.1038/s41467-026-71874-2)
Supplement: Supplementary file 8 — Source Data [file 41467_2026_71874_MOESM8_ESM.zip › source_data/1_Main_Text_Figures/4_Figure_5/3_Raw_data/CD4/CD4.C.5.txt]

#ASA ANALYSIS
#SIM_TIME  ASA1.4 TotOccl1.4 ShldMem1.4 ShldGly1.4   ASA7.2 TotOccl7.2 ShldMem7.2 ShldGly7.2   ASA18.6 TotOccl18.6 ShldMem18.6 ShldGly18.6

  0.00  1574.912  253.452    0.000  253.452      152.918 1596.705    0.000 1596.705        0.000 2845.875    0.000 2845.875
  1.00  1604.260   93.830    0.000   93.830       80.113 1290.409    0.000 1290.409        0.000 2342.112    0.000 2342.112
  2.00  1554.085  167.055    0.000  167.055       45.784 1370.829    0.000 1370.829        0.000 2436.913    0.000 2436.913
  3.00  1514.389  222.257    0.000  222.257       70.126 1328.683    0.000 1328.683        0.000 2493.419    0.000 2493.419
  4.00  1494.850  207.226    0.000  207.226       69.434 1410.440    0.000 1410.440        0.000 2538.461    0.000 2538.461
  5.00  1579.373  233.328    0.000  233.328       98.487 1260.196    0.000 1260.196        0.000 2329.044    0.000 2329.044
  6.00  1555.686  284.067    0.000  284.067      155.380 1394.910    0.000 1394.910        0.000 2576.864    0.000 2576.864
  7.00  1445.277  322.751    0.000  322.751      101.427 1324.702    0.000 1324.702        0.000 2201.473    0.000 2201.473
  8.00  1565.467  226.752    0.000  226.752       22.049 1306.242    0.000 1306.242        0.000 2386.347    0.000 2386.347
  9.00  1600.360  201.358    0.000  201.358       13.316 1288.422    0.000 1288.422        0.000 1950.438    0.000 1950.438
 10.00  1540.074  218.370    0.000  218.370       39.602 1249.730    0.000 1249.730        0.000 2018.397    0.000 2018.397
 11.00  1513.776  235.725    0.000  235.725        5.448 1286.274    0.000 1286.274        0.000 2157.141    0.000 2157.141
 12.00  1719.540  219.177    0.000  219.177        5.707 1324.617    0.000 1324.617        0.000 2122.049    0.000 2122.049
 13.00  1577.754  221.479    0.000  221.479       39.948 1271.609    0.000 1271.609        0.000 2239.071    0.000 2239.071
 14.00  1562.115  189.995    0.000  189.995       62.776 1322.973    0.000 1322.973        0.000 2281.497    0.000 2281.497
 15.00  1308.185  328.005    0.000  328.005       60.701 1412.799    0.000 1412.799        0.000 2084.544    0.000 2084.544
 16.00  1354.367  290.797    0.000  290.797       87.073 1457.339    0.000 1457.339        0.000 2228.718    0.000 2228.718
 17.00  1463.847  246.217    0.000  246.217       64.073 1467.546    0.000 1467.546        0.000 2307.334    0.000 2307.334
 18.00  1417.054  289.541    0.000  289.541       30.004 1323.276    0.000 1323.276        0.000 2069.270    0.000 2069.270
 19.00  1556.907  318.652    0.000  318.652       15.218 1402.482    0.000 1402.482        0.000 2294.566    0.000 2294.566
 20.00  1469.712  204.754    0.000  204.754       36.619 1381.168    0.000 1381.168        0.000 2091.893    0.000 2091.893
 21.00  1408.648  293.308    0.000  293.308       47.557 1338.581    0.000 1338.581        0.000 2048.363    0.000 2048.363
 22.00  1501.947  199.982    0.000  199.982      121.747 1359.074    0.000 1359.074        0.000 2185.386    0.000 2185.386
 23.00  1460.676  226.165    0.000  226.165       79.896 1361.616    0.000 1361.616        0.000 2271.838    0.000 2271.838
 24.00  1466.218  247.538    0.000  247.538       91.656 1303.687    0.000 1303.687        0.000 2005.431    0.000 2005.431
 25.00  1464.176  265.325    0.000  265.325        1.902 1253.100    0.000 1253.100        0.000 1847.894    0.000 1847.894
 26.00  1476.506  243.776    0.000  243.776       56.723 1249.829    0.000 1249.829        0.000 2022.826    0.000 2022.826
 27.00  1458.684  290.137    0.000  290.137       48.855 1373.089    0.000 1373.089        0.000 2269.233    0.000 2269.233
 28.00  1468.373  187.663    0.000  187.663       47.298 1304.807    0.000 1304.807        0.000 2284.607    0.000 2284.607
 29.00  1522.831  191.107    0.000  191.107       20.839 1275.024    0.000 1275.024        0.000 2298.995    0.000 2298.995
 30.00  1576.530  217.149    0.000  217.149       17.121 1434.863    0.000 1434.863        0.000 2269.134    0.000 2269.134
 31.00  1590.195  225.625    0.000  225.625       49.460 1364.226    0.000 1364.226        0.000 2296.477    0.000 2296.477
 32.00  1551.515  280.247    0.000  280.247       29.140 1291.246    0.000 1291.246        0.000 1890.824    0.000 1890.824
 33.00  1518.622  293.402    0.000  293.402       57.069 1325.134    0.000 1325.134        0.000 1691.065    0.000 1691.065
 34.00  1560.438  298.066    0.000  298.066       27.583 1178.798    0.000 1178.798        0.000 1762.142    0.000 1762.142
 35.00  1451.761  327.784    0.000  327.784       14.786 1254.756    0.000 1254.756        0.000 1915.355    0.000 1915.355
 36.00  1409.122  285.484    0.000  285.484       31.993 1292.490    0.000 1292.490        0.000 1846.491    0.000 1846.491
 37.00  1497.359  252.244    0.000  252.244       18.504 1401.712    0.000 1401.712        0.000 2201.576    0.000 2201.576
 38.00  1442.091  295.231    0.000  295.231       35.106 1373.476    0.000 1373.476        0.000 1943.904    0.000 1943.904
 39.00  1553.244  241.453    0.000  241.453        5.707 1250.382    0.000 1250.382        0.000 1894.241    0.000 1894.241
 40.00  1421.632  330.082    0.000  330.082        0.000 1328.638    0.000 1328.638        0.000 2190.414    0.000 2190.414
 41.00  1465.230  304.252    0.000  304.252       52.400 1196.834    0.000 1196.834        0.000 1965.627    0.000 1965.627
 42.00  1671.256   91.103    0.000   91.103       15.132 1305.244    0.000 1305.244        0.000 2078.717    0.000 2078.717
 43.00  1618.618  107.838    0.000  107.838       51.016 1215.227    0.000 1215.227        0.000 1465.767    0.000 1465.767
 44.00  1486.680  275.730    0.000  275.730       11.414 1288.300    0.000 1288.300        0.000 1767.066    0.000 1767.066
 45.00  1548.821  227.057    0.000  227.057        5.448 1257.650    0.000 1257.650        0.000 1868.908    0.000 1868.908
 46.00  1559.869  282.151    0.000  282.151       24.470 1406.459    0.000 1406.459        0.000 1881.776    0.000 1881.776
 47.00  1389.866  349.474    0.000  349.474        0.000 1342.216    0.000 1342.216        0.000 2024.534    0.000 2024.534
 48.00  1516.964  270.719    0.000  270.719       11.414 1357.481    0.000 1357.481        0.000 1912.139    0.000 1912.139
 49.00  1465.092  253.723    0.000  253.723       28.275 1370.621    0.000 1370.621        0.000 2232.636    0.000 2232.636
 50.00  1490.406  238.412    0.000  238.412       21.963 1370.275    0.000 1370.275        0.000 2269.735    0.000 2269.735
 51.00  1421.294  308.528    0.000  308.528       41.072 1303.176    0.000 1303.176        0.000 2212.231    0.000 2212.231
 52.00  1452.638  220.437    0.000  220.437       78.168 1194.356    0.000 1194.356        0.000 1871.019    0.000 1871.019
 53.00  1331.382  319.348    0.000  319.348       39.257 1257.475    0.000 1257.475        0.000 2299.794    0.000 2299.794
 54.00  1301.591  354.354    0.000  354.354        9.511 1265.434    0.000 1265.434        0.000 2063.138    0.000 2063.138
 55.00  1291.708  375.169    0.000  375.169        0.000 1239.701    0.000 1239.701        0.000 1892.930    0.000 1892.930
 56.00  1253.061  437.138    0.000  437.138        7.350 1263.744    0.000 1263.744        0.000 1868.201    0.000 1868.201
 57.00  1291.685  436.075    0.000  436.075       41.332 1303.659    0.000 1303.659        0.000 2188.606    0.000 2188.606
 58.00  1245.994  458.543    0.000  458.543       15.218 1322.123    0.000 1322.123        0.000 2147.591    0.000 2147.591
 59.00  1225.546  422.223    0.000  422.223       19.023 1299.507    0.000 1299.507        0.000 1911.334    0.000 1911.334
 60.00  1153.559  488.079    0.000  488.079       38.046 1271.789    0.000 1271.789        0.000 2202.979    0.000 2202.979
 61.00  1270.793  406.761    0.000  406.761       24.643 1283.169    0.000 1283.169        0.000 2040.221    0.000 2040.221
 62.00  1218.185  480.671    0.000  480.671       29.399 1250.957    0.000 1250.957        0.000 2010.763    0.000 2010.763
 63.00  1140.719  464.978    0.000  464.978       11.414 1185.413    0.000 1185.413        0.000 2040.923    0.000 2040.923
 64.00  1170.270  433.340    0.000  433.340       26.632 1205.944    0.000 1205.944        0.000 1992.767    0.000 1992.767
 65.00  1205.317  460.698    0.000  460.698       27.497 1312.567    0.000 1312.567        0.000 1999.203    0.000 1999.203
 66.00  1134.152  447.890    0.000  447.890       53.265 1087.700    0.000 1087.700       19.906 1924.099    0.000 1924.099
 67.00  1195.974  441.714    0.000  441.714       38.046 1155.456    0.000 1155.456        0.000 1852.527    0.000 1852.527
 68.00  1206.246  493.075    0.000  493.075        5.448 1237.477    0.000 1237.477        0.000 2226.212    0.000 2226.212
 69.00  1222.411  456.620    0.000  456.620       18.158 1299.294    0.000 1299.294        0.000 2127.587    0.000 2127.587
 70.00  1201.743  416.893    0.000  416.893       11.241 1217.360    0.000 1217.360        0.000 1998.799    0.000 1998.799
 71.00  1258.741  432.944    0.000  432.944       49.460 1193.244    0.000 1193.244        9.953 1989.350    0.000 1989.350
 72.00  1290.043  401.403    0.000  401.403       12.711 1236.864    0.000 1236.864        0.000 1938.984    0.000 1938.984
 73.00  1226.631  427.026    0.000  427.026        9.079 1208.974    0.000 1208.974        0.000 1870.517    0.000 1870.517
 74.00  1250.374  429.666    0.000  429.666        3.805 1248.753    0.000 1248.753        0.000 1910.633    0.000 1910.633
 75.00  1237.392  442.114    0.000  442.114        0.000 1340.274    0.000 1340.274        0.000 2024.635    0.000 2024.635
 76.00  1320.154  435.932    0.000  435.932        0.000 1263.752    0.000 1263.752        0.000 1962.407    0.000 1962.407
 77.00  1446.440  380.368    0.000  380.368       27.497 1325.495    0.000 1325.495        0.000 2218.167    0.000 2218.167
 78.00  1495.239  359.972    0.000  359.972      119.757 1341.962    0.000 1341.962        0.000 2259.484    0.000 2259.484
 79.00  1481.873  376.314    0.000  376.314      134.286 1290.862    0.000 1290.862        0.000 1869.717    0.000 1869.717
 80.00  1418.242  405.931    0.000  405.931      111.025 1318.405    0.000 1318.405        0.000 2008.556    0.000 2008.556
 81.00  1338.529  438.824    0.000  438.824      168.008 1386.356    0.000 1386.356        0.000 2192.724    0.000 2192.724
 82.00  1345.326  314.401    0.000  314.401       81.885 1349.350    0.000 1349.350        0.000 2131.399    0.000 2131.399
 83.00  1430.241  268.958    0.000  268.958       82.145 1295.399    0.000 1295.399        0.000 1930.841    0.000 1930.841
 84.00  1400.111  253.847    0.000  253.847       87.420 1146.853    0.000 1146.853        0.000 1722.939    0.000 1722.939
 85.00  1339.408  302.968    0.000  302.968      120.623 1150.136    0.000 1150.136        0.000 1684.737    0.000 1684.737
 86.00  1395.165  333.765    0.000  333.765       81.972 1256.452    0.000 1256.452        0.000 1860.973    0.000 1860.973
 87.00  1460.482  243.939    0.000  243.939      129.962 1044.643    0.000 1044.643        9.953 1629.645    0.000 1629.645
 88.00  1495.057  279.035    0.000  279.035      142.716 1284.402    0.000 1284.402        0.000 2003.619    0.000 2003.619
 89.00  1342.108  311.843    0.000  311.843       12.970 1230.886    0.000 1230.886        0.000 1665.127    0.000 1665.127
 90.00  1404.007  284.877    0.000  284.877       63.554 1216.102    0.000 1216.102        0.000 1920.486    0.000 1920.486
 91.00  1259.528  308.282    0.000  308.282      158.323 1044.591    0.000 1044.591       50.166 1663.322    0.000 1663.322
 92.00  1339.124  281.255    0.000  281.255       80.934 1123.583    0.000 1123.583        0.000 1893.040    0.000 1893.040
 93.00  1430.255  244.343    0.000  244.343      145.785 1184.674    0.000 1184.674        0.000 2099.437    0.000 2099.437
 94.00  1397.453  248.577    0.000  248.577       25.854 1320.946    0.000 1320.946        0.000 1914.957    0.000 1914.957
 95.00  1455.305  248.541    0.000  248.541       14.873 1340.136    0.000 1340.136        0.000 1864.789    0.000 1864.789
 96.00  1426.528  305.157    0.000  305.157        9.425 1244.896    0.000 1244.896        0.000 1937.677    0.000 1937.677
 97.00  1386.072  315.691    0.000  315.691        5.448 1375.580    0.000 1375.580        0.000 1946.417    0.000 1946.417
 98.00  1391.417  278.559    0.000  278.559       31.561 1170.716    0.000 1170.716        0.000 1936.876    0.000 1936.876
 99.00  1432.615  259.931    0.000  259.931       14.786 1276.674    0.000 1276.674        0.000 2054.698    0.000 2054.698
100.00  1404.085  262.167    0.000  262.167       18.677 1280.869    0.000 1280.869        0.000 1803.566    0.000 1803.566
101.00  1338.631  311.648    0.000  311.648       12.884 1217.224    0.000 1217.224        0.000 1644.216    0.000 1644.216
102.00  1376.846  256.400    0.000  256.400        5.448 1168.760    0.000 1168.760        0.000 1774.912    0.000 1774.912
103.00  1419.759  275.304    0.000  275.304       36.144 1367.461    0.000 1367.461        0.000 2028.854    0.000 2028.854
104.00  1400.313  293.675    0.000  293.675        0.000 1351.249    0.000 1351.249        0.000 1900.880    0.000 1900.880
105.00  1371.730  277.952    0.000  277.952       26.459 1277.236    0.000 1277.236        0.000 1744.551    0.000 1744.551
106.00  1388.295  285.339    0.000  285.339       14.613 1218.484    0.000 1218.484        0.000 1944.314    0.000 1944.314
107.00  1406.681  264.822    0.000  264.822       18.937 1329.125    0.000 1329.125        0.000 2032.176    0.000 2032.176
108.00  1448.290  282.164    0.000  282.164        3.632 1206.809    0.000 1206.809        0.000 2160.455    0.000 2160.455
109.00  1414.086  261.254    0.000  261.254        5.448 1102.312    0.000 1102.312        0.000 1664.926    0.000 1664.926
110.00  1366.651  297.829    0.000  297.829        9.511 1368.629    0.000 1368.629        0.000 2256.564    0.000 2256.564
111.00  1455.756  240.237    0.000  240.237       18.850 1307.752    0.000 1307.752        0.000 2092.693    0.000 2092.693
112.00  1472.696  220.669    0.000  220.669       14.959 1281.178    0.000 1281.178        0.000 1911.941    0.000 1911.941
113.00  1402.449  359.706    0.000  359.706       36.144 1335.906    0.000 1335.906        0.000 1884.394    0.000 1884.394
114.00  1484.552  223.422    0.000  223.422        0.000 1218.090    0.000 1218.090        0.000 1876.346    0.000 1876.346
115.00  1378.642  274.178    0.000  274.178        1.816 1199.595    0.000 1199.595        0.000 1888.818    0.000 1888.818
116.00  1406.066  226.380    0.000  226.380        0.000 1266.734    0.000 1266.734        0.000 1759.429    0.000 1759.429
117.00  1379.963  237.477    0.000  237.477       28.534 1194.923    0.000 1194.923        0.000 1940.692    0.000 1940.692
118.00  1419.473  228.543    0.000  228.543       10.981 1255.322    0.000 1255.322        0.000 2016.898    0.000 2016.898
119.00  1566.490  226.087    0.000  226.087        7.609 1347.971    0.000 1347.971        0.000 1882.786    0.000 1882.786
120.00  1482.940  193.712    0.000  193.712        9.511 1262.535    0.000 1262.535        0.000 1903.996    0.000 1903.996
121.00  1424.959  258.139    0.000  258.139        0.000 1271.580    0.000 1271.580        0.000 2085.458    0.000 2085.458
122.00  1484.859  254.322    0.000  254.322        0.000 1219.138    0.000 1219.138        0.000 1863.583    0.000 1863.583
123.00  1490.875  177.149    0.000  177.149        7.393 1211.683    0.000 1211.683        0.000 2117.927    0.000 2117.927
124.00  1371.415  205.342    0.000  205.342       51.967 1154.325    0.000 1154.325        0.000 1704.541    0.000 1704.541
125.00  1381.857  252.803    0.000  252.803        9.079 1201.575    0.000 1201.575        0.000 1780.339    0.000 1780.339
126.00  1474.773  209.375    0.000  209.375       34.241 1281.728    0.000 1281.728        0.000 2010.057    0.000 2010.057
127.00  1435.919  221.862    0.000  221.862       11.414 1334.951    0.000 1334.951        0.000 1933.653    0.000 1933.653
128.00  1414.016  271.438    0.000  271.438       41.027 1273.604    0.000 1273.604        0.000 2025.943    0.000 2025.943
129.00  1428.758  218.159    0.000  218.159       20.666 1182.420    0.000 1182.420        0.000 1741.533    0.000 1741.533
130.00  1434.457  260.741    0.000  260.741       63.900 1215.836    0.000 1215.836        0.000 1708.155    0.000 1708.155
131.00  1480.927  180.390    0.000  180.390       60.787 1199.629    0.000 1199.629        0.000 1765.764    0.000 1765.764
132.00  1504.811  187.284    0.000  187.284       19.974 1264.993    0.000 1264.993        0.000 1979.394    0.000 1979.394
133.00  1547.497  215.620    0.000  215.620       72.071 1235.995    0.000 1235.995        0.000 1915.260    0.000 1915.260
134.00  1442.309  220.040    0.000  220.040       52.746 1196.731    0.000 1196.731        0.000 1856.542    0.000 1856.542
135.00  1524.325  211.503    0.000  211.503      127.669 1192.968    0.000 1192.968        0.000 1938.275    0.000 1938.275
136.00  1466.589  227.385    0.000  227.385       73.238 1060.377    0.000 1060.377        0.000 1969.946    0.000 1969.946
137.00  1522.516  234.158    0.000  234.158       98.228 1157.870    0.000 1157.870        0.000 1936.067    0.000 1936.067
138.00  1525.841  250.506    0.000  250.506       10.895 1331.409    0.000 1331.409        0.000 1908.523    0.000 1908.523
139.00  1491.606  257.477    0.000  257.477        0.000 1379.125    0.000 1379.125        0.000 1995.682    0.000 1995.682
140.00  1503.366  256.777    0.000  256.777        3.632 1309.575    0.000 1309.575        0.000 2106.469    0.000 2106.469
141.00  1589.135  218.877    0.000  218.877       74.709 1255.098    0.000 1255.098        0.000 1935.861    0.000 1935.861
142.00  1528.256  253.094    0.000  253.094        7.263 1315.496    0.000 1315.496        0.000 2074.902    0.000 2074.902
143.00  1567.010  230.718    0.000  230.718        0.000 1301.100    0.000 1301.100        0.000 2126.169    0.000 2126.169
144.00  1584.111  219.530    0.000  219.530        0.000 1404.129    0.000 1404.129        0.000 2102.349    0.000 2102.349
145.00  1430.313  233.965    0.000  233.965        0.000 1229.849    0.000 1229.849        0.000 1742.541    0.000 1742.541
146.00  1492.737  209.187    0.000  209.187        1.816 1236.463    0.000 1236.463        0.000 1754.300    0.000 1754.300
147.00  1447.721  243.153    0.000  243.153        3.718 1221.502    0.000 1221.502        0.000 1842.167    0.000 1842.167
148.00  1445.896  234.695    0.000  234.695       56.810 1234.341    0.000 1234.341        0.000 1871.222    0.000 1871.222
149.00  1535.216  179.806    0.000  179.806        3.632 1256.528    0.000 1256.528        0.000 1690.662    0.000 1690.662
150.00  1488.055  268.378    0.000  268.378       15.218 1381.990    0.000 1381.990        0.000 1681.413    0.000 1681.413
151.00  1410.902  299.760    0.000  299.760       14.700 1304.524    0.000 1304.524        0.000 1898.067    0.000 1898.067
152.00  1350.880  299.743    0.000  299.743       14.613 1202.051    0.000 1202.051        0.000 1303.307    0.000 1303.307
153.00  1386.567  267.947    0.000  267.947        9.425 1238.232    0.000 1238.232        0.000 1785.467    0.000 1785.467
154.00  1376.582  304.819    0.000  304.819        7.350 1247.360    0.000 1247.360        0.000 1652.663    0.000 1652.663
155.00  1445.507  286.588    0.000  286.588       23.692 1288.221    0.000 1288.221        0.000 1712.180    0.000 1712.180
156.00  1292.790  330.175    0.000  330.175        5.534 1335.730    0.000 1335.730        0.000 1951.950    0.000 1951.950
157.00  1380.229  296.572    0.000  296.572        7.609 1257.612    0.000 1257.612        0.000 1640.602    0.000 1640.602
158.00  1392.122  284.052    0.000  284.052       22.655 1274.120    0.000 1274.120        0.000 1689.860    0.000 1689.860
159.00  1331.314  297.117    0.000  297.117       34.501 1307.230    0.000 1307.230        0.000 1674.778    0.000 1674.778
160.00  1376.982  249.350    0.000  249.350        1.816 1231.016    0.000 1231.016        0.000 1778.530    0.000 1778.530
161.00  1417.568  208.140    0.000  208.140       21.790 1115.279    0.000 1115.279        0.000 1571.932    0.000 1571.932
162.00  1401.247  239.976    0.000  239.976       33.117 1249.572    0.000 1249.572        0.000 1698.106    0.000 1698.106
163.00  1312.857  239.186    0.000  239.186        0.000 1286.493    0.000 1286.493        0.000 1901.086    0.000 1901.086
164.00  1302.362  330.354    0.000  330.354        0.000 1277.374    0.000 1277.374        0.000 1607.827    0.000 1607.827
165.00  1302.754  314.646    0.000  314.646        0.000 1131.023    0.000 1131.023        0.000 1561.181    0.000 1561.181
166.00  1291.132  268.203    0.000  268.203        0.000 1184.717    0.000 1184.717        0.000 1633.862    0.000 1633.862
167.00  1309.509  231.724    0.000  231.724        5.576 1156.000    0.000 1156.000        0.000 1431.790    0.000 1431.790
168.00  1423.420  228.363    0.000  228.363        0.000 1325.341    0.000 1325.341        0.000 1655.074    0.000 1655.074
169.00  1391.742  208.558    0.000  208.558       10.938 1312.478    0.000 1312.478        0.000 1908.523    0.000 1908.523
170.00  1313.853  345.634    0.000  345.634        0.000 1198.993    0.000 1198.993        0.000 1768.380    0.000 1768.380
171.00  1432.659  239.637    0.000  239.637       18.418 1286.535    0.000 1286.535        0.000 1798.436    0.000 1798.436
172.00  1370.001  255.922    0.000  255.922       22.135 1165.041    0.000 1165.041        0.000 1729.367    0.000 1729.367
173.00  1404.102  261.541    0.000  261.541       44.357 1260.896    0.000 1260.896        0.000 1912.340    0.000 1912.340
174.00  1400.003  216.468    0.000  216.468        5.448 1278.704    0.000 1278.704        0.000 1798.539    0.000 1798.539
175.00  1396.623  243.068    0.000  243.068        1.859 1242.178    0.000 1242.178        0.000 1911.737    0.000 1911.737
176.00  1338.813  206.196    0.000  206.196        0.000 1127.655    0.000 1127.655        0.000 1601.996    0.000 1601.996
177.00  1377.054  233.176    0.000  233.176        9.381 1116.840    0.000 1116.840        0.000 1739.422    0.000 1739.422
178.00  1423.352  203.061    0.000  203.061       20.147 1123.838    0.000 1123.838        0.000 1650.048    0.000 1650.048
179.00  1374.242  206.076    0.000  206.076       45.915 1088.599    0.000 1088.599        0.000 1703.835    0.000 1703.835
180.00  1390.908  233.528    0.000  233.528       55.599 1178.876    0.000 1178.876        0.000 1735.503    0.000 1735.503
181.00  1461.212  199.939    0.000  199.939      162.732 1101.539    0.000 1101.539        0.000 1894.548    0.000 1894.548
182.00  1375.369  277.989    0.000  277.989       73.022 1226.472    0.000 1226.472        0.000 1908.216    0.000 1908.216
183.00  1576.500  194.254    0.000  194.254       95.461 1090.938    0.000 1090.938        0.000 1754.704    0.000 1754.704
184.00  1495.850  245.047    0.000  245.047      112.063 1140.302    0.000 1140.302        0.000 1913.041    0.000 1913.041
185.00  1498.320  234.425    0.000  234.425       63.554 1211.649    0.000 1211.649        0.000 1732.185    0.000 1732.185
186.00  1444.798  263.953    0.000  263.953       79.679 1190.507    0.000 1190.507        0.000 1924.100    0.000 1924.100
187.00  1524.040  170.183    0.000  170.183       62.170 1193.448    0.000 1193.448        0.000 1868.203    0.000 1868.203
188.00  1402.429  209.173    0.000  209.173       19.974 1277.410    0.000 1277.410        0.000 2015.387    0.000 2015.387
189.00  1396.068  239.894    0.000  239.894       14.527 1250.907    0.000 1250.907        0.000 1877.051    0.000 1877.051
190.00  1458.025  258.287    0.000  258.287        9.079 1327.220    0.000 1327.220        0.000 2056.905    0.000 2056.905
191.00  1353.710  246.026    0.000  246.026       12.840 1181.782    0.000 1181.782        0.000 1620.594    0.000 1620.594
192.00  1313.053  275.172    0.000  275.172       27.238 1173.514    0.000 1173.514        0.000 1648.337    0.000 1648.337
193.00  1370.609  288.204    0.000  288.204       36.317 1297.172    0.000 1297.172        0.000 1846.391    0.000 1846.391
194.00  1513.775  209.460    0.000  209.460       21.790 1283.777    0.000 1283.777        0.000 2059.626    0.000 2059.626
195.00  1410.280  234.416    0.000  234.416       95.071 1177.494    0.000 1177.494        0.000 1980.099    0.000 1980.099
196.00  1384.509  318.157    0.000  318.157      153.222 1181.342    0.000 1181.342       19.906 2142.057    0.000 2142.057
197.00  1423.609  263.696    0.000  263.696       84.307 1268.028    0.000 1268.028        0.000 1782.751    0.000 1782.751
198.00  1404.397  353.841    0.000  353.841      111.026 1237.070    0.000 1237.070        0.000 1862.172    0.000 1862.172
199.00  1313.385  338.354    0.000  338.354      198.964 1128.858    0.000 1128.858      109.481 2064.148    0.000 2064.148
200.00  1361.009  260.681    0.000  260.681      179.163 1039.023    0.000 1039.023       39.811 1916.868    0.000 1916.868
201.00  1396.665  252.180    0.000  252.180      126.244 1138.724    0.000 1138.724        0.000 1742.440    0.000 1742.440
202.00  1457.357  244.288    0.000  244.288      182.576 1159.164    0.000 1159.164       49.965 1884.294    0.000 1884.294
203.00  1346.794  271.700    0.000  271.700      121.661 1173.083    0.000 1173.083       19.906 1862.373    0.000 1862.373
204.00  1377.393  264.325    0.000  264.325      194.554 1056.266    0.000 1056.266       50.166 1805.070    0.000 1805.070
205.00  1384.585  250.761    0.000  250.761      169.738 1240.749    0.000 1240.749       59.717 2110.190    0.000 2110.190
206.00  1492.141  187.933    0.000  187.933       31.345 1144.161    0.000 1144.161        0.000 1861.366    0.000 1861.366
207.00  1527.517  230.334    0.000  230.334       31.560 1271.143    0.000 1271.143        0.000 1989.548    0.000 1989.548
208.00  1326.876  317.867    0.000  317.867      115.392 1110.098    0.000 1110.098        0.000 1941.595    0.000 1941.595
209.00  1257.502  418.909    0.000  418.909      109.123 1060.507    0.000 1060.507        0.000 1550.723    0.000 1550.723
210.00  1335.393  376.918    0.000  376.918      188.328 1106.041    0.000 1106.041        0.000 1710.072    0.000 1710.072
211.00  1342.062  336.065    0.000  336.065      166.625 1187.968    0.000 1187.968       39.811 1819.350    0.000 1819.350
212.00  1322.366  437.287    0.000  437.287       80.416 1209.321    0.000 1209.321        0.000 1729.572    0.000 1729.572
213.00  1219.099  425.271    0.000  425.271      111.112 1112.330    0.000 1112.330        9.953 1525.386    0.000 1525.386
214.00  1290.080  488.404    0.000  488.404      194.638 1130.853    0.000 1130.853       69.670 1942.604    0.000 1942.604
215.00  1257.738  426.238    0.000  426.238      167.834 1153.151    0.000 1153.151       39.811 1541.571    0.000 1541.571
216.00  1189.582  473.167    0.000  473.167      106.226 1186.273    0.000 1186.273        0.000 1680.813    0.000 1680.813
217.00  1377.169  419.005    0.000  419.005      164.074 1187.228    0.000 1187.228        0.000 1710.173    0.000 1710.173
218.00  1216.672  401.076    0.000  401.076       89.062 1217.182    0.000 1217.182        0.000 1800.144    0.000 1800.144
219.00  1352.677  344.908    0.000  344.908      104.454 1230.846    0.000 1230.846        0.000 1722.938    0.000 1722.938
220.00  1301.469  393.880    0.000  393.880        9.079 1326.134    0.000 1326.134        0.000 1984.822    0.000 1984.822
221.00  1345.671  351.769    0.000  351.769       54.908 1349.479    0.000 1349.479        0.000 1948.833    0.000 1948.833
222.00  1390.734  468.446    0.000  468.446       91.354 1297.038    0.000 1297.038        0.000 1877.754    0.000 1877.754
223.00  1360.543  395.440    0.000  395.440      147.385 1176.672    0.000 1176.672        0.000 1718.409    0.000 1718.409
224.00  1395.130  402.954    0.000  402.954      118.548 1313.292    0.000 1313.292        0.000 1762.042    0.000 1762.042
225.00  1354.948  424.287    0.000  424.287      171.724 1182.038    0.000 1182.038        0.000 1911.739    0.000 1911.739
226.00  1335.840  413.491    0.000  413.491      169.132 1174.827    0.000 1174.827        0.000 1922.198    0.000 1922.198
227.00  1351.574  381.508    0.000  381.508       53.092 1168.029    0.000 1168.029        0.000 1770.686    0.000 1770.686
228.00  1420.034  357.632    0.000  357.632      177.866 1024.112    0.000 1024.112       99.729 1588.326    0.000 1588.326
229.00  1472.667  349.570    0.000  349.570      142.760 1191.214    0.000 1191.214        0.000 1875.955    0.000 1875.955
230.00  1401.536  298.431    0.000  298.431       16.343 1304.565    0.000 1304.565        0.000 1904.503    0.000 1904.503
231.00  1344.794  314.851    0.000  314.851       81.886 1253.129    0.000 1253.129        0.000 1871.226    0.000 1871.226
232.00  1466.726  336.198    0.000  336.198       18.158 1275.785    0.000 1275.785        0.000 1903.198    0.000 1903.198
233.00  1310.883  346.144    0.000  346.144       30.956 1300.989    0.000 1300.989        0.000 1743.954    0.000 1743.954
234.00  1406.636  350.869    0.000  350.869       74.449 1340.110    0.000 1340.110        0.000 1980.405    0.000 1980.405
235.00  1282.324  414.523    0.000  414.523       10.895 1308.892    0.000 1308.892        0.000 2246.715    0.000 2246.715
236.00  1343.015  388.584    0.000  388.584        1.902 1336.605    0.000 1336.605        0.000 1982.412    0.000 1982.412
237.00  1286.425  411.645    0.000  411.645       81.842 1255.244    0.000 1255.244        0.000 1868.412    0.000 1868.412
238.00  1229.616  377.803    0.000  377.803       29.269 1222.391    0.000 1222.391        0.000 1817.443    0.000 1817.443
239.00  1470.923  241.574    0.000  241.574        5.448 1257.997    0.000 1257.997        0.000 1648.238    0.000 1648.238
240.00  1269.181  354.201    0.000  354.201       51.404 1229.115    0.000 1229.115        0.000 1553.033    0.000 1553.033
241.00  1362.731  304.202    0.000  304.202        9.251 1271.014    0.000 1271.014        0.000 1558.566    0.000 1558.566
242.00  1442.223  283.458    0.000  283.458       85.431 1208.928    0.000 1208.928        0.000 1954.564    0.000 1954.564
243.00  1487.406  231.637    0.000  231.637       43.752 1352.451    0.000 1352.451        0.000 1917.163    0.000 1917.163
244.00  1513.971  285.350    0.000  285.350       60.960 1362.534    0.000 1362.534        0.000 2111.698    0.000 2111.698
245.00  1524.919  292.523    0.000  292.523       37.133 1501.170    0.000 1501.170        0.000 2142.656    0.000 2142.656
246.00  1500.733  320.206    0.000  320.206       60.740 1442.081    0.000 1442.081        0.000 1950.340    0.000 1950.340
247.00  1454.262  301.153    0.000  301.153       68.134 1315.794    0.000 1315.794        0.000 1939.682    0.000 1939.682
248.00  1436.957  335.892    0.000  335.892       17.034 1438.670    0.000 1438.670        0.000 2311.052    0.000 2311.052
249.00  1346.973  421.249    0.000  421.249      111.410 1446.060    0.000 1446.060        0.000 1994.469    0.000 1994.469
250.00  1440.755  350.120    0.000  350.120       61.347 1486.616    0.000 1486.616        0.000 2285.216    0.000 2285.216
251.00  1425.311  339.882    0.000  339.882       51.660 1438.455    0.000 1438.455        0.000 2079.626    0.000 2079.626
252.00  1540.452  207.911    0.000  207.911      190.309 1330.672    0.000 1330.672        0.000 2249.325    0.000 2249.325
253.00  1488.167  212.543    0.000  212.543       35.710 1191.718    0.000 1191.718        0.000 1674.377    0.000 1674.377
254.00  1453.080  246.012    0.000  246.012        1.859 1259.682    0.000 1259.682        0.000 1717.607    0.000 1717.607
255.00  1434.558  322.179    0.000  322.179        3.805 1365.300    0.000 1365.300        0.000 2044.844    0.000 2044.844
256.00  1395.413  256.262    0.000  256.262       23.692 1239.361    0.000 1239.361        0.000 1849.305    0.000 1849.305
257.00  1409.552  292.565    0.000  292.565       17.121 1342.900    0.000 1342.900        0.000 2069.672    0.000 2069.672
258.00  1498.761  214.641    0.000  214.641       67.441 1285.962    0.000 1285.962        0.000 1846.386    0.000 1846.386
259.00  1565.709  239.825    0.000  239.825       43.191 1413.112    0.000 1413.112        0.000 2053.182    0.000 2053.182
260.00  1541.423  222.911    0.000  222.911       18.764 1447.185    0.000 1447.185        0.000 2071.279    0.000 2071.279
261.00  1511.405  183.945    0.000  183.945       32.685 1326.695    0.000 1326.695        0.000 1809.091    0.000 1809.091
262.00  1437.915  257.399    0.000  257.399       36.144 1310.483    0.000 1310.483        0.000 1988.342    0.000 1988.342
263.00  1290.110  303.565    0.000  303.565       37.008 1231.368    0.000 1231.368        0.000 1791.398    0.000 1791.398
264.00  1381.346  283.060    0.000  283.060       11.241 1297.820    0.000 1297.820        0.000 1868.709    0.000 1868.709
265.00  1386.669  265.595    0.000  265.595      111.281 1205.125    0.000 1205.125        0.000 1878.662    0.000 1878.662
266.00  1405.386  237.426    0.000  237.426       33.117 1387.907    0.000 1387.907        0.000 2032.775    0.000 2032.775
267.00  1390.574  264.896    0.000  264.896       71.594 1281.253    0.000 1281.253        0.000 1959.489    0.000 1959.489
268.00  1386.057  288.933    0.000  288.933      157.845 1259.210    0.000 1259.210        0.000 2184.986    0.000 2184.986
269.00  1497.520  239.546    0.000  239.546      235.709 1215.377    0.000 1215.377        0.000 2258.073    0.000 2258.073
270.00  1542.420  245.702    0.000  245.702       99.650 1382.549    0.000 1382.549        0.000 2377.602    0.000 2377.602
271.00  1535.145  225.065    0.000  225.065       53.264 1386.005    0.000 1386.005        0.000 2034.382    0.000 2034.382
272.00  1491.574  238.946    0.000  238.946       75.397 1355.969    0.000 1355.969        0.000 1943.607    0.000 1943.607
273.00  1512.559  260.645    0.000  260.645        3.805 1468.818    0.000 1468.818        0.000 1972.062    0.000 1972.062
274.00  1517.722  297.011    0.000  297.011        0.000 1484.847    0.000 1484.847        0.000 2275.968    0.000 2275.968
275.00  1473.139  283.033    0.000  283.033       16.429 1331.503    0.000 1331.503        0.000 1866.702    0.000 1866.702
276.00  1485.212  231.263    0.000  231.263       14.786 1377.503    0.000 1377.503        0.000 1642.911    0.000 1642.911
277.00  1440.395  271.473    0.000  271.473       49.027 1343.475    0.000 1343.475        0.000 1794.217    0.000 1794.217
278.00  1462.489  300.660    0.000  300.660       11.370 1480.262    0.000 1480.262        0.000 2073.692    0.000 2073.692
279.00  1505.245  302.088    0.000  302.088       97.623 1366.814    0.000 1366.814        0.000 1954.962    0.000 1954.962
280.00  1433.261  356.892    0.000  356.892      108.172 1335.308    0.000 1335.308        0.000 1948.031    0.000 1948.031
281.00  1579.901  262.100    0.000  262.100       58.107 1496.051    0.000 1496.051        0.000 2174.833    0.000 2174.833
282.00  1430.928  305.931    0.000  305.931       22.482 1353.106    0.000 1353.106        0.000 1858.951    0.000 1858.951
283.00  1628.180  207.898    0.000  207.898      143.710 1392.236    0.000 1392.236        0.000 1953.154    0.000 1953.154
284.00  1582.038  252.824    0.000  252.824       85.517 1378.322    0.000 1378.322        0.000 1919.983    0.000 1919.983
285.00  1649.955  245.354    0.000  245.354      120.320 1330.103    0.000 1330.103        0.000 1999.094    0.000 1999.094
286.00  1578.235  298.568    0.000  298.568       28.016 1471.051    0.000 1471.051        0.000 2021.114    0.000 2021.114
287.00  1577.568  313.296    0.000  313.296       45.221 1398.731    0.000 1398.731        0.000 2048.669    0.000 2048.669
288.00  1451.186  438.789    0.000  438.789      132.987 1366.387    0.000 1366.387       19.906 2092.900    0.000 2092.900
289.00  1611.906  305.651    0.000  305.651       74.492 1504.210    0.000 1504.210        0.000 2253.953    0.000 2253.953
290.00  1566.527  313.344    0.000  313.344       66.062 1298.208    0.000 1298.208        0.000 1937.573    0.000 1937.573
291.00  1563.774  313.967    0.000  313.967       69.045 1318.349    0.000 1318.349        0.000 2085.755    0.000 2085.755
292.00  1506.744  372.792    0.000  372.792       64.505 1366.943    0.000 1366.943        0.000 1878.658    0.000 1878.658
293.00  1462.162  345.044    0.000  345.044       25.422 1395.604    0.000 1395.604        0.000 1962.802    0.000 1962.802
294.00  1487.142  276.888    0.000  276.888       11.240 1375.979    0.000 1375.979        0.000 2117.524    0.000 2117.524
295.00  1478.142  376.971    0.000  376.971       53.004 1348.654    0.000 1348.654        0.000 2173.519    0.000 2173.519
296.00  1464.231  275.208    0.000  275.208       22.610 1398.592    0.000 1398.592        0.000 1971.754    0.000 1971.754
297.00  1556.923  253.750    0.000  253.750       47.731 1392.200    0.000 1392.200        0.000 2130.096    0.000 2130.096
298.00  1636.017  230.282    0.000  230.282       15.218 1478.188    0.000 1478.188        0.000 2172.519    0.000 2172.519
299.00  1628.836  197.935    0.000  197.935       70.082 1445.202    0.000 1445.202        0.000 2158.745    0.000 2158.745
300.00  1622.881  248.520    0.000  248.520      116.471 1344.680    0.000 1344.680        0.000 1965.624    0.000 1965.624
301.00  1589.621  281.070    0.000  281.070      122.610 1287.754    0.000 1287.754        0.000 2097.021    0.000 2097.021
302.00  1608.648  291.216    0.000  291.216      122.049 1292.283    0.000 1292.283        0.000 2062.633    0.000 2062.633
303.00  1593.293  311.563    0.000  311.563      109.119 1376.642    0.000 1376.642        0.000 2230.027    0.000 2230.027
304.00  1730.699  220.953    0.000  220.953       98.314 1426.486    0.000 1426.486        0.000 2257.772    0.000 2257.772
305.00  1539.790  253.752    0.000  253.752      232.469 1293.586    0.000 1293.586       39.811 1853.028    0.000 1853.028
306.00  1546.532  296.126    0.000  296.126       96.066 1293.109    0.000 1293.109        0.000 1837.543    0.000 1837.543
307.00  1388.635  277.971    0.000  277.971      118.462 1237.295    0.000 1237.295        0.000 2078.222    0.000 2078.222
308.00  1513.357  226.047    0.000  226.047      146.043 1229.859    0.000 1229.859        0.000 2168.096    0.000 2168.096
309.00  1526.246  310.676    0.000  310.676       40.813 1339.367    0.000 1339.367        0.000 2149.500    0.000 2149.500
310.00  1431.114  270.823    0.000  270.823      104.106 1270.722    0.000 1270.722        0.000 1991.061    0.000 1991.061
311.00  1469.482  278.510    0.000  278.510       18.591 1322.335    0.000 1322.335        0.000 2090.485    0.000 2090.485
312.00  1562.077  178.227    0.000  178.227       76.436 1345.986    0.000 1345.986        0.000 1835.835    0.000 1835.835
313.00  1596.115  197.708    0.000  197.708       28.534 1212.732    0.000 1212.732        0.000 1224.185    0.000 1224.185
314.00  1476.653  304.157    0.000  304.157        1.816 1306.554    0.000 1306.554        0.000 1970.548    0.000 1970.548
315.00  1675.776  201.666    0.000  201.666       74.276 1342.827    0.000 1342.827        0.000 1390.775    0.000 1390.775
316.00  1562.462  184.684    0.000  184.684       10.981 1204.779    0.000 1204.779        0.000 1405.649    0.000 1405.649
317.00  1567.491  208.290    0.000  208.290      104.022 1087.622    0.000 1087.622        0.000 1541.173    0.000 1541.173
318.00  1407.221  330.836    0.000  330.836      102.984 1102.227    0.000 1102.227        0.000 1572.842    0.000 1572.842
319.00  1398.308  387.822    0.000  387.822      127.108 1171.015    0.000 1171.015        9.953 1581.892    0.000 1581.892
320.00  1365.511  373.033    0.000  373.033       41.764 1291.433    0.000 1291.433        0.000 1736.813    0.000 1736.813
321.00  1344.249  385.667    0.000  385.667       58.928 1229.995    0.000 1229.995        0.000 1755.413    0.000 1755.413
322.00  1397.561  397.621    0.000  397.621      128.361 1249.667    0.000 1249.667        0.000 1798.845    0.000 1798.845
323.00  1560.698  313.612    0.000  313.612       75.833 1321.428    0.000 1321.428        0.000 1960.296    0.000 1960.296
324.00  1527.848  336.462    0.000  336.462      100.736 1313.903    0.000 1313.903        0.000 1600.085    0.000 1600.085
325.00  1458.396  330.973    0.000  330.973      182.102 1341.999    0.000 1341.999        0.000 2075.501    0.000 2075.501
326.00  1545.765  322.024    0.000  322.024      129.530 1424.285    0.000 1424.285        0.000 2103.961    0.000 2103.961
327.00  1359.624  377.403    0.000  377.403      160.831 1348.057    0.000 1348.057        0.000 1893.542    0.000 1893.542
328.00  1315.990  420.067    0.000  420.067      109.037 1377.201    0.000 1377.201        0.000 1990.056    0.000 1990.056
329.00  1554.347  308.496    0.000  308.496       53.524 1316.540    0.000 1316.540        0.000 1978.188    0.000 1978.188
330.00  1399.204  317.998    0.000  317.998      104.886 1248.574    0.000 1248.574        0.000 1846.388    0.000 1846.388
331.00  1478.958  272.008    0.000  272.008      171.162 1234.144    0.000 1234.144        0.000 1979.502    0.000 1979.502
332.00  1435.797  323.102    0.000  323.102      181.065 1316.790    0.000 1316.790        0.000 2090.682    0.000 2090.682
333.00  1435.036  309.751    0.000  309.751       78.686 1244.076    0.000 1244.076        0.000 1690.762    0.000 1690.762
334.00  1523.200  266.463    0.000  266.463      151.319 1214.630    0.000 1214.630        0.000 1949.935    0.000 1949.935
335.00  1406.745  447.104    0.000  447.104      135.496 1181.816    0.000 1181.816        0.000 2012.869    0.000 2012.869
336.00  1555.164  296.517    0.000  296.517      171.250 1253.503    0.000 1253.503        0.000 1838.349    0.000 1838.349
337.00  1528.971  311.705    0.000  311.705      133.939 1292.807    0.000 1292.807        0.000 1833.121    0.000 1833.121
338.00  1376.810  308.337    0.000  308.337      185.949 1223.973    0.000 1223.973        0.000 1902.586    0.000 1902.586
339.00  1469.318  284.586    0.000  284.586      182.576 1351.604    0.000 1351.604        0.000 2228.019    0.000 2228.019
340.00  1491.610  299.921    0.000  299.921      182.056 1350.874    0.000 1350.874        0.000 1885.199    0.000 1885.199
341.00  1568.307  227.615    0.000  227.615      289.279 1284.203    0.000 1284.203       29.858 2102.649    0.000 2102.649
342.00  1616.727  318.006    0.000  318.006       93.645 1300.066    0.000 1300.066        0.000 2091.991    0.000 2091.991
343.00  1500.563  221.376    0.000  221.376       99.351 1331.023    0.000 1331.023        0.000 1958.383    0.000 1958.383
344.00  1512.377  270.332    0.000  270.332      134.631 1342.175    0.000 1342.175        9.953 2109.484    0.000 2109.484
345.00  1368.477  249.390    0.000  249.390      148.639 1214.941    0.000 1214.941        0.000 1919.881    0.000 1919.881
346.00  1467.796  383.283    0.000  383.283      165.846 1348.535    0.000 1348.535        0.000 2211.024    0.000 2211.024
347.00  1326.274  306.171    0.000  306.171      204.757 1159.001    0.000 1159.001       89.575 1874.042    0.000 1874.042
348.00  1384.505  330.124    0.000  330.124      111.371 1270.107    0.000 1270.107       29.858 1992.564    0.000 1992.564
349.00  1449.509  331.638    0.000  331.638      171.986 1378.285    0.000 1378.285        0.000 2110.092    0.000 2110.092
350.00  1353.723  311.743    0.000  311.743      167.835 1274.694    0.000 1274.694       49.764 2011.467    0.000 2011.467
351.00  1406.992  351.682    0.000  351.682      186.253 1349.182    0.000 1349.182       29.858 2295.473    0.000 2295.473
352.00  1397.907  379.203    0.000  379.203      153.913 1300.243    0.000 1300.243        0.000 2177.145    0.000 2177.145
353.00  1272.956  371.880    0.000  371.880      233.983 1132.893    0.000 1132.893        0.000 1894.551    0.000 1894.551
354.00  1373.690  364.502    0.000  364.502      107.480 1262.333    0.000 1262.333        0.000 1864.792    0.000 1864.792
355.00  1438.206  302.653    0.000  302.653      114.830 1216.577    0.000 1216.577        0.000 1779.328    0.000 1779.328
356.00  1332.653  351.945    0.000  351.945      222.742 1210.443    0.000 1210.443       39.811 1914.551    0.000 1914.551
357.00  1329.627  397.478    0.000  397.478      167.576 1303.530    0.000 1303.530        0.000 2010.464    0.000 2010.464
358.00  1290.039  398.729    0.000  398.729      138.565 1297.174    0.000 1297.174        0.000 1912.038    0.000 1912.038
359.00  1347.759  280.230    0.000  280.230       81.453 1111.952    0.000 1111.952        0.000 1768.980    0.000 1768.980
360.00  1370.332  343.380    0.000  343.380       72.807 1292.760    0.000 1292.760        0.000 1681.516    0.000 1681.516
361.00  1326.442  409.799    0.000  409.799       28.534 1310.103    0.000 1310.103        0.000 1942.499    0.000 1942.499
362.00  1418.356  395.288    0.000  395.288       62.689 1279.541    0.000 1279.541        0.000 2211.732    0.000 2211.732
363.00  1493.559  318.747    0.000  318.747      111.199 1339.363    0.000 1339.363        0.000 2104.256    0.000 2104.256
364.00  1319.224  403.308    0.000  403.308      147.256 1383.333    0.000 1383.333        0.000 2199.765    0.000 2199.765
365.00  1413.418  388.616    0.000  388.616      132.556 1306.168    0.000 1306.168        0.000 1936.571    0.000 1936.571
366.00  1251.833  478.898    0.000  478.898       69.348 1266.303    0.000 1266.303        0.000 1916.663    0.000 1916.663
367.00  1332.474  527.117    0.000  527.117       65.803 1354.413    0.000 1354.413        0.000 1921.086    0.000 1921.086
368.00  1284.284  471.716    0.000  471.716       54.475 1169.596    0.000 1169.596        0.000 1822.566    0.000 1822.566
369.00  1184.624  465.464    0.000  465.464      137.398 1225.056    0.000 1225.056        0.000 1772.397    0.000 1772.397
370.00  1293.953  433.242    0.000  433.242      139.473 1212.780    0.000 1212.780        0.000 1888.614    0.000 1888.614
371.00  1362.439  415.902    0.000  415.902       97.796 1165.954    0.000 1165.954        0.000 1671.159    0.000 1671.159
372.00  1298.733  405.403    0.000  405.403       38.046 1318.919    0.000 1318.919        0.000 1986.534    0.000 1986.534
373.00  1304.516  372.024    0.000  372.024       11.414 1304.393    0.000 1304.393        0.000 1932.850    0.000 1932.850
374.00  1392.449  267.888    0.000  267.888       66.148 1262.023    0.000 1262.023        0.000 1913.948    0.000 1913.948
375.00  1451.335  260.229    0.000  260.229      158.971 1257.954    0.000 1257.954        0.000 2060.323    0.000 2060.323
376.00  1417.776  264.381    0.000  264.381      122.180 1251.517    0.000 1251.517        0.000 2189.912    0.000 2189.912
377.00  1341.100  315.620    0.000  315.620       78.600 1171.397    0.000 1171.397        0.000 1847.792    0.000 1847.792
378.00  1386.071  327.393    0.000  327.393       96.758 1172.747    0.000 1172.747        0.000 1919.583    0.000 1919.583
379.00  1333.229  291.724    0.000  291.724      119.845 1208.326    0.000 1208.326        0.000 1824.375    0.000 1824.375
380.00  1577.969  250.680    0.000  250.680      163.685 1192.201    0.000 1192.201        0.000 1837.243    0.000 1837.243
381.00  1480.177  297.260    0.000  297.260      142.500 1237.298    0.000 1237.298        0.000 1926.723    0.000 1926.723
382.00  1429.769  336.930    0.000  336.930      149.590 1312.528    0.000 1312.528        0.000 2014.690    0.000 2014.690
383.00  1428.114  367.504    0.000  367.504      120.364 1241.103    0.000 1241.103        9.953 1873.238    0.000 1873.238
384.00  1445.438  281.671    0.000  281.671      112.409 1171.446    0.000 1171.446        0.000 1849.908    0.000 1849.908
385.00  1277.775  433.369    0.000  433.369        0.000 1285.588    0.000 1285.588        0.000 1836.240    0.000 1836.240
386.00  1338.801  330.632    0.000  330.632       81.280 1198.910    0.000 1198.910        0.000 1847.600    0.000 1847.600
387.00  1379.407  328.428    0.000  328.428       72.979 1190.210    0.000 1190.210        0.000 1958.585    0.000 1958.585
388.00  1377.937  324.779    0.000  324.779       29.399 1285.330    0.000 1285.330        0.000 1897.562    0.000 1897.562
389.00  1428.347  330.266    0.000  330.266       32.945 1365.350    0.000 1365.350        0.000 2127.280    0.000 2127.280
390.00  1494.062  378.729    0.000  378.729       76.870 1355.504    0.000 1355.504        0.000 2162.374    0.000 2162.374
391.00  1446.402  350.815    0.000  350.815       34.674 1223.159    0.000 1223.159        0.000 2007.648    0.000 2007.648
392.00  1449.928  365.735    0.000  365.735       63.641 1312.217    0.000 1312.217        0.000 2037.101    0.000 2037.101
393.00  1406.374  446.847    0.000  446.847       32.685 1379.878    0.000 1379.878        0.000 2075.307    0.000 2075.307
394.00  1335.829  500.254    0.000  500.254        1.816 1370.444    0.000 1370.444        0.000 1861.671    0.000 1861.671
395.00  1288.993  425.282    0.000  425.282        0.000 1318.560    0.000 1318.560        0.000 1920.781    0.000 1920.781
396.00  1386.965  437.739    0.000  437.739       14.527 1368.283    0.000 1368.283        0.000 1778.629    0.000 1778.629
397.00  1444.485  375.118    0.000  375.118       14.700 1431.744    0.000 1431.744        0.000 1895.548    0.000 1895.548
398.00  1412.914  417.048    0.000  417.048       30.869 1423.753    0.000 1423.753        0.000 1872.627    0.000 1872.627
399.00  1521.396  373.018    0.000  373.018       94.078 1398.422    0.000 1398.422        0.000 1952.854    0.000 1952.854
400.00  1530.630  338.820    0.000  338.820       55.080 1355.621    0.000 1355.621        0.000 1972.763    0.000 1972.763
401.00  1538.363  450.503    0.000  450.503       16.343 1425.495    0.000 1425.495        0.000 2042.936    0.000 2042.936
402.00  1456.557  388.659    0.000  388.659       79.119 1292.636    0.000 1292.636        0.000 1830.712    0.000 1830.712
403.00  1562.406  329.965    0.000  329.965      100.951 1338.376    0.000 1338.376        0.000 2023.733    0.000 2023.733
404.00  1517.500  333.858    0.000  333.858       45.396 1361.291    0.000 1361.291        0.000 1935.767    0.000 1935.767
405.00  1393.505  406.680    0.000  406.680        1.902 1321.206    0.000 1321.206        0.000 1740.932    0.000 1740.932
406.00  1361.131  467.636    0.000  467.636       16.429 1377.157    0.000 1377.157        0.000 1704.543    0.000 1704.543
407.00  1399.019  513.519    0.000  513.519        0.000 1431.897    0.000 1431.897        0.000 1805.781    0.000 1805.781
408.00  1313.350  537.293    0.000  537.293        1.816 1354.588    0.000 1354.588        0.000 1821.257    0.000 1821.257
409.00  1312.562  492.269    0.000  492.269        0.000 1469.206    0.000 1469.206        0.000 1973.872    0.000 1973.872
410.00  1306.583  488.607    0.000  488.607        3.632 1323.763    0.000 1323.763        0.000 1965.929    0.000 1965.929
411.00  1355.384  454.962    0.000  454.962        0.000 1483.383    0.000 1483.383        0.000 1944.917    0.000 1944.917
412.00  1429.674  434.186    0.000  434.186        0.000 1385.541    0.000 1385.541        0.000 1930.837    0.000 1930.837
413.00  1326.486  501.516    0.000  501.516        1.816 1462.240    0.000 1462.240        0.000 2166.085    0.000 2166.085
414.00  1309.525  459.099    0.000  459.099        0.000 1269.760    0.000 1269.760        0.000 1818.841    0.000 1818.841
415.00  1283.505  397.309    0.000  397.309        1.816 1340.404    0.000 1340.404        0.000 1888.612    0.000 1888.612
416.00  1324.409  405.634    0.000  405.634        0.000 1284.157    0.000 1284.157        0.000 1897.360    0.000 1897.360
417.00  1324.663  417.269    0.000  417.269        5.448 1347.319    0.000 1347.319        0.000 2086.062    0.000 2086.062
418.00  1226.672  461.642    0.000  461.642        7.263 1289.219    0.000 1289.219        0.000 1819.749    0.000 1819.749
419.00  1292.281  428.977    0.000  428.977        7.263 1362.198    0.000 1362.198        0.000 1926.721    0.000 1926.721
420.00  1231.351  525.588    0.000  525.588       10.895 1383.858    0.000 1383.858        0.000 1859.060    0.000 1859.060
421.00  1275.846  447.110    0.000  447.110       16.343 1297.048    0.000 1297.048        0.000 1741.236    0.000 1741.236
422.00  1337.615  424.282    0.000  424.282        0.000 1319.647    0.000 1319.647        0.000 1909.626    0.000 1909.626
423.00  1327.181  382.870    0.000  382.870       23.779 1388.054    0.000 1388.054        0.000 2049.170    0.000 2049.170
424.00  1299.593  401.950    0.000  401.950        0.000 1269.548    0.000 1269.548        0.000 1876.954    0.000 1876.954
425.00  1280.142  449.319    0.000  449.319        9.079 1336.171    0.000 1336.171        0.000 1852.928    0.000 1852.928
426.00  1260.290  470.250    0.000  470.250        1.816 1333.915    0.000 1333.915        0.000 1660.905    0.000 1660.905
427.00  1303.320  471.367    0.000  471.367        7.263 1405.394    0.000 1405.394        0.000 2009.763    0.000 2009.763
428.00  1337.095  413.092    0.000  413.092        0.000 1428.690    0.000 1428.690        0.000 1988.647    0.000 1988.647
429.00  1302.824  513.055    0.000  513.055       30.177 1356.929    0.000 1356.929        0.000 2002.222    0.000 2002.222
430.00  1374.320  391.792    0.000  391.792        1.902 1401.671    0.000 1401.671        0.000 1823.371    0.000 1823.371
431.00  1273.876  414.319    0.000  414.319       11.414 1412.953    0.000 1412.953        0.000 2052.787    0.000 2052.787
432.00  1249.733  465.103    0.000  465.103       28.405 1395.182    0.000 1395.182        0.000 2114.816    0.000 2114.816
433.00  1235.405  494.701    0.000  494.701        5.448 1382.159    0.000 1382.159        0.000 1992.160    0.000 1992.160
434.00  1271.867  421.316    0.000  421.316       18.937 1283.202    0.000 1283.202        0.000 1946.319    0.000 1946.319
435.00  1328.458  403.284    0.000  403.284        9.511 1390.469    0.000 1390.469        0.000 2185.290    0.000 2185.290
436.00  1211.293  491.378    0.000  491.378        0.000 1294.876    0.000 1294.876        0.000 1949.338    0.000 1949.338
437.00  1181.533  466.048    0.000  466.048       21.790 1329.203    0.000 1329.203        0.000 2236.966    0.000 2236.966
438.00  1252.815  373.333    0.000  373.333        0.000 1416.890    0.000 1416.890        0.000 2115.722    0.000 2115.722
439.00  1413.565  370.389    0.000  370.389        0.000 1356.655    0.000 1356.655        0.000 2067.263    0.000 2067.263
440.00  1188.143  496.842    0.000  496.842        7.609 1357.876    0.000 1357.876        0.000 2028.157    0.000 2028.157
441.00  1298.544  364.334    0.000  364.334        1.902 1308.923    0.000 1308.923        0.000 1958.683    0.000 1958.683
442.00  1327.203  329.505    0.000  329.505        0.000 1314.581    0.000 1314.581        0.000 1765.354    0.000 1765.354
443.00  1333.777  324.539    0.000  324.539        3.632 1220.251    0.000 1220.251        0.000 1695.991    0.000 1695.991
444.00  1237.419  381.105    0.000  381.105        7.263 1283.766    0.000 1283.766        0.000 1727.658    0.000 1727.658
445.00  1149.350  433.716    0.000  433.716        1.816 1197.909    0.000 1197.909        0.000 1718.109    0.000 1718.109
446.00  1285.298  363.385    0.000  363.385        9.079 1251.171    0.000 1251.171        0.000 1825.076    0.000 1825.076
447.00  1095.198  544.933    0.000  544.933       13.143 1376.474    0.000 1376.474        0.000 1894.251    0.000 1894.251
448.00  1121.125  521.487    0.000  521.487       10.895 1431.240    0.000 1431.240        0.000 2126.876    0.000 2126.876
449.00  1100.093  532.838    0.000  532.838        1.816 1308.021    0.000 1308.021        0.000 2066.153    0.000 2066.153
450.00  1253.494  412.094    0.000  412.094        3.718 1397.479    0.000 1397.479        0.000 2214.245    0.000 2214.245
451.00  1256.437  463.144    0.000  463.144       18.590 1417.924    0.000 1417.924        0.000 2225.906    0.000 2225.906
452.00  1149.957  486.109    0.000  486.109        7.350 1351.216    0.000 1351.216        0.000 1963.814    0.000 1963.814
453.00  1220.663  442.983    0.000  442.983       27.929 1364.096    0.000 1364.096        0.000 2057.210    0.000 2057.210
454.00  1113.257  523.653    0.000  523.653        9.166 1329.299    0.000 1329.299        0.000 1823.373    0.000 1823.373
455.00  1117.513  504.588    0.000  504.588        7.436 1297.041    0.000 1297.041        0.000 1810.803    0.000 1810.803
456.00  1153.334  496.235    0.000  496.235       22.308 1382.602    0.000 1382.602        0.000 1969.345    0.000 1969.345
457.00  1199.350  458.307    0.000  458.307        0.000 1296.739    0.000 1296.739        0.000 1894.747    0.000 1894.747
458.00  1296.423  479.886    0.000  479.886        0.000 1372.315    0.000 1372.315        0.000 1858.156    0.000 1858.156
459.00  1214.370  433.911    0.000  433.911        0.000 1349.183    0.000 1349.183        0.000 2310.351    0.000 2310.351
460.00  1042.150  531.743    0.000  531.743        0.000 1280.872    0.000 1280.872        0.000 1918.977    0.000 1918.977
461.00  1177.819  517.629    0.000  517.629        3.805 1301.931    0.000 1301.931        0.000 1949.440    0.000 1949.440
462.00  1069.772  543.613    0.000  543.613        0.000 1260.730    0.000 1260.730        0.000 1829.905    0.000 1829.905
463.00  1147.500  428.966    0.000  428.966        7.609 1238.204    0.000 1238.204        0.000 1601.694    0.000 1601.694
464.00  1205.972  426.393    0.000  426.393        0.000 1190.163    0.000 1190.163        0.000 1541.572    0.000 1541.572
465.00  1205.535  446.476    0.000  446.476       13.316 1308.679    0.000 1308.679        0.000 1689.664    0.000 1689.664
466.00  1086.119  501.571    0.000  501.571        3.718 1295.101    0.000 1295.101        0.000 1757.625    0.000 1757.625
467.00  1002.154  576.300    0.000  576.300        0.000 1291.640    0.000 1291.640        0.000 1983.019    0.000 1983.019
468.00  1247.026  414.665    0.000  414.665        0.000 1253.295    0.000 1253.295        0.000 1828.400    0.000 1828.400
469.00  1200.620  415.868    0.000  415.868       11.414 1260.293    0.000 1260.293        0.000 2032.475    0.000 2032.475
470.00  1166.732  471.570    0.000  471.570       20.925 1240.274    0.000 1240.274        0.000 1985.732    0.000 1985.732
471.00  1183.992  483.328    0.000  483.328        0.000 1170.413    0.000 1170.413        0.000 1823.170    0.000 1823.170
472.00  1247.618  354.641    0.000  354.641        0.000 1271.402    0.000 1271.402        0.000 1884.996    0.000 1884.996
473.00  1186.112  385.695    0.000  385.695       25.681 1245.384    0.000 1245.384        0.000 1872.634    0.000 1872.634
474.00  1193.375  411.469    0.000  411.469        3.718 1123.891    0.000 1123.891        0.000 1622.101    0.000 1622.101
475.00  1295.798  369.543    0.000  369.543       27.667 1148.275    0.000 1148.275        0.000 1632.761    0.000 1632.761
476.00  1319.941  406.823    0.000  406.823        0.000 1150.054    0.000 1150.054        0.000 1749.681    0.000 1749.681
477.00  1312.991  397.275    0.000  397.275        0.000 1201.109    0.000 1201.109        0.000 1789.389    0.000 1789.389
478.00  1110.072  490.964    0.000  490.964        0.000 1234.700    0.000 1234.700        0.000 1852.123    0.000 1852.123
479.00  1135.212  386.382    0.000  386.382        0.000 1302.148    0.000 1302.148        0.000 1863.786    0.000 1863.786
480.00  1220.969  377.896    0.000  377.896        0.000 1230.036    0.000 1230.036        0.000 1717.309    0.000 1717.309
481.00  1270.289  351.101    0.000  351.101        0.000 1198.562    0.000 1198.562        0.000 1670.462    0.000 1670.462
482.00  1204.537  426.506    0.000  426.506        7.350 1279.833    0.000 1279.833        0.000 2028.557    0.000 2028.557
483.00  1175.555  449.525    0.000  449.525        0.000 1253.026    0.000 1253.026        0.000 1667.138    0.000 1667.138
484.00  1165.483  486.388    0.000  486.388        5.707 1342.353    0.000 1342.353        0.000 1859.061    0.000 1859.061
485.00  1219.680  398.641    0.000  398.641       42.802 1196.271    0.000 1196.271        0.000 1521.473    0.000 1521.473
486.00  1187.798  482.580    0.000  482.580        7.350 1302.882    0.000 1302.882        0.000 2002.019    0.000 2002.019
487.00  1126.454  503.089    0.000  503.089        0.000 1263.714    0.000 1263.714        0.000 1564.600    0.000 1564.600
488.00  1262.583  402.380    0.000  402.380       82.275 1303.828    0.000 1303.828        0.000 2048.865    0.000 2048.865
489.00  1187.487  504.738    0.000  504.738       16.343 1299.809    0.000 1299.809        0.000 1948.635    0.000 1948.635
490.00  1187.485  447.430    0.000  447.430       14.527 1382.818    0.000 1382.818        0.000 2074.200    0.000 2074.200
491.00  1152.943  456.103    0.000  456.103        0.000 1348.062    0.000 1348.062        0.000 1891.029    0.000 1891.029
492.00  1140.087  475.017    0.000  475.017       18.979 1303.749    0.000 1303.749        0.000 1852.024    0.000 1852.024
493.00  1075.655  590.316    0.000  590.316        1.902 1353.760    0.000 1353.760        0.000 2210.216    0.000 2210.216
494.00  1159.456  468.644    0.000  468.644        3.805 1453.247    0.000 1453.247        0.000 2151.309    0.000 2151.309
495.00  1207.771  394.118    0.000  394.118       13.316 1372.658    0.000 1372.658        0.000 2032.375    0.000 2032.375
496.00  1314.023  315.320    0.000  315.320       21.919 1328.513    0.000 1328.513        0.000 2048.258    0.000 2048.258
497.00  1221.362  433.184    0.000  433.184      107.003 1255.241    0.000 1255.241        0.000 1953.465    0.000 1953.465
498.00  1175.426  445.705    0.000  445.705        9.252 1363.709    0.000 1363.709        0.000 2141.556    0.000 2141.556
499.00  1155.286  429.632    0.000  429.632       14.959 1265.738    0.000 1265.738        0.000 1855.134    0.000 1855.134
500.00  1238.440  434.064    0.000  434.064       78.858 1340.226    0.000 1340.226        0.000 2179.152    0.000 2179.152
501.00  1218.147  419.576    0.000  419.576       26.459 1252.208    0.000 1252.208        0.000 1993.470    0.000 1993.470
502.00  1244.825  435.399    0.000  435.399       45.569 1244.078    0.000 1244.078        0.000 2109.184    0.000 2109.184
503.00  1231.353  401.358    0.000  401.358       21.963 1239.231    0.000 1239.231        0.000 1864.480    0.000 1864.480
504.00  1120.896  549.946    0.000  549.946       49.028 1327.643    0.000 1327.643        0.000 2151.306    0.000 2151.306
505.00  1085.893  530.934    0.000  530.934       58.107 1219.832    0.000 1219.832        0.000 1759.533    0.000 1759.533
506.00  1066.541  539.058    0.000  539.058       41.245 1254.550    0.000 1254.550        0.000 1663.626    0.000 1663.626
507.00  1127.374  512.753    0.000  512.753       35.020 1329.296    0.000 1329.296        0.000 1953.658    0.000 1953.658
508.00  1036.801  570.182    0.000  570.182       58.107 1273.478    0.000 1273.478        0.000 1741.034    0.000 1741.034
509.00   989.571  581.927    0.000  581.927       44.358 1316.195    0.000 1316.195        0.000 1916.768    0.000 1916.768
510.00  1142.644  470.699    0.000  470.699       84.047 1309.967    0.000 1309.967        0.000 1878.260    0.000 1878.260
511.00  1210.954  432.945    0.000  432.945      140.554 1250.043    0.000 1250.043        0.000 1944.311    0.000 1944.311
512.00  1155.786  436.533    0.000  436.533       96.326 1245.854    0.000 1245.854        0.000 1919.181    0.000 1919.181
513.00  1200.553  435.161    0.000  435.161      141.073 1131.983    0.000 1131.983        0.000 1786.176    0.000 1786.176
514.00  1213.848  427.177    0.000  427.177      124.860 1244.557    0.000 1244.557        0.000 1784.366    0.000 1784.366
515.00  1233.261  417.437    0.000  417.437      180.889 1223.674    0.000 1223.674        0.000 1685.742    0.000 1685.742
516.00  1161.419  497.574    0.000  497.574      117.812 1335.523    0.000 1335.523        0.000 1961.506    0.000 1961.506
517.00  1114.785  486.186    0.000  486.186      117.078 1144.003    0.000 1144.003        0.000 1583.804    0.000 1583.804
518.00  1155.306  519.629    0.000  519.629      148.898 1253.208    0.000 1253.208        0.000 1540.573    0.000 1540.573
519.00  1112.300  520.312    0.000  520.312      135.539 1212.482    0.000 1212.482        0.000 1752.798    0.000 1752.798
520.00  1105.246  523.229    0.000  523.229       80.889 1235.096    0.000 1235.096        0.000 1947.729    0.000 1947.729
521.00  1106.553  534.312    0.000  534.312      134.717 1326.489    0.000 1326.489        0.000 2104.465    0.000 2104.465
522.00  1113.147  545.055    0.000  545.055      108.691 1173.696    0.000 1173.696        0.000 1889.719    0.000 1889.719
523.00  1101.881  549.287    0.000  549.287       33.030 1339.625    0.000 1339.625        0.000 1984.827    0.000 1984.827
524.00  1086.048  476.065    0.000  476.065       74.967 1262.587    0.000 1262.587        0.000 1949.442    0.000 1949.442
525.00  1267.654  384.591    0.000  384.591      117.078 1314.070    0.000 1314.070        0.000 2177.444    0.000 2177.444
526.00  1145.854  463.385    0.000  463.385      119.326 1200.848    0.000 1200.848        9.953 2013.682    0.000 2013.682
527.00  1183.321  415.990    0.000  415.990      163.944 1154.720    0.000 1154.720        0.000 1864.492    0.000 1864.492
528.00  1165.088  446.640    0.000  446.640      143.235 1284.201    0.000 1284.201        0.000 1980.502    0.000 1980.502
529.00  1131.172  515.256    0.000  515.256       81.972 1322.901    0.000 1322.901        0.000 2042.334    0.000 2042.334
530.00  1138.827  469.412    0.000  469.412       18.936 1414.775    0.000 1414.775        0.000 1956.780    0.000 1956.780
531.00  1143.206  492.263    0.000  492.263      110.722 1321.856    0.000 1321.856        0.000 1904.999    0.000 1904.999
532.00  1254.609  442.819    0.000  442.819       90.185 1320.951    0.000 1320.951        0.000 2091.594    0.000 2091.594
533.00  1255.794  377.455    0.000  377.455       22.654 1383.338    0.000 1383.338        0.000 1981.609    0.000 1981.609
534.00  1214.652  502.818    0.000  502.818       33.375 1403.010    0.000 1403.010        0.000 2077.516    0.000 2077.516
535.00  1277.281  417.704    0.000  417.704       86.770 1242.609    0.000 1242.609        0.000 2008.450    0.000 2008.450
536.00  1359.359  353.471    0.000  353.471      108.472 1324.577    0.000 1324.577        0.000 1965.014    0.000 1965.014
537.00  1339.713  354.304    0.000  354.304       71.638 1255.847    0.000 1255.847        0.000 1748.677    0.000 1748.677
538.00  1275.192  358.620    0.000  358.620       63.683 1246.109    0.000 1246.109        0.000 1882.780    0.000 1882.780
539.00  1323.916  335.193    0.000  335.193      118.027 1226.476    0.000 1226.476        0.000 2080.328    0.000 2080.328
540.00  1238.148  505.853    0.000  505.853       94.424 1376.722    0.000 1376.722        0.000 2392.588    0.000 2392.588
541.00  1240.213  432.735    0.000  432.735       98.054 1224.492    0.000 1224.492        0.000 1927.217    0.000 1927.217
542.00  1223.893  529.897    0.000  529.897       76.265 1335.519    0.000 1335.519        0.000 2049.169    0.000 2049.169
543.00  1207.057  488.763    0.000  488.763       80.848 1269.808    0.000 1269.808        0.000 2144.977    0.000 2144.977
544.00  1234.224  503.868    0.000  503.868       21.790 1348.106    0.000 1348.106        0.000 2188.106    0.000 2188.106
545.00  1191.858  459.041    0.000  459.041       39.430 1216.500    0.000 1216.500        0.000 1906.612    0.000 1906.612
546.00  1219.739  461.822    0.000  461.822       99.698 1167.176    0.000 1167.176        0.000 1696.299    0.000 1696.299
547.00  1174.055  457.257    0.000  457.257      105.751 1308.195    0.000 1308.195        0.000 1901.582    0.000 1901.582
548.00  1127.173  481.934    0.000  481.934       26.286 1257.225    0.000 1257.225        0.000 1710.370    0.000 1710.370
549.00  1196.334  483.154    0.000  483.154      104.064 1096.058    0.000 1096.058        0.000 1476.230    0.000 1476.230
550.00  1189.444  467.492    0.000  467.492      109.034 1114.047    0.000 1114.047        0.000 1710.074    0.000 1710.074
551.00  1123.615  493.505    0.000  493.505       61.738 1186.098    0.000 1186.098        0.000 1758.828    0.000 1758.828
552.00  1120.022  460.856    0.000  460.856       97.664 1104.872    0.000 1104.872        0.000 1626.929    0.000 1626.929
553.00  1168.223  445.946    0.000  445.946      166.062 1069.901    0.000 1069.901       39.811 1867.508    0.000 1867.508
554.00  1104.360  460.308    0.000  460.308      114.484 1139.368    0.000 1139.368        0.000 1714.392    0.000 1714.392
555.00  1028.881  534.216    0.000  534.216       71.076 1166.223    0.000 1166.223        0.000 1739.126    0.000 1739.126
556.00  1074.537  525.227    0.000  525.227      119.888 1146.597    0.000 1146.597        0.000 1900.181    0.000 1900.181
557.00  1066.518  528.588    0.000  528.588       14.873 1238.464    0.000 1238.464        0.000 1895.555    0.000 1895.555
558.00  1088.662  479.167    0.000  479.167       37.267 1222.854    0.000 1222.854        0.000 1765.863    0.000 1765.863
559.00  1038.034  516.753    0.000  516.753       51.751 1123.152    0.000 1123.152        0.000 1637.683    0.000 1637.683
560.00  1042.844  538.065    0.000  538.065       32.685 1138.027    0.000 1138.027        0.000 1703.935    0.000 1703.935
561.00  1133.118  482.751    0.000  482.751       68.567 1059.256    0.000 1059.256        0.000 1580.177    0.000 1580.177
562.00  1139.905  477.218    0.000  477.218        0.000 1207.633    0.000 1207.633        0.000 1538.959    0.000 1538.959
563.00  1158.145  441.978    0.000  441.978       32.772 1141.958    0.000 1141.958        0.000 1597.165    0.000 1597.165
564.00  1165.745  469.580    0.000  469.580       39.430 1101.837    0.000 1101.837        0.000 1578.869    0.000 1578.869
565.00  1137.201  468.403    0.000  468.403        5.707 1202.009    0.000 1202.009        0.000 1636.976    0.000 1636.976
566.00  1105.802  520.229    0.000  520.229       30.350 1143.562    0.000 1143.562        0.000 1617.676    0.000 1617.676
567.00  1098.574  503.565    0.000  503.565       17.121 1179.750    0.000 1179.750        0.000 1604.912    0.000 1604.912
568.00  1234.860  433.824    0.000  433.824       58.928 1211.919    0.000 1211.919        0.000 1758.426    0.000 1758.426
569.00  1195.345  474.755    0.000  474.755       30.437 1113.434    0.000 1113.434        0.000 1525.089    0.000 1525.089
570.00  1191.513  475.481    0.000  475.481      133.940 1072.188    0.000 1072.188        0.000 1592.244    0.000 1592.244
571.00  1116.940  542.618    0.000  542.618      201.596  995.178    0.000  995.178        0.000 1429.176    0.000 1429.176
572.00  1111.949  546.430    0.000  546.430      153.696 1064.667    0.000 1064.667        9.953 1680.514    0.000 1680.514
573.00  1095.029  537.279    0.000  537.279       59.187 1234.359    0.000 1234.359        0.000 1953.563    0.000 1953.563
574.00  1218.659  546.953    0.000  546.953      144.401 1123.027    0.000 1123.027        9.953 1623.209    0.000 1623.209
575.00  1133.451  526.230    0.000  526.230      104.713 1153.506    0.000 1153.506        0.000 1753.898    0.000 1753.898
576.00  1183.547  488.657    0.000  488.657      166.191 1100.977    0.000 1100.977        0.000 1843.678    0.000 1843.678
577.00  1220.003  512.077    0.000  512.077      222.738 1132.198    0.000 1132.198       10.154 2139.855    0.000 2139.855
578.00  1327.608  424.252    0.000  424.252      113.274 1148.716    0.000 1148.716        0.000 1746.969    0.000 1746.969
579.00  1348.816  437.513    0.000  437.513      207.956 1170.720    0.000 1170.720       59.918 1726.762    0.000 1726.762
580.00  1274.380  440.091    0.000  440.091      131.605 1224.196    0.000 1224.196        0.000 1646.230    0.000 1646.230
581.00  1316.885  414.634    0.000  414.634      122.353 1187.438    0.000 1187.438        9.953 1758.025    0.000 1758.025
582.00  1275.450  398.793    0.000  398.793       98.055 1240.616    0.000 1240.616        0.000 1620.391    0.000 1620.391
583.00  1279.887  421.768    0.000  421.768      101.168 1192.235    0.000 1192.235        0.000 1838.750    0.000 1838.750
584.00  1226.727  472.723    0.000  472.723       60.787 1307.804    0.000 1307.804        0.000 1924.104    0.000 1924.104
585.00  1276.343  387.549    0.000  387.549      131.605 1183.212    0.000 1183.212        0.000 1742.645    0.000 1742.645
586.00  1265.083  396.852    0.000  396.852       85.690 1349.871    0.000 1349.871        0.000 1822.667    0.000 1822.667
587.00  1211.287  459.793    0.000  459.793       64.505 1416.836    0.000 1416.836        0.000 2002.619    0.000 2002.619
588.00  1354.616  433.912    0.000  433.912       68.092 1364.002    0.000 1364.002        0.000 1865.692    0.000 1865.692
589.00  1366.497  469.575    0.000  469.575      138.523 1121.293    0.000 1121.293        0.000 1890.023    0.000 1890.023
590.00  1387.954  510.952    0.000  510.952      198.921 1098.330    0.000 1098.330       39.811 1870.320    0.000 1870.320
591.00  1171.218  551.434    0.000  551.434      152.572 1165.386    0.000 1165.386       49.965 1711.373    0.000 1711.373
592.00  1356.197  392.455    0.000  392.455      168.008 1158.560    0.000 1158.560        0.000 1975.880    0.000 1975.880
593.00  1174.574  469.003    0.000  469.003      240.642  924.962    0.000  924.962       79.623 1566.705    0.000 1566.705
594.00  1251.251  381.832    0.000  381.832      181.670 1077.929    0.000 1077.929        0.000 1792.708    0.000 1792.708
595.00  1228.954  440.015    0.000  440.015      147.515 1053.371    0.000 1053.371       19.906 1709.469    0.000 1709.469
596.00  1334.112  384.929    0.000  384.929      188.674 1028.211    0.000 1028.211        0.000 1654.074    0.000 1654.074
597.00  1313.189  457.736    0.000  457.736      188.069 1031.885    0.000 1031.885       59.717 1644.825    0.000 1644.825
598.00  1311.323  436.148    0.000  436.148      200.736 1081.087    0.000 1081.087        0.000 1652.366    0.000 1652.366
599.00  1282.917  451.405    0.000  451.405      192.954 1088.341    0.000 1088.341        9.953 1791.197    0.000 1791.197
600.00  1333.127  444.057    0.000  444.057      107.394 1146.161    0.000 1146.161        0.000 1815.228    0.000 1815.228
601.00  1266.872  489.441    0.000  489.441      200.088 1086.542    0.000 1086.542       39.811 1642.813    0.000 1642.813
602.00  1290.231  509.798    0.000  509.798      264.333 1028.350    0.000 1028.350      169.801 1496.640    0.000 1496.640
603.00  1237.148  438.247    0.000  438.247      210.810 1108.846    0.000 1108.846        9.953 1522.676    0.000 1522.676
604.00  1263.635  401.023    0.000  401.023      244.705 1065.572    0.000 1065.572       99.729 1668.250    0.000 1668.250
605.00  1294.306  425.759    0.000  425.759      253.912 1122.676    0.000 1122.676       59.717 1644.518    0.000 1644.518
606.00  1265.222  479.015    0.000  479.015      221.792 1127.610    0.000 1127.610        9.953 1651.762    0.000 1651.762
607.00  1171.473  558.209    0.000  558.209      253.439 1040.669    0.000 1040.669      109.481 1646.533    0.000 1646.533
608.00  1392.153  312.662    0.000  312.662      212.626  995.358    0.000  995.358        0.000 1709.163    0.000 1709.163
609.00  1329.095  357.657    0.000  357.657      221.359  956.924    0.000  956.924        0.000 1781.552    0.000 1781.552
610.00  1322.112  387.630    0.000  387.630      158.625 1156.578    0.000 1156.578        0.000 1724.244    0.000 1724.244
611.00  1371.405  321.910    0.000  321.910       22.568 1157.996    0.000 1157.996        0.000 1343.318    0.000 1343.318
612.00  1372.491  321.344    0.000  321.344       28.534 1265.218    0.000 1265.218        0.000 1606.211    0.000 1606.211
613.00  1454.560  182.492    0.000  182.492        0.000 1171.633    0.000 1171.633        0.000 1677.571    0.000 1677.571
614.00  1282.283  397.368    0.000  397.368        3.675 1200.708    0.000 1200.708        0.000 1312.252    0.000 1312.252
615.00  1337.438  336.159    0.000  336.159        0.000 1113.681    0.000 1113.681        0.000 1487.079    0.000 1487.079
616.00  1204.119  428.119    0.000  428.119        0.000 1278.141    0.000 1278.141        0.000 1453.201    0.000 1453.201
617.00  1364.226  322.632    0.000  322.632      127.109 1176.848    0.000 1176.848       29.858 1932.342    0.000 1932.342
618.00  1365.652  301.948    0.000  301.948       23.692 1309.782    0.000 1309.782        0.000 1909.614    0.000 1909.614
619.00  1355.165  316.363    0.000  316.363       53.092 1335.977    0.000 1335.977        0.000 1883.581    0.000 1883.581
620.00  1434.628  305.945    0.000  305.945       36.317 1302.865    0.000 1302.865        0.000 1961.093    0.000 1961.093
621.00  1443.687  294.862    0.000  294.862       29.875 1276.668    0.000 1276.668        0.000 1817.834    0.000 1817.834
622.00  1479.922  260.725    0.000  260.725       10.895 1238.527    0.000 1238.527        0.000 1952.442    0.000 1952.442
623.00  1395.559  317.163    0.000  317.163       16.343 1413.146    0.000 1413.146        0.000 1822.152    0.000 1822.152
624.00  1417.166  299.345    0.000  299.345        0.000 1269.688    0.000 1269.688        0.000 1673.661    0.000 1673.661
625.00  1381.334  352.320    0.000  352.320       69.607 1212.152    0.000 1212.152       19.906 1813.806    0.000 1813.806
626.00  1407.063  360.165    0.000  360.165       54.475 1297.077    0.000 1297.077        0.000 2211.220    0.000 2211.220
627.00  1265.232  396.933    0.000  396.933        0.000 1286.829    0.000 1286.829        0.000 1673.770    0.000 1673.770
628.00  1343.467  387.778    0.000  387.778       36.749 1311.118    0.000 1311.118        0.000 1924.998    0.000 1924.998
629.00  1245.783  430.418    0.000  430.418       99.006 1248.726    0.000 1248.726        0.000 2119.127    0.000 2119.127
630.00  1317.851  405.575    0.000  405.575       49.114 1297.253    0.000 1297.253        0.000 2295.266    0.000 2295.266
631.00  1369.686  383.260    0.000  383.260       25.595 1382.622    0.000 1382.622        0.000 2266.598    0.000 2266.598
632.00  1551.745  236.124    0.000  236.124        9.252 1461.256    0.000 1461.256        0.000 2045.726    0.000 2045.726
633.00  1517.096  248.946    0.000  248.946       17.034 1557.761    0.000 1557.761        0.000 2304.906    0.000 2304.906
634.00  1475.645  388.326    0.000  388.326       76.870 1477.978    0.000 1477.978        0.000 2234.247    0.000 2234.247
635.00  1261.621  382.013    0.000  382.013       47.644 1390.020    0.000 1390.020        0.000 2003.409    0.000 2003.409
636.00  1211.240  422.209    0.000  422.209        1.816 1296.342    0.000 1296.342        0.000 1597.965    0.000 1597.965
637.00  1211.609  411.275    0.000  411.275        3.632 1257.855    0.000 1257.855        0.000 1721.417    0.000 1721.417
638.00  1171.798  438.868    0.000  438.868       58.280 1196.808    0.000 1196.808        0.000 1581.373    0.000 1581.373
639.00  1368.827  330.496    0.000  330.496      171.986 1244.335    0.000 1244.335        0.000 1936.665    0.000 1936.665
640.00  1375.314  323.933    0.000  323.933       59.144 1534.862    0.000 1534.862        0.000 2311.143    0.000 2311.143
641.00  1349.322  388.442    0.000  388.442       78.686 1428.769    0.000 1428.769        0.000 2270.028    0.000 2270.028
642.00  1258.033  400.129    0.000  400.129      107.480 1273.434    0.000 1273.434        0.000 2197.545    0.000 2197.545
643.00  1290.566  352.506    0.000  352.506       30.956 1396.173    0.000 1396.173        0.000 2231.527    0.000 2231.527
644.00  1419.695  323.124    0.000  323.124       37.354 1325.706    0.000 1325.706        0.000 1965.215    0.000 1965.215
645.00  1440.348  288.995    0.000  288.995        3.805 1363.893    0.000 1363.893        0.000 2025.317    0.000 2025.317
646.00  1269.303  281.362    0.000  281.362       37.181 1287.067    0.000 1287.067        0.000 1912.926    0.000 1912.926
647.00  1364.054  258.258    0.000  258.258       50.281 1401.389    0.000 1401.389        0.000 2263.288    0.000 2263.288
648.00  1415.523  400.080    0.000  400.080      100.216 1506.997    0.000 1506.997       20.207 2230.105    0.000 2230.105
649.00  1403.928  315.675    0.000  315.675       26.632 1332.396    0.000 1332.396        0.000 2045.437    0.000 2045.437
650.00  1396.021  309.735    0.000  309.735       94.120 1443.629    0.000 1443.629        0.000 2373.270    0.000 2373.270
651.00  1413.523  354.305    0.000  354.305       62.170 1370.289    0.000 1370.289        0.000 2034.263    0.000 2034.263
652.00  1342.722  350.804    0.000  350.804      163.597 1216.259    0.000 1216.259       59.717 2090.872    0.000 2090.872
653.00  1395.450  323.643    0.000  323.643      117.509 1279.278    0.000 1279.278       10.154 2201.755    0.000 2201.755
654.00  1555.455  267.781    0.000  267.781      164.852 1237.111    0.000 1237.111        0.000 2243.798    0.000 2243.798
655.00  1569.088  271.262    0.000  271.262      161.219 1267.053    0.000 1267.053        0.000 2242.578    0.000 2242.578
656.00  1524.560  277.048    0.000  277.048      101.470 1201.016    0.000 1201.016        0.000 2279.782    0.000 2279.782
657.00  1553.718  301.209    0.000  301.209       72.503 1368.493    0.000 1368.493       30.060 2196.738    0.000 2196.738
658.00  1469.858  310.692    0.000  310.692      171.940 1298.544    0.000 1298.544       90.380 2240.472    0.000 2240.472
659.00  1389.771  383.365    0.000  383.365      139.948 1323.753    0.000 1323.753       50.166 2473.609    0.000 2473.609
660.00  1464.258  377.982    0.000  377.982      103.674 1344.496    0.000 1344.496        0.000 2382.424    0.000 2382.424
661.00  1457.966  368.738    0.000  368.738       95.288 1429.763    0.000 1429.763        0.000 2494.619    0.000 2494.619
662.00  1525.243  318.279    0.000  318.279      154.346 1333.775    0.000 1333.775        0.000 2241.276    0.000 2241.276
663.00  1600.300  291.788    0.000  291.788      214.959 1258.211    0.000 1258.211       60.722 2448.883    0.000 2448.883
664.00  1472.649  372.737    0.000  372.737      185.214 1408.022    0.000 1408.022      141.551 2229.115    0.000 2229.115
665.00  1487.606  347.920    0.000  347.920      125.551 1352.594    0.000 1352.594       60.923 2337.990    0.000 2337.990
666.00  1548.781  317.435    0.000  317.435      132.642 1373.768    0.000 1373.768        0.000 2432.191    0.000 2432.191
667.00  1447.989  317.962    0.000  317.962      148.380 1302.865    0.000 1302.865      100.936 2446.769    0.000 2446.769
668.00  1409.245  360.641    0.000  360.641       82.878 1281.466    0.000 1281.466       20.308 2183.766    0.000 2183.766
669.00  1510.258  299.615    0.000  299.615       95.850 1417.003    0.000 1417.003        0.000 2609.931    0.000 2609.931
670.00  1509.663  308.452    0.000  308.452       58.495 1358.234    0.000 1358.234       20.308 2499.443    0.000 2499.443
671.00  1536.410  318.973    0.000  318.973       82.664 1504.639    0.000 1504.639        0.000 2505.279    0.000 2505.279
672.00  1468.960  285.660    0.000  285.660      136.793 1306.580    0.000 1306.580       19.906 2497.232    0.000 2497.232
673.00  1473.082  325.505    0.000  325.505       78.859 1348.864    0.000 1348.864        0.000 2393.781    0.000 2393.781
674.00  1417.541  279.423    0.000  279.423       71.033 1312.207    0.000 1312.207       60.722 2135.116    0.000 2135.116
675.00  1441.779  279.603    0.000  279.603      162.992 1324.477    0.000 1324.477      171.611 2013.663    0.000 2013.663
676.00  1540.154  269.070    0.000  269.070      154.343 1344.885    0.000 1344.885       50.367 2291.133    0.000 2291.133
677.00  1533.241  254.406    0.000  254.406      134.456 1390.627    0.000 1390.627        0.000 2171.909    0.000 2171.909
678.00  1588.482  263.786    0.000  263.786      228.102 1432.911    0.000 1432.911        0.000 2395.699    0.000 2395.699
679.00  1610.735  187.933    0.000  187.933       67.445 1443.293    0.000 1443.293        0.000 2577.562    0.000 2577.562
680.00  1623.196  176.904    0.000  176.904      107.912 1444.420    0.000 1444.420        0.000 2592.037    0.000 2592.037
681.00  1672.231  172.751    0.000  172.751      168.267 1353.108    0.000 1353.108        9.953 2438.727    0.000 2438.727
682.00  1592.732  215.449    0.000  215.449       81.626 1441.090    0.000 1441.090        0.000 2272.646    0.000 2272.646
683.00  1644.512  191.282    0.000  191.282      103.890 1384.373    0.000 1384.373       10.154 2340.707    0.000 2340.707
684.00  1580.710  228.878    0.000  228.878      206.701 1313.423    0.000 1313.423       69.871 2566.402    0.000 2566.402
685.00  1590.865  208.935    0.000  208.935      155.684 1317.955    0.000 1317.955        0.000 2455.410    0.000 2455.410
686.00  1538.229  270.286    0.000  270.286      188.758 1330.414    0.000 1330.414       19.906 2271.139    0.000 2271.139
687.00  1471.811  232.110    0.000  232.110      112.581 1432.574    0.000 1432.574       30.261 2334.775    0.000 2334.775
688.00  1426.011  282.459    0.000  282.459      166.016 1258.053    0.000 1258.053      149.292 2117.336    0.000 2117.336
689.00  1506.381  236.808    0.000  236.808      140.684 1348.499    0.000 1348.499      228.915 2223.901    0.000 2223.901
690.00  1560.195  225.728    0.000  225.728      180.806 1196.794    0.000 1196.794      248.820 2206.507    0.000 2206.507
691.00  1634.252  205.225    0.000  205.225      220.622 1282.163    0.000 1282.163      258.773 2191.620    0.000 2191.620
692.00  1486.552  227.395    0.000  227.395      189.794 1121.167    0.000 1121.167       99.528 2130.800    0.000 2130.800
693.00  1537.918  204.767    0.000  204.767      152.704 1166.782    0.000 1166.782      209.009 1858.659    0.000 1858.659
694.00  1508.058  237.305    0.000  237.305      162.647 1152.065    0.000 1152.065       39.811 2100.429    0.000 2100.429
695.00  1410.344  265.702    0.000  265.702      114.179 1177.746    0.000 1177.746       29.858 2209.908    0.000 2209.908
696.00  1505.530  267.416    0.000  267.416      113.531 1184.669    0.000 1184.669        9.953 1803.359    0.000 1803.359
697.00  1552.028  259.271    0.000  259.271      111.497 1230.487    0.000 1230.487        0.000 2003.713    0.000 2003.713
698.00  1519.543  248.222    0.000  248.222      117.943 1186.741    0.000 1186.741       40.213 1677.388    0.000 1677.388
699.00  1515.866  235.597    0.000  235.597      109.209 1227.474    0.000 1227.474        0.000 2112.091    0.000 2112.091
700.00  1735.730  151.534    0.000  151.534      147.817 1362.625    0.000 1362.625       60.119 2379.715    0.000 2379.715
701.00  1645.488  153.851    0.000  153.851      103.113 1272.050    0.000 1272.050       29.858 2189.609    0.000 2189.609
702.00  1675.088  192.348    0.000  192.348      149.543 1267.721    0.000 1267.721       19.906 2340.809    0.000 2340.809
703.00  1658.830  170.225    0.000  170.225      252.441 1226.735    0.000 1226.735       69.670 2381.622    0.000 2381.622
704.00  1607.403  211.072    0.000  211.072      153.219 1250.519    0.000 1250.519        9.953 2292.454    0.000 2292.454
705.00  1493.947  264.469    0.000  264.469      164.073 1181.822    0.000 1181.822      109.481 1764.854    0.000 1764.854
706.00  1470.593  234.695    0.000  234.695      193.989 1160.373    0.000 1160.373      130.392 2057.202    0.000 2057.202
707.00  1581.758  248.811    0.000  248.811      220.709 1185.487    0.000 1185.487      159.647 2146.772    0.000 2146.772
708.00  1624.142  147.826    0.000  147.826      122.221 1335.340    0.000 1335.340       19.906 2143.255    0.000 2143.255
709.00  1567.132  168.875    0.000  168.875      105.620 1273.862    0.000 1273.862       39.811 2104.751    0.000 2104.751
710.00  1584.898  148.051    0.000  148.051      135.581 1207.289    0.000 1207.289       39.811 2040.312    0.000 2040.312
711.00  1626.892  141.142    0.000  141.142      189.452 1207.237    0.000 1207.237       89.575 2107.971    0.000 2107.971
712.00  1622.466  182.474    0.000  182.474      339.429 1193.359    0.000 1193.359      129.387 2346.234    0.000 2346.234
713.00  1626.114  170.840    0.000  170.840      198.487 1250.952    0.000 1250.952       29.858 2397.106    0.000 2397.106
714.00  1583.133  196.718    0.000  196.718      169.737 1282.517    0.000 1282.517      119.434 2316.181    0.000 2316.181
715.00  1517.230  159.986    0.000  159.986      214.701 1164.608    0.000 1164.608       79.623 2354.776    0.000 2354.776
716.00  1599.767  165.077    0.000  165.077      179.335 1259.376    0.000 1259.376       49.965 2437.519    0.000 2437.519
717.00  1562.591  180.927    0.000  180.927      232.167  965.399    0.000  965.399       99.528 2032.172    0.000 2032.172
718.00  1546.837  182.990    0.000  182.990      177.518 1204.385    0.000 1204.385        0.000 2387.954    0.000 2387.954
719.00  1562.307  227.454    0.000  227.454      289.881 1163.572    0.000 1163.572        9.953 2421.537    0.000 2421.537
720.00  1616.561  229.439    0.000  229.439      156.852 1351.250    0.000 1351.250       19.906 2427.164    0.000 2427.164
721.00  1663.509  219.035    0.000  219.035      239.473 1269.583    0.000 1269.583       79.623 2287.022    0.000 2287.022
722.00  1633.137  157.985    0.000  157.985      179.464 1291.971    0.000 1291.971       69.670 2361.008    0.000 2361.008
723.00  1602.705  219.010    0.000  219.010      161.695 1309.991    0.000 1309.991        9.953 2572.532    0.000 2572.532
724.00  1606.680  146.321    0.000  146.321      309.384 1155.398    0.000 1155.398       79.623 2356.088    0.000 2356.088
725.00  1624.877  160.920    0.000  160.920      265.370 1188.035    0.000 1188.035        0.000 2456.117    0.000 2456.117
726.00  1579.501  164.740    0.000  164.740      215.089 1243.082    0.000 1243.082       79.824 2363.027    0.000 2363.027
727.00  1501.207  244.084    0.000  244.084      113.273 1279.613    0.000 1279.613       30.462 2180.358    0.000 2180.358
728.00  1500.686  254.214    0.000  254.214       50.842 1352.723    0.000 1352.723        0.000 2528.298    0.000 2528.298
729.00  1471.011  237.437    0.000  237.437       62.344 1334.259    0.000 1334.259        0.000 2559.260    0.000 2559.260
730.00  1549.284  137.935    0.000  137.935      272.417 1185.884    0.000 1185.884        0.000 2416.314    0.000 2416.314
731.00  1511.762  236.019    0.000  236.019       67.359 1373.433    0.000 1373.433        0.000 2400.327    0.000 2400.327
732.00  1538.282  212.164    0.000  212.164      118.807 1246.350    0.000 1246.350        0.000 2449.700    0.000 2449.700
733.00  1563.856  252.792    0.000  252.792      130.308 1388.545    0.000 1388.545        9.953 2520.676    0.000 2520.676
734.00  1510.680  268.231    0.000  268.231      110.161 1373.843    0.000 1373.843        0.000 2457.039    0.000 2457.039
735.00  1583.069  177.486    0.000  177.486      168.614 1253.912    0.000 1253.912       40.012 2327.451    0.000 2327.451
736.00  1575.481  190.716    0.000  190.716      244.748 1188.436    0.000 1188.436       19.906 2174.826    0.000 2174.826
737.00  1515.671  193.079    0.000  193.079      174.750 1249.471    0.000 1249.471        0.000 2276.862    0.000 2276.862
738.00  1606.931  222.758    0.000  222.758      221.445 1238.407    0.000 1238.407        0.000 2594.954    0.000 2594.954
739.00  1524.864  267.964    0.000  267.964      110.721 1285.149    0.000 1285.149        0.000 2519.153    0.000 2519.153
740.00  1619.093  236.927    0.000  236.927      163.511 1272.263    0.000 1272.263        0.000 2474.315    0.000 2474.315
741.00  1617.667  224.628    0.000  224.628      144.618 1297.170    0.000 1297.170        0.000 2607.626    0.000 2607.626
742.00  1583.839  219.857    0.000  219.857      191.482 1204.298    0.000 1204.298        0.000 2326.531    0.000 2326.531
743.00  1593.207  234.308    0.000  234.308      137.873 1312.253    0.000 1312.253        0.000 2579.472    0.000 2579.472
744.00  1565.391  287.949    0.000  287.949       59.229 1400.016    0.000 1400.016        0.000 2521.565    0.000 2521.565
745.00  1620.139  195.959    0.000  195.959      174.057 1204.252    0.000 1204.252        0.000 2574.141    0.000 2574.141
746.00  1614.466  236.908    0.000  236.908      123.605 1220.688    0.000 1220.688        0.000 2384.134    0.000 2384.134
747.00  1464.707  270.744    0.000  270.744      140.810 1149.004    0.000 1149.004       19.906 2041.114    0.000 2041.114
748.00  1507.547  225.070    0.000  225.070      158.150 1178.793    0.000 1178.793       29.858 2231.727    0.000 2231.727
749.00  1484.518  197.782    0.000  197.782      184.563 1145.935    0.000 1145.935       29.858 2272.441    0.000 2272.441
750.00  1492.923  253.148    0.000  253.148      147.384 1311.306    0.000 1311.306        0.000 2252.136    0.000 2252.136
751.00  1479.760  272.663    0.000  272.663      142.410 1239.886    0.000 1239.886        0.000 2152.611    0.000 2152.611
752.00  1543.047  240.531    0.000  240.531      175.397 1158.213    0.000 1158.213       20.107 2430.180    0.000 2430.180
753.00  1472.627  239.289    0.000  239.289      120.579 1146.108    0.000 1146.108        0.000 2367.046    0.000 2367.046
754.00  1565.823  236.141    0.000  236.141      162.082 1198.040    0.000 1198.040        0.000 2400.827    0.000 2400.827
755.00  1596.098  219.993    0.000  219.993      267.737 1147.750    0.000 1147.750       40.213 2665.729    0.000 2665.729
756.00  1507.232  184.449    0.000  184.449      227.148 1182.463    0.000 1182.463        0.000 2583.193    0.000 2583.193
757.00  1508.503  305.697    0.000  305.697      178.125 1284.628    0.000 1284.628       60.119 2646.932    0.000 2646.932
758.00  1525.244  230.550    0.000  230.550      116.211 1233.255    0.000 1233.255        0.000 2672.462    0.000 2672.462
759.00  1440.551  260.057    0.000  260.057      107.220 1199.539    0.000 1199.539        0.000 2499.346    0.000 2499.346
760.00  1560.421  241.779    0.000  241.779       89.753 1300.453    0.000 1300.453        0.000 2671.864    0.000 2671.864
761.00  1539.589  228.374    0.000  228.374      156.764 1193.183    0.000 1193.183        0.000 2414.298    0.000 2414.298
762.00  1551.237  227.944    0.000  227.944       54.043 1286.399    0.000 1286.399        0.000 2536.038    0.000 2536.038
763.00  1521.267  220.979    0.000  220.979      137.743 1325.960    0.000 1325.960       60.521 2121.441    0.000 2121.441
764.00  1525.055  233.396    0.000  233.396      113.229 1287.781    0.000 1287.781       20.308 2601.992    0.000 2601.992
765.00  1598.336  226.649    0.000  226.649      145.007 1216.869    0.000 1216.869        0.000 2402.023    0.000 2402.023
766.00  1584.511  180.591    0.000  180.591      181.020 1225.612    0.000 1225.612       40.616 2414.499    0.000 2414.499
767.00  1498.436  163.970    0.000  163.970      176.914 1149.910    0.000 1149.910       29.858 2156.726    0.000 2156.726
768.00  1581.361  168.017    0.000  168.017      146.346 1313.374    0.000 1313.374        9.953 2429.575    0.000 2429.575
769.00  1626.191  181.504    0.000  181.504      182.232 1223.321    0.000 1223.321       19.906 2484.066    0.000 2484.066
770.00  1567.502  183.194    0.000  183.194      227.756 1196.907    0.000 1196.907        0.000 2320.703    0.000 2320.703
771.00  1613.857  167.985    0.000  167.985      260.743 1103.994    0.000 1103.994       70.273 2303.506    0.000 2303.506
772.00  1564.772  147.902    0.000  147.902      209.641 1207.365    0.000 1207.365       40.213 2294.559    0.000 2294.559
773.00  1583.773  203.616    0.000  203.616      174.145 1243.458    0.000 1243.458       59.717 2371.964    0.000 2371.964
774.00  1624.556  162.296    0.000  162.296      121.531 1314.407    0.000 1314.407       30.462 2443.747    0.000 2443.747
775.00  1451.456  230.091    0.000  230.091      234.069 1225.822    0.000 1225.822       39.811 2229.314    0.000 2229.314
776.00  1589.453  166.999    0.000  166.999      231.042 1183.368    0.000 1183.368        0.000 2322.001    0.000 2322.001
777.00  1624.940  220.137    0.000  220.137      234.458 1159.374    0.000 1159.374       40.213 2372.069    0.000 2372.069
778.00  1605.361  175.430    0.000  175.430      181.539 1222.712    0.000 1222.712       19.906 2331.052    0.000 2331.052
779.00  1650.758  185.849    0.000  185.849      212.061 1141.048    0.000 1141.048        0.000 2103.243    0.000 2103.243
780.00  1655.842  157.574    0.000  157.574      203.933 1164.257    0.000 1164.257        0.000 2304.207    0.000 2304.207
781.00  1580.395  235.453    0.000  235.453      124.903 1267.460    0.000 1267.460       29.858 2381.421    0.000 2381.421
782.00  1599.453  203.104    0.000  203.104      110.766 1247.734    0.000 1247.734        0.000 2333.863    0.000 2333.863
783.00  1557.296  238.951    0.000  238.951       90.878 1307.574    0.000 1307.574        0.000 2425.047    0.000 2425.047
784.00  1606.733  244.828    0.000  244.828       87.592 1355.133    0.000 1355.133        0.000 2466.066    0.000 2466.066
785.00  1611.836  154.151    0.000  154.151      125.293 1168.972    0.000 1168.972       29.858 2262.286    0.000 2262.286
786.00  1644.896  198.369    0.000  198.369      112.365 1322.911    0.000 1322.911        9.953 2522.761    0.000 2522.761
787.00  1609.998  197.897    0.000  197.897      122.569 1180.692    0.000 1180.692       30.261 2131.696    0.000 2131.696
788.00  1666.704  247.512    0.000  247.512      110.635 1245.109    0.000 1245.109       50.166 2434.299    0.000 2434.299
789.00  1663.895  153.471    0.000  153.471      131.950 1112.078    0.000 1112.078       30.060 2142.352    0.000 2142.352
790.00  1634.731  171.896    0.000  171.896      219.628 1195.909    0.000 1195.909       49.764 2173.718    0.000 2173.718
791.00  1639.499  145.748    0.000  145.748      144.400 1109.004    0.000 1109.004        0.000 2264.694    0.000 2264.694
792.00  1633.186  193.891    0.000  193.891      168.526 1164.047    0.000 1164.047       20.308 2052.776    0.000 2052.776
793.00  1686.151  165.104    0.000  165.104      163.295 1142.305    0.000 1142.305       39.811 2200.463    0.000 2200.463
794.00  1550.968  184.301    0.000  184.301      199.310 1139.490    0.000 1139.490       30.462 2321.301    0.000 2321.301
795.00  1553.843  175.500    0.000  175.500      275.660 1049.734    0.000 1049.734       79.623 2229.211    0.000 2229.211
796.00  1639.138  154.512    0.000  154.512      277.000 1175.418    0.000 1175.418       59.717 2439.734    0.000 2439.734
797.00  1522.963  220.967    0.000  220.967      202.595 1216.746    0.000 1216.746      159.446 2472.100    0.000 2472.100
798.00  1640.679  200.179    0.000  200.179      235.192 1096.773    0.000 1096.773       80.628 2361.611    0.000 2361.611
799.00  1545.589  223.799    0.000  223.799      154.735 1174.906    0.000 1174.906       90.179 2383.936    0.000 2383.936
800.00  1491.279  225.141    0.000  225.141      223.863 1075.076    0.000 1075.076       90.179 2114.704    0.000 2114.704
801.00  1609.362  171.956    0.000  171.956      224.210 1131.484    0.000 1131.484      109.481 2088.662    0.000 2088.662
802.00  1550.076  264.286    0.000  264.286      124.082 1267.589    0.000 1267.589        9.953 2469.586    0.000 2469.586
803.00  1647.829  177.095    0.000  177.095      202.592 1142.674    0.000 1142.674       91.184 2330.742    0.000 2330.742
804.00  1652.058  173.107    0.000  173.107      214.136 1169.959    0.000 1169.959       39.811 2192.614    0.000 2192.614
805.00  1628.158  167.583    0.000  167.583      147.126 1252.716    0.000 1252.716        0.000 2511.006    0.000 2511.006
806.00  1661.941  172.932    0.000  172.932      205.665 1125.226    0.000 1125.226       89.575 2482.558    0.000 2482.558
807.00  1574.826  160.236    0.000  160.236      179.897 1117.744    0.000 1117.744        0.000 2266.614    0.000 2266.614
808.00  1588.760  165.742    0.000  165.742      173.888 1156.009    0.000 1156.009       59.918 2327.334    0.000 2327.334
809.00  1575.156  161.959    0.000  161.959      194.855 1174.600    0.000 1174.600       59.717 2336.182    0.000 2336.182
810.00  1511.942  164.284    0.000  164.284      225.682 1173.955    0.000 1173.955       90.782 2509.506    0.000 2509.506
811.00  1618.878  153.809    0.000  153.809      259.317 1173.165    0.000 1173.165       49.764 2616.062    0.000 2616.062
812.00  1653.357  131.116    0.000  131.116      280.587 1134.385    0.000 1134.385      119.434 2088.966    0.000 2088.966
813.00  1507.473  184.177    0.000  184.177      170.126 1098.070    0.000 1098.070       69.670 2281.890    0.000 2281.890
814.00  1480.481  220.015    0.000  220.015      171.206 1150.424    0.000 1150.424       40.213 2304.208    0.000 2304.208
815.00  1578.794  216.262    0.000  216.262      178.384 1222.236    0.000 1222.236        0.000 2531.719    0.000 2531.719
816.00  1486.466  304.876    0.000  304.876      154.735 1247.091    0.000 1247.091        9.953 2380.514    0.000 2380.514
817.00  1606.547  228.940    0.000  228.940      232.425 1204.205    0.000 1204.205       10.154 2567.607    0.000 2567.607
818.00  1560.705  201.069    0.000  201.069      119.672 1210.001    0.000 1210.001        0.000 2438.827    0.000 2438.827
819.00  1590.585  201.264    0.000  201.264       97.017 1235.857    0.000 1235.857        0.000 2353.369    0.000 2353.369
820.00  1500.376  287.169    0.000  287.169      124.903 1267.284    0.000 1267.284       20.308 2447.672    0.000 2447.672
821.00  1479.773  325.814    0.000  325.814      165.283 1188.122    0.000 1188.122       20.308 2471.697    0.000 2471.697
822.00  1526.292  287.012    0.000  287.012      136.835 1287.345    0.000 1287.345        0.000 2358.193    0.000 2358.193
823.00  1603.631  230.530    0.000  230.530      185.171 1243.114    0.000 1243.114        0.000 2500.245    0.000 2500.245
824.00  1512.933  312.826    0.000  312.826       81.626 1409.701    0.000 1409.701        0.000 2615.259    0.000 2615.259
825.00  1423.297  328.552    0.000  328.552       80.759 1339.021    0.000 1339.021        0.000 2353.475    0.000 2353.475
826.00  1527.117  247.969    0.000  247.969      173.542 1297.686    0.000 1297.686       29.858 2506.385    0.000 2506.385
827.00  1669.951  181.233    0.000  181.233      130.308 1237.025    0.000 1237.025        0.000 2462.751    0.000 2462.751
828.00  1582.605  195.918    0.000  195.918      137.052 1232.451    0.000 1232.451        0.000 2459.435    0.000 2459.435
829.00  1588.719  189.854    0.000  189.854      120.580 1205.681    0.000 1205.681        0.000 2239.062    0.000 2239.062
830.00  1433.950  252.599    0.000  252.599      106.485 1226.347    0.000 1226.347        0.000 2037.090    0.000 2037.090
831.00  1526.185  256.151    0.000  256.151      128.967 1236.810    0.000 1236.810        0.000 2150.295    0.000 2150.295
832.00  1496.580  212.681    0.000  212.681       70.991 1199.591    0.000 1199.591        0.000 2149.893    0.000 2149.893
833.00  1443.947  250.775    0.000  250.775      116.082 1277.620    0.000 1277.620       29.858 2469.184    0.000 2469.184
834.00  1441.567  268.692    0.000  268.692       80.589 1215.622    0.000 1215.622        0.000 2281.388    0.000 2281.388
835.00  1513.099  271.937    0.000  271.937      137.786 1331.792    0.000 1331.792        0.000 2421.130    0.000 2421.130
836.00  1469.569  312.452    0.000  312.452       72.027 1394.533    0.000 1394.533        0.000 2518.951    0.000 2518.951
837.00  1476.738  336.582    0.000  336.582      132.768 1331.493    0.000 1331.493       39.811 2206.395    0.000 2206.395
838.00  1488.783  325.468    0.000  325.468       77.778 1312.509    0.000 1312.509       20.308 2236.552    0.000 2236.552
839.00  1398.751  373.753    0.000  373.753      122.610 1353.146    0.000 1353.146        0.000 2365.738    0.000 2365.738
840.00  1354.897  427.522    0.000  427.522      117.769 1292.575    0.000 1292.575        0.000 2011.052    0.000 2011.052
841.00  1392.614  391.148    0.000  391.148      123.258 1326.861    0.000 1326.861       29.858 2188.998    0.000 2188.998
842.00  1483.381  386.741    0.000  386.741      133.891 1352.148    0.000 1352.148       49.764 2505.275    0.000 2505.275
843.00  1479.050  315.924    0.000  315.924       84.477 1396.179    0.000 1396.179        0.000 2662.518    0.000 2662.518
844.00  1565.265  247.546    0.000  247.546      154.212 1385.185    0.000 1385.185        0.000 2551.523    0.000 2551.523
845.00  1547.199  243.149    0.000  243.149       78.642 1340.794    0.000 1340.794        0.000 2579.372    0.000 2579.372
846.00  1548.607  286.304    0.000  286.304      124.988 1258.418    0.000 1258.418        0.000 2282.191    0.000 2282.191
847.00  1508.525  226.526    0.000  226.526      103.627 1286.229    0.000 1286.229        9.953 2291.344    0.000 2291.344
848.00  1483.066  241.929    0.000  241.929       91.743 1180.611    0.000 1180.611       39.811 2109.281    0.000 2109.281
849.00  1553.238  180.617    0.000  180.617      168.308 1220.729    0.000 1220.729        0.000 2285.007    0.000 2285.007
850.00  1600.677  195.827    0.000  195.827      146.517 1308.482    0.000 1308.482        0.000 2461.641    0.000 2461.641
851.00  1502.362  219.965    0.000  219.965       81.367 1264.659    0.000 1264.659        0.000 1922.084    0.000 1922.084
852.00  1440.717  310.809    0.000  310.809      146.994 1227.780    0.000 1227.780        0.000 2308.237    0.000 2308.237
853.00  1518.431  305.456    0.000  305.456      236.705 1185.750    0.000 1185.750        0.000 2267.011    0.000 2267.011
854.00  1461.912  258.836    0.000  258.836       87.029 1189.773    0.000 1189.773        0.000 1888.506    0.000 1888.506
855.00  1436.204  282.886    0.000  282.886      108.428 1270.491    0.000 1270.491        9.953 2248.313    0.000 2248.313
856.00  1405.719  293.607    0.000  293.607       83.181 1182.681    0.000 1182.681        0.000 1979.187    0.000 1979.187
857.00  1386.905  292.649    0.000  292.649       67.702 1068.024    0.000 1068.024        0.000 1706.533    0.000 1706.533
858.00  1253.610  330.313    0.000  330.313       98.442 1004.396    0.000 1004.396        0.000 1534.433    0.000 1534.433
859.00  1411.672  314.016    0.000  314.016       52.830 1268.371    0.000 1268.371        0.000 1625.614    0.000 1625.614
860.00  1299.085  402.189    0.000  402.189       88.889 1155.743    0.000 1155.743        0.000 1577.858    0.000 1577.858
861.00  1594.007  256.209    0.000  256.209      195.158 1233.737    0.000 1233.737       99.528 2141.244    0.000 2141.244
862.00  1549.972  298.628    0.000  298.628      143.105 1333.268    0.000 1333.268       10.154 2328.239    0.000 2328.239
863.00  1487.144  283.021    0.000  283.021      134.069 1234.639    0.000 1234.639        0.000 2061.219    0.000 2061.219
864.00  1344.813  374.814    0.000  374.814       92.477 1334.825    0.000 1334.825        0.000 2123.149    0.000 2123.149
865.00  1370.464  322.255    0.000  322.255        3.805 1296.425    0.000 1296.425        0.000 1758.110    0.000 1758.110
866.00  1323.046  375.720    0.000  375.720       34.241 1215.670    0.000 1215.670        0.000 1534.125    0.000 1534.125
867.00  1369.663  321.512    0.000  321.512       61.867 1267.850    0.000 1267.850        0.000 1966.417    0.000 1966.417
868.00  1369.035  341.814    0.000  341.814       72.287 1313.723    0.000 1313.723        0.000 2157.532    0.000 2157.532
869.00  1417.091  322.846    0.000  322.846       40.596 1368.882    0.000 1368.882        0.000 2392.974    0.000 2392.974
870.00  1426.353  281.595    0.000  281.595       30.004 1257.001    0.000 1257.001        0.000 1851.007    0.000 1851.007
871.00  1452.236  271.163    0.000  271.163       15.132 1409.275    0.000 1409.275        0.000 2295.266    0.000 2295.266
872.00  1322.255  376.390    0.000  376.390      120.710 1304.124    0.000 1304.124       19.906 2105.356    0.000 2105.356
873.00  1431.357  235.932    0.000  235.932      101.124 1157.810    0.000 1157.810        0.000 1857.834    0.000 1857.834
874.00  1365.241  295.656    0.000  295.656       84.738 1405.118    0.000 1405.118        0.000 2128.576    0.000 2128.576
875.00  1468.845  258.430    0.000  258.430       98.228 1275.288    0.000 1275.288        0.000 2002.813    0.000 2002.813
876.00  1404.045  273.294    0.000  273.294      132.642 1216.321    0.000 1216.321       79.623 2068.863    0.000 2068.863
877.00  1441.768  296.432    0.000  296.432      104.409 1184.848    0.000 1184.848       39.811 1850.102    0.000 1850.102
878.00  1627.674  218.756    0.000  218.756      177.476 1345.189    0.000 1345.189      258.974 2034.678    0.000 2034.678
879.00  1432.082  282.253    0.000  282.253      125.206 1281.992    0.000 1281.992        0.000 2266.613    0.000 2266.613
880.00  1418.250  297.888    0.000  297.888      167.316 1304.729    0.000 1304.729       99.528 2415.908    0.000 2415.908
881.00  1368.329  323.818    0.000  323.818      117.078 1330.188    0.000 1330.188       19.906 2198.349    0.000 2198.349
882.00  1342.491  382.658    0.000  382.658      202.378 1227.782    0.000 1227.782      110.084 2220.775    0.000 2220.775
883.00  1416.415  317.466    0.000  317.466      174.407 1156.821    0.000 1156.821      109.481 1871.718    0.000 1871.718
884.00  1342.501  287.565    0.000  287.565      147.688 1177.441    0.000 1177.441       20.308 2165.069    0.000 2165.069
885.00  1387.343  357.961    0.000  357.961      135.755 1183.113    0.000 1183.113      110.486 2132.197    0.000 2132.197
886.00  1404.691  286.580    0.000  286.580      168.700 1258.034    0.000 1258.034        0.000 2326.428    0.000 2326.428
887.00  1380.354  305.133    0.000  305.133      141.159 1294.260    0.000 1294.260       59.717 2096.204    0.000 2096.204
888.00  1367.810  344.114    0.000  344.114      178.038 1196.475    0.000 1196.475       59.717 2257.162    0.000 2257.162
889.00  1423.211  303.547    0.000  303.547      146.953 1192.111    0.000 1192.111        0.000 2337.490    0.000 2337.490
890.00  1417.130  320.492    0.000  320.492      127.713 1128.896    0.000 1128.896       19.906 2088.263    0.000 2088.263
891.00  1481.728  278.293    0.000  278.293      197.017 1149.563    0.000 1149.563      109.682 2170.899    0.000 2170.899
892.00  1485.610  266.254    0.000  266.254      129.745 1171.092    0.000 1171.092        0.000 2082.731    0.000 2082.731
893.00  1414.712  299.881    0.000  299.881      152.140 1104.733    0.000 1104.733       60.119 2128.179    0.000 2128.179
894.00  1530.657  259.885    0.000  259.885      157.848 1387.737    0.000 1387.737        0.000 2577.760    0.000 2577.760
895.00  1560.553  264.580    0.000  264.580      107.307 1259.556    0.000 1259.556       29.858 2510.710    0.000 2510.710
896.00  1496.901  260.160    0.000  260.160      178.298 1217.699    0.000 1217.699       19.906 2252.134    0.000 2252.134
897.00  1466.917  259.465    0.000  259.465      160.049 1309.957    0.000 1309.957        0.000 2382.122    0.000 2382.122
898.00  1427.515  220.927    0.000  220.927      140.596 1301.743    0.000 1301.743        0.000 2366.338    0.000 2366.338
899.00  1500.607  244.757    0.000  244.757      151.621 1244.462    0.000 1244.462       19.906 2142.051    0.000 2142.051
900.00  1453.881  268.338    0.000  268.338      113.273 1238.539    0.000 1238.539        0.000 2213.530    0.000 2213.530
901.00  1561.610  186.735    0.000  186.735      132.772 1252.545    0.000 1252.545       19.906 2433.193    0.000 2433.193
902.00  1471.723  184.163    0.000  184.163      129.313 1210.088    0.000 1210.088       29.858 2151.403    0.000 2151.403
903.00  1415.010  302.637    0.000  302.637      152.442 1269.197    0.000 1269.197       20.308 2347.040    0.000 2347.040
904.00  1395.237  339.158    0.000  339.158       71.681 1349.168    0.000 1349.168        0.000 2203.572    0.000 2203.572
905.00  1446.750  272.892    0.000  272.892      130.220 1249.302    0.000 1249.302       70.072 1993.057    0.000 1993.057
906.00  1384.427  324.402    0.000  324.402       91.351 1133.085    0.000 1133.085        0.000 1980.587    0.000 1980.587
907.00  1361.965  362.178    0.000  362.178      184.609 1202.137    0.000 1202.137        9.953 2257.266    0.000 2257.266
908.00  1451.610  263.064    0.000  263.064      169.478 1151.431    0.000 1151.431        0.000 2508.702    0.000 2508.702
909.00  1328.777  289.526    0.000  289.526       86.295 1299.700    0.000 1299.700        0.000 2385.427    0.000 2385.427
910.00  1377.818  258.939    0.000  258.939      128.406 1259.757    0.000 1259.757       19.906 2236.543    0.000 2236.543
911.00  1364.683  338.558    0.000  338.558       10.895 1405.464    0.000 1405.464        0.000 2534.224    0.000 2534.224
912.00  1418.345  238.654    0.000  238.654       64.505 1409.134    0.000 1409.134        0.000 2463.042    0.000 2463.042
913.00  1430.709  276.268    0.000  276.268       88.371 1303.995    0.000 1303.995        0.000 2434.396    0.000 2434.396
914.00  1435.997  252.652    0.000  252.652       67.791 1330.625    0.000 1330.625        0.000 2288.724    0.000 2288.724
915.00  1385.638  224.460    0.000  224.460       59.619 1362.656    0.000 1362.656        0.000 2514.819    0.000 2514.819
916.00  1452.390  270.101    0.000  270.101       73.152 1346.015    0.000 1346.015        0.000 2431.078    0.000 2431.078
917.00  1359.015  314.943    0.000  314.943       75.270 1354.749    0.000 1354.749        0.000 2444.151    0.000 2444.151
918.00  1471.411  308.713    0.000  308.713       74.276 1330.580    0.000 1330.580        0.000 2337.376    0.000 2337.376
919.00  1513.847  250.531    0.000  250.531      190.143 1233.391    0.000 1233.391       99.528 1937.156    0.000 1937.156
920.00  1471.053  146.218    0.000  146.218      185.475 1164.733    0.000 1164.733       29.858 2368.247    0.000 2368.247
921.00  1607.020  144.164    0.000  144.164      192.780 1307.708    0.000 1307.708       49.764 2425.040    0.000 2425.040
922.00  1532.174  161.808    0.000  161.808      191.354 1223.753    0.000 1223.753       39.811 2328.740    0.000 2328.740
923.00  1550.824  195.292    0.000  195.292      197.277 1307.491    0.000 1307.491        0.000 2750.778    0.000 2750.778
924.00  1447.135  266.700    0.000  266.700      154.345 1375.022    0.000 1375.022        9.953 2518.945    0.000 2518.945
925.00  1561.045  284.899    0.000  284.899      268.873 1250.331    0.000 1250.331       39.811 2378.101    0.000 2378.101
926.00  1559.245  182.137    0.000  182.137      178.211 1198.922    0.000 1198.922       29.858 2270.925    0.000 2270.925
927.00  1585.926  179.630    0.000  179.630      168.354 1311.166    0.000 1311.166       99.528 2433.194    0.000 2433.194
928.00  1501.912  223.518    0.000  223.518      157.890 1213.030    0.000 1213.030       10.053 2201.563    0.000 2201.563
929.00  1522.691  190.117    0.000  190.117      153.308 1228.368    0.000 1228.368      119.836 2069.460    0.000 2069.460
930.00  1529.468  175.622    0.000  175.622      164.202 1259.451    0.000 1259.451       89.575 2379.299    0.000 2379.299
931.00  1416.939  214.551    0.000  214.551      145.180 1249.329    0.000 1249.329        0.000 2286.509    0.000 2286.509
932.00  1397.797  203.690    0.000  203.690      133.808 1121.931    0.000 1121.931       69.670 1998.180    0.000 1998.180
933.00  1392.663  206.163    0.000  206.163       91.051 1262.051    0.000 1262.051        0.000 2115.000    0.000 2115.000
934.00  1387.649  271.505    0.000  271.505      157.978 1197.681    0.000 1197.681       69.670 2344.020    0.000 2344.020
935.00  1403.514  233.444    0.000  233.444      203.114 1140.614    0.000 1140.614       69.670 2054.280    0.000 2054.280
936.00  1368.278  280.925    0.000  280.925      194.121 1230.236    0.000 1230.236       29.858 2262.887    0.000 2262.887
937.00  1462.104  196.302    0.000  196.302      185.301 1263.351    0.000 1263.351       19.906 2324.009    0.000 2324.009
938.00  1345.901  268.199    0.000  268.199      155.989 1160.373    0.000 1160.373       70.474 2316.371    0.000 2316.371
939.00  1343.204  293.103    0.000  293.103      105.145 1228.596    0.000 1228.596       19.906 2432.989    0.000 2432.989
940.00  1404.488  200.102    0.000  200.102      172.202 1115.446    0.000 1115.446       39.811 2214.122    0.000 2214.122
941.00  1464.594  229.995    0.000  229.995      229.313 1251.680    0.000 1251.680       40.213 2601.989    0.000 2601.989
942.00  1337.950  272.826    0.000  272.826      164.636 1215.365    0.000 1215.365       19.906 2644.212    0.000 2644.212
943.00  1395.268  237.654    0.000  237.654      240.596 1166.947    0.000 1166.947      140.144 2302.397    0.000 2302.397
944.00  1322.121  253.880    0.000  253.880      179.378 1238.188    0.000 1238.188       89.575 2356.277    0.000 2356.277
945.00  1453.427  214.081    0.000  214.081      230.739 1255.309    0.000 1255.309      219.766 2385.234    0.000 2385.234
946.00  1446.175  237.216    0.000  237.216      195.937 1268.452    0.000 1268.452       59.717 2575.745    0.000 2575.745
947.00  1398.817  196.817    0.000  196.817      224.644 1175.499    0.000 1175.499      109.481 2492.905    0.000 2492.905
948.00  1402.074  253.163    0.000  253.163      256.549 1237.547    0.000 1237.547      199.056 2293.047    0.000 2293.047
949.00  1401.421  268.198    0.000  268.198      136.707 1257.652    0.000 1257.652       59.717 2620.185    0.000 2620.185
950.00  1407.216  234.637    0.000  234.637      217.900 1257.048    0.000 1257.048       49.764 2205.184    0.000 2205.184
951.00  1413.931  180.950    0.000  180.950      140.727 1113.892    0.000 1113.892       79.824 1988.328    0.000 1988.328
952.00  1307.521  200.888    0.000  200.888      192.046 1130.242    0.000 1130.242       79.623 2223.679    0.000 2223.679
953.00  1294.092  271.981    0.000  271.981      172.245 1147.578    0.000 1147.578       79.623 2103.444    0.000 2103.444
954.00  1403.632  233.043    0.000  233.043      225.596 1101.321    0.000 1101.321       29.858 2189.803    0.000 2189.803
955.00  1374.948  223.729    0.000  223.729      192.046 1088.651    0.000 1088.651      109.682 2127.069    0.000 2127.069
956.00  1303.696  249.656    0.000  249.656      149.114 1085.187    0.000 1085.187        0.000 2147.676    0.000 2147.676
957.00  1357.145  209.762    0.000  209.762       74.536 1155.754    0.000 1155.754        0.000 2233.233    0.000 2233.233
958.00  1372.439  198.533    0.000  198.533      200.001 1060.412    0.000 1060.412      149.292 1918.861    0.000 1918.861
959.00  1384.492  230.253    0.000  230.253      159.144 1091.716    0.000 1091.716       99.528 1893.828    0.000 1893.828
960.00  1310.552  231.284    0.000  231.284      191.570 1099.027    0.000 1099.027       79.623 2116.411    0.000 2116.411
961.00  1380.370  223.996    0.000  223.996      184.178 1252.171    0.000 1252.171       79.623 2232.031    0.000 2232.031
962.00  1386.436  235.339    0.000  235.339      175.401 1294.959    0.000 1294.959        9.953 2361.914    0.000 2361.914
963.00  1377.120  210.254    0.000  210.254       79.247 1195.391    0.000 1195.391        0.000 2144.660    0.000 2144.660
964.00  1349.818  227.359    0.000  227.359      171.294 1124.317    0.000 1124.317      129.990 2055.889    0.000 2055.889
965.00  1338.182  240.814    0.000  240.814       96.499 1236.383    0.000 1236.383        0.000 2352.263    0.000 2352.263
966.00  1331.831  219.158    0.000  219.158      121.919 1281.087    0.000 1281.087        0.000 2273.244    0.000 2273.244
967.00  1205.644  352.391    0.000  352.391      161.306 1168.194    0.000 1168.194       69.670 2075.487    0.000 2075.487
968.00  1304.553  263.818    0.000  263.818      194.770 1136.552    0.000 1136.552       69.670 2191.309    0.000 2191.309
969.00  1322.400  241.550    0.000  241.550       88.456 1216.629    0.000 1216.629        0.000 2272.642    0.000 2272.642
970.00  1370.717  203.084    0.000  203.084      200.734 1095.575    0.000 1095.575        0.000 2160.952    0.000 2160.952
971.00  1410.827  201.717    0.000  201.717       90.013 1167.729    0.000 1167.729        0.000 2171.907    0.000 2171.907
972.00  1460.769  171.590    0.000  171.590      265.630 1130.502    0.000 1130.502      119.434 1992.153    0.000 1992.153
973.00  1488.392  158.043    0.000  158.043      251.925 1221.590    0.000 1221.590      109.481 2365.733    0.000 2365.733
974.00  1319.590  218.501    0.000  218.501      215.392 1097.647    0.000 1097.647      159.446 2180.153    0.000 2180.153
975.00  1412.329  228.254    0.000  228.254      175.573 1169.152    0.000 1169.152      209.009 2062.526    0.000 2062.526
976.00  1466.552  197.618    0.000  197.618      207.351 1173.255    0.000 1173.255      258.974 2011.857    0.000 2011.857
977.00  1312.661  256.638    0.000  256.638      203.071 1151.686    0.000 1151.686       19.906 2260.076    0.000 2260.076
978.00  1369.119  171.930    0.000  171.930      197.321 1086.273    0.000 1086.273      170.002 2073.184    0.000 2073.184
979.00  1416.565  147.212    0.000  147.212      149.115 1147.583    0.000 1147.583       29.858 2264.902    0.000 2264.902
980.00  1453.122  169.518    0.000  169.518       88.414 1240.795    0.000 1240.795       19.906 2361.918    0.000 2361.918
981.00  1399.682  239.465    0.000  239.465       88.198 1276.845    0.000 1276.845        9.953 2442.842    0.000 2442.842
982.00  1312.079  248.069    0.000  248.069      127.368 1160.591    0.000 1160.591        0.000 2193.823    0.000 2193.823
983.00  1233.045  280.360    0.000  280.360       90.186 1266.906    0.000 1266.906       19.906 2302.800    0.000 2302.800
984.00  1344.164  224.767    0.000  224.767       71.942 1318.782    0.000 1318.782       19.906 2292.541    0.000 2292.541
985.00  1349.650  246.348    0.000  246.348      219.067 1236.813    0.000 1236.813       79.623 2415.498    0.000 2415.498
986.00  1378.240  211.990    0.000  211.990      181.324 1177.327    0.000 1177.327       39.811 2141.949    0.000 2141.949
987.00  1397.709  216.202    0.000  216.202      217.641 1251.167    0.000 1251.167       29.858 2285.607    0.000 2285.607
988.00  1379.201  162.708    0.000  162.708      233.032 1146.618    0.000 1146.618        9.953 2063.828    0.000 2063.828
989.00  1355.577  271.168    0.000  271.168      256.119 1214.289    0.000 1214.289       59.717 2323.714    0.000 2323.714
990.00  1254.355  265.871    0.000  265.871      181.756 1197.854    0.000 1197.854        0.000 2102.937    0.000 2102.937
991.00  1342.564  250.769    0.000  250.769      213.358 1091.067    0.000 1091.067       29.858 2216.440    0.000 2216.440
992.00  1292.070  196.296    0.000  196.296      204.238 1060.511    0.000 1060.511       20.308 2181.763    0.000 2181.763
993.00  1264.483  209.476    0.000  209.476      194.380 1151.470    0.000 1151.470        0.000 1874.730    0.000 1874.730
994.00  1246.305  247.290    0.000  247.290      198.573 1011.774    0.000 1011.774       80.025 1975.560    0.000 1975.560
995.00  1337.489  219.509    0.000  219.509      177.520 1115.546    0.000 1115.546      129.387 2160.848    0.000 2160.848
996.00  1360.858  218.166    0.000  218.166      142.975 1143.036    0.000 1143.036      119.434 2202.567    0.000 2202.567
997.00  1344.057  228.670    0.000  228.670      190.317 1112.607    0.000 1112.607        0.000 2201.365    0.000 2201.365
998.00  1436.338  221.757    0.000  221.757      215.090 1148.052    0.000 1148.052       39.811 2222.475    0.000 2222.475
999.00  1323.531  237.933    0.000  237.933      186.772 1150.045    0.000 1150.045       19.906 2222.778    0.000 2222.778
1000.00  1419.374  150.032    0.000  150.032      273.282 1144.294    0.000 1144.294      229.518 2090.777    0.000 2090.777
1001.00  1345.881  265.915    0.000  265.915      244.962 1182.805    0.000 1182.805       69.670 2153.301    0.000 2153.301
1002.00  1337.249  224.459    0.000  224.459      263.166 1116.712    0.000 1116.712      109.481 2412.282    0.000 2412.282
1003.00  1342.865  220.198    0.000  220.198      243.192 1084.456    0.000 1084.456      119.434 2031.262    0.000 2031.262
1004.00  1386.253  215.522    0.000  215.522      209.426 1168.632    0.000 1168.632       59.717 2400.518    0.000 2400.518
1005.00  1332.605  256.316    0.000  256.316      196.543 1221.770    0.000 1221.770       69.670 2182.162    0.000 2182.162
1006.00  1215.900  259.305    0.000  259.305      190.446 1037.160    0.000 1037.160      129.387 2082.732    0.000 2082.732
1007.00  1378.192  215.672    0.000  215.672      188.802 1121.377    0.000 1121.377       79.623 2312.350    0.000 2312.350
1008.00  1293.136  261.324    0.000  261.324      218.763 1131.533    0.000 1131.533      199.861 2093.187    0.000 2093.187
1009.00  1321.621  254.879    0.000  254.879      160.917 1105.208    0.000 1105.208      100.131 2243.484    0.000 2243.484
1010.00  1373.868  260.172    0.000  260.172      174.752 1119.392    0.000 1119.392      169.600 2171.507    0.000 2171.507
1011.00  1339.735  282.137    0.000  282.137      129.097 1121.548    0.000 1121.548      100.332 2155.318    0.000 2155.318
1012.00  1237.462  338.310    0.000  338.310      149.373 1162.971    0.000 1162.971      210.216 2073.988    0.000 2073.988
1013.00  1324.697  329.391    0.000  329.391      147.989 1299.105    0.000 1299.105       59.717 2433.587    0.000 2433.587
1014.00  1381.189  219.120    0.000  219.120      151.406 1187.094    0.000 1187.094        9.953 2264.498    0.000 2264.498
1015.00  1343.657  238.721    0.000  238.721      183.486 1148.311    0.000 1148.311       69.670 2123.649    0.000 2123.649
1016.00  1365.012  231.969    0.000  231.969      106.442 1082.555    0.000 1082.555        0.000 2053.178    0.000 2053.178
1017.00  1335.370  238.224    0.000  238.224      191.311 1105.730    0.000 1105.730       19.906 2329.747    0.000 2329.747
1018.00  1195.184  281.996    0.000  281.996      176.222 1100.364    0.000 1100.364      209.009 1961.791    0.000 1961.791
1019.00  1573.723  184.953    0.000  184.953      196.672 1291.068    0.000 1291.068       59.717 2781.939    0.000 2781.939
1020.00  1480.051  182.974    0.000  182.974      150.109 1170.659    0.000 1170.659       80.025 2232.628    0.000 2232.628
1021.00  1454.234  172.823    0.000  172.823      180.371 1143.503    0.000 1143.503       80.025 2074.888    0.000 2074.888
1022.00  1475.209  179.144    0.000  179.144      159.491 1269.404    0.000 1269.404      199.660 2138.023    0.000 2138.023
1023.00  1390.960  268.070    0.000  268.070      222.006 1179.297    0.000 1179.297       99.528 2064.027    0.000 2064.027
1024.00  1423.154  282.939    0.000  282.939      148.726 1380.481    0.000 1380.481      179.151 2259.874    0.000 2259.874
1025.00  1469.858  236.672    0.000  236.672      105.319 1238.405    0.000 1238.405        0.000 2163.662    0.000 2163.662
1026.00  1458.192  186.504    0.000  186.504      210.118 1238.919    0.000 1238.919      170.002 2204.076    0.000 2204.076
1027.00  1464.930  187.422    0.000  187.422      268.224 1168.104    0.000 1168.104      109.481 2325.616    0.000 2325.616
1028.00  1441.450  222.697    0.000  222.697      156.291 1170.697    0.000 1170.697       69.871 2286.507    0.000 2286.507
1029.00  1434.343  242.987    0.000  242.987      159.145 1289.633    0.000 1289.633       70.675 2506.477    0.000 2506.477
1030.00  1312.136  308.420    0.000  308.420      106.918 1262.529    0.000 1262.529       49.764 2043.219    0.000 2043.219
1031.00  1405.366  244.318    0.000  244.318      154.735 1275.979    0.000 1275.979       30.462 2323.209    0.000 2323.209
1032.00  1376.293  225.595    0.000  225.595      212.323 1231.189    0.000 1231.189       70.072 2361.612    0.000 2361.612
1033.00  1378.507  224.964    0.000  224.964      110.247 1207.192    0.000 1207.192        0.000 2162.553    0.000 2162.553
1034.00  1393.539  232.540    0.000  232.540      117.208 1323.484    0.000 1323.484        0.000 2304.000    0.000 2304.000
1035.00  1389.894  252.430    0.000  252.430      102.465 1313.034    0.000 1313.034       19.906 2411.781    0.000 2411.781
1036.00  1401.521  276.430    0.000  276.430      127.195 1221.109    0.000 1221.109       50.166 2423.032    0.000 2423.032
1037.00  1337.355  306.107    0.000  306.107       82.232 1457.552    0.000 1457.552        0.000 2372.969    0.000 2372.969
1038.00  1453.722  255.582    0.000  255.582      129.270 1399.795    0.000 1399.795       39.811 2443.141    0.000 2443.141
1039.00  1464.212  215.490    0.000  215.490       92.608 1459.854    0.000 1459.854       10.154 2323.008    0.000 2323.008
1040.00  1386.354  253.836    0.000  253.836       58.496 1246.752    0.000 1246.752        0.000 2340.999    0.000 2340.999
1041.00  1403.632  259.433    0.000  259.433       82.491 1279.391    0.000 1279.391       30.261 2256.958    0.000 2256.958
1042.00  1348.519  214.945    0.000  214.945       94.596 1229.094    0.000 1229.094       79.623 2036.880    0.000 2036.880
1043.00  1348.255  266.140    0.000  266.140       93.127 1335.942    0.000 1335.942       79.623 2431.285    0.000 2431.285
1044.00  1466.000  221.884    0.000  221.884      100.304 1308.355    0.000 1308.355      109.481 2375.081    0.000 2375.081
1045.00  1401.629  180.422    0.000  180.422       62.603 1196.674    0.000 1196.674        0.000 2306.815    0.000 2306.815
1046.00  1470.783  172.219    0.000  172.219      157.328 1269.100    0.000 1269.100       10.154 2185.371    0.000 2185.371
1047.00  1392.174  210.617    0.000  210.617      143.234 1137.275    0.000 1137.275       69.670 2137.918    0.000 2137.918
1048.00  1361.241  253.766    0.000  253.766       80.502 1218.645    0.000 1218.645        0.000 1973.949    0.000 1973.949
1049.00  1413.076  209.107    0.000  209.107      143.493 1224.742    0.000 1224.742      119.434 2233.023    0.000 2233.023
1050.00  1339.998  249.576    0.000  249.576       96.845 1275.116    0.000 1275.116       49.764 2403.433    0.000 2403.433
