# Supplementary material for: N-Glycans modulate tilting of HIV-1 envelope glycoprotein
Source: Nat Commun. 2026 Apr 15;17:5206. doi: 10.1038/s41467-026-71874-2 (PMC13254402; doi:10.1038/s41467-026-71874-2)
Supplement: Supplementary file 8 — Source Data [file 41467_2026_71874_MOESM8_ESM.zip › source_data/1_Main_Text_Figures/4_Figure_5/3_Raw_data/FULL_MPER/FULL_MPER.C.5.txt]

#ASA ANALYSIS
#SIM_TIME  ASA1.4 TotOccl1.4 ShldMem1.4 ShldGly1.4   ASA7.2 TotOccl7.2 ShldMem7.2 ShldGly7.2   ASA18.6 TotOccl18.6 ShldMem18.6 ShldGly18.6

  0.00  1770.821  369.230  369.230    0.000      196.364 1479.186 1479.186    0.000        0.000 1352.475 1281.397   71.077
  1.00  1733.373  413.606  413.606    0.000      132.683 1548.579 1548.579    0.000        0.000 1133.108  627.328  505.780
  2.00  1753.704  511.197  511.197    0.000      138.263 1673.872 1673.872    0.000        0.000 1184.582 1003.324  181.258
  3.00  1754.670  612.626  612.626    0.000       58.580 1724.895 1724.895    0.000        0.000  890.727  698.205  192.522
  4.00  1867.510  462.983  462.983    0.000      117.942 1583.419 1583.419    0.000        0.000 1003.220  516.136  487.084
  5.00  1678.840  625.356  625.356    0.000       69.602 1612.419 1612.419    0.000        0.000  822.062  537.954  284.108
  6.00  1714.727  566.250  566.250    0.000       68.135 1704.084 1704.084    0.000        0.000  961.402  961.402    0.000
  7.00  1722.215  579.105  579.105    0.000      219.058 1633.609 1633.609    0.000        0.000 1033.383  728.767  304.616
  8.00  1761.354  489.905  489.905    0.000      129.182 1528.151 1528.151    0.000        0.000  984.826  588.824  396.001
  9.00  1637.624  552.695  552.695    0.000      127.019 1368.143 1283.577   84.566        0.000  984.523  436.617  547.906
 10.00  1563.009  691.563  691.563    0.000       41.851 1467.931 1466.028    1.902        0.000 1053.084  578.771  474.313
 11.00  1551.518  663.392  663.392    0.000      125.378 1256.516 1256.516    0.000        0.000  882.683  558.463  324.219
 12.00  1559.064  677.105  677.105    0.000       17.121 1514.368 1502.954   11.414        0.000 1024.535  730.878  293.657
 13.00  1498.702  697.566  697.566    0.000       51.362 1456.124 1395.511   60.613        0.000 1084.754  771.092  313.662
 14.00  1521.492  611.634  611.634    0.000        1.902 1446.226 1384.276   61.950        0.000  841.664  364.533  477.132
 15.00  1537.590  676.767  676.767    0.000        1.902 1565.135 1565.135    0.000        0.000  912.441  619.387  293.054
 16.00  1531.235  629.709  629.709    0.000       55.167 1342.292 1327.248   15.044        0.000  820.955  394.693  426.261
 17.00  1474.076  599.741  599.741    0.000       15.218 1392.142 1392.142    0.000        0.000  718.915  556.453  162.462
 18.00  1645.354  562.636  562.636    0.000       93.213 1397.326 1342.855   54.471        0.000  801.352  395.398  405.954
 19.00  1545.190  684.021  684.021    0.000       15.218 1367.896 1291.978   75.918        0.000  639.190  294.463  344.728
 20.00  1500.710  680.643  680.643    0.000      104.539 1477.621 1477.621    0.000        0.000 1076.211  781.849  294.362
 21.00  1567.009  660.132  660.132    0.000        9.511 1485.868 1485.868    0.000        0.000  821.458  659.197  162.260
 22.00  1700.399  621.760  621.760    0.000       85.256 1495.343 1495.343    0.000        0.000  769.984  769.984    0.000
 23.00  1706.984  599.187  599.187    0.000       62.776 1607.610 1607.610    0.000        0.000  892.333  679.606  212.728
 24.00  1551.358  662.335  662.335    0.000       92.647 1637.664 1637.664    0.000        0.000  912.341  628.233  284.107
 25.00  1541.796  741.273  741.273    0.000       30.350 1538.150 1496.343   41.807        0.000  891.930  557.256  334.675
 26.00  1711.404  666.598  666.598    0.000       22.828 1605.147 1605.147    0.000        0.000  706.846  515.533  191.313
 27.00  1704.242  713.543  713.543    0.000        1.902 1388.276 1388.276    0.000        0.000  694.680  412.587  282.093
 28.00  1629.673  660.083  660.083    0.000       13.273 1554.607 1550.803    3.805        0.000  719.616  415.503  304.112
 29.00  1744.808  679.410  679.410    0.000       52.916 1410.894 1410.894    0.000        0.000  617.774  294.059  323.715
 30.00  1596.345  719.125  719.125    0.000       55.167 1539.987 1458.971   81.016        0.000  709.562  375.694  333.869
 31.00  1642.258  704.882  704.882    0.000       57.069 1382.901 1249.741  133.161        0.000  648.641  385.847  262.793
 32.00  1659.337  707.434  707.434    0.000       83.310 1442.424 1326.645  115.779        0.000 1035.192  690.061  345.131
 33.00  1624.211  687.703  687.703    0.000      170.424 1326.375 1326.375    0.000        0.000  907.410  576.354  331.056
 34.00  1603.544  669.967  669.967    0.000      136.618 1275.148 1275.148    0.000        0.000  978.285  542.473  435.812
 35.00  1601.343  631.013  631.013    0.000       87.462 1241.027 1241.027    0.000        0.000  688.249  312.857  375.391
 36.00  1604.016  538.435  538.435    0.000      122.867 1191.444 1191.444    0.000        0.000  656.582  403.540  253.042
 37.00  1620.373  591.538  591.538    0.000       62.776 1295.297 1272.730   22.567        0.000  892.737  537.351  355.386
 38.00  1571.551  673.569  673.569    0.000       81.364 1228.060 1228.060    0.000        0.000  658.188  252.839  405.349
 39.00  1695.039  620.693  620.693    0.000       83.701 1418.501 1307.483  111.018        0.000 1003.119  476.327  526.792
 40.00  1697.338  621.723  621.723    0.000      170.989 1270.345 1268.442    1.902        0.000  982.005  637.176  344.829
 41.00  1676.424  618.451  618.451    0.000      126.802 1441.377 1374.753   66.624        0.000  947.521  635.668  311.854
 42.00  1856.085  527.315  527.315    0.000      127.237 1515.412 1357.263  158.149        0.000 1337.994  962.805  375.190
 43.00  1646.082  648.954  648.954    0.000       98.572 1647.422 1573.450   73.972        0.000 1125.472  973.365  152.107
 44.00  1711.167  495.088  495.088    0.000      108.170 1398.417 1247.531  150.887        0.000  984.422  507.694  476.728
 45.00  1651.535  685.657  685.657    0.000      164.630 1443.305 1418.575   24.730        0.000 1309.246 1116.726  192.521
 46.00  1583.295  709.371  709.371    0.000       85.516 1476.119 1373.395  102.724        0.000 1187.399  741.233  446.166
 47.00  1463.085  857.345  857.345    0.000       35.970 1446.585 1371.363   75.222        0.000  913.345  385.847  527.498
 48.00  1355.317  861.311  861.311    0.000       48.981 1285.367 1285.367    0.000        0.000  791.599  670.156  121.443
 49.00  1388.593  786.291  786.291    0.000      131.259 1164.781 1160.976    3.805        0.000  700.013  456.723  243.290
 50.00  1546.198  789.600  789.600    0.000       93.213 1349.400 1349.400    0.000        0.000  932.948  811.807  121.141
 51.00  1469.369  833.357  833.357    0.000       93.213 1325.227 1325.227    0.000        0.000  964.518  649.848  314.669
 52.00  1424.661  781.446  781.446    0.000       45.481 1352.556 1352.556    0.000        0.000  791.902  365.540  426.362
 53.00  1443.312  766.381  766.381    0.000        9.511 1289.467 1289.467    0.000        0.000  649.748  649.748    0.000
 54.00  1536.562  777.417  777.417    0.000       68.483 1438.110 1438.110    0.000        0.000  771.695  771.695    0.000
 55.00  1421.111  808.288  808.288    0.000      150.281 1307.020 1307.020    0.000        0.000  699.912  699.912    0.000
 56.00  1476.292  722.841  722.841    0.000       91.310 1353.547 1353.547    0.000        0.000  781.748  781.748    0.000
 57.00  1478.846  741.681  741.681    0.000       60.874 1303.000 1303.000    0.000        0.000  638.989  638.989    0.000
 58.00  1372.153  776.241  776.241    0.000       20.882 1320.142 1320.142    0.000        0.000  548.108  548.108    0.000
 59.00  1518.622  857.432  857.432    0.000       91.093 1466.475 1466.475    0.000        0.000  781.849  781.849    0.000
 60.00  1464.339  810.754  810.754    0.000       81.799 1452.551 1452.551    0.000        0.000  852.120  852.120    0.000
 61.00  1684.912  722.392  722.392    0.000       38.046 1447.571 1447.571    0.000        0.000  771.393  771.393    0.000
 62.00  1637.718  804.202  804.202    0.000      106.268 1520.685 1520.685    0.000        0.000 1025.441 1025.441    0.000
 63.00  1514.921  741.150  741.150    0.000       91.310 1372.352 1372.352    0.000        0.000  913.748  913.748    0.000
 64.00  1520.779  770.726  770.726    0.000       81.799 1318.018 1318.018    0.000        0.000  730.676  730.676    0.000
 65.00  1600.489  766.045  766.045    0.000       15.175 1324.146 1324.146    0.000        0.000  629.137  629.137    0.000
 66.00  1472.306  750.691  750.691    0.000       76.092 1284.423 1284.423    0.000        0.000  811.907  811.907    0.000
 67.00  1409.746  749.390  749.390    0.000       58.623 1328.253 1328.253    0.000        0.000  842.470  842.470    0.000
 68.00  1632.388  684.333  684.333    0.000       91.136 1373.492 1373.492    0.000        0.000  831.610  831.610    0.000
 69.00  1563.752  693.450  693.450    0.000      223.906 1286.837 1286.837    0.000        0.000  913.648  913.648    0.000
 70.00  1605.212  732.186  732.186    0.000      167.185 1300.375 1300.375    0.000        0.000  923.802  923.802    0.000
 71.00  1615.374  696.416  696.416    0.000      167.402 1364.223 1364.223    0.000        0.000  932.645  932.645    0.000
 72.00  1586.986  755.717  755.717    0.000      112.149 1364.271 1364.271    0.000        0.000  902.284  902.284    0.000
 73.00  1618.094  739.330  739.330    0.000      123.606 1471.928 1471.928    0.000        0.000  791.096  791.096    0.000
 74.00  1579.383  788.919  788.919    0.000       55.167 1396.088 1396.088    0.000        0.000  780.639  780.639    0.000
 75.00  1760.003  712.312  712.312    0.000       56.982 1552.893 1552.893    0.000        0.000  649.143  649.143    0.000
 76.00  1496.813  740.924  740.924    0.000       72.287 1339.632 1339.632    0.000        0.000  557.758  557.758    0.000
 77.00  1432.086  869.599  869.599    0.000       95.115 1404.387 1404.387    0.000        0.000  770.889  770.889    0.000
 78.00  1587.511  795.236  795.236    0.000       41.851 1397.651 1397.651    0.000        0.000  456.622  456.622    0.000
 79.00  1572.665  711.454  711.454    0.000        3.805 1332.290 1332.290    0.000        0.000  436.012  436.012    0.000
 80.00  1489.601  794.125  794.125    0.000        0.000 1427.567 1427.567    0.000        0.000  598.877  598.877    0.000
 81.00  1442.970  838.826  838.826    0.000        3.805 1421.960 1421.960    0.000        0.000  822.061  822.061    0.000
 82.00  1585.826  730.314  730.314    0.000        7.609 1487.960 1487.960    0.000        0.000  741.132  741.132    0.000
 83.00  1450.964  719.540  719.540    0.000        1.902 1368.516 1368.516    0.000        0.000  689.456  689.456    0.000
 84.00  1469.477  736.262  736.262    0.000       68.483 1336.179 1336.179    0.000        0.000  699.811  699.811    0.000
 85.00  1478.693  723.717  723.717    0.000       53.264 1379.960 1379.960    0.000        0.000  577.562  577.562    0.000
 86.00  1471.008  720.511  720.511    0.000       28.534 1337.239 1337.239    0.000        0.000  628.130  628.130    0.000
 87.00  1484.068  752.566  752.566    0.000       13.055 1409.402 1409.402    0.000        0.000  771.191  771.191    0.000
 88.00  1274.468  818.376  818.376    0.000        1.902 1188.226 1188.226    0.000        0.000  568.315  568.315    0.000
 89.00  1332.231  876.574  876.574    0.000       17.121 1315.468 1315.468    0.000        0.000  861.165  861.165    0.000
 90.00  1524.142  748.658  748.658    0.000        0.000 1287.543 1287.543    0.000        0.000  720.220  720.220    0.000
 91.00  1486.965  781.286  781.286    0.000        0.000 1168.767 1168.767    0.000        0.000  689.960  689.960    0.000
 92.00  1415.512  829.984  829.984    0.000        0.000 1115.337 1115.337    0.000        0.000  436.113  436.113    0.000
 93.00  1477.739  750.717  750.717    0.000        0.000 1270.375 1248.413   21.962        0.000  609.031  609.031    0.000
 94.00  1434.620  745.105  745.105    0.000        0.000 1261.954 1258.279    3.675        0.000  649.848  335.078  314.770
 95.00  1235.619  979.377  979.377    0.000        0.000 1101.514 1101.514    0.000        0.000  355.083  355.083    0.000
 96.00  1173.085 1072.925 1072.925    0.000        0.000 1217.717 1217.717    0.000        0.000  628.736  588.925   39.811
 97.00  1245.806 1018.876 1018.876    0.000        0.000 1182.827 1182.827    0.000        0.000  629.541  629.541    0.000
 98.00  1316.390  979.444  979.444    0.000        0.000 1183.479 1183.479    0.000        0.000  538.156  538.156    0.000
 99.00  1171.070 1011.076 1011.076    0.000        0.000 1024.424 1024.424    0.000        0.000  507.694  507.694    0.000
100.00  1174.006  985.503  985.503    0.000        0.000 1132.496 1132.496    0.000        0.000  528.002  528.002    0.000
101.00  1281.207  947.650  947.650    0.000        0.000 1190.528 1190.528    0.000        0.000  629.541  629.541    0.000
102.00  1188.264  997.335  997.335    0.000        0.000 1122.909 1122.909    0.000        0.000  324.823  324.823    0.000
103.00  1192.066 1035.453 1035.453    0.000        0.000 1035.744 1035.744    0.000        0.000  405.651  182.770  222.881
104.00  1246.534 1018.906 1018.906    0.000        0.000  977.682  977.682    0.000        0.000  314.266  314.266    0.000
105.00  1111.802 1018.031 1018.031    0.000        0.000 1007.513 1007.513    0.000        0.000  365.137  365.137    0.000
106.00  1257.762  975.582  975.582    0.000        0.000 1092.557 1092.557    0.000        0.000  385.243  385.243    0.000
107.00  1198.504 1060.989 1060.989    0.000        0.000 1084.345 1084.345    0.000        0.000  568.617  568.617    0.000
108.00  1182.591 1087.334 1087.334    0.000        0.000 1090.571 1090.571    0.000        0.000  253.746  253.746    0.000
109.00  1072.486 1086.895 1086.895    0.000        0.000  856.982  856.982    0.000        0.000   70.775   70.775    0.000
110.00  1186.755 1061.093 1061.093    0.000        0.000  924.121  924.121    0.000        0.000  111.491  111.491    0.000
111.00  1182.531 1093.746 1093.746    0.000        0.000 1114.049 1114.049    0.000        0.000  263.598  263.598    0.000
112.00  1214.880 1049.684 1049.684    0.000        0.000 1203.543 1203.543    0.000        0.000  355.386  132.000  223.385
113.00  1281.077  967.904  967.904    0.000        0.000  984.563  918.026   66.537        0.000  203.078   91.385  111.693
114.00  1087.975 1132.208 1132.208    0.000        0.000 1197.357 1136.483   60.874        0.000  263.598   71.077  192.521
115.00  1207.123  979.341  979.341    0.000        0.000 1108.732 1108.732    0.000        0.000  192.420  121.847   70.573
116.00  1263.681 1091.880 1091.880    0.000        0.000 1064.024 1064.024    0.000        0.000  101.136  101.136    0.000
117.00  1274.285 1025.285 1025.285    0.000        0.000 1056.332 1056.332    0.000        0.000   50.669   50.669    0.000
118.00  1074.913 1162.490 1162.490    0.000        0.000 1037.434 1037.434    0.000        0.000  172.112   20.308  151.804
119.00   995.121 1244.578 1244.578    0.000        0.000  972.194  964.585    7.609        0.000  131.497   91.284   40.212
120.00  1042.820 1100.829 1100.829    0.000        0.000 1017.157 1003.841   13.316        0.000  111.390   60.923   50.467
121.00   994.531 1201.014 1201.014    0.000        0.000  880.067  880.067    0.000        0.000   91.183    0.000   91.183
122.00  1111.572 1099.431 1099.431    0.000        0.000 1000.470 1000.470    0.000        0.000  101.136  101.136    0.000
123.00  1162.112 1037.735 1037.735    0.000        0.000  993.555  993.555    0.000        0.000  121.645  101.438   20.207
124.00  1103.088 1107.194 1107.194    0.000        0.000  942.152  942.152    0.000        0.000  111.491  111.491    0.000
125.00  1062.331 1064.001 1064.001    0.000        0.000 1059.738 1059.738    0.000        0.000  223.285   20.308  202.977
126.00  1238.391  995.851  995.851    0.000        0.000 1111.665 1111.665    0.000        0.000  213.030  213.030    0.000
127.00  1127.915 1039.328 1039.328    0.000        0.000 1173.709 1173.709    0.000        0.000  182.669   71.077  111.592
128.00  1124.641 1094.378 1094.378    0.000        0.000 1074.532 1032.681   41.850        0.000  233.035   50.769  182.266
129.00  1048.414 1138.284 1138.284    0.000        0.000 1111.145 1058.968   52.177        0.000  345.232   30.462  314.770
130.00  1011.811 1207.530 1207.530    0.000        0.000 1000.983  917.977   83.005        0.000  263.295    0.000  263.295
131.00  1117.973 1121.266 1121.266    0.000        0.000  989.709  891.224   98.485        0.000  212.728   40.616  172.112
132.00  1120.066 1095.117 1095.117    0.000        0.000  886.417  886.417    0.000        0.000  151.905   50.669  101.236
133.00   998.357 1257.388 1257.388    0.000        0.000 1017.375 1015.473    1.902        0.000  365.237   81.231  284.006
134.00  1000.948 1265.757 1265.757    0.000        0.000 1011.972 1011.972    0.000        0.000  243.693   91.385  152.308
135.00  1033.904 1154.856 1154.856    0.000        0.000  992.823  956.680   36.144        0.000  212.728    0.000  212.728
136.00  1044.893 1216.287 1216.287    0.000        0.000 1002.249  994.640    7.609        0.000  304.616    0.000  304.616
137.00  1142.425 1143.977 1143.977    0.000        0.000 1135.668 1010.682  124.986        0.000  264.001   20.308  243.693
138.00  1108.280 1197.862 1197.862    0.000        0.000 1099.652 1057.802   41.851        0.000  314.770   60.923  253.847
139.00  1109.130 1066.052 1066.052    0.000        0.000 1086.119 1029.484   56.634        0.000  213.231   71.077  142.154
140.00  1138.805 1175.984 1175.984    0.000        0.000 1007.823 1005.921    1.902        0.000  182.770   60.923  121.847
141.00  1304.533 1016.747 1016.747    0.000        0.000 1097.493 1093.688    3.805        0.000  223.385  142.154   81.231
142.00  1086.711 1044.078 1044.078    0.000        0.000 1012.873 1005.264    7.609        0.000  213.231  142.154   71.077
143.00  1150.935 1048.396 1048.396    0.000        0.000 1022.953 1017.247    5.707        0.000  192.823   30.462  162.361
144.00  1066.953 1077.754 1077.754    0.000        0.000 1026.369 1016.858    9.511        0.000  111.592   40.616   70.976
145.00  1086.394 1077.593 1077.593    0.000        0.000  935.145  935.145    0.000        0.000  192.924  132.000   60.923
146.00  1088.432  957.089  957.089    0.000        0.000  897.708  886.294   11.414        0.000  203.078    0.000  203.078
147.00  1143.757 1066.322 1066.322    0.000        0.000  965.499  963.597    1.902        0.000  304.616  132.000  172.616
148.00  1023.472 1075.670 1075.670    0.000        0.000  832.512  789.624   42.888        0.000  141.650   50.769   90.881
149.00  1033.168 1081.985 1071.629   10.357        0.000  895.024  885.512    9.511        0.000  141.751   10.154  131.597
150.00  1019.204 1168.724 1168.724    0.000        0.000  909.082  886.254   22.828        0.000  101.539    0.000  101.539
151.00  1251.772  922.656  922.656    0.000        0.000  907.549  847.107   60.442        0.000   80.425    0.000   80.425
152.00  1242.768  865.132  865.132    0.000        0.000  913.737  908.030    5.707        0.000    0.000    0.000    0.000
153.00  1301.756  964.029  964.029    0.000        0.000  806.088  768.042   38.046        0.000   60.722    0.000   60.722
154.00  1171.462  978.351  978.351    0.000        0.000  743.533  722.607   20.925        0.000  101.539   40.616   60.923
155.00  1243.241  927.084  927.084    0.000        0.000  722.218  712.706    9.511        0.000   50.568    0.000   50.568
156.00  1143.233 1051.794 1051.794    0.000        0.000  977.901  977.901    0.000        0.000  213.231    0.000  213.231
157.00  1173.696  972.354  972.354    0.000        0.000  937.048  872.805   64.243        0.000  203.078    0.000  203.078
158.00  1092.510 1033.520 1033.520    0.000        0.000  979.111  975.306    3.805        0.000  233.539   20.308  213.231
159.00  1184.805  853.047  853.047    0.000        0.000  904.062  894.550    9.511        0.000  274.155    0.000  274.155
160.00  1237.681  868.635  868.635    0.000        0.000 1037.859  982.692   55.167        0.000  172.616    0.000  172.616
161.00  1120.043  973.310  973.310    0.000        0.000 1077.510 1054.683   22.828        0.000  274.155   40.616  233.539
162.00  1105.720  980.245  980.245    0.000        0.000  985.763  980.056    5.707        0.000  304.616   40.616  264.001
163.00  1214.424  870.743  870.743    0.000        0.000 1034.273 1026.664    7.609        0.000  152.308   10.154  142.154
164.00  1184.667  928.073  928.073    0.000        0.000 1002.805 1002.805    0.000        0.000  314.770  111.693  203.078
165.00  1109.261 1080.868 1080.868    0.000        0.000 1027.750 1027.750    0.000        0.000  284.309  132.000  152.308
166.00  1115.003 1049.481 1049.481    0.000        0.000  939.032  939.032    0.000        0.000  304.616   50.769  253.847
167.00  1017.661 1009.109 1009.109    0.000        0.000  988.017  889.097   98.919        0.000  406.155    0.000  406.155
168.00  1090.572  974.438  974.438    0.000        0.000  869.856  791.862   77.994        0.000  274.155    0.000  274.155
169.00   940.594 1132.600 1132.600    0.000        0.000  996.577  903.365   93.213        0.000  243.693    0.000  243.693
170.00  1087.594 1013.546 1013.546    0.000        0.000 1046.990  959.484   87.506        0.000  345.232    0.000  345.232
171.00  1086.205  997.257  997.257    0.000        0.000 1019.106  941.112   77.994        0.000  294.463    0.000  294.463
172.00  1153.936 1003.638  987.151   16.487        0.000 1116.120 1034.321   81.799        0.000  385.847  101.539  284.309
173.00  1180.806  960.098  948.050   12.048        0.000 1172.065 1105.485   66.580        0.000  426.463   60.923  365.540
174.00  1001.747 1022.734 1022.734    0.000        0.000 1079.198  961.299  117.899        0.000  284.309    0.000  284.309
175.00  1244.427  900.553  900.553    0.000        0.000 1199.391 1089.057  110.333        0.000  324.924   40.616  284.309
176.00  1185.217  950.816  950.816    0.000        0.000 1149.626 1119.189   30.437        0.000  192.924   60.923  132.000
177.00  1240.753  868.329  868.329    0.000        0.000 1037.950 1020.829   17.121        0.000  203.078   30.462  172.616
178.00   983.673 1033.214 1033.214    0.000        0.000 1014.690  904.487  110.203        0.000  355.386   50.769  304.616
179.00   939.800 1048.093 1048.093    0.000        0.000  924.073  819.534  104.539        0.000  243.693    0.000  243.693
180.00  1080.362  984.902  984.902    0.000        0.000  871.330  867.525    3.805        0.000  152.308    0.000  152.308
181.00  1018.551 1034.992 1034.992    0.000        0.000  853.824  819.582   34.241        0.000  192.924   30.462  162.462
182.00  1042.003 1058.858 1058.858    0.000        0.000  977.255  920.186   57.069        0.000  203.078    0.000  203.078
183.00  1080.605  994.884  994.884    0.000        0.000  904.229  847.160   57.069        0.000   91.385    0.000   91.385
184.00  1033.770 1043.390 1043.390    0.000        0.000  980.148  980.148    0.000        0.000   91.385    0.000   91.385
185.00  1028.905 1048.231 1048.231    0.000        0.000  868.822  756.717  112.105        0.000  152.308    0.000  152.308
186.00   951.745 1066.478 1066.478    0.000        0.000 1012.057  954.988   57.069        0.000  111.693    0.000  111.693
187.00   880.101 1053.453 1053.453    0.000        0.000  973.490  943.053   30.437        0.000   50.769    0.000   50.769
188.00   974.820 1074.019 1074.019    0.000        0.000  896.061  842.796   53.264        0.000  162.462    0.000  162.462
189.00   903.390 1076.539 1076.539    0.000        0.000  875.355  841.114   34.241        0.000   20.308    0.000   20.308
190.00  1029.884 1050.001 1050.001    0.000        0.000 1024.029 1018.322    5.707        0.000  121.847    0.000  121.847
191.00  1057.259 1033.744 1033.744    0.000        0.000  888.665  848.760   39.905        0.000  101.539    0.000  101.539
192.00  1070.141 1031.315 1031.315    0.000        0.000 1034.226 1034.226    0.000        0.000  152.308    0.000  152.308
193.00  1011.857 1051.294 1051.294    0.000        0.000  996.842  996.842    0.000        0.000  111.693    0.000  111.693
194.00   966.842 1096.290 1096.290    0.000        0.000  934.235  934.235    0.000        0.000  111.693   20.308   91.385
195.00  1066.623 1063.179 1063.179    0.000        0.000 1013.266 1013.266    0.000        0.000  213.231    0.000  213.231
196.00   911.916 1127.120 1127.120    0.000        0.000 1059.441 1048.027   11.414        0.000  192.924    0.000  192.924
197.00  1000.757 1037.381 1037.381    0.000        0.000  860.788  798.013   62.776        0.000   40.616    0.000   40.616
198.00  1081.686  966.244  966.244    0.000        0.000  943.147  937.440    5.707        0.000  101.539    0.000  101.539
199.00  1017.689 1111.152 1111.152    0.000        0.000  864.936  864.936    0.000        0.000   91.385    0.000   91.385
200.00  1063.698 1090.173 1090.173    0.000        0.000  927.450  841.846   85.603        0.000  121.847    0.000  121.847
201.00  1045.804 1089.582 1089.582    0.000        0.000  851.705  830.780   20.925        0.000   81.231    0.000   81.231
202.00   980.236 1180.864 1180.864    0.000        0.000  908.340  843.662   64.678        0.000  233.539    0.000  233.539
203.00  1058.960 1062.468 1062.468    0.000        0.000  883.087  881.184    1.902        0.000  132.000   10.154  121.847
204.00  1090.856 1048.800 1048.800    0.000        0.000  862.163  827.922   34.241        0.000  192.924    0.000  192.924
205.00  1060.297 1104.667 1104.667    0.000        0.000  874.314  792.515   81.799        0.000  152.308    0.000  152.308
206.00  1043.029 1068.291 1068.291    0.000        0.000  840.336  792.779   47.557        0.000   50.769    0.000   50.769
207.00  1021.698 1212.812 1212.812    0.000        0.000  894.245  880.929   13.316        0.000   60.923    0.000   60.923
208.00   947.496 1150.761 1150.761    0.000        0.000 1002.201  907.086   95.115        0.000  203.078    0.000  203.078
209.00   989.804 1108.962 1108.962    0.000        0.000  905.357  838.776   66.580        0.000  213.231    0.000  213.231
210.00  1052.262 1083.375 1083.375    0.000        0.000  944.872  872.585   72.287        0.000  142.154    0.000  142.154
211.00  1029.567 1142.920 1142.920    0.000        0.000  928.784  858.399   70.385        0.000  162.462    0.000  162.462
212.00   981.871 1181.591 1181.591    0.000        0.000  909.764  793.724  116.040        0.000   50.769    0.000   50.769
213.00   984.251 1215.785 1215.785    0.000        0.000  961.603  875.999   85.603        0.000   71.077    0.000   71.077
214.00  1113.043 1046.002 1046.002    0.000        0.000  876.258  815.384   60.873        0.000  101.539    0.000  101.539
215.00   940.333 1223.443 1223.443    0.000        0.000  839.381  807.042   32.339        0.000   10.154    0.000   10.154
216.00   954.497 1203.408 1203.408    0.000        0.000  861.300  796.622   64.678        0.000   91.385    0.000   91.385
217.00   950.840 1185.748 1185.748    0.000        0.000  908.254  896.840   11.414        0.000  121.847    0.000  121.847
218.00   940.156 1149.558 1149.558    0.000        0.000  925.199  887.153   38.046        0.000  121.847    0.000  121.847
219.00   963.638 1183.429 1183.429    0.000        0.000  893.945  852.094   41.851        0.000    0.000    0.000    0.000
220.00  1033.555 1112.857 1112.857    0.000        0.000  892.433  844.875   47.557        0.000   50.769    0.000   50.769
221.00   911.688 1173.439 1173.439    0.000        0.000  866.921  842.191   24.730        0.000    0.000    0.000    0.000
222.00   925.950 1192.549 1192.549    0.000        0.000  847.029  812.788   34.241        0.000   10.154    0.000   10.154
223.00   902.479 1215.725 1215.725    0.000        0.000  982.957  910.669   72.287        0.000   30.462    0.000   30.462
224.00   884.640 1232.734 1232.734    0.000        0.000  837.440  810.808   26.632        0.000    0.000    0.000    0.000
225.00   811.203 1229.926 1229.926    0.000        0.000  816.080  810.373    5.707        0.000    0.000    0.000    0.000
226.00   856.442 1235.730 1235.730    0.000        0.000  859.446  842.325   17.121        0.000   10.154    0.000   10.154
227.00   941.359 1241.310 1241.310    0.000        0.000  893.337  851.486   41.851        0.000   10.154    0.000   10.154
228.00   918.194 1143.539 1143.539    0.000        0.000  732.168  730.265    1.902        0.000    0.000    0.000    0.000
229.00   927.039 1173.183 1173.183    0.000        0.000  719.283  711.674    7.609        0.000    0.000    0.000    0.000
230.00   940.833 1227.094 1227.094    0.000        0.000  721.960  714.351    7.609        0.000    0.000    0.000    0.000
231.00   865.287 1165.504 1165.504    0.000        0.000  861.433  853.824    7.609        0.000    0.000    0.000    0.000
232.00   903.593 1138.986 1138.986    0.000        0.000  841.591  832.080    9.511        0.000   20.308    0.000   20.308
233.00   941.261 1183.760 1183.760    0.000        0.000  918.584  886.245   32.339        0.000   91.385    0.000   91.385
234.00   890.505 1171.034 1171.034    0.000        0.000  872.061  835.917   36.144        0.000   71.077    0.000   71.077
235.00   887.639 1118.193 1118.193    0.000        0.000  798.525  787.111   11.414        0.000    0.000    0.000    0.000
236.00   928.783 1100.831 1100.831    0.000        0.000  819.928  816.123    3.805        0.000   60.923    0.000   60.923
237.00   956.130 1129.619 1129.619    0.000        0.000  794.937  794.937    0.000        0.000   71.077    0.000   71.077
238.00   876.644 1211.707 1211.707    0.000        0.000  832.723  832.723    0.000        0.000   50.769    0.000   50.769
239.00   879.156 1185.687 1185.687    0.000        0.000  821.530  817.726    3.805        0.000   81.231    0.000   81.231
240.00  1087.333 1060.556 1060.556    0.000        0.000  848.418  848.418    0.000        0.000   30.462    0.000   30.462
241.00   955.243 1058.513 1058.513    0.000        0.000  782.740  777.034    5.707        0.000   40.616    0.000   40.616
242.00  1080.365  988.816  988.816    0.000        0.000  791.952  791.952    0.000        0.000   10.154    0.000   10.154
243.00   983.508 1015.762 1015.762    0.000        0.000  648.718  648.718    0.000        0.000    0.000    0.000    0.000
244.00   877.283 1059.185 1059.185    0.000        0.000  714.136  708.429    5.707        0.000   10.154    0.000   10.154
245.00   966.276 1105.201 1105.201    0.000        0.000  768.350  768.350    0.000        0.000    0.000    0.000    0.000
246.00  1002.768 1041.313 1041.313    0.000        0.000  744.182  744.182    0.000        0.000    0.000    0.000    0.000
247.00   897.377 1119.941 1119.941    0.000        0.000  649.805  646.001    3.805        0.000    0.000    0.000    0.000
248.00   950.194 1150.718 1150.718    0.000        0.000  791.736  780.322   11.414        0.000   30.462    0.000   30.462
249.00   994.805 1089.490 1089.490    0.000        0.000  813.963  813.963    0.000        0.000    0.000    0.000    0.000
250.00   963.356 1126.539 1126.539    0.000        0.000  711.841  711.841    0.000        0.000    0.000    0.000    0.000
251.00  1025.982 1083.614 1083.614    0.000        0.000  827.008  827.008    0.000        0.000   71.077    0.000   71.077
252.00   860.722 1122.683 1122.683    0.000        0.000  846.821  846.821    0.000        0.000    0.000    0.000    0.000
253.00   986.665 1127.148 1127.148    0.000        0.000  864.724  864.724    0.000        0.000   20.308    0.000   20.308
254.00   942.522 1091.484 1091.484    0.000        0.000  787.158  787.158    0.000        0.000    0.000    0.000    0.000
255.00   910.109 1219.704 1219.704    0.000        0.000  780.500  780.500    0.000        0.000    0.000    0.000    0.000
256.00  1062.377 1182.630 1182.630    0.000        0.000  820.793  792.259   28.535        0.000   50.769    0.000   50.769
257.00   963.270 1218.902 1218.902    0.000        0.000  758.278  737.352   20.925        0.000   10.154    0.000   10.154
258.00   959.080 1159.648 1159.648    0.000        0.000  817.637  813.832    3.805        0.000   10.154    0.000   10.154
259.00   850.404 1230.261 1230.261    0.000        0.000  813.531  807.825    5.707        0.000    0.000    0.000    0.000
260.00   881.369 1250.603 1250.603    0.000        0.000  709.510  694.292   15.218        0.000   10.154    0.000   10.154
261.00   973.151 1047.076 1047.076    0.000        0.000  786.549  765.624   20.925        0.000   20.308    0.000   20.308
262.00   984.668 1058.689 1058.689    0.000        0.000  874.447  866.838    7.609        0.000    0.000    0.000    0.000
263.00   989.116 1122.709 1122.709    0.000        0.000  996.799  994.897    1.902        0.000   60.923    0.000   60.923
264.00   932.595 1083.545 1083.545    0.000        0.000  843.704  843.704    0.000        0.000   10.154    0.000   10.154
265.00   956.175 1132.894 1132.894    0.000        0.000  800.992  800.992    0.000        0.000   30.462    0.000   30.462
266.00  1047.485 1136.654 1136.654    0.000        0.000  808.258  794.942   13.316        0.000    0.000    0.000    0.000
267.00  1000.450 1099.146 1099.146    0.000        0.000  713.138  703.627    9.511        0.000   10.154    0.000   10.154
268.00   903.458 1117.372 1117.372    0.000        0.000  645.913  626.890   19.023        0.000    0.000    0.000    0.000
269.00   880.504 1109.493 1109.493    0.000        0.000  635.315  618.195   17.121        0.000    0.000    0.000    0.000
270.00   845.166 1134.494 1134.494    0.000        0.000  648.894  633.676   15.218        0.000    0.000    0.000    0.000
271.00   952.570 1060.058 1060.058    0.000        0.000  596.882  589.272    7.609        0.000    0.000    0.000    0.000
272.00   935.481 1080.630 1080.630    0.000        0.000  655.723  655.723    0.000        0.000   10.154    0.000   10.154
273.00   950.305 1098.501 1098.501    0.000        0.000  668.736  668.736    0.000        0.000    0.000    0.000    0.000
274.00   960.928 1164.299 1164.299    0.000        0.000  748.592  739.081    9.512        0.000    0.000    0.000    0.000
275.00   894.406 1140.193 1140.193    0.000        0.000  624.512  611.196   13.316        0.000    0.000    0.000    0.000
276.00  1000.138 1107.983 1107.983    0.000        0.000  673.755  669.951    3.805        0.000    0.000    0.000    0.000
277.00  1045.653 1103.232 1103.232    0.000        0.000  697.878  686.464   11.414        0.000   10.154    0.000   10.154
278.00   988.040 1113.564 1113.564    0.000        0.000  694.803  689.096    5.707        0.000   10.154    0.000   10.154
279.00   987.550 1130.081 1130.081    0.000        0.000  648.113  634.797   13.316        0.000    0.000    0.000    0.000
280.00   986.908 1068.501 1068.501    0.000        0.000  697.102  697.102    0.000        0.000    0.000    0.000    0.000
281.00   966.833 1121.602 1121.602    0.000        0.000  671.410  656.192   15.218        0.000    0.000    0.000    0.000
282.00   986.746 1056.414 1056.414    0.000        0.000  575.310  575.310    0.000        0.000   20.308    0.000   20.308
283.00   961.543 1072.986 1072.986    0.000        0.000  621.398  621.398    0.000        0.000   10.154    0.000   10.154
284.00   849.818 1135.259 1135.259    0.000        0.000  613.835  613.835    0.000        0.000   10.154   10.154    0.000
285.00   858.342 1074.054 1074.054    0.000        0.000  630.998  630.998    0.000        0.000    0.000    0.000    0.000
286.00   890.103 1053.883 1053.883    0.000        0.000  693.901  671.073   22.828        0.000   20.308    0.000   20.308
287.00   910.486 1019.518 1019.518    0.000        0.000  625.375  625.375    0.000        0.000    0.000    0.000    0.000
288.00   847.033 1185.431 1185.431    0.000        0.000  644.919  644.919    0.000        0.000    0.000    0.000    0.000
289.00  1043.491 1035.481 1035.481    0.000        0.000  633.152  633.152    0.000        0.000    0.000    0.000    0.000
290.00  1026.944 1103.172 1103.172    0.000        0.000  685.904  685.904    0.000        0.000    0.000    0.000    0.000
291.00  1005.986  993.470  993.470    0.000        0.000  726.675  726.675    0.000        0.000    0.000    0.000    0.000
292.00  1024.265 1091.729 1091.729    0.000        0.000  553.178  553.178    0.000        0.000    0.000    0.000    0.000
293.00   934.371 1089.756 1089.756    0.000        0.000  636.530  627.450    9.079        0.000   10.154    0.000   10.154
294.00   893.453 1087.110 1087.110    0.000        0.000  675.617  675.617    0.000        0.000    0.000    0.000    0.000
295.00  1032.991 1048.653 1048.653    0.000        0.000  789.140  789.140    0.000        0.000    0.000    0.000    0.000
296.00  1036.182 1040.588 1040.588    0.000        0.000  807.167  807.167    0.000        0.000    0.000    0.000    0.000
297.00  1062.528 1066.849 1066.849    0.000        0.000  688.497  688.497    0.000        0.000    0.000    0.000    0.000
298.00  1130.116 1002.912 1002.912    0.000        0.000  681.838  681.838    0.000        0.000    0.000    0.000    0.000
299.00  1037.261 1015.334 1015.334    0.000        0.000  637.049  637.049    0.000        0.000    0.000    0.000    0.000
300.00   983.147 1049.198 1049.198    0.000        0.000  691.437  691.437    0.000        0.000    0.000    0.000    0.000
301.00   964.088 1068.264 1068.264    0.000        0.000  661.997  661.997    0.000        0.000    0.000    0.000    0.000
302.00   960.368 1020.015 1020.015    0.000        0.000  660.347  660.347    0.000        0.000    0.000    0.000    0.000
303.00   973.113 1138.505 1138.505    0.000        0.000  819.021  819.021    0.000        0.000   40.616   10.154   30.462
304.00   968.709 1109.219 1109.219    0.000        0.000  790.310  775.092   15.218        0.000   20.308    0.000   20.308
305.00  1017.470 1064.871 1064.871    0.000        0.000  786.208  738.651   47.557        0.000   50.769    0.000   50.769
306.00  1092.947 1037.827 1037.827    0.000        0.000  834.669  787.111   47.557        0.000    0.000    0.000    0.000
307.00   984.655 1115.327 1115.327    0.000        0.000  784.869  720.235   64.635        0.000   20.308    0.000   20.308
308.00  1077.896 1024.674 1024.674    0.000        0.000  737.265  684.001   53.264        0.000   50.769    0.000   50.769
309.00  1001.627 1068.693 1068.693    0.000        0.000  766.837  728.791   38.046        0.000   30.462    0.000   30.462
310.00   966.513 1143.150 1143.150    0.000        0.000  804.148  756.590   47.557        0.000   50.769    0.000   50.769
311.00   981.555 1155.984 1155.984    0.000        0.000  834.025  771.250   62.776        0.000   40.616    0.000   40.616
312.00  1091.358 1043.856 1043.856    0.000        0.000  741.977  646.862   95.115        0.000   10.154    0.000   10.154
313.00  1039.845 1010.510 1010.510    0.000        0.000  791.172  667.522  123.649        0.000   10.154    0.000   10.154
314.00  1168.600 1007.762 1007.762    0.000        0.000  802.367  705.350   97.017        0.000    0.000    0.000    0.000
315.00  1201.112  907.656  907.656    0.000        0.000  732.640  622.307  110.333        0.000   20.308    0.000   20.308
316.00  1165.377  949.403  949.403    0.000        0.000  689.357  588.536  100.822        0.000   20.308    0.000   20.308
317.00  1039.215 1010.647 1010.647    0.000        0.000  775.400  649.848  125.552        0.000   50.769    0.000   50.769
318.00  1102.549 1031.351 1031.351    0.000        0.000  725.116  675.656   49.460        0.000   10.154    0.000   10.154
319.00  1102.716 1039.096 1039.096    0.000        0.000  869.863  797.576   72.287        0.000    0.000    0.000    0.000
320.00  1070.044 1022.877 1022.877    0.000        0.000  813.357  767.702   45.655        0.000    0.000    0.000    0.000
321.00  1070.599 1061.515 1061.515    0.000        0.000  730.651  686.898   43.753        0.000   20.308    0.000   20.308
322.00  1050.723 1108.179 1108.179    0.000        0.000  856.421  850.714    5.707        0.000   10.154    0.000   10.154
323.00  1061.260 1062.404 1062.404    0.000        0.000  836.576  796.628   39.948        0.000    0.000    0.000    0.000
324.00  1121.038 1013.954 1013.954    0.000        0.000  755.556  702.291   53.264        0.000    0.000    0.000    0.000
325.00  1165.907  978.643  978.643    0.000        0.000  738.738  662.646   76.092        0.000   50.769    0.000   50.769
326.00  1060.197 1073.429 1073.429    0.000        0.000  808.946  774.704   34.241        0.000   10.154    0.000   10.154
327.00  1049.652  948.653  948.653    0.000        0.000  755.422  648.461  106.961        0.000   20.308    0.000   20.308
328.00  1025.813 1082.960 1082.960    0.000        0.000  815.521  729.399   86.122        0.000   10.154    0.000   10.154
329.00  1020.549 1110.952 1110.952    0.000        0.000  690.305  593.681   96.625        0.000    0.000    0.000    0.000
330.00  1005.396 1111.006 1111.006    0.000        0.000  744.875  655.207   89.668        0.000    0.000    0.000    0.000
331.00  1043.378 1108.967 1108.967    0.000        0.000  608.600  608.600    0.000        0.000   10.154    0.000   10.154
332.00  1004.584 1101.087 1101.087    0.000        0.000  689.060  689.060    0.000        0.000   10.154    0.000   10.154
333.00  1014.421 1121.059 1121.059    0.000        0.000  571.203  554.083   17.121        0.000    0.000    0.000    0.000
334.00  1007.559 1099.407 1099.407    0.000        0.000  649.848  634.629   15.218        0.000   10.154    0.000   10.154
335.00  1012.883 1100.969 1100.969    0.000        0.000  572.242  553.219   19.023        0.000    0.000    0.000    0.000
336.00  1215.553  882.822  882.822    0.000        0.000  606.483  570.339   36.144        0.000    0.000    0.000    0.000
337.00  1109.556 1059.656 1059.656    0.000        0.000  785.517  764.592   20.925        0.000    0.000    0.000    0.000
338.00  1037.320 1006.141 1006.141    0.000        0.000  632.078  582.618   49.460        0.000    0.000    0.000    0.000
339.00  1092.817 1014.279 1014.279    0.000        0.000  653.215  624.681   28.534        0.000    0.000    0.000    0.000
340.00  1095.145 1008.283 1008.283    0.000        0.000  588.586  533.420   55.167        0.000   20.308    0.000   20.308
341.00   960.668 1077.541 1077.541    0.000        0.000  602.977  549.712   53.264        0.000    0.000    0.000    0.000
342.00   922.080 1186.741 1186.741    0.000        0.000  656.809  632.079   24.730        0.000    0.000    0.000    0.000
343.00   801.349 1260.275 1260.275    0.000        0.000  640.681  604.537   36.144        0.000    0.000    0.000    0.000
344.00  1039.178 1123.961 1123.961    0.000        0.000  683.051  660.223   22.828        0.000   10.154    0.000   10.154
345.00   992.128 1122.459 1122.459    0.000        0.000  655.123  649.416    5.707        0.000    0.000    0.000    0.000
346.00  1032.452 1010.780 1010.780    0.000        0.000  660.913  657.282    3.632        0.000    0.000    0.000    0.000
347.00  1028.695 1153.703 1153.703    0.000        0.000  670.122  656.805   13.316        0.000    0.000    0.000    0.000
348.00   961.218 1151.227 1151.227    0.000        0.000  740.033  721.010   19.023        0.000    0.000    0.000    0.000
349.00   966.391 1134.216 1134.216    0.000        0.000  636.142  588.585   47.557        0.000    0.000    0.000    0.000
350.00   969.649 1086.284 1086.284    0.000        0.000  567.223  548.200   19.023        0.000    0.000    0.000    0.000
351.00  1072.245 1146.361 1146.361    0.000        0.000  603.497  563.549   39.948        0.000    0.000    0.000    0.000
352.00  1062.482 1080.350 1080.350    0.000        0.000  576.434  568.825    7.609        0.000    0.000    0.000    0.000
353.00  1209.422 1021.985 1021.985    0.000        0.000  659.615  629.524   30.091        0.000    0.000    0.000    0.000
354.00  1037.610 1085.773 1085.773    0.000        0.000  638.686  634.882    3.805        0.000    0.000    0.000    0.000
355.00  1007.884 1186.980 1186.980    0.000        0.000  562.122  510.760   51.362        0.000    0.000    0.000    0.000
356.00  1087.756 1070.812 1070.812    0.000        0.000  658.273  652.566    5.707        0.000    0.000    0.000    0.000
357.00  1074.544 1039.078 1039.078    0.000        0.000  668.007  660.398    7.609        0.000    0.000    0.000    0.000
358.00  1038.468 1076.397 1076.397    0.000        0.000  683.310  658.580   24.730        0.000    0.000    0.000    0.000
359.00  1107.167 1134.763 1134.763    0.000        0.000  637.875  637.875    0.000        0.000    0.000    0.000    0.000
360.00  1015.586 1121.211 1121.211    0.000        0.000  662.474  593.992   68.483        0.000    0.000    0.000    0.000
361.00  1026.546 1145.264 1145.264    0.000        0.000  660.527  660.527    0.000        0.000   10.154    0.000   10.154
362.00  1058.388 1104.097 1104.097    0.000        0.000  757.714  752.008    5.707        0.000   10.154    0.000   10.154
363.00   992.227 1084.972 1084.972    0.000        0.000  709.811  709.811    0.000        0.000   10.154    0.000   10.154
364.00   990.730 1098.821 1098.821    0.000        0.000  691.094  687.290    3.805        0.000   10.154    0.000   10.154
365.00   981.993 1102.032 1102.032    0.000        0.000  736.396  726.884    9.512        0.000   10.154    0.000   10.154
366.00  1058.095 1058.969 1058.969    0.000        0.000  877.730  833.977   43.753        0.000    0.000    0.000    0.000
367.00  1022.906 1128.781 1128.781    0.000        0.000  742.885  742.885    0.000        0.000   71.077    0.000   71.077
368.00  1024.448 1262.027 1262.027    0.000        0.000  785.562  774.148   11.414        0.000  101.539    0.000  101.539
369.00   873.536 1235.284 1235.284    0.000        0.000  754.561  754.561    0.000        0.000   50.769    0.000   50.769
370.00  1019.858 1118.618 1118.618    0.000        0.000  765.282  700.604   64.678        0.000   40.616    0.000   40.616
371.00  1159.163 1013.750 1013.750    0.000        0.000  788.452  788.452    0.000        0.000   50.769    0.000   50.769
372.00   969.497 1197.680 1197.680    0.000        0.000  725.551  725.551    0.000        0.000    0.000    0.000    0.000
373.00  1039.334 1105.212 1105.212    0.000        0.000  800.001  800.001    0.000        0.000   60.923    0.000   60.923
374.00   987.318 1204.916 1204.916    0.000        0.000  778.815  765.499   13.316        0.000   50.769    0.000   50.769
375.00  1016.036 1226.058 1226.058    0.000        0.000  871.114  871.114    0.000        0.000   30.462    0.000   30.462
376.00   910.614 1259.196 1259.196    0.000        0.000  759.182  759.182    0.000        0.000   10.154    0.000   10.154
377.00   931.966 1230.489 1230.489    0.000        0.000  847.371  843.567    3.805        0.000    0.000    0.000    0.000
378.00  1018.060 1124.639 1124.639    0.000        0.000  651.448  651.448    0.000        0.000    0.000    0.000    0.000
379.00  1014.869 1087.430 1087.430    0.000        0.000  564.327  564.327    0.000        0.000    0.000    0.000    0.000
380.00   951.785 1087.588 1087.588    0.000        0.000  593.859  565.324   28.534        0.000    0.000    0.000    0.000
381.00  1062.751 1104.587 1104.587    0.000        0.000  736.226  736.226    0.000        0.000   10.154    0.000   10.154
382.00   937.132 1177.345 1177.345    0.000        0.000  644.052  564.155   79.896        0.000    0.000    0.000    0.000
383.00  1024.860 1155.012 1155.012    0.000        0.000  705.490  619.886   85.603        0.000   60.923    0.000   60.923
384.00   993.530 1107.435 1107.435    0.000        0.000  700.952  685.734   15.218        0.000    0.000    0.000    0.000
385.00  1054.376 1085.858 1085.858    0.000        0.000  703.927  650.663   53.264        0.000   91.385    0.000   91.385
386.00  1152.157  951.690  951.690    0.000        0.000  639.812  577.036   62.776        0.000   50.769    0.000   50.769
387.00  1109.438 1040.945 1040.945    0.000        0.000  747.203  716.766   30.437        0.000   81.231    0.000   81.231
388.00  1055.851 1074.774 1074.774    0.000        0.000  779.895  732.337   47.557        0.000   91.385    0.000   91.385
389.00  1094.303 1077.232 1077.232    0.000        0.000  782.831  752.395   30.437        0.000  111.693    0.000  111.693
390.00   975.696 1123.912 1123.912    0.000        0.000  812.705  738.515   74.190        0.000   81.231    0.000   81.231
391.00   918.674 1114.996 1114.996    0.000        0.000  732.382  656.290   76.092        0.000   50.769    0.000   50.769
392.00   924.622 1190.098 1190.098    0.000        0.000  860.571  790.186   70.385        0.000   60.923    0.000   60.923
393.00   922.251 1166.151 1166.151    0.000        0.000  792.470  712.573   79.896        0.000   81.231    0.000   81.231
394.00   857.377 1265.115 1265.115    0.000        0.000  763.986  674.578   89.408        0.000   50.769    0.000   50.769
395.00  1004.333 1118.381 1118.381    0.000        0.000  750.583  659.273   91.310        0.000  111.693    0.000  111.693
396.00  1023.089 1154.700 1154.700    0.000        0.000  822.305  730.995   91.310        0.000  121.847    0.000  121.847
397.00   962.460 1183.967 1183.967    0.000        0.000  762.427  688.238   74.190        0.000   30.462    0.000   30.462
398.00   992.164 1144.505 1144.505    0.000        0.000  828.187  757.802   70.385        0.000   71.077    0.000   71.077
399.00   976.890 1086.167 1086.167    0.000        0.000  831.902  706.350  125.552        0.000  111.693    0.000  111.693
400.00  1016.878 1191.999 1191.999    0.000        0.000  806.573  730.481   76.092        0.000   30.462    0.000   30.462
401.00   973.082 1135.706 1135.706    0.000        0.000  700.775  563.810  136.965        0.000   30.462    0.000   30.462
402.00  1044.477 1001.913 1001.913    0.000        0.000  766.748  599.692  167.056        0.000   81.231    0.000   81.231
403.00  1066.010 1076.697 1076.697    0.000        0.000  780.063  665.925  114.138        0.000  162.462    0.000  162.462
404.00  1140.935 1007.547 1007.547    0.000        0.000  781.102  667.095  114.007        0.000  121.847    0.000  121.847
405.00  1012.741 1103.143 1103.143    0.000        0.000  863.156  711.319  151.837        0.000  132.000    0.000  132.000
406.00   974.902 1145.040 1145.040    0.000        0.000  887.548  785.085  102.463        0.000  132.000    0.000  132.000
407.00  1050.218 1011.482 1011.482    0.000        0.000  737.827  673.192   64.635        0.000  101.539    0.000  101.539
408.00  1091.930 1058.748 1058.748    0.000        0.000  902.200  902.200    0.000        0.000  182.770   81.231  101.539
409.00  1035.772 1022.766 1022.766    0.000        0.000  876.307  876.307    0.000        0.000  132.000    0.000  132.000
410.00  1134.572  912.831  912.831    0.000        0.000  872.974  837.435   35.538        0.000  192.924    0.000  192.924
411.00  1012.863 1146.262 1146.262    0.000        0.000  881.495  879.593    1.902        0.000  213.231    0.000  213.231
412.00   970.273 1159.697 1159.697    0.000        0.000  822.652  819.020    3.632        0.000  121.847    0.000  121.847
413.00   839.393 1301.637 1301.637    0.000        0.000  804.103  804.103    0.000        0.000  223.385   10.154  213.231
414.00  1066.998 1217.321 1217.321    0.000        0.000  859.745  859.745    0.000        0.000  172.616    0.000  172.616
415.00  1091.375 1113.245 1113.245    0.000        0.000  815.429  815.429    0.000        0.000  142.154   30.462  111.693
416.00  1070.451 1174.329 1174.329    0.000        0.000  969.000  969.000    0.000        0.000  121.847   81.231   40.616
417.00  1072.394 1088.815 1088.815    0.000        0.000  818.674  818.674    0.000        0.000   91.385   30.462   60.923
418.00  1053.003 1222.737 1222.737    0.000        0.000  826.111  826.111    0.000        0.000  152.308    0.000  152.308
419.00  1072.630 1060.065 1060.065    0.000        0.000  741.976  741.976    0.000        0.000   40.616   20.308   20.308
420.00  1018.541 1145.068 1145.068    0.000        0.000  756.981  756.981    0.000        0.000   81.231    0.000   81.231
421.00   943.560 1185.706 1185.706    0.000        0.000  798.656  789.145    9.512        0.000  152.308    0.000  152.308
422.00  1038.247 1106.601 1106.601    0.000        0.000  750.582  708.732   41.851        0.000  172.616    0.000  172.616
423.00  1026.452 1141.447 1141.447    0.000        0.000  775.871  667.483  108.387        0.000  253.847    0.000  253.847
424.00   868.347 1287.549 1287.549    0.000        0.000  862.429  752.096  110.333        0.000  233.539    0.000  233.539
425.00  1009.987 1165.409 1165.409    0.000        0.000  872.543  758.448  114.094        0.000  203.078    0.000  203.078
426.00   969.600 1186.073 1186.073    0.000        0.000  793.721  619.536  174.185        0.000  213.231    0.000  213.231
427.00  1020.230 1105.452 1105.452    0.000        0.000  816.122  584.172  231.950        0.000  172.616    0.000  172.616
428.00   898.079 1142.500 1142.500    0.000        0.000  682.536  593.128   89.408        0.000   10.154    0.000   10.154
429.00   920.408 1094.835 1094.835    0.000        0.000  804.706  747.637   57.069        0.000   81.231    0.000   81.231
430.00   872.199 1317.990 1317.990    0.000        0.000  748.854  676.566   72.287        0.000   60.923    0.000   60.923
431.00   944.591 1196.019 1196.019    0.000        0.000  751.139  694.070   57.069        0.000   10.154    0.000   10.154
432.00  1028.350 1191.812 1191.812    0.000        0.000  851.319  708.646  142.672        0.000   71.077    0.000   71.077
433.00   956.762 1157.520 1157.520    0.000        0.000  850.151  686.554  163.598        0.000    0.000    0.000    0.000
434.00   988.601 1175.106 1175.106    0.000        0.000  785.862  612.753  173.109        0.000    0.000    0.000    0.000
435.00  1004.931 1148.716 1148.716    0.000        0.000  830.091  658.884  171.207        0.000   50.769    0.000   50.769
436.00  1015.552 1106.956 1106.956    0.000        0.000  758.882  658.060  100.822        0.000   10.154    0.000   10.154
437.00   996.059 1212.315 1212.315    0.000        0.000  871.247  728.574  142.672        0.000   91.385    0.000   91.385
438.00  1054.789 1149.463 1149.463    0.000        0.000  847.592  693.506  154.086        0.000   40.616    0.000   40.616
439.00   976.989 1154.422 1154.422    0.000        0.000  902.112  778.463  123.649        0.000   30.462    0.000   30.462
440.00  1091.535 1072.310 1072.310    0.000        0.000  790.445  693.428   97.017        0.000  111.693    0.000  111.693
441.00  1094.019  988.151  988.151    0.000        0.000  877.691  761.651  116.040        0.000  101.539    0.000  101.539
442.00   980.363 1122.423 1122.423    0.000        0.000  721.274  610.940  110.333        0.000   30.462    0.000   30.462
443.00  1017.699 1099.130 1099.130    0.000        0.000  775.009  615.216  159.793        0.000   91.385    0.000   91.385
444.00  1160.630 1038.607 1038.607    0.000        0.000  831.518  669.823  161.695        0.000  213.231    0.000  213.231
445.00  1064.084 1110.906 1110.906    0.000        0.000  933.116  777.128  155.988        0.000  213.231    0.000  213.231
446.00  1049.021 1087.279 1087.279    0.000        0.000 1012.666  860.482  152.184        0.000  192.924    0.000  192.924
447.00  1141.522 1115.232 1115.232    0.000        0.000  927.101  755.895  171.207        0.000  294.463    0.000  294.463
448.00  1051.006 1137.840 1137.840    0.000        0.000  829.916  706.439  123.476        0.000  223.385    0.000  223.385
449.00  1027.698 1108.328 1108.328    0.000        0.000  827.927  685.428  142.499        0.000   30.462    0.000   30.462
450.00  1009.075 1135.994 1135.994    0.000        0.000  714.525  584.131  130.394        0.000  101.539    0.000  101.539
451.00   944.641 1286.627 1286.627    0.000        0.000  884.263  716.342  167.921        0.000  172.616    0.000  172.616
452.00  1054.469 1180.869 1180.869    0.000        0.000  793.474  648.034  145.439        0.000  192.924    0.000  192.924
453.00   994.597 1136.745 1136.745    0.000        0.000  916.038  769.561  146.477        0.000  213.231    0.000  213.231
454.00   918.780 1145.388 1145.388    0.000        0.000  864.585  717.330  147.255        0.000  182.770    0.000  182.770
455.00   969.826 1080.746 1080.746    0.000        0.000  804.020  682.273  121.747        0.000  142.154    0.000  142.154
456.00   996.018 1110.466 1110.466    0.000        0.000  772.155  616.166  155.988        0.000  223.385    0.000  223.385
457.00   861.813 1249.130 1249.130    0.000        0.000  816.728  658.837  157.891        0.000  182.770    0.000  182.770
458.00   861.858 1222.848 1222.848    0.000        0.000  906.091  757.712  148.379        0.000  233.539    0.000  233.539
459.00   969.916 1167.715 1167.715    0.000        0.000  854.818  714.048  140.770        0.000  203.078    0.000  203.078
460.00  1019.275 1130.746 1130.746    0.000        0.000  821.480  690.913  130.567        0.000  162.462    0.000  162.462
461.00   977.946 1118.788 1118.788    0.000        0.000  778.467  651.013  127.454        0.000  203.078    0.000  203.078
462.00  1013.942 1119.203 1119.203    0.000        0.000  774.531  641.370  133.161        0.000  162.462    0.000  162.462
463.00   958.750 1236.456 1236.456    0.000        0.000  815.693  673.020  142.672        0.000  243.693    0.000  243.693
464.00   938.175 1223.766 1223.766    0.000        0.000  785.773  662.124  123.649        0.000  121.847    0.000  121.847
465.00   973.873 1182.910 1182.910    0.000        0.000  813.656  659.570  154.086        0.000  192.924    0.000  192.924
466.00  1038.450 1227.534 1227.534    0.000        0.000  752.958  633.200  119.758        0.000   30.462    0.000   30.462
467.00   857.093 1305.081 1305.081    0.000        0.000  671.335  614.266   57.069        0.000   50.769    0.000   50.769
468.00   995.519 1175.778 1175.778    0.000        0.000  656.545  594.115   62.430        0.000   71.077    0.000   71.077
469.00  1094.765 1002.181 1002.181    0.000        0.000  838.303  757.109   81.193        0.000   91.385    0.000   91.385
470.00  1107.019 1032.019 1032.019    0.000        0.000  693.033  546.037  146.996        0.000   40.616    0.000   40.616
471.00   975.206 1117.475 1117.475    0.000        0.000  773.839  599.519  174.320        0.000  142.154    0.000  142.154
472.00  1089.782 1127.910 1127.910    0.000        0.000  695.412  492.211  203.200        0.000   81.231    0.000   81.231
473.00  1014.645 1153.257 1153.257    0.000        0.000  689.054  531.727  157.327        0.000   60.923    0.000   60.923
474.00   937.729 1214.926 1214.926    0.000        0.000  849.371  716.210  133.161        0.000  223.385    0.000  223.385
475.00   868.465 1254.210 1254.210    0.000        0.000  718.373  615.649  102.724        0.000   71.077    0.000   71.077
476.00   970.961 1122.080 1122.080    0.000        0.000  776.870  670.342  106.529        0.000  142.154    0.000  142.154
477.00   904.296 1158.909 1158.909    0.000        0.000  681.277  574.749  106.529        0.000   50.769    0.000   50.769
478.00   932.612 1192.580 1192.580    0.000        0.000  722.094  541.375  180.718        0.000  101.539    0.000  101.539
479.00   993.862 1260.644 1260.644    0.000        0.000  773.716  655.773  117.942        0.000   60.923    0.000   60.923
480.00   961.463 1182.288 1182.288    0.000        0.000  742.450  649.238   93.213        0.000  111.693    0.000  111.693
481.00  1049.820 1213.136 1213.136    0.000        0.000  858.967  727.708  131.259        0.000  243.693    0.000  243.693
482.00  1011.547 1173.267 1173.267    0.000        0.000  750.109  622.655  127.454        0.000  111.693    0.000  111.693
483.00   897.702 1200.749 1200.749    0.000        0.000  776.308  584.176  192.132        0.000  121.847    0.000  121.847
484.00   894.122 1287.333 1287.333    0.000        0.000  811.543  676.653  134.890        0.000  152.308    0.000  152.308
485.00   896.712 1278.228 1278.228    0.000        0.000  792.866  680.630  112.236        0.000  172.616    0.000  172.616
486.00   873.544 1303.463 1303.463    0.000        0.000  799.956  645.870  154.086        0.000   60.923    0.000   60.923
487.00   836.953 1270.121 1270.121    0.000        0.000  755.599  630.047  125.552        0.000  101.539    0.000  101.539
488.00   921.782 1195.818 1195.818    0.000        0.000  821.401  703.458  117.942        0.000  132.000    0.000  132.000
489.00   834.575 1273.911 1273.911    0.000        0.000  820.187  719.365  100.822        0.000  203.078    0.000  203.078
490.00   954.875 1158.346 1158.346    0.000        0.000  842.145  655.720  186.425        0.000  172.616    0.000  172.616
491.00   929.326 1220.679 1220.679    0.000        0.000  784.301  670.163  114.138        0.000  182.770    0.000  182.770
492.00  1010.059 1126.692 1126.692    0.000        0.000  787.892  713.702   74.190        0.000   60.923    0.000   60.923
493.00   905.288 1199.087 1199.087    0.000        0.000  688.544  627.670   60.874        0.000   81.231    0.000   81.231
494.00   912.986 1189.407 1189.407    0.000        0.000  698.272  589.841  108.431        0.000   10.154    0.000   10.154
495.00   944.432 1146.177 1146.177    0.000        0.000  811.541  705.013  106.529        0.000  132.000    0.000  132.000
496.00   877.755 1289.291 1289.291    0.000        0.000  833.676  727.148  106.529        0.000  142.154    0.000  142.154
497.00  1008.558 1116.748 1116.748    0.000        0.000  853.089  759.877   93.213        0.000   60.923    0.000   60.923
498.00  1017.771 1113.708 1113.708    0.000        0.000  801.771  704.753   97.017        0.000   71.077    0.000   71.077
499.00  1037.818 1031.740 1031.740    0.000        0.000  673.844  622.482   51.362        0.000   20.308    0.000   20.308
500.00   910.571 1220.324 1220.324    0.000        0.000  762.210  657.584  104.626        0.000   30.462    0.000   30.462
501.00   864.369 1226.532 1226.532    0.000        0.000  682.102  636.447   45.655        0.000   10.154    0.000   10.154
502.00   923.279 1131.786 1131.786    0.000        0.000  605.960  562.207   43.753        0.000   10.154    0.000   10.154
503.00   929.200 1082.549 1082.549    0.000        0.000  727.664  674.400   53.264        0.000    0.000    0.000    0.000
504.00   903.294 1060.570 1060.570    0.000        0.000  690.965  645.309   45.655        0.000   30.462    0.000   30.462
505.00   890.929 1114.867 1114.867    0.000        0.000  661.214  581.317   79.897        0.000   71.077    0.000   71.077
506.00   910.250 1164.542 1164.542    0.000        0.000  661.218  579.419   81.799        0.000   10.154    0.000   10.154
507.00   932.402 1157.434 1157.434    0.000        0.000  745.826  656.591   89.235        0.000    0.000    0.000    0.000
508.00   900.167 1153.117 1153.117    0.000        0.000  573.021  495.027   77.994        0.000    0.000    0.000    0.000
509.00   784.777 1200.151 1200.151    0.000        0.000  579.245  522.176   57.069        0.000    0.000    0.000    0.000
510.00   865.322 1168.491 1168.491    0.000        0.000  611.626  535.621   76.005        0.000    0.000    0.000    0.000
511.00   848.415 1186.315 1186.315    0.000        0.000  636.612  504.230  132.382        0.000    0.000    0.000    0.000
512.00   898.965 1125.123 1125.123    0.000        0.000  623.346  496.930  126.416        0.000   30.462    0.000   30.462
513.00   953.184 1049.233 1049.233    0.000        0.000  666.624  557.415  109.209        0.000   40.616    0.000   40.616
514.00   843.494 1167.394 1167.394    0.000        0.000  554.517  440.035  114.483        0.000   20.308    0.000   20.308
515.00   927.888 1154.608 1154.608    0.000        0.000  603.459  476.610  126.849        0.000   71.077    0.000   71.077
516.00   861.452 1229.566 1229.566    0.000        0.000  650.628  569.088   81.539        0.000   40.616    0.000   40.616
517.00   877.235 1181.631 1181.631    0.000        0.000  771.164  664.635  106.529        0.000   71.077    0.000   71.077
518.00   934.520 1165.539 1165.539    0.000        0.000  682.015  573.584  108.431        0.000   40.616    0.000   40.616
519.00   919.345 1068.087 1068.087    0.000        0.000  596.240  502.681   93.559        0.000   40.616    0.000   40.616
520.00   988.530 1095.400 1095.400    0.000        0.000  629.748  544.144   85.603        0.000    0.000    0.000    0.000
521.00   802.569 1237.532 1237.532    0.000        0.000  549.719  414.656  135.063        0.000   30.462    0.000   30.462
522.00   957.696 1099.940 1099.940    0.000        0.000  574.666  479.551   95.115        0.000    0.000    0.000    0.000
523.00   927.886 1093.897 1093.897    0.000        0.000  524.817  394.078  130.740        0.000   10.154    0.000   10.154
524.00   942.589 1056.170 1056.170    0.000        0.000  539.215  448.251   90.964        0.000    0.000    0.000    0.000
525.00  1003.975  968.683  968.683    0.000        0.000  516.215  436.923   79.291        0.000    0.000    0.000    0.000
526.00  1051.186  933.346  933.346    0.000        0.000  560.269  454.864  105.405        0.000   10.154    0.000   10.154
527.00   965.456 1019.129 1019.129    0.000        0.000  521.489  386.858  134.631        0.000    0.000    0.000    0.000
528.00  1047.491 1008.497 1008.497    0.000        0.000  590.964  516.775   74.190        0.000    0.000    0.000    0.000
529.00   963.617 1073.238 1073.238    0.000        0.000  467.101  387.723   79.378        0.000    0.000    0.000    0.000
530.00   950.626 1071.483 1071.483    0.000        0.000  486.640  403.113   83.527        0.000    0.000    0.000    0.000
531.00   930.532 1025.324 1025.324    0.000        0.000  498.011  454.389   43.622        0.000    0.000    0.000    0.000
532.00   994.047 1053.921 1053.921    0.000        0.000  469.781  443.149   26.632        0.000    0.000    0.000    0.000
533.00  1109.710 1036.365 1036.365    0.000        0.000  573.927  511.238   62.689        0.000    0.000    0.000    0.000
534.00  1048.499  935.438  935.438    0.000        0.000  477.951  436.101   41.851        0.000    0.000    0.000    0.000
535.00   978.984 1003.528 1003.528    0.000        0.000  475.618  443.278   32.339        0.000    0.000    0.000    0.000
536.00  1016.067  932.312  932.312    0.000        0.000  449.978  402.420   47.557        0.000    0.000    0.000    0.000
537.00  1018.209  952.877  952.877    0.000        0.000  467.619  442.889   24.730        0.000    0.000    0.000    0.000
538.00  1139.676  941.540  941.540    0.000        0.000  435.668  407.134   28.534        0.000    0.000    0.000    0.000
539.00  1011.694 1001.778 1001.778    0.000        0.000  525.121  494.684   30.437        0.000    0.000    0.000    0.000
540.00  1021.051  935.315  935.315    0.000        0.000  469.262  415.998   53.264        0.000    0.000    0.000    0.000
541.00   910.603 1037.750 1037.750    0.000        0.000  465.804  431.562   34.241        0.000    0.000    0.000    0.000
542.00   996.059  958.836  958.836    0.000        0.000  532.598  498.356   34.241        0.000    0.000    0.000    0.000
543.00  1073.208  862.183  862.183    0.000        0.000  512.193  468.440   43.753        0.000    0.000    0.000    0.000
544.00   946.171  947.794  947.794    0.000        0.000  410.462  374.449   36.013        0.000    0.000    0.000    0.000
545.00   976.651  916.820  916.820    0.000        0.000  453.740  432.815   20.925        0.000    0.000    0.000    0.000
546.00   948.047  891.313  891.313    0.000        0.000  544.055  511.716   32.339        0.000    0.000    0.000    0.000
547.00   837.750 1104.419 1104.419    0.000        0.000  545.526  518.893   26.632        0.000    0.000    0.000    0.000
548.00   905.112 1118.850 1118.850    0.000        0.000  583.487  543.539   39.948        0.000   40.616    0.000   40.616
549.00   983.099  874.472  874.472    0.000        0.000  500.302  437.526   62.776        0.000   10.154    0.000   10.154
550.00   923.342  970.644  970.644    0.000        0.000  438.910  385.646   53.264        0.000   30.462    0.000   30.462
551.00   813.169 1126.290 1126.290    0.000        0.000  386.685  341.030   45.655        0.000   10.154    0.000   10.154
552.00   893.203  989.481  989.481    0.000        0.000  364.809  321.056   43.753        0.000    0.000    0.000    0.000
553.00   949.842 1010.052 1010.052    0.000        0.000  359.014  320.968   38.046        0.000    0.000    0.000    0.000
554.00   919.593 1061.195 1061.195    0.000        0.000  406.788  364.937   41.851        0.000    0.000    0.000    0.000
555.00   899.398  987.805  987.805    0.000        0.000  477.387  429.830   47.557        0.000    0.000    0.000    0.000
556.00   863.336 1166.767 1166.767    0.000        0.000  441.157  406.916   34.241        0.000    0.000    0.000    0.000
557.00   954.052 1086.254 1086.254    0.000        0.000  479.118  442.974   36.144        0.000    0.000    0.000    0.000
558.00   988.803 1102.914 1102.914    0.000        0.000  363.598  327.455   36.144        0.000    0.000    0.000    0.000
559.00  1050.664 1042.060 1042.060    0.000        0.000  437.959  375.184   62.776        0.000    0.000    0.000    0.000
560.00   901.029 1136.693 1136.693    0.000        0.000  375.443  339.299   36.144        0.000    0.000    0.000    0.000
561.00   917.378 1133.043 1133.043    0.000        0.000  442.933  389.668   53.264        0.000    0.000    0.000    0.000
562.00  1043.359 1069.356 1069.356    0.000        0.000  497.921  450.363   47.557        0.000    0.000    0.000    0.000
563.00   869.442 1171.908 1171.908    0.000        0.000  463.726  408.559   55.167        0.000   20.308    0.000   20.308
564.00  1033.086 1123.870 1123.870    0.000        0.000  503.414  448.247   55.167        0.000    0.000    0.000    0.000
565.00   972.351 1175.771 1175.771    0.000        0.000  478.597  425.333   53.264        0.000    0.000    0.000    0.000
566.00   906.364 1216.073 1216.073    0.000        0.000  421.961  355.641   66.320        0.000    0.000    0.000    0.000
567.00   966.579 1044.117 1044.117    0.000        0.000  424.946  379.291   45.655        0.000    0.000    0.000    0.000
568.00  1076.361  985.115  985.115    0.000        0.000  443.882  379.378   64.504        0.000    0.000    0.000    0.000
569.00  1075.989  908.566  908.566    0.000        0.000  482.833  435.275   47.557        0.000    0.000    0.000    0.000
570.00  1029.224  980.778  980.778    0.000        0.000  481.322  420.448   60.874        0.000    0.000    0.000    0.000
571.00  1023.937  990.311  990.311    0.000        0.000  416.170  391.440   24.730        0.000    0.000    0.000    0.000
572.00   884.126 1176.396 1176.396    0.000        0.000  481.452  462.429   19.023        0.000    0.000    0.000    0.000
573.00   815.655 1157.774 1157.774    0.000        0.000  447.342  428.319   19.023        0.000    0.000    0.000    0.000
574.00   800.994 1219.128 1219.128    0.000        0.000  449.717  415.694   34.024        0.000    0.000    0.000    0.000
575.00   960.406 1146.854 1146.854    0.000        0.000  359.274  338.349   20.925        0.000    0.000    0.000    0.000
576.00   846.290 1205.194 1205.194    0.000        0.000  385.733  364.808   20.925        0.000    0.000    0.000    0.000
577.00   723.121 1285.201 1285.201    0.000        0.000  395.331  368.699   26.632        0.000    0.000    0.000    0.000
578.00   814.493 1349.900 1349.900    0.000        0.000  482.443  448.202   34.241        0.000    0.000    0.000    0.000
579.00   961.443 1197.787 1197.787    0.000        0.000  497.791  427.406   70.385        0.000    0.000    0.000    0.000
580.00   927.573 1245.775 1245.775    0.000        0.000  506.530  432.513   74.017        0.000   40.616    0.000   40.616
581.00   907.508 1161.367 1161.367    0.000        0.000  463.987  393.602   70.385        0.000    0.000    0.000    0.000
582.00   833.350 1186.740 1186.740    0.000        0.000  511.804  483.270   28.534        0.000    0.000    0.000    0.000
583.00   850.260 1213.598 1213.598    0.000        0.000  453.523  396.628   56.895        0.000   10.154    0.000   10.154
584.00   780.365 1328.282 1328.282    0.000        0.000  473.581  394.163   79.418        0.000    0.000    0.000    0.000
585.00   845.366 1251.676 1251.676    0.000        0.000  484.865  370.082  114.783        0.000    0.000    0.000    0.000
586.00   846.100 1318.908 1318.908    0.000        0.000  511.415  378.946  132.469        0.000   40.616    0.000   40.616
587.00   898.431 1231.163 1231.163    0.000        0.000  459.750  330.826  128.924        0.000    0.000    0.000    0.000
588.00   872.711 1213.927 1213.927    0.000        0.000  444.792  323.174  121.617        0.000    0.000    0.000    0.000
589.00   816.204 1291.362 1291.362    0.000        0.000  453.567  390.834   62.732        0.000    0.000    0.000    0.000
590.00   958.267 1260.757 1260.757    0.000        0.000  443.666  332.079  111.587        0.000    0.000    0.000    0.000
591.00   933.374 1242.122 1242.122    0.000        0.000  474.924  368.611  106.312        0.000    0.000    0.000    0.000
592.00   781.173 1371.499 1371.499    0.000        0.000  466.841  351.839  115.003        0.000   40.616    0.000   40.616
593.00   735.286 1339.360 1339.360    0.000        0.000  404.152  331.000   73.152        0.000    0.000    0.000    0.000
594.00   892.313 1308.975 1308.975    0.000        0.000  509.425  434.761   74.663        0.000    0.000    0.000    0.000
595.00   784.801 1311.217 1311.217    0.000        0.000  524.039  444.402   79.637        0.000    0.000    0.000    0.000
596.00   800.729 1309.394 1309.394    0.000        0.000  523.690  417.507  106.183        0.000    0.000    0.000    0.000
597.00   845.309 1301.290 1301.290    0.000        0.000  575.053  484.869   90.184        0.000   20.308    0.000   20.308
598.00   847.396 1285.785 1285.785    0.000        0.000  516.602  449.504   67.098        0.000    0.000    0.000    0.000
599.00   847.717 1253.778 1253.778    0.000        0.000  482.881  414.484   68.397        0.000    0.000    0.000    0.000
600.00   907.753 1283.452 1283.452    0.000        0.000  504.840  426.415   78.426        0.000    0.000    0.000    0.000
601.00   893.582 1235.197 1235.197    0.000        0.000  462.431  379.075   83.355        0.000    0.000    0.000    0.000
602.00   811.065 1389.906 1389.906    0.000        0.000  534.804  470.644   64.160        0.000    0.000    0.000    0.000
603.00   848.806 1219.453 1219.453    0.000        0.000  531.427  456.459   74.968        0.000    0.000    0.000    0.000
604.00   776.002 1388.859 1388.859    0.000        0.000  545.656  499.741   45.915        0.000    0.000    0.000    0.000
605.00   794.641 1338.762 1338.762    0.000        0.000  534.064  471.853   62.211        0.000   10.154    0.000   10.154
606.00   847.635 1275.935 1275.935    0.000        0.000  552.395  503.065   49.329        0.000   10.154    0.000   10.154
607.00   925.054 1213.268 1213.268    0.000        0.000  566.493  499.999   66.494        0.000   20.308    0.000   20.308
608.00   893.850 1191.207 1191.207    0.000        0.000  559.488  520.578   38.911        0.000    0.000    0.000    0.000
609.00   848.017 1287.233 1287.233    0.000        0.000  498.482  483.264   15.218        0.000    0.000    0.000    0.000
610.00   850.362 1292.098 1292.098    0.000        0.000  555.123  500.043   55.080        0.000   91.385    0.000   91.385
611.00   960.574 1195.893 1195.893    0.000        0.000  587.542  560.910   26.632        0.000   20.308    0.000   20.308
612.00   866.367 1277.588 1277.588    0.000        0.000  548.461  499.089   49.373        0.000   40.616    0.000   40.616
613.00   928.570 1225.785 1225.785    0.000        0.000  594.465  554.517   39.948        0.000   30.462    0.000   30.462
614.00   885.138 1340.833 1340.833    0.000        0.000  731.476  689.885   41.591        0.000   10.154    0.000   10.154
615.00   830.131 1373.719 1373.719    0.000        0.000  641.852  598.790   43.061        0.000   30.462    0.000   30.462
616.00   955.655 1250.797 1250.797    0.000        0.000  634.675  591.527   43.148        0.000    0.000    0.000    0.000
617.00   925.367 1263.313 1263.313    0.000        0.000  628.018  583.141   44.877        0.000    0.000    0.000    0.000
618.00   815.927 1324.116 1324.116    0.000        0.000  616.211  599.090   17.121        0.000   10.154    0.000   10.154
619.00   889.407 1283.224 1283.224    0.000        0.000  591.827  568.999   22.828        0.000   20.308    0.000   20.308
620.00   816.860 1337.095 1337.095    0.000        0.000  603.459  603.459    0.000        0.000    0.000    0.000    0.000
621.00   850.531 1357.291 1357.291    0.000        0.000  539.644  519.065   20.579        0.000    0.000    0.000    0.000
622.00   879.451 1217.232 1217.232    0.000        0.000  699.134  630.738   68.396        0.000    0.000    0.000    0.000
623.00   933.371 1312.359 1312.359    0.000        0.000  623.694  572.418   51.276        0.000   40.616    0.000   40.616
624.00   940.210 1203.778 1203.778    0.000        0.000  659.621  598.748   60.873        0.000    0.000    0.000    0.000
625.00   805.459 1319.729 1319.729    0.000        0.000  635.108  526.677  108.431        0.000    0.000    0.000    0.000
626.00   971.917 1244.918 1244.918    0.000        0.000  603.324  556.243   47.082        0.000   20.308    0.000   20.308
627.00   958.583 1197.420 1197.420    0.000        0.000  528.406  497.969   30.437        0.000    0.000    0.000    0.000
628.00   906.640 1212.221 1212.221    0.000        0.000  714.443  650.629   63.814        0.000   10.154    0.000   10.154
629.00   832.883 1293.061 1293.061    0.000        0.000  592.134  582.622    9.511        0.000    0.000    0.000    0.000
630.00   834.839 1327.865 1327.865    0.000        0.000  557.026  528.491   28.535        0.000    0.000    0.000    0.000
631.00   844.443 1321.954 1321.954    0.000        0.000  645.787  640.080    5.707        0.000    0.000    0.000    0.000
632.00   817.810 1392.577 1392.577    0.000        0.000  687.464  687.464    0.000        0.000   10.154    0.000   10.154
633.00   851.801 1305.337 1305.337    0.000        0.000  635.711  624.297   11.414        0.000   30.462    0.000   30.462
634.00   901.543 1280.708 1280.708    0.000        0.000  708.600  704.795    3.805        0.000   30.462    0.000   30.462
635.00   929.916 1230.073 1230.073    0.000        0.000  732.638  711.713   20.925        0.000  132.000   10.154  121.847
636.00   968.194 1178.559 1178.559    0.000        0.000  707.784  675.445   32.339        0.000   91.385    0.000   91.385
637.00   889.886 1306.410 1306.410    0.000        0.000  603.156  603.156    0.000        0.000   30.462   30.462    0.000
638.00   992.395 1287.514 1287.514    0.000        0.000  710.982  707.178    3.805        0.000   50.769    0.000   50.769
639.00   925.735 1177.978 1177.978    0.000        0.000  569.302  559.791    9.511        0.000    0.000    0.000    0.000
640.00   985.872 1153.554 1153.554    0.000        0.000  603.720  603.720    0.000        0.000    0.000    0.000    0.000
641.00  1008.354 1158.393 1158.393    0.000        0.000  644.529  644.529    0.000        0.000   81.231    0.000   81.231
642.00   955.727 1231.008 1231.008    0.000        0.000  585.518  570.299   15.218        0.000    0.000    0.000    0.000
643.00  1034.411 1157.312 1157.312    0.000        0.000  551.231  520.795   30.437        0.000    0.000    0.000    0.000
644.00   919.084 1261.759 1261.759    0.000        0.000  505.490  440.812   64.678        0.000   30.462    0.000   30.462
645.00  1002.501 1181.025 1181.025    0.000        0.000  544.743  535.231    9.511        0.000    0.000    0.000    0.000
646.00   923.874 1170.977 1170.977    0.000        0.000  650.410  644.704    5.707        0.000   10.154    0.000   10.154
647.00   898.089 1236.790 1236.790    0.000        0.000  627.496  610.376   17.121        0.000    0.000    0.000    0.000
648.00   935.341 1164.311 1164.311    0.000        0.000  612.668  582.231   30.437        0.000   20.308    0.000   20.308
649.00   981.272 1214.920 1214.920    0.000        0.000  576.651  555.725   20.925        0.000   20.308    0.000   20.308
650.00  1067.770 1172.696 1172.696    0.000        0.000  544.317  517.684   26.632        0.000    0.000    0.000    0.000
651.00   984.194 1249.712 1249.712    0.000        0.000  636.272  613.445   22.828        0.000   60.923    0.000   60.923
652.00   973.072 1207.133 1207.133    0.000        0.000  682.621  669.305   13.316        0.000   10.154    0.000   10.154
653.00  1041.804 1097.760 1097.760    0.000        0.000  683.617  642.372   41.245        0.000    0.000    0.000    0.000
654.00  1092.120 1116.778 1116.778    0.000        0.000  672.894  636.924   35.971        0.000   10.154    0.000   10.154
655.00  1046.716 1102.271 1102.271    0.000        0.000  590.142  578.987   11.154        0.000   20.308    0.000   20.308
656.00   987.596 1191.422 1191.422    0.000        0.000  510.031  491.354   18.677        0.000    0.000    0.000    0.000
657.00   995.580 1170.528 1170.528    0.000        0.000  626.156  601.859   24.298        0.000    0.000    0.000    0.000
658.00  1037.092 1132.506 1132.506    0.000        0.000  642.537  629.221   13.316        0.000    0.000    0.000    0.000
659.00   982.883 1202.847 1202.847    0.000        0.000  619.106  577.256   41.851        0.000   20.308    0.000   20.308
660.00  1022.877 1210.188 1210.188    0.000        0.000  625.164  562.388   62.776        0.000    0.000    0.000    0.000
661.00  1035.856 1117.254 1117.254    0.000        0.000  516.730  436.833   79.897        0.000    0.000    0.000    0.000
662.00  1000.828 1104.927 1104.927    0.000        0.000  596.104  537.133   58.971        0.000    0.000    0.000    0.000
663.00   934.212 1284.466 1284.466    0.000        0.000  556.682  493.906   62.776        0.000    0.000    0.000    0.000
664.00   942.076 1182.591 1182.591    0.000        0.000  525.380  443.754   81.626        0.000    0.000    0.000    0.000
665.00  1019.012 1128.995 1128.995    0.000        0.000  554.863  494.335   60.528        0.000    0.000    0.000    0.000
666.00   968.836 1151.268 1151.268    0.000        0.000  634.411  574.056   60.355        0.000    0.000    0.000    0.000
667.00   993.055 1214.270 1214.270    0.000        0.000  607.995  528.098   79.897        0.000    0.000    0.000    0.000
668.00   975.406 1206.864 1206.864    0.000        0.000  486.425  467.402   19.023        0.000    0.000    0.000    0.000
669.00   898.259 1235.908 1235.908    0.000        0.000  580.977  533.506   47.471        0.000    0.000    0.000    0.000
670.00   959.527 1198.981 1198.981    0.000        0.000  646.694  582.016   64.678        0.000   40.616    0.000   40.616
671.00   912.401 1263.925 1263.925    0.000        0.000  707.050  649.981   57.069        0.000   10.154    0.000   10.154
672.00   937.774 1184.852 1184.852    0.000        0.000  637.400  534.675  102.724        0.000   10.154    0.000   10.154
673.00   888.932 1194.478 1194.478    0.000        0.000  602.855  511.544   91.310        0.000    0.000    0.000    0.000
674.00   929.831 1185.108 1185.108    0.000        0.000  636.836  551.233   85.603        0.000   20.308    0.000   20.308
675.00   963.733 1192.928 1192.928    0.000        0.000  654.909  603.547   51.362        0.000   10.154    0.000   10.154
676.00   912.528 1259.441 1259.441    0.000        0.000  727.284  634.071   93.213        0.000   10.154    0.000   10.154
677.00   826.632 1415.650 1415.650    0.000        0.000  697.537  568.181  129.356        0.000   40.616    0.000   40.616
678.00   950.302 1242.372 1242.372    0.000        0.000  575.615  486.207   89.408        0.000    0.000    0.000    0.000
679.00   863.559 1229.599 1229.599    0.000        0.000  603.331  502.509  100.822        0.000   20.308    0.000   20.308
680.00   881.913 1208.704 1208.704    0.000        0.000  586.381  489.364   97.017        0.000   30.462    0.000   30.462
681.00   836.319 1325.389 1325.389    0.000        0.000  670.992  572.073   98.920        0.000   30.462    0.000   30.462
682.00   866.126 1293.073 1293.073    0.000        0.000  654.520  555.600   98.919        0.000   30.462    0.000   30.462
683.00   844.487 1275.197 1275.197    0.000        0.000  630.869  522.438  108.431        0.000   40.616    0.000   40.616
684.00   804.333 1249.476 1249.476    0.000        0.000  574.703  498.611   76.092        0.000   30.462    0.000   30.462
685.00   781.867 1291.567 1291.567    0.000        0.000  591.222  503.717   87.506        0.000   40.616    0.000   40.616
686.00   846.560 1212.017 1212.017    0.000        0.000  576.394  519.325   57.069        0.000   30.462    0.000   30.462
687.00   772.308 1331.850 1331.850    0.000        0.000  577.778  507.393   70.385        0.000   20.308    0.000   20.308
688.00   961.136 1285.967 1285.967    0.000        0.000  579.720  505.530   74.190        0.000   10.154    0.000   10.154
689.00   872.778 1247.759 1247.759    0.000        0.000  535.449  455.553   79.897        0.000    0.000    0.000    0.000
690.00   929.647 1234.841 1234.841    0.000        0.000  517.684  441.593   76.092        0.000   10.154    0.000   10.154
691.00   972.714 1301.490 1301.490    0.000        0.000  589.191  526.415   62.776        0.000   81.231    0.000   81.231
692.00   900.445 1278.174 1278.174    0.000        0.000  667.099  598.616   68.483        0.000   71.077    0.000   71.077
693.00   757.865 1336.069 1336.069    0.000        0.000  564.201  478.598   85.603        0.000   60.923    0.000   60.923
694.00   881.656 1299.662 1299.662    0.000        0.000  576.178  503.891   72.287        0.000   71.077    0.000   71.077
695.00   969.554 1160.403 1160.403    0.000        0.000  538.955  476.179   62.776        0.000   30.462    0.000   30.462
696.00   987.300 1149.845 1149.845    0.000        0.000  540.077  458.322   81.755        0.000   60.923    0.000   60.923
697.00   892.363 1137.705 1137.705    0.000        0.000  483.701  373.368  110.333        0.000   10.154    0.000   10.154
698.00   984.956 1113.192 1113.192    0.000        0.000  599.219  509.811   89.408        0.000   30.462    0.000   30.462
699.00   948.203 1196.728 1196.728    0.000        0.000  704.228  609.157   95.071        0.000   71.077    0.000   71.077
700.00  1003.967 1240.164 1240.164    0.000        0.000  703.114  617.510   85.604        0.000   60.923    0.000   60.923
701.00   829.736 1291.745 1291.745    0.000        0.000  764.590  692.303   72.287        0.000   50.769    0.000   50.769
702.00   815.396 1328.553 1328.553    0.000        0.000  676.137  592.436   83.701        0.000   60.923    0.000   60.923
703.00   949.078 1228.907 1228.907    0.000        0.000  569.996  493.904   76.092        0.000   30.462    0.000   30.462
704.00   892.697 1196.302 1196.302    0.000        0.000  578.946  470.515  108.431        0.000   40.616    0.000   40.616
705.00  1001.025 1168.857 1168.857    0.000        0.000  612.361  540.291   72.070        0.000   60.923    0.000   60.923
706.00  1025.210 1246.254 1246.254    0.000        0.000  558.972  515.220   43.753        0.000   91.385    0.000   91.385
707.00   846.699 1308.604 1308.604    0.000        0.000  548.509  480.027   68.483        0.000   40.616    0.000   40.616
708.00   911.598 1201.591 1201.591    0.000        0.000  546.649  487.678   58.971        0.000   40.616    0.000   40.616
709.00   803.034 1306.229 1306.229    0.000        0.000  583.184  503.287   79.896        0.000   30.462    0.000   30.462
710.00   917.806 1184.597 1184.597    0.000        0.000  532.549  471.675   60.874        0.000    0.000    0.000    0.000
711.00   847.114 1196.261 1196.261    0.000        0.000  487.031  407.134   79.896        0.000    0.000    0.000    0.000
712.00   899.807 1155.039 1155.039    0.000        0.000  515.218  444.833   70.385        0.000   10.154    0.000   10.154
713.00   785.627 1243.762 1243.762    0.000        0.000  501.601  459.750   41.851        0.000   10.154    0.000   10.154
714.00   938.636 1181.477 1181.477    0.000        0.000  604.280  571.940   32.339        0.000   20.308    0.000   20.308
715.00   889.935 1182.918 1182.918    0.000        0.000  522.654  480.804   41.850        0.000   40.616    0.000   40.616
716.00   925.668 1198.826 1198.826    0.000        0.000  526.200  486.252   39.948        0.000   10.154    0.000   10.154
717.00   904.640 1149.688 1149.688    0.000        0.000  662.387  616.732   45.655        0.000   10.154    0.000   10.154
718.00   905.568 1227.157 1227.157    0.000        0.000  540.642  494.987   45.655        0.000    0.000    0.000    0.000
719.00   812.230 1101.559 1101.559    0.000        0.000  535.280  489.625   45.655        0.000    0.000    0.000    0.000
720.00   847.494 1146.774 1146.774    0.000        0.000  445.612  403.761   41.850        0.000    0.000    0.000    0.000
721.00   703.250 1284.061 1284.061    0.000        0.000  458.367  410.810   47.557        0.000    0.000    0.000    0.000
722.00   712.522 1175.734 1175.734    0.000        0.000  399.222  344.055   55.167        0.000   10.154    0.000   10.154
723.00   714.298 1232.972 1232.972    0.000        0.000  462.947  422.998   39.948        0.000   10.154    0.000   10.154
724.00   681.819 1195.376 1195.376    0.000        0.000  412.016  375.873   36.144        0.000    0.000    0.000    0.000
725.00   777.486 1167.936 1167.936    0.000        0.000  411.760  366.105   45.655        0.000    0.000    0.000    0.000
726.00   708.155 1152.751 1152.751    0.000        0.000  415.174  361.910   53.264        0.000    0.000    0.000    0.000
727.00   691.747 1148.230 1148.230    0.000        0.000  431.084  404.452   26.632        0.000    0.000    0.000    0.000
728.00   690.140 1202.367 1202.367    0.000        0.000  498.353  452.697   45.655        0.000    0.000    0.000    0.000
729.00   711.956 1102.635 1102.635    0.000        0.000  304.539  283.614   20.925        0.000    0.000    0.000    0.000
730.00   768.281 1232.226 1232.226    0.000        0.000  392.346  346.691   45.655        0.000    0.000    0.000    0.000
731.00   794.413 1202.460 1202.460    0.000        0.000  380.630  363.509   17.121        0.000    0.000    0.000    0.000
732.00   864.042 1201.297 1201.297    0.000        0.000  421.357  390.921   30.437        0.000    0.000    0.000    0.000
733.00   696.605 1228.921 1228.921    0.000        0.000  455.297  432.469   22.828        0.000    0.000    0.000    0.000
734.00   695.095 1166.800 1166.800    0.000        0.000  453.006  424.471   28.534        0.000    0.000    0.000    0.000
735.00   608.324 1309.785 1309.785    0.000        0.000  409.772  390.749   19.023        0.000    0.000    0.000    0.000
736.00   576.779 1361.130 1361.130    0.000        0.000  325.116  304.190   20.925        0.000    0.000    0.000    0.000
737.00   581.776 1310.555 1310.555    0.000        0.000  430.434  428.532    1.902        0.000    0.000    0.000    0.000
738.00   599.539 1314.028 1314.028    0.000        0.000  381.322  377.517    3.805        0.000    0.000    0.000    0.000
739.00   604.399 1319.554 1319.554    0.000        0.000  405.144  361.391   43.753        0.000    0.000    0.000    0.000
740.00   608.777 1309.713 1309.713    0.000        0.000  366.190  343.362   22.828        0.000    0.000    0.000    0.000
741.00   706.990 1218.197 1218.197    0.000        0.000  373.973  356.853   17.121        0.000    0.000    0.000    0.000
742.00   770.634 1220.389 1220.389    0.000        0.000  356.849  343.533   13.316        0.000    0.000    0.000    0.000
743.00   852.829 1197.248 1197.248    0.000        0.000  423.475  417.768    5.707        0.000    0.000    0.000    0.000
744.00   762.584 1143.823 1143.823    0.000        0.000  383.960  383.960    0.000        0.000    0.000    0.000    0.000
745.00   769.472 1267.517 1267.517    0.000        0.000  425.680  425.680    0.000        0.000    0.000    0.000    0.000
746.00   678.388 1306.045 1306.045    0.000        0.000  427.452  427.452    0.000        0.000    0.000    0.000    0.000
747.00   681.597 1270.744 1270.744    0.000        0.000  430.609  430.609    0.000        0.000    0.000    0.000    0.000
748.00   602.618 1328.258 1328.258    0.000        0.000  472.677  451.752   20.925        0.000    0.000    0.000    0.000
749.00   617.843 1296.899 1296.899    0.000        0.000  429.052  423.345    5.707        0.000    0.000    0.000    0.000
750.00   642.606 1284.681 1284.681    0.000        0.000  431.950  426.243    5.707        0.000    0.000    0.000    0.000
751.00   588.329 1262.045 1262.045    0.000        0.000  336.188  322.872   13.316        0.000    0.000    0.000    0.000
752.00   570.169 1297.068 1297.068    0.000        0.000  343.362  339.558    3.805        0.000    0.000    0.000    0.000
753.00   603.651 1219.852 1219.852    0.000        0.000  387.203  377.692    9.512        0.000    0.000    0.000    0.000
754.00   592.541 1211.785 1211.785    0.000        0.000  292.176  292.176    0.000        0.000    0.000    0.000    0.000
755.00   632.773 1244.659 1244.659    0.000        0.000  416.212  395.286   20.925        0.000    0.000    0.000    0.000
756.00   643.590 1283.345 1283.345    0.000        0.000  471.336  469.433    1.902        0.000   20.308    0.000   20.308
757.00   645.150 1281.470 1281.470    0.000        0.000  352.615  350.713    1.902        0.000    0.000    0.000    0.000
758.00   613.741 1316.058 1316.058    0.000        0.000  443.188  433.677    9.511        0.000    0.000    0.000    0.000
759.00   697.332 1234.765 1234.765    0.000        0.000  441.935  441.935    0.000        0.000    0.000    0.000    0.000
760.00   666.546 1281.527 1281.527    0.000        0.000  335.796  333.893    1.902        0.000    0.000    0.000    0.000
761.00   686.384 1329.800 1329.800    0.000        0.000  482.056  457.326   24.730        0.000    0.000    0.000    0.000
762.00   672.809 1192.204 1192.204    0.000        0.000  439.472  424.253   15.218        0.000    0.000    0.000    0.000
763.00   633.329 1236.570 1236.570    0.000        0.000  506.270  487.247   19.023        0.000    0.000    0.000    0.000
764.00   708.118 1211.100 1211.100    0.000        0.000  440.943  431.432    9.512        0.000   20.308    0.000   20.308
765.00   593.428 1277.763 1277.763    0.000        0.000  478.339  453.610   24.730        0.000   10.154    0.000   10.154
766.00   706.575 1276.017 1276.017    0.000        0.000  427.324  408.301   19.023        0.000    0.000    0.000    0.000
767.00   642.926 1266.717 1266.717    0.000        0.000  409.339  409.339    0.000        0.000   30.462    0.000   30.462
768.00   675.500 1268.303 1268.303    0.000        0.000  451.796  400.434   51.362        0.000   50.769    0.000   50.769
769.00   702.911 1226.078 1226.078    0.000        0.000  533.934  518.716   15.218        0.000   30.462    0.000   30.462
770.00   665.642 1352.835 1352.835    0.000        0.000  536.447  486.987   49.460        0.000   91.385    0.000   91.385
771.00   757.565 1186.179 1186.179    0.000        0.000  570.256  515.090   55.167        0.000  132.000    0.000  132.000
772.00   721.754 1165.426 1165.426    0.000        0.000  540.382  483.313   57.069        0.000   50.769    0.000   50.769
773.00   711.898 1158.182 1158.182    0.000        0.000  535.539  489.883   45.655        0.000  142.154    0.000  142.154
774.00   793.632 1192.375 1192.375    0.000        0.000  617.944  572.289   45.655        0.000  132.000    0.000  132.000
775.00   738.677 1183.662 1183.662    0.000        0.000  523.521  487.377   36.144        0.000   40.616    0.000   40.616
776.00   849.344 1156.926 1156.926    0.000        0.000  582.576  514.093   68.483        0.000   71.077    0.000   71.077
777.00   831.959 1048.521 1048.521    0.000        0.000  557.155  522.914   34.241        0.000   40.616    0.000   40.616
778.00   850.953 1093.251 1093.251    0.000        0.000  596.536  579.416   17.121        0.000   60.923    0.000   60.923
779.00   842.527 1129.396 1129.396    0.000        0.000  649.504  611.458   38.046        0.000   71.077    0.000   71.077
780.00   754.265 1166.000 1166.000    0.000        0.000  629.958  565.280   64.678        0.000   20.308    0.000   20.308
781.00   694.879 1187.737 1187.737    0.000        0.000  627.669  582.013   45.655        0.000  132.000    0.000  132.000
782.00   695.987 1151.584 1151.584    0.000        0.000  577.994  538.046   39.948        0.000   40.616    0.000   40.616
783.00   600.254 1243.849 1243.849    0.000        0.000  583.092  556.460   26.632        0.000   50.769    0.000   50.769
784.00   739.806 1164.497 1164.497    0.000        0.000  583.096  558.366   24.730        0.000   71.077    0.000   71.077
785.00   709.524 1135.060 1135.060    0.000        0.000  572.200  543.665   28.534        0.000   50.769    0.000   50.769
786.00   791.369 1153.993 1153.993    0.000        0.000  556.508  535.583   20.925        0.000   20.308    0.000   20.308
787.00   861.247 1137.398 1137.398    0.000        0.000  635.493  563.206   72.287        0.000   91.385    0.000   91.385
788.00   791.130 1252.749 1244.295    8.455        0.000  597.624  534.848   62.776        0.000   20.308    0.000   20.308
789.00   838.942 1174.078 1166.258    7.821        0.000  518.071  470.513   47.557        0.000   71.077    0.000   71.077
790.00   749.778 1288.965 1288.965    0.000        0.000  613.578  579.336   34.241        0.000   20.308    0.000   20.308
791.00   845.259 1223.606 1222.549    1.057        0.000  570.209  478.898   91.310        0.000   50.769    0.000   50.769
792.00   719.088 1226.677 1226.677    0.000        0.000  599.266  555.513   43.753        0.000   40.616    0.000   40.616
793.00   691.007 1247.605 1239.573    8.032        0.000  523.302  466.233   57.069        0.000   30.462    0.000   30.462
794.00   805.141 1180.355 1177.185    3.170        0.000  542.410  491.048   51.362        0.000   20.308    0.000   20.308
795.00   680.748 1306.462 1306.462    0.000        0.000  606.141  554.779   51.362        0.000   10.154    0.000   10.154
796.00   776.804 1188.194 1183.755    4.439        0.000  574.839  525.379   49.460        0.000   71.077    0.000   71.077
797.00   708.689 1207.642 1207.642    0.000        0.000  613.100  573.152   39.948        0.000   50.769    0.000   50.769
798.00   679.899 1153.271 1151.581    1.691        0.000  544.182  506.136   38.046        0.000   20.308    0.000   20.308
799.00   692.783 1177.305 1168.639    8.666        0.000  650.974  586.296   64.678        0.000   30.462    0.000   30.462
800.00   718.642 1191.485 1191.485    0.000        0.000  576.568  544.229   32.339        0.000   50.769    0.000   50.769
801.00   770.804 1183.355 1183.355    0.000        0.000  620.452  580.503   39.948        0.000   40.616    0.000   40.616
802.00   720.650 1270.297 1270.297    0.000        0.000  669.089  623.433   45.655        0.000   91.385    0.000   91.385
803.00   699.322 1203.164 1203.164    0.000        0.000  565.369  521.616   43.753        0.000   40.616    0.000   40.616
804.00   680.384 1277.532 1274.361    3.171        0.000  565.673  514.311   51.362        0.000   40.616    0.000   40.616
805.00   670.668 1256.582 1251.087    5.496        0.000  535.927  467.445   68.483        0.000   50.769    0.000   50.769
806.00   717.569 1219.232 1219.232    0.000        0.000  631.346  585.691   45.655        0.000   40.616    0.000   40.616
807.00   719.579 1233.310 1233.310    0.000        0.000  588.068  517.683   70.385        0.000   20.308    0.000   20.308
808.00   699.222 1202.028 1202.028    0.000        0.000  532.297  492.349   39.948        0.000   40.616    0.000   40.616
809.00   741.472 1218.094 1218.094    0.000        0.000  574.576  538.432   36.144        0.000   30.462    0.000   30.462
810.00   743.065 1178.785 1178.785    0.000        0.000  506.054  481.324   24.730        0.000   40.616    0.000   40.616
811.00   675.731 1251.162 1250.528    0.634        0.000  606.486  547.515   58.971        0.000   40.616    0.000   40.616
812.00   764.002 1201.049 1201.049    0.000        0.000  658.019  591.439   66.580        0.000   40.616    0.000   40.616
813.00   659.622 1167.211 1167.211    0.000        0.000  565.367  500.689   64.678        0.000   10.154    0.000   10.154
814.00   694.545 1231.050 1225.766    5.284        0.000  565.587  504.713   60.874        0.000    0.000    0.000    0.000
815.00   710.643 1263.662 1263.662    0.000        0.000  611.416  571.468   39.948        0.000    0.000    0.000    0.000
816.00   703.966 1280.550 1280.550    0.000        0.000  551.407  513.361   38.046        0.000   50.769    0.000   50.769
817.00   690.446 1196.527 1196.527    0.000        0.000  518.849  482.706   36.144        0.000   30.462    0.000   30.462
818.00   562.832 1282.955 1282.955    0.000        0.000  510.113  479.677   30.437        0.000    0.000    0.000    0.000
819.00   678.522 1187.958 1187.958    0.000        0.000  542.451  521.526   20.925        0.000   20.308    0.000   20.308
820.00   609.234 1211.936 1211.936    0.000        0.000  532.082  511.156   20.925        0.000   30.462    0.000   30.462
821.00   695.542 1240.831 1240.831    0.000        0.000  531.260  508.433   22.828        0.000   40.616    0.000   40.616
822.00   687.188 1297.362 1297.362    0.000        0.000  542.155  511.719   30.437        0.000   30.462    0.000   30.462
823.00   616.777 1282.440 1282.440    0.000        0.000  576.007  553.179   22.828        0.000    0.000    0.000    0.000
824.00   678.349 1190.880 1190.880    0.000        0.000  581.887  525.336   56.550        0.000   20.308    0.000   20.308
825.00   643.525 1219.604 1218.970    0.634        0.000  562.605  503.979   58.625        0.000   30.462    0.000   30.462
826.00   703.794 1214.292 1210.487    3.805        0.000  548.941  480.459   68.483        0.000   50.769    0.000   50.769
827.00   652.367 1298.253 1290.432    7.821        0.000  499.092  453.437   45.655        0.000   10.154    0.000   10.154
828.00   651.618 1249.772 1238.993   10.780        0.000  507.653  461.998   45.655        0.000   30.462    0.000   30.462
829.00   622.094 1241.643 1235.936    5.707        0.000  561.823  475.615   86.209        0.000   50.769    0.000   50.769
830.00   644.957 1306.135 1299.371    6.764        0.000  536.231  475.358   60.873        0.000   71.077    0.000   71.077
831.00   660.139 1255.683 1252.301    3.382        0.000  548.294  489.323   58.971        0.000   60.923    0.000   60.923
832.00   605.501 1297.030 1286.674   10.357        0.000  659.190  607.828   51.362        0.000  111.693    0.000  111.693
833.00   690.459 1288.937 1283.441    5.495        0.000  521.920  478.167   43.753        0.000    0.000    0.000    0.000
834.00   687.133 1215.941 1202.625   13.316        0.000  522.568  448.378   74.190        0.000   71.077    0.000   71.077
835.00   628.500 1292.613 1290.711    1.902        0.000  564.158  505.273   58.885        0.000   91.385    0.000   91.385
836.00   602.970 1375.119 1360.112   15.007        0.000  601.901  529.614   72.287        0.000   60.923    0.000   60.923
837.00   747.453 1223.398 1221.284    2.114        0.000  623.433  573.974   49.460        0.000   91.385    0.000   91.385
838.00   685.962 1291.348 1285.852    5.496        0.000  551.104  488.329   62.776        0.000   20.308    0.000   20.308
839.00   700.990 1277.069 1271.997    5.073        0.000  512.972  457.805   55.167        0.000   30.462    0.000   30.462
840.00   705.701 1270.595 1264.466    6.130        0.000  536.358  473.583   62.776        0.000   30.462    0.000   30.462
841.00   692.910 1329.870 1323.952    5.918        0.000  530.003  471.031   58.971        0.000   71.077    0.000   71.077
842.00   615.799 1286.999 1286.999    0.000        0.000  486.727  437.267   49.460        0.000   10.154    0.000   10.154
843.00   625.646 1324.627 1321.245    3.382        0.000  437.267  374.491   62.776        0.000   10.154    0.000   10.154
844.00   633.732 1364.630 1359.768    4.862        0.000  555.686  496.714   58.971        0.000   10.154    0.000   10.154
845.00   639.570 1292.298 1289.973    2.325        0.000  411.240  361.780   49.460        0.000    0.000    0.000    0.000
846.00   666.732 1283.416 1283.205    0.211        0.000  484.346  434.886   49.460        0.000    0.000    0.000    0.000
847.00   757.223 1204.500 1199.004    5.495        0.000  485.948  423.345   62.603        0.000    0.000    0.000    0.000
848.00   671.845 1285.798 1282.417    3.382        0.000  498.791  445.526   53.264        0.000    0.000    0.000    0.000
849.00   729.357 1261.749 1261.749    0.000        0.000  458.108  401.039   57.069        0.000    0.000    0.000    0.000
850.00   714.877 1298.005 1298.005    0.000        0.000  521.835  468.571   53.264        0.000    0.000    0.000    0.000
851.00   702.644 1273.893 1273.893    0.000        0.000  513.359  429.658   83.701        0.000    0.000    0.000    0.000
852.00   628.033 1362.147 1356.651    5.496        0.000  512.972  454.001   58.971        0.000    0.000    0.000    0.000
853.00   713.731 1241.578 1239.464    2.114        0.000  448.639  402.984   45.655        0.000   10.154    0.000   10.154
854.00   649.068 1260.854 1254.936    5.918        0.000  524.039  453.654   70.385        0.000    0.000    0.000    0.000
855.00   656.349 1278.174 1267.394   10.780        0.000  511.328  429.529   81.799        0.000   30.462    0.000   30.462
856.00   684.283 1314.897 1302.638   12.259        0.000  433.853  363.468   70.385        0.000    0.000    0.000    0.000
857.00   784.771 1216.350 1211.911    4.439        0.000  548.291  483.613   64.678        0.000    0.000    0.000    0.000
858.00   687.571 1229.277 1222.724    6.552        0.000  443.147  376.567   66.580        0.000   20.308    0.000   20.308
859.00   693.211 1287.945 1287.945    0.000        0.000  618.376  561.307   57.069        0.000   20.308    0.000   20.308
860.00   579.261 1197.864 1194.694    3.170        0.000  561.260  502.289   58.971        0.000   30.462    0.000   30.462
861.00   636.330 1228.892 1220.015    8.877        0.000  547.862  467.965   79.897        0.000   20.308    0.000   20.308
862.00   631.439 1275.324 1263.699   11.625        0.000  559.101  494.423   64.678        0.000   91.385    0.000   91.385
863.00   690.289 1204.140 1192.726   11.414        0.000  479.509  403.417   76.092        0.000   71.077    0.000   71.077
864.00   684.664 1236.842 1230.290    6.552        0.000  553.265  496.196   57.069        0.000   40.616    0.000   40.616
865.00   694.998 1201.961 1191.604   10.357        0.000  650.149  585.471   64.678        0.000   71.077    0.000   71.077
866.00   727.530 1213.894 1208.822    5.073        0.000  677.994  615.218   62.776        0.000   91.385    0.000   91.385
867.00   623.111 1293.121 1281.708   11.414        0.000  731.476  666.798   64.678        0.000   50.769    0.000   50.769
868.00   723.385 1307.567 1299.958    7.609        0.000  732.293  650.494   81.799        0.000   81.231    0.000   81.231
869.00   682.169 1153.551 1148.900    4.650        0.000  665.282  608.213   57.069        0.000   71.077    0.000   71.077
870.00   687.525 1213.226 1211.957    1.268        0.000  637.659  597.711   39.948        0.000   71.077    0.000   71.077
871.00   737.078 1212.475 1210.573    1.902        0.000  589.191  537.829   51.362        0.000   50.769    0.000   50.769
872.00   725.287 1227.038 1224.501    2.536        0.000  578.601  538.653   39.948        0.000   91.385    0.000   91.385
873.00   750.012 1156.593 1150.886    5.707        0.000  672.072  605.491   66.580        0.000   50.769    0.000   50.769
874.00   670.168 1166.769 1163.175    3.593        0.000  585.605  539.950   45.655        0.000   81.231    0.000   81.231
875.00   692.216 1141.820 1139.707    2.114        0.000  625.984  572.720   53.264        0.000   60.923    0.000   60.923
876.00   594.318 1204.173 1196.353    7.821        0.000  599.179  545.915   53.264        0.000   30.462    0.000   30.462
877.00   583.535 1235.187 1224.619   10.568        0.000  600.433  531.951   68.483        0.000   50.769    0.000   50.769
878.00   676.279 1160.928 1156.067    4.861        0.000  550.409  508.559   41.851        0.000   20.308    0.000   20.308
879.00   649.851 1181.135 1174.371    6.764        0.000  536.228  498.182   38.046        0.000   71.077    0.000   71.077
880.00   629.831 1248.771 1242.641    6.130        0.000  587.032  524.256   62.776        0.000   91.385    0.000   91.385
881.00   637.057 1235.047 1228.706    6.341        0.000  558.713  503.546   55.167        0.000   30.462    0.000   30.462
882.00   651.797 1178.743 1173.882    4.861        0.000  616.214  562.950   53.264        0.000   60.923    0.000   60.923
883.00   780.235 1150.529 1147.359    3.171        0.000  521.878  478.125   43.753        0.000   10.154    0.000   10.154
884.00   663.172 1237.690 1236.844    0.845        0.000  577.694  520.625   57.069        0.000   10.154    0.000   10.154
885.00   813.806 1117.578 1117.578    0.000        0.000  581.108  556.378   24.730        0.000   20.308    0.000   20.308
886.00   671.527 1232.150 1228.557    3.593        0.000  695.504  655.555   39.948        0.000   60.923    0.000   60.923
887.00   781.375 1118.555 1116.019    2.536        0.000  579.940  522.871   57.069        0.000    0.000    0.000    0.000
888.00   718.344 1123.974 1116.153    7.821        0.000  564.247  509.081   55.167        0.000   20.308    0.000   20.308
889.00   640.115 1169.572 1163.443    6.130        0.000  601.123  540.250   60.873        0.000   60.923    0.000   60.923
890.00   647.016 1183.934 1175.690    8.243        0.000  614.571  568.916   45.655        0.000   10.154    0.000   10.154
891.00   656.049 1191.479 1187.252    4.227        0.000  596.153  521.963   74.190        0.000    0.000    0.000    0.000
892.00   626.055 1178.296 1178.296    0.000        0.000  583.919  534.459   49.460        0.000   71.077    0.000   71.077
893.00   695.345 1118.486 1111.511    6.975        0.000  582.664  517.986   64.678        0.000   40.616    0.000   40.616
894.00   692.229 1210.799 1208.896    1.902        0.000  495.030  456.984   38.046        0.000   20.308    0.000   20.308
895.00   705.188 1194.718 1192.181    2.536        0.000  550.802  518.462   32.339        0.000   20.308    0.000   20.308
896.00   637.808 1227.864 1226.596    1.268        0.000  565.587  535.151   30.437        0.000   20.308    0.000   20.308
897.00   635.744 1206.889 1200.125    6.764        0.000  707.136  651.970   55.167        0.000   91.385    0.000   91.385
898.00   705.422 1232.622 1230.086    2.536        0.000  630.348  594.205   36.144        0.000   50.769    0.000   50.769
899.00   671.769 1239.521 1234.448    5.073        0.000  598.918  549.458   49.460        0.000  142.154    0.000  142.154
900.00   664.323 1185.151 1185.151    0.000        0.000  660.572  630.136   30.437        0.000   91.385    0.000   91.385
901.00   665.100 1154.286 1150.482    3.805        0.000  579.071  535.318   43.753        0.000   71.077    0.000   71.077
902.00   740.282 1129.178 1126.219    2.959        0.000  493.906  450.153   43.753        0.000    0.000    0.000    0.000
903.00   769.783 1150.894 1150.894    0.000        0.000  630.523  573.455   57.069        0.000   71.077    0.000   71.077
904.00   758.069 1128.344 1124.539    3.805        0.000  618.635  529.227   89.408        0.000   30.462    0.000   30.462
905.00   759.887 1075.803 1071.787    4.016        0.000  505.103  429.011   76.092        0.000   50.769    0.000   50.769
906.00   670.876 1218.767 1212.214    6.553        0.000  599.395  515.694   83.701        0.000   40.616    0.000   40.616
907.00   666.939 1191.015 1187.633    3.382        0.000  588.761  518.376   70.385        0.000   50.769    0.000   50.769
908.00   753.255 1012.676 1012.042    0.634        0.000  484.740  418.160   66.580        0.000   71.077    0.000   71.077
909.00   590.302 1171.088 1171.088    0.000        0.000  535.928  461.739   74.190        0.000   40.616    0.000   40.616
910.00   581.973 1166.956 1166.956    0.000        0.000  582.059  494.553   87.506        0.000   50.769    0.000   50.769
911.00   658.706 1198.400 1197.344    1.057        0.000  633.810  525.379  108.431        0.000   71.077    0.000   71.077
912.00   672.328 1079.099 1079.099    0.000        0.000  516.429  432.728   83.701        0.000   20.308    0.000   20.308
913.00   584.375 1143.178 1143.178    0.000        0.000  455.945  381.756   74.190        0.000    0.000    0.000    0.000
914.00   554.416 1202.444 1202.444    0.000        0.000  552.790  455.773   97.017        0.000   20.308    0.000   20.308
915.00   583.521 1145.405 1145.405    0.000        0.000  524.256  429.141   95.115        0.000   40.616    0.000   40.616
916.00   573.153 1168.860 1168.860    0.000        0.000  537.657  431.129  106.529        0.000   40.616    0.000   40.616
917.00   557.472 1142.070 1142.070    0.000        0.000  485.600  398.138   87.462        0.000   10.154    0.000   10.154
918.00   620.580 1147.767 1147.767    0.000        0.000  535.104  460.914   74.190        0.000   30.462    0.000   30.462
919.00   712.645 1093.989 1093.989    0.000        0.000  483.917  423.043   60.874        0.000   40.616    0.000   40.616
920.00   656.631 1109.660 1109.660    0.000        0.000  453.479  421.184   32.296        0.000   10.154    0.000   10.154
921.00   671.248 1204.533 1204.533    0.000        0.000  563.596  510.332   53.264        0.000   60.923    0.000   60.923
922.00   675.681 1153.709 1153.709    0.000        0.000  550.585  527.757   22.828        0.000   50.769    0.000   50.769
923.00   746.686 1091.014 1091.014    0.000        0.000  493.730  465.196   28.534        0.000   10.154    0.000   10.154
924.00   690.700 1202.842 1202.842    0.000        0.000  566.667  521.012   45.655        0.000    0.000    0.000    0.000
925.00   617.402 1248.541 1248.541    0.000        0.000  568.355  558.843    9.511        0.000    0.000    0.000    0.000
926.00   617.900 1193.477 1193.477    0.000        0.000  583.615  583.615    0.000        0.000    0.000    0.000    0.000
927.00   605.734 1102.976 1102.976    0.000        0.000  498.183  496.280    1.902        0.000    0.000    0.000    0.000
928.00   714.035 1127.592 1127.592    0.000        0.000  564.419  558.712    5.707        0.000   71.077    0.000   71.077
929.00   537.806 1282.708 1282.708    0.000        0.000  666.883  657.371    9.511        0.000  132.000    0.000  132.000
930.00   554.398 1177.962 1177.962    0.000        0.000  541.549  541.549    0.000        0.000   10.154    0.000   10.154
931.00   598.345 1144.774 1144.774    0.000        0.000  509.899  509.899    0.000        0.000   10.154    0.000   10.154
932.00   736.005 1065.563 1065.563    0.000        0.000  547.254  547.254    0.000        0.000   30.462    0.000   30.462
933.00   600.579 1169.406 1169.406    0.000        0.000  462.214  462.214    0.000        0.000   60.923    0.000   60.923
934.00   675.916 1078.178 1078.178    0.000        0.000  495.332  495.332    0.000        0.000   10.154    0.000   10.154
935.00   594.561 1141.230 1141.230    0.000        0.000  500.086  500.086    0.000        0.000    0.000    0.000    0.000
936.00   661.017 1100.847 1100.847    0.000        0.000  509.122  509.122    0.000        0.000    0.000    0.000    0.000
937.00   660.178 1122.792 1122.792    0.000        0.000  505.665  505.665    0.000        0.000    0.000    0.000    0.000
938.00   576.177 1228.209 1228.209    0.000        0.000  566.235  566.235    0.000        0.000   10.154    0.000   10.154
939.00   541.599 1191.668 1191.668    0.000        0.000  507.565  507.565    0.000        0.000   10.154    0.000   10.154
940.00   645.242 1165.239 1165.239    0.000        0.000  554.994  554.994    0.000        0.000   30.462    0.000   30.462
941.00   699.509 1150.098 1150.098    0.000        0.000  510.248  510.248    0.000        0.000   30.462    0.000   30.462
942.00   663.777 1144.370 1144.370    0.000        0.000  532.773  515.652   17.121        0.000   40.616    0.000   40.616
943.00   715.183 1113.929 1113.929    0.000        0.000  518.463  518.463    0.000        0.000   10.154    0.000   10.154
944.00   622.913 1195.751 1195.751    0.000        0.000  496.454  496.454    0.000        0.000   20.308    0.000   20.308
945.00   666.970 1150.768 1150.768    0.000        0.000  433.767  433.767    0.000        0.000   30.462    0.000   30.462
946.00   669.200 1138.421 1138.421    0.000        0.000  501.038  497.233    3.805        0.000   10.154    0.000   10.154
947.00   558.249 1196.976 1196.976    0.000        0.000  399.785  399.785    0.000        0.000   50.769    0.000   50.769
948.00   643.987 1114.461 1114.461    0.000        0.000  540.641  521.618   19.023        0.000   40.616    0.000   40.616
949.00   649.422 1141.695 1141.695    0.000        0.000  483.572  462.647   20.925        0.000   40.616    0.000   40.616
950.00   723.902 1154.126 1154.126    0.000        0.000  596.278  586.766    9.511        0.000   91.385    0.000   91.385
951.00   568.292 1193.338 1193.338    0.000        0.000  538.263  538.263    0.000        0.000   71.077    0.000   71.077
952.00   607.421 1190.658 1190.658    0.000        0.000  569.218  569.218    0.000        0.000   60.923    0.000   60.923
953.00   604.653 1164.030 1164.030    0.000        0.000  579.334  562.213   17.121        0.000   50.769    0.000   50.769
954.00   620.803 1153.385 1153.385    0.000        0.000  555.211  536.188   19.023        0.000   30.462    0.000   30.462
955.00   639.026 1145.666 1145.666    0.000        0.000  565.845  544.920   20.925        0.000   20.308    0.000   20.308
956.00   644.070 1152.406 1152.406    0.000        0.000  569.867  547.039   22.828        0.000   20.308    0.000   20.308
957.00   644.221 1104.048 1104.048    0.000        0.000  507.437  477.000   30.437        0.000    0.000    0.000    0.000
958.00   657.063 1183.299 1183.299    0.000        0.000  566.754  524.903   41.850        0.000   20.308    0.000   20.308
959.00   629.685 1227.625 1227.625    0.000        0.000  595.634  546.174   49.460        0.000   10.154    0.000   10.154
960.00   577.099 1293.319 1293.319    0.000        0.000  580.933  518.157   62.776        0.000   20.308    0.000   20.308
961.00   638.362 1202.999 1202.999    0.000        0.000  529.833  449.936   79.896        0.000   10.154    0.000   10.154
962.00   670.173 1128.012 1128.012    0.000        0.000  528.490  469.519   58.971        0.000    0.000    0.000    0.000
963.00   607.730 1191.763 1191.763    0.000        0.000  572.115  524.558   47.557        0.000   10.154    0.000   10.154
964.00   564.117 1224.842 1224.842    0.000        0.000  529.053  471.984   57.069        0.000   50.769    0.000   50.769
965.00   711.144 1139.914 1139.914    0.000        0.000  522.958  498.228   24.730        0.000   20.308    0.000   20.308
966.00   633.274 1187.375 1187.375    0.000        0.000  522.700  499.872   22.828        0.000   10.154    0.000   10.154
967.00   549.646 1194.364 1194.364    0.000        0.000  445.267  435.755    9.511        0.000    0.000    0.000    0.000
968.00   587.652 1209.430 1209.430    0.000        0.000  590.835  577.518   13.316        0.000   30.462    0.000   30.462
969.00   590.102 1237.224 1237.224    0.000        0.000  532.210  497.968   34.241        0.000   10.154    0.000   10.154
970.00   788.675 1073.755 1073.755    0.000        0.000  564.679  532.340   32.339        0.000   40.616    0.000   40.616
971.00   642.748 1231.409 1231.409    0.000        0.000  530.738  485.083   45.655        0.000   20.308    0.000   20.308
972.00   587.495 1243.174 1243.174    0.000        0.000  571.423  480.113   91.310        0.000   10.154    0.000   10.154
973.00   656.322 1218.555 1218.555    0.000        0.000  565.544  500.866   64.678        0.000   60.923    0.000   60.923
974.00   560.349 1234.375 1234.375    0.000        0.000  563.079  500.303   62.776        0.000   60.923    0.000   60.923
975.00   611.073 1170.815 1170.815    0.000        0.000  587.073  520.492   66.580        0.000   50.769    0.000   50.769
976.00   639.088 1171.854 1171.854    0.000        0.000  595.418  511.717   83.701        0.000   91.385    0.000   91.385
977.00   672.891 1203.915 1203.915    0.000        0.000  570.818  504.237   66.580        0.000  121.847    0.000  121.847
978.00   617.598 1215.751 1215.751    0.000        0.000  581.409  469.174  112.236        0.000   40.616    0.000   40.616
979.00   613.472 1170.846 1170.846    0.000        0.000  511.544  408.820  102.724        0.000   40.616    0.000   40.616
980.00   659.071 1168.176 1168.176    0.000        0.000  522.656  416.127  106.529        0.000   81.231    0.000   81.231
981.00   673.377 1147.156 1147.156    0.000        0.000  663.166  531.907  131.259        0.000   91.385    0.000   91.385
982.00   598.507 1153.784 1153.784    0.000        0.000  544.099  443.277  100.822        0.000   81.231    0.000   81.231
983.00   624.086 1144.829 1144.829    0.000        0.000  536.877  439.860   97.017        0.000   91.385    0.000   91.385
984.00   572.484 1222.198 1222.198    0.000        0.000  599.091  486.855  112.236        0.000  111.693    0.000  111.693
985.00   580.489 1197.753 1197.753    0.000        0.000  689.885  648.034   41.850        0.000  132.000    0.000  132.000
986.00   635.355 1231.862 1231.862    0.000        0.000  615.867  572.114   43.753        0.000  203.078   30.462  172.616
987.00   605.062 1232.258 1232.258    0.000        0.000  536.922  474.147   62.776        0.000   71.077    0.000   71.077
988.00   620.531 1179.402 1179.402    0.000        0.000  539.905  492.348   47.557        0.000   60.923    0.000   60.923
989.00   647.124 1148.493 1148.493    0.000        0.000  557.632  521.488   36.144        0.000   71.077    0.000   71.077
990.00   626.086 1177.619 1177.619    0.000        0.000  590.836  560.399   30.437        0.000  101.539   60.923   40.616
991.00   661.903 1203.477 1203.477    0.000        0.000  548.895  508.947   39.948        0.000   30.462    0.000   30.462
992.00   604.848 1195.482 1195.482    0.000        0.000  489.798  476.482   13.316        0.000   10.154    0.000   10.154
993.00   594.539 1220.656 1220.656    0.000        0.000  483.827  455.293   28.534        0.000   30.462    0.000   30.462
994.00   650.433 1156.742 1156.742    0.000        0.000  474.363  451.535   22.828        0.000   10.154    0.000   10.154
995.00   606.368 1192.861 1192.861    0.000        0.000  504.585  485.562   19.023        0.000    0.000    0.000    0.000
996.00   589.870 1183.955 1183.955    0.000        0.000  488.672  469.649   19.023        0.000   40.616   30.462   10.154
997.00   772.826 1071.804 1071.804    0.000        0.000  476.395  381.280   95.115        0.000   10.154    0.000   10.154
998.00   677.967 1073.674 1073.674    0.000        0.000  424.731  354.346   70.385        0.000   40.616    0.000   40.616
999.00   598.302 1135.855 1135.855    0.000        0.000  384.393  331.128   53.264        0.000    0.000    0.000    0.000
1000.00   571.386 1161.882 1161.882    0.000        0.000  457.631  383.442   74.190        0.000   30.462    0.000   30.462
1001.00   623.390 1209.552 1209.552    0.000        0.000  524.125  438.521   85.603        0.000   81.231   10.154   71.077
1002.00   574.394 1175.165 1175.165    0.000        0.000  422.699  386.555   36.144        0.000   10.154    0.000   10.154
1003.00   573.652 1217.893 1217.893    0.000        0.000  450.584  416.342   34.241        0.000    0.000    0.000    0.000
1004.00   552.243 1206.820 1206.820    0.000        0.000  374.618  332.767   41.851        0.000    0.000    0.000    0.000
1005.00   558.719 1207.939 1207.939    0.000        0.000  451.533  383.050   68.483        0.000    0.000    0.000    0.000
1006.00   638.565 1115.026 1115.026    0.000        0.000  385.518  330.351   55.167        0.000    0.000    0.000    0.000
1007.00   586.884 1212.094 1212.094    0.000        0.000  422.224  331.951   90.273        0.000   10.154    0.000   10.154
1008.00   615.406 1238.073 1238.073    0.000        0.000  419.369  369.909   49.460        0.000    0.000    0.000    0.000
1009.00   514.320 1224.148 1224.148    0.000        0.000  454.649  376.655   77.994        0.000   10.154    0.000   10.154
1010.00   546.900 1222.049 1222.049    0.000        0.000  513.057  471.207   41.851        0.000   40.616    0.000   40.616
1011.00   629.650 1182.079 1182.079    0.000        0.000  509.902  454.735   55.167        0.000   20.308    0.000   20.308
1012.00   572.851 1172.538 1172.538    0.000        0.000  521.056  439.257   81.799        0.000   20.308    0.000   20.308
1013.00   585.822 1174.404 1174.404    0.000        0.000  517.598  447.213   70.385        0.000   40.616    0.000   40.616
1014.00   615.290 1182.119 1182.119    0.000        0.000  600.304  543.235   57.069        0.000   60.923    0.000   60.923
1015.00   578.015 1174.036 1174.036    0.000        0.000  574.364  528.709   45.655        0.000   40.616    0.000   40.616
1016.00   611.613 1198.616 1198.616    0.000        0.000  564.504  564.504    0.000        0.000   71.077   10.154   60.923
1017.00   588.540 1130.586 1130.586    0.000        0.000  549.418  518.982   30.437        0.000   20.308   10.154   10.154
1018.00   525.458 1326.861 1326.861    0.000        0.000  525.250  523.348    1.902        0.000   10.154    0.000   10.154
1019.00   588.472 1142.409 1142.409    0.000        0.000  530.136  522.527    7.609        0.000   10.154    0.000   10.154
1020.00   481.042 1217.043 1217.043    0.000        0.000  479.163  477.260    1.902        0.000   10.154    0.000   10.154
1021.00   585.615 1182.830 1182.830    0.000        0.000  549.244  535.928   13.316        0.000   40.616   10.154   30.462
1022.00   606.136 1123.701 1123.701    0.000        0.000  605.055  559.400   45.655        0.000   30.462    0.000   30.462
1023.00   572.563 1207.816 1207.816    0.000        0.000  503.504  482.578   20.925        0.000    0.000    0.000    0.000
1024.00   586.640 1216.545 1216.545    0.000        0.000  558.800  522.656   36.144        0.000   10.154    0.000   10.154
1025.00   663.806 1222.788 1222.788    0.000        0.000  547.516  517.079   30.437        0.000   71.077    0.000   71.077
1026.00   687.055 1175.822 1175.822    0.000        0.000  518.290  495.462   22.828        0.000    0.000    0.000    0.000
1027.00   589.743 1270.344 1270.344    0.000        0.000  562.389  543.366   19.023        0.000   10.154    0.000   10.154
1028.00   608.919 1178.896 1178.896    0.000        0.000  567.663  539.129   28.534        0.000    0.000    0.000    0.000
1029.00   603.775 1205.818 1205.818    0.000        0.000  629.010  573.844   55.167        0.000   20.308    0.000   20.308
1030.00   666.172 1113.522 1113.522    0.000        0.000  517.165  492.436   24.730        0.000   10.154    0.000   10.154
1031.00   638.982 1136.967 1136.967    0.000        0.000  492.782  473.759   19.023        0.000    0.000    0.000    0.000
1032.00   651.611 1203.860 1203.860    0.000        0.000  491.528  453.482   38.046        0.000    0.000    0.000    0.000
1033.00   621.629 1189.197 1189.197    0.000        0.000  592.696  535.627   57.069        0.000    0.000    0.000    0.000
1034.00   554.817 1240.837 1240.837    0.000        0.000  542.285  504.239   38.046        0.000    0.000    0.000    0.000
1035.00   547.925 1242.949 1242.949    0.000        0.000  540.080  502.034   38.046        0.000    0.000    0.000    0.000
1036.00   663.605 1190.412 1190.412    0.000        0.000  574.795  529.140   45.655        0.000   10.154    0.000   10.154
1037.00   598.503 1173.335 1173.335    0.000        0.000  461.696  412.236   49.460        0.000    0.000    0.000    0.000
1038.00   563.004 1115.473 1115.473    0.000        0.000  445.095  378.514   66.580        0.000    0.000    0.000    0.000
1039.00   519.757 1190.477 1190.477    0.000        0.000  506.572  430.480   76.092        0.000   20.308    0.000   20.308
1040.00   568.848 1102.675 1102.675    0.000        0.000  484.047  447.903   36.144        0.000   10.154    0.000   10.154
1041.00   618.110 1105.219 1105.219    0.000        0.000  526.936  498.401   28.534        0.000   10.154    0.000   10.154
1042.00   671.630 1117.714 1117.714    0.000        0.000  560.141  499.267   60.873        0.000   10.154    0.000   10.154
1043.00   600.604 1165.268 1165.268    0.000        0.000  538.350  471.770   66.580        0.000   10.154    0.000   10.154
1044.00   585.877 1172.888 1172.888    0.000        0.000  567.057  500.477   66.580        0.000   10.154    0.000   10.154
1045.00   629.063 1124.101 1124.101    0.000        0.000  406.962  389.841   17.121        0.000    0.000    0.000    0.000
1046.00   651.254 1145.501 1145.501    0.000        0.000  518.115  466.753   51.362        0.000    0.000    0.000    0.000
1047.00   603.374 1137.663 1137.663    0.000        0.000  557.892  514.139   43.753        0.000    0.000    0.000    0.000
1048.00   659.209 1137.162 1137.162    0.000        0.000  612.540  564.983   47.557        0.000    0.000    0.000    0.000
1049.00   666.521 1102.547 1102.547    0.000        0.000  546.003  475.618   70.385        0.000   20.308    0.000   20.308
1050.00   649.401 1111.223 1111.223    0.000        0.000  469.349  427.499   41.851        0.000    0.000    0.000    0.000
