# Supplementary material for: N-Glycans modulate tilting of HIV-1 envelope glycoprotein
Source: Nat Commun. 2026 Apr 15;17:5206. doi: 10.1038/s41467-026-71874-2 (PMC13254402; doi:10.1038/s41467-026-71874-2)
Supplement: Supplementary file 8 — Source Data [file 41467_2026_71874_MOESM8_ESM.zip › source_data/1_Main_Text_Figures/4_Figure_5/3_Raw_data/FULL_MPER/FULL_MPER.C.4.txt]

#ASA ANALYSIS
#SIM_TIME  ASA1.4 TotOccl1.4 ShldMem1.4 ShldGly1.4   ASA7.2 TotOccl7.2 ShldMem7.2 ShldGly7.2   ASA18.6 TotOccl18.6 ShldMem18.6 ShldGly18.6

  0.00  1770.821  369.230  369.230    0.000      196.364 1479.186 1479.186    0.000        0.000 1352.475 1281.397   71.077
  1.00  1526.692  496.796  496.796    0.000      178.816 1229.959 1157.672   72.287        0.000  913.246  568.617  344.628
  2.00  1402.380  598.879  598.879    0.000       87.506 1204.100 1129.910   74.190        0.000  558.162  233.539  324.622
  3.00  1276.464  667.323  667.323    0.000      133.161 1078.242  992.769   85.473        0.000  669.955  385.847  284.107
  4.00  1344.673  626.037  626.037    0.000      201.383 1053.083 1035.963   17.121        0.000  477.232  324.924  152.308
  5.00  1299.080  656.671  656.671    0.000      218.416 1178.753 1054.640  124.113        0.000  618.883  487.185  131.698
  6.00  1446.576  645.654  645.654    0.000      237.439 1126.060 1124.158    1.902        0.000  760.837  527.901  232.936
  7.00  1325.543  639.029  639.029    0.000      127.237 1285.680 1285.680    0.000        0.000  699.612  517.848  181.764
  8.00  1388.824  649.303  649.303    0.000       93.213 1345.291 1345.291    0.000        0.000  810.903  548.310  262.593
  9.00  1306.443  662.633  662.633    0.000      199.698 1210.979 1209.077    1.902        0.000  771.695  599.079  172.616
 10.00  1359.917  732.641  732.641    0.000      140.770 1392.769 1383.257    9.511        0.000  940.892  548.310  392.582
 11.00  1366.488  601.871  601.871    0.000      152.010 1361.119 1349.705   11.414        0.000  851.920  487.386  364.534
 12.00  1421.560  627.178  627.178    0.000      176.653 1347.321 1332.233   15.088        0.000  639.091  406.155  232.936
 13.00  1328.528  667.755  667.755    0.000      173.109 1245.863 1245.863    0.000        0.000  477.232  223.385  253.847
 14.00  1302.467  600.567  600.567    0.000      228.276 1150.352 1150.352    0.000        0.000  670.156  375.694  294.463
 15.00  1442.938  613.522  613.522    0.000      169.261 1243.817 1146.844   96.974        0.000  568.617  132.000  436.617
 16.00  1339.183  620.297  620.297    0.000      214.655 1064.458 1064.458    0.000        0.000  649.848  406.155  243.693
 17.00  1362.459  520.705  520.705    0.000      237.657 1062.021 1062.021    0.000        0.000  680.209  649.748   30.462
 18.00  1300.797  560.205  560.205    0.000      148.379 1077.598 1077.598    0.000        0.000  507.694  507.694    0.000
 19.00  1362.540  516.900  516.900    0.000      150.281 1166.749 1166.749    0.000        0.000  345.232  335.078   10.154
 20.00  1345.354  607.340  607.340    0.000      171.033 1281.402 1281.402    0.000        0.000  690.464  680.310   10.154
 21.00  1247.385  660.334  660.334    0.000      127.454  990.515  990.515    0.000        0.000  548.310  528.002   20.308
 22.00  1300.391  618.994  618.994    0.000      165.500  908.336  908.336    0.000        0.000  629.541  609.233   20.308
 23.00  1315.446  526.716  526.716    0.000      148.031  961.728  937.431   24.297        0.000  467.078  446.771   20.308
 24.00  1242.812  614.785  614.785    0.000      171.207 1150.050 1150.050    0.000        0.000  436.415  213.231  223.184
 25.00  1302.686  584.067  584.067    0.000      140.770 1035.919  960.131   75.788        0.000  304.616  101.539  203.078
 26.00  1383.338  518.248  518.248    0.000      108.300 1229.556 1135.050   94.506        0.000  436.617  111.693  324.924
 27.00  1374.194  544.669  544.669    0.000       39.905 1203.023 1089.189  113.833        0.000  436.516   40.616  395.901
 28.00  1360.032  481.789  481.789    0.000       20.882 1069.772 1022.215   47.557        0.000  233.539   30.462  203.078
 29.00  1386.497  515.634  515.634    0.000       47.557  936.962  936.962    0.000        0.000  253.847   71.077  182.770
 30.00  1406.952  662.297  662.297    0.000      116.040  978.763  965.447   13.316        0.000  274.155  132.000  142.154
 31.00  1380.370  625.317  625.317    0.000       79.853 1049.626  983.046   66.580        0.000  314.770   40.616  274.155
 32.00  1401.216  555.538  555.538    0.000      123.345 1013.520 1013.520    0.000        0.000  385.747  284.208  101.539
 33.00  1432.520  541.847  541.847    0.000      161.565  909.846  909.846    0.000        0.000  375.694  223.385  152.308
 34.00  1388.308  661.416  661.416    0.000      142.498 1142.145 1142.145    0.000        0.000  406.155  213.231  192.924
 35.00  1356.246  598.433  598.433    0.000      110.333 1035.053 1035.053    0.000        0.000  365.540  324.924   40.616
 36.00  1549.111  587.697  587.697    0.000      180.153 1075.946 1070.239    5.707        0.000  335.078  264.001   71.077
 37.00  1403.493  660.514  660.514    0.000      180.718 1078.156 1059.133   19.023        0.000  660.002  477.232  182.770
 38.00  1306.373  692.769  692.769    0.000      180.718  930.988  930.988    0.000        0.000  375.694  121.847  253.847
 39.00  1360.439  668.130  668.130    0.000       91.093  962.588  962.588    0.000        0.000  406.155  274.155  132.000
 40.00  1386.076  656.504  656.504    0.000      135.063 1063.590 1063.590    0.000        0.000  375.694  192.924  182.770
 41.00  1340.122  709.853  709.853    0.000      121.443 1105.305 1105.305    0.000        0.000  274.155  233.539   40.616
 42.00  1425.766  664.584  664.584    0.000      178.772 1030.123 1030.123    0.000        0.000  345.232  314.770   30.462
 43.00  1375.773  650.212  650.212    0.000      123.649 1105.138 1097.529    7.609        0.000  253.847  203.078   50.769
 44.00  1286.597  669.254  669.254    0.000      119.497  976.900  976.900    0.000        0.000  253.444  253.444    0.000
 45.00  1466.606  534.446  534.446    0.000      220.667  965.536  965.536    0.000        0.000  426.463  355.386   71.077
 46.00  1335.452  714.790  714.790    0.000      228.189 1068.598 1068.598    0.000        0.000  527.699  426.161  101.539
 47.00  1319.771  588.122  588.122    0.000      100.822 1018.149 1018.149    0.000        0.000  660.002  538.156  121.847
 48.00  1478.357  582.894  582.894    0.000      127.454 1082.740 1082.740    0.000        0.000  528.002  497.540   30.462
 49.00  1389.146  633.976  633.976    0.000      192.132 1026.015 1026.015    0.000        0.000  548.310  396.001  152.308
 50.00  1295.484  687.255  687.255    0.000      136.922 1080.144 1066.829   13.316        0.000  700.315  476.930  223.385
 51.00  1233.133  703.275  703.275    0.000      146.477  893.246  893.246    0.000        0.000  528.002  365.540  162.462
 52.00  1289.837  692.132  692.132    0.000      140.770  958.833  936.006   22.828        0.000  588.925  396.001  192.924
 53.00  1133.248  643.763  643.763    0.000      159.663  938.124  922.905   15.218        0.000  670.156  619.387   50.769
 54.00  1210.563  613.913  613.913    0.000      134.889  914.466  914.466    0.000        0.000  497.036  385.344  111.693
 55.00  1271.666  675.264  675.264    0.000      230.178  937.947  937.947    0.000        0.000  619.387  396.001  223.385
 56.00  1284.300  682.603  682.603    0.000      254.734  910.712  910.712    0.000        0.000  436.415  426.261   10.154
 57.00  1366.244  629.626  629.626    0.000      254.908 1108.378 1108.378    0.000        0.000  670.156  660.002   10.154
 58.00  1315.864  673.220  673.220    0.000      205.448 1172.454 1172.454    0.000        0.000  436.617  436.617    0.000
 59.00  1395.614  634.501  634.501    0.000      167.402 1040.109 1040.109    0.000        0.000  345.232  314.770   30.462
 60.00  1351.552  635.267  635.267    0.000      241.548 1264.480 1264.480    0.000        0.000  609.233  365.540  243.693
 61.00  1418.998  586.805  586.805    0.000      273.311 1287.365 1287.365    0.000        0.000  781.849  487.386  294.463
 62.00  1299.629  662.591  662.591    0.000      157.195 1097.398 1097.398    0.000        0.000  619.387  487.386  132.000
 63.00  1379.639  632.711  632.711    0.000      261.865 1159.002 1159.002    0.000        0.000  700.618  629.541   71.077
 64.00  1392.644  562.987  562.987    0.000      261.604 1072.229 1072.229    0.000        0.000  731.079  670.156   60.923
 65.00  1428.640  525.890  525.890    0.000      205.448 1273.276 1161.040  112.235        0.000  903.695  477.232  426.463
 66.00  1316.117  575.575  575.575    0.000      262.039 1090.257 1086.452    3.805        0.000  710.570  568.516  142.054
 67.00  1339.274  636.659  636.659    0.000      243.364 1002.757 1002.757    0.000        0.000  416.309  264.001  152.308
 68.00  1398.193  557.790  557.790    0.000      197.578 1210.190 1172.144   38.046        0.000  680.310  467.078  213.231
 69.00  1413.842  556.213  556.213    0.000      144.314 1379.757 1311.318   68.439        0.000  528.002  253.847  274.155
 70.00  1397.599  536.436  536.436    0.000      257.582 1270.937 1270.937    0.000        0.000  771.695  406.155  365.540
 71.00  1360.659  594.152  594.152    0.000      214.307 1184.211 1184.211    0.000        0.000  548.310  284.309  264.001
 72.00  1343.757  627.538  627.538    0.000      241.461 1047.114 1047.114    0.000        0.000  548.310  538.156   10.154
 73.00  1348.333  674.794  674.794    0.000      174.490 1203.968 1203.968    0.000        0.000  548.310  355.386  192.924
 74.00  1308.599  626.323  626.323    0.000      210.938  942.832  942.832    0.000        0.000  507.694  467.078   40.616
 75.00  1237.853  680.019  680.019    0.000      212.579 1054.684 1054.684    0.000        0.000  385.847  324.924   60.923
 76.00  1287.349  687.089  687.089    0.000      159.532 1358.740 1358.740    0.000        0.000  314.770  274.155   40.615
 77.00  1360.924  656.999  656.999    0.000      176.870 1302.451 1302.451    0.000        0.000  253.847  172.616   81.231
 78.00  1432.910  700.427  700.427    0.000      159.793 1381.818 1381.818    0.000        0.000  324.924  223.385  101.539
 79.00  1480.802  632.684  632.684    0.000      157.369 1446.224 1446.224    0.000        0.000  355.386   40.616  314.770
 80.00  1393.917  648.186  648.186    0.000      127.454 1294.449 1294.449    0.000        0.000  233.539  213.231   20.308
 81.00  1374.803  650.386  650.386    0.000      227.580 1105.953 1105.953    0.000        0.000  335.078  335.078    0.000
 82.00  1413.625  568.146  568.146    0.000      211.068 1197.859 1197.859    0.000        0.000  497.540  497.540    0.000
 83.00  1354.756  648.339  648.339    0.000       56.982 1473.615 1473.615    0.000        0.000  396.001  355.386   40.616
 84.00  1257.851  755.848  755.848    0.000       87.506 1205.901 1205.901    0.000        0.000  304.616  304.616    0.000
 85.00  1328.945  701.883  701.883    0.000      148.336 1224.532 1224.532    0.000        0.000  385.847   40.616  345.232
 86.00  1282.078  631.932  631.932    0.000      161.695 1285.502 1285.502    0.000        0.000  517.848  314.770  203.078
 87.00  1392.532  658.386  658.386    0.000      100.778 1272.701 1272.701    0.000        0.000  355.386  335.078   20.308
 88.00  1317.130  649.039  649.039    0.000      214.916 1106.513 1106.513    0.000        0.000  802.157  690.464  111.693
 89.00  1228.607  757.534  757.534    0.000       79.766 1223.850 1223.850    0.000        0.000  355.386  162.462  192.924
 90.00  1253.649  687.384  687.384    0.000      138.737 1275.734 1275.734    0.000        0.000  436.617  396.001   40.615
 91.00  1204.293  676.973  676.973    0.000       64.678 1203.709 1203.709    0.000        0.000  385.847   91.385  294.463
 92.00  1145.820  695.955  695.955    0.000      141.194 1250.521 1250.521    0.000        0.000  731.079  477.232  253.847
 93.00  1262.896  652.464  652.464    0.000       72.287 1292.897 1292.897    0.000        0.000  731.079  345.232  385.847
 94.00  1186.031  664.842  664.842    0.000       51.362 1249.839 1249.839    0.000        0.000  436.617  223.385  213.231
 95.00  1197.405  688.636  688.636    0.000       74.190 1244.434 1244.434    0.000        0.000  396.001  314.770   81.231
 96.00  1128.704  751.720  751.720    0.000       83.701 1284.210 1284.210    0.000        0.000  436.617  264.001  172.616
 97.00  1102.896  721.789  721.789    0.000       38.046 1247.016 1247.016    0.000        0.000  182.770   60.923  121.847
 98.00  1223.960  704.435  704.435    0.000       45.568 1339.715 1339.715    0.000        0.000  263.799  162.361  101.438
 99.00  1225.256  698.510  698.510    0.000       60.874 1274.431 1274.431    0.000        0.000  243.693  233.539   10.154
100.00  1114.318  710.680  710.680    0.000       34.241 1316.161 1316.161    0.000        0.000  243.693  223.385   20.308
101.00  1097.018  743.865  743.865    0.000       47.297 1426.012 1426.012    0.000        0.000  324.420  314.266   10.154
102.00  1084.948  727.402  727.402    0.000       26.458 1379.484 1369.973    9.511        0.000  243.693  111.693  132.000
103.00  1031.143  744.144  744.144    0.000       28.534 1309.064 1309.064    0.000        0.000  202.977  121.847   81.130
104.00  1078.546  732.991  732.991    0.000       32.339 1368.242 1368.242    0.000        0.000  233.035   60.822  172.213
105.00  1094.953  728.411  728.411    0.000       32.339 1368.607 1359.096    9.511        0.000  203.078    0.000  203.078
106.00  1073.310  783.987  783.987    0.000       39.948 1415.035 1378.891   36.143        0.000  233.539  233.539    0.000
107.00  1147.344  708.136  708.136    0.000       53.264 1476.978 1440.834   36.144        0.000  304.616  162.462  142.154
108.00  1087.101  749.895  749.895    0.000        9.511 1352.247 1305.342   46.905        0.000  192.924    0.000  192.924
109.00  1067.108  748.496  748.496    0.000        5.707 1265.831 1265.831    0.000        0.000  233.539  223.385   10.154
110.00  1111.152  821.340  821.340    0.000       13.316 1313.560 1288.830   24.730        0.000  264.001  152.308  111.693
111.00   998.900  909.293  909.293    0.000        7.609 1254.591 1168.987   85.603        0.000  304.415   30.462  273.953
112.00   923.917  912.633  912.633    0.000       11.327 1121.846 1121.846    0.000        0.000  476.527  425.959   50.568
113.00   997.281  802.117  802.117    0.000       39.948 1081.683 1081.683    0.000        0.000  497.540  446.771   50.769
114.00   994.606  761.772  761.772    0.000       72.287 1077.639 1052.909   24.730        0.000  456.925  345.232  111.693
115.00  1009.680  763.349  763.349    0.000       51.362 1013.723 1013.723    0.000        0.000  314.065  212.526  101.539
116.00   905.883  859.671  859.671    0.000       41.851 1016.888 1016.888    0.000        0.000  294.463  274.155   20.308
117.00   991.229  855.811  855.811    0.000       20.925 1032.178 1026.471    5.707        0.000  274.155  213.231   60.923
118.00   964.609  907.021  907.021    0.000        5.707  982.249  982.249    0.000        0.000  213.231  213.231    0.000
119.00   865.237  997.504  997.504    0.000       41.851 1057.007 1051.300    5.707        0.000  294.463  243.693   50.769
120.00   901.380  936.882  936.882    0.000        0.000  944.074  944.074    0.000        0.000  264.001  213.231   50.769
121.00   891.193  961.919  961.919    0.000        7.609 1155.494 1132.667   22.827        0.000  385.847  253.847  132.000
122.00   956.237  926.272  926.272    0.000        7.609 1145.298 1118.666   26.632        0.000  477.232  345.232  132.000
123.00   975.931  860.526  860.526    0.000        5.707 1152.433 1091.559   60.874        0.000  416.309  253.847  162.462
124.00   906.763  935.079  935.079    0.000       36.144 1261.793 1233.259   28.534        0.000  487.386  375.694  111.693
125.00   898.587  929.772  929.772    0.000        5.707 1197.079 1197.079    0.000        0.000  436.617  284.309  152.308
126.00   925.508  940.731  940.731    0.000        0.000 1113.213 1113.213    0.000        0.000  456.925  406.155   50.769
127.00   994.326  862.457  862.457    0.000       28.534 1165.691 1158.081    7.609        0.000  497.540  436.617   60.923
128.00   999.392  910.990  910.990    0.000        7.609 1246.881 1246.881    0.000        0.000  547.604  527.397   20.207
129.00   960.415  889.625  889.625    0.000        1.902 1105.248 1101.444    3.805        0.000  396.001  213.231  182.770
130.00   988.171  806.970  806.970    0.000        0.000 1098.943 1098.943    0.000        0.000  314.770  243.693   71.077
131.00   962.864  912.810  912.810    0.000        5.707 1070.247 1070.247    0.000        0.000  446.771  416.309   30.462
132.00  1040.507  817.317  817.317    0.000       24.469 1160.498 1160.498    0.000        0.000  415.704  405.551   10.154
133.00  1046.269  828.607  828.607    0.000       19.023 1295.051 1295.051    0.000        0.000  446.771  253.847  192.924
134.00  1046.791  819.483  819.483    0.000        3.805 1135.394 1135.394    0.000        0.000  446.771  314.770  132.000
135.00   921.501  945.689  945.689    0.000       20.925 1194.189 1194.189    0.000        0.000  538.156  355.386  182.770
136.00  1057.131  837.587  837.587    0.000        0.000  938.775  938.775    0.000        0.000  385.847  365.540   20.308
137.00   975.734  803.033  803.033    0.000       41.851  977.070  977.070    0.000        0.000  406.155    0.000  406.155
138.00  1036.780  772.838  772.838    0.000        0.000 1177.107 1173.302    3.805        0.000  395.901   81.231  314.670
139.00   919.077  875.483  875.483    0.000        3.805 1135.655 1069.074   66.580        0.000  324.924   50.769  274.155
140.00  1040.159  782.429  782.429    0.000        0.000 1122.896 1100.069   22.828        0.000  355.386  213.231  142.154
141.00   881.954  900.232  900.232    0.000        0.000 1125.020 1115.509    9.512        0.000  335.078  233.539  101.539
142.00   872.065  990.794  990.794    0.000       13.316 1119.826 1080.051   39.774        0.000  416.309  233.539  182.770
143.00   856.320  933.673  933.673    0.000        1.902 1100.848 1074.216   26.632        0.000  284.309  192.924   91.385
144.00  1004.601  750.344  750.344    0.000       43.753 1241.828 1162.018   79.809        0.000  396.001  253.847  142.154
145.00   976.245  907.719  907.719    0.000        0.000 1136.170 1136.170    0.000        0.000  284.309  121.847  162.462
146.00  1000.628  895.718  895.718    0.000        0.000 1116.854 1116.854    0.000        0.000  436.617  192.924  243.693
147.00   976.372  909.343  909.343    0.000       13.316 1193.326 1193.326    0.000        0.000  375.694  335.078   40.616
148.00   842.427  966.429  966.429    0.000        0.000 1068.038 1068.038    0.000        0.000  365.540  213.231  152.308
149.00   893.102  973.263  973.263    0.000       11.414 1347.491 1339.882    7.609        0.000  385.646  213.231  172.414
150.00   855.651  962.099  962.099    0.000        0.000 1142.974 1142.974    0.000        0.000  365.540  324.924   40.616
151.00   903.874  977.169  977.169    0.000        0.000 1280.828 1280.828    0.000        0.000  507.694  355.386  152.308
152.00   915.536  975.254  975.254    0.000       36.144 1253.256 1253.256    0.000        0.000  365.540   20.308  345.232
153.00   889.417 1055.028 1055.028    0.000       30.437 1248.323 1229.300   19.023        0.000  558.463  456.925  101.539
154.00   900.169 1011.180 1011.180    0.000        7.609 1182.215 1182.215    0.000        0.000  426.463  406.155   20.308
155.00   980.068  928.533  928.533    0.000       24.730 1172.358 1115.289   57.069        0.000  406.054  162.361  243.693
156.00  1028.757  938.770  938.770    0.000       22.828 1182.308 1151.871   30.437        0.000  223.385  223.385    0.000
157.00   976.902  898.756  898.756    0.000        0.000 1206.477 1196.965    9.511        0.000  152.308  152.308    0.000
158.00  1132.498  762.680  762.680    0.000       15.218 1115.641 1115.641    0.000        0.000  203.078  101.539  101.539
159.00  1106.751  831.148  831.148    0.000       45.655 1229.772 1203.140   26.632        0.000  233.539  192.924   40.616
160.00  1191.082  777.863  777.863    0.000       45.655 1316.635 1291.905   24.730        0.000  365.540  233.539  132.000
161.00  1096.306  883.689  883.689    0.000        0.000 1337.458 1293.705   43.753        0.000  253.142  101.438  151.703
162.00  1090.090  905.407  905.407    0.000       11.414 1281.358 1281.358    0.000        0.000  284.208  263.900   20.308
163.00   990.958  961.472  961.472    0.000       30.437 1282.656 1282.656    0.000        0.000  314.569  273.953   40.616
164.00   924.146 1053.554 1053.554    0.000       32.339 1278.497 1263.279   15.218        0.000  284.309  264.001   20.308
165.00   836.526 1005.527 1005.527    0.000       20.925 1216.364 1184.025   32.339        0.000  233.438  152.207   81.231
166.00   895.952  944.036  944.036    0.000       15.218 1224.769 1211.453   13.316        0.000  253.847  243.693   10.154
167.00   937.680  925.363  925.363    0.000       11.414 1314.690 1310.886    3.805        0.000  375.694  355.386   20.308
168.00   967.641  969.597  969.597    0.000        9.511 1176.210 1176.210    0.000        0.000  284.108  243.492   40.616
169.00   988.564  986.234  986.234    0.000        7.609 1198.766 1160.721   38.046        0.000  355.083  263.699   91.385
170.00  1018.516  927.030  927.030    0.000        0.000 1211.087 1165.432   45.655        0.000  304.516  284.208   20.308
171.00  1033.477  932.276  932.276    0.000        1.902 1222.943 1198.213   24.730        0.000  334.977  334.977    0.000
172.00  1097.655  833.021  833.021    0.000        5.707 1296.880 1289.271    7.609        0.000  345.232  192.924  152.308
173.00   857.841  974.507  974.507    0.000        3.805 1205.447 1205.447    0.000        0.000  274.155  274.155    0.000
174.00   911.618  932.253  932.253    0.000       11.414 1332.242 1288.489   43.753        0.000  253.847  162.462   91.385
175.00   805.232  960.349  960.349    0.000       19.023 1296.880 1274.052   22.828        0.000  345.031  284.108   60.923
176.00   911.370  920.937  920.937    0.000        0.000 1177.721 1151.089   26.632        0.000  274.155  182.770   91.385
177.00  1094.289  877.010  877.010    0.000       32.339 1282.867 1203.013   79.853        0.000  355.386  223.385  132.000
178.00  1093.455  860.253  860.253    0.000       32.339 1341.746 1336.039    5.707        0.000  284.309  284.309    0.000
179.00  1022.666  923.873  923.873    0.000       26.632 1351.775 1295.185   56.591        0.000  558.463  416.309  142.154
180.00  1044.537  979.005  979.005    0.000       19.023 1453.320 1421.373   31.948        0.000  466.676  436.215   30.462
181.00  1043.627  923.387  923.387    0.000        1.902 1454.278 1388.046   66.232        0.000  314.569  121.646  192.924
182.00  1126.129  831.921  831.921    0.000       41.851 1486.148 1389.131   97.017        0.000  343.824  100.332  243.492
183.00  1085.518  912.294  912.294    0.000       28.534 1522.338 1472.878   49.460        0.000  365.338  121.847  243.492
184.00  1059.341  920.980  920.980    0.000       11.414 1299.982 1298.080    1.902        0.000  233.539  152.308   81.231
185.00  1132.549  810.640  810.640    0.000        5.707 1444.219 1425.197   19.023        0.000  324.522  192.522  132.000
186.00  1073.964  860.646  860.646    0.000        1.902 1248.926 1247.023    1.902        0.000  223.385  223.385    0.000
187.00  1046.913  891.614  891.614    0.000        5.707 1353.163 1353.163    0.000        0.000  304.616  192.924  111.693
188.00  1012.440  889.785  889.785    0.000        1.902 1264.408 1239.678   24.730        0.000  223.385  111.693  111.693
189.00  1094.538  848.635  848.635    0.000        3.805 1284.656 1262.090   22.567        0.000  223.385  142.154   81.231
190.00  1037.574  872.778  872.778    0.000        7.609 1313.569 1313.569    0.000        0.000  375.694  314.770   60.923
191.00  1014.363  948.286  948.286    0.000        3.805 1275.864 1275.864    0.000        0.000  274.155  274.155    0.000
192.00  1161.570  812.245  812.245    0.000       15.218 1312.434 1312.434    0.000        0.000  324.924  182.770  142.154
193.00  1187.793  818.189  818.189    0.000       20.925 1332.976 1332.976    0.000        0.000  426.463  294.463  132.000
194.00  1043.573  930.710  930.710    0.000        0.000 1351.384 1351.384    0.000        0.000  355.386  355.386    0.000
195.00  1033.773  866.651  866.651    0.000       11.196 1358.477 1358.477    0.000        0.000  345.232  345.232    0.000
196.00   937.941  936.406  936.406    0.000        0.000 1342.277 1342.277    0.000        0.000  182.770  182.770    0.000
197.00   950.903  952.573  952.573    0.000        0.000 1313.688 1313.688    0.000        0.000   81.231   81.231    0.000
198.00   972.702  885.213  885.213    0.000        0.000 1220.995 1220.995    0.000        0.000    0.000    0.000    0.000
199.00  1085.675  851.475  851.475    0.000        0.000 1266.896 1266.896    0.000        0.000   70.876   70.876    0.000
200.00  1101.399  856.684  856.684    0.000        0.000 1258.351 1258.351    0.000        0.000   81.231   81.231    0.000
201.00  1065.168  833.985  833.985    0.000       15.218 1175.298 1175.298    0.000        0.000   20.308   20.308    0.000
202.00  1201.069  763.926  763.926    0.000        0.000 1022.685 1022.685    0.000        0.000   81.231   81.231    0.000
203.00  1049.660  745.614  745.614    0.000        0.000 1102.279 1102.279    0.000        0.000   91.385   91.385    0.000
204.00   978.790  872.111  872.111    0.000        0.000  999.299  999.299    0.000        0.000   50.769   50.769    0.000
205.00   913.102  827.245  827.245    0.000       11.414 1195.625 1195.625    0.000        0.000  101.539  101.539    0.000
206.00  1086.583  803.008  803.008    0.000        0.000 1122.047 1122.047    0.000        0.000   81.231   81.231    0.000
207.00   966.184  818.464  818.464    0.000        0.000 1072.022 1072.022    0.000        0.000  132.000  132.000    0.000
208.00   980.374  820.016  820.016    0.000        0.000 1116.897 1116.897    0.000        0.000  162.462  162.462    0.000
209.00  1001.261  810.435  810.435    0.000        0.000 1118.184 1118.184    0.000        0.000   71.077   71.077    0.000
210.00   952.135  846.476  846.476    0.000        0.000 1079.154 1079.154    0.000        0.000  162.462  162.462    0.000
211.00   953.801  784.928  784.928    0.000        3.805 1077.553 1077.553    0.000        0.000   81.231   81.231    0.000
212.00   969.100  844.042  844.042    0.000        5.707 1080.314 1080.314    0.000        0.000   81.231   81.231    0.000
213.00  1020.354  749.938  749.938    0.000       24.730  947.896  947.896    0.000        0.000  314.770  314.770    0.000
214.00   915.285  869.574  869.574    0.000        0.000  990.567  990.567    0.000        0.000   50.568   50.568    0.000
215.00   972.571  780.528  780.528    0.000        0.000  957.231  926.794   30.437        0.000  121.847    0.000  121.847
216.00   926.941  897.909  897.909    0.000        0.000  961.164  961.164    0.000        0.000   40.213   19.906   20.308
217.00  1020.946  858.468  858.468    0.000        3.805  958.614  958.614    0.000        0.000   40.616    0.000   40.616
218.00   960.019  895.860  895.860    0.000        0.000 1041.747 1041.747    0.000        0.000   71.077    0.000   71.077
219.00  1072.582  795.453  795.453    0.000        9.511  982.306  982.306    0.000        0.000  162.462    0.000  162.462
220.00   975.741  887.462  887.462    0.000        0.000 1019.958 1019.958    0.000        0.000  132.000    0.000  132.000
221.00   918.890  895.844  895.844    0.000       47.557 1041.444 1041.444    0.000        0.000  284.309  284.309    0.000
222.00   924.054  988.600  988.600    0.000       47.557 1037.250 1037.250    0.000        0.000  294.463  294.463    0.000
223.00   943.168  913.057  913.057    0.000       19.023  976.982  976.982    0.000        0.000  264.001  253.847   10.154
224.00   834.990  981.665  981.665    0.000        0.000 1143.688 1143.688    0.000        0.000  477.232  456.925   20.308
225.00   813.348  978.326  978.326    0.000        7.609 1068.557 1068.557    0.000        0.000  284.309  274.155   10.154
226.00   849.582  916.711  916.711    0.000        1.902 1199.724 1199.724    0.000        0.000  132.000  121.847   10.154
227.00  1020.719  867.213  867.213    0.000        0.000 1089.471 1089.471    0.000        0.000  192.924  172.616   20.308
228.00   931.586  896.841  896.841    0.000        1.902  987.491  987.491    0.000        0.000  274.155  274.155    0.000
229.00   828.112  959.443  959.443    0.000        0.000  961.214  961.214    0.000        0.000   50.769   50.769    0.000
230.00   834.060 1058.783 1058.783    0.000        0.000 1003.557 1003.557    0.000        0.000  223.385  223.385    0.000
231.00   974.982  923.678  923.678    0.000        0.000 1066.162 1066.162    0.000        0.000  223.385  223.385    0.000
232.00   863.059 1048.098 1048.098    0.000        0.000  915.507  915.507    0.000        0.000  203.078  203.078    0.000
233.00   847.852  987.643  987.643    0.000        5.707 1048.487 1048.487    0.000        0.000  233.539  223.385   10.154
234.00   962.509  886.999  886.999    0.000        0.000 1018.091 1018.091    0.000        0.000  233.539  213.231   20.308
235.00   982.302  879.178  879.178    0.000        1.902 1056.013 1056.013    0.000        0.000  182.770  182.770    0.000
236.00  1125.779  808.760  808.760    0.000        1.902 1203.347 1203.347    0.000        0.000  162.462  162.462    0.000
237.00   929.067  950.451  950.451    0.000        7.609 1197.906 1197.906    0.000        0.000  172.616  142.154   30.462
238.00   922.318  945.162  945.162    0.000        3.805 1032.963 1032.963    0.000        0.000  304.516  284.208   20.308
239.00   900.964  996.726  996.726    0.000       13.316  980.474  980.474    0.000        0.000  243.693  223.385   20.308
240.00   968.635  917.227  917.227    0.000        0.000  929.552  929.552    0.000        0.000  203.078  203.078    0.000
241.00   975.255  861.223  861.223    0.000       24.730 1092.368 1092.368    0.000        0.000  203.078  203.078    0.000
242.00  1019.725  831.500  831.500    0.000       19.023  924.442  924.442    0.000        0.000  274.155    0.000  274.155
243.00   924.469  859.441  859.441    0.000       26.632  968.929  968.929    0.000        0.000  304.314   50.769  253.545
244.00  1052.827  800.226  800.226    0.000        0.000  955.713  955.713    0.000        0.000  294.463   30.462  264.001
245.00  1087.993  893.311  893.311    0.000       13.316  969.409  969.409    0.000        0.000  274.155    0.000  274.155
246.00   955.213  911.215  911.215    0.000       19.023 1144.037 1144.037    0.000        0.000  243.693   30.462  213.231
247.00  1022.408  788.480  788.480    0.000        9.511 1096.815 1096.815    0.000        0.000  264.001  213.231   50.769
248.00  1047.655  885.507  885.507    0.000       17.121 1026.480 1026.480    0.000        0.000  264.001  243.693   20.308
249.00   898.975  897.693  897.693    0.000        0.000 1017.055 1017.055    0.000        0.000  182.770  182.770    0.000
250.00   879.057  934.455  934.455    0.000        7.609  936.734  936.734    0.000        0.000  162.462  142.154   20.308
251.00   914.343  977.939  977.939    0.000        0.000  863.373  863.373    0.000        0.000  152.308    0.000  152.308
252.00   979.424  911.175  911.175    0.000        0.000  857.361  857.361    0.000        0.000  132.000  132.000    0.000
253.00  1089.484  826.959  826.959    0.000        5.707 1036.475 1036.475    0.000        0.000  132.000  132.000    0.000
254.00  1126.688  873.924  873.924    0.000       26.632 1002.483 1002.483    0.000        0.000  274.155   91.385  182.770
255.00  1039.609  935.796  935.796    0.000       11.414  995.666  995.666    0.000        0.000  253.847  253.847    0.000
256.00  1037.569  905.408  905.408    0.000        9.511  914.935  914.935    0.000        0.000  182.770  182.770    0.000
257.00   929.242  903.634  903.634    0.000        0.000  897.304  897.304    0.000        0.000  203.078  203.078    0.000
258.00  1064.151  844.263  844.263    0.000        1.902 1024.859 1024.859    0.000        0.000  355.386  284.309   71.077
259.00   991.974  856.294  856.294    0.000        5.707 1163.009 1163.009    0.000        0.000  324.924  324.924    0.000
260.00   984.550  925.389  925.389    0.000       17.121 1115.863 1115.863    0.000        0.000  294.463  294.463    0.000
261.00   982.795  884.955  884.955    0.000       20.925 1229.731 1229.731    0.000        0.000  365.540  355.386   10.154
262.00   989.273  912.808  912.808    0.000        9.511 1013.998 1013.998    0.000        0.000  355.386  253.847  101.539
263.00   948.663  991.897  991.897    0.000        1.902 1034.618 1034.618    0.000        0.000  253.847   50.769  203.078
264.00   966.768  961.466  961.466    0.000        0.000 1090.158 1090.158    0.000        0.000  212.929  212.929    0.000
265.00  1003.400  983.151  983.151    0.000        0.000  961.249  961.249    0.000        0.000  172.616  172.616    0.000
266.00   861.725 1079.976 1079.976    0.000        0.000  878.974  878.974    0.000        0.000   91.385   91.385    0.000
267.00   892.353  933.860  933.860    0.000        0.000  953.686  953.686    0.000        0.000  172.616  172.616    0.000
268.00   854.634  992.242  992.242    0.000        0.000 1021.605 1021.605    0.000        0.000  253.847  253.847    0.000
269.00   741.864 1016.942 1016.942    0.000        0.000  936.737  936.737    0.000        0.000  152.308  152.308    0.000
270.00   900.183  978.351  978.351    0.000        0.000  992.862  992.862    0.000        0.000  142.154  142.154    0.000
271.00   864.582  949.398  949.398    0.000        0.000  913.052  913.052    0.000        0.000  192.924  192.924    0.000
272.00   858.425 1029.448 1029.448    0.000        0.000  825.076  825.076    0.000        0.000  182.770  182.770    0.000
273.00   978.467  937.781  937.781    0.000        0.000 1090.203 1090.203    0.000        0.000  162.462  162.462    0.000
274.00   932.471  883.472  883.472    0.000        0.000 1057.487 1057.487    0.000        0.000  192.924  182.770   10.154
275.00   928.287  967.556  967.556    0.000        0.000 1050.280 1050.280    0.000        0.000  436.617  436.617    0.000
276.00   852.458  917.437  917.437    0.000        0.000  978.711  978.711    0.000        0.000  142.154  142.154    0.000
277.00   861.045  963.605  963.605    0.000        0.000 1040.540 1040.540    0.000        0.000  223.385  223.385    0.000
278.00   931.612  932.223  932.223    0.000        0.000 1075.780 1075.780    0.000        0.000  233.539  233.539    0.000
279.00   874.085  932.072  932.072    0.000        0.000 1163.762 1163.762    0.000        0.000  264.001  264.001    0.000
280.00  1039.478  855.212  855.212    0.000        0.000 1220.734 1220.734    0.000        0.000  314.770  314.770    0.000
281.00  1041.019  867.283  867.283    0.000        1.902 1302.092 1302.092    0.000        0.000  284.309  264.001   20.308
282.00  1081.464  885.451  885.451    0.000        0.000 1194.700 1194.700    0.000        0.000  253.444  253.444    0.000
283.00  1007.545  864.494  864.494    0.000        0.000 1314.860 1314.860    0.000        0.000  355.185  355.185    0.000
284.00   902.042  939.188  939.188    0.000        0.000 1238.404 1238.404    0.000        0.000  233.137  233.137    0.000
285.00  1049.369  876.811  876.811    0.000        1.902 1259.347 1259.347    0.000        0.000  223.385  101.539  121.847
286.00   954.623  997.677  987.320   10.357        3.805 1379.019 1247.760  131.259        0.000  365.339   30.261  335.078
287.00   954.526  951.274  951.274    0.000        0.000 1163.535 1108.716   54.819        0.000  283.907   19.906  264.001
288.00   892.334  944.361  944.361    0.000        0.000 1261.158 1211.742   49.416        0.000  284.309   40.616  243.693
289.00   870.708  950.284  950.284    0.000        0.000 1066.951 1040.319   26.632        0.000  121.847    0.000  121.847
290.00   890.987 1021.497 1021.497    0.000        3.805 1217.659 1196.734   20.925        0.000  223.385   50.769  172.616
291.00   833.560 1094.290 1094.290    0.000        0.000 1130.643 1123.034    7.609        0.000  304.616   91.385  213.231
292.00   826.192 1068.085 1068.085    0.000        0.000 1112.039 1096.864   15.175        0.000  192.823    0.000  192.823
293.00   960.550  929.192  929.192    0.000        0.000 1107.845 1107.845    0.000        0.000  172.515   30.462  142.054
294.00   798.745 1037.124 1037.124    0.000        1.902 1003.789 1003.789    0.000        0.000  132.000   10.154  121.847
295.00   874.450  992.242  992.242    0.000        5.707 1150.960 1150.960    0.000        0.000  284.107   50.769  233.338
296.00   872.572  968.728  968.728    0.000        0.000 1075.637 1075.637    0.000        0.000   81.231    0.000   81.231
297.00   897.983  973.482  973.482    0.000        0.000 1012.047 1012.047    0.000        0.000  192.924  132.000   60.923
298.00   905.464  950.123  950.123    0.000        0.000  979.972  979.972    0.000        0.000  142.154  142.154    0.000
299.00   921.080  954.209  954.209    0.000        0.000  991.132  989.230    1.902        0.000   71.077    0.000   71.077
300.00   870.422 1014.102 1014.102    0.000        9.511 1090.644 1090.644    0.000        0.000  141.752  141.752    0.000
301.00   902.413  951.716  951.716    0.000        0.000  971.019  971.019    0.000        0.000   81.231    0.000   81.231
302.00   853.445  981.712  981.712    0.000        0.000 1012.042 1012.042    0.000        0.000   71.077    0.000   71.077
303.00   818.072 1010.890 1010.890    0.000        0.000  986.670  986.670    0.000        0.000  132.000  132.000    0.000
304.00   914.141  925.998  925.998    0.000        0.000  910.015  910.015    0.000        0.000   50.769   50.769    0.000
305.00   983.134  874.433  874.433    0.000        0.000 1049.193 1049.193    0.000        0.000   60.923   60.923    0.000
306.00   827.717  932.709  932.709    0.000        0.000 1025.410 1025.410    0.000        0.000   71.077   71.077    0.000
307.00   975.901  879.030  879.030    0.000        0.000  966.657  966.657    0.000        0.000   81.231    0.000   81.231
308.00   955.122  876.946  876.946    0.000        0.000  941.929  941.929    0.000        0.000  101.539  101.539    0.000
309.00   991.246  856.969  856.969    0.000        0.000 1008.850 1008.850    0.000        0.000  121.847  121.847    0.000
310.00   888.706  909.076  909.076    0.000        0.000 1101.151 1074.518   26.632        0.000  182.770    0.000  182.770
311.00   808.749  944.729  944.729    0.000        0.000 1173.169 1173.169    0.000        0.000  203.078   10.154  192.924
312.00   838.279  925.171  925.171    0.000        1.902 1126.618 1126.618    0.000        0.000  162.462   30.462  132.000
313.00   888.428  949.071  949.071    0.000        0.000 1102.267 1102.267    0.000        0.000  284.007  212.930   71.077
314.00   879.756  919.084  919.084    0.000        0.000  931.196  931.196    0.000        0.000  101.539    0.000  101.539
315.00   840.610  910.731  910.731    0.000        0.000 1038.213 1038.213    0.000        0.000  131.799    0.000  131.799
316.00  1015.477  810.563  810.563    0.000        0.000 1185.766 1185.766    0.000        0.000  233.539   91.385  142.154
317.00   825.040  924.103  924.103    0.000        0.000  952.257  952.257    0.000        0.000  182.770    0.000  182.770
318.00   846.219  917.324  917.324    0.000        0.000 1092.151 1092.151    0.000        0.000  182.770   20.308  162.462
319.00   858.605  924.458  924.458    0.000        0.000  939.673  939.673    0.000        0.000  111.693    0.000  111.693
320.00   851.125  920.496  920.496    0.000        0.000  957.359  957.359    0.000        0.000  213.231   50.769  162.462
321.00   802.543  968.262  968.262    0.000        0.000 1036.996 1036.996    0.000        0.000  111.693  111.693    0.000
322.00   799.679  931.907  931.907    0.000        0.000  904.446  904.446    0.000        0.000  132.000  132.000    0.000
323.00   885.533  905.200  905.200    0.000        0.000  952.000  952.000    0.000        0.000  182.770  182.770    0.000
324.00   892.062  875.052  875.052    0.000        0.000  970.513  970.513    0.000        0.000  132.000  132.000    0.000
325.00   832.642  971.105  971.105    0.000        0.000  982.793  982.793    0.000        0.000  162.462  162.462    0.000
326.00   860.325  879.630  879.630    0.000        1.902  943.791  943.791    0.000        0.000  213.231  213.231    0.000
327.00   932.640  883.494  883.494    0.000        0.000  831.811  831.811    0.000        0.000   81.231   81.231    0.000
328.00   825.632  978.778  978.778    0.000        0.000  852.044  852.044    0.000        0.000   71.077   71.077    0.000
329.00   911.270  929.199  929.199    0.000        0.000  773.750  773.750    0.000        0.000  152.308   40.616  111.693
330.00   963.995  855.500  855.500    0.000        0.000  848.979  848.979    0.000        0.000  121.847  121.847    0.000
331.00   953.856  821.844  821.844    0.000        0.000  837.218  837.218    0.000        0.000  172.616  172.616    0.000
332.00   856.673  975.509  975.509    0.000        0.000  886.243  886.243    0.000        0.000   60.923    0.000   60.923
333.00   938.249  910.816  910.816    0.000        0.000  949.541  949.541    0.000        0.000  142.154  142.154    0.000
334.00   972.481  887.951  887.951    0.000        0.000  851.233  851.233    0.000        0.000  121.847    0.000  121.847
335.00   956.868  871.882  871.882    0.000        0.000  920.313  920.313    0.000        0.000  162.462  162.462    0.000
336.00   878.692  922.935  922.935    0.000        0.000  988.152  988.152    0.000        0.000   40.616   30.462   10.154
337.00   901.265  906.319  906.319    0.000        0.000  815.386  815.386    0.000        0.000   20.308   20.308    0.000
338.00   841.694  833.348  833.348    0.000        0.000  829.306  829.306    0.000        0.000   40.616   40.616    0.000
339.00   806.278  906.107  906.107    0.000        0.000  863.077  863.077    0.000        0.000   50.769   50.769    0.000
340.00   885.649  855.667  855.667    0.000        0.000  893.329  893.329    0.000        0.000  101.539  101.539    0.000
341.00   882.303  876.270  876.270    0.000        0.000  838.557  838.557    0.000        0.000   71.077   71.077    0.000
342.00   872.075  908.589  908.589    0.000        0.000  730.429  730.429    0.000        0.000   20.308   20.308    0.000
343.00   812.565  855.548  855.548    0.000        0.000  757.544  757.544    0.000        0.000    0.000    0.000    0.000
344.00   808.178  846.472  846.472    0.000        0.000  757.930  757.930    0.000        0.000   30.462   30.462    0.000
345.00   871.811  903.260  903.260    0.000        0.000  637.515  637.515    0.000        0.000   10.154   10.154    0.000
346.00   919.612  834.106  834.106    0.000        0.000  587.449  587.449    0.000        0.000   20.308    0.000   20.308
347.00   871.871  799.705  799.705    0.000        0.000  700.036  700.036    0.000        0.000    0.000    0.000    0.000
348.00   827.669  825.229  825.229    0.000        0.000  718.839  718.839    0.000        0.000   60.923   30.462   30.462
349.00   939.682  863.227  863.227    0.000        1.902  718.799  718.799    0.000        0.000   10.154    0.000   10.154
350.00   939.055  777.114  777.114    0.000        0.000  760.255  760.255    0.000        0.000   10.154    0.000   10.154
351.00   814.814  823.425  823.425    0.000        3.805  771.101  771.101    0.000        0.000    0.000    0.000    0.000
352.00  1016.838  722.518  722.518    0.000       15.218  919.354  919.354    0.000        0.000    0.000    0.000    0.000
353.00   887.991  825.171  825.171    0.000        0.000  775.255  775.255    0.000        0.000    0.000    0.000    0.000
354.00   846.012  817.672  817.672    0.000        0.000  660.824  660.824    0.000        0.000    0.000    0.000    0.000
355.00   917.769  789.763  789.763    0.000       19.023  824.203  824.203    0.000        0.000    0.000    0.000    0.000
356.00   920.648  779.791  779.791    0.000       19.023  666.617  666.617    0.000        0.000    0.000    0.000    0.000
357.00   905.817  775.727  775.727    0.000        0.000  861.645  861.645    0.000        0.000   20.308    0.000   20.308
358.00   896.190  749.171  749.171    0.000        0.000  902.281  902.281    0.000        0.000   10.154    0.000   10.154
359.00   885.774  857.414  857.414    0.000        0.000  781.233  781.233    0.000        0.000   30.462    0.000   30.462
360.00  1006.891  789.659  789.659    0.000        0.000  749.750  749.750    0.000        0.000   10.154    0.000   10.154
361.00   916.010  785.914  785.914    0.000        0.000  803.325  803.325    0.000        0.000   10.154   10.154    0.000
362.00   911.413  813.352  813.352    0.000        0.000  802.498  802.498    0.000        0.000    0.000    0.000    0.000
363.00   968.325  850.012  850.012    0.000        0.000  767.700  767.700    0.000        0.000    0.000    0.000    0.000
364.00   880.940  827.234  827.234    0.000        0.000  830.735  830.735    0.000        0.000    0.000    0.000    0.000
365.00   821.912  860.436  860.436    0.000        0.000  755.287  755.287    0.000        0.000    0.000    0.000    0.000
366.00   889.570  818.365  818.365    0.000        0.000  809.155  809.155    0.000        0.000    0.000    0.000    0.000
367.00   902.935  817.397  817.397    0.000        0.000  769.599  769.599    0.000        0.000    0.000    0.000    0.000
368.00   854.850  845.471  845.471    0.000        0.000  736.742  736.742    0.000        0.000    0.000    0.000    0.000
369.00   903.673  838.484  838.484    0.000        0.000  912.258  912.258    0.000        0.000   10.154   10.154    0.000
370.00   817.761  830.546  830.546    0.000        0.000  888.224  888.224    0.000        0.000   50.769   50.769    0.000
371.00   836.530  897.097  897.097    0.000        0.000  741.015  741.015    0.000        0.000   40.616   40.616    0.000
372.00   918.439  764.489  764.489    0.000        0.000  784.213  784.213    0.000        0.000   40.616   40.616    0.000
373.00   911.458  811.245  811.245    0.000        0.000  755.846  755.846    0.000        0.000   10.154   10.154    0.000
374.00   920.482  833.901  833.901    0.000        0.000  745.258  745.258    0.000        0.000   50.769    0.000   50.769
375.00   873.766  797.457  797.457    0.000        3.805  666.569  666.569    0.000        0.000   50.769   50.769    0.000
376.00   861.669  840.049  840.049    0.000        3.805  695.411  695.411    0.000        0.000   40.616    0.000   40.616
377.00   975.129  797.826  797.826    0.000        0.000  871.204  871.204    0.000        0.000   71.077    0.000   71.077
378.00   982.773  758.920  758.920    0.000        0.000  876.910  876.910    0.000        0.000   20.308   20.308    0.000
379.00   985.649  733.455  733.455    0.000        0.000  893.597  893.597    0.000        0.000   40.616    0.000   40.616
380.00   972.169  771.556  771.556    0.000        3.805  846.466  846.466    0.000        0.000  162.462  162.462    0.000
381.00   953.468  722.837  722.837    0.000        0.000  813.047  813.047    0.000        0.000  172.616  172.616    0.000
382.00   999.159  783.968  783.968    0.000        9.511  880.543  880.543    0.000        0.000  243.693  243.693    0.000
383.00   913.291  752.783  752.783    0.000        3.805  925.409  925.409    0.000        0.000  182.770  182.770    0.000
384.00   962.822  799.063  799.063    0.000        0.000  848.896  848.896    0.000        0.000  121.847   10.154  111.693
385.00   846.183  885.981  885.981    0.000        0.000  827.837  827.837    0.000        0.000  111.592  111.592    0.000
386.00   811.441  856.880  856.880    0.000        0.000  831.511  831.511    0.000        0.000   20.308   20.308    0.000
387.00   870.419  845.118  845.118    0.000        0.000  878.246  878.246    0.000        0.000  121.847  121.847    0.000
388.00   830.195  786.631  786.631    0.000        0.000  910.537  910.537    0.000        0.000   81.231   81.231    0.000
389.00   949.659  831.142  831.142    0.000        0.000  829.519  829.519    0.000        0.000   71.077   71.077    0.000
390.00   976.339  801.207  801.207    0.000        0.000  823.898  823.898    0.000        0.000   50.769   50.769    0.000
391.00   786.538  908.851  908.851    0.000        0.000  860.603  860.603    0.000        0.000  101.539  101.539    0.000
392.00   817.255  881.376  881.376    0.000        0.000  896.274  896.274    0.000        0.000   40.616    0.000   40.616
393.00   820.164  873.233  873.233    0.000        0.000  816.464  816.464    0.000        0.000   30.462    0.000   30.462
394.00   838.077  846.392  846.392    0.000        0.000  679.024  679.024    0.000        0.000   20.308   20.308    0.000
395.00   890.117  789.682  789.682    0.000        0.000  879.072  879.072    0.000        0.000  162.462  162.462    0.000
396.00   917.152  834.734  834.734    0.000        0.000  739.560  739.560    0.000        0.000  142.154   30.462  111.693
397.00   865.841  822.320  822.320    0.000        0.000  714.007  710.202    3.805        0.000  132.000    0.000  132.000
398.00   905.957  859.662  859.662    0.000        0.000  800.771  796.967    3.805        0.000  172.616    0.000  172.616
399.00   898.266  826.288  826.288    0.000        0.000  817.328  807.817    9.511        0.000  121.847    0.000  121.847
400.00   827.620  818.805  818.805    0.000        0.000  706.994  574.920  132.074        0.000  121.847    0.000  121.847
401.00   813.938  824.123  824.123    0.000        0.000  715.684  713.781    1.902        0.000   40.616    0.000   40.616
402.00   841.740  806.176  806.176    0.000        0.000  769.733  765.928    3.805        0.000  132.000    0.000  132.000
403.00   884.604  828.260  828.260    0.000        0.000  731.640  731.640    0.000        0.000   71.077   71.077    0.000
404.00   825.757  816.796  816.796    0.000        0.000  777.333  777.333    0.000        0.000  162.462  162.462    0.000
405.00   935.347  828.932  828.932    0.000        0.000  752.951  752.951    0.000        0.000  132.000  132.000    0.000
406.00   804.354  875.523  875.523    0.000        0.000  666.826  666.826    0.000        0.000   40.616   40.616    0.000
407.00   903.320  784.555  784.555    0.000        0.000  794.454  794.454    0.000        0.000    0.000    0.000    0.000
408.00   910.932  834.736  834.736    0.000        0.000  821.912  821.912    0.000        0.000   40.616   40.616    0.000
409.00   904.053  870.754  870.754    0.000        0.000  884.515  884.515    0.000        0.000   10.154   10.154    0.000
410.00   908.437  810.461  810.461    0.000        0.000  788.704  788.704    0.000        0.000   30.462   30.462    0.000
411.00   912.547  842.101  842.101    0.000        0.000  828.052  828.052    0.000        0.000   30.462   30.462    0.000
412.00   908.660  859.829  859.829    0.000        0.000  866.141  866.141    0.000        0.000    0.000    0.000    0.000
413.00   889.381  920.756  920.756    0.000        0.000  825.897  825.897    0.000        0.000   10.154   10.154    0.000
414.00  1016.131  799.484  799.484    0.000        0.000  755.898  755.898    0.000        0.000   30.462    0.000   30.462
415.00   870.282  914.600  914.600    0.000        0.000  719.626  719.626    0.000        0.000   30.462   10.154   20.308
416.00  1017.032  882.615  882.615    0.000        0.000  685.040  658.408   26.632        0.000    0.000    0.000    0.000
417.00   846.036  922.999  922.999    0.000        0.000  779.418  766.102   13.316        0.000   50.769   40.616   10.154
418.00   928.838  880.138  880.138    0.000        0.000  825.676  721.224  104.452        0.000   81.231   30.462   50.769
419.00   955.627  877.668  877.668    0.000        0.000  787.931  717.547   70.385        0.000    0.000    0.000    0.000
420.00   963.108  862.008  862.008    0.000        0.000  867.491  867.491    0.000        0.000   30.462   10.154   20.308
421.00   908.544  905.672  905.672    0.000        0.000  753.782  753.782    0.000        0.000   30.462   30.462    0.000
422.00   940.959  858.354  858.354    0.000        0.000  730.088  730.088    0.000        0.000    0.000    0.000    0.000
423.00   856.334  912.799  912.799    0.000        0.000  715.904  715.904    0.000        0.000    0.000    0.000    0.000
424.00   930.209  848.096  848.096    0.000        0.000  709.894  709.894    0.000        0.000    0.000    0.000    0.000
425.00   891.978  885.529  885.529    0.000        0.000  686.678  686.678    0.000        0.000    0.000    0.000    0.000
426.00   862.774  895.388  895.388    0.000        0.000  841.754  841.754    0.000        0.000   10.154   10.154    0.000
427.00   901.511  854.945  854.945    0.000        0.000  802.886  802.886    0.000        0.000    0.000    0.000    0.000
428.00   814.163  921.546  921.546    0.000        0.000  718.151  718.151    0.000        0.000    0.000    0.000    0.000
429.00   845.264  917.409  917.409    0.000        0.000  655.207  655.207    0.000        0.000    0.000    0.000    0.000
430.00   822.712  902.959  902.959    0.000        0.000  669.217  669.217    0.000        0.000    0.000    0.000    0.000
431.00   817.694  898.094  898.094    0.000        0.000  682.528  682.528    0.000        0.000    0.000    0.000    0.000
432.00   799.529  955.320  955.320    0.000        0.000  743.924  743.924    0.000        0.000    0.000    0.000    0.000
433.00   832.011  975.269  975.269    0.000        0.000  794.591  794.591    0.000        0.000    0.000    0.000    0.000
434.00   809.969  980.381  980.381    0.000        0.000  808.596  808.596    0.000        0.000    0.000    0.000    0.000
435.00   805.706  879.413  879.413    0.000        0.000  761.005  761.005    0.000        0.000    0.000    0.000    0.000
436.00   878.753  801.554  801.554    0.000        0.000  730.695  730.695    0.000        0.000   10.154   10.154    0.000
437.00   866.077  898.879  898.879    0.000        0.000  804.407  804.407    0.000        0.000    0.000    0.000    0.000
438.00   818.244  876.369  876.369    0.000        0.000  680.885  680.885    0.000        0.000    0.000    0.000    0.000
439.00   808.008  871.179  871.179    0.000        0.000  693.686  693.686    0.000        0.000    0.000    0.000    0.000
440.00   847.898  849.430  849.430    0.000        0.000  675.790  675.790    0.000        0.000    0.000    0.000    0.000
441.00   873.260  854.453  854.453    0.000        0.000  682.056  682.056    0.000        0.000    0.000    0.000    0.000
442.00   926.114  808.302  808.302    0.000        0.000  690.015  690.015    0.000        0.000   10.154   10.154    0.000
443.00   853.746  836.780  836.780    0.000        0.000  769.735  769.735    0.000        0.000   30.462    0.000   30.462
444.00   870.121  881.875  881.875    0.000        0.000  747.516  732.298   15.218        0.000    0.000    0.000    0.000
445.00   838.817  884.597  884.597    0.000        0.000  705.404  705.404    0.000        0.000   30.462    0.000   30.462
446.00   883.363  906.088  906.088    0.000        0.000  607.221  603.416    3.805        0.000    0.000    0.000    0.000
447.00   860.928  868.722  868.722    0.000        0.000  807.953  800.344    7.609        0.000   20.308    0.000   20.308
448.00   837.002  888.702  888.702    0.000        0.000  698.271  698.271    0.000        0.000    0.000    0.000    0.000
449.00   919.793  800.362  800.362    0.000        0.000  671.852  671.852    0.000        0.000    0.000    0.000    0.000
450.00   851.490  833.126  833.126    0.000        0.000  624.468  624.468    0.000        0.000    0.000    0.000    0.000
451.00   863.578  872.838  872.838    0.000        0.000  618.718  618.718    0.000        0.000    0.000    0.000    0.000
452.00   892.167  804.478  804.478    0.000        0.000  662.773  662.773    0.000        0.000   10.154    0.000   10.154
453.00   942.524  680.952  680.952    0.000        0.000  624.989  624.989    0.000        0.000    0.000    0.000    0.000
454.00   973.450  818.455  818.455    0.000        0.000  581.148  581.148    0.000        0.000    0.000    0.000    0.000
455.00   988.722  787.692  787.692    0.000        0.000  754.128  731.301   22.828        0.000    0.000    0.000    0.000
456.00   888.166  743.762  743.762    0.000        0.000  712.837  703.325    9.511        0.000   81.231    0.000   81.231
457.00  1003.142  693.720  693.720    0.000        0.000  705.273  703.370    1.902        0.000   10.154    0.000   10.154
458.00   868.095  914.958  914.958    0.000        0.000  747.556  724.729   22.828        0.000   20.308    0.000   20.308
459.00   850.458  898.822  898.822    0.000        0.000  689.709  676.393   13.316        0.000   71.077   40.616   30.462
460.00   939.676  780.753  780.753    0.000        0.000  684.955  605.059   79.896        0.000  172.616    0.000  172.616
461.00   853.099  788.027  788.027    0.000        0.000  707.432  707.432    0.000        0.000   71.077   50.769   20.308
462.00   918.354  788.929  788.929    0.000        0.000  548.896  494.121   54.775        0.000    0.000    0.000    0.000
463.00   977.936  788.042  788.042    0.000        0.000  635.799  584.524   51.275        0.000    0.000    0.000    0.000
464.00   994.796  833.170  833.170    0.000        0.000  430.260  430.260    0.000        0.000    0.000    0.000    0.000
465.00  1026.904  707.773  707.773    0.000        0.000  510.414  483.782   26.632        0.000    0.000    0.000    0.000
466.00   862.575  823.894  823.894    0.000        0.000  570.338  570.338    0.000        0.000    0.000    0.000    0.000
467.00   938.094  836.339  836.339    0.000        0.000  562.248  562.248    0.000        0.000    0.000    0.000    0.000
468.00   883.782  787.630  787.630    0.000        0.000  574.225  574.225    0.000        0.000    0.000    0.000    0.000
469.00   897.883  815.730  815.730    0.000        0.000  575.777  575.777    0.000        0.000    0.000    0.000    0.000
470.00  1028.232  758.583  758.583    0.000        0.000  552.309  508.556   43.753        0.000    0.000    0.000    0.000
471.00  1031.157  813.048  813.048    0.000        0.000  484.432  476.823    7.609        0.000    0.000    0.000    0.000
472.00  1053.667  750.104  750.104    0.000        0.000  631.469  616.251   15.218        0.000    0.000    0.000    0.000
473.00   979.980  909.917  909.917    0.000        0.000  820.663  792.128   28.534        0.000   50.769    0.000   50.769
474.00  1020.342  775.329  775.329    0.000        0.000  695.796  678.676   17.121        0.000   10.154    0.000   10.154
475.00  1011.543  821.047  821.047    0.000        0.000  708.085  706.183    1.902        0.000   20.308    0.000   20.308
476.00   941.723  839.549  839.549    0.000        0.000  595.634  595.634    0.000        0.000   10.154    0.000   10.154
477.00   792.719 1036.448 1036.448    0.000        0.000  615.429  615.429    0.000        0.000    0.000    0.000    0.000
478.00   915.463  907.935  907.935    0.000        0.000  697.877  697.877    0.000        0.000    0.000    0.000    0.000
479.00   814.594  962.956  962.956    0.000        0.000  649.110  649.110    0.000        0.000    0.000    0.000    0.000
480.00   768.715 1015.974 1015.974    0.000        0.000  678.642  678.642    0.000        0.000    0.000    0.000    0.000
481.00   831.666  992.524  992.524    0.000        0.000  616.205  616.205    0.000        0.000    0.000    0.000    0.000
482.00   809.405  988.948  988.948    0.000        0.000  786.241  786.241    0.000        0.000    0.000    0.000    0.000
483.00   700.549  992.350  992.350    0.000        0.000  695.628  695.628    0.000        0.000   10.154   10.154    0.000
484.00   752.701  935.409  935.409    0.000        0.000  680.887  680.887    0.000        0.000    0.000    0.000    0.000
485.00   892.637  793.450  793.450    0.000        0.000  775.479  775.479    0.000        0.000    0.000    0.000    0.000
486.00   745.446  961.816  961.816    0.000        0.000  585.517  585.517    0.000        0.000    0.000    0.000    0.000
487.00   784.033  925.774  925.774    0.000        0.000  796.670  796.670    0.000        0.000    0.000    0.000    0.000
488.00   738.128  959.918  959.918    0.000        0.000  607.609  607.609    0.000        0.000    0.000    0.000    0.000
489.00   722.598 1063.614 1063.614    0.000        0.000  617.768  617.768    0.000        0.000    0.000    0.000    0.000
490.00   834.800 1020.194 1020.194    0.000        0.000  611.111  611.111    0.000        0.000    0.000    0.000    0.000
491.00   723.945 1009.952 1009.952    0.000        0.000  654.389  654.389    0.000        0.000   10.154    0.000   10.154
492.00   669.606 1063.549 1063.549    0.000        0.000  654.771  654.771    0.000        0.000    0.000    0.000    0.000
493.00   781.419 1039.300 1039.300    0.000        0.000  650.532  650.532    0.000        0.000    0.000    0.000    0.000
494.00   723.200 1062.519 1062.519    0.000        0.000  500.035  500.035    0.000        0.000    0.000    0.000    0.000
495.00   686.553 1078.613 1078.613    0.000        0.000  584.512  584.512    0.000        0.000    0.000    0.000    0.000
496.00   727.923 1017.119 1017.119    0.000        0.000  512.010  512.010    0.000        0.000    0.000    0.000    0.000
497.00   701.805 1030.725 1030.725    0.000        0.000  557.885  557.885    0.000        0.000    0.000    0.000    0.000
498.00   808.280  993.870  993.870    0.000        0.000  553.125  553.125    0.000        0.000    0.000    0.000    0.000
499.00   723.750 1046.291 1046.291    0.000        0.000  600.765  600.765    0.000        0.000    0.000    0.000    0.000
500.00   724.235 1035.402 1035.402    0.000        0.000  604.579  604.579    0.000        0.000    0.000    0.000    0.000
501.00   736.588 1019.168 1019.168    0.000        0.000  608.039  608.039    0.000        0.000    0.000    0.000    0.000
502.00   693.746 1043.211 1043.211    0.000        0.000  557.714  557.714    0.000        0.000    0.000    0.000    0.000
503.00   681.097 1080.318 1080.318    0.000        0.000  685.949  685.949    0.000        0.000    0.000    0.000    0.000
504.00   683.205 1097.203 1097.203    0.000        0.000  611.792  611.792    0.000        0.000    0.000    0.000    0.000
505.00   662.466 1128.875 1128.875    0.000        0.000  626.836  626.836    0.000        0.000    0.000    0.000    0.000
506.00   728.618 1102.856 1102.856    0.000        0.000  642.319  642.319    0.000        0.000    0.000    0.000    0.000
507.00   739.150 1052.224 1052.224    0.000        0.000  682.444  682.444    0.000        0.000    0.000    0.000    0.000
508.00   744.241 1026.520 1026.520    0.000        0.000  659.314  659.314    0.000        0.000    0.000    0.000    0.000
509.00   790.810  969.075  969.075    0.000        0.000  632.940  632.940    0.000        0.000    0.000    0.000    0.000
510.00   705.533 1080.652 1080.652    0.000        0.000  597.827  597.827    0.000        0.000    0.000    0.000    0.000
511.00   708.435 1001.726 1001.726    0.000        0.000  583.913  583.913    0.000        0.000    0.000    0.000    0.000
512.00   775.953  970.565  970.565    0.000        0.000  641.069  641.069    0.000        0.000    0.000    0.000    0.000
513.00   736.033  935.436  935.436    0.000        0.000  706.702  672.461   34.241        0.000   10.154    0.000   10.154
514.00   797.361  860.200  860.200    0.000        0.000  534.197  534.197    0.000        0.000    0.000    0.000    0.000
515.00   685.612 1044.959 1044.959    0.000        0.000  613.791  613.791    0.000        0.000    0.000    0.000    0.000
516.00   620.342 1037.673 1037.673    0.000        0.000  723.814  723.814    0.000        0.000    0.000    0.000    0.000
517.00   698.098 1019.133 1019.133    0.000        0.000  535.443  434.621  100.822        0.000    0.000    0.000    0.000
518.00   766.878 1008.680 1008.680    0.000        0.000  678.850  640.804   38.046        0.000    0.000    0.000    0.000
519.00   737.714 1016.128 1016.128    0.000        0.000  698.357  570.904  127.454        0.000    0.000    0.000    0.000
520.00   748.340  989.265  989.265    0.000        0.000  702.855  640.079   62.776        0.000    0.000    0.000    0.000
521.00   717.870 1043.854 1043.854    0.000        0.000  683.871  683.871    0.000        0.000    0.000    0.000    0.000
522.00   714.983 1056.718 1056.718    0.000        0.000  661.696  661.696    0.000        0.000    0.000    0.000    0.000
523.00   643.995 1013.647 1013.647    0.000        0.000  585.516  585.516    0.000        0.000    0.000    0.000    0.000
524.00   843.875  934.910  934.910    0.000        0.000  675.963  675.963    0.000        0.000    0.000    0.000    0.000
525.00   742.341  943.681  943.681    0.000        0.000  606.485  479.031  127.454        0.000    0.000    0.000    0.000
526.00   871.962  938.162  938.162    0.000        0.000  701.039  682.016   19.023        0.000    0.000    0.000    0.000
527.00   757.361  958.757  958.757    0.000        9.511  715.000  715.000    0.000        0.000    0.000    0.000    0.000
528.00   789.242  893.706  893.706    0.000        0.000  723.172  723.172    0.000        0.000   10.154    0.000   10.154
529.00   766.353  954.760  954.760    0.000        0.000  851.230  851.230    0.000        0.000    0.000    0.000    0.000
530.00   792.152  922.858  922.858    0.000        0.000  672.286  672.286    0.000        0.000    0.000    0.000    0.000
531.00   826.251  967.046  967.046    0.000        0.000  659.923  656.292    3.632        0.000    0.000    0.000    0.000
532.00   798.816  962.830  962.830    0.000        0.000  707.566  707.566    0.000        0.000    0.000    0.000    0.000
533.00   730.117  971.972  971.972    0.000        0.000  676.568  676.568    0.000        0.000    0.000    0.000    0.000
534.00   702.387  983.192  983.192    0.000        0.000  648.239  648.239    0.000        0.000    0.000    0.000    0.000
535.00   773.987  976.908  976.908    0.000        0.000  727.571  727.571    0.000        0.000    0.000    0.000    0.000
536.00   779.852  897.101  897.101    0.000        0.000  639.724  639.724    0.000        0.000    0.000    0.000    0.000
537.00   727.179 1032.079 1032.079    0.000        0.000  773.093  773.093    0.000        0.000    0.000    0.000    0.000
538.00   834.579 1012.712 1012.712    0.000        0.000  772.320  772.320    0.000        0.000    0.000    0.000    0.000
539.00   663.461 1083.790 1083.790    0.000        0.000  738.782  738.782    0.000        0.000    0.000    0.000    0.000
540.00   775.404 1069.565 1069.565    0.000        0.000  735.223  735.223    0.000        0.000   20.308    0.000   20.308
541.00   691.297 1056.272 1056.272    0.000        0.000  809.504  809.504    0.000        0.000    0.000    0.000    0.000
542.00   795.700  993.681  993.681    0.000        0.000  764.279  764.279    0.000        0.000   10.154   10.154    0.000
543.00   698.600 1039.746 1039.746    0.000        0.000  675.825  675.825    0.000        0.000    0.000    0.000    0.000
544.00   709.187 1091.470 1091.470    0.000        0.000  688.326  688.326    0.000        0.000    0.000    0.000    0.000
545.00   736.221 1032.394 1032.394    0.000        0.000  660.129  660.129    0.000        0.000    0.000    0.000    0.000
546.00   708.493 1082.807 1082.807    0.000        0.000  680.237  680.237    0.000        0.000    0.000    0.000    0.000
547.00   755.714 1051.429 1051.429    0.000        0.000  591.263  591.263    0.000        0.000    0.000    0.000    0.000
548.00   761.386 1012.796 1012.796    0.000        0.000  605.656  605.656    0.000        0.000    0.000    0.000    0.000
549.00   873.987  958.534  958.534    0.000        0.000  783.477  783.477    0.000        0.000   10.154   10.154    0.000
550.00   772.296 1020.819 1020.819    0.000        0.000  706.782  706.782    0.000        0.000    0.000    0.000    0.000
551.00   766.497 1010.496 1010.496    0.000        0.000  731.594  731.594    0.000        0.000    0.000    0.000    0.000
552.00   701.512 1015.664 1015.664    0.000        0.000  662.123  662.123    0.000        0.000    0.000    0.000    0.000
553.00   766.078 1051.242 1051.242    0.000        0.000  604.017  604.017    0.000        0.000    0.000    0.000    0.000
554.00   724.693 1052.434 1052.434    0.000        0.000  538.471  538.471    0.000        0.000    0.000    0.000    0.000
555.00   776.751  999.898  999.898    0.000        0.000  630.816  630.816    0.000        0.000   20.308   20.308    0.000
556.00   718.321  962.275  962.275    0.000        0.000  633.979  633.979    0.000        0.000    0.000    0.000    0.000
557.00   748.792  995.129  995.129    0.000        0.000  712.399  712.399    0.000        0.000   20.308    0.000   20.308
558.00   846.538  916.813  916.813    0.000        0.000  713.831  713.831    0.000        0.000   40.616    0.000   40.616
559.00   762.878 1041.706 1041.706    0.000        0.000  729.092  729.092    0.000        0.000    0.000    0.000    0.000
560.00   894.810  990.463  990.463    0.000        0.000  716.726  716.726    0.000        0.000   10.154    0.000   10.154
561.00   812.203  995.687  995.687    0.000        0.000  760.781  747.465   13.316        0.000   10.154    0.000   10.154
562.00   703.418 1003.554 1003.554    0.000        0.000  650.192  650.192    0.000        0.000    0.000    0.000    0.000
563.00   759.911  921.073  921.073    0.000        0.000  687.809  687.809    0.000        0.000    0.000    0.000    0.000
564.00   804.046  974.177  974.177    0.000        0.000  677.689  673.885    3.805        0.000    0.000    0.000    0.000
565.00   866.576  971.452  971.452    0.000        0.000  732.987  719.671   13.316        0.000    0.000    0.000    0.000
566.00   744.978  985.610  985.610    0.000        0.000  689.967  689.967    0.000        0.000    0.000    0.000    0.000
567.00   792.016  987.625  987.625    0.000        0.000  597.362  597.362    0.000        0.000    0.000    0.000    0.000
568.00   770.343 1047.620 1047.620    0.000        0.000  651.489  651.489    0.000        0.000    0.000    0.000    0.000
569.00   778.994 1042.059 1042.059    0.000        0.000  669.778  669.778    0.000        0.000    0.000    0.000    0.000
570.00   834.392 1017.940 1017.940    0.000        0.000  663.761  663.761    0.000        0.000   40.616   40.616    0.000
571.00   826.788 1029.713 1029.713    0.000        0.000  699.301  699.301    0.000        0.000    0.000    0.000    0.000
572.00   859.092  986.976  986.976    0.000        1.902  736.565  736.565    0.000        0.000    0.000    0.000    0.000
573.00   815.397 1039.117 1039.117    0.000        0.000  742.913  742.913    0.000        0.000    0.000    0.000    0.000
574.00   799.801  933.729  933.729    0.000        0.000  653.213  653.213    0.000        0.000    0.000    0.000    0.000
575.00   779.752 1063.891 1063.891    0.000        0.000  795.881  795.881    0.000        0.000   10.154   10.154    0.000
576.00   903.643  990.755  990.755    0.000        0.000  816.557  816.557    0.000        0.000   81.231    0.000   81.231
577.00   757.008  991.722  991.722    0.000        0.000  743.217  743.217    0.000        0.000   50.769   50.769    0.000
578.00   664.778 1076.089 1076.089    0.000        0.000  757.013  757.013    0.000        0.000   50.769   50.769    0.000
579.00   841.860  995.351  995.351    0.000        0.000  725.495  725.495    0.000        0.000   20.308   20.308    0.000
580.00   827.607 1020.392 1020.392    0.000        0.000  766.528  766.528    0.000        0.000   20.308   10.154   10.154
581.00   851.153 1065.287 1065.287    0.000        0.000  739.977  739.977    0.000        0.000   50.769   50.769    0.000
582.00   762.818 1095.367 1095.367    0.000        0.000  725.189  725.189    0.000        0.000   20.308   20.308    0.000
583.00   729.945 1015.992 1015.992    0.000        0.000  715.131  715.131    0.000        0.000   30.462    0.000   30.462
584.00   806.023 1082.847 1082.847    0.000        0.000  693.378  693.378    0.000        0.000   30.462   30.462    0.000
585.00   918.191  962.935  962.935    0.000        0.000  728.576  728.576    0.000        0.000   20.308    0.000   20.308
586.00   854.587 1028.133 1028.133    0.000        0.000  800.894  800.894    0.000        0.000    0.000    0.000    0.000
587.00   777.347 1087.625 1087.625    0.000        0.000  748.628  748.628    0.000        0.000   30.462    0.000   30.462
588.00   683.645 1063.082 1063.082    0.000        0.000  747.336  747.336    0.000        0.000   10.154    0.000   10.154
589.00   694.621 1079.337 1079.337    0.000        0.000  670.333  670.333    0.000        0.000   20.308    0.000   20.308
590.00   747.748 1039.287 1039.287    0.000        0.000  676.903  676.903    0.000        0.000   20.308    0.000   20.308
591.00   771.087  969.255  969.255    0.000        0.000  726.757  726.757    0.000        0.000   10.154    0.000   10.154
592.00   740.753  997.482  997.482    0.000        0.000  654.211  654.211    0.000        0.000    0.000    0.000    0.000
593.00   781.334  942.619  942.619    0.000        0.000  670.472  670.472    0.000        0.000   10.154   10.154    0.000
594.00   778.784  960.684  960.684    0.000        0.000  591.311  591.311    0.000        0.000    0.000    0.000    0.000
595.00   742.129 1009.509 1009.509    0.000        0.000  676.481  676.481    0.000        0.000    0.000    0.000    0.000
596.00   714.838  989.737  989.737    0.000        0.000  694.641  694.641    0.000        0.000    0.000    0.000    0.000
597.00   787.655 1014.182 1014.182    0.000        0.000  721.964  721.964    0.000        0.000   10.154   10.154    0.000
598.00   725.909 1030.544 1030.544    0.000        0.000  722.093  722.093    0.000        0.000   40.616   40.616    0.000
599.00   737.641 1024.258 1024.258    0.000        1.902  749.113  749.113    0.000        0.000   71.077    0.000   71.077
600.00   763.554 1036.575 1036.575    0.000        0.000  760.479  737.652   22.828        0.000   40.616    0.000   40.616
601.00   784.830  944.500  944.500    0.000        0.000  739.685  739.685    0.000        0.000   40.616    0.000   40.616
602.00   807.497  982.582  982.582    0.000        0.000  657.413  646.000   11.414        0.000   20.308    0.000   20.308
603.00   962.735  853.370  853.370    0.000        0.000  649.452  626.624   22.828        0.000   10.154    0.000   10.154
604.00   897.136  870.576  870.576    0.000        0.000  672.758  672.758    0.000        0.000   10.154    0.000   10.154
605.00   782.710  958.098  958.098    0.000        0.000  686.806  686.806    0.000        0.000    0.000    0.000    0.000
606.00   882.755  957.355  957.355    0.000        0.000  680.614  625.448   55.167        0.000    0.000    0.000    0.000
607.00   880.009  878.945  878.945    0.000        0.000  724.490  724.490    0.000        0.000   10.154    0.000   10.154
608.00   774.240  909.672  909.672    0.000        0.000  686.723  642.970   43.753        0.000   10.154    0.000   10.154
609.00   728.111  937.647  937.647    0.000        0.000  701.590  693.981    7.609        0.000   10.154    0.000   10.154
610.00   675.266  997.192  997.192    0.000        0.000  634.194  634.194    0.000        0.000    0.000    0.000    0.000
611.00   737.992  959.018  959.018    0.000        0.000  620.921  620.921    0.000        0.000   30.462    0.000   30.462
612.00   740.284  946.228  946.228    0.000        0.000  703.362  703.362    0.000        0.000   20.308    0.000   20.308
613.00   805.115  922.686  922.686    0.000        0.000  672.102  672.102    0.000        0.000   40.616   20.308   20.308
614.00   976.938  905.409  905.409    0.000        0.000  763.026  763.026    0.000        0.000   20.308    0.000   20.308
615.00   981.787  868.092  868.092    0.000        0.000  701.981  701.981    0.000        0.000   10.154    0.000   10.154
616.00   832.062  973.509  973.509    0.000        0.000  695.877  695.877    0.000        0.000    0.000    0.000    0.000
617.00   947.952  875.167  875.167    0.000        0.000  664.273  664.273    0.000        0.000   10.154    0.000   10.154
618.00   915.591  896.569  896.569    0.000        0.000  734.488  734.488    0.000        0.000    0.000    0.000    0.000
619.00   870.165  912.639  912.639    0.000        0.000  642.447  642.447    0.000        0.000   10.154   10.154    0.000
620.00   866.011  970.494  970.494    0.000        0.000  767.557  767.557    0.000        0.000    0.000    0.000    0.000
621.00   928.914  851.245  851.245    0.000        0.000  662.026  662.026    0.000        0.000    0.000    0.000    0.000
622.00   929.809  767.188  767.188    0.000        0.000  745.253  745.253    0.000        0.000    0.000    0.000    0.000
623.00   965.931  794.224  794.224    0.000        0.000  689.998  689.998    0.000        0.000   20.308    0.000   20.308
624.00   777.837  962.888  962.888    0.000        0.000  769.941  769.941    0.000        0.000    0.000    0.000    0.000
625.00   860.894  903.117  903.117    0.000        0.000  601.286  597.482    3.805        0.000   10.154    0.000   10.154
626.00   880.760  841.618  841.618    0.000        0.000  765.443  765.443    0.000        0.000    0.000    0.000    0.000
627.00   956.464  881.489  881.489    0.000        0.000  787.537  781.830    5.707        0.000   30.462    0.000   30.462
628.00   826.019  926.107  926.107    0.000        0.000  721.135  721.135    0.000        0.000    0.000    0.000    0.000
629.00   991.755  833.892  833.892    0.000        0.000  805.360  797.751    7.609        0.000    0.000    0.000    0.000
630.00   905.749  875.649  875.649    0.000        0.000  670.379  670.379    0.000        0.000    0.000    0.000    0.000
631.00  1030.106  786.527  786.527    0.000        0.000  771.418  771.418    0.000        0.000   10.154    0.000   10.154
632.00   934.940  826.479  826.479    0.000        0.000  642.412  642.412    0.000        0.000    0.000    0.000    0.000
633.00   916.384  831.457  831.457    0.000        0.000  636.182  636.182    0.000        0.000    0.000    0.000    0.000
634.00   828.763  929.503  929.503    0.000        0.000  656.249  656.249    0.000        0.000    0.000    0.000    0.000
635.00   929.310  860.901  860.901    0.000        0.000  635.233  635.233    0.000        0.000    0.000    0.000    0.000
636.00   933.557  823.128  823.128    0.000        0.000  623.340  623.340    0.000        0.000    0.000    0.000    0.000
637.00   828.614 1000.173 1000.173    0.000        0.000  705.315  701.510    3.805        0.000   81.231    0.000   81.231
638.00   790.130  978.209  978.209    0.000        0.000  606.744  606.744    0.000        0.000   81.231    0.000   81.231
639.00   906.830  980.547  980.547    0.000        0.000  657.453  657.453    0.000        0.000   20.308    0.000   20.308
640.00   851.544  962.371  962.371    0.000        0.000  526.844  526.844    0.000        0.000    0.000    0.000    0.000
641.00   824.992  893.162  893.162    0.000        0.000  605.662  605.662    0.000        0.000   10.154    0.000   10.154
642.00   816.450  956.167  956.167    0.000        0.000  565.067  565.067    0.000        0.000   10.154    0.000   10.154
643.00   917.119  876.943  876.943    0.000        0.000  582.965  582.965    0.000        0.000   10.154    0.000   10.154
644.00   958.345  824.125  824.125    0.000        0.000  557.805  557.805    0.000        0.000    0.000    0.000    0.000
645.00   954.696  818.776  818.776    0.000        0.000  578.168  578.168    0.000        0.000   20.308    0.000   20.308
646.00   844.340  842.535  842.535    0.000        0.000  517.251  517.251    0.000        0.000   10.154    0.000   10.154
647.00   905.651  893.542  893.542    0.000        0.000  571.715  571.715    0.000        0.000   30.462    0.000   30.462
648.00   847.351  896.156  896.156    0.000        0.000  561.513  540.588   20.925        0.000   40.616    0.000   40.616
649.00   831.012  893.187  893.187    0.000        0.000  542.882  542.882    0.000        0.000   30.462    0.000   30.462
650.00   904.547  852.054  852.054    0.000        0.000  492.994  492.994    0.000        0.000    0.000    0.000    0.000
651.00   870.864  964.546  964.546    0.000        0.000  549.970  549.970    0.000        0.000   30.462    0.000   30.462
652.00   741.203  989.256  989.256    0.000        0.000  463.288  463.288    0.000        0.000    0.000    0.000    0.000
653.00   779.153 1020.111 1020.111    0.000        0.000  604.444  604.444    0.000        0.000    0.000    0.000    0.000
654.00   831.404 1000.299 1000.299    0.000        0.000  545.345  545.345    0.000        0.000    0.000    0.000    0.000
655.00   859.821  934.982  934.982    0.000        0.000  549.104  549.104    0.000        0.000    0.000    0.000    0.000
656.00   767.774  979.805  979.805    0.000        0.000  469.862  466.058    3.805        0.000    0.000    0.000    0.000
657.00   890.617  958.798  958.798    0.000        0.000  585.722  574.308   11.414        0.000    0.000    0.000    0.000
658.00   892.394  870.949  870.949    0.000        0.000  570.898  568.996    1.902        0.000    0.000    0.000    0.000
659.00   823.732  936.758  936.758    0.000        0.000  549.149  549.149    0.000        0.000    0.000    0.000    0.000
660.00   805.055  967.432  967.432    0.000        0.000  643.307  641.404    1.902        0.000    0.000    0.000    0.000
661.00   815.639  981.602  981.602    0.000        0.000  631.468  627.663    3.805        0.000   10.154    0.000   10.154
662.00   837.784  971.956  971.956    0.000        0.000  565.578  554.164   11.414        0.000    0.000    0.000    0.000
663.00   878.862  904.829  904.829    0.000        0.000  564.933  564.933    0.000        0.000    0.000    0.000    0.000
664.00   845.572 1008.397 1008.397    0.000        0.000  600.341  600.341    0.000        0.000    0.000    0.000    0.000
665.00   821.817  919.022  919.022    0.000        0.000  573.361  573.361    0.000        0.000    0.000    0.000    0.000
666.00   811.526  945.159  945.159    0.000        0.000  617.153  617.153    0.000        0.000    0.000    0.000    0.000
667.00   895.062  880.809  880.809    0.000        0.000  622.437  622.437    0.000        0.000   50.769    0.000   50.769
668.00   863.466  898.141  898.141    0.000        0.000  665.280  659.574    5.707        0.000   60.923    0.000   60.923
669.00   787.486  924.230  924.230    0.000        0.000  596.327  596.327    0.000        0.000    0.000    0.000    0.000
670.00   855.250  879.113  879.113    0.000        0.000  708.730  708.730    0.000        0.000   60.923    0.000   60.923
671.00   827.289  942.427  942.427    0.000        0.000  729.701  729.701    0.000        0.000  111.693   30.462   81.231
672.00   800.515  951.164  951.164    0.000        0.000  667.010  667.010    0.000        0.000   40.616    0.000   40.616
673.00   846.294  905.328  905.328    0.000        0.000  637.546  637.546    0.000        0.000  101.539    0.000  101.539
674.00   809.217  901.095  901.095    0.000        0.000  603.832  603.832    0.000        0.000   40.515    0.000   40.515
675.00   798.257  932.706  932.706    0.000        0.000  680.876  680.876    0.000        0.000   20.308    0.000   20.308
676.00   845.741  921.355  921.355    0.000        0.000  734.156  734.156    0.000        0.000   40.616    0.000   40.616
677.00   865.286  848.581  848.581    0.000        0.000  730.639  717.323   13.316        0.000  121.746   10.053  111.693
678.00   763.121  990.867  990.867    0.000        0.000  777.849  774.045    3.805        0.000   10.053   10.053    0.000
679.00   716.889 1028.350 1028.350    0.000        0.000  708.334  708.334    0.000        0.000   60.923   20.308   40.616
680.00   855.337  982.624  982.624    0.000        0.000  800.893  800.893    0.000        0.000   10.154   10.154    0.000
681.00   863.156  952.051  952.051    0.000        0.000  790.442  790.442    0.000        0.000   20.308    0.000   20.308
682.00   865.554  882.439  882.439    0.000        0.000  761.857  752.346    9.511        0.000   81.231    0.000   81.231
683.00   852.782  964.308  964.308    0.000        0.000  808.817  808.817    0.000        0.000   40.616    0.000   40.616
684.00   810.510  983.980  983.980    0.000        0.000  674.610  674.610    0.000        0.000   60.923   10.154   50.769
685.00   799.724 1006.721 1006.721    0.000        0.000  681.833  681.833    0.000        0.000   20.308    0.000   20.308
686.00   771.490 1000.927 1000.927    0.000        0.000  695.365  695.365    0.000        0.000   20.308    0.000   20.308
687.00   822.021  982.828  982.828    0.000        0.000  675.957  675.957    0.000        0.000   10.154    0.000   10.154
688.00   806.930 1026.551 1026.551    0.000        0.000  742.534  736.827    5.707        0.000   10.154    0.000   10.154
689.00   778.365  960.587  960.587    0.000        0.000  657.710  652.004    5.707        0.000    0.000    0.000    0.000
690.00   726.159  957.309  957.309    0.000        0.000  764.151  764.151    0.000        0.000   10.154    0.000   10.154
691.00   731.825  994.214  994.214    0.000        0.000  683.875  683.875    0.000        0.000    0.000    0.000    0.000
692.00   744.823 1010.558 1010.558    0.000        0.000  742.795  742.795    0.000        0.000    0.000    0.000    0.000
693.00   855.001 1000.844 1000.844    0.000        0.000  646.256  646.256    0.000        0.000   30.462    0.000   30.462
694.00   714.994 1039.339 1039.339    0.000        0.000  699.951  699.951    0.000        0.000    0.000    0.000    0.000
695.00   865.104  937.063  937.063    0.000        0.000  682.878  682.878    0.000        0.000   10.154    0.000   10.154
696.00   745.161  980.725  980.725    0.000        0.000  695.929  695.929    0.000        0.000    0.000    0.000    0.000
697.00   849.945  925.156  925.156    0.000        0.000  694.454  692.551    1.902        0.000   40.616    0.000   40.616
698.00   896.840  996.593  996.593    0.000        0.000  756.201  756.201    0.000        0.000   30.462    0.000   30.462
699.00   756.042 1030.220 1030.220    0.000        0.000  855.419  853.516    1.902        0.000   40.616    0.000   40.616
700.00   838.875  986.010  986.010    0.000        0.000  768.175  768.175    0.000        0.000   30.462    0.000   30.462
701.00   772.042  986.674  986.674    0.000        0.000  827.367  817.855    9.511        0.000   81.231   10.154   71.077
702.00   735.767 1039.665 1039.665    0.000        0.000  738.642  738.642    0.000        0.000   81.231   10.154   71.077
703.00   691.976 1121.407 1121.407    0.000        0.000  828.614  828.614    0.000        0.000  101.438   30.462   70.976
704.00   784.511 1016.704 1016.704    0.000        0.000  741.930  741.930    0.000        0.000   10.154    0.000   10.154
705.00   815.142  955.079  955.079    0.000        0.000  690.488  690.488    0.000        0.000   60.923   20.308   40.616
706.00   744.455 1051.633 1051.633    0.000        0.000  846.086  846.086    0.000        0.000   50.769    0.000   50.769
707.00   826.271  940.050  940.050    0.000        0.000  820.827  820.827    0.000        0.000   70.976   10.053   60.923
708.00   789.675 1015.182 1015.182    0.000        0.000  891.173  881.661    9.512        0.000  121.847   30.462   91.385
709.00   765.358 1009.318 1009.318    0.000        0.000  808.510  808.510    0.000        0.000  111.693   30.462   81.231
710.00   809.279  928.484  928.484    0.000        0.000  812.575  812.575    0.000        0.000   71.077    0.000   71.077
711.00   819.329  949.328  949.328    0.000        0.000  828.391  828.391    0.000        0.000   60.923    0.000   60.923
712.00   762.486 1005.897 1005.897    0.000        0.000  864.803  864.803    0.000        0.000   30.462    0.000   30.462
713.00   738.570 1019.916 1019.916    0.000        0.000  752.484  752.484    0.000        0.000   10.154    0.000   10.154
714.00   729.630 1088.825 1088.825    0.000        0.000  814.731  814.731    0.000        0.000  101.539    0.000  101.539
715.00   729.775 1016.451 1016.451    0.000        0.000  794.799  794.799    0.000        0.000  121.645    0.000  121.645
716.00   748.595 1028.018 1028.018    0.000        0.000  818.061  818.061    0.000        0.000  111.693   10.154  101.539
717.00   795.095 1014.058 1014.058    0.000        0.000  822.425  822.425    0.000        0.000  101.539    0.000  101.539
718.00   790.530 1005.132 1005.132    0.000        3.805  752.601  752.601    0.000        0.000   70.976    0.000   70.976
719.00   803.151 1043.861 1043.861    0.000        0.000  774.352  774.352    0.000        0.000  132.000    0.000  132.000
720.00   723.041 1035.070 1035.070    0.000        5.707  784.609  784.609    0.000        0.000   81.231    0.000   81.231
721.00   788.811 1075.335 1075.335    0.000        0.000  847.509  847.509    0.000        0.000  111.693    0.000  111.693
722.00   743.215 1046.263 1046.263    0.000        0.000  757.456  757.456    0.000        0.000   71.077   10.154   60.923
723.00   831.580  948.927  948.927    0.000        0.000  783.698  781.795    1.902        0.000    0.000    0.000    0.000
724.00   825.957  931.899  931.899    0.000        0.000  743.616  743.616    0.000        0.000  121.847    0.000  121.847
725.00   880.744  968.390  968.390    0.000        0.000  855.114  855.114    0.000        0.000  152.308   60.923   91.385
726.00   810.841  979.418  979.418    0.000        0.000  898.814  898.814    0.000        0.000  192.521    0.000  192.521
727.00   786.128  974.948  974.948    0.000        0.000  863.234  855.625    7.609        0.000  101.539    0.000  101.539
728.00   905.937  917.205  917.205    0.000        0.000  812.534  812.534    0.000        0.000  182.770   30.462  152.308
729.00   961.672  939.408  939.408    0.000        0.000  766.311  766.311    0.000        0.000   60.923    0.000   60.923
730.00   913.986  880.561  880.561    0.000        0.000  851.407  851.407    0.000        0.000  132.000   10.154  121.847
731.00   929.034  908.942  908.942    0.000        0.000  791.563  791.563    0.000        0.000  111.693   81.231   30.462
732.00   840.982  979.546  979.546    0.000        0.000  903.275  903.275    0.000        0.000  172.616  142.154   30.462
733.00   867.818  939.600  939.600    0.000        0.000  846.779  846.779    0.000        0.000  203.078  152.308   50.769
734.00   996.719  873.553  873.553    0.000        0.000  791.221  791.221    0.000        0.000  121.847  101.539   20.308
735.00   964.765  882.036  882.036    0.000        0.000  831.159  831.159    0.000        0.000  223.385  182.770   40.616
736.00   972.716  879.350  879.350    0.000        0.000  859.609  859.609    0.000        0.000  162.462  142.154   20.308
737.00   957.522  897.529  897.529    0.000        0.000  752.863  752.863    0.000        0.000  172.616   71.077  101.539
738.00   906.238  968.392  968.392    0.000        0.000  811.920  811.920    0.000        0.000  172.616   40.616  132.000
739.00   756.188 1060.875 1060.875    0.000        0.000  710.153  710.153    0.000        0.000  132.000   91.385   40.616
740.00   931.804  933.478  933.478    0.000        0.000  839.896  839.896    0.000        0.000  132.000   10.154  121.847
741.00   990.921  859.730  859.730    0.000        0.000  849.745  849.745    0.000        0.000   81.231    0.000   81.231
742.00   915.953  906.883  906.883    0.000        0.000  854.474  844.962    9.511        0.000   81.231    0.000   81.231
743.00  1012.615  870.836  870.836    0.000        0.000  944.392  944.392    0.000        0.000  111.693    0.000  111.693
744.00   942.812  912.046  912.046    0.000        0.000  976.588  972.783    3.805        0.000  132.000    0.000  132.000
745.00   956.898  938.675  938.675    0.000        0.000  873.092  873.092    0.000        0.000   71.077    0.000   71.077
746.00   922.768  957.195  957.195    0.000        0.000  840.843  840.843    0.000        0.000  111.693   10.154  101.539
747.00   990.951  921.925  921.925    0.000        0.000  828.826  828.826    0.000        0.000  111.693    0.000  111.693
748.00   985.719  950.766  950.766    0.000        0.000  879.234  879.234    0.000        0.000   71.077    0.000   71.077
749.00   878.314 1001.693 1001.693    0.000        0.000  804.264  804.264    0.000        0.000   50.669   10.053   40.616
750.00   906.901 1031.079 1031.079    0.000        0.000  803.449  803.449    0.000        0.000   60.923    0.000   60.923
751.00   951.007  899.990  899.990    0.000        0.000  829.121  829.121    0.000        0.000   60.923    0.000   60.923
752.00   885.821  911.500  911.500    0.000        0.000  757.534  757.534    0.000        0.000   71.077    0.000   71.077
753.00   965.008  901.150  901.150    0.000        0.000  799.342  799.342    0.000        0.000   60.923   10.154   50.769
754.00   873.860  924.073  924.073    0.000        0.000  827.445  827.445    0.000        0.000  101.539   60.923   40.616
755.00   814.087 1052.196 1052.196    0.000        0.000  922.471  922.471    0.000        0.000   71.077   50.769   20.308
756.00   802.163 1024.034 1024.034    0.000        0.000  923.718  923.718    0.000        0.000   40.616   40.616    0.000
757.00   870.297  892.392  892.392    0.000        0.000  823.160  823.160    0.000        0.000   71.077   40.616   30.462
758.00   950.772  876.812  876.812    0.000        0.000  949.969  949.969    0.000        0.000   50.769   20.308   30.462
759.00   997.406  908.893  908.893    0.000        0.000  891.261  891.261    0.000        0.000   60.923   40.616   20.308
760.00  1075.987  847.703  847.703    0.000        1.902  931.161  931.161    0.000        0.000  223.385  111.693  111.693
761.00   925.206  953.753  953.753    0.000        0.000  963.892  963.892    0.000        0.000  213.231  162.462   50.769
762.00   925.997 1003.580 1003.580    0.000        3.805  753.081  753.081    0.000        0.000  121.847   40.616   81.231
763.00  1022.309  895.441  895.441    0.000        0.000  778.539  778.539    0.000        0.000  111.693    0.000  111.693
764.00  1042.411  890.623  890.623    0.000        0.000  931.751  924.141    7.609        0.000  162.361    0.000  162.361
765.00  1050.980  905.425  905.425    0.000        0.000  787.703  787.703    0.000        0.000   81.231    0.000   81.231
766.00   974.429  962.557  962.557    0.000        0.000  854.931  854.931    0.000        0.000   70.976    0.000   70.976
767.00  1096.057  872.878  872.878    0.000        0.000  861.503  754.975  106.529        0.000  121.847    0.000  121.847
768.00   917.060  988.934  988.934    0.000        0.000  820.910  815.203    5.707        0.000   91.385    0.000   91.385
769.00   881.541 1000.467 1000.467    0.000        0.000  915.250  913.348    1.902        0.000   40.616    0.000   40.616
770.00   958.125  973.269  973.269    0.000        0.000  841.019  833.410    7.609        0.000   20.308    0.000   20.308
771.00   947.383  969.660  969.660    0.000        0.000  845.078  845.078    0.000        0.000   20.308    0.000   20.308
772.00   985.514  917.438  917.438    0.000        0.000  752.572  752.572    0.000        0.000    0.000    0.000    0.000
773.00   959.920  977.288  977.288    0.000        0.000  808.086  808.086    0.000        0.000   10.154   10.154    0.000
774.00   858.629  980.568  980.568    0.000        0.000  693.560  693.560    0.000        0.000    0.000    0.000    0.000
775.00   881.366  946.177  946.177    0.000        0.000  762.038  762.038    0.000        0.000   60.923   60.923    0.000
776.00   811.619  922.543  922.543    0.000        0.000  667.221  667.221    0.000        0.000    0.000    0.000    0.000
777.00   952.075  887.778  887.778    0.000        0.000  685.468  685.468    0.000        0.000   10.154   10.154    0.000
778.00  1007.743  811.213  811.213    0.000        0.000  781.485  781.485    0.000        0.000   71.077    0.000   71.077
779.00  1106.967  835.723  835.723    0.000        0.000  819.626  819.626    0.000        0.000  111.693    0.000  111.693
780.00   996.207  858.663  858.663    0.000        0.000  834.880  829.174    5.707        0.000   30.462    0.000   30.462
781.00   965.242  906.763  906.763    0.000        0.000  852.823  852.823    0.000        0.000   20.308    0.000   20.308
782.00   926.486  882.275  882.275    0.000        0.000  733.460  733.460    0.000        0.000   71.077   40.616   30.462
783.00  1084.341  858.537  858.537    0.000        0.000  905.468  905.468    0.000        0.000  152.308  121.847   30.462
784.00  1030.280  879.066  879.066    0.000        0.000  885.115  885.115    0.000        0.000   60.923   10.154   50.769
785.00  1041.711  857.479  857.479    0.000        0.000  753.736  753.736    0.000        0.000   71.077    0.000   71.077
786.00   938.006  811.847  811.847    0.000        0.000  756.720  756.720    0.000        0.000   50.769   50.769    0.000
787.00   902.121  833.275  833.275    0.000        7.609  679.846  679.846    0.000        0.000   20.308   10.154   10.154
788.00   922.054  924.399  924.399    0.000        0.000  742.709  742.709    0.000        0.000    0.000    0.000    0.000
789.00   890.292  877.383  877.383    0.000        0.000  815.779  815.779    0.000        0.000    0.000    0.000    0.000
790.00   908.989  880.579  880.579    0.000        0.000  683.700  683.700    0.000        0.000   50.769    0.000   50.769
791.00   975.968  879.004  879.004    0.000        0.000  673.966  673.966    0.000        0.000   20.308    0.000   20.308
792.00   974.223  931.042  931.042    0.000        0.000  817.745  817.745    0.000        0.000  111.693   91.385   20.308
793.00   969.069  925.079  925.079    0.000        0.000  771.973  771.973    0.000        0.000   20.308   20.308    0.000
794.00   997.488  950.727  950.727    0.000        0.000  934.093  934.093    0.000        0.000   40.616   40.616    0.000
795.00   873.982  982.865  982.865    0.000        0.000  914.853  914.853    0.000        0.000   30.462    0.000   30.462
796.00   911.746  964.644  964.644    0.000        0.000  847.796  847.796    0.000        0.000   20.308   20.308    0.000
797.00   972.401  974.054  974.054    0.000        0.000  949.272  949.272    0.000        0.000   20.308   20.308    0.000
798.00   926.628  949.125  949.125    0.000        0.000  944.810  944.810    0.000        0.000   81.231   71.077   10.154
799.00   901.429  976.615  976.615    0.000        0.000  869.552  869.552    0.000        0.000   30.462   30.462    0.000
800.00   906.396 1032.693 1032.693    0.000        0.000  979.489  979.489    0.000        0.000    0.000    0.000    0.000
801.00   943.576 1005.294 1005.294    0.000        0.000  924.670  924.670    0.000        0.000  101.539    0.000  101.539
802.00   971.729  933.403  933.403    0.000        0.000  959.517  959.517    0.000        0.000   71.077    0.000   71.077
803.00   905.909  927.228  927.228    0.000        0.000  859.045  859.045    0.000        0.000    0.000    0.000    0.000
804.00   829.616 1019.649 1019.649    0.000        0.000  891.257  891.257    0.000        0.000    0.000    0.000    0.000
805.00   865.183  991.273  991.273    0.000        0.000 1030.250  957.962   72.287        0.000    0.000    0.000    0.000
806.00   776.151 1031.576 1031.576    0.000        0.000  933.232  933.232    0.000        0.000   50.769   50.769    0.000
807.00   871.902  967.270  967.270    0.000        0.000  998.905  998.905    0.000        0.000   71.077    0.000   71.077
808.00   822.944  971.114  971.114    0.000        0.000 1042.186 1042.186    0.000        0.000   60.923   40.616   20.308
809.00   876.599  986.280  986.280    0.000        0.000 1007.213 1007.213    0.000        0.000   20.308   20.308    0.000
810.00   823.983  928.042  928.042    0.000        0.000 1042.832 1042.832    0.000        0.000  121.847   81.231   40.616
811.00   767.570  977.685  977.685    0.000        0.000  905.702  905.702    0.000        0.000   50.769   50.769    0.000
812.00   849.573  890.481  890.481    0.000        0.000  976.597  976.597    0.000        0.000   20.308   20.308    0.000
813.00   885.436  886.492  886.492    0.000        0.000  906.350  906.350    0.000        0.000   60.923   40.616   20.308
814.00   815.089  951.781  951.781    0.000        0.000  927.702  927.702    0.000        0.000   40.616   40.616    0.000
815.00   894.618  916.765  916.765    0.000        0.000  983.436  983.436    0.000        0.000  162.462   81.231   81.231
816.00   876.051  938.485  938.485    0.000        0.000  880.930  880.930    0.000        0.000   20.308    0.000   20.308
817.00   835.089  966.321  966.321    0.000        0.000  916.244  916.244    0.000        0.000   81.231   10.154   71.077
818.00   960.775  905.689  905.689    0.000        0.000  906.788  906.788    0.000        0.000   30.462   30.462    0.000
819.00   829.450  990.926  990.926    0.000        0.000  967.260  967.260    0.000        0.000  152.308  152.308    0.000
820.00   846.586  953.334  953.334    0.000        0.000  913.012  913.012    0.000        0.000  111.693   91.385   20.308
821.00   864.760  921.930  921.930    0.000        0.000  814.263  814.263    0.000        0.000   30.462   20.308   10.154
822.00   761.387  951.935  951.935    0.000        0.000  869.389  869.389    0.000        0.000   91.385   50.769   40.616
823.00   820.107  929.390  929.390    0.000        0.000  800.257  800.257    0.000        0.000   20.308    0.000   20.308
824.00   875.441  970.682  970.682    0.000        0.000  878.768  878.768    0.000        0.000   60.923    0.000   60.923
825.00   837.176  962.086  962.086    0.000        0.000  846.559  846.559    0.000        0.000   40.616    0.000   40.616
826.00   795.339  996.309  996.309    0.000        0.000  954.461  954.461    0.000        0.000   30.462   10.154   20.308
827.00   827.811  966.578  966.578    0.000        0.000  919.005  909.494    9.512        0.000   20.308   10.154   10.154
828.00   748.771 1022.087 1022.087    0.000        0.000  929.640  929.640    0.000        0.000   20.308    0.000   20.308
829.00   750.267  995.084  995.084    0.000        0.000  857.622  857.622    0.000        0.000   40.616   10.154   30.462
830.00   820.191 1002.168 1002.168    0.000        0.000  933.062  933.062    0.000        0.000   71.077   40.616   30.462
831.00   752.136  993.968  993.968    0.000        0.000  902.628  902.628    0.000        0.000   30.462   30.462    0.000
832.00   899.736  887.283  887.283    0.000        0.000  917.411  917.411    0.000        0.000   20.308   20.308    0.000
833.00   822.852  970.782  970.782    0.000        0.000  787.923  787.923    0.000        0.000   50.769   50.769    0.000
834.00   831.615  954.949  954.949    0.000        0.000  888.283  888.283    0.000        0.000   20.308   20.308    0.000
835.00   828.481  942.184  942.184    0.000        0.000  878.427  878.427    0.000        0.000   20.308   20.308    0.000
836.00   772.427 1003.511 1003.511    0.000        0.000  896.412  896.412    0.000        0.000   30.462   10.154   20.308
837.00   785.418 1023.681 1023.681    0.000        0.000  807.465  807.465    0.000        0.000   50.769   50.769    0.000
838.00   887.747  903.680  903.680    0.000        0.000  809.982  809.982    0.000        0.000    0.000    0.000    0.000
839.00   800.129  932.768  932.768    0.000        0.000  780.501  780.501    0.000        0.000  132.000   30.462  101.539
840.00   782.847  952.652  952.652    0.000        0.000  735.623  735.623    0.000        0.000    0.000    0.000    0.000
841.00   854.565  919.468  919.468    0.000        0.000  726.762  726.762    0.000        0.000    0.000    0.000    0.000
842.00  1017.079  778.090  778.090    0.000        0.000  757.028  757.028    0.000        0.000    0.000    0.000    0.000
843.00   821.947  922.938  922.938    0.000        1.902  768.178  768.178    0.000        0.000   30.462    0.000   30.462
844.00   880.393  904.900  904.900    0.000        0.000  770.384  770.384    0.000        0.000   60.923   10.154   50.769
845.00   801.681  972.239  972.239    0.000        0.000  853.522  853.522    0.000        0.000  111.693   60.923   50.769
846.00   753.549  953.891  953.891    0.000        0.000  776.433  776.433    0.000        0.000   40.616   10.154   30.462
847.00   735.313  994.890  994.890    0.000        0.000  714.053  714.053    0.000        0.000   71.077    0.000   71.077
848.00   742.678 1071.393 1071.393    0.000        0.000  739.821  739.821    0.000        0.000   20.308    0.000   20.308
849.00   781.027 1084.496 1084.496    0.000        0.000  806.010  806.010    0.000        0.000   91.385   91.385    0.000
850.00   839.535 1009.547 1009.547    0.000        0.000  784.651  784.651    0.000        0.000   60.923   10.154   50.769
851.00   913.249  960.199  960.199    0.000        0.000  654.043  654.043    0.000        0.000   20.308    0.000   20.308
852.00   868.158  947.798  947.798    0.000        0.000  752.269  752.269    0.000        0.000    0.000    0.000    0.000
853.00   862.434 1001.668 1001.668    0.000        0.000  725.421  725.421    0.000        0.000    0.000    0.000    0.000
854.00   929.280 1028.517 1028.517    0.000        0.000  730.483  730.483    0.000        0.000   10.154    0.000   10.154
855.00   902.247  943.487  943.487    0.000        0.000  710.895  710.895    0.000        0.000    0.000    0.000    0.000
856.00   824.439 1013.788 1013.788    0.000        0.000  669.735  669.735    0.000        0.000    0.000    0.000    0.000
857.00   822.590  956.048  956.048    0.000        0.000  645.267  645.267    0.000        0.000    0.000    0.000    0.000
858.00   920.926  959.873  959.873    0.000        0.000  717.726  717.726    0.000        0.000   10.154   10.154    0.000
859.00   866.150 1038.024 1038.024    0.000        0.000  731.807  731.807    0.000        0.000   20.308   20.308    0.000
860.00   875.498 1008.322 1008.322    0.000        0.000  765.066  765.066    0.000        0.000   81.231   60.923   20.308
861.00   990.709  925.994  925.994    0.000        0.000  712.622  708.904    3.718        0.000   10.154   10.154    0.000
862.00   937.383  836.341  836.341    0.000        0.000  698.225  698.225    0.000        0.000    0.000    0.000    0.000
863.00  1003.914  919.457  919.457    0.000        0.000  722.007  722.007    0.000        0.000   30.462   30.462    0.000
864.00   810.210 1071.525 1071.525    0.000        0.000  595.581  595.581    0.000        0.000   10.154    0.000   10.154
865.00   965.318  998.666  998.666    0.000        0.000  735.063  735.063    0.000        0.000    9.953    9.953    0.000
866.00   941.057 1103.198 1103.198    0.000        0.000  779.207  779.207    0.000        0.000    0.000    0.000    0.000
867.00   835.617 1074.557 1074.557    0.000        0.000  757.590  757.590    0.000        0.000   50.769    0.000   50.769
868.00   818.448 1018.759 1018.759    0.000        0.000  725.727  725.727    0.000        0.000   50.769   40.616   10.154
869.00   838.870 1048.091 1048.091    0.000        0.000  874.754  874.754    0.000        0.000  101.539  101.539    0.000
870.00   868.079  986.864  986.864    0.000        0.000  785.822  785.822    0.000        0.000   91.385   91.385    0.000
871.00   925.719  988.754  988.754    0.000        0.000  832.903  832.903    0.000        0.000  111.693   10.154  101.539
872.00   976.943  981.998  981.998    0.000        0.000  826.546  826.546    0.000        0.000   40.616    0.000   40.616
873.00  1026.670  897.464  897.464    0.000        0.000  787.980  787.980    0.000        0.000   10.154   10.154    0.000
874.00  1041.306 1006.721 1006.721    0.000        0.000  792.998  792.998    0.000        0.000   91.385   50.769   40.616
875.00   908.702  984.580  984.580    0.000        0.000  775.100  775.100    0.000        0.000   60.923   30.462   30.462
876.00   868.747  998.266  998.266    0.000        0.000  698.186  698.186    0.000        0.000   30.462   10.154   20.308
877.00   778.381 1056.947 1056.947    0.000        0.000  764.588  764.588    0.000        0.000   40.616   10.154   30.462
878.00   729.265 1127.701 1127.701    0.000        1.902  764.378  764.378    0.000        0.000   20.308    0.000   20.308
879.00   786.409 1111.688 1111.688    0.000        0.000  831.475  831.475    0.000        0.000   81.231   50.769   30.462
880.00   776.080 1124.069 1124.069    0.000        0.000  772.884  772.884    0.000        0.000   71.077    0.000   71.077
881.00   887.734 1096.668 1096.668    0.000        0.000  804.483  804.483    0.000        0.000  101.539    0.000  101.539
882.00   830.596 1138.114 1138.114    0.000        0.000  697.227  697.227    0.000        0.000   50.769    0.000   50.769
883.00   898.266 1067.101 1067.101    0.000        0.000  742.315  742.315    0.000        0.000   10.154    0.000   10.154
884.00   989.471  989.595  989.595    0.000        0.000  866.913  866.913    0.000        0.000  121.544   40.313   81.231
885.00   951.896 1009.974 1009.974    0.000        0.000  848.155  848.155    0.000        0.000   60.923    0.000   60.923
886.00   903.515  944.919  944.919    0.000        0.000  753.609  751.707    1.902        0.000   40.616    0.000   40.616
887.00   892.103 1006.425 1006.425    0.000        0.000  807.563  775.224   32.339        0.000   40.616    0.000   40.616
888.00   808.113 1036.056 1036.056    0.000        0.000  806.315  804.413    1.902        0.000   60.923    0.000   60.923
889.00   801.609 1070.921 1070.921    0.000        0.000  744.576  735.064    9.511        0.000   30.462    0.000   30.462
890.00   773.870 1072.294 1072.294    0.000        0.000  775.228  735.279   39.948        0.000   60.923    0.000   60.923
891.00   799.981  994.874  994.874    0.000        0.000  655.298  645.786    9.511        0.000   71.077    0.000   71.077
892.00   849.979 1010.140 1010.140    0.000        0.000  660.573  660.573    0.000        0.000   10.154    0.000   10.154
893.00   867.472  953.192  953.192    0.000        0.000  625.508  614.095   11.414        0.000    0.000    0.000    0.000
894.00   880.223 1001.870 1001.870    0.000        0.000  663.295  663.295    0.000        0.000    0.000    0.000    0.000
895.00   963.560  880.121  880.121    0.000        0.000  622.785  622.785    0.000        0.000   10.154    0.000   10.154
896.00   930.321  923.144  923.144    0.000        0.000  666.141  658.531    7.609        0.000   10.154    0.000   10.154
897.00   960.415  914.886  914.886    0.000        0.000  729.355  719.844    9.511        0.000    0.000    0.000    0.000
898.00   909.032  908.712  908.712    0.000        0.000  722.570  722.570    0.000        0.000    9.953    9.953    0.000
899.00   916.586  956.911  956.911    0.000        0.000  660.226  656.421    3.805        0.000    0.000    0.000    0.000
900.00   854.194  969.454  969.454    0.000        0.000  657.847  657.847    0.000        0.000   10.154    0.000   10.154
901.00   783.666  916.833  916.833    0.000        0.000  702.116  690.702   11.414        0.000   10.154    0.000   10.154
902.00   809.645  966.865  966.865    0.000        0.000  758.924  757.021    1.902        0.000   40.616    0.000   40.616
903.00   741.612  984.466  984.466    0.000        0.000  749.229  749.229    0.000        0.000  101.539    0.000  101.539
904.00   780.438  996.001  996.001    0.000        0.000  675.658  675.658    0.000        0.000   50.769   10.154   40.616
905.00   739.450 1064.438 1064.438    0.000        0.000  704.843  704.843    0.000        0.000    0.000    0.000    0.000
906.00   820.018  912.668  912.668    0.000        0.000  700.214  700.214    0.000        0.000   60.923   60.923    0.000
907.00   759.531 1004.441 1004.441    0.000        0.000  551.147  551.147    0.000        0.000    0.000    0.000    0.000
908.00   756.591  999.271  999.271    0.000        0.000  594.892  594.892    0.000        0.000    0.000    0.000    0.000
909.00   786.722 1031.191 1031.191    0.000        0.000  614.391  614.391    0.000        0.000   20.308    0.000   20.308
910.00   698.670 1046.955 1046.955    0.000        0.000  770.258  770.258    0.000        0.000   40.616   10.154   30.462
911.00   737.620 1045.339 1045.339    0.000        0.000  625.508  625.508    0.000        0.000    0.000    0.000    0.000
912.00   703.887 1090.311 1090.311    0.000        0.000  788.890  788.890    0.000        0.000   30.462   30.462    0.000
913.00   739.168 1062.870 1062.870    0.000        0.000  743.539  743.539    0.000        0.000   30.462   30.462    0.000
914.00   808.608 1036.751 1036.751    0.000        0.000  797.014  797.014    0.000        0.000   30.462   30.462    0.000
915.00   802.605 1008.301 1008.301    0.000        0.000  698.573  698.573    0.000        0.000    0.000    0.000    0.000
916.00   756.744 1104.054 1104.054    0.000        0.000  844.663  844.663    0.000        0.000   30.462   30.462    0.000
917.00   778.808 1051.135 1051.135    0.000        0.000  754.518  754.518    0.000        0.000   10.154   10.154    0.000
918.00   802.026 1044.422 1044.422    0.000        0.000  790.705  790.705    0.000        0.000   20.308   20.308    0.000
919.00   736.868 1112.469 1112.469    0.000        0.000  919.191  919.191    0.000        0.000    0.000    0.000    0.000
920.00   757.563 1046.605 1046.605    0.000        0.000  780.672  780.672    0.000        0.000   10.154   10.154    0.000
921.00   750.268 1017.028 1017.028    0.000        0.000  855.729  855.729    0.000        0.000   81.231   71.077   10.154
922.00   782.319 1075.777 1075.777    0.000        0.000  848.511  848.511    0.000        0.000  101.539   91.385   10.154
923.00   769.128 1011.242 1011.242    0.000        0.000  765.154  765.154    0.000        0.000  111.693  111.693    0.000
924.00   733.243 1084.798 1084.798    0.000        0.000  802.769  802.769    0.000        0.000   30.462   30.462    0.000
925.00   804.518 1022.977 1022.977    0.000        0.000  806.095  806.095    0.000        0.000  101.539   50.769   50.769
926.00   726.099 1047.540 1047.540    0.000        0.000  783.138  783.138    0.000        0.000   50.769    0.000   50.769
927.00   788.889 1030.291 1030.291    0.000        0.000  792.132  792.132    0.000        0.000   30.060   30.060    0.000
928.00   850.670 1042.799 1042.799    0.000        0.000  727.413  727.413    0.000        0.000   71.077   71.077    0.000
929.00   748.675 1071.841 1071.841    0.000        0.000  765.675  765.675    0.000        0.000   40.012   40.012    0.000
930.00   695.222 1112.699 1112.699    0.000        0.000  826.244  826.244    0.000        0.000   10.154    0.000   10.154
931.00   807.261 1057.574 1057.574    0.000        0.000  761.352  761.352    0.000        0.000   19.906   19.906    0.000
932.00   787.410 1013.579 1013.579    0.000        0.000  857.718  857.718    0.000        0.000   30.462   30.462    0.000
933.00   751.475 1024.776 1024.776    0.000        0.000  946.261  946.261    0.000        0.000   30.462   20.308   10.154
934.00   853.788  996.295  996.295    0.000        0.000  781.278  781.278    0.000        0.000   60.923    0.000   60.923
935.00   820.632  984.759  984.759    0.000        0.000 1000.171 1000.171    0.000        0.000   30.462    0.000   30.462
936.00   914.698 1121.663 1121.663    0.000        0.000  941.927  941.927    0.000        0.000  152.308   20.308  132.000
937.00   864.688 1013.255 1013.255    0.000        0.000  906.401  906.401    0.000        0.000   30.462   30.462    0.000
938.00   916.104 1003.927 1003.927    0.000        0.000  904.499  904.499    0.000        0.000   50.769   50.769    0.000
939.00   864.813  963.593  963.593    0.000        0.000  906.393  906.393    0.000        0.000   50.769   30.462   20.308
940.00   934.754  969.996  969.996    0.000        0.000  947.770  947.770    0.000        0.000  121.847  101.539   20.308
941.00   902.408  977.710  977.710    0.000        0.000  963.124  957.417    5.707        0.000   81.231    0.000   81.231
942.00   795.456 1000.455 1000.455    0.000        0.000  932.901  932.901    0.000        0.000  111.693    0.000  111.693
943.00   818.606 1004.829 1004.829    0.000        0.000  808.432  808.432    0.000        0.000   40.616    0.000   40.616
944.00   815.267 1059.126 1059.126    0.000        0.000  839.907  839.907    0.000        0.000   30.462    0.000   30.462
945.00   768.658 1080.846 1080.846    0.000        0.000  905.232  905.232    0.000        0.000   81.231   81.231    0.000
946.00   817.689 1104.494 1104.494    0.000        0.000  811.369  811.369    0.000        0.000   10.154    0.000   10.154
947.00   920.221 1056.081 1056.081    0.000        0.000  946.388  946.388    0.000        0.000   30.462   30.462    0.000
948.00   797.198 1085.280 1085.280    0.000        0.000  900.468  900.468    0.000        0.000   40.616    0.000   40.616
949.00   853.635 1078.040 1078.040    0.000        0.000  746.864  746.864    0.000        0.000   10.154   10.154    0.000
950.00   916.435 1064.367 1064.367    0.000        0.000  799.783  799.783    0.000        0.000   10.154   10.154    0.000
951.00  1007.504  960.617  960.617    0.000        0.000  760.351  760.351    0.000        0.000    0.000    0.000    0.000
952.00   849.379 1063.585 1063.585    0.000        0.000  702.896  702.896    0.000        0.000    0.000    0.000    0.000
953.00   978.562 1041.271 1041.271    0.000        0.000  719.759  719.759    0.000        0.000   10.154   10.154    0.000
954.00   966.484 1143.718 1143.718    0.000        0.000  795.584  795.584    0.000        0.000   40.616    0.000   40.616
955.00   873.922 1043.226 1043.226    0.000        0.000  715.954  715.954    0.000        0.000   20.308   20.308    0.000
956.00   878.587 1038.669 1038.669    0.000        0.000  705.836  705.836    0.000        0.000   20.308   20.308    0.000
957.00   747.568 1054.474 1054.474    0.000        0.000  704.539  704.539    0.000        0.000    0.000    0.000    0.000
958.00   773.054 1093.711 1093.711    0.000        0.000  638.221  638.221    0.000        0.000    0.000    0.000    0.000
959.00   843.926 1058.138 1058.138    0.000        0.000  744.483  744.483    0.000        0.000   71.077   71.077    0.000
960.00   834.966 1063.779 1063.779    0.000        0.000  670.904  670.904    0.000        0.000   20.308   10.154   10.154
961.00   837.788  989.807  989.807    0.000        3.805  608.081  608.081    0.000        0.000   50.769   20.308   30.462
962.00  1005.424  904.331  904.331    0.000        1.902  643.278  643.278    0.000        0.000   40.616   40.616    0.000
963.00   976.284  929.470  929.470    0.000        0.000  563.079  563.079    0.000        0.000   30.462   30.462    0.000
964.00   856.646 1044.443 1044.443    0.000        0.000  549.246  549.246    0.000        0.000   30.462   30.462    0.000
965.00   858.693  984.036  984.036    0.000        0.000  543.055  543.055    0.000        0.000    0.000    0.000    0.000
966.00   872.512 1019.778 1019.778    0.000        0.000  550.540  550.540    0.000        0.000   10.154   10.154    0.000
967.00   839.034 1052.092 1052.092    0.000        0.000  482.448  482.448    0.000        0.000   10.154   10.154    0.000
968.00   825.314 1062.692 1062.692    0.000        0.000  687.454  687.454    0.000        0.000   10.154   10.154    0.000
969.00   805.700 1049.290 1049.290    0.000        0.000  570.125  570.125    0.000        0.000    0.000    0.000    0.000
970.00   851.739 1007.936 1007.936    0.000        0.000  549.498  549.498    0.000        0.000   30.462    0.000   30.462
971.00  1024.414  922.672  922.672    0.000        0.000  605.833  605.833    0.000        0.000   50.769    0.000   50.769
972.00   896.417 1000.400 1000.400    0.000        0.000  532.766  532.766    0.000        0.000   20.308   10.154   10.154
973.00   930.565  966.602  966.602    0.000        0.000  549.976  549.976    0.000        0.000   30.462    0.000   30.462
974.00  1054.527  952.162  952.162    0.000        0.000  648.720  648.720    0.000        0.000   40.616    0.000   40.616
975.00   918.733  990.140  990.140    0.000        1.902  563.508  563.508    0.000        0.000   10.154    0.000   10.154
976.00   975.296  968.866  968.866    0.000        0.000  483.397  483.397    0.000        0.000   20.308    0.000   20.308
977.00   884.233 1025.439 1025.439    0.000        0.000  630.519  630.519    0.000        0.000   71.077    0.000   71.077
978.00   914.430 1013.974 1013.974    0.000        0.000  586.372  586.372    0.000        0.000   30.462    0.000   30.462
979.00   731.101 1103.647 1103.647    0.000        0.000  645.822  645.822    0.000        0.000   10.154    0.000   10.154
980.00   864.232 1000.682 1000.682    0.000        0.000  639.553  639.553    0.000        0.000   81.231    0.000   81.231
981.00   877.846 1022.029 1022.029    0.000        0.000  608.167  608.167    0.000        0.000    0.000    0.000    0.000
982.00   803.190 1000.634 1000.634    0.000        0.000  462.471  462.471    0.000        0.000  101.539   60.923   40.616
983.00   812.459 1067.662 1067.662    0.000        0.000  502.977  502.977    0.000        0.000   91.385   91.385    0.000
984.00   826.454 1062.374 1062.374    0.000        0.000  583.995  583.995    0.000        0.000   10.154    0.000   10.154
985.00  1012.986  893.534  893.534    0.000        0.000  623.694  623.694    0.000        0.000   20.308    0.000   20.308
986.00   877.216  986.407  986.407    0.000        0.000  522.171  522.171    0.000        0.000    0.000    0.000    0.000
987.00   910.959  961.828  961.828    0.000        0.000  505.094  505.094    0.000        0.000   20.308    0.000   20.308
988.00   873.121 1021.551 1021.551    0.000        0.000  524.719  524.719    0.000        0.000    0.000    0.000    0.000
989.00   924.939  971.372  971.372    0.000        0.000  554.208  554.208    0.000        0.000    0.000    0.000    0.000
990.00   909.401  998.814  998.814    0.000        0.000  517.941  517.941    0.000        0.000    0.000    0.000    0.000
991.00   993.842 1000.766 1000.766    0.000        0.000  668.723  668.723    0.000        0.000    0.000    0.000    0.000
992.00   983.942  960.142  960.142    0.000        0.000  645.512  645.512    0.000        0.000    0.000    0.000    0.000
993.00   919.750 1092.998 1092.998    0.000        0.000  647.553  647.553    0.000        0.000   10.154    0.000   10.154
994.00   985.416 1013.833 1013.833    0.000        0.000  684.386  676.777    7.609        0.000   40.616    0.000   40.616
995.00   929.573 1024.927 1024.927    0.000        0.000  590.522  590.522    0.000        0.000   40.616    0.000   40.616
996.00   815.567  997.859  997.859    0.000        0.000  677.116  677.116    0.000        0.000   10.154    0.000   10.154
997.00   960.699  918.486  918.486    0.000        0.000  559.702  552.092    7.609        0.000   10.154    0.000   10.154
998.00   826.279 1045.903 1045.903    0.000        0.000  658.096  658.096    0.000        0.000   20.308    0.000   20.308
999.00   933.375  993.156  993.156    0.000        0.000  667.661  667.661    0.000        0.000   40.616    0.000   40.616
1000.00  1066.705  969.455  969.455    0.000        0.000  593.461  593.461    0.000        0.000   81.231    0.000   81.231
1001.00  1073.970  882.050  882.050    0.000        0.000  621.314  621.314    0.000        0.000  121.847    0.000  121.847
1002.00   961.883  943.931  943.931    0.000        0.000  611.585  611.585    0.000        0.000   50.769    0.000   50.769
1003.00   932.645  957.915  957.915    0.000        0.000  616.170  616.170    0.000        0.000   50.769    0.000   50.769
1004.00   895.111 1059.742 1059.742    0.000        0.000  656.280  656.280    0.000        0.000   60.923   10.154   50.769
1005.00   931.553  989.879  989.879    0.000        0.000  712.971  712.971    0.000        0.000    0.000    0.000    0.000
1006.00   904.033  980.507  980.507    0.000        0.000  728.662  728.662    0.000        0.000   60.923    0.000   60.923
1007.00   957.350  977.646  977.646    0.000        0.000  692.992  692.992    0.000        0.000    0.000    0.000    0.000
1008.00   901.098 1021.405 1021.405    0.000        0.000  691.870  691.870    0.000        0.000   91.385   20.308   71.077
1009.00   915.417 1080.555 1080.555    0.000        0.000  705.613  705.613    0.000        0.000  101.539    0.000  101.539
1010.00   910.837 1041.185 1041.185    0.000        0.000  694.380  694.380    0.000        0.000   30.462   10.154   20.308
1011.00   931.763 1042.770 1042.770    0.000        0.000  660.086  660.086    0.000        0.000  101.539    0.000  101.539
1012.00   950.348  962.874  962.874    0.000        0.000  669.082  669.082    0.000        0.000   30.462   10.154   20.308
1013.00  1047.698  844.370  844.370    0.000        0.000  704.660  704.660    0.000        0.000   91.385   60.923   30.462
1014.00  1009.923  925.656  925.656    0.000        0.000  688.062  688.062    0.000        0.000   60.923    0.000   60.923
1015.00  1034.726  948.423  948.423    0.000        0.000  732.121  732.121    0.000        0.000   20.308   10.154   10.154
1016.00   997.426  924.786  924.786    0.000        0.000  681.582  681.582    0.000        0.000   60.923   10.154   50.769
1017.00   879.949 1058.889 1058.889    0.000        0.000  724.383  724.383    0.000        0.000  101.539   10.154   91.385
1018.00   939.527 1033.780 1033.780    0.000        0.000  758.748  758.748    0.000        0.000   91.385   10.154   81.231
1019.00   982.670  981.803  981.803    0.000        0.000  758.411  758.411    0.000        0.000  101.539   40.616   60.923
1020.00   857.924 1030.091 1030.091    0.000        0.000  674.667  674.667    0.000        0.000  142.154   60.923   81.231
1021.00   781.075 1079.017 1079.017    0.000        0.000  677.563  677.563    0.000        0.000   40.616   10.154   30.462
1022.00   873.696 1012.378 1012.378    0.000        5.707  776.872  776.872    0.000        0.000   60.923   10.154   50.769
1023.00   940.408  950.022  950.022    0.000        0.000  775.182  775.182    0.000        0.000   40.616   10.154   30.462
1024.00   871.823 1000.601 1000.601    0.000        0.000  721.099  721.099    0.000        0.000   91.385   10.154   81.231
1025.00   901.885  961.640  961.640    0.000        0.000  690.534  690.534    0.000        0.000   10.154    0.000   10.154
1026.00   904.276  921.755  921.755    0.000        0.000  760.266  760.266    0.000        0.000  132.000   60.923   71.077
1027.00   867.546  956.383  956.383    0.000        0.000  693.381  693.381    0.000        0.000  132.000   60.923   71.077
1028.00   812.690 1028.686 1028.686    0.000        0.000  759.789  759.789    0.000        0.000   81.231   50.769   30.462
1029.00   895.000  984.740  984.740    0.000        0.000  815.390  815.390    0.000        0.000  101.539   50.769   50.769
1030.00   881.966 1057.559 1057.559    0.000        0.000  910.896  910.896    0.000        0.000   40.616    0.000   40.616
1031.00   906.551 1042.285 1042.285    0.000        0.000  819.453  819.453    0.000        0.000   39.811   39.811    0.000
1032.00   777.922 1109.595 1109.595    0.000        0.000  904.580  904.580    0.000        0.000   60.923   10.154   50.769
1033.00   854.607 1032.255 1032.255    0.000        0.000  862.816  862.816    0.000        0.000   10.154    0.000   10.154
1034.00   827.696 1032.282 1032.282    0.000        0.000  745.118  745.118    0.000        0.000   10.154    0.000   10.154
1035.00   820.352 1096.127 1096.127    0.000        0.000  806.570  806.570    0.000        0.000    0.000    0.000    0.000
1036.00   929.164  941.751  941.751    0.000        0.000  863.454  863.454    0.000        0.000  121.847   30.462   91.385
1037.00   917.010 1044.115 1044.115    0.000        0.000  814.468  814.468    0.000        0.000  111.693   30.462   81.231
1038.00   812.255 1087.534 1087.534    0.000        0.000  813.428  813.428    0.000        0.000  172.515   50.769  121.746
1039.00   834.696 1115.593 1115.593    0.000        1.902  833.612  833.612    0.000        0.000  111.592   71.077   40.515
1040.00   890.788 1082.111 1082.111    0.000        0.000  893.878  893.878    0.000        0.000   40.616    0.000   40.616
1041.00   938.494  966.173  966.173    0.000        0.000  806.474  806.474    0.000        0.000   40.616    0.000   40.616
1042.00  1003.018  904.562  904.562    0.000        5.707  942.441  942.441    0.000        0.000  172.515    0.000  172.515
1043.00   937.140 1060.027 1060.027    0.000        0.000  862.291  862.291    0.000        0.000  172.616   20.308  152.308
1044.00   957.497  948.698  948.698    0.000        0.000  851.822  851.822    0.000        0.000  132.000   10.154  121.847
1045.00   874.092 1035.374 1035.374    0.000        0.000  781.749  781.749    0.000        0.000   60.923   10.154   50.769
1046.00   911.807 1016.549 1016.549    0.000        0.000  735.625  735.625    0.000        0.000   30.462    0.000   30.462
1047.00   909.028  976.367  976.367    0.000        3.805  815.725  783.386   32.339        0.000   81.231   10.154   71.077
1048.00   820.817 1087.860 1087.860    0.000        1.902  822.250  822.250    0.000        0.000   71.077    0.000   71.077
1049.00   827.509  976.746  976.746    0.000        0.000  818.057  814.253    3.805        0.000   60.923    0.000   60.923
1050.00   886.132  971.729  971.729    0.000        0.000  818.572  818.572    0.000        0.000   71.077    0.000   71.077
