# Supplementary material for: N-Glycans modulate tilting of HIV-1 envelope glycoprotein
Source: Nat Commun. 2026 Apr 15;17:5206. doi: 10.1038/s41467-026-71874-2 (PMC13254402; doi:10.1038/s41467-026-71874-2)
Supplement: Supplementary file 8 — Source Data [file 41467_2026_71874_MOESM8_ESM.zip › source_data/1_Main_Text_Figures/4_Figure_5/3_Raw_data/FULL_MPER/FULL_MPER.A.4.txt]

#ASA ANALYSIS
#SIM_TIME  ASA1.4 TotOccl1.4 ShldMem1.4 ShldGly1.4   ASA7.2 TotOccl7.2 ShldMem7.2 ShldGly7.2   ASA18.6 TotOccl18.6 ShldMem18.6 ShldGly18.6

  0.00  1496.061  351.412  351.412    0.000      125.334 1050.182 1044.475    5.707        0.000  717.906  556.451  161.454
  1.00  2076.775   81.684   81.684    0.000      460.996  937.931  930.322    7.609        0.000  858.148  482.454  375.694
  2.00  1993.956  173.793  173.793    0.000      310.593 1077.400  955.740  121.660        0.000  573.945  350.560  223.385
  3.00  1923.829  127.837  127.837    0.000      392.000 1051.930 1031.005   20.925        0.000  863.474  449.886  413.588
  4.00  1986.273  125.059  125.059    0.000      370.073  957.259  957.259    0.000        0.000  613.854  259.980  353.874
  5.00  1948.600  166.527  166.527    0.000      326.630 1124.981 1124.981    0.000        0.000  885.487  592.234  293.253
  6.00  1934.859  214.671  214.671    0.000      268.000 1198.794 1059.926  138.868        0.000  655.272  270.534  384.739
  7.00  1897.918  125.510  125.510    0.000      343.354 1046.612 1035.198   11.414        0.000  706.239  423.241  282.998
  8.00  1914.834   73.833   73.833    0.000      362.503  815.156  815.156    0.000        0.000  412.283  260.882  151.401
  9.00  1959.849  157.568  157.568    0.000      223.558 1082.740 1082.740    0.000        0.000  492.907  381.819  111.088
 10.00  1921.748  129.594  129.594    0.000      326.153  958.412  950.803    7.609        0.000  362.217  200.763  161.454
 11.00  1791.651  142.442  142.442    0.000      201.123  891.319  879.905   11.414        0.000  191.112   39.811  151.300
 12.00  1831.758  213.421  213.421    0.000      232.244 1002.469  963.347   39.122        0.000  262.692   80.426  182.266
 13.00  1703.670  207.929  207.929    0.000      109.161  918.262  918.262    0.000        0.000  130.793   29.858  100.934
 14.00  1882.640  192.592  192.592    0.000      116.082  942.985  809.357  133.628        0.000  140.847   49.764   91.083
 15.00  1866.715  103.520  103.520    0.000       77.820  864.780  733.739  131.041        0.000  161.254   19.906  141.348
 16.00  1819.628  210.728  210.728    0.000      117.380  995.593  989.887    5.707        0.000  452.797  341.406  111.390
 17.00  1739.294  269.834  269.834    0.000      115.954 1073.498 1060.182   13.316        0.000  392.776  201.264  191.513
 18.00  1979.663  171.634  171.634    0.000      103.066  987.589  875.789  111.801        0.000  392.577  291.240  101.337
 19.00  1743.274  160.771  133.152   27.619       77.562  869.289  664.493  204.796        0.000  583.288  260.178  323.110
 20.00  1882.818  132.301   47.762   84.539       43.753 1040.860  791.409  249.451        0.000  452.997  291.038  161.958
 21.00  1981.978  219.345  192.713   26.632       49.027  930.018  718.352  211.666        0.000  121.545   91.184   30.361
 22.00  1948.042  227.550  227.550    0.000       35.927 1224.477 1180.898   43.579        0.000  534.531  200.764  333.768
 23.00  1872.264  144.592  144.592    0.000      190.012  879.388  858.463   20.925        0.000  211.217  100.230  110.987
 24.00  1809.101   91.357   91.357    0.000      132.425  951.636  888.168   63.467        0.000  694.278  482.658  211.620
 25.00  1671.979  228.005  228.005    0.000      152.960  958.543  950.933    7.609        0.000 1013.165  913.034  100.130
 26.00  1790.639  159.386  159.386    0.000      141.199  984.139  984.139    0.000        0.000  392.477  352.566   39.912
 27.00  1792.657  182.069  182.069    0.000      148.244 1025.389 1025.389    0.000        0.000  442.341  281.891  160.450
 28.00  1748.158  263.663  263.663    0.000      218.712 1099.571 1095.854    3.718        0.000  733.587  683.120   50.467
 29.00  1731.893  210.520  210.520    0.000      216.944  963.169  932.732   30.437        0.000  231.525  150.797   80.727
 30.00  1801.583  191.858  191.858    0.000      113.099 1173.287 1143.023   30.264        0.000  752.988  521.362  231.626
 31.00  1669.109  127.745  127.745    0.000      130.261  926.293  926.293    0.000        0.000  541.566  380.616  160.950
 32.00  1690.381  113.630  113.630    0.000      173.800  979.597  882.580   97.017        0.000  572.530  270.230  302.299
 33.00  1682.758  129.826  129.826    0.000      135.150 1105.481 1030.081   75.400        0.000  723.930  461.741  262.189
 34.00  1737.577  140.080  140.080    0.000      152.744 1004.507  966.461   38.046        0.000  993.761  641.398  352.363
 35.00  1678.503  292.505  292.505    0.000      144.185 1198.929 1191.320    7.609        0.000  541.066  360.510  180.556
 36.00  1793.836  138.202  138.202    0.000      122.698  998.086  992.379    5.707        0.000  453.498  271.938  181.560
 37.00  1955.642   99.905   99.905    0.000      220.706  983.765  983.765    0.000        0.000  624.704  523.971  100.733
 38.00  1707.605  175.663  175.663    0.000      217.035 1012.272 1012.272    0.000        0.000  564.286  422.737  141.550
 39.00  1733.895  199.107  199.107    0.000      194.593  961.878  961.878    0.000        0.000  785.159  714.384   70.775
 40.00  1777.830  134.753  134.753    0.000      269.349  844.138  844.138    0.000        0.000  621.588  440.532  181.057
 41.00  1791.371  138.518  138.518    0.000      205.621 1015.748 1015.748    0.000        0.000  825.072  561.978  263.094
 42.00  1555.997  253.276  253.276    0.000      256.378  929.125  929.125    0.000        0.000  893.928  793.095  100.833
 43.00  1542.695  287.886  287.886    0.000      196.975  809.553  809.553    0.000        0.000  441.736  441.736    0.000
 44.00  1592.680  210.247  210.247    0.000      245.137  889.980  889.980    0.000        0.000  602.595  602.595    0.000
 45.00  1631.884  235.353  235.353    0.000      260.137  902.992  902.992    0.000        0.000  944.103  802.956  141.146
 46.00  1662.654  203.322  203.322    0.000      252.485  894.511  894.511    0.000        0.000  801.042  619.784  181.258
 47.00  1607.260  226.962  226.962    0.000      224.986  889.899  792.284   97.615        0.000  543.580  331.256  212.324
 48.00  1574.760  315.845  315.845    0.000      204.150 1031.360 1025.653    5.707        0.000  935.157  742.435  192.722
 49.00  1484.844  321.924  321.924    0.000      196.153  962.654  955.045    7.609        0.000  504.070  382.325  121.746
 50.00  1462.216  313.629  313.629    0.000      173.929  939.178  837.193  101.985        0.000  762.237  419.423  342.815
 51.00  1527.121  272.882  272.882    0.000      148.595 1024.737  958.418   66.319        0.000  431.584  169.901  261.683
 52.00  1563.942  229.358  229.358    0.000      122.610  951.116  911.168   39.948        0.000  442.845  180.658  262.187
 53.00  1493.412  292.504  292.504    0.000      208.603 1024.171 1024.171    0.000        0.000  472.403  300.190  172.213
 54.00  1538.764  248.163  248.163    0.000      171.768 1030.611 1030.611    0.000        0.000  494.015  200.561  293.455
 55.00  1670.245  237.345  237.345    0.000      239.383  943.368  943.368    0.000        0.000  521.965  441.439   80.526
 56.00  1648.966  227.447  227.447    0.000      284.689  965.499  965.499    0.000        0.000  613.146  532.721   80.425
 57.00  1626.613  254.574  254.574    0.000      256.376  952.794  937.576   15.218        0.000  501.357  369.759  131.597
 58.00  1602.778  316.090  316.090    0.000      152.399  922.024  922.024    0.000        0.000  330.352  289.737   40.616
 59.00  1592.617  334.343  334.343    0.000      181.583 1019.419 1019.419    0.000        0.000  583.893  290.942  292.951
 60.00  1593.958  296.171  296.171    0.000      239.733  852.616  852.616    0.000        0.000  541.969  370.663  171.306
 61.00  1585.139  317.672  317.672    0.000      216.603 1005.058 1005.058    0.000        0.000  644.111  553.331   90.780
 62.00  1687.277  176.119  176.119    0.000      227.454  834.123  834.123    0.000        0.000  492.710  462.248   30.462
 63.00  1699.369  237.508  237.508    0.000      173.801  999.176  999.176    0.000        0.000  494.017  403.438   90.579
 64.00  1772.148  279.630  279.630    0.000      233.291 1019.501 1019.501    0.000        0.000  571.826  451.189  120.637
 65.00  1685.316  266.863  266.863    0.000      151.924  893.266  893.266    0.000        0.000  351.862  271.437   80.425
 66.00  1624.892  335.861  335.861    0.000      108.431  984.830  984.830    0.000        0.000  462.547  412.281   50.265
 67.00  1626.857  296.214  296.214    0.000      254.816  797.420  797.420    0.000        0.000  362.822  281.994   80.828
 68.00  1666.385  364.796  364.796    0.000      266.796 1121.751 1121.751    0.000        0.000  554.437  443.248  111.189
 69.00  1739.770  294.094  294.094    0.000      192.132 1126.623 1126.623    0.000        0.000  773.594  602.287  171.307
 70.00  1563.792  331.322  331.322    0.000      206.312  864.473  858.766    5.707        0.000  604.400  503.466  100.934
 71.00  1645.761  283.588  283.588    0.000      168.044  892.536  886.830    5.707        0.000  483.662  261.384  222.278
 72.00  1692.573  215.332  215.332    0.000      196.672  853.002  837.784   15.218        0.000  622.593  491.499  131.094
 73.00  1640.193  263.304  263.304    0.000      137.008  876.518  849.885   26.632        0.000  391.571  220.266  171.306
 74.00  1701.634  174.236  174.236    0.000      134.802  961.314  898.538   62.776        0.000  706.040  412.081  293.960
 75.00  1771.000  118.151  118.151    0.000      198.614  903.646  903.646    0.000        0.000  554.239  310.948  243.291
 76.00  1734.147  199.061  199.061    0.000      174.921  924.644  915.133    9.511        0.000  504.574  352.266  152.308
 77.00  1734.292  324.323  324.323    0.000      160.438 1074.620 1074.620    0.000        0.000  614.756  422.941  191.815
 78.00  1641.829  361.260  361.260    0.000      124.551  988.071  917.729   70.342        0.000  573.835  352.163  221.672
 79.00  1526.421  277.153  277.153    0.000      161.604  912.547  903.035    9.511        0.000  531.815  360.408  171.407
 80.00  1718.913  289.734  289.734    0.000      149.886  967.846  880.949   86.897        0.000  613.852  371.368  242.484
 81.00  1717.657  243.489  243.489    0.000      158.835  912.621  846.258   66.363        0.000  602.593  360.510  242.083
 82.00  1588.754  296.857  296.857    0.000      137.433  985.810  970.592   15.218        0.000  875.931  613.644  262.288
 83.00  1604.969  315.413  315.413    0.000      223.864 1002.812 1002.812    0.000        0.000  675.074  462.951  212.123
 84.00  1598.230  376.999  376.999    0.000      212.316 1055.762 1055.762    0.000        0.000  725.943  503.062  222.881
 85.00  1713.990  263.730  263.730    0.000      191.092  998.094  998.094    0.000        0.000  675.175  594.448   80.727
 86.00  1745.934  306.860  306.860    0.000      246.644  973.675  973.675    0.000        0.000  716.697  161.152  555.545
 87.00  1828.874  217.299  217.299    0.000      202.112  922.922  922.922    0.000        0.000  743.135  683.317   59.817
 88.00  1684.588  268.916  268.916    0.000      327.625  899.099  899.099    0.000        0.000  420.529  360.812   59.717
 89.00  1723.491  288.941  288.941    0.000      245.223  830.956  825.249    5.707        0.000  411.277  160.149  251.128
 90.00  1742.656  271.971  271.971    0.000      177.774 1175.792  961.365  214.427        0.000  655.976  210.516  445.461
 91.00  1665.108  342.491  342.491    0.000      275.310  968.096  968.096    0.000        0.000  563.484  402.029  161.455
 92.00  1883.633  242.730  242.730    0.000      351.573  811.139  811.139    0.000        0.000  462.755  252.941  209.813
 93.00  1728.224  282.764  282.764    0.000      161.342  836.626  827.114    9.511        0.000  461.239  170.903  290.336
 94.00  1621.672  316.615  316.615    0.000      160.829  834.189  828.482    5.707        0.000  522.665  281.789  240.876
 95.00  1760.464  257.771  257.771    0.000      232.599  757.071  757.071    0.000        0.000  380.716  260.277  120.439
 96.00  1644.646  354.305  354.305    0.000      125.248  991.656  957.762   33.893        0.000  484.566  130.590  353.976
 97.00  1740.373  166.554  166.554    0.000      184.910  851.283  851.283    0.000        0.000  592.534  231.121  361.413
 98.00  1839.511  129.036  129.036    0.000      288.279  804.709  804.709    0.000        0.000  561.569  471.593   89.976
 99.00  1853.548  122.245  122.245    0.000      254.244  890.750  890.750    0.000        0.000  602.387  430.980  171.407
100.00  1792.643  163.243  163.243    0.000      138.519  973.372  973.372    0.000        0.000  543.473  241.677  301.795
101.00  1789.676  156.419  156.419    0.000      170.601  914.615  914.615    0.000        0.000  472.799  432.687   40.112
102.00  1744.512  296.419  296.419    0.000      113.532  882.285  882.285    0.000        0.000  371.769  291.543   80.226
103.00  1721.332  271.464  271.464    0.000      168.739  966.644  966.644    0.000        0.000  623.697  583.585   40.112
104.00  1770.248  255.667  255.667    0.000      179.030  919.331  919.331    0.000        0.000  634.256  614.049   20.207
105.00  1638.831  365.623  365.623    0.000      120.579 1027.968 1027.968    0.000        0.000  643.305  432.388  210.916
106.00  1626.443  286.048  286.048    0.000      108.864  989.137  989.137    0.000        0.000  541.465  381.819  159.646
107.00  1775.817  254.963  254.963    0.000       43.623  941.551  941.551    0.000        0.000  350.656  260.479   90.177
108.00  1746.708  327.892  327.892    0.000       55.122 1021.409 1004.288   17.121        0.000  787.574  444.254  343.320
109.00  1618.352  378.991  378.991    0.000       27.539  986.900  926.287   60.613        0.000  321.702  180.655  141.046
110.00  1550.874  371.992  371.992    0.000      149.806  849.638  849.638    0.000        0.000  543.273  382.321  160.952
111.00  1648.767  324.190  324.190    0.000       29.486  957.114  957.114    0.000        0.000  605.306  433.798  171.508
112.00  1690.456  254.680  254.680    0.000       58.538  957.403  957.403    0.000        0.000  734.283  553.528  180.755
113.00  1798.059  208.649  208.649    0.000      118.892  928.962  928.962    0.000        0.000  672.759  481.748  191.011
114.00  1895.181  169.499  169.499    0.000      148.378  909.039  909.039    0.000        0.000  542.570  442.039  100.531
115.00  1691.516  264.139  264.139    0.000      182.058  926.683  926.683    0.000        0.000  732.779  491.804  240.975
116.00  1773.509  212.248  212.248    0.000      186.944  927.629  908.606   19.023        0.000  654.968  484.364  170.603
117.00  1779.499  252.908  252.908    0.000      149.331  972.200  947.470   24.730        0.000  795.813  454.206  341.607
118.00  1766.650  241.547  241.547    0.000      272.152  942.146  926.928   15.218        0.000  925.899  674.671  251.228
119.00  1834.641  274.366  274.366    0.000      297.839  908.720  901.111    7.609        0.000 1095.799  804.758  291.041
120.00  1874.313  240.456  240.456    0.000      299.001  911.839  906.132    5.707        0.000  953.446  593.038  360.408
121.00  1866.628  242.125  242.125    0.000      260.264  946.300  946.300    0.000        0.000  654.164  482.757  171.407
122.00  1794.854  272.320  272.320    0.000      231.386  916.876  895.951   20.925        0.000  593.039  422.034  171.005
123.00  1794.230  293.768  293.768    0.000      198.831  923.007  911.593   11.414        0.000  777.823  505.378  272.445
124.00  1789.891  261.992  261.992    0.000      201.427  923.980  923.980    0.000        0.000  794.903  694.070  100.833
125.00  1711.220  291.372  291.372    0.000      137.264 1004.153 1004.153    0.000        0.000  783.647  623.299  160.348
126.00  1744.703  257.898  257.898    0.000      203.716  897.627  897.627    0.000        0.000  662.806  511.906  150.900
127.00  1794.656  214.961  214.961    0.000      193.948  872.928  843.702   29.226        0.000  551.318  411.476  139.842
128.00  1853.878  228.165  228.165    0.000      147.207  894.669  879.712   14.958        0.000  773.088  552.320  220.768
129.00  1830.876  186.205  186.205    0.000      160.916  916.526  914.623    1.902        0.000  674.973  534.128  140.845
130.00  1863.133  196.373  196.373    0.000      216.771  925.929  920.266    5.664        0.000  945.099  784.045  161.054
131.00  1856.179   99.263   99.263    0.000      228.653  869.874  845.535   24.339        0.000  451.591  280.585  171.005
132.00  1908.031   69.620   69.620    0.000      159.401  889.586  885.781    3.805        0.000  633.553  532.215  101.338
133.00  1740.135  264.414  264.414    0.000      191.174  928.396  928.396    0.000        0.000  876.643  695.885  180.758
134.00  1801.380  206.469  206.469    0.000      195.501  828.066  828.066    0.000        0.000  674.773  494.217  180.556
135.00  1752.244  183.369  183.369    0.000      167.401  811.289  805.582    5.707        0.000  592.837  411.778  181.059
136.00  1836.732  237.250  237.250    0.000      259.566  905.021  905.021    0.000        0.000  662.405  521.962  140.443
137.00  1815.651  215.888  215.888    0.000      140.420  923.076  923.076    0.000        0.000  723.123  492.603  230.519
138.00  1920.044  132.508  132.508    0.000      291.653  892.009  882.498    9.511        0.000  673.468  493.414  180.054
139.00  1784.841  187.732  187.732    0.000      209.554  840.674  825.932   14.742        0.000  520.956  400.720  120.236
140.00  1733.489  264.048  264.048    0.000      208.210  935.414  933.512    1.902        0.000  571.426  421.331  150.094
141.00  1885.648  160.564  160.564    0.000      270.905  943.139  943.139    0.000        0.000  623.702  512.815  110.887
142.00  1599.571  289.116  289.116    0.000      216.863  968.274  968.274    0.000        0.000  694.079  563.486  130.593
143.00  1657.291  283.674  283.674    0.000      213.531 1070.161 1070.161    0.000        0.000  655.274  463.356  191.918
144.00  1822.221  246.811  246.811    0.000      184.823 1049.856 1049.856    0.000        0.000  745.251  524.681  220.571
145.00  1733.613  322.936  322.936    0.000      160.310  977.261  977.261    0.000        0.000  724.538  613.649  110.888
146.00  1694.210  315.895  315.895    0.000      151.449  929.831  927.928    1.902        0.000  511.709  481.650   30.059
147.00  1730.375  284.756  284.756    0.000      157.113 1101.819 1101.819    0.000        0.000  714.382  583.790  130.592
148.00  1714.104  303.133  303.133    0.000      162.344 1041.295 1041.295    0.000        0.000  624.510  422.639  201.871
149.00  1684.791  375.684  375.684    0.000      174.315  875.893  875.893    0.000        0.000  554.136  404.442  149.694
150.00  1670.209  335.309  335.309    0.000      134.758 1066.324 1064.421    1.902        0.000  511.910  422.134   89.776
151.00  1754.588  307.763  307.763    0.000      194.676  954.971  954.971    0.000        0.000  654.771  533.729  121.042
152.00  1670.112  340.552  340.552    0.000      144.570 1004.148 1000.517    3.632        0.000  572.729  512.811   59.918
153.00  1607.746  336.758  336.758    0.000      177.156  883.417  858.687   24.730        0.000  594.550  442.946  151.604
154.00  1720.796  309.561  309.561    0.000      231.765  900.481  900.481    0.000        0.000  712.976  541.365  171.611
155.00  1658.352  353.429  353.429    0.000      244.093  864.783  864.783    0.000        0.000  663.418  542.778  120.640
156.00  1783.395  211.292  211.292    0.000      292.510 1123.303 1123.303    0.000        0.000 1009.047  704.431  304.616
157.00  1663.162  293.138  293.138    0.000      228.311 1032.261 1032.261    0.000        0.000  825.676  694.681  130.995
158.00  1519.590  389.131  389.131    0.000      156.075 1131.358 1131.358    0.000        0.000  918.568  797.325  121.243
159.00  1477.616  413.753  413.753    0.000      125.849 1108.702 1108.702    0.000        0.000  684.728  613.651   71.077
160.00  1508.020  415.278  415.278    0.000      214.782 1110.685 1103.076    7.609        0.000  653.664  421.533  232.131
161.00  1563.191  412.604  412.604    0.000      164.761 1029.802 1003.170   26.632        0.000  675.080  310.143  364.936
162.00  1596.080  314.674  314.674    0.000      174.706  928.160  911.039   17.121        0.000  553.235  340.004  213.232
163.00  1589.911  329.926  329.926    0.000      152.266 1035.253 1035.253    0.000        0.000  684.227  481.752  202.474
164.00  1694.159  414.539  414.539    0.000      190.398 1042.591 1042.591    0.000        0.000  754.601  744.447   10.154
165.00  1632.901  345.789  345.789    0.000      232.813  968.019  962.312    5.707        0.000  835.230  672.768  162.462
166.00  1683.545  283.197  283.197    0.000      250.623  866.464  860.757    5.707        0.000  745.451  613.450  132.000
167.00  1695.596  288.040  288.040    0.000      258.880 1017.432 1017.432    0.000        0.000  949.331  776.715  172.616
168.00  1745.251  210.510  194.869   15.641      215.822 1042.931  915.521  127.410        0.000  898.261  593.846  304.415
169.00  1808.955  281.670  281.670    0.000      269.084 1120.032  988.774  131.258        0.000 1027.851  672.465  355.386
170.00  1602.394  287.224  287.224    0.000      174.921 1064.863 1062.960    1.902        0.000  686.240  473.109  213.131
171.00  1669.094  306.520  306.520    0.000      250.753 1118.726 1118.726    0.000        0.000  757.314  706.544   50.769
172.00  1757.051  213.466  213.466    0.000      215.349 1159.309 1153.602    5.707        0.000  858.950  636.068  222.881
173.00  1710.759  317.166  317.166    0.000      317.375 1208.738 1208.738    0.000        0.000 1067.759  925.604  142.154
174.00  1681.464  358.486  358.486    0.000      234.017 1092.480 1092.480    0.000        0.000  654.164  441.437  212.728
175.00  1776.763  276.079  276.079    0.000      316.245 1210.843 1210.843    0.000        0.000 1070.069  897.453  172.616
176.00  1670.251  310.263  310.263    0.000      245.517 1036.193 1036.193    0.000        0.000  734.993  602.993  132.000
177.00  1694.890  322.430  322.430    0.000      256.156 1116.998 1116.998    0.000        0.000  845.177  693.272  151.905
178.00  1812.360  324.338  324.338    0.000      263.512 1049.498 1049.498    0.000        0.000  803.858  662.309  141.550
179.00  1768.411  246.721  246.721    0.000      341.632 1064.391 1064.391    0.000        0.000 1069.168  855.937  213.231
180.00  1674.004  216.859  216.859    0.000      246.260 1050.879 1033.758   17.121        0.000  644.918  421.633  223.285
181.00  1762.180  301.522  301.522    0.000      238.255 1115.147 1115.147    0.000        0.000  979.495  786.571  192.924
182.00  1693.653  276.643  276.643    0.000      332.022 1078.125 1078.125    0.000        0.000 1067.857  966.318  101.539
183.00  1658.683  329.663  329.663    0.000      278.768 1151.081 1151.081    0.000        0.000 1016.484 1016.484    0.000
184.00  1840.429  217.195  217.195    0.000      317.206 1092.905 1092.905    0.000        0.000  947.624  917.162   30.462
185.00  1901.547  199.134  199.134    0.000      307.649 1021.521 1021.521    0.000        0.000  876.342  805.265   71.077
186.00  1716.504  345.953  345.953    0.000      332.547  925.127  777.009  148.118        0.000  814.718  520.457  294.261
187.00  1758.093  332.237  332.237    0.000      224.594 1085.127  922.313  162.815        0.000  886.898  633.252  253.645
188.00  1738.358  338.404  338.404    0.000      351.313  985.310  833.126  152.184        0.000  827.288  542.980  284.309
189.00  1663.308  312.106  312.106    0.000      270.559 1165.415 1104.541   60.873        0.000  887.004  683.927  203.078
190.00  1687.552  333.972  333.972    0.000      258.577 1104.578  999.995  104.583        0.000  826.883  502.362  324.521
191.00  1690.786  339.932  339.932    0.000      118.545 1060.588 1035.858   24.730        0.000  847.997  726.150  121.847
192.00  1713.415  373.497  373.497    0.000      310.545  957.077  945.664   11.414        0.000  775.912  715.190   60.722
193.00  1626.884  258.794  258.794    0.000      207.687  978.715  901.112   77.603        0.000  695.079  462.649  232.431
194.00  1676.540  324.048  324.048    0.000      244.356 1130.943 1043.829   87.114        0.000  947.218  755.302  191.916
195.00  1757.347  375.414  375.414    0.000      124.078 1238.655 1162.606   76.048        0.000  836.134  511.613  324.521
196.00  1739.793  360.261  360.261    0.000      278.595 1143.879 1128.661   15.218        0.000 1089.976  947.822  142.154
197.00  1640.419  327.313  327.313    0.000      167.314 1188.470 1131.401   57.069        0.000  948.226  785.764  162.462
198.00  1613.468  276.862  276.862    0.000      301.510 1077.435 1041.291   36.144        0.000  938.074  663.919  274.155
199.00  1634.179  263.440  263.440    0.000      356.151 1036.551  931.924  104.626        0.000  899.266  594.650  304.616
200.00  1772.714  324.221  324.221    0.000      278.549 1084.675  945.807  138.868        0.000  756.615  380.921  375.694
201.00  1596.190  282.886  282.886    0.000      153.001 1042.849  959.583   83.266        0.000  746.556  482.858  263.699
202.00  1640.194  274.184  274.184    0.000      267.444 1210.292 1210.292    0.000        0.000  928.620  705.638  222.982
203.00  1790.833  180.262  180.262    0.000      489.359  982.000  980.098    1.902        0.000  755.509  613.355  142.154
204.00  1605.552  319.322  319.322    0.000      272.498 1166.096 1145.171   20.925        0.000  839.047  615.662  223.385
205.00  1707.173  325.417  325.417    0.000      276.085 1206.717 1105.896  100.822        0.000 1048.761  642.606  406.155
206.00  1693.435  356.360  356.360    0.000      377.769 1163.034 1066.364   96.669        0.000 1209.009  854.026  354.983
207.00  1616.919  331.608  331.608    0.000      415.904 1101.125 1085.906   15.218        0.000 1079.217  916.856  162.361
208.00  1684.658  330.862  330.862    0.000      332.549 1065.329 1059.623    5.707        0.000 1436.308 1183.167  253.141
209.00  1588.531  362.466  362.466    0.000      476.038 1093.937 1052.086   41.851        0.000 1179.445  925.598  253.847
210.00  1567.809  385.199  385.199    0.000      458.956 1127.510 1114.194   13.316        0.000 1509.503 1204.887  304.616
211.00  1660.824  312.781  312.781    0.000      414.169 1161.608 1017.033  144.574        0.000 1068.061  712.675  355.386
212.00  1607.017  394.719  394.719    0.000      449.750 1106.401  935.195  171.207        0.000 1048.458  855.534  192.924
213.00  1627.304  309.147  309.147    0.000      367.223  904.414  824.517   79.896       10.154  612.040  390.569  221.470
214.00  1598.308  253.035  253.035    0.000      437.614 1039.241 1018.315   20.925        0.000 1540.154 1277.363  262.791
215.00  1697.946  346.960  346.960    0.000      388.668 1151.427 1075.509   75.918        0.000 1120.644  633.761  486.882
216.00  1781.589  250.456  250.456    0.000      454.814  940.994  812.290  128.704       40.616 1648.132 1283.903  364.229
217.00  1853.647  264.270  264.270    0.000      557.014 1231.940 1095.279  136.661        0.000 1860.953 1506.978  353.975
218.00  1616.268  329.485  329.485    0.000      412.958 1174.985 1018.997  155.989        0.000 1543.585 1137.430  406.155
219.00  1596.308  373.836  373.836    0.000      408.811 1149.614 1016.453  133.161        0.000 1717.305 1351.765  365.540
220.00  1538.483  417.381  417.381    0.000      447.251 1106.626 1011.511   95.115        0.000 1403.141 1078.217  324.924
221.00  1519.695  438.837  438.837    0.000      268.350 1152.264 1066.661   85.603        0.000 1008.244  764.853  243.391
222.00  1575.470  549.203  549.203    0.000      325.891 1472.149 1331.379  140.770        0.000 1270.032 1046.646  223.385
223.00  1482.770  565.976  565.976    0.000      283.656 1413.664 1270.992  142.672        0.000 1331.158  867.197  463.962
224.00  1578.480  534.631  534.631    0.000      288.363 1328.659 1224.250  104.409        0.000 1268.021 1055.394  212.627
225.00  1544.495  459.632  459.632    0.000      317.855 1205.927 1118.639   87.288       19.906 1157.839  853.626  304.213
226.00  1461.538  485.194  485.194    0.000      324.986 1170.990 1051.145  119.845        0.000 1189.504  935.959  253.545
227.00  1522.879  505.577  503.041    2.537      363.678 1241.324 1133.414  107.909        0.000 1288.126 1116.417  171.709
228.00  1474.491  482.723  482.723    0.000      376.387 1129.746 1032.859   96.887        0.000  986.426  783.954  202.473
229.00  1480.666  493.518  493.518    0.000      452.742 1077.609  984.397   93.213       20.308 1047.955  794.410  253.545
230.00  1574.628  453.555  453.555    0.000      421.183 1133.202 1104.668   28.534       30.462 1147.380  812.605  334.776
231.00  1465.492  514.312  514.312    0.000      352.570 1157.631 1094.855   62.776        0.000  957.071  552.726  404.346
232.00  1462.739  500.878  500.878    0.000      355.990 1318.489 1234.875   83.614        0.000 1157.734  884.284  273.449
233.00  1614.921  434.925  434.925    0.000      429.745 1383.478 1235.098  148.379       30.462 1167.383  923.690  243.693
234.00  1492.819  429.096  429.096    0.000      386.814 1163.037 1134.502   28.535       10.154 1057.604  835.025  222.579
235.00  1631.666  401.633  401.633    0.000      594.028 1113.055 1069.302   43.753       20.308 1321.602 1047.850  273.752
236.00  1688.966  340.292  340.292    0.000      638.371 1156.891 1096.191   60.699       10.154 1441.535 1137.725  303.810
237.00  1653.217  318.352  318.352    0.000      602.978 1060.267 1008.905   51.362        0.000 1158.842  885.191  273.651
238.00  1671.371  347.041  347.041    0.000      538.427 1237.911 1188.451   49.460        0.000 1500.753 1165.977  334.776
239.00  1557.376  377.644  377.644    0.000      576.774 1099.177 1040.206   58.971        0.000 1167.184  933.645  233.539
240.00  1539.238  408.684  408.684    0.000      435.097 1037.831  965.544   72.287        0.000 1186.889  841.859  345.030
241.00  1509.041  387.053  387.053    0.000      485.037  960.618  873.112   87.506       10.154  914.848  681.711  233.136
242.00  1542.357  433.927  433.927    0.000      447.595 1157.325 1052.698  104.626       20.308 1018.194  774.501  243.693
243.00  1564.871  447.304  447.304    0.000      338.471 1219.322 1088.194  131.128       10.154 1410.977 1076.403  334.574
244.00  1625.165  338.144  338.144    0.000      465.322 1148.814 1023.306  125.508       40.616 1138.534  833.917  304.616
245.00  1638.472  343.553  343.553    0.000      509.899  965.415  862.691  102.724        0.000 1472.705 1209.208  263.497
246.00  1568.292  370.338  370.338    0.000      396.667 1077.699  973.116  104.583        0.000 1118.829  855.433  263.396
247.00  1684.247  334.752  334.752    0.000      498.954 1021.150 1002.127   19.023        0.000 1526.290 1424.751  101.539
248.00  1538.459  470.985  470.985    0.000      448.417 1076.014 1017.042   58.971       60.923 1008.747  806.072  202.674
249.00  1388.699  466.064  466.064    0.000      374.575 1061.310  983.315   77.994       10.154  744.546  572.031  172.515
250.00  1519.842  481.027  481.027    0.000      450.321 1108.949 1044.271   64.678        0.000  784.456  561.675  222.781
251.00  1564.378  420.391  420.391    0.000      429.784 1125.200 1081.447   43.753        0.000 1005.528  762.439  243.089
252.00  1584.564  410.542  410.542    0.000      324.898 1188.104 1178.593    9.511        0.000  977.580  845.680  131.900
253.00  1545.199  350.672  350.672    0.000      348.979 1067.962 1043.233   24.730       20.308 1594.652 1391.574  203.078
254.00  1599.644  328.271  328.271    0.000      334.243 1091.180 1032.209   58.971       10.154 1611.238 1408.160  203.078
255.00  1656.702  341.639  341.639    0.000      321.912 1034.582  975.611   58.971       30.462 1260.979  997.684  263.295
256.00  1613.477  307.239  307.239    0.000      416.897 1045.966  918.816  127.150       40.616 1390.977 1096.816  294.160
257.00  1682.606  370.477  370.477    0.000      467.054 1051.718 1004.161   47.557       20.308  908.417  654.671  253.746
258.00  1653.989  371.282  371.282    0.000      554.346  994.850  970.120   24.730       30.462 1048.056  895.748  152.308
259.00  1661.747  353.848  353.848    0.000      411.407 1089.831  985.422  104.409        9.953 1039.007  775.208  263.799
260.00  1646.230  351.033  351.033    0.000      367.359 1188.611 1074.560  114.051       20.308 1129.587  825.575  304.012
261.00  1607.563  455.823  455.823    0.000      406.739 1082.273 1044.227   38.046        0.000 1389.867 1187.394  202.473
262.00  1666.846  398.228  398.228    0.000      321.788 1159.150 1121.104   38.046        0.000 1600.888 1367.752  233.136
263.00  1627.229  426.008  426.008    0.000      415.391 1084.000 1059.271   24.730       40.616 1459.839 1175.631  284.208
264.00  1595.631  384.419  384.419    0.000      365.309 1247.863 1135.801  112.062        0.000 1635.865 1312.856  323.009
265.00  1654.079  273.656  273.656    0.000      330.682 1182.058 1041.332  140.727        0.000 1153.712  749.673  404.039
266.00  1764.157  282.843  282.843    0.000      433.884  853.326  722.111  131.215        0.000 1122.751  991.154  131.597
267.00  1793.065  229.408  229.408    0.000      347.940 1131.300 1131.300    0.000       29.858 1345.426 1163.967  181.460
268.00  1706.769  179.475  179.475    0.000      374.175  973.327  973.327    0.000        0.000 1436.305 1264.697  171.608
269.00  1550.249  350.794  350.794    0.000      174.013 1226.115 1176.656   49.460        0.000 1094.298  771.088  323.211
270.00  1585.295  284.555  284.555    0.000      222.087 1194.839 1134.053   60.787        0.000 1257.860  924.294  333.566
271.00  1542.524  321.825  321.825    0.000      219.532 1264.885 1148.845  116.040        0.000 1217.548  843.265  374.283
272.00  1597.999  268.431  268.431    0.000      232.419 1048.169  953.055   95.115        0.000 1021.714  789.182  232.531
273.00  1707.520  197.104  197.104    0.000      445.514  976.187  976.187    0.000        0.000 1365.131 1072.181  292.951
274.00  1835.412  142.955  142.955    0.000      364.232 1138.612 1110.077   28.534        0.000 1323.109 1030.360  292.749
275.00  1678.910  189.628  189.628    0.000      301.383 1093.718 1093.718    0.000        0.000 1297.266 1135.409  161.857
276.00  1595.404  287.960  287.960    0.000      263.463 1222.812 1169.548   53.264        0.000 1255.648  933.243  322.404
277.00  1531.324  379.846  379.846    0.000      276.781 1381.666 1238.004  143.661        0.000 1690.256 1235.045  455.211
278.00  1612.884  329.996  329.996    0.000      324.508 1237.422 1108.152  129.270        0.000 1246.597  872.919  373.678
279.00  1634.605  289.724  289.724    0.000      264.329 1139.033 1008.209  130.824        0.000 1085.446  701.715  383.731
280.00  1541.130  275.460  275.460    0.000      216.466 1223.999 1108.350  115.649        0.000 1076.100  641.600  434.500
281.00  1732.893  257.467  257.467    0.000      307.389 1074.849  966.418  108.431        9.953 1551.628 1054.491  497.137
282.00  1677.369  298.571  298.571    0.000      365.966 1090.355  920.888  169.467        0.000 1346.728  922.381  424.347
283.00  1767.345  198.136  198.136    0.000      473.749  984.169  874.836  109.333        0.000 1175.525  771.486  404.039
284.00  1738.815  153.198  153.198    0.000      519.752  964.370  875.441   88.930        0.000 1405.542 1021.912  383.630
285.00  1842.743  117.365  117.365    0.000      475.869  996.710  916.813   79.896       29.858 1367.438  922.784  444.654
286.00  1654.058  200.296  200.296    0.000      358.752 1035.370  869.446  165.924        0.000 1144.768  669.350  475.418
287.00  1565.492  255.317  255.317    0.000      452.313  930.772  856.669   74.103        0.000 1164.464  801.645  362.819
288.00  1605.241  209.821  209.821    0.000      465.009 1061.653  902.817  158.836        0.000 1285.707  902.379  383.328
289.00  1435.938  372.430  372.430    0.000      371.805 1025.862  884.841  141.020        0.000  972.352  588.923  383.429
290.00  1664.637  284.533  284.533    0.000      330.128 1027.766  891.714  136.052        0.000 1176.234  710.365  465.869
291.00  1689.522  175.810  175.810    0.000      271.628 1007.007  855.824  151.184        0.000  992.957  649.841  343.115
292.00  1793.536  234.960  234.960    0.000      376.695 1008.776  888.507  120.269        0.000 1165.071  710.262  454.809
293.00  1740.243  121.307  121.307    0.000      306.735  902.865  708.928  193.936        0.000  662.312  398.915  263.397
294.00  1634.682  202.833  202.833    0.000      396.060  972.246  836.367  135.878        0.000 1235.848  983.211  252.638
295.00  1727.522  191.469  191.469    0.000      434.446 1042.416  887.080  155.336        0.000  772.793  631.546  141.247
296.00  1665.180  209.436  209.436    0.000      489.873  957.161  792.009  165.152        0.000  833.011  540.362  292.648
297.00  1584.052  328.306  328.306    0.000      501.710 1059.065  919.208  139.857        0.000 1037.097  844.980  192.117
298.00  1778.800  248.790  244.140    4.650      373.835 1109.818  939.046  170.772        0.000 1245.196  983.308  261.888
299.00  1711.094  234.103  234.103    0.000      477.766 1035.708  871.991  163.717        0.000 1112.797  850.609  262.188
300.00  1763.229  183.257  183.257    0.000      358.098 1075.091  906.309  168.783        0.000 1226.697  783.749  442.948
301.00  1629.046  287.729  287.729    0.000      398.734 1128.279 1033.425   94.854        0.000 1374.685  921.786  452.899
302.00  1637.224  246.088  246.088    0.000      544.904 1066.705 1029.094   37.611        0.000 1648.732 1335.171  313.561
303.00  1650.009  254.153  254.153    0.000      466.790 1105.699  956.591  149.108        0.000 1525.477 1242.781  282.696
304.00  1655.664  247.817  247.817    0.000      383.608 1107.142 1023.440   83.701        0.000 1144.665  862.069  282.595
305.00  1607.110  235.860  235.860    0.000      378.116 1034.935  881.632  153.303        0.000 1255.553  942.193  313.359
306.00  1726.159  213.103  213.103    0.000      394.545 1053.227  854.616  198.611        0.000  944.304  610.536  333.768
307.00  1716.810  235.192  235.192    0.000      352.136 1027.591  900.442  127.149        0.000  983.009  861.767  121.242
308.00  1667.018  231.952  231.952    0.000      339.682 1181.157 1021.929  159.228        0.000 1142.758  990.853  151.905
309.00  1674.040  217.172  217.172    0.000      337.474 1119.720 1009.387  110.333        0.000  663.112  462.147  200.965
310.00  1664.393  291.693  291.693    0.000      306.565 1091.341  971.844  119.497        0.000  945.002  834.115  110.886
311.00  1614.725  290.275  290.275    0.000      239.898 1195.708 1058.188  137.520        0.000  652.053  561.172   90.881
312.00  1527.450  269.991  269.991    0.000      362.127 1124.429 1004.758  119.671        0.000  500.353  419.323   81.029
313.00  1607.989  285.069  285.069    0.000      340.414 1114.177  996.843  117.334        0.000  593.040  410.875  182.165
314.00  1511.755  298.397  298.397    0.000      257.107 1119.704  996.968  122.736        0.000  631.344  490.399  140.945
315.00  1564.799  308.096  308.096    0.000      410.415 1136.356  945.441  190.915        0.000 1081.928  671.253  410.676
316.00  1597.214  237.804  237.804    0.000      287.759 1152.290  951.821  200.470        0.000  743.031  271.534  471.496
317.00  1460.550  318.558  318.558    0.000      134.671 1148.603  950.123  198.480        0.000  553.028  310.544  242.484
318.00  1548.024  348.562  348.562    0.000      248.282 1284.259 1244.659   39.600        0.000  813.811  590.728  223.083
319.00  1634.082  235.873  235.873    0.000      341.715 1048.422 1031.301   17.121        0.000  831.906  599.778  232.128
320.00  1572.327  307.664  307.664    0.000      355.026 1105.622 1049.466   56.156        0.000  721.825  569.718  152.107
321.00  1702.280  213.865  213.865    0.000      373.798 1077.169  880.113  197.056        0.000  633.053  450.988  182.064
322.00  1579.650  207.601  207.601    0.000      302.023  982.487  877.002  105.485        0.000  932.841  761.132  171.709
323.00  1583.984  299.318  299.318    0.000      282.484 1165.466 1138.833   26.632        0.000  714.587  471.600  242.988
324.00  1574.650  265.988  265.988    0.000      289.013 1053.276  809.097  244.179        0.000  604.401  340.904  263.497
325.00  1591.855  235.100  235.100    0.000      302.977 1002.643  854.188  148.455        0.000  783.648  430.580  353.068
326.00  1769.819  163.028  163.028    0.000      378.294 1127.403 1127.403    0.000        0.000  793.705  499.847  293.858
327.00  1717.713  216.417  216.417    0.000      360.434 1124.693 1025.774   98.920        0.000  914.240  500.551  413.689
328.00  1810.352  151.263  151.263    0.000      413.136  905.935  822.408   83.527        0.000  591.536  409.169  182.367
329.00  1766.761  188.400  188.400    0.000      404.439 1050.297 1050.297    0.000        0.000  853.928  559.768  294.160
330.00  1749.104  216.639  216.639    0.000      493.077  970.702  970.702    0.000        0.000  885.190  733.990  151.199
331.00  1672.378  272.176  272.176    0.000      480.234  979.082  979.082    0.000        0.000  834.721  733.384  101.337
332.00  1794.948  198.037  198.037    0.000      387.716  996.808  996.808    0.000        0.000  782.847  530.008  252.839
333.00  1759.786  108.363  108.363    0.000      469.251  924.745  919.038    5.707        0.000  683.019  390.572  292.447
334.00  1778.623  178.406  178.406    0.000      396.102 1062.723 1062.723    0.000        0.000  933.445  923.492    9.953
335.00  1691.903  284.541  284.541    0.000      328.530 1141.895 1141.895    0.000        0.000  791.793  791.793    0.000
336.00  1769.192  235.705  235.705    0.000      312.145 1157.193 1157.193    0.000        0.000  922.685  922.685    0.000
337.00  1762.942  150.496  150.496    0.000      399.477  889.099  889.099    0.000        9.953  591.835  591.835    0.000
338.00  1746.114  179.296  179.296    0.000      344.095  973.706  973.706    0.000        0.000  711.871  711.871    0.000
339.00  1831.428  177.444  177.444    0.000      295.413  968.176  968.176    0.000        0.000  541.771  541.771    0.000
340.00  1649.422  233.472  233.472    0.000      410.883  963.389  963.389    0.000        0.000  731.676  731.676    0.000
341.00  1810.135  214.718  214.718    0.000      521.988  940.475  940.475    0.000        0.000 1015.782  965.516   50.266
342.00  1723.535  157.381  157.381    0.000      409.288  995.036  995.036    0.000        0.000  693.069  693.069    0.000
343.00  1699.078  236.236  236.236    0.000      289.487 1164.763 1164.763    0.000        0.000  674.974  674.974    0.000
344.00  1845.252  217.888  217.888    0.000      394.247  910.728  910.728    0.000        9.953  691.664  671.557   20.106
345.00  1605.185  264.289  264.289    0.000      359.879  977.303  977.303    0.000        0.000  983.613  892.631   90.982
346.00  1692.472  217.135  217.135    0.000      330.777 1021.703 1006.485   15.218        0.000  936.157  743.435  192.722
347.00  1848.952  165.029  165.029    0.000      380.796 1001.590 1001.590    0.000        0.000  853.019  853.019    0.000
348.00  1846.426  157.028  157.028    0.000      486.071  871.735  871.735    0.000        0.000  811.599  811.599    0.000
349.00  1848.586  151.641  151.641    0.000      522.597  744.507  744.507    0.000        0.000  682.917  592.439   90.478
350.00  1776.545  196.092  196.092    0.000      568.115  715.241  715.241    0.000       10.154  762.943  762.943    0.000
351.00  1777.999  198.607  198.607    0.000      447.121  897.489  897.489    0.000        0.000  944.498  944.498    0.000
352.00  1652.283  300.615  300.615    0.000      508.633  883.670  883.670    0.000        0.000  703.827  703.827    0.000
353.00  1576.230  251.554  251.554    0.000      415.907  896.469  896.469    0.000        0.000  652.759  642.605   10.154
354.00  1621.334  292.802  292.802    0.000      311.839 1037.361 1037.361    0.000        0.000  762.641  762.641    0.000
355.00  1644.774  299.837  299.837    0.000      260.220 1113.863 1113.863    0.000        0.000  622.496  622.496    0.000
356.00  1541.791  289.124  289.124    0.000      266.441 1101.123 1101.123    0.000        0.000  844.469  844.469    0.000
357.00  1524.799  322.849  322.849    0.000      359.830 1115.728 1115.728    0.000        0.000  822.854  822.854    0.000
358.00  1677.964  288.183  288.183    0.000      463.667 1053.742 1053.742    0.000        0.000  868.303  868.303    0.000
359.00  1700.016  206.357  206.357    0.000      477.126  944.058  944.058    0.000        0.000  884.483  884.483    0.000
360.00  1545.196  338.406  338.406    0.000      434.708 1024.777 1024.777    0.000        0.000  724.738  583.793  140.945
361.00  1547.593  349.001  349.001    0.000      383.822 1063.641 1063.641    0.000        0.000 1056.393  975.565   80.828
362.00  1559.064  322.212  322.212    0.000      442.659 1002.412 1002.412    0.000        0.000  984.308  984.308    0.000
363.00  1668.843  234.289  234.289    0.000      568.297  897.754  893.949    3.805        0.000 1053.877  771.584  282.293
364.00  1608.829  250.469  250.469    0.000      296.840 1160.471  827.841  332.630        0.000  957.674  390.266  567.408
365.00  1571.550  278.542  264.071   14.472      359.351 1066.317  741.078  325.239        0.000  934.951  480.444  454.506
366.00  1691.598  270.528  270.528    0.000      300.210 1136.578  938.489  198.089        0.000  946.208  551.921  394.288
367.00  1622.521  273.656  273.656    0.000      412.404 1138.817  978.730  160.086        0.000 1147.979  672.359  475.620
368.00  1728.109  305.142  305.142    0.000      322.476 1166.311  976.440  189.871        0.000  814.811  401.324  413.487
369.00  1712.519  265.664  265.664    0.000      511.272 1056.129 1002.865   53.264        0.000 1378.704 1106.061  272.643
370.00  1692.356  364.138  364.138    0.000      391.133 1124.979  907.910  217.068        0.000 1381.016  903.884  477.132
371.00  1657.570  366.623  366.623    0.000      429.650 1088.630  935.762  152.869        0.000 1097.311  591.633  505.678
372.00  1498.560  344.042  344.042    0.000      419.709 1108.722  974.354  134.368        0.000 1519.242  973.754  545.488
373.00  1575.307  353.554  353.554    0.000      297.875 1099.356  893.354  206.002        0.000  895.145  479.944  415.201
374.00  1571.956  357.269  357.269    0.000      318.932 1003.509  852.238  151.271        0.000 1438.722 1003.415  435.307
375.00  1530.720  355.695  355.695    0.000      374.394 1014.532  841.510  173.022        0.000 1103.447  799.939  303.508
376.00  1556.022  367.246  367.246    0.000      376.087  951.539  791.789  159.750        0.000  856.640  470.994  385.646
377.00  1604.286  326.328  326.328    0.000      360.261 1034.624  927.324  107.301        0.000 1146.671  802.245  344.426
378.00  1575.898  286.491  286.491    0.000      351.402  988.164  863.178  124.986        0.000  754.395  390.669  363.726
379.00  1549.399  269.287  269.287    0.000      373.747 1001.647  840.691  160.956        0.000  681.510  429.174  252.335
380.00  1635.882  252.827  252.827    0.000      457.103  893.044  893.044    0.000        0.000 1436.005 1112.492  323.513
381.00  1585.648  281.134  281.134    0.000      335.228  951.090  951.090    0.000        0.000  905.191  511.307  393.885
382.00  1555.130  330.244  330.244    0.000      443.874  975.571  975.571    0.000        0.000  893.729  702.317  191.412
383.00  1515.739  318.418  318.418    0.000      478.809  995.895  986.384    9.511        0.000  793.903  592.438  201.465
384.00  1547.297  308.681  308.681    0.000      495.322  954.998  954.998    0.000       10.154 1065.844  874.432  191.412
385.00  1620.520  213.508  213.508    0.000      517.240  974.915  974.915    0.000        0.000 1126.166  974.664  151.502
386.00  1581.012  279.406  279.406    0.000      420.094 1083.361 1083.361    0.000        9.953 1259.673 1036.791  222.881
387.00  1492.634  337.584  337.584    0.000      543.787 1056.315 1056.315    0.000        0.000 1225.284 1134.403   90.881
388.00  1583.083  345.417  345.417    0.000      531.847  957.773  957.773    0.000        0.000  994.970  904.290   90.679
389.00  1771.510  250.952  250.952    0.000      581.958  798.589  798.589    0.000        0.000  841.758  579.571  262.187
390.00  1585.414  289.285  289.285    0.000      576.552  957.332  957.332    0.000        0.000  994.465  994.465    0.000
391.00  1624.258  294.586  294.586    0.000      434.923 1014.839 1014.839    0.000        0.000  995.170  834.119  161.051
392.00  1511.381  342.380  342.380    0.000      469.205  955.735  955.735    0.000        0.000  986.521  986.521    0.000
393.00  1559.484  272.748  272.748    0.000      450.794  991.442  991.442    0.000        0.000  954.553  560.870  393.683
394.00  1582.935  297.254  297.254    0.000      384.771 1056.423 1056.423    0.000        0.000 1016.183  995.875   20.308
395.00  1511.947  340.180  340.180    0.000      398.044 1127.231 1127.231    0.000        9.953  873.825  843.364   30.462
396.00  1538.012  313.705  313.705    0.000      557.787  926.508  926.508    0.000        0.000 1064.533 1054.379   10.154
397.00  1582.727  335.547  335.547    0.000      528.251 1143.781 1143.781    0.000        0.000 1350.250 1197.942  152.308
398.00  1622.544  262.118  262.118    0.000      549.324  908.648  908.648    0.000        0.000 1114.297 1053.777   60.520
399.00  1604.730  263.035  263.035    0.000      497.696 1012.015 1012.015    0.000        0.000 1128.176  956.064  172.112
400.00  1589.850  317.604  317.604    0.000      498.824 1024.114 1024.114    0.000        0.000  996.479  915.248   81.231
401.00  1577.259  312.621  312.621    0.000      374.402 1106.568 1106.568    0.000        0.000 1074.590  771.889  302.701
402.00  1594.501  292.827  292.827    0.000      455.330  959.198  959.198    0.000        0.000  945.007  904.694   40.313
403.00  1770.453  227.170  227.170    0.000      562.595  981.588  981.588    0.000        9.953 1127.172 1127.172    0.000
404.00  1746.643  291.213  291.213    0.000      466.663  941.861  941.861    0.000        0.000  882.078  700.316  181.762
405.00  1681.334  260.669  260.669    0.000      540.161  915.912  915.912    0.000        0.000  862.470  690.861  171.608
406.00  1617.501  358.915  358.915    0.000      290.181 1154.689 1154.689    0.000        0.000  893.231  751.581  141.650
407.00  1701.983  243.436  243.436    0.000      373.742  979.911  979.911    0.000        0.000  724.543  562.181  162.361
408.00  1760.985  254.905  254.905    0.000      538.372  881.901  881.901    0.000        0.000  856.440  714.588  141.852
409.00  1559.972  266.679  266.679    0.000      539.074  879.992  879.992    0.000        9.953  731.978  499.548  232.431
410.00  1608.224  296.452  296.452    0.000      362.386  984.999  939.822   45.177        0.000  855.131  541.369  313.762
411.00  1570.332  308.498  308.498    0.000      465.404  906.498  906.498    0.000        0.000  601.991  571.630   30.361
412.00  1466.319  305.396  305.396    0.000      376.775  909.164  909.164    0.000        0.000  933.239  933.239    0.000
413.00  1732.373  279.656  279.656    0.000      465.489  971.695  952.716   18.979        0.000  904.290  692.268  212.022
414.00  1692.215  214.189  214.189    0.000      510.628  998.107  994.303    3.805        0.000 1165.073 1023.927  141.146
415.00  1625.585  275.385  275.385    0.000      477.858  979.598  979.598    0.000        0.000  863.070  661.605  201.465
416.00  1636.881  246.960  246.960    0.000      493.067  967.062  957.550    9.511        0.000  983.006  822.156  160.850
417.00  1680.663  269.414  269.414    0.000      486.104 1085.127 1050.885   34.241        0.000 1006.330  834.218  172.112
418.00  1519.338  372.443  372.443    0.000      496.313  910.261  908.358    1.902        0.000  813.714  691.968  121.746
419.00  1830.641  262.664  262.664    0.000      498.082  946.095  946.095    0.000        0.000  963.404  712.073  251.331
420.00  1716.589  316.047  316.047    0.000      696.099  872.546  872.546    0.000       19.906  965.112  772.894  192.218
421.00  1649.608  268.751  268.751    0.000      644.817  823.018  823.018    0.000        0.000 1135.519  953.656  181.863
422.00  1735.301  294.172  294.172    0.000      558.707  869.398  869.398    0.000       10.154  878.659  746.659  132.000
423.00  1659.715  412.604  412.604    0.000      596.052  873.122  873.122    0.000       19.906 1047.453  663.117  384.336
424.00  1805.474  282.630  282.630    0.000      692.941  857.335  842.117   15.219       91.385 1068.061  886.097  181.964
425.00  1796.908  240.100  240.100    0.000      522.387 1014.098 1014.098    0.000        0.000 1155.319 1155.319    0.000
426.00  1817.059  224.032  224.032    0.000      490.952  977.574  977.574    0.000        0.000 1017.593  966.924   50.669
427.00  1726.893  193.777  193.777    0.000      460.392  916.741  916.741    0.000        0.000  853.422  853.422    0.000
428.00  1743.734  196.677  196.677    0.000      394.321  928.249  928.249    0.000        0.000  945.513  925.205   20.308
429.00  1753.118  279.248  279.248    0.000      522.945  827.945  827.945    0.000        0.000 1004.225  953.657   50.568
430.00  1687.219  374.092  374.092    0.000      469.640 1019.413  926.896   92.517        0.000 1007.939  724.235  283.704
431.00  1660.807  350.601  350.601    0.000      483.654  903.342  903.342    0.000        0.000  964.109  630.341  333.768
432.00  1816.524  201.544  201.544    0.000      531.991  926.721  924.819    1.902        0.000 1125.259  752.488  372.771
433.00  1800.515  211.576  211.576    0.000      550.104  962.743  962.743    0.000        0.000 1033.376  578.769  454.607
434.00  1824.254  249.268  249.268    0.000      507.081  931.537  910.611   20.925        0.000  907.109  582.789  324.319
435.00  1711.289  291.053  291.053    0.000      490.916  998.746  998.746    0.000       10.154  874.029  874.029    0.000
436.00  1815.950  150.208  150.208    0.000      470.509  935.633  929.926    5.707        0.000  814.214  540.966  273.248
437.00  1872.727  182.656  182.656    0.000      536.521  892.234  892.234    0.000        0.000  793.202  681.510  111.693
438.00  1913.475   86.370   86.370    0.000      497.401  953.277  863.869   89.408        0.000  790.390  729.769   60.621
439.00  1926.885   73.890   73.890    0.000      436.308  877.056  877.056    0.000        0.000  771.087  599.277  171.810
440.00  1952.136   96.935   96.935    0.000      575.651  954.054  954.054    0.000        0.000 1016.691  793.507  223.184
441.00  1811.457  188.370  188.370    0.000      441.193 1080.371 1080.371    0.000        0.000  954.858  893.935   60.923
442.00  1840.389  174.645  174.645    0.000      454.253  969.229  969.229    0.000        0.000  835.027  835.027    0.000
443.00  1771.147  159.704  159.704    0.000      725.548  757.911  757.911    0.000        0.000  958.786  847.194  111.592
444.00  1932.436  179.217  179.217    0.000      713.472 1014.233 1014.233    0.000       20.308 1128.077 1128.077    0.000
445.00  1880.057  145.882  145.882    0.000      559.567  999.011  999.011    0.000        0.000  937.366  937.366    0.000
446.00  1708.794  206.282  206.282    0.000      546.555  887.725  887.725    0.000        0.000 1108.674 1108.674    0.000
447.00  1756.944  204.940  204.940    0.000      538.560 1028.756 1028.756    0.000        0.000  775.811  775.811    0.000
448.00  1863.204  193.591  193.591    0.000      600.127 1002.588 1002.588    0.000        0.000 1371.464 1371.464    0.000
449.00  1907.133  140.247  140.247    0.000      534.847 1008.511 1008.511    0.000        0.000 1391.270 1391.270    0.000
450.00  1769.569  162.690  162.690    0.000      485.860 1117.413 1117.413    0.000        0.000 1402.831 1017.286  385.545
451.00  1778.698  258.206  258.206    0.000      640.070 1062.738 1045.617   17.121        0.000 1189.000  976.071  212.929
452.00  1815.163  238.026  238.026    0.000      623.383 1047.846 1047.846    0.000       10.154 1553.726 1362.213  191.513
453.00  1793.685  267.987  267.987    0.000      628.015  980.233  980.233    0.000       10.154 1168.491 1168.491    0.000
454.00  1713.903  285.362  285.362    0.000      455.297 1052.611 1052.611    0.000       30.462 1069.365 1069.365    0.000
455.00  1837.679  215.804  215.804    0.000      606.834  918.675  918.675    0.000        0.000 1149.292 1149.292    0.000
456.00  1843.314  277.643  277.643    0.000      619.584 1102.288 1102.288    0.000        0.000 1350.554 1269.323   81.231
457.00  1786.483  272.098  272.098    0.000      506.141  904.627  904.627    0.000        0.000 1119.129 1078.917   40.212
458.00  1813.523  279.252  279.252    0.000      635.627  976.916  976.916    0.000        0.000 1390.468 1309.640   80.828
459.00  1827.345  256.873  256.873    0.000      540.426  955.267  955.267    0.000        0.000 1320.501 1320.501    0.000
460.00  1733.690  212.794  212.794    0.000      608.255  925.435  925.435    0.000        0.000 1321.505 1321.505    0.000
461.00  1672.891  295.450  295.450    0.000      439.345 1133.015 1133.015    0.000        0.000 1341.206 1341.206    0.000
462.00  1701.123  322.362  322.362    0.000      477.473 1038.183 1038.183    0.000       50.769 1363.828 1131.397  232.431
463.00  1739.927  249.173  249.173    0.000      485.382 1029.187 1029.187    0.000       10.154 1241.276 1048.554  192.722
464.00  1770.065  275.641  275.641    0.000      555.162  928.451  928.451    0.000       50.769 1100.732  999.596  101.136
465.00  1687.580  337.172  337.172    0.000      534.495  991.871  991.871    0.000       20.308 1232.329  989.039  243.290
466.00  1745.417  238.653  238.653    0.000      491.303 1127.015 1098.784   28.230        0.000 1117.620  925.402  192.218
467.00  1927.260  190.993  190.993    0.000      680.879  945.398  945.398    0.000        0.000 1239.366 1078.012  161.354
468.00  1723.749  224.981  224.981    0.000      608.370  938.217  938.217    0.000       91.284 1230.418 1058.105  172.314
469.00  1816.073  208.178  208.178    0.000      710.839  932.170  932.170    0.000       10.154 1231.327 1079.523  151.804
470.00  1878.988  244.547  244.547    0.000      554.207 1059.047  974.400   84.647        0.000 1352.369 1159.747  192.621
471.00  1702.395  299.554  299.554    0.000      506.288 1093.388  915.191  178.196       10.053 1159.045  682.921  476.124
472.00  1731.789  266.983  266.983    0.000      536.787 1029.972  938.792   91.180       10.154 1379.511  721.625  657.886
473.00  1766.922  274.337  274.337    0.000      493.466 1016.778  845.061  171.718       10.154 1059.212  705.943  353.269
474.00  1772.774  236.171  236.171    0.000      501.281 1118.632  988.722  129.911       20.308 1290.640  825.174  465.466
475.00  1654.014  250.146  250.146    0.000      400.343 1055.329  981.488   73.842        0.000  966.418  704.332  262.086
476.00  1666.249  256.022  256.022    0.000      479.020  968.712  867.118  101.594        0.000 1036.997  652.258  384.739
477.00  1802.815  247.128  247.128    0.000      576.381  909.346  799.708  109.637        0.000 1187.693  813.713  373.980
478.00  1801.579  251.285  251.285    0.000      582.648  891.665  885.958    5.707        0.000 1036.491  622.097  414.394
479.00  1876.004  191.899  191.899    0.000      669.202  937.265  937.265    0.000       10.154 1188.700  935.357  253.343
480.00  1810.849  158.860  158.860    0.000      614.989  900.131  900.131    0.000        0.000 1116.612  702.520  414.092
481.00  1756.659  171.222  171.222    0.000      568.823  932.556  932.556    0.000        0.000 1307.224  963.605  343.619
482.00  1754.270  216.579  216.579    0.000      671.620  826.770  826.770    0.000        0.000  975.667  975.667    0.000
483.00  1788.147  206.698  206.698    0.000      809.357  837.318  837.318    0.000        0.000 1370.260 1370.260    0.000
484.00  1879.650  205.615  205.615    0.000      717.439  864.299  864.299    0.000       10.154 1126.466 1126.466    0.000
485.00  2015.650  110.416  110.416    0.000      722.071  927.627  927.627    0.000        0.000 1540.661 1540.661    0.000
486.00  1946.454  156.573  156.573    0.000      675.120  846.996  846.996    0.000       20.006 1227.300  852.413  374.887
487.00  1894.161  184.242  184.242    0.000      557.178 1045.004 1035.492    9.512        0.000 1055.896  651.857  404.039
488.00  1850.021  274.407  274.407    0.000      638.669 1140.870 1042.385   98.484        0.000 1626.619 1232.129  394.490
489.00  1951.314  184.186  184.186    0.000      730.796  983.589  951.294   32.295        0.000 1299.385 1077.109  222.277
490.00  1965.092  166.590  166.590    0.000      645.850  962.651  840.089  122.562        0.000 1297.875  872.923  424.951
491.00  1965.124  147.488  147.488    0.000      492.213  954.184  808.229  145.955       10.154  914.547  621.697  292.850
492.00  1938.119  133.403  133.403    0.000      580.272 1028.622  786.171  242.451       20.308 1179.346  593.041  586.305
493.00  1958.648  201.124  201.124    0.000      538.941 1041.385  845.665  195.719       10.154 1125.966  731.073  394.893
494.00  1974.655  163.972  163.972    0.000      729.951  784.755  724.011   60.743       30.462 1126.370  722.532  403.837
495.00  1920.522  151.395  151.395    0.000      691.856  862.121  858.316    3.805       20.308 1065.539  833.310  232.229
496.00  1960.291  144.414  144.414    0.000      748.757  906.300  906.300    0.000       71.077 1287.214 1105.351  181.863
497.00  1887.383  124.937  124.937    0.000      768.642  753.314  753.314    0.000       40.616 1106.460 1106.460    0.000
498.00  1836.411  165.977  165.977    0.000      660.131  728.417  728.417    0.000       50.769  892.427  882.374   10.053
499.00  1932.421  161.501  161.501    0.000      655.706  852.265  852.265    0.000       10.154 1146.063 1146.063    0.000
500.00  1783.103  216.002  216.002    0.000      681.310  812.279  812.279    0.000       40.616  842.161  842.161    0.000
501.00  1740.445  195.067  195.067    0.000      768.848  813.878  813.878    0.000       20.107 1045.735 1045.735    0.000
502.00  1850.213  168.195  168.195    0.000      795.971  757.289  757.289    0.000      101.539 1178.949  753.998  424.951
503.00  2114.278  128.632  128.632    0.000      743.352  924.226  918.519    5.707       60.923 1506.384 1100.632  405.752
504.00  2046.068  108.228  108.228    0.000      692.948  965.394  965.394    0.000       40.616 1457.028  797.127  659.901
505.00  1872.017  142.570  142.570    0.000      568.525 1054.179 1054.179    0.000        0.000 1250.631  996.784  253.847
506.00  2006.121   51.754   51.754    0.000      686.717  752.770  752.770    0.000        0.000 1076.910 1076.910    0.000
507.00  1828.632   52.344   52.344    0.000      643.958  931.794  931.794    0.000       40.616 1401.326 1239.066  162.260
508.00  1964.225  167.254  167.254    0.000      707.814 1041.330 1041.330    0.000       50.769 1421.527 1208.699  212.828
509.00  1868.299  168.661  168.661    0.000      795.715  749.563  749.563    0.000        0.000 1270.034 1209.514   60.520
510.00  1914.511  156.065  156.065    0.000      689.044  886.283  886.283    0.000       20.308 1260.585 1139.041  121.544
511.00  1912.584  211.066  211.066    0.000      713.480  914.376  914.376    0.000       20.107 1532.222 1451.394   80.828
512.00  1953.095  267.580  267.580    0.000      824.840  834.775  834.775    0.000      162.462 1177.339 1127.074   50.265
513.00  1992.230   61.308   61.308    0.000      770.415  820.224  820.224    0.000       20.308 1109.785 1039.010   70.775
514.00  1948.631  193.818  193.818    0.000      744.001 1125.430 1062.655   62.776       71.077 1523.069 1168.792  354.277
515.00  1955.833  144.455  144.455    0.000      692.774  904.773  904.773    0.000      142.154 1261.089  986.934  274.155
516.00  2047.449  120.128  120.128    0.000      869.471  750.956  750.956    0.000      141.149 1239.577 1046.653  192.924
517.00  1889.646  235.948  235.948    0.000      707.082 1079.951 1079.951    0.000       20.308 1794.514 1378.407  416.108
518.00  1824.843  242.910  242.910    0.000      677.126  938.026  934.221    3.804       30.462 1342.019  722.632  619.387
519.00  1868.487  168.940  168.940    0.000      667.786 1005.040  934.785   70.255        0.000 1251.438  662.513  588.925
520.00  1941.630  141.168  141.168    0.000      392.216 1224.785  950.642  274.144        0.000 1472.706 1025.935  446.771
521.00  1977.352  179.536  152.172   27.365      602.456 1187.604 1009.828  177.776       30.160 1493.016 1239.169  253.847
522.00  1917.162  150.307  126.211   24.096      672.404 1027.388  924.708  102.681        0.000 1653.466 1298.080  355.386
523.00  2014.385  159.629  143.354   16.275      699.863  993.798  828.690  165.109       30.060 1512.521 1187.900  324.622
524.00  1905.802  149.624  149.624    0.000      728.007  798.329  792.752    5.576       39.811 1384.444  856.644  527.800
525.00  1986.301  129.427  129.427    0.000      892.151  826.437  826.437    0.000       10.053 1534.334  986.025  548.310
526.00  1803.696  186.739  186.739    0.000      729.041  860.813  857.009    3.805        0.000 1342.219 1088.574  253.645
527.00  1834.531   81.527   81.527    0.000      602.288  917.120  795.373  121.747       20.308 1258.870 1106.562  152.308
528.00  1790.397  114.559  114.559    0.000      642.358  949.180  835.042  114.138       19.906 1251.438 1017.899  233.539
529.00  1947.747   84.799   84.799    0.000      718.062  699.760  661.714   38.046       40.616 1208.909  986.531  222.377
530.00  1833.253  164.527  164.527    0.000      739.553  782.119  734.562   47.557       30.462 1190.717  896.255  294.463
531.00  1842.396  134.455  134.455    0.000      654.253  812.606  708.632  103.974       19.906 1117.631  873.938  243.693
532.00  1877.096   94.496   94.496    0.000      661.344  875.382  841.184   34.198        0.000 1390.779 1116.624  274.155
533.00  1727.082  252.738  252.738    0.000      590.219 1003.049  942.349   60.699        0.000 1020.815  716.198  304.616
534.00  1770.403  232.671  226.760    5.911      536.185  973.223  726.272  246.951        0.000 1212.131  836.438  375.694
535.00  1746.988  294.867  294.867    0.000      574.216 1104.214  956.705  147.510        9.953 1421.337 1106.566  314.770
536.00  1623.031  287.201  287.201    0.000      500.863  970.450  852.942  117.507        0.000 1301.003 1016.694  284.309
537.00  1601.657  347.168  347.168    0.000      516.296 1113.359  961.186  152.173        0.000 1352.570 1047.954  304.616
538.00  1687.738  265.933  265.933    0.000      719.577  929.727  910.704   19.023        9.953 1501.263 1227.108  274.155
539.00  1754.301  280.707  280.707    0.000      524.677 1064.955 1007.886   57.069       10.053 1340.206  893.436  446.771
540.00  1703.786  252.479  252.479    0.000      562.338 1098.367 1016.569   81.799        0.000 1501.860 1268.321  233.539
541.00  1666.377  277.996  277.996    0.000      513.175 1151.853 1151.853    0.000        0.000 1392.181 1138.334  253.847
542.00  1612.392  366.940  366.940    0.000      527.657 1069.444 1069.444    0.000        0.000 1433.094 1412.787   20.308
543.00  1658.844  297.553  297.553    0.000      463.720 1064.183 1064.183    0.000        0.000 1140.853 1069.776   71.077
544.00  1584.633  303.922  303.922    0.000      346.035 1166.946 1166.946    0.000        0.000 1480.751 1389.366   91.385
545.00  1666.007  324.216  324.216    0.000      485.464 1035.594 1035.594    0.000        0.000 1058.712 1018.096   40.616
546.00  1736.763  347.820  347.820    0.000      539.806 1075.511 1075.511    0.000        0.000 1399.423 1318.192   81.231
547.00  1743.802  292.133  292.133    0.000      475.691 1050.009 1050.009    0.000        0.000 1017.800  926.415   91.385
548.00  1692.219  315.459  315.459    0.000      452.903 1180.388 1180.388    0.000        0.000  975.673  914.750   60.923
549.00  1798.228  241.621  241.621    0.000      567.393 1109.364 1109.364    0.000        0.000 1220.370 1210.216   10.154
550.00  1854.260  209.827  209.827    0.000      566.878 1147.916 1147.916    0.000        0.000 1370.059 1087.765  282.294
551.00  1818.257  180.623  180.623    0.000      626.973 1017.875 1017.875    0.000        0.000 1217.856 1217.856    0.000
552.00  1759.662  248.824  248.824    0.000      508.208 1178.656 1121.674   56.982        0.000 1057.006  793.005  264.001
553.00  1934.750  139.229  139.229    0.000      545.171 1013.134  975.088   38.046        0.000 1008.249  805.171  203.078
554.00  1839.897  152.263  152.263    0.000      441.198 1109.224  938.583  170.641        0.000 1459.236 1174.927  284.309
555.00  1796.579  212.140  212.140    0.000      478.034 1155.269  957.778  197.491        0.000 1468.383 1224.690  243.693
556.00  1798.579  147.132  147.132    0.000      417.547 1176.928 1161.709   15.218        0.000 1266.310 1063.233  203.078
557.00  1756.435  237.037  237.037    0.000      440.671 1139.060 1139.060    0.000        0.000 1478.636 1194.328  284.309
558.00  1879.857  202.279  202.279    0.000      491.380 1045.208 1045.208    0.000        0.000 1419.426 1368.657   50.770
559.00  1752.148  301.545  301.545    0.000      477.121 1201.098 1095.222  105.876        0.000 1510.608 1277.068  233.539
560.00  1858.638  194.759  194.759    0.000      595.368  972.443  874.175   98.267        0.000  978.089  764.858  213.231
561.00  1842.939  236.038  236.038    0.000      448.547 1231.061 1185.406   45.655        0.000 1280.891 1087.967  192.924
562.00  1653.439  198.398  198.398    0.000      423.859 1085.410  952.250  133.161        0.000 1050.372  745.756  304.616
563.00  1722.178  198.408  198.408    0.000      455.203 1007.757  948.786   58.971        0.000 1397.408 1204.484  192.924
564.00  1703.843  225.200  225.200    0.000      415.859 1003.577  971.325   32.252        0.000 1389.673 1145.979  243.693
565.00  1697.502  299.075  299.075    0.000      455.982 1051.155 1026.425   24.730        0.000 1662.814 1348.044  314.770
566.00  1703.343  194.190  194.190    0.000      443.874 1122.066  895.693  226.373       29.959 1337.087  890.316  446.771
567.00  1663.127  289.139  289.139    0.000      371.071 1207.017 1016.831  190.186        0.000 1137.125  893.432  243.693
568.00  1613.491  227.008  227.008    0.000      372.367 1105.939 1104.037    1.902        0.000 1256.459  992.458  264.001
569.00  1693.611  159.056  159.056    0.000      468.989  976.838  893.441   83.397        0.000 1145.768 1023.922  121.847
570.00  1786.012  211.521  153.928   57.592      469.721 1023.222  867.712  155.510        0.000  956.061  834.214  121.847
571.00  1825.926  261.043  229.593   31.451      327.394 1236.548 1054.493  182.055        0.000 1241.381 1119.535  121.847
572.00  1784.113  187.730  138.031   49.700      481.650  983.593  821.898  161.695        0.000 1097.015  772.090  324.924
573.00  1746.755  159.351   99.350   60.000      391.596  981.227  810.063  171.163        0.000 1006.539  742.538  264.001
574.00  1660.915  270.557  216.446   54.110      389.879 1075.507  919.692  155.815        0.000  693.676  490.599  203.078
575.00  1753.850  209.167  192.695   16.472      429.051 1071.687  988.290   83.397        0.000  753.995  672.764   81.231
576.00  1752.880  236.293  236.293    0.000      368.006 1229.353 1041.210  188.143        0.000  926.608  743.838  182.770
577.00  1851.968  182.399  182.399    0.000      385.596 1255.577 1022.160  233.417        0.000  884.989  651.450  233.539
578.00  1681.529  220.056  220.056    0.000      454.037 1145.331 1056.227   89.104        0.000  967.832  673.370  294.463
579.00  1619.160  296.055  296.055    0.000      476.869 1082.817 1082.817    0.000        0.000 1583.599 1400.829  182.770
580.00  1685.070  240.818  240.818    0.000      544.265  951.995  932.972   19.023        0.000 1187.598  903.290  284.309
581.00  1831.227  299.223  299.223    0.000      616.162 1071.087 1048.259   22.828       19.906 1387.755 1204.985  182.770
582.00  1775.745  243.680  243.680    0.000      501.422  996.997  996.997    0.000        0.000 1107.675  945.213  162.462
583.00  1675.851  347.348  347.348    0.000      440.070 1228.734 1133.619   95.115        0.000 1276.871  992.562  284.309
584.00  1681.703  361.454  361.454    0.000      344.870 1232.962 1078.876  154.086        0.000 1236.052 1124.359  111.693
585.00  1678.463  180.499  180.499    0.000      426.887 1179.836 1026.315  153.521        0.000 1048.260  763.951  284.309
586.00  1753.693  230.098  230.098    0.000      473.408 1192.082 1017.679  174.403        0.000 1207.802  771.185  436.617
587.00  1651.069  232.703  232.703    0.000      418.150 1173.303 1171.401    1.902        0.000 1226.403 1013.172  213.231
588.00  1832.252  131.988  131.988    0.000      567.477 1019.175 1015.370    3.805        0.000 1558.862 1305.015  253.847
589.00  1600.565  225.552  225.552    0.000      505.875 1018.948 1018.948    0.000        0.000 1634.160 1420.929  213.231
590.00  1741.677  240.497  240.497    0.000      504.018  937.845  934.040    3.805        0.000 1469.591 1175.128  294.463
591.00  1725.237  201.891  201.891    0.000      519.614  977.193  876.371  100.822        0.000 1501.860 1217.551  284.309
592.00  1759.849  222.371  222.371    0.000      493.336 1071.788 1047.059   24.730        0.000 1479.848 1226.001  253.847
593.00  1766.664  291.648  291.648    0.000      466.481  988.869  945.116   43.753       19.906 1258.978  852.823  406.155
594.00  1788.789  198.147  198.147    0.000      541.064 1011.210  913.204   98.006        9.953 1281.494  885.492  396.001
595.00  1753.323  255.729  255.729    0.000      508.810 1071.869  914.674  157.195        0.000 1442.448  883.985  558.463
596.00  1640.496  246.723  246.723    0.000      498.646 1021.158  869.887  151.271        0.000  815.224  571.531  243.693
597.00  1619.666  324.637  324.637    0.000      359.790 1216.362 1014.719  201.643        0.000  735.400  410.476  324.924
598.00  1665.510  269.849  269.849    0.000      436.690 1200.631 1052.252  148.379        0.000 1066.355  751.786  314.569
599.00  1711.234  217.442  217.442    0.000      553.858 1032.568  950.812   81.755        0.000 1199.258  965.819  233.439
600.00  1650.070  213.729  213.729    0.000      436.562 1123.444 1110.345   13.099        0.000 1031.666  870.212  161.454
601.00  1801.351  199.627  199.627    0.000      526.111 1138.919 1119.896   19.023        0.000 1135.214  873.531  261.683
602.00  1799.942  210.094  210.094    0.000      559.960 1071.054  985.494   85.560       19.906 1178.451  721.929  456.521
603.00  1673.884  276.545  276.545    0.000      493.465 1112.153 1098.924   13.229        0.000 1365.734 1143.357  222.378
604.00  1751.898  197.888  197.888    0.000      548.890  982.918  982.918    0.000        0.000 1429.873 1247.507  182.367
605.00  1894.752  100.866  100.866    0.000      590.643 1052.315  910.425  141.890       10.053 1643.103 1236.948  406.155
606.00  1717.362  141.031  141.031    0.000      530.302 1073.532 1073.532    0.000        0.000 1712.070 1428.769  283.301
607.00  1865.970  131.275  131.275    0.000      579.322 1115.443 1098.323   17.121        0.000 1591.334 1286.718  304.616
608.00  1813.870  130.341  130.341    0.000      653.470 1028.674 1022.967    5.707        9.953 1637.876 1416.204  221.672
609.00  1759.815  169.685  169.685    0.000      587.315 1097.509  996.687  100.822       10.053 1691.769 1356.690  335.078
610.00  1942.920  144.307  144.307    0.000      493.633 1093.875 1027.425   66.450        9.953 1308.032  974.566  333.466
611.00  1917.535  249.429  249.429    0.000      597.132 1128.941 1087.091   41.851        0.000 1486.079 1273.653  212.425
612.00  1771.086  236.663  236.663    0.000      441.926 1134.207 1113.281   20.925        0.000 1568.614 1162.862  405.752
613.00  1807.437  146.441  146.441    0.000      396.609 1144.553 1144.553    0.000        0.000 1502.768  924.299  578.469
614.00  1886.410  144.585  144.585    0.000      482.778 1105.537 1105.537    0.000        0.000 1271.334 1180.453   90.881
615.00  1916.109  156.194  156.194    0.000      625.708 1043.070 1043.070    0.000        0.000 1166.679  843.569  323.110
616.00  1828.603   83.455   83.455    0.000      580.136  965.440  965.440    0.000        0.000 1109.885  673.973  435.911
617.00  1772.882  162.539  162.539    0.000      610.625 1103.755 1092.341   11.414       39.811 1330.652  915.048  415.604
618.00  1872.009  112.574  112.574    0.000      632.888  940.990  940.990    0.000        0.000 1230.124  915.958  314.166
619.00  1868.171  117.983  117.983    0.000      645.940 1016.747  988.430   28.317        0.000 1210.920  936.967  273.953
620.00  1673.236  153.216  103.126   50.090      445.211  992.134  754.401  237.733        0.000 1169.594  713.475  456.118
621.00  1839.742  160.298  118.914   41.383      581.313 1012.718  780.040  232.678        0.000 1197.744  975.265  222.478
622.00  1725.617  123.741   79.525   44.216      476.777  854.751  735.515  119.236        0.000 1246.709  973.764  272.945
623.00  1845.682   91.697   42.070   49.627      556.753  936.902  740.237  196.665        0.000 1035.892  702.225  333.667
624.00  1649.224  203.253  167.999   35.254      514.519 1053.096  802.950  250.147        0.000 1120.037  836.736  283.301
625.00  1783.721  185.730  131.695   54.035      623.072  994.521  749.527  244.994        9.953 1458.633 1104.255  354.378
626.00  1687.558  192.138  143.751   48.387      534.408  996.718  797.716  199.002        0.000 1620.183 1256.155  364.028
627.00  1693.453  190.694  151.942   38.751      488.965  963.747  786.105  177.642        0.000 1348.651  984.321  364.330
628.00  1772.319  234.523  196.466   38.057      561.948 1095.027  870.088  224.939        0.000 1584.699 1250.427  334.272
629.00  1760.396  218.306  190.547   27.759      516.037 1066.672  916.738  149.934       19.906 1339.096 1187.291  151.804
630.00  1806.176  218.080  197.918   20.162      546.936 1066.764  926.429  140.335        0.000 1379.007 1328.338   50.669
631.00  1804.677  132.125  101.564   30.561      453.161  956.810  822.192  134.617        0.000 1266.406 1094.999  171.406
632.00  1835.087  108.619   95.769   12.850      513.877  997.704  916.557   81.147        0.000 1286.715 1246.402   40.313
633.00  1781.141  127.882  107.450   20.432      553.942  862.929  754.802  108.127       19.906 1366.145 1143.364  222.781
634.00  1804.270  213.775  171.153   42.622      374.044 1101.076  993.341  107.735        0.000 1408.259 1287.119  121.141
635.00  1732.369  175.641  154.732   20.909      503.962 1093.082  981.195  111.888        0.000 1218.558 1066.552  152.006
636.00  1697.469  222.584  186.992   35.592      493.502 1042.856  873.171  169.685        0.000 1354.479 1040.717  313.762
637.00  1748.727  256.465  223.968   32.497      497.729 1100.563  964.728  135.835        0.000 1360.808 1107.868  252.940
638.00  1726.677  193.923  173.405   20.518      548.263 1008.181  938.144   70.037       20.106 1708.553 1516.637  191.916
639.00  1659.170  242.169  218.145   24.024      416.844 1219.598 1145.974   73.624        0.000 1588.823 1396.705  192.117
640.00  1873.893   93.057   73.823   19.234      599.974  998.287  899.716   98.572        0.000 1721.125 1569.119  152.006
641.00  1822.770  121.708   91.665   30.043      441.661 1090.975  990.805  100.170        0.000 1650.854 1468.588  182.266
642.00  1762.113  196.998  165.311   31.687      529.734 1080.384  908.536  171.848       10.154 1680.811 1366.343  314.468
643.00  1757.312  144.107  116.268   27.839      530.465 1014.498  880.479  134.020        0.000 1579.776 1427.468  152.308
644.00  1784.342  179.109  179.109    0.000      542.262 1013.763  900.539  113.225        0.000 1449.385 1317.687  131.698
645.00  1712.685  225.705  209.730   15.974      548.399 1108.965  925.659  183.306        0.000 1622.202 1399.019  223.184
646.00  1748.993  123.094  105.000   18.094      567.481 1010.168  915.488   94.680       20.308 1453.101 1321.403  131.698
647.00  1807.420   78.471   59.631   18.840      487.026 1025.688  961.314   64.374        0.000 1198.048 1086.859  111.189
648.00  1881.199   88.138   66.395   21.743      576.209  951.897  849.738  102.159        0.000 1218.054 1117.322  100.733
649.00  1789.096  107.562   64.254   43.308      464.064  965.767  837.237  128.530        0.000 1087.465  996.685   90.780
650.00  1725.306  185.339  143.743   41.596      516.764  914.068  840.574   73.494        0.000 1259.879 1168.998   90.881
651.00  1637.964  248.140  219.128   29.012      540.071  999.453  848.008  151.445        0.000 1760.733 1588.621  172.112
652.00  1631.611  257.950  215.056   42.894      483.688 1085.441  951.248  134.193        0.000 1310.546 1087.765  222.781
653.00  1680.524  225.953  179.540   46.413      569.252  894.483  792.367  102.115        0.000 1618.783 1517.647  101.136
654.00  1728.068  195.992  195.992    0.000      494.331 1031.232  876.026  155.206        0.000 1858.255 1645.628  212.627
655.00  1728.971  261.289  219.875   41.414      542.667 1069.695  969.352  100.343        0.000 2080.019 1938.268  141.751
656.00  1780.425  267.160  217.668   49.492      468.653 1089.117  919.519  169.598       40.616 1752.890 1439.228  313.662
657.00  1743.162  233.130  213.383   19.747      525.289  985.744  798.765  186.979       40.616 1776.718 1554.038  222.680
658.00  1746.012  221.179  197.255   23.924      591.820  865.207  710.480  154.727      101.539 1440.534 1248.315  192.218
659.00  1728.381  124.098   90.523   33.575      503.625  979.772  836.328  143.444      121.746 1157.025 1025.932  131.093
660.00  1753.591  247.188  196.559   50.629      577.079 1102.937  942.154  160.782       91.284 1723.928 1572.224  151.703
661.00  1850.579  168.943  122.724   46.220      576.163 1102.387  964.215  138.172       20.308 1569.921 1408.064  161.858
662.00  1819.016  126.418  105.693   20.725      508.249 1160.909  977.647  183.262        0.000 1595.045 1382.217  212.828
663.00  1839.720  124.719  113.309   11.410      502.155 1027.681  846.365  181.316       20.308 1321.102 1027.849  293.253
664.00  1850.419  179.035  179.035    0.000      480.240 1084.529  887.951  196.578        0.000 1027.944  886.999  140.945
665.00  1723.589  189.393  160.312   29.081      415.901 1056.044  933.308  122.736        0.000 1640.899 1499.450  141.449
666.00  1667.769  248.865  214.962   33.903      432.551 1049.473  938.324  111.149        0.000 1151.905 1020.307  131.597
667.00  1817.169  186.265  184.574    1.691      461.344 1078.613  925.353  153.260       10.154 1130.894  948.729  182.165
668.00  1738.424  211.829  203.098    8.731      551.618  935.641  756.357  179.283       50.769  957.176  805.674  151.502
669.00  1912.755  133.864   97.763   36.102      585.897  914.666  795.213  119.453       30.462  975.667  904.993   70.674
670.00  1849.755  201.156  174.667   26.489      532.116 1219.294 1109.569  109.724        0.000 1281.290 1068.965  212.324
671.00  1838.467  182.419  160.508   21.910      511.667 1070.010  956.305  113.705        0.000 1038.804  867.196  171.608
672.00  1885.145  102.480  102.480    0.000      553.522  870.924  764.874  106.050       30.462  877.652  756.612  121.040
673.00  1793.711  162.776  142.062   20.714      455.372  978.447  879.745   98.702        0.000  785.059  613.350  171.709
674.00  1650.917  313.156  269.759   43.397      487.540 1047.737  827.994  219.743       50.769  897.758  573.942  323.816
675.00  1688.167  131.203  131.203    0.000      507.004  913.327  683.116  230.211       30.462 1222.079  969.743  252.336
676.00  1835.271  199.473  172.602   26.871      484.730 1026.294  891.710  134.585        0.000 1097.112  996.178  100.934
677.00  1826.822  199.898  199.898    0.000      483.390  902.012  820.474   81.538        0.000  674.674  604.101   70.573
678.00  1747.087  267.047  252.040   15.007      542.710  950.165  819.385  130.780       10.154 1245.298 1094.199  151.099
679.00  1705.102  230.383  213.799   16.585      489.440  904.557  804.170  100.387        0.000 1004.523  873.329  131.194
680.00  1680.739  160.302  138.531   21.771      427.796  917.301  856.776   60.525        0.000 1082.839  951.444  131.396
681.00  1780.048  241.092  215.728   25.364      494.940  956.090  802.743  153.347        0.000 1345.129 1183.473  161.656
682.00  1758.049  172.808  141.315   31.494      456.979  987.174  792.716  194.458        0.000 1332.361 1100.836  231.525
683.00  1839.825  150.546  133.636   16.909      442.104 1072.255  942.127  130.128        0.000 1390.368 1178.446  211.922
684.00  1770.565  241.245  202.734   38.511      375.221 1182.417 1072.432  109.985       10.154  984.814  843.466  141.348
685.00  1708.865  226.592  202.708   23.885      381.926 1086.701  930.071  156.630        0.000 1273.753  889.819  383.934
686.00  1735.891  323.448  278.775   44.674      377.519 1229.225 1092.445  136.781        0.000 1347.844 1206.597  141.247
687.00  1790.583  288.165  251.218   36.947      512.830 1265.718 1160.407  105.311        0.000 1211.923  998.994  212.929
688.00  1709.700  248.910  248.910    0.000      389.316 1187.558  932.226  255.332        0.000 1085.754  692.169  393.585
689.00  1849.463  191.497  191.497    0.000      406.043 1119.920 1029.957   89.963        0.000 1358.190 1155.818  202.372
690.00  1824.036  226.023  226.023    0.000      616.719 1041.388 1041.388    0.000        0.000 1057.304  885.494  171.810
691.00  1761.072  329.675  329.675    0.000      536.750 1111.745 1069.894   41.851        0.000 1197.340  954.756  242.584
692.00  1831.730  170.644  170.644    0.000      544.314 1020.277 1020.277    0.000       30.462 1691.559 1530.004  161.555
693.00  1807.315  268.985  268.985    0.000      448.639 1227.020 1200.387   26.632        0.000 1189.905 1078.414  111.491
694.00  1730.855  304.521  304.521    0.000      372.590 1220.415 1118.082  102.333        0.000 1062.132  789.086  273.046
695.00  1858.828  194.253  194.253    0.000      482.785 1046.834  993.570   53.264        0.000 1076.304  833.115  243.189
696.00  1881.934  158.198  158.198    0.000      495.317 1162.389 1096.505   65.885        0.000 1910.523 1262.691  647.833
697.00  1806.664  256.117  256.117    0.000      493.202 1048.820 1048.820    0.000        0.000 1741.128 1063.338  677.791
698.00  1756.205  261.118  261.118    0.000      346.520 1208.857 1087.675  121.182        0.000 1420.021  823.663  596.358
699.00  1864.301  216.990  216.990    0.000      543.393 1084.748 1003.297   81.451        0.000 1564.390 1240.978  323.412
700.00  1730.175  280.181  280.181    0.000      439.467 1054.525 1054.525    0.000        0.000 1591.734 1217.653  374.081
701.00  1729.708  274.736  274.736    0.000      454.944 1095.775  971.050  124.726        0.000 1792.602 1428.675  363.927
702.00  1667.830  305.718  305.718    0.000      401.287 1202.077 1143.889   58.188        0.000  997.990  835.931  162.059
703.00  1790.723  257.775  257.775    0.000      471.980 1099.490 1058.292   41.198        0.000 1027.347  895.548  131.799
704.00  1739.129  267.032  267.032    0.000      504.948 1179.596 1166.453   13.142        0.000  795.921  684.530  111.390
705.00  1811.081  190.323  190.323    0.000      483.000  998.584  966.332   32.252        0.000 1378.405 1145.773  232.632
706.00  1800.010  252.979  252.979    0.000      495.615 1226.231 1136.226   90.006        0.000 1168.292  935.559  232.733
707.00  1806.385  206.619  206.619    0.000      402.541 1096.933  962.522  134.411        0.000 1155.923  863.073  292.850
708.00  1799.201  285.262  285.262    0.000      390.309 1248.521 1140.960  107.561        0.000  979.394  786.471  192.924
709.00  1696.505  371.688  371.688    0.000      467.915 1277.819 1167.834  109.985        0.000 1302.302  906.301  396.001
710.00  1690.147  391.925  391.925    0.000      585.592 1098.976 1098.976    0.000        0.000 1122.353  868.909  253.444
711.00  1842.224  235.453  235.453    0.000      539.713 1093.234 1093.234    0.000        0.000 1201.973  807.483  394.490
712.00  1776.739  241.201  241.201    0.000      460.697 1052.116 1034.995   17.121        0.000 1042.130  859.360  182.770
713.00  1874.813  257.766  257.766    0.000      437.436 1269.601 1140.636  128.965        0.000 1099.734  978.089  121.645
714.00  1885.586  255.278  255.278    0.000      445.988 1103.310 1073.135   30.176        0.000 1189.808  876.247  313.561
715.00  1800.853  272.830  272.830    0.000      511.483 1137.635 1080.957   56.678        0.000 1039.007  644.115  394.893
716.00  1675.000  312.275  312.275    0.000      452.002 1220.379 1184.453   35.926        0.000  889.316  706.546  182.770
717.00  1788.738  313.022  313.022    0.000      359.008 1262.473 1241.547   20.925        0.000  775.210  654.069  121.141
718.00  1788.455  349.428  349.428    0.000      398.132 1378.520 1319.548   58.971        0.000 1120.136  867.599  252.537
719.00  1763.720  267.627  267.627    0.000      386.116 1268.454 1226.778   41.677        0.000 1028.856  876.850  152.006
720.00  1656.043  361.217  361.217    0.000      348.376 1272.127 1217.178   54.949        0.000  927.719  724.641  203.078
721.00  1638.713  350.435  350.435    0.000      288.021 1252.581 1053.970  198.611        0.000  665.730  513.522  152.207
722.00  1706.671  340.141  340.141    0.000      502.495 1092.193 1090.335    1.859        0.000 1070.579  817.035  253.545
723.00  1758.997  299.684  299.684    0.000      402.368 1295.047 1166.604  128.443        0.000 1102.649  676.690  425.959
724.00  1768.059  381.818  381.818    0.000      533.111 1175.890 1160.671   15.218        0.000 1051.677  665.930  385.747
725.00  1719.965  349.238  349.238    0.000      366.309 1253.414 1070.108  183.305        0.000  959.890  625.619  334.272
726.00  1741.914  352.643  352.643    0.000      388.540 1244.589 1062.751  181.838        0.000  897.459  389.765  507.694
727.00  1701.875  385.553  385.553    0.000      278.379 1238.712 1104.823  133.889        0.000  695.186  329.747  365.439
728.00  1740.191  427.201  427.201    0.000      274.965 1428.888 1224.266  204.622        0.000  996.881  702.620  294.261
729.00  1791.281  354.051  354.051    0.000      329.523 1352.538 1227.030  125.508        0.000  817.231  482.153  335.078
730.00  1756.505  246.525  246.525    0.000      398.898 1329.192 1123.743  205.448        0.000  999.998  543.073  456.925
731.00  1688.739  355.263  355.263    0.000      400.774 1135.595 1065.210   70.385        0.000 1148.890  742.735  406.155
732.00  1700.855  360.605  360.605    0.000      447.121 1166.106 1166.106    0.000        0.000 1180.257  967.026  213.232
733.00  1779.301  327.300  327.300    0.000      416.428 1169.237 1165.432    3.805        0.000 1100.735  603.195  497.540
734.00  1714.416  353.029  353.029    0.000      464.155 1222.665 1222.665    0.000        0.000 1292.151 1200.766   91.385
735.00  1813.108  363.918  363.918    0.000      421.094 1212.816 1199.500   13.316        0.000 1231.630  845.783  385.847
736.00  1876.625  272.741  272.741    0.000      510.157 1257.482 1183.293   74.189        0.000 1240.479 1006.940  233.539
737.00  1748.931  361.912  361.912    0.000      689.446 1028.428  999.893   28.535        0.000 1593.450 1268.526  324.924
738.00  1742.495  316.879  316.879    0.000      483.434 1180.472 1174.765    5.707        0.000 1404.142  967.525  436.617
739.00  1787.733  341.549  341.549    0.000      617.159 1101.712 1101.712    0.000        0.000 1221.578  916.962  304.617
740.00  1835.717  283.608  283.608    0.000      684.929 1058.477 1058.477    0.000        0.000 1494.018 1341.709  152.308
741.00  1821.671  335.994  335.994    0.000      403.709 1382.373 1382.373    0.000        0.000 1413.994 1403.840   10.154
742.00  1925.284  267.928  267.928    0.000      609.020 1161.893 1161.893    0.000        0.000 1364.837  999.297  365.540
743.00  1688.831  344.489  344.489    0.000      538.102 1182.245 1182.245    0.000        0.000 1089.572  937.264  152.308
744.00  1726.457  365.117  365.117    0.000      479.421 1154.534 1154.534    0.000        0.000 1322.813 1221.274  101.539
745.00  1729.146  381.547  381.547    0.000      480.476 1193.308 1193.308    0.000        0.000 1060.119 1060.119    0.000
746.00  1760.268  384.947  384.947    0.000      486.929 1182.426 1182.426    0.000        0.000 1080.933  989.649   91.284
747.00  1787.298  336.099  336.099    0.000      422.895 1202.702 1202.702    0.000        0.000 1201.167  785.563  415.604
748.00  1920.772  260.198  260.198    0.000      590.462 1124.796 1124.796    0.000        0.000 1048.159  815.124  233.035
749.00  1950.407  264.331  264.331    0.000      546.766 1139.949 1139.949    0.000        0.000 1333.065 1312.758   20.308
750.00  1882.274  234.072  234.072    0.000      487.878 1071.216 1071.216    0.000        0.000 1281.092 1006.937  274.155
751.00  1790.318  267.288  267.288    0.000      482.789 1099.192 1099.192    0.000        0.000 1310.649 1310.649    0.000
752.00  1809.355  264.444  264.444    0.000      457.669 1132.167  956.514  175.653        0.000 1392.882  875.336  517.546
753.00  1718.809  300.074  300.074    0.000      414.343 1105.462 1105.462    0.000        0.000 1018.801  795.415  223.385
754.00  1818.117  335.674  335.674    0.000      412.534 1224.780 1224.780    0.000        0.000 1392.479 1108.271  284.208
755.00  1951.152  309.597  309.597    0.000      596.938 1166.126 1109.057   57.069        0.000 1565.397 1261.285  304.112
756.00  1706.212  299.679  299.679    0.000      336.659 1106.837 1106.837    0.000        0.000  888.611  847.996   40.615
757.00  1766.259  265.087  265.087    0.000      342.668 1077.749 1077.749    0.000        0.000  960.292  797.830  162.462
758.00  1817.483  265.942  265.942    0.000      490.432 1078.749 1078.749    0.000        0.000 1254.149  858.551  395.598
759.00  1871.892  267.524  267.524    0.000      487.584 1053.889 1053.889    0.000        0.000 1230.627  784.763  445.864
760.00  1873.325  193.886  193.886    0.000      523.863  957.960  957.960    0.000        0.000 1140.450 1079.527   60.923
761.00  1895.929  192.114  192.114    0.000      478.571 1058.649 1058.649    0.000        0.000 1213.332 1081.533  131.799
762.00  1978.594  169.161  169.161    0.000      442.669 1122.804 1047.320   75.483        0.000 1299.995 1016.291  283.704
763.00  1846.279  215.749  215.749    0.000      452.696 1202.809 1089.149  113.660       10.154 1301.903 1017.695  284.208
764.00  1801.593  173.622  173.622    0.000      450.489  989.256  894.229   95.028       20.207 1078.719  936.565  142.154
765.00  1833.724  290.606  266.934   23.673      252.616 1280.031 1054.614  225.417        0.000 1197.447  761.435  436.012
766.00  1743.867  283.183  283.183    0.000      414.007 1072.647  973.815   98.833        0.000 1469.692 1276.768  192.924
767.00  1893.485  217.027  217.027    0.000      461.130 1038.627  876.932  161.695        0.000 1421.940 1107.170  314.770
768.00  1735.613  219.899  219.899    0.000      374.746 1042.431  909.270  133.161        0.000 1229.521  935.058  294.463
769.00  2001.267  205.550  205.550    0.000      601.624 1048.995  962.184   86.811       10.053 1573.541 1350.156  223.385
770.00  1901.560  186.964  186.964    0.000      544.349 1111.338  957.860  153.477       10.154 1343.924 1039.307  304.616
771.00  1939.456  173.401  173.401    0.000      665.997 1068.867 1008.211   60.656        0.000 1342.315 1108.775  233.539
772.00  1869.352  218.854  218.854    0.000      606.609 1146.019 1070.405   75.614        0.000 1944.814 1772.299  172.515
773.00  1961.494  202.436  202.436    0.000      574.481 1114.064 1080.127   33.937        0.000 1402.639 1108.176  294.463
774.00  1858.503  170.190  170.190    0.000      623.858  984.761  932.236   52.525        0.000 1671.568 1427.874  243.693
775.00  1861.687  120.365  120.365    0.000      421.833  993.524  926.944   66.580        0.000 1187.897  923.896  264.001
776.00  1924.355  174.465  174.465    0.000      561.519 1054.447  997.378   57.069        0.000  987.839  876.146  111.693
777.00  2022.374  118.577  118.577    0.000      554.681 1001.573  995.867    5.707        0.000 1562.184 1470.799   91.385
778.00  1987.766  175.722  175.722    0.000      653.749  996.814  968.801   28.013       20.106 1630.944 1417.813  213.131
779.00  2103.205  131.492  131.492    0.000      541.540 1105.334 1060.158   45.177        0.000 1500.258 1459.642   40.616
780.00  2061.110   93.362   93.362    0.000      597.315 1097.641 1003.309   94.332       10.154 1137.329  974.867  162.462
781.00  2127.820   41.721   41.721    0.000      580.051 1011.996  959.685   52.311       10.154 1433.600 1180.157  253.444
782.00  1994.708   81.134   81.134    0.000      565.839 1051.617 1000.255   51.362        0.000 1671.855 1621.086   50.769
783.00  2019.941  112.944  112.944    0.000      444.614 1224.784 1132.267   92.517        0.000 1493.916 1280.685  213.231
784.00  1899.630  189.517  189.517    0.000      579.582 1113.761  967.077  146.684        0.000 1573.844 1371.573  202.271
785.00  1844.173  292.438  292.438    0.000      500.983 1230.345 1133.599   96.745       20.308 1826.885 1695.389  131.496
786.00  1903.772  273.136  273.136    0.000      566.617 1188.301 1090.686   97.615        0.000 1796.527 1593.450  203.077
787.00  1897.775  287.509  287.509    0.000      612.016 1067.161 1006.287   60.874        0.000 1481.154 1389.769   91.385
788.00  1800.463  289.722  289.722    0.000      556.586 1150.124 1093.663   56.461        0.000 1561.679 1429.679  132.000
789.00  1902.708  241.268  241.268    0.000      626.238 1061.969  986.573   75.396        0.000 1935.262 1650.953  284.309
790.00  1816.353  209.706  209.706    0.000      514.302 1028.812  861.671  167.141        0.000 1388.360 1246.206  142.154
791.00  1820.166  123.679  123.679    0.000      702.286  843.213  814.722   28.491       60.923 1206.499 1206.499    0.000
792.00  1828.543  151.719  151.719    0.000      673.783  858.288  848.776    9.511        0.000 1610.029 1437.413  172.616
793.00  1816.353  211.866  211.866    0.000      781.742  747.406  747.406    0.000       50.769 1631.351 1255.657  375.694
794.00  1962.131  155.254  155.254    0.000      833.753  698.242  696.383    1.859       40.112 1720.820 1202.972  517.848
795.00  1797.099  230.328  230.328    0.000      619.269  894.617  894.617    0.000        0.000 1541.979 1024.131  517.848
796.00  1765.036  231.894  231.894    0.000      652.821 1028.642  948.963   79.679        0.000 1790.092 1455.014  335.078
797.00  1910.080  167.688  167.688    0.000      654.639  915.150  915.150    0.000        0.000 1613.656 1369.963  243.693
798.00  1887.387  175.893  175.893    0.000      635.863 1100.218 1100.218    0.000       10.154 2018.196 1733.888  284.309
799.00  1782.755  262.133  262.133    0.000      506.267 1007.653  929.658   77.994        0.000 1770.783 1466.167  304.616
800.00  1847.992  233.440  233.440    0.000      778.642  863.531  863.531    0.000       10.154 1608.128 1262.896  345.232
801.00  1901.909  176.083  176.083    0.000      717.120  863.142  853.630    9.512      111.693 1450.493 1186.493  264.001
802.00  1820.123  283.207  283.207    0.000      719.842  954.441  954.441    0.000       30.462 1260.988 1260.988    0.000
803.00  1787.194  194.410  194.410    0.000      690.487  926.723  926.723    0.000      121.847 1633.860 1461.244  172.616
804.00  1887.349  198.161  198.161    0.000      724.156 1055.604 1055.604    0.000      111.491 1987.136 1987.136    0.000
805.00  1851.835  203.847  203.847    0.000      712.573 1080.594 1080.594    0.000       20.308 1301.704 1301.704    0.000
806.00  1627.350  320.018  320.018    0.000      589.822  887.702  887.702    0.000        0.000 1368.051 1368.051    0.000
807.00  2017.117  209.279  209.279    0.000      656.610  966.391  966.391    0.000       70.372 1569.520 1518.751   50.769
808.00  1938.066  264.138  264.138    0.000      563.547  906.673  906.673    0.000        0.000 1318.794 1318.794    0.000
809.00  1939.652  273.900  273.900    0.000      649.746  987.901  987.901    0.000        0.000 1569.922 1569.922    0.000
810.00  1889.378  240.390  240.390    0.000      621.942 1034.802 1034.802    0.000        0.000  914.344  904.190   10.154
811.00  1838.577  337.375  337.375    0.000      723.147 1058.713 1058.713    0.000        0.000 2147.579 2016.183  131.396
812.00  1999.316  230.999  230.999    0.000      711.732  900.220  900.220    0.000       10.053  956.572  753.494  203.078
813.00  1882.596  208.709  208.709    0.000      722.025  832.272  832.272    0.000       30.159 1095.605 1065.143   30.462
814.00  2046.005  205.283  205.283    0.000      850.024  855.371  855.371    0.000      130.791  986.829  915.954   70.876
815.00  1971.050  222.657  222.657    0.000      690.164 1053.813  993.853   59.960       30.159 1322.714 1079.222  243.491
816.00  1946.905  235.729  235.729    0.000      622.219  976.177  906.096   70.081       10.154 1512.214 1268.521  243.693
817.00  1856.551  260.320  260.320    0.000      485.761 1080.121 1014.627   65.493        0.000 1458.433 1377.404   81.029
818.00  1860.348  234.323  234.323    0.000      496.664  979.953  966.898   13.055        0.000  895.953  804.568   91.385
819.00  1842.498  266.572  266.572    0.000      663.057  847.402  834.129   13.273       40.212 1246.403 1155.018   91.385
820.00  1769.862  293.169  293.169    0.000      533.703 1032.094  999.885   32.208        0.000 1419.021 1246.405  172.616
821.00  1830.541  336.932  336.932    0.000      528.566 1239.688 1117.864  121.823        0.000 1643.919 1360.114  283.805
822.00  1855.807  302.219  302.219    0.000      767.170  943.903  943.903    0.000       20.308 1395.803 1121.648  274.155
823.00  1764.037  303.985  303.985    0.000      677.300 1032.180 1032.180    0.000       40.213 1492.013 1228.012  264.001
824.00  1776.140  209.629  209.629    0.000      735.827  847.401  847.401    0.000       30.361 1209.415  834.124  375.291
825.00  1845.457  178.552  178.552    0.000      679.150 1039.645 1037.786    1.859       30.462 1524.382 1170.004  354.378
826.00  1864.659  152.497  152.497    0.000      647.547  984.489  984.489    0.000        0.000 1249.622  895.445  354.177
827.00  1912.275   88.617   88.617    0.000      613.681  999.788  952.534   47.253       20.106 1852.110 1498.236  353.875
828.00  1904.489   90.563   90.563    0.000      572.883  929.501  874.813   54.688        0.000 1219.666  733.187  486.479
829.00  1836.852  131.040  131.040    0.000      690.694  891.724  891.724    0.000       10.154 1499.048 1094.908  404.141
830.00  1761.642  132.923  132.923    0.000      549.886 1056.521  954.970  101.550        0.000 1561.278 1247.918  313.359
831.00  1754.266  168.504  168.504    0.000      534.537  960.239  943.292   16.947        0.000 1538.454 1224.894  313.561
832.00  1866.659  142.707  142.707    0.000      572.621  900.801  874.430   26.371        0.000 1496.436 1334.377  162.059
833.00  1808.391  151.844  151.844    0.000      497.513  975.238  941.432   33.807        0.000  877.751  735.596  142.154
834.00  1863.679  175.390  175.390    0.000      567.937 1071.651 1035.811   35.839        0.000 1069.066  907.007  162.059
835.00  1844.304  155.255  155.255    0.000      570.919  961.538  944.678   16.860       10.053  673.164  673.164    0.000
836.00  1782.979  141.707  141.707    0.000      642.486  915.448  890.936   24.512        0.000 1137.327 1127.173   10.154
837.00  1983.865  110.915  110.915    0.000      747.390  989.511  936.769   52.742       60.319 1179.247  864.981  314.266
838.00  1794.429  165.997  165.997    0.000      549.318 1002.265  959.034   43.231        0.000 1117.927  752.790  365.137
839.00  1827.964  190.862  190.862    0.000      559.224 1052.320 1012.893   39.427        0.000 1005.528  763.043  242.485
840.00  1751.309  215.201  215.201    0.000      583.785  984.632  984.632    0.000       10.154  802.756  792.602   10.154
841.00  1759.260  247.505  247.505    0.000      504.358  978.020  978.020    0.000        0.000  917.064  755.005  162.059
842.00  1690.123  299.410  299.410    0.000      520.700 1103.333 1103.333    0.000        0.000 1035.284 1035.284    0.000
843.00  1640.238  253.897  253.897    0.000      672.015  901.880  901.880    0.000        0.000  958.381  958.381    0.000
844.00  1565.005  333.939  333.939    0.000      612.786  939.832  939.832    0.000        0.000  984.013  984.013    0.000
845.00  1625.793  412.902  412.902    0.000      605.605  949.826  949.826    0.000        0.000 1127.376 1127.376    0.000
846.00  1625.425  373.617  373.617    0.000      622.814  954.410  954.410    0.000        0.000 1077.110 1077.110    0.000
847.00  1653.222  316.617  316.617    0.000      683.992 1059.464 1059.464    0.000        0.000 1127.375 1127.375    0.000
848.00  1613.142  322.662  322.662    0.000      563.326  982.990  982.990    0.000        0.000 1014.477 1014.477    0.000
849.00  1779.668  286.174  286.174    0.000      493.232 1091.537 1026.174   65.363        0.000 1168.496  793.206  375.290
850.00  1558.729  308.338  308.338    0.000      566.167  932.228  932.228    0.000       40.212 1005.628  751.982  253.645
851.00  1648.272  270.954  270.954    0.000      519.884 1082.672  923.793  158.880       30.462 1067.056  701.516  365.540
852.00  1673.056  280.496  280.496    0.000      517.894  964.873  881.564   83.310        0.000 1218.360  935.261  283.099
853.00  1742.212  248.273  248.273    0.000      539.078 1145.818 1000.211  145.607        0.000 1551.718 1106.559  445.159
854.00  1846.566  214.244  214.244    0.000      537.564  977.829  833.993  143.835        0.000  975.173  701.018  274.155
855.00  1689.429  236.855  236.855    0.000      570.209  969.827  870.092   99.735       30.462 1138.137  721.929  416.208
856.00  1664.790  304.952  304.952    0.000      562.372 1039.093  941.173   97.920        0.000 1391.772  955.861  435.911
857.00  1696.701  267.693  267.693    0.000      503.063  923.936  835.571   88.365        0.000  796.824  422.038  374.786
858.00  1707.514  242.647  242.647    0.000      582.779  910.346  908.444    1.902        0.000 1176.530  843.064  333.466
859.00  1825.333  279.658  279.658    0.000      517.281 1005.059  931.391   73.668        0.000 1491.903 1127.976  363.927
860.00  1837.369  195.749  195.749    0.000      710.104  920.201  811.129  109.072        0.000 1431.484 1006.331  425.153
861.00  1772.189  313.843  313.843    0.000      699.118  923.930  923.930    0.000        0.000 1148.083  814.415  333.669
862.00  1827.467  254.141  254.141    0.000      669.768  996.937  970.783   26.154        0.000 1400.316 1117.116  283.200
863.00  1668.436  283.347  283.347    0.000      747.373  816.419  816.419    0.000        0.000 1099.031  825.882  273.149
864.00  1770.978  266.454  266.454    0.000      724.846 1034.620 1034.620    0.000        0.000 1339.898 1157.129  182.770
865.00  1796.516  219.893  219.893    0.000      756.408  941.001  926.087   14.914       10.154 1219.362 1006.533  212.828
866.00  1774.850  257.268  257.268    0.000      680.173 1060.450  956.781  103.670       30.159 1168.388  996.276  172.112
867.00  1769.947  219.582  219.582    0.000      642.527  899.145  899.145    0.000        0.000 1186.084  973.256  212.828
868.00  1722.532  252.925  252.925    0.000      529.479  994.895  989.189    5.707        0.000 1146.975  893.632  253.343
869.00  1806.961  208.792  208.792    0.000      550.438 1011.042 1011.042    0.000        0.000 1361.812 1128.273  233.539
870.00  1785.359  194.158  194.158    0.000      638.680  908.276  908.276    0.000        0.000 1218.354 1006.029  212.324
871.00  1817.653  199.317  199.317    0.000      704.613  901.905  901.905    0.000       50.669 1532.215 1340.198  192.016
872.00  1775.243  225.149  225.149    0.000      615.601  891.452  891.452    0.000       71.077 1167.583 1137.121   30.462
873.00  1837.484  204.164  204.164    0.000      502.500  930.538  930.538    0.000        0.000  866.492  856.338   10.154
874.00  1806.347  200.260  200.260    0.000      543.861  902.729  902.729    0.000       20.106 1106.759 1086.451   20.308
875.00  1784.363  238.426  238.426    0.000      550.356  880.870  880.870    0.000       69.770  986.831  875.138  111.693
876.00  1851.673  163.103  163.103    0.000      668.297  880.598  880.598    0.000        0.000 1198.346 1127.571   70.775
877.00  1701.480  260.037  260.037    0.000      612.484  909.448  909.448    0.000       20.308 1117.723 1097.517   20.207
878.00  1636.324  312.864  312.864    0.000      611.016  960.931  941.995   18.936        0.000 1460.039 1429.577   30.462
879.00  1581.098  354.198  354.198    0.000      497.389 1014.546  946.542   68.004        0.000 1326.028 1052.981  273.046
880.00  1670.912  322.674  322.674    0.000      669.079  875.459  837.978   37.481        0.000 1721.726 1276.466  445.261
881.00  1710.870  310.673  310.673    0.000      512.691 1021.718  967.203   54.514       20.106 1427.866 1134.914  292.951
882.00  1660.858  305.620  305.620    0.000      558.838 1108.920 1014.848   94.071        0.000 1692.073 1215.243  476.829
883.00  1795.166  254.797  254.797    0.000      712.487  908.763  850.400   58.362       20.308 1476.430 1263.904  212.526
884.00  1805.374  199.060  199.060    0.000      630.165 1007.019  953.972   53.047       10.154 1691.566 1427.565  264.001
885.00  1690.330  280.059  280.059    0.000      698.998 1036.364  996.677   39.687        0.000 2046.040 1732.781  313.259
886.00  1709.102  264.384  264.384    0.000      711.406  918.131  867.377   50.753       10.154 1279.177  904.189  374.988
887.00  1859.663  201.886  201.886    0.000      734.709 1011.902  981.770   30.132       30.462 1781.846 1619.787  162.059
888.00  1796.488  159.152  159.152    0.000      722.517  848.698  797.857   50.840       40.616 1220.570  916.256  304.314
889.00  1888.844  201.443  201.443    0.000      685.073  943.032  884.626   58.406       40.616 1300.892 1119.231  181.661
890.00  1868.525  167.944  167.944    0.000      743.742  848.617  842.910    5.707       40.616 1631.248 1388.261  242.988
891.00  1921.049  177.483  177.483    0.000      768.308 1002.423  874.969  127.454       10.154 1762.333 1499.643  262.691
892.00  1954.633  177.522  177.522    0.000      769.443  864.267  843.429   20.838        0.000 1646.127 1361.819  284.309
893.00  1964.059  225.066  225.066    0.000      762.425 1030.801  913.554  117.247        0.000 1885.598 1662.212  223.385
894.00  1948.209  139.124  139.124    0.000      855.613  754.144  731.534   22.610       30.159 1816.227 1552.226  264.001
895.00  1908.977  163.643  163.643    0.000      640.941 1034.336  996.811   37.524        0.000 1983.717 1648.639  335.078
896.00  1936.484  180.835  180.835    0.000      696.883 1035.100  938.866   96.234       50.769 2148.586 1813.508  335.078
897.00  1931.088  190.889  190.889    0.000      732.199 1073.329  982.453   90.876       71.077 2140.644 1815.719  324.924
898.00  1898.808  145.766  145.766    0.000      769.810  781.303  749.051   32.252       91.284 1765.161 1389.468  375.693
899.00  1924.051  175.522  175.522    0.000      796.971  826.745  821.082    5.663       90.179 1752.695 1407.463  345.232
900.00  1933.692  184.546  184.546    0.000      634.368  890.370  833.301   57.069       20.107 1589.628 1234.243  355.386
901.00  1715.096  191.866  191.866    0.000      660.007  899.626  897.724    1.902       19.906 1399.420 1094.803  304.616
902.00  1719.860  136.254  136.254    0.000      641.104  983.358  958.628   24.730       69.770 1649.840 1324.915  324.924
903.00  1793.691  123.898  123.898    0.000      757.387  852.580  814.969   37.611      130.690 1795.717 1409.869  385.848
904.00  1740.855  192.945  192.945    0.000      769.278  802.578  721.558   81.020        0.000 1558.462 1104.453  454.009
905.00  1924.319  128.218  128.218    0.000      640.636  957.347  931.752   25.595        0.000 1774.106 1328.543  445.564
906.00  1842.936  173.273  173.273    0.000      709.980  910.297  899.186   11.111       10.154 1884.686 1559.963  324.723
907.00  1923.149  191.986  191.986    0.000      699.175  965.511  954.314   11.197       40.616 1895.048 1499.047  396.001
908.00  1862.020  166.971  166.971    0.000      703.327  961.240  850.907  110.333       19.906 1680.509 1304.816  375.694
909.00  1768.455  167.098  164.350    2.748      503.842  986.399  784.756  201.643        9.953 1328.645  932.644  396.001
910.00  1735.170  173.351  173.351    0.000      637.113  856.963  807.503   49.460       60.319 1389.265 1013.673  375.593
911.00  1638.747  159.990  159.990    0.000      582.050  881.734  780.912  100.822       20.106 1268.927  954.157  314.770
912.00  1509.072  156.747  156.747    0.000      594.891  681.573  681.573    0.000       39.811 1133.813  951.043  182.770
913.00  1571.813  261.957  261.957    0.000      625.496  825.760  825.760    0.000        0.000 1310.151 1096.920  213.232
914.00  1711.545  170.122  170.122    0.000      668.204  790.176  776.859   13.316        0.000 1266.819 1043.433  223.385
915.00  1676.198  212.554  212.554    0.000      540.209  919.915  838.116   81.799        0.000 1237.062  851.215  385.847
916.00  1775.447  107.524  107.524    0.000      602.414  819.137  750.654   68.483       10.154 1517.850 1203.079  314.771
917.00  1769.499  161.117  161.117    0.000      612.960  890.784  890.784    0.000        0.000 1416.515 1274.360  142.154
918.00  1644.965  135.082  135.082    0.000      615.729  969.263  893.171   76.092       30.361 1327.835 1277.065   50.769
919.00  1650.508  137.406  137.406    0.000      576.689  908.712  857.350   51.362        0.000 1427.771 1204.386  223.385
920.00  1769.092  115.747  115.747    0.000      599.286  860.167  797.391   62.776       20.308 1480.250 1114.711  365.540
921.00  1712.393  150.720  150.720    0.000      497.479 1118.993 1077.186   41.807       10.154 1732.482 1498.942  233.539
922.00  1636.810  220.388  220.388    0.000      588.695 1039.822  958.023   81.799       40.212 1816.323 1420.322  396.001
923.00  1648.578  129.441  129.441    0.000      599.719  899.078  822.986   76.092        0.000 1500.057 1175.132  324.924
924.00  1661.919  165.550  165.550    0.000      579.457  879.184  818.311   60.873       90.277 1451.195 1126.472  324.723
925.00  1876.233  180.838  180.838    0.000      623.467  871.092  871.092    0.000       90.982 1581.688 1287.225  294.463
926.00  1766.312  272.726  272.726    0.000      652.606  998.810  989.342    9.468      131.396 1905.706 1601.090  304.616
927.00  1842.801  203.305  203.305    0.000      558.755  872.858  855.738   17.121        9.953 1462.354 1289.738  172.616
928.00  1871.890  142.591  142.591    0.000      639.343  838.198  775.422   62.776       19.906 1300.597 1097.520  203.078
929.00  1923.487  148.167  148.167    0.000      624.415  913.682  913.682    0.000        0.000 1814.118 1468.885  345.232
930.00  1789.356  226.250  226.250    0.000      641.535  884.667  811.478   73.190        0.000 1267.415 1065.950  201.465
931.00  1855.918  142.397  142.397    0.000      655.704  944.765  870.793   73.972       40.212 1781.944 1497.635  284.308
932.00  1820.200  179.957  179.957    0.000      606.085  984.667  921.891   62.776        0.000 1704.235 1328.542  375.694
933.00  1767.851  239.696  239.696    0.000      595.541 1066.897 1010.002   56.895        0.000 1745.555 1430.785  314.770
934.00  1874.893  174.169  174.169    0.000      737.814 1098.281 1098.281    0.000        0.000 2272.345 2069.268  203.078
935.00  1811.729  210.854  210.854    0.000      590.179 1205.286 1167.589   37.698       10.053 1744.146 1510.607  233.539
936.00  1892.805  191.673  191.673    0.000      568.902 1060.020  991.711   68.309       30.462 1713.583 1551.121  162.462
937.00  1855.140  184.104  184.104    0.000      595.924 1065.645 1020.336   45.309        0.000 1767.269 1564.191  203.078
938.00  1818.650  220.818  220.818    0.000      574.663 1048.011  975.724   72.287        0.000 1532.828 1400.827  132.000
939.00  1785.013  262.274  262.274    0.000      716.551 1024.882 1015.458    9.425        0.000 1725.452 1583.297  142.154
940.00  1819.938  274.537  274.537    0.000      604.269 1113.026 1113.026    0.000        0.000 1875.341 1743.341  132.000
941.00  1995.581  176.386  176.386    0.000      705.029 1058.431 1058.431    0.000       10.053 1948.630 1725.244  223.385
942.00  1830.530  244.978  244.978    0.000      769.406 1065.383 1065.383    0.000       70.372 1989.847 1837.538  152.308
943.00  1828.953  155.793  155.793    0.000      722.387  909.443  909.443    0.000      142.154 1574.546 1544.085   30.462
944.00  1803.434  172.853  172.853    0.000      667.207  908.026  879.535   28.491      161.353 1128.082 1128.082    0.000
945.00  1768.799  208.474  208.474    0.000      697.297 1061.140 1061.140    0.000       60.621 1723.833 1673.063   50.769
946.00  1751.743  261.824  261.824    0.000      648.971 1127.722 1089.937   37.785       30.462 1633.660 1572.737   60.923
947.00  1716.089  252.242  252.242    0.000      587.734 1083.708 1083.708    0.000       30.159 1219.562 1199.254   20.308
948.00  1760.127  266.372  266.372    0.000      710.341 1111.337 1098.195   13.142        0.000 1590.930 1560.468   30.462
949.00  1690.945  254.453  254.453    0.000      725.630  860.983  860.983    0.000       49.965 1400.730 1400.730    0.000
950.00  1752.255  278.186  278.186    0.000      562.856 1257.908 1227.689   30.219       20.308 1335.484 1315.176   20.308
951.00  1771.028  244.299  244.299    0.000      689.007 1020.683 1020.683    0.000        9.953 1397.812 1387.659   10.154
952.00  1792.061  217.742  217.742    0.000      711.215 1028.769 1023.062    5.707      150.496 1379.513 1369.359   10.154
953.00  1824.980  217.251  217.251    0.000      718.888 1139.185 1139.185    0.000       20.308 1635.270 1614.963   20.308
954.00  1794.240  151.981  151.981    0.000      671.282 1038.581 1038.581    0.000       20.308 1432.596 1412.288   20.308
955.00  1816.438  190.498  190.498    0.000      661.254 1018.160 1018.160    0.000       40.616 1382.426 1362.118   20.308
956.00  1826.437  206.471  206.471    0.000      643.049 1046.187 1046.187    0.000       19.906 1405.953 1395.799   10.154
957.00  1898.474  154.166  154.166    0.000      719.311  940.442  940.442    0.000        0.000 1478.942 1377.403  101.539
958.00  1923.583  190.526  190.526    0.000      738.632  920.564  920.564    0.000       89.575 1683.330 1429.483  253.847
959.00  1969.493  111.800  111.800    0.000      836.627  829.768  829.768    0.000       60.319 1611.241 1418.318  192.924
960.00  1847.939  147.400  147.400    0.000      649.320 1035.639 1035.639    0.000        0.000 1579.976 1579.976    0.000
961.00  1690.670  156.319  156.319    0.000      605.650  908.450  908.450    0.000       30.462 1326.230 1326.230    0.000
962.00  1866.354  139.176  139.176    0.000      809.977  933.003  933.003    0.000       19.906 1937.773 1714.388  223.385
963.00  1741.904  116.703  116.703    0.000      684.293  911.212  882.895   28.317       10.154 1228.309 1228.309    0.000
964.00  1853.656  157.768  157.768    0.000      677.992  991.148  974.027   17.121       81.231 1320.200 1299.892   20.308
965.00  1695.114  170.061  170.061    0.000      720.357  846.362  844.459    1.902       30.462 1386.451 1335.682   50.769
966.00  1660.482  212.626  212.626    0.000      762.592  855.969  855.969    0.000       60.923 1409.474 1379.013   30.462
967.00  1840.437  165.229  165.229    0.000      632.588  877.469  877.469    0.000       50.367 1261.191 1261.191    0.000
968.00  1826.364  192.492  192.492    0.000      775.389  867.715  867.715    0.000       30.261 1651.451 1651.451    0.000
969.00  1668.872  198.167  198.167    0.000      674.914  823.316  823.316    0.000       40.616 1308.936 1298.782   10.154
970.00  1633.831  297.563  297.563    0.000      621.259  916.150  916.150    0.000       30.261 1500.357 1388.664  111.693
971.00  1807.855  246.761  246.761    0.000      736.089  957.957  939.239   18.719        0.000 1499.651 1499.651    0.000
972.00  1691.232  291.778  291.778    0.000      599.338 1003.174 1003.174    0.000       29.858 1479.341 1459.033   20.308
973.00  1566.867  321.743  321.743    0.000      616.770 1041.834 1039.975    1.859        0.000 1309.245 1228.014   81.231
974.00  1726.616  319.400  319.400    0.000      616.315 1069.620 1067.717    1.902       20.106 1550.913 1540.759   10.154
975.00  1593.967  307.934  307.934    0.000      504.356  946.761  941.141    5.620        0.000 1057.508 1047.354   10.154
976.00  1757.830  262.949  262.949    0.000      697.591  997.899  997.899    0.000       40.212 1519.954 1489.492   30.462
977.00  1731.203  270.917  270.917    0.000      566.569  978.490  978.490    0.000        0.000 1289.437 1289.437    0.000
978.00  1685.873  284.636  284.636    0.000      567.727 1022.115 1022.115    0.000        0.000 1308.135 1297.981   10.154
979.00  1697.173  304.567  304.567    0.000      550.577 1065.522 1065.522    0.000        0.000 1236.960 1186.190   50.769
980.00  1760.305  217.695  217.695    0.000      511.832 1052.503 1052.503    0.000        0.000 1617.874 1617.874    0.000
981.00  1902.618  172.246  172.246    0.000      653.117  882.896  882.896    0.000       70.472 1470.398 1460.345   10.053
982.00  1698.394  295.673  295.673    0.000      457.915 1048.694 1048.694    0.000        0.000 1630.842 1508.996  121.847
983.00  1708.355  240.127  240.127    0.000      584.155 1005.385 1005.385    0.000        0.000 1467.377 1467.377    0.000
984.00  1814.507  223.669  223.669    0.000      578.752  958.382  958.382    0.000       30.159 1389.265 1247.110  142.154
985.00  1889.662  194.143  194.143    0.000      588.833 1029.596 1029.596    0.000        0.000 1389.165 1277.473  111.693
986.00  1805.253  232.538  232.538    0.000      628.563 1079.786 1079.786    0.000        9.953 1661.410 1519.256  142.154
987.00  1784.026  293.420  293.420    0.000      614.645  936.629  936.629    0.000        0.000 1398.413 1398.413    0.000
988.00  1569.156  366.678  366.678    0.000      570.981 1033.398 1033.398    0.000        0.000 1832.317 1629.240  203.078
989.00  1693.234  305.662  305.662    0.000      555.190  920.902  920.902    0.000        0.000 1429.779 1056.700  373.079
990.00  1704.119  327.136  327.136    0.000      590.343 1029.662 1029.662    0.000        0.000 1601.385 1489.692  111.693
991.00  1720.224  303.561  303.561    0.000      629.956  856.012  856.012    0.000       29.858 1429.683 1216.452  213.231
992.00  1770.833  225.938  225.938    0.000      591.860  993.994  993.994    0.000       50.366 1522.571 1522.571    0.000
993.00  1729.685  315.863  315.863    0.000      655.485 1130.582 1130.582    0.000       50.265 1849.404 1758.019   91.385
994.00  1743.897  193.539  193.539    0.000      652.823  813.171  813.171    0.000        0.000 1107.274 1107.274    0.000
995.00  1654.991  271.432  271.432    0.000      504.167 1132.528 1132.528    0.000       40.212 1359.503 1329.042   30.462
996.00  1716.494  233.656  233.656    0.000      631.757  911.340  911.340    0.000        0.000 1703.732 1490.501  213.231
997.00  1808.352  262.583  262.583    0.000      583.545 1015.328 1015.328    0.000       30.159 1256.461 1246.307   10.154
998.00  1773.092  251.868  251.868    0.000      557.745  936.377  936.377    0.000       59.917 1447.878 1244.801  203.078
999.00  1819.233  250.781  250.781    0.000      467.084 1059.196 1059.196    0.000        0.000 1360.613 1218.459  142.154
1000.00  1833.065  195.249  195.249    0.000      609.717  882.612  880.753    1.859        0.000 1328.248 1258.377   69.871
1001.00  1856.878  194.048  194.048    0.000      588.267  970.241  970.241    0.000        0.000 1448.886 1296.578  152.308
1002.00  1734.904  201.303  201.303    0.000      559.138  929.810  929.810    0.000        0.000 1563.593 1330.254  233.338
1003.00  1607.950  220.599  220.599    0.000      666.353  822.297  822.297    0.000        0.000 1321.308 1047.154  274.155
1004.00  1711.681  225.769  225.769    0.000      605.266  893.592  893.592    0.000        0.000 1440.241 1156.535  283.706
1005.00  1639.891  264.591  264.591    0.000      641.996  921.168  921.168    0.000       60.319 1480.451 1277.373  203.078
1006.00  1712.571  272.564  272.564    0.000      601.930  922.806  922.806    0.000        0.000 1256.461 1185.585   70.876
1007.00  1674.310  253.576  253.576    0.000      545.477  871.966  864.357    7.609        0.000 1047.855  966.825   81.030
1008.00  1780.781  234.122  234.122    0.000      520.732  983.818  983.818    0.000        0.000 1348.553 1004.025  344.528
1009.00  1787.045  272.885  272.885    0.000      559.336 1024.019 1024.019    0.000        0.000 1513.827 1109.382  404.445
1010.00  1762.795  306.373  306.373    0.000      573.169  967.779  954.724   13.055       30.159 1178.147 1117.827   60.320
1011.00  1767.520  319.139  319.139    0.000      601.972 1065.695 1048.879   16.816        0.000 1386.955 1286.321  100.634
1012.00  1753.865  244.140  244.140    0.000      606.378  958.911  958.911    0.000        0.000 1260.082 1048.459  211.623
1013.00  1648.220  333.501  333.501    0.000      581.033  983.850  983.850    0.000       60.319 1297.577 1186.488  111.089
1014.00  1732.882  258.245  258.245    0.000      538.322  998.421  985.409   13.012        0.000 1115.512  954.661  160.852
1015.00  1742.190  277.766  277.766    0.000      463.324 1064.225 1064.225    0.000        0.000 1479.950 1196.445  283.505
1016.00  1731.300  352.794  352.794    0.000      491.686 1207.417 1203.785    3.632        0.000 1380.520 1199.359  181.161
1017.00  1801.067  256.034  256.034    0.000      521.737 1040.964 1040.964    0.000        0.000 1641.302 1519.455  121.847
1018.00  1674.181  348.978  348.978    0.000      549.974 1085.524 1085.524    0.000        0.000 1643.212 1349.755  293.457
1019.00  1698.608  298.674  298.674    0.000      597.596 1005.300 1005.300    0.000        0.000 1663.921 1481.353  182.568
1020.00  1707.432  297.616  297.616    0.000      571.786 1023.501 1023.501    0.000        0.000 1525.892 1424.353  101.539
1021.00  1706.125  312.122  312.122    0.000      485.585 1140.658 1140.658    0.000        0.000 1734.095 1571.633  162.462
1022.00  1720.961  166.060  166.060    0.000      464.700  995.483  995.483    0.000        0.000 1572.033 1440.033  132.000
1023.00  1820.931  218.587  218.587    0.000      495.481 1020.654 1020.654    0.000        0.000 1501.261 1389.568  111.693
1024.00  1746.951  220.443  220.443    0.000      531.811  970.824  970.824    0.000        0.000 1552.730 1380.114  172.616
1025.00  1835.218  174.329  174.329    0.000      617.837  953.583  953.583    0.000       80.425 1594.453 1563.992   30.462
1026.00  1582.515  269.400  269.400    0.000      506.462 1010.647 1010.647    0.000        0.000 1411.279 1149.692  261.587
1027.00  1647.050  223.900  223.900    0.000      543.226  999.316  999.316    0.000        0.000 1681.613 1529.304  152.308
1028.00  1550.829  290.331  290.331    0.000      518.537 1028.540 1028.540    0.000        0.000 1592.540 1501.357   91.184
1029.00  1780.689  180.774  180.774    0.000      731.574 1008.879 1008.879    0.000        0.000 1579.871 1579.871    0.000
1030.00  1606.751  266.561  266.561    0.000      497.052  973.389  973.389    0.000        0.000  852.620  842.466   10.154
1031.00  1549.857  249.984  249.984    0.000      633.324  824.749  824.749    0.000       10.154 1062.734 1062.734    0.000
1032.00  1686.069  201.126  201.126    0.000      616.413  918.698  850.215   68.483        0.000 1073.891 1053.584   20.308
1033.00  1760.340  174.531  174.531    0.000      573.787 1034.907  966.425   68.483       20.308 1176.433 1095.202   81.231
1034.00  1764.579  172.817  172.817    0.000      575.337 1015.114  997.993   17.121        0.000 1164.673 1113.904   50.769
1035.00  1838.354  150.046  150.046    0.000      524.377  988.567  988.567    0.000        0.000 1560.978 1256.362  304.616
1036.00  1751.610  147.184  147.184    0.000      466.621  942.074  892.614   49.460        0.000 1083.136 1012.059   71.077
1037.00  1911.878  186.884  186.884    0.000      581.619  941.742  922.719   19.023        0.000 1366.446 1051.675  314.770
1038.00  1649.004  253.517  253.517    0.000      535.792  929.714  905.027   24.686        0.000 1289.537  995.678  293.859
1039.00  1704.537  176.119  176.119    0.000      586.456  933.987  903.550   30.437       19.906 1429.775 1003.312  426.463
1040.00  1672.308  238.786  238.786    0.000      507.776  934.487  822.252  112.236        0.000 1158.948  773.302  385.646
1041.00  1804.191  219.335  219.335    0.000      498.778  991.899  784.548  207.350       30.462 1188.603  924.602  264.001
1042.00  1782.565  198.229  198.229    0.000      610.049  967.885  914.621   53.264       70.372 1401.623 1229.007  172.616
1043.00  1694.754  227.266  227.266    0.000      643.073  808.116  766.439   41.677       80.425  947.726  907.111   40.615
1044.00  1661.810  271.404  271.404    0.000      560.985  987.649  943.896   43.753        0.000 1388.959 1267.113  121.846
1045.00  1782.567  205.253  205.253    0.000      505.906  872.790  806.470   66.319        0.000 1198.455  975.975  222.480
1046.00  1695.586  243.659  243.659    0.000      527.574  887.184  843.432   43.753       10.053 1336.989 1135.220  201.769
1047.00  1581.817  205.721  205.721    0.000      435.619  941.126  887.861   53.265        0.000 1258.365  994.667  263.698
1048.00  1656.733  230.923  221.763    9.160      426.710  922.588  835.429   87.159        0.000  933.246  832.712  100.533
1049.00  1698.643  206.385  206.385    0.000      595.100  980.266  904.174   76.092        0.000 1064.944 1004.624   60.320
1050.00  1712.444  233.506  233.506    0.000      551.566  990.200  912.855   77.345        0.000 1236.051  964.611  271.440
