# Supplementary material for: N-Glycans modulate tilting of HIV-1 envelope glycoprotein
Source: Nat Commun. 2026 Apr 15;17:5206. doi: 10.1038/s41467-026-71874-2 (PMC13254402; doi:10.1038/s41467-026-71874-2)
Supplement: Supplementary file 8 — Source Data [file 41467_2026_71874_MOESM8_ESM.zip › source_data/1_Main_Text_Figures/4_Figure_5/3_Raw_data/FULL_MPER/FULL_MPER.A.5.txt]

#ASA ANALYSIS
#SIM_TIME  ASA1.4 TotOccl1.4 ShldMem1.4 ShldGly1.4   ASA7.2 TotOccl7.2 ShldMem7.2 ShldGly7.2   ASA18.6 TotOccl18.6 ShldMem18.6 ShldGly18.6

  0.00  1496.061  351.412  351.412    0.000      125.334 1050.182 1044.475    5.707        0.000  717.906  556.451  161.454
  1.00  1726.904  409.014  409.014    0.000      206.179 1465.953 1226.785  239.168        0.000 1525.895  672.969  852.926
  2.00  1685.251  423.643  423.643    0.000      274.665 1302.095 1220.774   81.320        0.000 1292.758  846.188  446.570
  3.00  1688.473  453.306  453.306    0.000      102.032 1338.017 1212.596  125.421        0.000 1299.895  721.124  578.771
  4.00  1600.251  435.414  435.414    0.000      123.042 1355.315 1300.149   55.167        0.000 1735.504 1085.857  649.647
  5.00  1561.495  429.461  429.461    0.000      114.138 1385.751 1304.648   81.103        0.000 1686.849  875.345  811.504
  6.00  1588.426  404.144  404.144    0.000      287.761 1219.518 1213.855    5.663        0.000 1203.385  583.999  619.387
  7.00  1767.959  405.859  405.859    0.000      264.849 1404.071 1404.071    0.000        0.000 1727.161 1027.248  699.912
  8.00  1606.267  473.798  473.798    0.000       94.032 1312.173 1312.173    0.000        0.000 1588.829  654.773  934.056
  9.00  1518.274  517.798  517.798    0.000      117.593 1420.822 1387.320   33.502        0.000 1414.908  897.060  517.848
 10.00  1447.567  518.758  518.758    0.000       69.215 1433.358 1433.358    0.000        0.000 1160.556  825.478  335.078
 11.00  1500.157  496.454  496.454    0.000      170.081 1362.148 1362.148    0.000        0.000 1079.527  886.604  192.924
 12.00  1650.614  417.558  417.558    0.000       94.812 1455.530 1415.973   39.557        0.000  736.206  432.193  304.013
 13.00  1603.562  508.981  508.981    0.000       87.071 1455.299 1307.007  148.292        0.000 1079.025  469.893  609.132
 14.00  1621.089  506.490  506.490    0.000      157.847 1568.585 1530.539   38.046        0.000 1198.859  752.089  446.771
 15.00  1467.687  514.404  514.404    0.000       26.546 1528.316 1283.658  244.657        0.000 1300.297  600.082  700.215
 16.00  1485.236  512.053  512.053    0.000       43.753 1394.740 1366.205   28.534        0.000 1047.558  580.479  467.078
 17.00  1569.555  526.183  526.183    0.000       24.730 1419.128 1272.825  146.303        0.000 1168.097  590.130  577.967
 18.00  1613.801  518.078  518.078    0.000       49.460 1410.607 1410.607    0.000        0.000  945.918  470.898  475.021
 19.00  1561.301  483.512  478.017    5.495       62.603 1441.440 1274.255  167.185        0.000 1109.185  693.379  415.806
 20.00  1509.688  517.169  517.169    0.000       55.123 1423.235 1269.453  153.782        0.000  994.175  699.713  294.463
 21.00  1482.117  532.980  532.980    0.000       70.385 1274.730 1191.028   83.701        0.000 1257.673  821.056  436.617
 22.00  1609.499  487.582  487.582    0.000      104.496 1396.473 1312.772   83.701        0.000 1300.298  833.219  467.079
 23.00  1566.333  471.541  471.541    0.000      195.632 1333.999 1333.999    0.000        0.000 1268.732 1197.655   71.077
 24.00  1474.781  580.198  580.198    0.000       99.649 1388.868 1388.868    0.000        0.000 1218.665 1025.741  192.924
 25.00  1583.363  565.251  565.251    0.000      162.905 1534.602 1460.674   73.929        0.000 1473.618  945.616  528.002
 26.00  1537.999  627.508  627.508    0.000       91.093 1428.123 1403.480   24.643        0.000 1331.967  935.965  396.001
 27.00  1462.977  602.787  602.787    0.000      102.724 1504.563 1386.881  117.682        0.000 1262.398  693.781  568.617
 28.00  1491.815  592.337  583.671    8.666       79.291 1434.792 1200.809  233.983        0.000 1352.879  723.338  629.541
 29.00  1517.634  595.542  595.542    0.000       73.540 1427.868 1306.120  121.747        0.000 1129.393  723.238  406.155
 30.00  1388.323  711.353  711.353    0.000      148.161 1538.588 1460.681   77.907        0.000 1080.936  674.780  406.155
 31.00  1602.050  477.636  477.636    0.000       48.682 1451.248 1254.496  196.752        0.000 1028.156  601.693  426.463
 32.00  1635.728  469.571  469.571    0.000       37.873 1528.507 1477.145   51.362        0.000 1171.415  744.952  426.463
 33.00  1726.106  456.802  456.802    0.000       48.682 1549.904 1415.232  134.672        0.000 1118.535  671.764  446.771
 34.00  1406.074  617.220  617.220    0.000       56.723 1571.953 1541.516   30.437        0.000  949.036  674.881  274.155
 35.00  1465.438  554.125  554.125    0.000       24.557 1520.205 1335.682  184.523        0.000  979.095  593.248  385.847
 36.00  1526.701  534.606  534.606    0.000       61.738 1580.161 1426.727  153.434        0.000  988.545  643.313  345.232
 37.00  1575.677  434.771  434.771    0.000      153.827 1517.835 1356.140  161.695        0.000 1303.114  866.497  436.617
 38.00  1585.405  443.571  443.571    0.000      114.830 1512.029 1295.515  216.514        0.000 1122.858  706.549  416.309
 39.00  1621.662  519.140  519.140    0.000      264.071 1359.471 1294.793   64.678        0.000 1060.125  684.431  375.694
 40.00  1817.754  302.321  302.321    0.000      281.497 1326.633 1214.398  112.235        0.000 1295.573  737.110  558.464
 41.00  1598.504  506.258  506.258    0.000      261.344 1372.367 1281.100   91.267        0.000 1273.156  917.770  355.386
 42.00  1557.332  591.160  591.160    0.000      202.767 1453.282 1267.118  186.164        0.000 1008.350  571.733  436.617
 43.00  1459.631  657.570  657.570    0.000      159.316 1505.180 1332.071  173.109        0.000 1011.166  676.088  335.078
 44.00  1581.428  588.560  588.560    0.000      194.982 1477.572 1160.117  317.455        0.000  806.477  542.476  264.001
 45.00  1535.227  615.777  615.777    0.000      164.891 1446.423 1300.468  145.955        0.000 1017.700  753.700  264.001
 46.00  1609.996  581.683  581.683    0.000      238.301 1615.789 1532.088   83.701        0.000 1290.645 1107.875  182.770
 47.00  1394.048  698.843  698.843    0.000      224.162 1385.406 1373.992   11.414        0.000  969.846  817.538  152.308
 48.00  1487.218  709.222  709.222    0.000      132.813 1645.062 1537.109  107.953        0.000  858.355  594.354  264.001
 49.00  1689.237  496.481  496.481    0.000      300.602 1352.210 1352.210    0.000        0.000 1161.061  957.984  203.078
 50.00  1453.474  628.197  628.197    0.000      174.836 1463.586 1463.586    0.000        0.000  960.195  787.579  172.616
 51.00  1577.620  557.305  557.305    0.000       64.678 1374.865 1187.364  187.501        0.000  757.419  442.649  314.770
 52.00  1642.257  560.972  560.972    0.000      235.265 1378.793 1373.217    5.577        0.000  886.603  491.307  395.296
 53.00  1527.073  677.203  677.203    0.000      146.861 1343.210 1339.406    3.805        0.000  857.651  492.111  365.540
 54.00  1653.510  507.759  507.759    0.000      191.828 1467.236 1372.425   94.811        0.000 1001.413  473.412  528.002
 55.00  1524.695  499.685  499.685    0.000      140.770 1408.193 1408.193    0.000        0.000 1059.822  704.537  355.285
 56.00  1622.324  461.007  461.007    0.000      115.823 1705.709 1561.569  144.140        0.000 1275.467  818.542  456.924
 57.00  1642.337  402.005  402.005    0.000       74.059 1534.473 1307.024  227.449        0.000 1017.097  540.669  476.428
 58.00  1638.229  505.314  505.314    0.000      149.022 1507.669 1496.517   11.153        0.000 1170.913  774.911  396.001
 59.00  1646.889  458.732  458.732    0.000       68.353 1488.552 1389.633   98.919        0.000  866.196  643.012  223.184
 60.00  1648.618  531.352  531.352    0.000       96.410 1424.878 1236.550  188.327        0.000 1018.806  561.881  456.925
 61.00  1752.820  404.035  404.035    0.000      168.913 1373.175 1340.836   32.339        0.000  918.273  583.194  335.078
 62.00  1627.120  561.575  561.575    0.000      205.016 1560.760 1560.760    0.000        0.000 1141.357  846.894  294.463
 63.00  1545.922  530.622  530.622    0.000      176.653 1419.813 1389.376   30.437        0.000  838.148  594.454  243.693
 64.00  1694.954  538.810  538.810    0.000       26.632 1447.127 1311.335  135.792        0.000  635.369  401.830  233.539
 65.00  1560.584  535.935  535.935    0.000      151.751 1427.037 1425.134    1.902        0.000  797.029  614.259  182.770
 66.00  1690.030  495.235  495.235    0.000       72.200 1598.969 1504.724   94.245        0.000  968.538  745.153  223.385
 67.00  1584.593  603.958  603.958    0.000      157.891 1544.540 1476.057   68.483        0.000  869.715  656.483  213.231
 68.00  1688.793  523.817  523.817    0.000      128.059 1526.124 1339.699  186.425        0.000  929.834  675.987  253.847
 69.00  1590.389  583.682  583.682    0.000      129.183 1583.272 1524.301   58.971        0.000  778.732  545.192  233.539
 70.00  1704.083  458.793  458.793    0.000       93.126 1427.247 1402.517   24.730        0.000  796.021  664.020  132.000
 71.00  1587.412  556.770  556.770    0.000      108.172 1382.475 1275.990  106.485        0.000  674.378  562.686  111.693
 72.00  1567.776  579.355  579.355    0.000      108.258 1431.151 1208.582  222.569        0.000  797.833  604.910  192.924
 73.00  1668.225  577.567  557.698   19.868      111.976 1408.790 1273.086  135.705        0.000  745.555  552.632  192.924
 74.00  1656.313  533.214  511.867   21.347      129.052 1448.912 1277.705  171.207        0.000  818.643  564.796  253.847
 75.00  1666.047  531.572  513.605   17.966      184.262 1418.880 1268.598  150.281        0.000  853.830  701.522  152.308
 76.00  1743.947  454.051  437.565   16.487      131.086 1521.242 1372.907  148.336        0.000  889.418  716.802  172.616
 77.00  1481.891  636.052  575.267   60.784      114.051 1410.102 1224.590  185.512        0.000  737.815  615.969  121.846
 78.00  1611.526  512.903  499.587   13.316       83.528 1386.019 1184.375  201.644        0.000  707.554  504.476  203.078
 79.00  1524.310  562.889  549.573   13.316       64.678 1217.141 1042.130  175.011        0.000  463.761  321.606  142.154
 80.00  1492.870  607.492  594.598   12.894      146.131 1365.001 1188.088  176.914        0.000  793.410  580.179  213.231
 81.00  1569.260  558.561  537.847   20.714       69.996 1282.726 1078.060  204.665        0.000  522.874  319.797  203.078
 82.00  1643.977  554.704  554.704    0.000      125.335 1297.776 1193.193  104.583        0.000  814.923  581.384  233.539
 83.00  1575.632  548.856  548.856    0.000      175.872 1260.647 1218.970   41.677        0.000  818.242  635.472  182.770
 84.00  1673.562  505.709  505.709    0.000      206.656 1230.546 1219.132   11.414        0.000  746.662  604.508  142.154
 85.00  1483.115  658.838  658.838    0.000       94.378 1266.519 1258.910    7.609        0.000  662.717  530.716  132.000
 86.00  1518.869  634.084  634.084    0.000      166.621 1309.868 1251.636   58.232        0.000  753.096  600.788  152.308
 87.00  1543.684  653.992  653.992    0.000      224.036 1271.995 1228.547   43.448        0.000  786.875  563.489  223.385
 88.00  1501.474  626.185  626.185    0.000      174.750 1243.728 1198.073   45.655        0.000  582.491  470.798  111.693
 89.00  1623.780  566.063  566.063    0.000      104.540 1302.003 1273.468   28.535        0.000  574.448  493.217   81.231
 90.00  1633.117  561.933  561.933    0.000      140.422 1359.638 1359.638    0.000        0.000  671.262  580.078   91.184
 91.00  1549.771  613.853  613.853    0.000      147.988 1169.894 1169.894    0.000        0.000  785.066  561.680  223.385
 92.00  1619.936  548.149  548.149    0.000      165.369 1159.821 1159.821    0.000        0.000  883.890  853.429   30.462
 93.00  1566.835  574.380  574.380    0.000      232.417 1138.158 1138.158    0.000        0.000  875.144  814.221   60.923
 94.00  1493.587  650.810  650.810    0.000      162.641 1380.308 1380.308    0.000        0.000  802.257  721.026   81.231
 95.00  1599.963  553.344  553.344    0.000      192.686 1126.130 1126.130    0.000        0.000  562.785  562.785    0.000
 96.00  1593.872  561.477  561.477    0.000      147.857 1132.069 1130.211    1.859        0.000  615.768  554.844   60.923
 97.00  1645.771  502.162  502.162    0.000      131.172 1201.442 1156.004   45.438        0.000  802.358  619.588  182.770
 98.00  1784.479  344.957  344.957    0.000      153.695 1205.544 1181.293   24.251        0.000  834.327  671.865  162.462
 99.00  1537.874  412.232  412.232    0.000      156.761 1054.928 1049.352    5.576        0.000  651.357  590.433   60.923
100.00  1607.779  518.842  518.842    0.000       95.071 1355.835 1282.558   73.277        0.000  484.169  372.477  111.693
101.00  1649.829  447.564  447.564    0.000      134.672 1174.900 1114.983   59.917        0.000  650.854  559.469   91.385
102.00  1654.869  586.647  586.647    0.000      138.868 1399.486 1236.584  162.902        0.000  812.210  609.132  203.078
103.00  1663.868  494.909  494.909    0.000       87.288 1282.812 1234.135   48.677        0.000  660.505  579.274   81.231
104.00  1663.958  460.491  460.491    0.000      128.791 1447.394 1447.394    0.000        0.000  743.144  641.605  101.539
105.00  1605.394  509.043  509.043    0.000       68.178 1283.794 1261.184   22.610        0.000  550.421  479.344   71.077
106.00  1600.583  500.743  500.743    0.000       79.592 1172.177 1119.043   53.134        0.000  532.626  319.395  213.232
107.00  1679.902  495.010  495.010    0.000      191.742 1174.727 1150.214   24.512        0.000  703.533  490.905  212.628
108.00  1752.837  390.455  390.455    0.000      182.317 1163.625  892.292  271.333        0.000  861.672  437.924  423.748
109.00  1713.085  438.595  438.595    0.000      151.749 1183.717 1067.807  115.910        0.000  896.557  581.888  314.670
110.00  1592.253  453.528  453.528    0.000      123.562 1179.183 1165.910   13.273        0.000  774.309  540.970  233.338
111.00  1681.071  500.103  500.103    0.000      188.196 1202.252 1202.252    0.000        0.000  861.268  679.305  181.964
112.00  1650.497  587.834  587.834    0.000      165.152 1240.337 1227.151   13.186        0.000  793.405  510.910  282.495
113.00  1591.251  491.146  491.146    0.000      104.453 1221.143 1187.380   33.763        0.000  799.941  547.807  252.134
114.00  1669.006  508.784  508.784    0.000      234.407 1276.697 1271.121    5.577        0.000  815.223  511.815  303.408
115.00  1613.999  561.248  561.248    0.000      218.288 1171.213 1171.213    0.000        0.000  633.562  461.047  172.515
116.00  1653.082  469.442  469.442    0.000      175.742 1167.110 1114.020   53.090        0.000  941.192  718.713  222.478
117.00  1732.706  473.041  473.041    0.000      117.638 1359.754 1325.947   33.807        0.000  941.093  788.987  152.107
118.00  1831.659  455.898  455.898    0.000      246.689 1346.575 1318.519   28.056        0.000 1021.822  799.442  222.380
119.00  1795.599  432.563  432.563    0.000      214.829 1310.349 1267.074   43.275        0.000  983.218  841.063  142.154
120.00  1805.786  393.428  393.428    0.000      195.285 1225.269 1217.703    7.566        0.000  993.069  850.914  142.154
121.00  1829.101  475.379  475.379    0.000      272.889 1171.872 1171.872    0.000        0.000  811.707  791.399   20.308
122.00  1735.917  543.305  543.305    0.000      151.010 1360.674 1353.239    7.435        0.000 1012.169  870.318  141.852
123.00  1723.209  493.680  493.680    0.000      152.269 1298.630 1293.053    5.577        0.000  811.602  581.280  230.322
124.00  1615.940  496.823  496.823    0.000      119.497 1296.817 1257.477   39.339        0.000  982.011  860.165  121.847
125.00  1609.160  418.070  418.070    0.000      125.118 1243.421 1243.421    0.000        0.000  851.317  790.394   60.923
126.00  1676.087  505.180  505.180    0.000      306.048 1265.128 1233.137   31.991        0.000 1512.725 1259.180  253.545
127.00  1685.712  508.907  508.907    0.000      163.638 1276.062 1257.213   18.849        0.000  992.265  750.582  241.682
128.00  1685.702  612.893  612.893    0.000      176.176 1273.899 1256.866   17.034        0.000  870.720  759.631  111.089
129.00  1439.556  600.736  600.736    0.000      153.999 1125.820 1118.385    7.435        0.000  649.445  619.084   30.361
130.00  1544.503  617.843  617.843    0.000      102.247 1291.752 1291.752    0.000        0.000  618.381  598.275   20.106
131.00  1539.635  667.829  667.829    0.000      123.421 1349.598 1338.358   11.240        0.000  930.031  859.458   70.573
132.00  1552.601  610.336  610.336    0.000      143.177 1301.354 1301.354    0.000        0.000  931.038  540.468  390.571
133.00  1472.653  727.115  727.115    0.000       57.799 1224.534 1204.044   20.490        0.000  693.078  500.154  192.924
134.00  1466.675  616.998  616.998    0.000       81.920 1321.368 1321.368    0.000        0.000  721.931  630.546   91.385
135.00  1619.375  598.998  598.998    0.000       82.094 1336.491 1336.491    0.000        0.000  810.498  679.707  130.792
136.00  1637.048  586.638  586.638    0.000       91.605 1391.540 1356.223   35.318        0.000  942.903  668.749  274.155
137.00  1649.427  550.011  550.011    0.000      111.586 1287.947 1287.947    0.000        0.000  721.928  640.697   81.231
138.00  1580.936  648.946  648.946    0.000       98.659 1324.681 1324.681    0.000        0.000  780.736  639.791  140.945
139.00  1560.918  667.260  667.260    0.000       66.450 1400.562 1366.973   33.589        0.000  720.317  630.340   89.977
140.00  1589.807  594.471  594.471    0.000      113.442 1227.937 1218.512    9.424        0.000  720.016  608.727  111.290
141.00  1677.638  515.129  515.129    0.000      166.143 1067.891 1067.891    0.000        0.000  601.688  520.658   81.029
142.00  1650.305  589.747  589.747    0.000      138.781 1280.419 1272.984    7.435        0.000  790.189  760.030   30.159
143.00  1605.514  587.727  587.727    0.000      143.404 1258.371 1232.305   26.067        0.000  898.063  837.341   60.722
144.00  1610.237  585.059  564.980   20.080      151.097 1224.956  969.407  255.549        0.000 1019.204  887.606  131.598
145.00  1602.044  550.286  550.286    0.000       56.765 1235.127  997.220  237.907        0.000  711.274  640.398   70.876
146.00  1580.727  532.133  532.133    0.000       84.779 1220.944 1018.268  202.676        0.000  498.344  498.344    0.000
147.00  1410.851  661.057  661.057    0.000       53.264 1283.114 1074.252  208.861        0.000  609.131  578.871   30.260
148.00  1445.085  660.650  660.650    0.000       56.550 1300.883 1136.122  164.761        0.000  709.364  559.267  150.097
149.00  1383.311  736.706  736.706    0.000       78.253 1309.359 1106.466  202.894        0.000  752.492  622.201  130.291
150.00  1431.536  657.229  657.229    0.000       60.398 1239.492 1089.863  149.629        0.000  881.978  720.322  161.656
151.00  1525.492  606.235  606.235    0.000       93.213 1250.390 1119.784  130.606        0.000  623.608  461.347  162.261
152.00  1321.214  771.437  771.437    0.000       57.025 1338.106 1338.106    0.000        0.000  641.403  590.735   50.669
153.00  1365.222  733.481  733.481    0.000       75.314 1416.742 1392.577   24.165        0.000  683.325  653.065   30.260
154.00  1353.149  774.588  774.588    0.000       30.091 1286.223 1286.223    0.000        0.000  493.216  493.216    0.000
155.00  1517.655  706.866  706.866    0.000      106.183 1230.948 1221.567    9.381        0.000  502.968  442.347   60.621
156.00  1394.427  714.154  714.154    0.000      112.149 1197.354 1197.354    0.000        0.000  595.862  585.708   10.154
157.00  1399.527  774.736  774.736    0.000       47.471 1309.715 1309.715    0.000        0.000  517.245  476.629   40.615
158.00  1530.850  707.849  707.849    0.000      105.664 1255.482 1246.188    9.294        0.000  565.500  494.422   71.077
159.00  1465.998  726.007  726.007    0.000       71.941 1437.242 1411.001   26.241        0.000  654.370  583.293   71.077
160.00  1467.079  733.195  733.195    0.000       90.705 1251.031 1249.172    1.859        0.000  738.418  738.418    0.000
161.00  1470.531  710.396  710.396    0.000      130.048 1330.394 1317.252   13.142        0.000  677.795  616.872   60.923
162.00  1529.243  651.000  651.000    0.000      107.393 1307.562 1294.463   13.099        0.000  614.958  544.586   70.372
163.00  1443.114  772.128  772.128    0.000       47.125 1336.364 1317.515   18.849        0.000  642.003  521.366  120.637
164.00  1507.452  811.105  811.105    0.000      198.963 1521.813 1443.351   78.462        0.000  606.011  475.220  130.791
165.00  1551.664  743.681  743.681    0.000       87.506 1439.059 1389.599   49.460        0.000  444.156  393.387   50.769
166.00  1425.354  794.819  794.819    0.000      169.737 1498.661 1455.604   43.057        0.000  781.345  740.730   40.616
167.00  1431.776  625.642  625.642    0.000       95.028 1211.356 1211.356    0.000        0.000  421.336  401.028   20.308
168.00  1564.984  564.821  564.821    0.000      179.594 1289.042 1285.238    3.805        0.000  564.393  493.417   70.976
169.00  1521.764  543.863  543.863    0.000      220.190 1204.209 1198.502    5.707        0.000  713.282  622.099   91.183
170.00  1454.548  632.317  632.317    0.000      144.444 1205.302 1205.302    0.000        0.000  423.447  413.293   10.154
171.00  1427.965  696.291  696.291    0.000      123.217 1342.655 1342.655    0.000        0.000  608.730  578.369   30.361
172.00  1318.450  739.073  739.073    0.000      124.945 1193.099 1187.522    5.577        0.000  647.636  353.174  294.462
173.00  1437.970  664.301  664.301    0.000      109.728 1204.312 1194.931    9.381        0.000  445.764  415.504   30.260
174.00  1382.690  752.135  752.135    0.000       86.987 1318.124 1310.559    7.566        0.000  504.977  504.977    0.000
175.00  1297.976  825.523  825.523    0.000      132.037 1241.131 1241.131    0.000        0.000  595.760  382.730  213.030
176.00  1255.187  832.442  832.442    0.000       81.539 1248.727 1237.574   11.153        0.000  474.115  443.654   30.462
177.00  1357.862  755.275  755.275    0.000       86.295 1324.647 1313.320   11.327        0.000  481.353  430.886   50.467
178.00  1296.986  705.495  705.495    0.000       30.264 1285.783 1285.783    0.000        0.000  392.382  382.329   10.053
179.00  1263.900  767.286  767.286    0.000       30.264 1411.215 1411.215    0.000        0.000  463.457  463.457    0.000
180.00  1388.263  698.835  698.835    0.000       37.181 1346.770 1346.770    0.000        0.000  664.526  654.372   10.154
181.00  1429.215  635.538  635.538    0.000       24.643 1320.300 1320.300    0.000        0.000  490.905  470.597   20.308
182.00  1411.593  724.537  724.537    0.000       92.521 1295.995 1295.995    0.000        0.000  492.111  340.607  151.504
183.00  1354.452  767.761  767.761    0.000      102.333 1406.981 1388.219   18.762        0.000  696.999  625.921   71.077
184.00  1334.291  742.793  742.793    0.000      118.936 1311.264 1305.557    5.707        0.000  657.186  606.417   50.769
185.00  1428.341  627.502  627.502    0.000      188.325 1192.327 1192.327    0.000        0.000  671.562  540.366  131.196
186.00  1456.017  677.262  677.262    0.000      178.123 1213.383 1181.392   31.991        0.000  522.673  421.436  101.236
187.00  1436.724  632.478  632.478    0.000      137.435 1174.893 1156.218   18.675        0.000  473.914  412.990   60.923
188.00  1534.890  609.699  609.699    0.000      227.667 1259.466 1249.954    9.511        0.000  623.910  492.011  131.900
189.00  1497.789  555.711  555.711    0.000      173.066 1242.185 1214.259   27.926        0.000  624.815  401.430  223.385
190.00  1399.435  685.905  685.905    0.000      203.329 1254.834 1254.834    0.000        0.000  546.095  363.325  182.770
191.00  1420.687  678.140  678.140    0.000      180.328 1193.280 1157.484   35.796        0.000  835.532  673.070  162.462
192.00  1463.864  655.473  655.473    0.000      178.425 1144.680 1097.645   47.036        0.000  874.539  712.077  162.462
193.00  1415.119  668.718  668.718    0.000      243.494 1226.041 1218.519    7.522        0.000  788.482  656.481  132.000
194.00  1638.575  525.561  525.561    0.000      230.178 1210.967 1201.455    9.512        0.000  696.192  493.417  202.775
195.00  1666.141  502.619  502.619    0.000      321.097 1105.420 1105.420    0.000        0.000  375.090  283.705   91.385
196.00  1471.507  628.605  628.605    0.000      250.539 1103.654 1088.436   15.218        0.000  585.404  575.250   10.154
197.00  1341.730  786.045  786.045    0.000      194.813 1340.103 1326.787   13.316        0.000 1051.678  899.471  152.207
198.00  1502.633  581.023  581.023    0.000      159.490 1221.294 1188.955   32.339        0.000  765.360  572.537  192.823
199.00  1340.452  725.695  725.695    0.000      233.809 1183.170 1150.961   32.209        0.000  773.605  712.682   60.923
200.00  1350.327  720.646  720.646    0.000      252.742 1212.823 1197.735   15.088        0.000  790.394  759.933   30.462
201.00  1454.386  680.328  680.328    0.000      180.588 1144.464 1138.757    5.707        0.000  893.843  843.074   50.769
202.00  1421.149  661.146  661.146    0.000      189.537 1114.687 1114.687    0.000        0.000  804.067  743.144   60.923
203.00  1371.122  705.909  705.909    0.000      224.038 1231.453 1186.319   45.133        0.000 1126.777  863.079  263.699
204.00  1315.566  691.129  691.129    0.000      172.979 1069.842 1054.667   15.175        0.000  699.311  679.104   20.207
205.00  1423.835  632.406  632.406    0.000      148.075  980.703  975.040    5.663        0.000  712.179  702.025   10.154
206.00  1379.215  760.175  760.175    0.000      297.183 1239.018 1239.018    0.000        0.000  807.384  736.307   71.077
207.00  1406.545  650.488  650.488    0.000      203.368 1003.655  999.938    3.718        0.000  799.945  769.483   30.462
208.00  1372.301  666.365  666.365    0.000      271.420 1105.517 1105.517    0.000        0.000  950.745  808.993  141.752
209.00  1437.307  660.054  660.054    0.000      375.393 1153.939 1153.939    0.000       20.308 1176.842 1126.274   50.568
210.00  1580.277  593.943  593.943    0.000      233.895 1267.895 1267.895    0.000        0.000 1186.490 1126.171   60.319
211.00  1427.271  723.492  723.492    0.000      206.959 1420.979 1411.642    9.338        0.000 1258.172 1197.753   60.419
212.00  1477.195  600.450  600.450    0.000      190.486 1147.569 1147.569    0.000        0.000 1051.981  950.442  101.539
213.00  1389.202  594.006  594.006    0.000      252.224 1108.063 1108.063    0.000        0.000 1239.275 1107.375  131.900
214.00  1359.909  660.197  660.197    0.000      257.411 1080.648 1080.648    0.000        0.000 1099.132 1038.208   60.923
215.00  1442.283  586.410  586.410    0.000      253.480 1199.884 1199.884    0.000        0.000 1118.132 1047.257   70.876
216.00  1423.802  557.264  557.264    0.000      258.794 1205.546 1205.546    0.000        0.000 1015.789  995.481   20.308
217.00  1475.313  619.513  619.513    0.000      240.464 1259.762 1252.327    7.435        0.000 1168.097 1168.097    0.000
218.00  1293.751  657.540  657.540    0.000      285.818 1144.255 1138.678    5.577        0.000 1069.073 1058.919   10.154
219.00  1332.474  594.215  594.215    0.000      318.418 1037.420 1037.420    0.000        0.000 1120.143 1069.575   50.568
220.00  1470.309  585.913  585.913    0.000      306.010 1257.481 1257.481    0.000        0.000 1371.577  965.925  405.651
221.00  1503.805  547.642  547.642    0.000      258.323 1132.579 1132.579    0.000        0.000 1126.478  812.914  313.564
222.00  1409.328  611.496  611.496    0.000      267.138 1168.760 1157.476   11.283        0.000 1200.671  785.267  415.404
223.00  1342.563  622.836  622.836    0.000      239.646 1179.704 1173.997    5.707        0.000 1288.537 1024.536  264.001
224.00  1377.191  616.532  616.532    0.000      347.897 1068.376 1058.995    9.381        0.000 1219.771 1169.001   50.769
225.00  1512.503  626.963  626.963    0.000      251.060 1114.418 1114.418    0.000        0.000  826.987  705.140  121.847
226.00  1366.134  627.110  627.110    0.000      193.513  966.769  964.910    1.859        0.000  884.994  641.804  243.190
227.00  1327.733  614.633  614.633    0.000      343.303  931.062  929.203    1.859       20.308 1081.132 1000.304   80.828
228.00  1515.854  650.312  650.312    0.000      300.423  990.077  990.077    0.000        0.000 1003.420  861.468  141.953
229.00  1480.568  569.151  569.151    0.000      325.067  871.090  858.078   13.012       91.385  962.002  921.588   40.414
230.00  1395.278  662.010  662.010    0.000      218.924  875.378  860.334   15.045        0.000  751.588  690.665   60.923
231.00  1331.797  547.818  547.818    0.000      180.667  844.559  844.559    0.000        0.000  560.573  560.573    0.000
232.00  1313.898  634.794  634.794    0.000       77.429  988.992  981.556    7.435        0.000  741.230  680.508   60.722
233.00  1425.689  587.629  587.629    0.000       95.115 1052.099 1046.523    5.576        0.000  629.740  599.278   30.462
234.00  1427.402  550.617  550.617    0.000      157.927  987.516  987.516    0.000        0.000  621.794  520.759  101.035
235.00  1415.394  609.821  609.821    0.000      218.331 1054.401 1054.401    0.000       20.308  716.099  563.993  152.107
236.00  1468.503  512.151  512.151    0.000      218.242 1118.689 1096.340   22.349       20.308  773.001  691.770   81.231
237.00  1506.380  525.767  525.767    0.000      208.035  981.599  975.892    5.707        0.000  639.692  589.427   50.266
238.00  1382.419  512.234  512.234    0.000      145.651 1020.153 1016.436    3.718       20.308  512.516  482.055   30.462
239.00  1506.761  398.437  398.437    0.000      205.448 1044.898 1039.191    5.707       10.154  765.763  745.556   20.207
240.00  1446.835  574.986  574.986    0.000      267.271 1048.735 1032.006   16.729        0.000  564.797  514.028   50.769
241.00  1425.521  598.748  598.748    0.000      212.797 1007.458  992.414   15.044        0.000  696.595  626.022   70.573
242.00  1503.283  566.196  566.196    0.000      253.259 1099.187 1099.187    0.000        0.000  847.191  766.263   80.929
243.00  1398.108  573.409  573.409    0.000      168.522 1029.765 1029.765    0.000        0.000  520.461  369.560  150.901
244.00  1354.341  615.694  615.694    0.000      157.196 1010.051 1010.051    0.000        0.000  499.853  459.237   40.616
245.00  1495.491  536.166  536.166    0.000      132.466  875.686  875.686    0.000       10.154  471.200  461.046   10.154
246.00  1320.517  595.670  595.670    0.000      189.012  896.563  890.987    5.576       10.154  636.476  575.553   60.923
247.00  1359.384  456.390  456.390    0.000      248.288  879.399  879.399    0.000        0.000  484.772  312.156  172.616
248.00  1381.708  484.386  484.386    0.000      163.424  942.690  942.690    0.000        0.000  653.265  632.958   20.308
249.00  1571.010  478.160  478.160    0.000      184.349  975.719  960.588   15.131        0.000  614.660  554.040   60.621
250.00  1444.631  513.203  513.203    0.000      179.937  970.235  944.081   26.154        0.000  758.625  616.572  142.054
251.00  1511.493  505.740  505.740    0.000      215.905  968.684  959.303    9.381        0.000  627.128  535.743   91.385
252.00  1494.295  546.738  546.738    0.000      248.766  960.937  957.220    3.718        0.000  644.217  462.052  182.165
253.00  1463.272  621.915  621.915    0.000      276.520  991.021  991.021    0.000        0.000  665.430  422.140  243.290
254.00  1426.964  535.782  535.782    0.000      218.721  946.801  939.236    7.566        0.000  665.832  625.317   40.515
255.00  1455.035  532.269  532.269    0.000       98.485  989.843  892.870   96.974        0.000  300.293   89.676  210.617
256.00  1475.152  508.132  508.132    0.000      112.920  979.608  970.314    9.294        0.000  421.635  300.394  121.242
257.00  1512.576  605.551  605.551    0.000       63.811 1104.366 1080.157   24.208        0.000  501.056  399.920  101.136
258.00  1397.113  583.006  583.006    0.000      149.457 1002.092 1000.233    1.859        0.000  512.017  380.017  132.000
259.00  1364.270  654.185  654.185    0.000      176.091  954.965  954.965    0.000        0.000  450.489  400.223   50.266
260.00  1411.396  552.168  552.168    0.000      111.672 1071.219 1059.849   11.370        0.000  570.325  468.887  101.438
261.00  1458.808  537.058  537.058    0.000      112.236 1190.442 1190.442    0.000        0.000  662.111  350.862  311.249
262.00  1446.991  525.468  525.468    0.000       90.832 1120.197 1114.490    5.707        0.000  561.677  179.151  382.527
263.00  1451.453  547.251  547.251    0.000      111.883 1276.294 1141.275  135.020        0.000  550.519  398.614  151.905
264.00  1386.386  574.728  574.728    0.000      106.181 1303.411 1214.003   89.408        0.000  622.301  521.367  100.934
265.00  1373.008  671.420  671.420    0.000       89.408 1337.312 1229.272  108.040        0.000  640.998  379.514  261.484
266.00  1373.039  633.916  633.916    0.000      201.383 1217.522 1211.815    5.707        0.000  552.933  441.945  110.988
267.00  1302.929  627.715  627.715    0.000      155.165 1070.786 1070.786    0.000        0.000  593.548  431.892  161.656
268.00  1457.666  570.015  570.015    0.000      147.166 1217.551 1213.834    3.718        0.000  472.407  441.945   30.462
269.00  1368.491  584.539  584.539    0.000      209.253 1171.639 1165.932    5.707        0.000  663.520  411.080  252.440
270.00  1452.181  560.710  560.710    0.000      263.987 1219.372 1219.372    0.000       10.154  626.825  546.299   80.526
271.00  1468.747  571.947  571.947    0.000      337.958 1161.440 1073.934   87.506       10.154  876.953  795.924   81.030
272.00  1321.320  589.056  589.056    0.000      254.130 1097.861 1094.057    3.805        0.000  725.449  634.265   91.184
273.00  1359.753  575.380  575.380    0.000      209.166  989.434  972.314   17.121        0.000  674.276  573.442  100.834
274.00  1422.661  575.120  575.120    0.000      185.213 1156.080 1144.753   11.327        0.000  672.669  550.822  121.847
275.00  1341.103  687.369  687.369    0.000      311.977 1150.640 1150.640    0.000        0.000 1037.606  875.143  162.462
276.00  1351.843  683.157  683.157    0.000      364.373 1176.624 1146.275   30.350       50.769  858.655  777.424   81.231
277.00  1370.593  638.665  638.665    0.000      364.720 1053.065 1051.206    1.859       20.308  896.556  815.728   80.828
278.00  1356.424  683.072  683.072    0.000      288.673 1132.876 1127.169    5.707        0.000  788.179  727.558   60.621
279.00  1263.570  676.857  676.857    0.000      296.195 1111.511 1098.195   13.316       10.154  991.457  829.902  161.555
280.00  1316.132  644.788  644.788    0.000      234.890 1222.851 1220.949    1.902        0.000  866.697  816.230   50.467
281.00  1444.673  586.345  586.345    0.000      226.070 1078.056 1068.544    9.511        0.000  714.087  683.827   30.260
282.00  1332.737  635.170  635.170    0.000      136.661 1090.106 1090.106    0.000        0.000  682.620  652.159   30.462
283.00  1316.263  631.975  631.975    0.000      210.113 1068.925 1068.925    0.000        0.000  624.813  322.210  302.604
284.00  1357.138  634.096  634.096    0.000      245.396 1184.658 1184.658    0.000        0.000  603.501  481.655  121.847
285.00  1380.911  593.213  593.213    0.000      161.175 1142.162 1140.303    1.859        0.000  520.862  290.440  230.422
286.00  1335.579  543.976  543.976    0.000      225.678 1028.848 1028.848    0.000        0.000  402.936  362.421   40.515
287.00  1419.380  518.130  518.130    0.000      298.355  920.216  920.216    0.000        0.000  581.786  419.827  161.958
288.00  1519.949  469.376  469.376    0.000      332.291  979.396  979.396    0.000       50.769  643.412  572.335   71.077
289.00  1410.074  534.210  534.210    0.000      186.382 1055.014 1045.546    9.468        0.000  673.271  382.228  291.042
290.00  1342.661  652.645  652.645    0.000      218.721 1199.787 1199.787    0.000        0.000  692.874  381.019  311.855
291.00  1381.625  554.763  554.763    0.000      213.789 1057.213 1057.213    0.000        0.000  473.010  371.471  101.539
292.00  1323.221  633.652  633.652    0.000      229.092 1178.307 1178.307    0.000        0.000  540.467  510.005   30.462
293.00  1347.889  593.728  593.728    0.000      238.214 1181.728 1096.386   85.342        0.000  814.319  592.241  222.078
294.00  1473.500  508.611  508.611    0.000      205.014 1058.990  899.501  159.489        0.000  684.329  451.596  232.733
295.00  1416.675  567.733  567.733    0.000      127.454 1092.755 1079.743   13.012        0.000  471.902  350.761  121.141
296.00  1492.345  549.819  549.819    0.000      123.649 1257.818 1139.104  118.714        0.000  610.837  379.513  231.324
297.00  1349.338  627.005  627.005    0.000       87.502 1271.344 1173.816   97.528        0.000  680.908  449.986  230.922
298.00  1436.874  544.817  544.817    0.000      161.435 1339.665 1237.071  102.594        0.000  614.560  543.886   70.674
299.00  1426.175  635.315  635.315    0.000      184.350 1323.674 1300.846   22.828        0.000  574.648  412.991  161.656
300.00  1413.103  604.666  604.666    0.000      142.672 1217.056 1177.108   39.948        0.000  520.160  438.929   81.231
301.00  1538.052  522.648  522.648    0.000      191.350 1201.498 1180.573   20.925        0.000  715.094  401.832  313.262
302.00  1389.842  610.032  610.032    0.000      167.056 1317.182 1275.418   41.764        0.000  803.261  692.273  110.987
303.00  1388.885  598.999  598.999    0.000      297.968 1198.246 1186.962   11.283       60.923  875.038  623.206  251.831
304.00  1522.434  576.611  576.611    0.000      248.206 1158.389 1141.442   16.947        0.000  693.679  521.668  172.011
305.00  1355.050  595.851  595.851    0.000      207.047 1134.350 1134.350    0.000        0.000  967.433  936.971   30.462
306.00  1358.838  626.005  626.005    0.000      169.132 1212.823 1197.604   15.219        0.000  874.438  592.543  281.895
307.00  1352.841  715.674  715.674    0.000      157.544 1273.165 1254.447   18.719        0.000 1226.805  834.125  392.680
308.00  1486.511  611.272  611.272    0.000      188.024 1339.231 1303.435   35.796        0.000 1197.547  985.222  212.324
309.00  1425.161  662.716  662.716    0.000      147.817 1377.450 1345.415   32.035        0.000 1315.672 1143.862  171.810
310.00  1297.332  684.613  684.613    0.000      129.875 1259.498 1259.498    0.000        0.000 1136.926 1066.352   70.573
311.00  1347.876  610.358  610.358    0.000      147.384 1195.091 1191.373    3.718        0.000  670.452  510.405  160.047
312.00  1235.102  764.890  764.890    0.000      136.965 1238.624 1217.699   20.925        0.000  812.203  530.713  281.490
313.00  1283.434  659.431  659.431    0.000      149.632 1185.616 1172.300   13.316        0.000 1167.990  966.121  201.868
314.00  1416.323  707.796  707.796    0.000      152.313 1134.342 1117.439   16.903       20.308  923.995  783.252  140.743
315.00  1319.073  648.533  648.533    0.000      140.770 1341.826 1296.997   44.829        0.000 1053.586  861.267  192.319
316.00  1430.508  554.323  554.323    0.000      208.690 1122.938 1121.079    1.859        0.000  975.972  804.767  171.205
317.00  1455.044  658.060  658.060    0.000      173.455 1360.765 1259.987  100.778        0.000 1139.846 1007.845  132.000
318.00  1357.680  610.362  610.362    0.000       92.996 1292.876 1145.280  147.597        0.000  924.098  772.798  151.300
319.00  1387.816  559.942  552.544    7.398       81.278 1262.960 1095.644  167.315        0.000 1014.681  723.137  291.544
320.00  1303.190  570.133  570.133    0.000       53.264 1260.064 1070.182  189.882        0.000  945.410  592.946  352.465
321.00  1350.857  569.255  569.255    0.000      158.927 1315.092 1288.460   26.632        0.000 1053.987  822.261  231.727
322.00  1352.152  527.688  527.688    0.000       90.098 1216.097 1100.144  115.953        0.000  971.854  770.086  201.768
323.00  1312.734  536.014  536.014    0.000       91.827 1170.703 1062.793  107.909        0.000 1054.490  812.308  242.181
324.00  1378.398  469.429  469.429    0.000      136.352 1234.347 1209.661   24.687        0.000 1076.910  885.095  191.815
325.00  1424.450  498.535  498.535    0.000      172.588 1086.959 1041.304   45.655        0.000  691.867  591.033  100.833
326.00  1381.168  564.155  564.155    0.000      224.252 1141.558 1055.998   85.560        0.000  936.359  775.308  161.051
327.00  1273.622  624.694  624.694    0.000      113.916 1190.717 1105.462   85.255        0.000  710.366  629.740   80.626
328.00  1302.901  597.984  597.984    0.000      109.981 1166.551 1058.425  108.127        0.000  946.919  805.269  141.650
329.00  1177.888  656.076  656.076    0.000      134.542 1250.590 1169.139   81.451        0.000  791.797  630.543  161.254
330.00  1305.737  585.486  585.486    0.000      210.411 1106.420 1026.523   79.896        0.000 1085.755 1014.678   71.077
331.00  1400.936  555.863  555.863    0.000      134.280 1192.839 1177.621   15.218        0.000 1025.639  914.148  111.491
332.00  1300.679  615.923  615.923    0.000      114.431 1254.832 1230.103   24.730        0.000  681.110  589.826   91.284
333.00  1244.966  616.863  616.863    0.000      121.959 1098.847 1098.847    0.000        0.000  593.346  532.523   60.822
334.00  1289.747  584.517  584.517    0.000       92.822 1170.229 1166.424    3.805        0.000  470.896  379.612   91.284
335.00  1505.167  486.555  486.555    0.000      232.552 1073.137 1017.970   55.167        0.000  581.987  430.082  151.905
336.00  1409.883  538.531  538.531    0.000      221.394 1263.340 1126.939  136.400        0.000  812.406  640.797  171.608
337.00  1533.729  527.974  527.974    0.000      212.138 1180.076 1013.718  166.358        0.000  572.833  341.309  231.524
338.00  1344.076  591.328  591.328    0.000      143.481 1234.122 1158.030   76.092        0.000  612.443  240.476  371.968
339.00  1311.386  615.485  615.485    0.000      124.856 1144.462 1133.048   11.414        0.000  529.005  458.633   70.372
340.00  1236.792  683.495  683.495    0.000      124.383 1040.960 1039.058    1.902        0.000  550.718  430.081  120.638
341.00  1307.599  572.917  572.917    0.000      196.623 1102.741 1102.741    0.000        0.000  643.916  511.915  132.000
342.00  1197.051  600.248  600.248    0.000      111.585 1028.115 1028.115    0.000        0.000  530.111  429.176  100.935
343.00  1271.517  644.546  644.546    0.000      114.911 1138.967 1034.385  104.583        0.000  473.108  331.861  141.247
344.00  1277.407  630.355  630.355    0.000      184.085 1022.073  957.395   64.678        0.000  610.438  498.947  111.491
345.00  1392.701  611.214  611.214    0.000      208.427 1141.814 1035.416  106.398        0.000  711.271  500.054  211.217
346.00  1365.635  621.799  621.799    0.000      112.965 1170.610 1085.136   85.473        0.000  621.696  520.258  101.438
347.00  1291.028  606.041  606.041    0.000      115.043 1163.004 1026.604  136.400        0.000  492.510  361.820  130.690
348.00  1307.224  594.237  575.214   19.023      149.841 1122.842 1008.704  114.138        0.000  593.345  472.405  120.940
349.00  1167.030  651.540  626.176   25.364      175.738  994.878  884.545  110.333        0.000 1015.784  904.393  111.390
350.00  1355.297  630.773  609.637   21.137      216.300 1039.020  917.403  121.617        0.000  919.277  716.802  202.474
351.00  1168.013  597.080  582.073   15.007      184.905 1050.899  936.892  114.007        0.000  913.746  822.562   91.184
352.00  1167.537  710.878  681.498   29.380      216.294 1011.005  904.607  106.398        0.000 1027.551  926.817  100.734
353.00  1349.240  572.714  551.366   21.348      208.388 1027.040  934.132   92.908       20.308  936.063  815.023  121.040
354.00  1398.744  458.948  446.689   12.259      235.105  980.260  875.634  104.626       20.308  987.434  836.537  150.897
355.00  1469.480  462.701  462.701    0.000      231.777 1030.532  909.263  121.269       40.616 1077.209  824.975  252.234
356.00  1415.606  515.487  493.716   21.771      196.628 1065.557  944.115  121.443       30.462  873.230  712.380  160.850
357.00  1478.202  465.027  465.027    0.000      255.859  995.861  813.806  182.055        0.000  802.958  600.586  202.372
358.00  1489.777  493.114  493.114    0.000      252.137 1000.668  856.224  144.444        0.000  917.266  531.822  385.444
359.00  1569.071  504.215  504.215    0.000      324.035 1016.272  824.966  191.306        0.000 1077.814  663.317  414.496
360.00  1340.943  540.046  540.046    0.000      174.314  984.068  978.405    5.663        0.000 1076.808  945.513  131.295
361.00  1384.960  473.625  473.625    0.000      206.223  968.273  968.273    0.000        0.000  502.765  462.149   40.616
362.00  1522.018  411.326  411.326    0.000      254.516 1019.171 1008.018   11.153        0.000  706.448  422.140  284.309
363.00  1446.511  482.594  482.594    0.000      164.979  938.665  938.665    0.000        0.000  836.237  714.390  121.847
364.00  1246.763  613.971  613.971    0.000      168.827  949.474  922.842   26.632        0.000  392.180  270.836  121.344
365.00  1536.769  546.339  546.339    0.000      186.850 1042.687 1042.687    0.000        0.000  480.446  450.286   30.159
366.00  1358.571  621.696  621.696    0.000      183.561  992.529  992.529    0.000        0.000  470.793  410.475   60.319
367.00  1403.395  578.979  578.979    0.000      114.782 1115.823 1115.823    0.000        0.000  611.239  510.104  101.136
368.00  1388.989  507.765  507.765    0.000      112.792 1027.505 1025.603    1.902        0.000  440.132  329.346  110.786
369.00  1344.273  555.314  555.314    0.000      138.648 1076.099 1076.099    0.000        0.000  601.790  490.904  110.886
370.00  1390.009  640.399  640.399    0.000      150.103 1235.889 1232.085    3.804        0.000 1166.080  964.413  201.667
371.00  1398.914  563.769  563.769    0.000      153.087 1111.242 1111.242    0.000        0.000  643.006  552.024   90.982
372.00  1358.451  591.321  591.321    0.000      134.926 1153.792 1153.792    0.000        0.000  582.588  471.399  111.189
373.00  1290.238  631.961  631.961    0.000      101.942 1137.451 1137.451    0.000        0.000  945.012  833.721  111.291
374.00  1334.895  534.751  534.751    0.000      159.698 1128.245 1092.232   36.013        0.000  682.619  551.022  131.597
375.00  1345.336  629.889  629.889    0.000      121.568 1111.868 1039.712   72.157        0.000  771.288  549.616  221.672
376.00  1296.243  630.079  630.079    0.000      116.597 1174.670 1101.046   73.624        0.000  652.257  439.933  212.324
377.00  1239.210  625.549  625.549    0.000       34.068 1123.360 1123.360    0.000        0.000  522.367  431.385   90.982
378.00  1226.293  668.107  668.107    0.000       74.190 1199.615 1186.299   13.316        0.000  520.859  449.983   70.876
379.00  1379.102  631.246  631.246    0.000      135.708 1206.890 1201.227    5.663        0.000  902.886  812.207   90.679
380.00  1340.747  662.259  662.259    0.000      220.484 1215.872 1215.872    0.000        0.000 1107.570 1037.198   70.372
381.00  1368.756  637.088  637.088    0.000      193.377 1222.924 1217.304    5.620        0.000  775.006  643.812  131.194
382.00  1321.203  704.371  704.371    0.000      176.221 1216.655 1197.719   18.936        0.000  796.121  583.394  212.728
383.00  1391.158  587.948  587.948    0.000      229.395 1179.644 1168.404   11.240        0.000 1057.507  906.206  151.301
384.00  1176.562  735.757  735.757    0.000      186.295 1196.604 1179.483   17.121        0.000 1098.424  896.757  201.667
385.00  1338.936  625.279  625.279    0.000      176.914 1171.483 1171.483    0.000        0.000  935.560  844.880   90.679
386.00  1171.160  693.377  693.377    0.000      193.469 1093.534 1093.534    0.000        0.000 1129.892 1089.277   40.615
387.00  1201.196  725.814  725.814    0.000      127.454 1152.328 1152.328    0.000        0.000  935.157  813.915  121.242
388.00  1355.260  569.366  569.366    0.000      209.253 1049.047 1037.851   11.196        0.000 1039.211  958.282   80.929
389.00  1283.875  607.996  607.996    0.000      158.014 1032.653 1021.500   11.153        0.000  802.153  690.864  111.290
390.00  1305.879  616.430  616.430    0.000      285.719 1126.392 1126.392    0.000        0.000  994.774  933.851   60.923
391.00  1223.883  615.937  615.937    0.000      224.636 1026.094 1026.094    0.000        0.000  995.077  974.769   20.308
392.00  1250.057  682.468  682.468    0.000      212.703 1096.473 1090.766    5.707        0.000  945.312  753.295  192.017
393.00  1223.154  657.479  657.479    0.000      163.554 1090.941 1077.799   13.142        0.000  916.060  774.107  141.953
394.00  1285.263  570.814  570.814    0.000      171.462 1020.814  960.028   60.787        0.000  912.737  741.533  171.205
395.00  1217.609  703.846  703.846    0.000      182.577 1187.741  993.837  193.904        0.000  937.473  693.981  243.492
396.00  1341.901  581.248  581.248    0.000      112.880 1119.731 1026.518   93.213        0.000  924.904  693.178  231.726
397.00  1372.769  559.212  559.212    0.000      200.904 1206.195 1162.442   43.753        0.000 1169.101  905.805  263.295
398.00  1373.630  518.102  518.102    0.000      125.374 1140.798 1019.182  121.617        0.000  907.415  744.953  162.462
399.00  1318.281  673.975  673.975    0.000      116.075 1376.674 1321.551   55.123        0.000 1220.172  987.439  232.733
400.00  1270.012  614.965  614.965    0.000      184.647 1261.292 1153.035  108.257        0.000 1312.261 1090.788  221.473
401.00  1443.487  518.430  518.430    0.000      231.336 1278.924 1163.232  115.692        0.000 1433.004 1210.624  222.379
402.00  1300.580  589.870  589.870    0.000       75.740 1286.874 1161.931  124.943        0.000 1121.551  848.100  273.450
403.00  1312.636  617.501  617.501    0.000        7.609 1359.298 1039.250  320.047        0.000 1108.783  475.222  633.561
404.00  1308.042  651.289  651.289    0.000       57.712 1351.608 1215.078  136.531        0.000 1070.782  979.498   91.284
405.00  1324.392  607.603  607.603    0.000      129.867 1292.160 1147.976  144.183        0.000 1371.477 1209.216  162.260
406.00  1227.108  754.080  754.080    0.000      117.026 1398.592 1233.700  164.891        0.000 1239.677 1077.215  162.462
407.00  1244.162  691.165  691.165    0.000       53.177 1387.437 1228.600  158.836        0.000 1078.320  784.362  293.958
408.00  1233.447  637.267  637.267    0.000       80.415 1360.078 1223.895  136.183        0.000 1280.997 1067.867  213.131
409.00  1296.239  644.498  644.498    0.000      111.020 1380.518 1217.964  162.554        0.000 1087.571  945.416  142.154
410.00  1262.490  616.509  616.509    0.000      131.423 1243.124 1169.413   73.711        0.000  948.733  867.804   80.929
411.00  1320.073  626.090  626.090    0.000       90.660 1330.957 1270.475   60.482        0.000  996.987  865.994  130.993
412.00  1325.629  548.417  548.417    0.000       98.354 1243.119 1216.617   26.502        0.000 1039.717  999.101   40.615
413.00  1444.055  554.977  554.977    0.000      194.976 1303.384 1280.731   22.654        0.000 1328.950 1186.796  142.154
414.00  1330.067  637.861  637.861    0.000      154.041 1325.728 1310.727   15.001        0.000 1225.900 1094.907  130.993
415.00  1348.096  542.642  542.642    0.000       42.755 1294.823 1256.908   37.916        0.000 1045.746  853.729  192.017
416.00  1364.007  532.971  532.971    0.000      131.469 1178.309 1155.872   22.436        0.000 1186.996 1055.297  131.698
417.00  1338.159  564.433  564.433    0.000      135.019 1236.416 1221.241   15.175        0.000 1336.083 1245.202   90.881
418.00  1419.968  509.063  509.063    0.000      112.063 1226.512 1219.077    7.435        0.000 1275.565 1124.063  151.502
419.00  1304.217  674.066  674.066    0.000      138.295 1244.186 1244.186    0.000        0.000 1217.454 1207.300   10.154
420.00  1269.063  639.317  639.317    0.000      156.758 1202.086 1202.086    0.000        0.000 1065.451 1014.883   50.568
421.00  1476.810  476.527  476.527    0.000      188.234 1148.865 1148.865    0.000        0.000 1220.071 1067.763  152.308
422.00  1441.692  593.127  593.127    0.000      115.734 1281.979 1268.880   13.099        0.000 1047.659 1027.351   20.308
423.00  1492.571  496.625  496.625    0.000      185.250 1203.160 1203.160    0.000        0.000  925.813  895.351   30.462
424.00  1512.170  553.096  553.096    0.000      169.777 1258.966 1258.966    0.000        0.000 1007.645  967.029   40.615
425.00  1511.637  520.325  520.325    0.000      297.966 1119.841 1116.124    3.718        0.000 1219.165 1127.982   91.183
426.00  1365.435  617.796  617.796    0.000      206.182 1198.659 1193.083    5.576        0.000 1026.041  955.367   70.674
427.00  1346.832  717.044  717.044    0.000      134.326 1284.169 1153.606  130.563        0.000 1046.348  773.704  272.644
428.00  1411.154  701.288  701.288    0.000      233.247 1301.077 1179.764  121.312        0.000 1138.340  774.811  363.529
429.00  1435.797  634.599  634.599    0.000       50.842 1398.143 1329.835   68.309        0.000 1066.454  744.548  321.906
430.00  1502.647  636.547  636.547    0.000      160.352 1409.899 1364.375   45.525        0.000  925.710  483.566  442.144
431.00  1375.659  752.135  752.135    0.000      118.937 1424.083 1424.083    0.000        0.000 1237.163 1136.128  101.035
432.00  1271.221  775.687  775.687    0.000      185.775 1359.970 1359.970    0.000        0.000 1106.169 1035.293   70.876
433.00  1345.408  719.092  719.092    0.000      260.571 1436.320 1423.309   13.012        0.000 1509.004  972.861  536.142
434.00  1355.394  651.184  651.184    0.000      214.268 1350.332 1350.332    0.000        0.000 1389.171 1257.271  131.900
435.00  1356.191  700.816  700.816    0.000      236.574 1348.093 1348.093    0.000        0.000 1385.650 1072.690  312.961
436.00  1411.005  629.680  629.680    0.000      224.341 1323.697 1323.697    0.000        0.000 1299.192  964.819  334.373
437.00  1451.337  642.631  642.631    0.000      246.344 1385.314 1385.314    0.000        0.000 1478.139 1165.079  313.060
438.00  1404.273  692.588  692.588    0.000      279.333 1367.156 1367.156    0.000        0.000 1345.939  952.151  393.788
439.00  1428.497  665.632  665.632    0.000      219.279 1266.550 1266.550    0.000        0.000 1114.811  954.159  160.653
440.00  1372.367  703.672  703.672    0.000      220.190 1390.705 1390.705    0.000        0.000 1465.672 1063.539  402.133
441.00  1343.564  644.982  644.982    0.000      150.108 1328.147 1328.147    0.000        0.000 1134.014  751.988  382.026
442.00  1409.564  604.455  604.455    0.000      239.344 1292.445 1292.445    0.000        0.000 1458.735  925.810  532.925
443.00  1477.451  546.760  546.760    0.000      162.429 1268.580 1268.580    0.000        0.000 1046.048  863.984  182.064
444.00  1417.332  689.494  689.494    0.000      252.485 1280.944 1277.226    3.718       81.231 1124.566  973.263  151.303
445.00  1464.077  670.970  670.970    0.000      180.545 1309.354 1292.407   16.947        0.000 1134.518  861.572  272.946
446.00  1338.387  671.915  671.915    0.000      163.164 1344.748 1327.845   16.903        0.000 1076.612  844.983  231.629
447.00  1325.060  700.265  700.265    0.000      146.909 1343.460 1282.586   60.874        0.000 1105.365  853.127  252.239
448.00  1370.871  695.345  695.345    0.000      202.029 1216.008 1196.985   19.023        0.000 1264.912 1163.977  100.936
449.00  1426.127  658.802  658.802    0.000      135.708 1292.789 1186.348  106.442        0.000  913.446  682.621  230.824
450.00  1397.091  637.390  637.390    0.000      141.764 1210.915 1119.605   91.310        0.000 1156.532  933.449  223.083
451.00  1446.675  612.775  612.775    0.000      178.896 1225.258 1078.999  146.259        0.000 1275.560 1084.249  191.311
452.00  1502.003  588.690  588.690    0.000      192.738 1341.118 1206.272  134.846        0.000 1214.742 1032.980  181.762
453.00  1331.834  734.725  734.725    0.000       64.933 1394.169 1234.463  159.706        0.000 1124.663  983.618  141.046
454.00  1367.828  687.996  687.996    0.000      151.146 1314.830 1181.419  133.411        0.000  991.657  820.754  170.903
455.00  1271.972  739.508  739.508    0.000      214.960 1338.336 1203.545  134.792        0.000 1157.036  955.269  201.767
456.00  1248.805  804.998  804.998    0.000      179.160 1451.774 1264.501  187.273        0.000 1426.965 1184.682  242.283
457.00  1330.195  713.198  713.198    0.000      126.327 1309.088 1103.651  205.437        0.000 1238.168  923.902  314.266
458.00  1403.081  527.711  527.711    0.000       74.146 1230.872 1106.755  124.117        0.000  915.960  845.286   70.674
459.00  1391.606  544.551  544.551    0.000      175.011  930.018  750.865  179.153        0.000  884.795  712.481  172.314
460.00  1376.556  583.953  583.953    0.000      117.893 1123.993  953.189  170.805        0.000  845.483  724.543  120.939
461.00  1268.924  594.627  594.627    0.000      177.425 1044.680  881.256  163.424        0.000  944.409  853.729   90.680
462.00  1313.548  631.249  631.249    0.000      152.782 1103.728  938.108  165.620        0.000  998.295  897.964  100.330
463.00  1412.866  605.234  605.234    0.000      174.179 1113.238  969.359  143.879        0.000 1097.420  916.162  181.259
464.00  1341.678  589.965  589.965    0.000      188.578 1026.263  870.536  155.727        0.000  895.450  714.894  180.557
465.00  1476.504  583.858  583.858    0.000      189.790 1225.816 1150.939   74.876        0.000 1249.527  696.496  553.031
466.00  1579.027  580.445  580.445    0.000      245.477 1146.875 1137.407    9.468        0.000 1251.132  868.206  382.926
467.00  1390.901  703.550  703.550    0.000      209.294 1174.337 1174.337    0.000        0.000 1123.460  832.919  290.541
468.00  1396.596  650.506  650.506    0.000      219.538 1257.758 1205.320   52.438        0.000 1460.448 1198.659  261.789
469.00  1447.275  687.475  687.475    0.000      231.073 1225.431 1195.429   30.002        0.000 1298.687 1207.806   90.881
470.00  1291.110  700.921  700.921    0.000      156.715 1204.544 1180.119   24.426        0.000 1064.142  883.687  180.455
471.00  1395.812  628.955  628.955    0.000      191.646 1227.194 1210.378   16.816        0.000  975.572  724.745  250.827
472.00  1231.430  564.932  564.932    0.000      204.227 1173.286 1145.230   28.056        0.000 1013.776  842.972  170.804
473.00  1408.865  485.651  485.651    0.000      207.911 1128.114 1111.254   16.860        0.000 1014.785  863.281  151.504
474.00  1320.542  557.851  557.851    0.000      240.813 1158.422 1147.008   11.414        0.000 1097.021  853.529  243.492
475.00  1447.816  532.839  532.839    0.000      317.461 1150.888 1128.495   22.393       10.154 1269.232 1096.716  172.515
476.00  1416.960  664.736  664.736    0.000      239.124 1378.761 1356.195   22.567        0.000 1224.596  701.622  522.973
477.00  1348.090  694.070  694.070    0.000      114.133 1256.718 1256.718    0.000        0.000 1003.523  852.423  151.100
478.00  1367.773  717.624  717.624    0.000      169.904 1245.831 1245.831    0.000       10.154 1147.790 1147.790    0.000
479.00  1347.760  676.022  676.022    0.000      148.502 1260.575 1260.575    0.000        0.000 1104.860 1064.245   40.616
480.00  1348.385  645.653  645.653    0.000      224.891 1292.393 1268.228   24.165        0.000 1226.606 1024.937  201.669
481.00  1324.768  646.997  646.997    0.000      150.277 1188.036 1188.036    0.000        0.000  912.744  872.128   40.615
482.00  1388.476  709.433  709.433    0.000      139.816 1236.458 1236.458    0.000        0.000 1043.035 1022.727   20.308
483.00  1271.192  622.804  622.804    0.000      134.626 1295.118 1295.118    0.000        0.000 1107.175 1066.559   40.615
484.00  1292.273  596.718  596.718    0.000       61.952 1322.740 1227.544   95.196        0.000 1146.283  756.112  390.170
485.00  1545.509  537.858  537.858    0.000      213.224 1254.258 1254.258    0.000        0.000  922.493  672.267  250.225
486.00  1360.207  548.371  548.371    0.000       96.061 1159.829 1159.829    0.000        0.000  834.024  763.853   70.171
487.00  1265.131  659.002  659.002    0.000      151.189 1202.386 1145.317   57.069        0.000  873.835  703.532  170.303
488.00  1254.123  598.309  598.309    0.000      155.078 1110.074 1108.172    1.902        0.000  782.752  291.346  491.406
489.00  1373.688  555.430  555.430    0.000      137.785 1004.075 1002.173    1.902        0.000  815.324  623.910  191.414
490.00  1299.756  597.985  597.985    0.000      131.728 1014.331 1012.429    1.902        0.000  973.564  703.935  269.629
491.00  1378.542  498.397  498.397    0.000       93.080 1074.411  959.719  114.692        0.000  741.332  620.593  120.739
492.00  1340.935  529.601  529.601    0.000      136.661 1189.463 1185.658    3.805        0.000 1188.908 1016.292  172.616
493.00  1235.060  664.594  664.594    0.000      162.204 1136.886 1136.886    0.000        0.000  933.550  572.336  361.214
494.00  1393.137  595.379  595.379    0.000       63.509 1253.383 1210.456   42.927        0.000  845.484  393.385  452.099
495.00  1184.916  693.791  693.791    0.000       89.057 1170.165 1170.165    0.000        0.000  984.420  873.836  110.584
496.00  1350.778  655.432  655.432    0.000      115.217 1281.663 1251.922   29.741        0.000  915.554  875.442   40.113
497.00  1340.935  614.878  614.878    0.000       11.110 1235.359 1114.400  120.959        0.000 1046.953  413.494  633.459
498.00  1478.561  514.528  514.528    0.000      127.749 1114.794 1114.794    0.000        0.000  885.596  744.952  140.644
499.00  1498.800  610.762  610.762    0.000      171.200 1323.312 1319.594    3.718        0.000 1257.772 1085.560  172.213
500.00  1405.917  719.948  719.948    0.000      203.619 1263.603 1232.003   31.600        0.000 1227.006  754.805  472.201
501.00  1272.588  724.025  724.025    0.000      152.827 1231.785 1210.947   20.838        0.000 1018.604  947.527   71.077
502.00  1302.280  593.503  593.503    0.000       90.008 1343.148 1219.551  123.598        0.000 1178.250  534.235  644.016
503.00  1258.922  694.682  694.682    0.000      140.982 1280.592 1237.013   43.579        0.000  944.708  734.093  210.616
504.00  1471.841  541.925  541.925    0.000      105.490 1300.650 1277.865   22.784        0.000  816.834  494.725  322.109
505.00  1413.445  624.825  624.825    0.000      145.612 1383.103 1273.595  109.507        0.000 1110.592  656.683  453.909
506.00  1398.814  613.255  613.255    0.000      135.582 1272.301 1198.111   74.190        0.000  764.757  673.373   91.385
507.00  1325.850  648.396  648.396    0.000      121.315 1215.416 1114.986  100.430        0.000  663.722  572.337   91.385
508.00  1307.816  643.174  643.174    0.000      103.329 1241.351 1099.374  141.977        0.000  754.705  714.089   40.615
509.00  1317.818  688.489  688.489    0.000       97.796 1238.757 1086.922  151.836        0.000  733.793  591.840  141.953
510.00  1289.113  681.967  681.967    0.000      184.350 1238.662 1045.584  193.078        0.000  623.205  552.128   71.077
511.00  1445.641  569.807  569.807    0.000      120.362 1264.482 1098.340  166.141        0.000  552.029  501.260   50.769
512.00  1465.509  559.724  559.724    0.000      161.173 1095.650 1010.220   85.429        0.000  712.380  712.380    0.000
513.00  1383.370  604.609  604.609    0.000      115.348 1202.178 1063.876  138.302        0.000  602.799  582.491   20.308
514.00  1364.769  594.020  594.020    0.000       50.325 1220.204 1082.379  137.824        0.000  533.531  523.377   10.154
515.00  1314.132  641.617  641.617    0.000       93.600 1080.037  897.732  182.305        0.000  392.080  300.695   91.385
516.00  1350.913  657.214  657.214    0.000      109.986 1222.406 1099.453  122.954        0.000  654.775  543.082  111.693
517.00  1398.980  595.951  587.708    8.243       69.866 1337.931 1160.072  177.859        0.000  734.397  592.243  142.154
518.00  1354.658  710.620  692.865   17.755       77.389 1237.713 1054.886  182.827        0.000  533.732  513.425   20.308
519.00  1401.629  599.199  599.199    0.000      101.643 1195.388 1043.465  151.923        0.000  552.833  522.371   30.462
520.00  1491.608  599.899  588.486   11.414      198.181 1196.457 1015.532  180.925        0.000  870.619  840.258   30.361
521.00  1539.867  562.988  557.915    5.073      281.583 1198.718 1027.522  171.196        0.000  913.345  710.972  202.373
522.00  1527.626  605.762  600.901    4.862      186.036 1347.222 1160.720  186.501        0.000  904.197  802.658  101.539
523.00  1537.971  632.138  625.163    6.975      135.926 1432.259 1241.779  190.480        0.000  833.020  741.836   91.183
524.00  1526.720  583.537  583.537    0.000      279.551 1333.764 1214.104  119.660       50.769  823.669  773.302   50.366
525.00  1483.997  643.154  638.292    4.861      247.212 1356.040 1188.693  167.348       60.923  794.918  723.841   71.077
526.00  1612.089  588.894  578.114   10.780      231.172 1437.100 1282.503  154.597       40.616 1075.004 1003.927   71.077
527.00  1500.740  661.069  660.647    0.423      207.090 1304.424 1192.623  111.801       20.308  954.765  833.019  121.746
528.00  1555.955  636.780  630.650    6.130      224.428 1448.952 1246.059  202.894       30.462 1025.239  903.392  121.847
529.00  1509.273  585.447  576.570    8.877      249.027 1240.186 1068.163  172.022       50.769  915.156  762.848  152.308
530.00  1480.365  616.312  616.312    0.000      269.345 1288.598 1127.816  160.782       20.308 1016.091  874.339  141.752
531.00  1381.766  645.766  588.007   57.759      280.977 1356.777 1199.669  157.108       30.462 1066.157  995.080   71.077
532.00  1507.678  588.294  522.448   65.846      248.595 1319.333 1107.667  211.666       40.616  985.426  803.664  181.762
533.00  1465.616  600.540  534.102   66.438      212.796 1262.354 1076.886  185.469        0.000 1006.137  864.486  141.650
534.00  1461.803  651.872  608.981   42.891      273.713 1371.739 1176.759  194.980       40.616 1307.333 1105.163  202.171
535.00  1483.270  614.623  542.941   71.682      265.370 1291.023 1102.750  188.273        0.000 1240.380 1128.990  111.390
536.00  1480.487  611.700  542.994   68.707      234.153 1274.167 1102.145  172.022       40.616 1085.660  953.760  131.900
537.00  1454.080  600.860  543.566   57.294      312.149 1275.381 1087.837  187.545       20.308 1026.545  793.611  232.935
538.00  1603.335  574.383  518.640   55.743      345.136 1320.546 1118.914  201.633       71.077 1039.513  878.059  161.454
539.00  1471.896  657.849  584.491   73.358      325.675 1284.673 1086.019  198.654       20.308 1208.108 1005.434  202.674
540.00  1438.388  651.573  587.817   63.756      411.882 1394.271 1187.964  206.307       60.923 1443.255 1179.657  263.598
541.00  1519.737  577.039  532.779   44.260      223.777 1367.516 1183.732  183.784        0.000 1281.699  916.562  365.136
542.00  1438.775  550.564  521.607   28.957      303.110 1331.023 1150.652  180.370        0.000 1304.521 1081.538  222.982
543.00  1388.343  667.749  603.425   64.324      331.820 1400.012 1218.521  181.490        0.000 1471.705 1117.428  354.277
544.00  1388.589  657.471  601.038   56.434      251.017 1269.674 1104.608  165.065       30.462 1028.758  876.450  152.308
545.00  1384.633  652.485  595.799   56.686      161.695 1224.230 1078.536  145.694       10.154  846.390  653.970  192.420
546.00  1359.440  628.161  553.929   74.232      159.793 1241.131 1065.348  175.783        0.000  936.971  724.243  212.728
547.00  1414.841  587.300  515.045   72.255      187.938 1290.375 1124.321  166.054        0.000  918.070  705.443  212.627
548.00  1336.950  673.504  642.349   31.155      152.184 1273.041 1121.857  151.184        0.000  845.084  682.823  162.260
549.00  1275.489  738.165  671.557   66.608      159.793 1218.133 1006.033  212.101        0.000  825.379  693.983  131.396
550.00  1371.111  679.645  622.576   57.069      205.448 1190.291 1010.399  179.892        0.000  615.466  544.489   70.976
551.00  1411.760  630.976  560.959   70.017      149.849 1318.521 1121.639  196.882        0.000  763.752  622.905  140.847
552.00  1429.474  701.775  654.964   46.811      106.529 1290.339 1115.980  174.359        0.000  747.063  534.134  212.929
553.00  1435.376  703.361  626.947   76.414      123.649 1421.193 1243.334  177.859        0.000 1048.360  804.667  243.693
554.00  1387.906  762.696  701.993   60.703      222.525 1254.101 1073.133  180.968        0.000  836.840  593.248  243.592
555.00  1326.349  739.476  668.351   71.126      228.189 1245.501 1047.542  197.959        0.000  754.102  662.717   91.385
556.00  1314.514  789.070  719.011   70.059      216.731 1176.806  931.029  245.777       20.308  765.259  572.940  192.319
557.00  1335.738  817.618  755.237   62.381      216.732 1284.978 1094.019  190.958        0.000  884.793  753.498  131.295
558.00  1364.668  699.414  634.073   65.341      196.844 1177.503  988.925  188.578        0.000  884.895  732.990  151.905
559.00  1364.158  735.987  653.770   82.217      190.230 1240.280 1038.343  201.937       40.616  945.415  773.404  172.011
560.00  1290.714  789.064  713.906   75.158      256.767 1331.200 1134.492  196.708       30.462  924.807  853.831   70.976
561.00  1339.875  847.640  796.250   51.389      307.521 1309.355 1103.614  205.742        0.000 1287.630 1166.388  121.242
562.00  1385.087  797.318  734.988   62.331      213.014 1472.210 1219.651  252.560        0.000 1270.335  946.620  323.715
563.00  1431.478  727.195  667.681   59.515      303.587 1341.773 1071.147  270.626       10.154 1279.285  965.624  313.662
564.00  1407.873  729.977  667.417   62.560      301.770 1289.300 1037.556  251.745       10.154  854.635  712.481  142.154
565.00  1443.888  795.898  705.127   90.771      238.863 1536.409 1356.691  179.718       10.154 1281.198 1139.245  141.953
566.00  1480.539  654.200  632.007   22.194      263.769 1365.291 1244.544  120.747       81.231 1306.128 1124.064  182.064
567.00  1481.318  690.544  644.652   45.892      341.758 1356.642 1224.829  131.813        0.000 1129.590  987.839  141.751
568.00  1437.899  676.781  635.988   40.793      292.519 1389.462 1251.638  137.824       30.462 1329.452 1065.855  263.598
569.00  1472.373  561.217  518.861   42.356      279.335 1134.516 1025.227  109.290       10.154 1071.284  899.071  172.213
570.00  1385.863  683.873  612.150   71.723      300.988 1124.700  930.416  194.284        0.000 1128.484  936.266  192.218
571.00  1550.553  622.326  558.558   63.767      374.230 1222.629 1048.531  174.098       91.385 1037.806  926.113  111.693
572.00  1472.329  644.280  587.368   56.912      267.703 1293.180 1053.544  239.635        0.000 1237.562  944.208  293.354
573.00  1468.772  729.809  676.940   52.869      275.829 1408.523 1219.641  188.882       60.923 1216.754  933.151  283.603
574.00  1434.487  708.984  658.977   50.008      293.078 1359.021 1187.999  171.022       40.616 1236.560 1003.726  232.834
575.00  1371.336  701.431  648.413   53.017      158.885 1254.794 1093.544  161.250        0.000 1105.865  863.583  242.283
576.00  1397.216  674.570  624.224   50.346      153.221 1254.051 1024.971  229.080        0.000 1208.410 1006.541  201.869
577.00  1541.818  558.041  510.752   47.289      170.903 1281.776 1134.266  147.510       10.154  974.368  721.428  252.940
578.00  1549.477  454.656  416.865   37.791      244.442 1090.331  950.561  139.770        0.000  977.986  755.810  222.176
579.00  1410.316  631.764  581.684   50.080      258.450 1150.129  984.031  166.098        0.000 1087.068  935.062  152.006
580.00  1487.387  566.802  531.927   34.875      302.508 1034.137  902.966  131.172        0.000  897.864  755.911  141.953
581.00  1524.886  476.428  464.591   11.837      234.586 1180.646  970.752  209.894       10.154  916.765  815.226  101.539
582.00  1472.043  541.918  531.561   10.357      278.598 1253.152 1033.485  219.667       60.923 1115.920  923.500  192.420
583.00  1493.490  542.402  542.402    0.000      308.251 1230.418 1048.885  181.534        0.000 1156.938 1045.245  111.693
584.00  1699.265  577.517  577.517    0.000      244.618 1415.929 1250.951  164.978        0.000 1145.579 1003.525  142.054
585.00  1492.903  635.356  635.356    0.000      146.174 1396.989 1259.556  137.433        0.000  926.919  855.842   71.077
586.00  1523.968  620.824  620.824    0.000      266.188 1348.046 1285.792   62.254       50.769 1133.614 1073.194   60.419
587.00  1586.528  502.423  502.423    0.000      114.263 1266.460 1173.508   92.952        0.000  922.088  861.769   60.319
588.00  1531.688  565.342  565.342    0.000       65.152 1336.289 1251.164   85.125        0.000  682.421  601.190   81.231
589.00  1606.530  586.597  586.597    0.000      127.321 1424.314 1212.430  211.884        0.000 1006.137  743.144  262.993
590.00  1528.372  574.793  574.793    0.000       79.676 1398.584 1288.947  109.638        0.000 1025.639  721.930  303.709
591.00  1709.223  517.771  517.771    0.000       81.316 1352.795 1275.279   77.516        0.000  832.213  670.759  161.454
592.00  1555.613  516.117  516.117    0.000      101.208 1415.747 1330.231   85.516        0.000  774.006  611.544  162.462
593.00  1537.258  661.478  661.478    0.000      153.253 1200.099 1080.994  119.105        0.000  752.387  661.305   91.083
594.00  1459.578  550.425  550.425    0.000      134.890 1143.088 1055.757   87.332        0.000  755.708  664.323   91.385
595.00  1410.922  652.587  652.587    0.000      186.208 1340.737 1243.035   97.702        0.000  940.389  849.307   91.083
596.00  1500.564  662.648  662.648    0.000       57.109 1332.871 1219.429  113.442        0.000  613.152  481.958  131.194
597.00  1333.104  703.771  703.771    0.000       37.176 1203.129 1104.992   98.137        0.000  450.690  390.372   60.319
598.00  1469.138  650.400  650.400    0.000       78.072 1168.976 1061.893  107.083        0.000  542.276  431.188  111.088
599.00  1515.984  641.132  641.132    0.000      109.721 1293.059 1257.002   36.057        0.000  763.350  682.421   80.929
600.00  1430.970  778.151  778.151    0.000       90.313 1187.441 1075.206  112.235        0.000  774.908  704.234   70.674
601.00  1564.053  610.196  610.196    0.000      108.382 1222.367 1108.403  113.964        0.000  806.778  685.334  121.443
602.00  1392.660  664.902  664.902    0.000      106.480 1270.756 1173.739   97.017        0.000  756.614  655.377  101.236
603.00  1425.458  704.626  701.244    3.382       85.813 1121.121  974.731  146.390        0.000  402.937  352.571   50.366
604.00  1553.732  630.202  630.202    0.000       74.141 1257.395 1101.580  155.814        0.000  564.797  503.874   60.923
605.00  1464.291  702.805  695.407    7.398      116.294 1186.956 1017.782  169.174        0.000  422.441  141.752  280.688
606.00  1372.726  665.722  658.747    6.975      186.425 1221.198 1031.359  189.839        0.000  978.993  262.996  715.998
607.00  1474.001  681.881  681.881    0.000      202.550 1272.655 1139.755  132.900        0.000  655.578  313.765  341.813
608.00  1394.164  695.548  695.548    0.000      225.940 1217.665 1052.686  164.978        0.000  776.919  605.614  171.306
609.00  1361.540  756.494  756.494    0.000      128.923 1209.538 1042.701  166.837        0.000  854.836  783.859   70.977
610.00  1396.257  682.556  682.556    0.000      220.704 1104.528  947.289  157.238        0.000  938.176  856.945   81.231
611.00  1446.928  670.695  662.240    8.455      221.477 1167.601  972.360  195.241        0.000  806.175  714.790   91.385
612.00  1419.204  670.250  662.218    8.032      178.424 1198.648 1041.584  157.064        0.000 1053.589  893.239  160.349
613.00  1421.058  737.866  719.688   18.177      212.055 1228.484 1038.471  190.012        0.000  765.159  623.005  142.154
614.00  1486.062  625.564  595.973   29.591      286.635 1192.640 1021.520  171.120        0.000  878.560  716.097  162.462
615.00  1468.417  731.377  713.411   17.966      276.654 1299.383 1120.567  178.816        0.000 1007.345  733.191  274.155
616.00  1455.570  655.109  647.288    7.821      275.140 1215.515 1059.787  155.727       50.769  927.421  785.569  141.852
617.00  1458.947  627.642  622.147    5.496      240.593 1291.214 1106.909  184.305        0.000  732.485  499.952  232.533
618.00  1414.789  720.253  682.207   38.046      131.172 1259.952 1060.515  199.437        0.000  616.170  474.015  142.154
619.00  1491.774  632.155  602.141   30.014      119.758 1250.959 1059.479  191.480        0.000  726.254  502.868  223.385
620.00  1456.910  697.777  638.791   58.986      189.362 1245.508 1039.593  205.916        0.000  695.993  462.655  233.338
621.00  1377.079  706.952  662.580   44.373      147.207 1325.786 1206.029  119.758        0.000  774.910  633.058  141.852
622.00  1315.003  701.508  666.632   34.875      172.761 1243.392 1097.698  145.694        0.000  806.882  624.112  182.770
623.00  1391.000  685.931  647.068   38.862      209.123 1238.425 1071.588  166.837        0.000  706.750  523.980  182.770
624.00  1548.132  619.381  570.132   49.248      254.774 1163.453 1002.454  161.000        0.000  806.176  502.667  303.509
625.00  1481.585  732.242  688.277   43.964      244.920 1190.989 1040.153  150.836        0.000  595.057  443.152  151.905
626.00  1511.373  739.205  700.201   39.004      147.815 1281.737 1133.924  147.814        0.000  531.721  400.123  131.597
627.00  1385.339  886.391  848.797   37.594      159.706 1189.528 1058.834  130.693        0.000  502.969  391.377  111.592
628.00  1470.594  676.296  630.853   45.443      184.088 1203.742 1033.535  170.207       20.308  523.176  360.714  162.462
629.00  1461.570  772.961  722.980   49.981      279.112 1278.016 1102.842  175.174        0.000 1044.741  730.173  314.569
630.00  1430.068  734.277  696.276   38.001      159.317 1227.086 1070.239  156.847        0.000  481.756  140.948  340.809
631.00  1394.622  664.872  618.344   46.528      265.024 1284.674 1093.846  190.827       50.769  914.553  701.322  213.232
632.00  1528.126  686.032  643.733   42.300      126.975 1293.230 1094.141  199.089        0.000  512.821  350.359  162.462
633.00  1583.642  712.475  669.779   42.696      162.812 1346.624 1214.246  132.378        0.000  512.920  300.394  212.526
634.00  1482.751  730.593  691.279   39.314      154.901 1315.285 1177.069  138.215        0.000  524.182  392.181  132.000
635.00  1464.919  700.625  671.879   28.746      303.968 1395.041 1236.074  158.967       71.077  903.796  731.180  172.616
636.00  1327.917  768.888  737.394   31.494       98.833 1364.183 1189.737  174.446        0.000  743.745  571.734  172.011
637.00  1385.301  714.659  675.599   39.060      162.732 1157.095 1036.000  121.095        0.000  554.140  381.826  172.314
638.00  1478.983  682.127  638.162   43.964       73.108 1324.269 1174.944  149.325        0.000  484.571  322.310  162.261
639.00  1389.262  724.891  687.776   37.114       26.632 1303.265 1149.918  153.347        0.000  533.832  331.057  202.775
640.00  1293.415  715.990  692.840   23.150       93.210 1193.970 1036.905  157.065        0.000  474.920  251.836  223.084
641.00  1415.485  654.810  610.240   44.570      102.291 1150.654  965.925  184.729        0.000  482.862  259.980  222.882
642.00  1430.748  642.122  597.678   44.444      158.107 1070.236  843.352  226.884        0.000  372.576  159.848  212.728
643.00  1532.337  599.674  563.333   36.341      174.707 1306.331 1088.914  217.416        0.000  672.970  399.319  273.651
644.00  1530.098  566.865  540.021   26.844      232.458 1183.984 1051.084  132.900       10.154  853.728  580.077  273.651
645.00  1603.722  567.823  532.314   35.509      190.919 1242.512 1096.992  145.520        0.000  573.139  330.454  242.685
646.00  1524.014  685.857  649.924   35.932      233.243 1177.886 1043.649  134.237        0.000  674.777  421.938  252.839
647.00  1361.862  718.073  684.749   33.324      141.500 1228.159 1103.303  124.856        0.000  704.839  421.034  283.805
648.00  1422.112  710.711  661.620   49.091       53.221 1214.461  988.142  226.319        0.000  462.755  290.441  172.314
649.00  1310.304  784.134  730.139   53.995      128.274 1251.205 1022.679  228.526        0.000  803.058  570.023  233.035
650.00  1523.592  803.020  755.395   47.625      209.037 1372.251 1179.868  192.382        0.000  772.598  429.178  343.420
651.00  1373.247  828.278  766.477   61.801      127.231 1425.985 1157.729  268.257        0.000  884.790  692.068  192.722
652.00  1393.122  701.331  641.912   59.419      153.264 1295.957  972.751  323.206        0.000  803.763  519.958  283.805
653.00  1398.817  815.725  767.707   48.019      212.405 1328.763 1198.504  130.259        0.000 1128.687  804.569  324.118
654.00  1453.940  685.497  658.664   26.833      197.493 1407.369 1271.273  136.096        0.000 1035.293  761.138  274.155
655.00  1520.786  678.640  641.811   36.828      180.458 1257.651 1134.697  122.954        0.000  703.231  561.178  142.053
656.00  1536.568  632.602  596.598   36.004      206.051 1248.261 1123.796  124.465        0.000  854.835  702.930  151.905
657.00  1691.809  541.261  495.606   45.655      286.724 1356.086 1232.959  123.128        0.000  874.138  691.670  182.468
658.00  1634.209  493.372  442.686   50.686      294.769 1350.773 1127.563  223.210       10.154 1107.476  782.955  324.521
659.00  1542.196  566.519  519.292   47.228      198.659 1180.435 1044.295  136.139        0.000  613.354  451.094  162.260
660.00  1565.392  566.546  526.362   40.184      173.195 1240.445 1074.391  166.054        0.000  816.733  573.544  243.189
661.00  1554.787  530.366  486.115   44.251      180.459 1266.515 1099.722  166.793        0.000  503.773  311.151  192.621
662.00  1537.639  638.760  595.261   43.498      183.009 1373.850 1215.275  158.576        0.000  897.059  693.981  203.078
663.00  1517.341  599.186  551.467   47.719      246.391 1217.610 1055.230  162.380        0.000  854.129  641.704  212.425
664.00  1523.270  681.159  619.694   61.464      192.995 1324.750 1160.294  164.456        0.000  959.692  817.840  141.852
665.00  1573.326  588.955  523.564   65.390      233.766 1348.264 1161.893  186.371        0.000 1144.873  841.063  303.810
666.00  1752.026  510.103  452.346   57.758      257.847 1204.904 1007.467  197.437        0.000  643.615  552.432   91.183
667.00  1584.648  618.359  575.057   43.302      262.256 1267.518 1068.342  199.176        0.000  793.911  571.332  222.579
668.00  1517.932  640.311  575.569   64.741      176.870 1165.092  977.852  187.240        0.000  570.225  389.265  180.960
669.00  1493.575  628.237  570.549   57.688      196.623 1192.325  997.345  194.980        0.000  674.278  410.277  264.001
670.00  1545.857  601.000  549.697   51.303      236.528 1219.427  964.921  254.506        0.000  693.178  480.148  213.030
671.00  1631.369  434.922  382.294   52.628      274.793 1293.141  969.284  323.858       40.616  917.066  663.320  253.746
672.00  1619.003  482.674  460.258   22.417      339.465 1286.097 1051.473  234.624        0.000  925.109  762.647  162.462
673.00  1654.637  489.621  443.181   46.440      348.982 1320.115 1077.413  242.702        0.000 1101.744  849.106  252.639
674.00  1700.377  474.815  425.764   49.052      279.634 1227.212  975.169  252.042        0.000  945.014  620.492  324.522
675.00  1624.524  581.827  581.827    0.000      370.505 1351.043 1119.788  231.254      101.539 1195.040  779.637  415.403
676.00  1654.606  505.322  505.322    0.000      292.909 1314.201 1286.058   28.143        0.000  933.450  701.020  232.431
677.00  1467.365  632.251  632.251    0.000      213.530 1372.175 1319.389   52.786        0.000  974.671  751.386  223.285
678.00  1619.646  531.761  531.761    0.000      310.288 1247.017 1211.308   35.709        0.000  916.862  674.278  242.584
679.00  1609.713  652.987  652.987    0.000      281.231 1551.765 1551.765    0.000        0.000 1359.714 1025.040  334.675
680.00  1527.812  562.078  562.078    0.000      178.897 1406.756 1368.840   37.916        0.000 1117.828  514.128  603.700
681.00  1550.752  501.536  501.536    0.000      206.225 1423.144 1390.804   32.339        0.000 1400.326  543.986  856.340
682.00  1718.046  413.489  413.489    0.000      328.664 1392.538 1365.906   26.632        0.000 1310.150  765.663  544.487
683.00  1510.294  607.750  607.750    0.000      381.405 1426.552 1334.557   91.995        0.000 1321.410  684.230  637.180
684.00  1500.880  676.710  676.710    0.000      233.591 1460.074 1441.051   19.023        0.000 1422.447  826.184  596.263
685.00  1654.194  503.060  503.060    0.000      297.531 1337.941 1337.941    0.000        0.000 1259.581 1037.002  222.579
686.00  1524.243  661.689  661.689    0.000      245.783 1484.107 1400.536   83.571       71.077 1309.045 1076.010  233.035
687.00  1498.601  613.268  613.268    0.000      210.461 1261.417 1227.176   34.241       10.154  987.438  774.509  212.929
688.00  1468.350  637.819  637.819    0.000      263.468 1249.350 1133.321  116.029       91.385 1117.227  874.340  242.887
689.00  1531.180  572.556  567.404    5.152      374.794 1261.763 1098.948  162.815      111.693 1209.818  926.214  283.604
690.00  1651.686  523.259  480.594   42.665      330.390 1337.765 1182.124  155.641       71.077  976.379  824.877  151.502
691.00  1588.492  575.824  565.044   10.780      244.054 1266.987 1106.814  160.174        0.000  755.204  553.839  201.365
692.00  1661.370  525.583  482.030   43.553      258.581 1210.611 1025.664  184.947        0.000  595.056  322.109  272.946
693.00  1560.789  481.002  440.455   40.547      244.705 1156.014  988.786  167.228        0.000  916.362  662.716  253.645
694.00  1469.076  588.422  549.114   39.308      167.785 1129.818  989.265  140.553        0.000  593.549  471.804  121.746
695.00  1496.553  735.765  699.667   36.098      157.069 1191.196 1066.514  124.682        0.000  798.233  535.240  262.993
696.00  1478.086  650.936  620.180   30.756      179.507 1152.381  998.262  154.119        0.000  684.834  522.372  162.462
697.00  1599.226  631.166  618.752   12.414      337.090 1224.881 1120.559  104.322        0.000  973.866  630.345  343.522
698.00  1521.767  675.528  653.470   22.058      276.351 1174.349 1031.208  143.141        0.000  953.158  700.718  252.440
699.00  1587.865  635.064  600.303   34.761      354.332 1404.647 1220.255  184.392        0.000 1057.711  824.373  233.338
700.00  1514.357  662.288  623.808   38.480      361.039 1195.604 1051.725  143.879        0.000 1008.347  815.827  192.521
701.00  1735.961  455.850  420.813   35.037      451.923 1215.059 1067.202  147.858       10.154  953.961  701.121  252.841
702.00  1589.505  611.349  575.638   35.711      369.301 1255.444 1123.284  132.161       10.154  963.714  821.560  142.154
703.00  1454.955  673.810  626.775   47.035      292.260 1219.471 1077.321  142.150        0.000 1040.418  847.797  192.622
704.00  1473.860  687.520  655.323   32.197      259.706 1253.716 1139.579  114.138        0.000  765.763  491.910  273.852
705.00  1487.713  645.303  613.336   31.968      177.993 1399.105 1266.510  132.596        0.000  805.573  674.278  131.295
706.00  1535.851  672.853  621.634   51.219      173.236 1426.038 1253.234  172.805        0.000 1288.939 1116.827  172.113
707.00  1486.077  703.038  640.942   62.096       79.680 1381.605 1256.358  125.247        0.000 1271.747 1039.013  232.734
708.00  1399.850  737.829  677.847   59.982      149.027 1272.824 1119.303  153.521        0.000  854.131  682.320  171.812
709.00  1419.381  646.725  582.014   64.711      159.058 1276.241 1107.327  168.913        0.000 1209.317 1087.571  121.746
710.00  1394.651  717.083  659.078   58.005      204.710 1325.653 1208.276  117.377        0.000 1056.203  600.687  455.516
711.00  1465.210  779.383  725.101   54.282      269.650 1340.090 1192.754  147.336       10.154 1249.830  966.529  283.301
712.00  1495.326  633.627  570.872   62.755      239.166 1242.575 1060.128  182.447        0.000 1228.217  864.789  363.428
713.00  1597.141  609.059  549.657   59.402      233.202 1307.630 1174.686  132.943        0.000 1229.524 1026.447  203.078
714.00  1595.424  652.751  598.605   54.146      229.215 1213.809 1083.767  130.041        0.000 1115.315  953.962  161.353
715.00  1361.162  827.924  769.371   58.553      181.659 1192.763 1049.276  143.488       10.053 1149.398  997.392  152.006
716.00  1433.842  726.126  674.534   51.593      223.043 1195.964 1072.924  123.041       10.154 1087.268  884.695  202.574
717.00  1520.260  669.884  630.716   39.167      233.810 1277.419 1127.877  149.542        0.000  844.984  491.508  353.475
718.00  1493.104  672.484  618.936   53.548      171.120 1334.617 1179.107  155.510        0.000  988.646  633.663  354.984
719.00  1428.320  722.306  703.810   18.497      230.041 1277.636 1131.551  146.086        0.000  803.564  601.089  202.474
720.00  1361.728  767.435  740.964   26.471      221.957 1226.233 1062.939  163.293        0.000  783.960  390.573  393.387
721.00  1468.539  771.801  711.603   60.197      143.018 1373.566 1193.288  180.278        0.000  954.767  459.237  495.530
722.00  1459.315  755.447  686.484   68.963      145.180 1206.555 1024.500  182.055        0.000  733.995  612.349  121.646
723.00  1305.537  819.412  762.195   57.217      176.264 1179.670 1018.191  161.478        0.000  583.496  331.258  252.238
724.00  1353.583  822.744  770.557   52.187      234.716 1262.751 1104.176  158.575        0.000  825.581  572.538  253.043
725.00  1325.051  817.094  761.197   55.898      138.347 1293.104 1146.714  146.390        0.000  793.712  682.220  111.492
726.00  1377.020  754.501  687.820   66.681      239.127 1113.307  963.373  149.934        0.000  644.017  290.843  353.174
727.00  1498.918  779.710  729.359   50.352      172.589 1323.334 1158.095  165.239        0.000  683.025  290.039  392.985
728.00  1439.281  713.379  662.816   50.563      125.284 1273.733 1046.767  226.966        0.000  674.479  261.186  413.293
729.00  1406.567  740.390  684.466   55.924      188.969 1247.016 1099.811  147.205        0.000  656.684  575.554   81.130
730.00  1474.562  769.695  709.469   60.226      166.962 1175.653 1029.306  146.346       10.154  627.128  484.974  142.154
731.00  1329.618  762.505  702.641   59.864      148.157 1204.489 1054.425  150.064        0.000  726.656  554.040  172.616
732.00  1337.515  763.348  701.847   61.502      234.666 1225.702 1053.115  172.587        0.000  926.916  795.117  131.799
733.00  1311.743  764.053  705.837   58.216      223.300 1229.168 1067.864  161.304        0.000  949.237  715.698  233.539
734.00  1313.142  724.172  662.671   61.501      124.640 1244.954 1109.934  135.020        0.000  563.993  523.377   40.616
735.00  1304.452  789.044  735.363   53.681      187.938 1212.567 1036.002  176.566        0.000  654.171  532.325  121.846
736.00  1312.474  777.878  706.534   71.344      151.488 1219.091 1056.450  162.641        0.000  596.063  312.760  283.303
737.00  1414.473  730.674  681.471   49.203      145.699 1183.079 1032.330  150.749        0.000  763.049  541.473  221.576
738.00  1289.894  844.498  778.711   65.787      127.323 1290.901 1149.837  141.063        0.000  917.167  483.365  433.802
739.00  1346.085  697.191  630.951   66.240      130.738 1236.821 1057.321  179.501        0.000 1080.433  656.785  423.648
740.00  1269.295  828.396  761.349   67.047      224.381 1197.788 1066.790  130.997        0.000  987.239  614.159  373.080
741.00  1148.521  890.845  825.026   65.818      141.502 1139.638  964.931  174.707        0.000  836.539  674.077  162.462
742.00  1198.522  886.449  830.150   56.299      177.472 1074.446  954.601  119.845        0.000  813.618  652.563  161.055
743.00  1166.142  839.387  792.205   47.182      158.234 1060.130  947.895  112.235        0.000  805.675  564.797  240.878
744.00  1242.696  790.833  734.036   56.798       75.139 1323.465 1106.603  216.862        0.000  806.681  586.110  220.570
745.00  1192.539  878.757  824.589   54.168      173.926 1171.065 1023.077  147.988        0.000  967.031  786.172  180.859
746.00  1269.376  821.013  760.071   60.942      189.797 1129.653 1027.146  102.507        0.000  887.107  805.876   81.231
747.00  1340.176  806.676  764.253   42.423      198.220 1169.419 1040.063  129.356        0.000  974.166  731.480  242.686
748.00  1354.759  817.050  778.420   38.630      188.143 1154.636 1044.303  110.333        0.000  926.817  805.071  121.746
749.00  1258.534  858.819  798.361   60.458      198.606 1265.225 1147.283  117.943        0.000 1100.939  938.679  162.260
750.00  1353.488  788.604  718.793   69.810      205.398 1250.134 1108.592  141.542        0.000 1370.370  857.450  512.920
751.00  1297.862  837.155  773.905   63.250      198.341 1173.747 1035.097  138.650        0.000 1001.010  849.307  151.703
752.00  1381.681  821.262  757.414   63.848      166.185 1142.796 1009.939  132.856        0.000 1087.369  874.138  213.232
753.00  1383.306  785.262  728.974   56.288      214.990 1132.542 1001.849  130.693        0.000  916.564  845.487   71.077
754.00  1251.177  843.358  789.216   54.142      184.948 1098.999  986.763  112.236        0.000  886.303  764.457  121.847
755.00  1284.471  802.500  746.426   56.074      172.588 1077.207  991.603   85.603        0.000  897.261  795.723  101.539
756.00  1419.083  850.063  793.023   57.041      210.977 1153.554 1071.755   81.799        0.000 1038.408  805.171  233.237
757.00  1310.771  945.622  888.939   56.683      158.408 1277.290 1182.175   95.115        0.000  997.994  774.608  223.385
758.00  1294.201  914.629  858.326   56.303      157.061 1235.917 1091.907  144.009        0.000 1017.097  885.097  132.000
759.00  1291.314  870.748  808.433   62.315      173.492 1231.812 1110.239  121.573        0.000 1200.068 1078.423  121.646
760.00  1431.795  814.694  752.236   62.458      174.275 1214.345 1087.195  127.150        0.000 1119.541  987.540  132.000
761.00  1359.159  826.148  772.778   53.369      249.367 1225.410 1090.477  134.933       10.154 1171.315 1079.930   91.385
762.00  1480.030  835.310  770.642   64.668      225.715 1276.624 1150.040  126.584        0.000  959.289  858.254  101.035
763.00  1382.239  823.226  767.808   55.418      193.292 1219.230 1088.058  131.172        0.000 1121.650  989.952  131.698
764.00  1289.077  840.502  774.296   66.206      151.094 1287.562 1154.880  132.682        0.000 1177.042 1045.344  131.698
765.00  1339.673  789.822  719.927   69.895      141.839 1226.872 1068.982  157.891        0.000 1006.138  935.262   70.876
766.00  1252.536  830.096  775.154   54.942      156.204 1093.892  970.287  123.606        0.000  946.824  875.747   71.077
767.00  1141.193  807.515  749.983   57.532      105.920  959.000  863.885   95.115        0.000  768.076  768.076    0.000
768.00  1254.441  761.299  708.980   52.319      146.259 1082.998  984.079   98.919        0.000  866.196  603.804  262.392
769.00  1294.879  724.697  673.531   51.166      150.628 1135.343 1028.815  106.529        0.000  713.285  682.823   30.462
770.00  1147.297  816.979  765.659   51.320      129.097 1102.620  969.460  133.161        0.000  803.866  783.558   20.308
771.00  1326.023  660.302  605.024   55.279      169.689 1038.860  909.635  129.226        0.000  977.990  947.528   30.462
772.00  1275.666  800.433  748.475   51.958      158.794 1188.263 1051.732  136.531        0.000  883.991  863.683   20.308
773.00  1208.753  893.883  837.010   56.873       75.961 1024.580  876.853  147.727        0.000  754.102  743.948   10.154
774.00  1298.421  839.012  782.243   56.769      100.735 1144.463 1014.379  130.085        0.000  843.878  634.065  209.813
775.00  1269.930  863.867  803.727   60.140      213.789 1065.563  938.631  126.932        0.000  976.683  856.043  120.640
776.00  1351.783  805.344  753.218   52.126      167.098 1195.269 1034.313  160.956        0.000  873.737  592.846  280.891
777.00  1284.578  801.531  746.773   54.759      183.615 1039.059  900.322  138.737        0.000  904.798  482.360  422.439
778.00  1211.090  827.665  764.316   63.349      108.772 1056.442  904.606  151.836        0.000  834.931  452.903  382.027
779.00  1258.880  849.731  781.365   68.366       63.591 1066.478  933.317  133.161        0.000  703.332  633.260   70.071
780.00  1251.673  789.927  734.352   55.575      165.493  985.635  846.767  138.868        0.000  925.812  805.675  120.136
781.00  1350.485  651.927  589.541   62.386      182.480 1005.954  871.152  134.802        0.000 1010.561  828.295  182.266
782.00  1272.625  783.408  728.750   54.659      110.281 1109.014  963.798  145.216        0.000 1059.421 1049.368   10.053
783.00  1297.346  769.772  711.191   58.582      103.020 1071.089  912.904  158.184        0.000  936.167  875.747   60.419
784.00  1301.332  800.184  740.134   60.050      186.761 1022.038  872.104  149.934        0.000 1166.186 1045.347  120.839
785.00  1150.468  737.459  685.089   52.370       99.348 1107.769  980.489  127.280        0.000  884.290  834.325   49.965
786.00  1157.534  695.743  641.575   54.168       78.984 1096.779  961.716  135.063        0.000  774.909  714.892   60.018
787.00  1286.943  824.212  760.372   63.841      152.219 1171.795 1008.849  162.945        0.000 1215.450 1145.680   69.770
788.00  1202.254  691.713  630.974   60.738       86.767 1137.199  979.830  157.369        0.000 1046.352  945.216  101.136
789.00  1242.982  903.380  848.518   54.863       59.489 1202.213 1043.768  158.445        0.000 1075.301  834.126  241.175
790.00  1111.852  996.017  920.014   76.003      117.804 1256.559 1111.300  145.260        0.000 1134.011  932.546  201.465
791.00  1181.174  891.193  828.696   62.497      126.890 1176.681  999.985  176.696        0.000 1021.919  629.741  392.179
792.00  1172.990  958.398  886.289   72.109       74.579 1205.329 1053.667  151.662        0.000 1032.170  901.480  130.690
793.00  1140.151  915.477  843.117   72.360       36.749 1137.379  994.707  142.672        0.000  961.901  881.676   80.226
794.00  1266.372  819.003  745.060   73.943       64.202 1123.114  999.465  123.649        0.000  822.862  762.543   60.319
795.00  1083.665  915.162  844.035   71.127       18.245 1109.971  959.994  149.977        0.000  854.128  702.523  151.604
796.00  1135.732  866.379  813.085   53.294       24.081 1122.504  957.135  165.369        0.000  952.045  710.771  241.275
797.00  1259.675  757.815  725.776   32.039       31.472 1099.542  947.489  152.053        0.000  793.705  602.692  191.013
798.00  1212.591  798.696  787.070   11.625       51.230 1048.292  978.429   69.863        0.000  812.203  741.730   70.473
799.00  1311.390  735.699  733.334    2.365       66.491 1009.485  963.960   45.525        0.000  863.274  742.637  120.637
800.00  1295.582  771.857  741.004   30.853       91.653 1085.746  951.031  134.715        0.000 1010.757  900.271  110.486
801.00  1197.016  915.624  871.777   43.847       16.773 1140.654  984.883  155.771        0.000  732.882  632.351  100.531
802.00  1154.535  917.938  878.452   39.487       29.399  997.688  872.527  125.161        0.000  673.267  511.810  161.457
803.00  1185.096  811.583  806.065    5.517       34.501 1062.743  928.332  134.411        0.000  742.534  630.842  111.693
804.00  1187.975  869.042  869.042    0.000       46.433 1195.337 1049.295  146.042        0.000  907.206  876.744   30.462
805.00  1192.104  851.193  846.661    4.532       29.053 1086.483  931.060  155.423        0.000  762.943  722.327   40.615
806.00  1273.587  784.171  784.171    0.000      140.338 1046.107  879.096  167.011        0.000  953.253  872.424   80.829
807.00  1176.358  776.354  776.354    0.000      107.177 1037.968  895.817  142.151        0.000  774.401  663.414  110.987
808.00  1221.860  840.034  837.473    2.562       56.550 1079.838  950.525  129.313        0.000 1023.022  881.874  141.149
809.00  1245.009  859.963  859.963    0.000       80.762 1125.053 1010.915  114.138        0.000  962.099  800.743  161.356
810.00  1303.326  816.121  816.121    0.000      109.423 1069.619  937.111  132.509        0.000  875.740  693.372  182.368
811.00  1266.699  774.538  774.538    0.000      110.159 1000.402  850.382  150.021        0.000  593.544  441.336  152.207
812.00  1262.742  761.546  759.181    2.364       94.031  973.379  838.664  134.715        0.000  764.648  573.135  191.513
813.00  1169.174  835.454  827.953    7.502       62.690 1104.294  789.467  314.826        0.000  715.389  130.392  584.997
814.00  1288.759  784.217  772.735   11.482       63.554 1076.537  939.832  136.705        0.000  962.199  549.616  412.583
815.00  1244.536  839.752  839.752    0.000       55.425 1129.456  993.186  136.270        0.000  814.517  663.920  150.596
816.00  1252.717  817.480  814.732    2.748       93.040 1020.467  841.955  178.512        0.000  912.939  561.778  351.161
817.00  1233.111  876.829  876.829    0.000       70.209 1171.563 1016.053  155.510        0.000  784.354  684.625   99.729
818.00  1416.949  698.092  698.092    0.000      151.876 1096.690  907.240  189.450        0.000  924.297  864.179   60.118
819.00  1331.557  785.127  785.127    0.000      105.924 1172.555  964.908  207.648        0.000 1272.648 1132.705  139.943
820.00  1395.560  732.653  732.653    0.000      236.568 1017.305  898.243  119.062        0.000 1150.801  931.135  219.665
821.00  1321.474  737.760  737.760    0.000      283.959 1098.858  922.075  176.783        0.000 1356.692  923.695  432.998
822.00  1484.049  713.218  713.218    0.000      215.132 1026.129  870.401  155.728        9.953  951.140  850.406  100.734
823.00  1432.430  795.986  795.986    0.000      152.224 1042.308  901.625  140.683        0.000  691.968  641.801   50.166
824.00  1484.368  721.106  721.106    0.000      226.890  860.087  748.243  111.844        0.000  691.866  610.735   81.130
825.00  1151.243  910.661  910.661    0.000      162.730  988.259  830.455  157.804        0.000  494.219  402.834   91.385
826.00  1200.597  899.985  899.985    0.000      198.399  906.591  739.320  167.272        0.000  824.065  763.745   60.320
827.00  1212.639  966.169  966.169    0.000      189.275 1081.989  894.224  187.764        0.000  503.767  372.472  131.296
828.00  1255.722  778.130  778.130    0.000      120.018  975.426  806.121  169.304        0.000  441.340  239.370  201.971
829.00  1165.140  914.627  914.627    0.000      205.404  961.325  807.587  153.738        0.000  914.142  752.889  161.253
830.00  1051.384  845.265  845.265    0.000      130.610  908.532  766.033  142.498        0.000  531.415  370.463  160.951
831.00  1139.510  874.354  874.354    0.000      116.170 1008.438  814.534  193.904        0.000  813.408  351.160  462.248
832.00  1097.155  882.406  882.406    0.000      169.908  917.695  752.500  165.196        0.000  842.065  430.482  411.582
833.00  1231.681  730.001  730.001    0.000      110.199  920.157  743.418  176.740        0.000  613.950  311.449  302.500
834.00  1168.588  866.547  866.547    0.000      160.484  950.034  798.068  151.966        0.000  842.866  512.016  330.851
835.00  1170.247  850.562  850.562    0.000       68.178 1038.828  873.720  165.109        0.000  724.134  311.551  412.583
836.00  1170.462  895.611  895.611    0.000      147.946  938.196  781.085  157.111        0.000  672.362  491.907  180.455
837.00  1105.471  876.430  876.430    0.000      151.145  926.175  784.242  141.933        0.000  661.805  581.380   80.425
838.00  1286.344  763.691  763.691    0.000      152.221  921.751  763.436  158.315        0.000  633.455  471.496  161.959
839.00  1166.472  857.681  857.681    0.000      110.499 1059.856  883.334  176.522        0.000  814.216  481.853  332.362
840.00  1223.220  845.868  845.868    0.000       97.271 1034.780  869.281  165.500        0.000  902.886  762.143  140.743
841.00  1217.427  778.696  778.696    0.000       71.595 1039.540  893.367  146.172        0.000  934.659  742.339  192.320
842.00  1234.072  807.741  807.741    0.000       92.301 1040.489  897.991  142.499        0.000  630.643  530.011  100.632
843.00  1221.870  774.854  774.854    0.000      110.674 1109.575  980.828  128.748        0.000 1005.528  753.999  251.529
844.00  1287.482  785.617  785.617    0.000       82.318 1053.422  925.066  128.356        0.000  901.580  640.197  261.383
845.00  1176.516  848.153  848.153    0.000      127.623 1036.420  877.975  158.445        0.000  932.040  581.284  350.756
846.00  1205.303  807.572  807.572    0.000      124.381  962.878  831.326  131.552        0.000  912.538  510.308  402.230
847.00  1141.556  895.703  895.703    0.000       51.402 1031.405  901.537  129.868        0.000  822.560  531.219  291.342
848.00  1138.757  880.937  880.937    0.000      150.494 1037.586  892.457  145.129        0.000  906.104  825.478   80.626
849.00  1164.662  864.641  864.641    0.000      131.857  976.756  844.900  131.856        0.000  742.940  481.957  260.983
850.00  1264.972  750.392  750.392    0.000       64.287 1003.858  849.305  154.554        0.000  700.715  570.326  130.389
851.00  1188.728  805.470  805.470    0.000      156.375 1020.461  854.190  166.272        0.000  922.491  410.377  512.113
852.00  1258.322  795.169  795.169    0.000      134.932  944.332  794.789  149.543        0.000  673.472  593.147   80.324
853.00  1274.935  817.035  817.035    0.000      134.279  932.657  808.019  124.639        0.000  841.663  791.397   50.266
854.00  1236.397  783.216  783.216    0.000      129.915  976.849  811.051  165.798        0.000  703.831  584.297  119.534
855.00  1262.983  848.010  848.010    0.000      153.557 1114.321  984.148  130.173        0.000  853.826  594.050  259.776
856.00  1178.761  862.819  862.819    0.000       94.894 1037.451  915.148  122.303        0.000  833.819  603.601  230.219
857.00  1166.067  821.234  821.234    0.000       82.531 1099.962  943.034  156.927        0.000  903.691  392.683  511.008
858.00  1235.272  829.597  829.597    0.000      118.848 1019.672  901.349  118.323        0.000  813.510  713.078  100.431
859.00  1150.997  891.789  891.789    0.000      132.513  984.747  865.642  119.106        0.000  801.244  640.494  160.750
860.00  1054.472  881.655  881.655    0.000       92.435 1098.923  979.600  119.323        0.000  743.036  652.053   90.983
861.00  1104.008  877.359  877.359    0.000       64.331 1064.814  869.315  195.499        0.000  742.232  361.818  380.414
862.00  1125.658  965.286  965.286    0.000        1.816 1196.068  723.410  472.657        0.000  982.911  371.470  611.441
863.00  1152.820  885.371  885.371    0.000       12.711 1199.101  823.926  375.174        0.000  912.334  351.161  561.173
864.00  1003.058  966.616  966.616    0.000       74.833 1168.497  932.145  236.352        0.000  472.000  230.623  241.377
865.00  1057.570  914.704  914.704    0.000       38.133 1079.693  871.746  207.947        0.000  832.914  292.953  539.961
866.00  1154.670  936.527  936.527    0.000       65.716 1123.704  865.734  257.970        0.000  651.151  151.001  500.150
867.00  1152.700  917.756  917.756    0.000       18.158 1127.867  846.510  281.356        0.000  532.321  100.433  431.889
868.00  1101.729  937.425  937.425    0.000       38.133 1182.675  882.989  299.686        0.000  792.903  302.302  490.601
869.00  1042.454  929.376  929.376    0.000      160.527 1045.543  896.435  149.108       19.906  773.902  733.689   40.213
870.00  1077.253  931.996  931.996    0.000      149.889 1138.540 1015.891  122.649        0.000 1102.444 1062.230   40.214
871.00  1146.830  942.642  942.642    0.000      155.771 1090.767  934.268  156.499        0.000 1093.196  931.540  161.656
872.00  1217.104  850.293  850.293    0.000      106.874 1131.445 1016.188  115.258        0.000  982.508  862.069  120.439
873.00  1166.061  864.712  864.712    0.000      158.493 1059.769  896.302  163.467        0.000  911.431  851.313   60.118
874.00  1243.694  892.794  892.794    0.000       94.461 1283.238 1101.529  181.709        0.000  984.116  933.548   50.568
875.00  1210.895  868.206  868.206    0.000       96.194 1075.285  875.511  199.774        0.000  662.715  632.455   30.260
876.00  1292.072  827.397  827.397    0.000      105.663 1185.318  957.912  227.406        0.000  832.813  782.145   50.669
877.00  1187.164  891.424  891.424    0.000       28.100 1229.680 1052.255  177.425        0.000  803.662  673.270  130.392
878.00  1247.427  922.529  922.529    0.000       19.023 1312.146 1098.708  213.438        0.000  985.323  883.784  101.539
879.00  1116.427  927.158  927.158    0.000        9.468 1245.408 1055.483  189.925        0.000  902.384  832.312   70.072
880.00  1175.540  921.572  921.572    0.000       86.424 1160.886  979.831  181.055        0.000  963.610  863.380  100.231
881.00  1196.389  921.395  921.395    0.000       41.372 1198.547  997.001  201.546        0.000  814.517  684.126  130.391
882.00  1126.885  930.823  930.823    0.000       75.485 1172.825 1018.272  154.553        0.000  895.045  834.625   60.420
883.00  1215.759  864.312  864.312    0.000       82.014 1167.428  955.806  211.623        0.000  843.069  752.388   90.681
884.00  1137.252  909.144  909.144    0.000       60.311 1203.815 1074.165  129.650        0.000  963.609  833.418  130.190
885.00  1225.164  884.858  884.858    0.000      107.004 1171.293 1019.636  151.657        0.000  942.696  743.137  199.559
886.00  1065.160  969.267  969.267    0.000       92.086 1193.191 1058.388  134.802        0.000  874.537  754.299  120.238
887.00  1077.913  880.252  880.252    0.000       69.736 1147.921 1011.347  136.574        0.000  923.294  501.963  421.331
888.00  1061.121  974.292  974.292    0.000       58.322 1150.772 1007.889  142.883        0.000  905.903  735.401  170.502
889.00  1202.609  937.314  937.314    0.000       50.063 1222.534 1045.282  177.252        0.000  853.224  733.088  120.136
890.00  1149.804  949.377  949.377    0.000       16.643 1195.429 1037.940  157.489        0.000  652.658  642.504   10.154
891.00  1106.120 1068.110 1068.110    0.000       29.053 1165.724 1019.079  146.645        0.000  742.433  542.073  200.360
892.00  1171.054  949.310  949.310    0.000       27.583 1250.369 1115.611  134.759        0.000  821.654  581.282  240.372
893.00  1049.690  963.499  963.499    0.000      110.632  994.623  859.734  134.889        0.000  640.897  460.843  180.054
894.00  1193.888  870.969  870.969    0.000       20.017 1221.446 1086.382  135.063        0.000  811.700  541.971  269.729
895.00  1012.315 1005.490 1005.490    0.000       94.420 1037.239  906.024  131.215        0.000  693.172  422.539  270.632
896.00  1073.275  973.654  973.654    0.000        3.718 1106.365  984.835  121.530        0.000  692.266  552.023  140.243
897.00  1250.987  913.350  913.350    0.000       16.472 1089.465  984.838  104.626        0.000  770.585  610.839  159.746
898.00  1154.442  908.511  908.511    0.000       43.969 1078.618 1036.811   41.807        0.000  892.431  801.651   90.781
899.00  1254.382  832.918  832.918    0.000       27.799 1138.361 1073.683   64.678        0.000  721.325  640.900   80.425
900.00  1073.193  858.441  858.441    0.000        5.576 1119.390 1107.977   11.414        0.000  690.458  349.956  340.502
901.00  1064.935  847.080  847.080    0.000       33.117 1073.553 1009.397   64.156        0.000  459.837  299.890  159.947
902.00  1115.336  849.044  849.044    0.000       54.949 1080.052 1034.484   45.568        0.000  674.175  412.187  261.988
903.00  1297.222  701.679  701.679    0.000      115.000 1086.742 1052.544   34.198        0.000  834.626  432.193  402.432
904.00  1194.266  824.486  821.925    2.562      166.189 1083.499  988.819   94.680        0.000 1063.940  872.426  191.514
905.00  1187.144  860.257  860.257    0.000      118.329 1132.493 1064.010   68.483        0.000 1142.255 1030.664  111.592
906.00  1181.335  859.144  859.144    0.000       69.001 1120.992 1060.336   60.656        0.000  941.793  931.639   10.154
907.00  1085.899  912.536  912.536    0.000      121.010 1084.764 1044.816   39.948        0.000  874.536  724.241  150.295
908.00  1226.217  862.334  862.334    0.000      188.842 1236.158 1182.980   53.177        0.000 1024.936  583.094  441.842
909.00  1213.950  857.972  857.972    0.000      177.345  995.443  940.276   55.167        0.000  982.709  702.626  280.083
910.00  1213.762  923.042  923.042    0.000      155.555 1005.420  956.656   48.764        0.000  922.192  663.118  259.074
911.00  1113.436  983.772  983.772    0.000      131.214 1181.211 1145.241   35.970        0.000  932.644  932.644    0.000
912.00  1040.765 1020.161 1020.161    0.000      157.632 1122.937 1094.533   28.404        0.000 1082.338  872.725  209.612
913.00  1048.932 1056.396 1056.396    0.000      125.639 1081.344 1049.353   31.991        0.000 1004.826  854.528  150.298
914.00  1098.620 1072.765 1072.765    0.000      114.610 1167.203 1136.897   30.306        0.000 1046.650  735.704  310.946
915.00  1010.626 1069.304 1069.304    0.000       84.003 1242.117 1219.290   22.828        0.000 1062.730  842.763  219.967
916.00  1180.174 1004.576 1004.576    0.000       91.569 1179.245 1119.194   60.052        0.000  943.398  803.657  139.741
917.00  1018.065 1013.003 1013.003    0.000      118.673 1293.215 1257.072   36.144        0.000 1234.242 1153.212   81.030
918.00  1081.841 1026.264 1026.264    0.000       50.928 1159.636 1129.286   30.350        0.000 1065.350 1005.031   60.319
919.00  1022.252 1060.216 1060.216    0.000      111.240 1197.468 1155.922   41.547        0.000 1043.836  613.154  430.682
920.00  1148.095 1013.449 1013.449    0.000       75.659 1212.161 1181.724   30.437        0.000 1062.633 1022.219   40.414
921.00  1111.051 1058.453 1058.453    0.000       15.132 1372.738 1208.630  164.109        0.000  932.646  348.550  584.097
922.00  1137.523 1010.100 1010.100    0.000       34.716 1244.637 1202.786   41.850        0.000  599.176  469.488  129.688
923.00  1194.486  983.732  983.732    0.000       80.024 1285.173 1226.463   58.710        0.000  852.115  410.679  441.435
924.00  1110.853 1022.475 1022.475    0.000       35.279 1193.656 1150.295   43.361        0.000  943.301  933.248   10.053
925.00  1193.476  949.809  949.809    0.000       54.648 1274.889 1221.669   53.221        0.000  860.561  850.508   10.053
926.00  1067.946 1075.703 1075.703    0.000       33.764 1299.280 1210.263   89.017        0.000  782.043  761.937   20.106
927.00  1177.500 1058.775 1058.775    0.000       63.206 1402.787 1378.231   24.556        0.000  763.447  431.992  331.454
928.00  1068.156 1123.088 1123.088    0.000       84.349 1470.402 1438.150   32.252        0.000  965.519  834.325  131.194
929.00  1363.530  914.985  914.985    0.000      139.685 1301.730 1246.868   54.862        0.000 1114.607  872.725  241.883
930.00  1278.237  994.741  994.741    0.000      108.904 1328.923 1276.136   52.787        0.000  883.785  702.628  181.157
931.00  1330.410  870.504  870.504    0.000       77.691 1345.921 1293.742   52.179        0.000  951.443  850.509  100.934
932.00  1160.976 1032.754 1032.754    0.000        3.718 1360.274 1313.108   47.167        0.000  852.018  531.320  320.699
933.00  1273.255  877.901  877.901    0.000      100.172 1306.750 1259.235   47.514        0.000 1125.164  652.362  472.802
934.00  1325.453  867.598  867.598    0.000       99.823 1356.906 1311.816   45.090        0.000 1199.060 1098.126  100.934
935.00  1138.596  968.088  968.088    0.000       31.817 1244.587 1216.052   28.534        0.000  781.441  591.234  190.207
936.00  1153.812  991.972  991.972    0.000       29.226 1280.640 1235.463   45.177        0.000  681.915  382.027  299.888
937.00  1267.704  896.928  896.928    0.000       70.471 1351.154 1259.677   91.477        0.000  851.111  481.653  369.458
938.00  1152.449  967.893  967.893    0.000       20.795 1264.130 1218.475   45.655        0.000  742.437  512.619  229.817
939.00  1177.086  953.413  953.413    0.000       37.437 1280.171 1223.407   56.765        0.000 1074.999  714.190  360.809
940.00  1147.493  955.728  955.728    0.000       54.302 1390.585 1352.539   38.046        0.000  730.270  510.606  219.664
941.00  1048.170  935.943  935.943    0.000       51.232 1205.250 1174.900   30.350        0.000  800.644  730.573   70.071
942.00  1237.894  906.733  906.733    0.000      171.767 1248.230 1212.086   36.144        0.000  942.697  599.782  342.915
943.00  1165.307  905.066  884.527   20.539      104.450 1250.640 1181.516   69.124        0.000  840.656  629.337  211.319
944.00  1073.933  994.654  992.117    2.536      103.802 1232.225 1163.960   68.265        0.000  739.821  609.332  130.490
945.00  1199.420  940.162  940.162    0.000      173.534 1135.498 1103.246   32.252        0.000  751.986  671.662   80.324
946.00  1204.048  878.378  878.378    0.000      163.812 1222.140 1143.330   78.810        0.000  761.034  670.252   90.781
947.00  1214.880  890.707  890.707    0.000       80.588 1170.919 1140.482   30.437        0.000 1045.343  775.011  270.332
948.00  1141.957  951.728  951.728    0.000       74.966 1273.158 1244.710   28.448        0.000  901.979  631.646  270.333
949.00  1179.482 1022.674 1022.674    0.000      116.902 1327.855 1259.892   67.963        0.000  974.565  741.026  233.539
950.00  1154.565  968.059  968.059    0.000       90.097 1373.903 1292.104   81.799        0.000 1043.735  771.493  272.242
951.00  1216.511  915.847  915.847    0.000       93.126 1330.708 1253.192   77.516        0.000 1166.987  664.322  502.665
952.00  1204.266  948.506  948.506    0.000      139.860 1306.493 1242.854   63.639        0.000  870.110  460.038  410.072
953.00  1213.522  936.652  936.652    0.000      141.246 1273.041 1244.506   28.535        0.000  890.520  779.533  110.987
954.00  1188.569  897.969  894.028    3.941      147.556 1247.731 1198.272   49.460        0.000 1053.886  731.983  321.903
955.00  1077.509  990.979  989.797    1.182      101.339 1241.470 1176.792   64.678        0.000  984.316  923.392   60.923
956.00  1210.815  904.854  904.854    0.000       67.312 1362.137 1260.152  101.985        0.000 1175.031  392.583  782.448
957.00  1119.898  982.882  982.882    0.000       51.188 1352.930 1314.928   38.002        0.000  932.944  721.426  211.518
958.00  1148.874  983.298  983.298    0.000       92.694 1230.660 1183.103   47.557        0.000  831.808  329.648  502.161
959.00  1161.280 1002.352 1002.352    0.000        1.902 1430.268 1199.836  230.432        0.000 1278.277  897.259  381.018
960.00  1035.637 1005.906  988.302   17.604       48.462 1256.923 1144.992  111.931        0.000 1084.449  953.456  130.994
961.00  1130.493  914.769  874.993   39.777       33.376 1239.270 1013.030  226.240        0.000 1075.000  654.974  420.026
962.00  1260.923  829.207  787.341   41.865      133.636 1218.899 1048.997  169.902        0.000 1178.045  743.945  434.100
963.00  1172.582  916.753  899.929   16.824        0.000 1308.130 1166.588  141.542        0.000  993.666  512.117  481.549
964.00  1161.528  892.480  870.760   21.720        3.632 1161.484 1129.362   32.122        0.000  993.363  663.115  330.248
965.00  1176.270  905.228  905.228    0.000       39.126 1272.466 1168.666  103.801        0.000 1087.869 1027.348   60.520
966.00  1247.141  767.838  750.993   16.845      187.107 1168.272 1095.984   72.288        0.000  973.859  853.222  120.637
967.00  1084.276  920.727  890.161   30.566       84.739 1155.225 1077.535   77.690        0.000  791.091  179.754  611.337
968.00  1092.283  955.431  938.188   17.243       66.233 1156.273 1074.779   81.495        0.000 1136.024  703.432  432.592
969.00  1166.349  860.974  840.729   20.245       89.408 1209.520 1112.546   96.974        0.000 1085.555  682.722  402.832
970.00  1132.549  833.923  816.946   16.977      113.097 1178.268 1098.502   79.766        0.000 1072.183 1011.461   60.722
971.00  1264.538  896.178  896.178    0.000       66.407 1434.421 1313.627  120.794        0.000 1185.785  643.112  542.673
972.00  1190.771  822.023  822.023    0.000       41.373 1178.837 1040.187  138.650        0.000 1033.378  791.698  241.679
973.00  1133.552  864.411  864.411    0.000       56.201 1203.052 1070.327  132.726        0.000 1195.436  973.763  221.673
974.00  1175.418  888.889  880.509    8.380       83.181 1167.163  997.522  169.641        0.000 1144.667  752.992  391.675
975.00  1271.245  891.444  879.607   11.836       70.901 1288.520 1135.694  152.825        0.000 1175.732  834.725  341.007
976.00  1204.041  875.962  872.792    3.170      124.080 1165.516  995.353  170.163        0.000  961.697  670.155  291.542
977.00  1211.947  884.607  884.607    0.000      115.391 1228.769 1088.478  140.292        0.000 1215.441  702.324  513.117
978.00  1253.902  934.672  921.883   12.790       54.993 1304.411 1140.564  163.848        0.000 1083.345  871.625  211.720
979.00  1077.949  999.975  991.309    8.666       52.182 1262.156 1105.309  156.847        0.000 1203.983 1133.309   70.674
980.00  1175.159  830.918  830.918    0.000       59.485 1165.611 1012.047  153.564        0.000  961.400  690.565  270.835
981.00  1189.706  841.236  827.615   13.621       80.070 1102.565  975.807  126.758        0.000  971.047  850.509  120.538
982.00  1051.948  980.565  959.006   21.560       17.034 1074.892  934.340  140.552        0.000  659.394  419.323  240.071
983.00  1197.337  847.664  846.185    1.479       74.535 1241.506 1014.013  227.493        0.000  638.586  398.815  239.771
984.00  1155.975  955.984  955.984    0.000      122.350 1264.863 1110.994  153.869        0.000  810.495  500.453  310.042
985.00  1198.561  870.042  861.408    8.634       94.031 1205.197 1014.544  190.654        0.000  869.108  749.473  119.634
986.00  1218.865  904.255  904.255    0.000      119.110 1255.312 1066.344  188.969        0.000 1112.801  910.326  202.474
987.00  1136.948  840.777  840.777    0.000       56.637 1218.862 1068.668  150.194        0.000  821.252  791.093   30.159
988.00  1225.926  783.006  783.006    0.000       91.612 1131.831  966.385  165.446        0.000  761.536  450.890  310.646
989.00  1160.685  905.008  905.008    0.000      146.778 1244.838 1095.774  149.064        0.000 1092.288  829.396  262.892
990.00  1177.539  859.084  857.182    1.902      112.063 1248.914 1099.760  149.154        0.000  972.154  760.835  211.318
991.00  1184.168  918.771  891.648   27.123       81.453 1152.068  991.541  160.526        0.000  892.229  411.684  480.544
992.00  1174.479  879.916  879.916    0.000      169.128 1157.330 1036.017  121.312        0.000 1102.845  630.746  472.098
993.00  1221.360  906.811  896.368   10.443      135.923 1170.005 1040.779  129.226        0.000  923.695  722.129  201.566
994.00  1198.086  824.507  824.507    0.000      141.803 1144.487 1055.819   88.669        0.000  994.369  461.850  532.519
995.00  1147.204  915.188  909.542    5.646       77.821 1245.363 1134.255  111.108        0.000  803.160  381.223  421.937
996.00  1129.454  863.025  863.025    0.000      114.051 1194.296 1143.021   51.275        0.000 1074.194  731.983  342.211
997.00  1177.928  857.869  852.488    5.381       52.788 1279.305 1133.915  145.390        0.000  710.064  438.929  271.134
998.00  1082.227  854.305  854.305    0.000       41.459 1137.097 1009.089  128.008        0.000  923.392  592.039  331.354
999.00  1133.327  867.276  867.276    0.000       87.115 1179.603 1040.181  139.422        0.000 1155.022 1014.477  140.545
1000.00  1284.833  709.726  709.726    0.000      160.180 1279.334 1180.762   98.572        0.000 1286.016 1083.744  202.272
1001.00  1195.494  685.366  685.366    0.000       41.590 1335.202 1219.162  116.040        0.000 1196.443  983.513  212.929
1002.00  1222.830  835.551  828.787    6.764      101.941 1280.203 1176.185  104.018        0.000 1083.544  811.001  272.543
1003.00  1270.036  667.567  667.567    0.000      178.031 1199.584 1072.521  127.063        0.000 1003.418  832.213  171.206
1004.00  1093.504  810.869  810.869    0.000       93.601 1266.114 1141.910  124.204        0.000 1043.031  550.421  492.610
1005.00  1152.096  846.052  846.052    0.000      121.920 1334.028 1182.974  151.054        0.000 1176.537  501.662  674.875
1006.00  1099.443  780.980  780.980    0.000       29.915 1220.848  971.658  249.190        0.000 1021.920  450.692  571.228
1007.00  1140.380  759.358  759.358    0.000       73.581 1113.806  993.233  120.573        0.000  812.811  691.871  120.940
1008.00  1102.424  788.340  788.340    0.000       58.539 1273.809 1162.703  111.105        0.000  932.544  841.462   91.083
1009.00  1113.911  834.658  834.658    0.000       57.069 1254.779 1176.829   77.951        0.000  683.019  381.423  301.596
1010.00  1093.470  961.187  961.187    0.000        9.294 1266.202 1214.884   51.319        0.000  852.016  730.974  121.042
1011.00  1124.166  877.654  877.654    0.000       76.694 1264.133 1216.880   47.253        0.000  700.212  558.965  141.247
1012.00  1151.410  889.209  889.209    0.000       73.627 1234.075 1063.651  170.424        0.000  801.247  690.661  110.586
1013.00  1157.864  812.850  812.850    0.000       39.689 1333.821 1170.234  163.587        0.000  980.801  768.778  212.023
1014.00  1173.146  812.443  812.443    0.000      121.872 1203.804 1113.276   90.528        0.000  921.285  531.419  389.866
1015.00  1245.717  753.922  753.922    0.000      106.096 1300.638 1270.201   30.437        0.000 1072.284  461.448  610.837
1016.00  1269.568  912.749  912.749    0.000       89.234 1259.029 1138.195  120.834        0.000 1126.072  843.274  282.798
1017.00  1179.151  859.157  859.157    0.000      139.430 1406.625 1269.192  137.433        0.000 1277.675  974.670  303.004
1018.00  1142.254  857.255  857.255    0.000       58.193 1296.899 1115.928  180.972        0.000 1091.385  849.704  241.681
1019.00  1108.329  904.343  904.343    0.000       87.462 1247.572 1100.759  146.814        0.000  963.205  622.199  341.006
1020.00  1151.508  895.048  895.048    0.000       68.871 1167.810  983.337  184.473        0.000  662.713  522.369  140.344
1021.00  1255.223  884.906  884.906    0.000      102.897 1242.514 1076.633  165.880        0.000  700.615  420.027  280.587
1022.00  1207.923  915.446  915.446    0.000      132.292 1412.994 1265.702  147.292        0.000  963.510  790.894  172.616
1023.00  1203.400  905.503  905.503    0.000       55.684 1385.739 1315.963   69.776        0.000 1165.178 1023.527  141.651
1024.00  1206.750  954.257  954.257    0.000       92.348 1341.952 1275.850   66.102        0.000  882.682  628.936  253.746
1025.00  1080.071 1003.075 1003.075    0.000       31.645 1301.948 1218.812   83.136        0.000  925.508  501.157  424.352
1026.00  1033.094 1020.656 1014.730    5.926       25.768 1227.932 1129.839   98.093        0.000  934.557  682.017  252.540
1027.00  1168.661  893.981  893.587    0.394      116.988 1124.563 1037.666   86.897        0.000  832.111  581.281  250.830
1028.00  1216.123  936.428  936.428    0.000       92.521 1295.426 1213.628   81.799        0.000 1074.901  782.650  292.251
1029.00  1148.929  984.494  984.494    0.000       82.662 1243.190 1182.925   60.265        0.000  870.818  660.001  210.817
1030.00  1118.309  963.674  963.674    0.000       40.812 1245.190 1147.053   98.137        0.000  841.361  740.828  100.533
1031.00  1083.326 1014.759 1014.759    0.000        5.707 1363.767 1326.156   37.611        0.000  893.436  732.081  161.354
1032.00  1158.600  979.070  979.070    0.000       52.485 1414.831 1304.628  110.203        0.000  851.917  462.149  389.768
1033.00  1032.221 1022.571 1022.571    0.000       54.862 1212.488 1159.571   52.917        0.000  782.449  341.309  441.140
1034.00  1115.718  911.481  911.481    0.000       28.058 1265.547 1180.596   84.951        0.000  842.666  531.717  310.949
1035.00  1205.567  917.291  917.291    0.000        9.079 1243.671 1115.485  128.186        0.000  690.158  331.055  359.104
1036.00  1122.613 1058.622 1058.622    0.000       29.832 1344.359 1282.018   62.341        0.000  801.750  392.180  409.571
1037.00  1212.478  909.877  909.877    0.000       87.589 1192.580 1135.598   56.982        0.000  921.485  759.929  161.556
1038.00  1108.984  943.336  943.336    0.000       13.143 1290.499 1239.615   50.884        0.000  850.409  729.770  120.639
1039.00  1210.660  919.592  919.592    0.000       97.795 1232.223 1143.293   88.930        0.000  780.538  649.745  130.793
1040.00  1239.106  881.307  874.016    7.291       88.716 1287.131 1217.051   70.081        0.000  701.220  559.267  141.953
1041.00  1205.132  870.580  866.245    4.335       25.811 1199.485 1096.848  102.637        0.000  770.183  230.824  539.358
1042.00  1099.261  913.169  913.169    0.000       26.026 1218.387 1180.776   37.611        0.000  779.434  609.232  170.203
1043.00  1175.946  882.130  868.927   13.202       60.656 1202.122 1136.235   65.887        0.000  673.066  281.490  391.576
1044.00  1243.956  856.149  856.149    0.000       51.059 1175.412 1100.793   74.619        0.000  822.259  342.215  480.043
1045.00  1316.769  778.932  775.780    3.153       72.196 1281.161 1209.265   71.896        0.000  891.526  599.578  291.948
1046.00  1216.421  835.586  820.217   15.369       36.836 1153.098 1079.082   74.016        0.000  709.561  479.742  229.819
1047.00  1132.526  846.878  846.878    0.000       49.762 1214.625 1094.435  120.190        0.000  751.384  531.618  219.766
1048.00  1058.754  845.272  845.272    0.000       43.234 1099.236  995.517  103.718        0.000  650.348  560.571   89.776
1049.00  1086.580  960.258  960.258    0.000       47.728 1285.772 1230.953   54.819        0.000  711.671  591.634  120.037
1050.00  1042.022 1010.104 1010.104    0.000       31.600 1223.657 1079.822  143.835        0.000  980.900  880.769  100.131
