# Supplementary material for: N-Glycans modulate tilting of HIV-1 envelope glycoprotein
Source: Nat Commun. 2026 Apr 15;17:5206. doi: 10.1038/s41467-026-71874-2 (PMC13254402; doi:10.1038/s41467-026-71874-2)
Supplement: Supplementary file 8 — Source Data [file 41467_2026_71874_MOESM8_ESM.zip › source_data/1_Main_Text_Figures/4_Figure_5/3_Raw_data/FULL_MPER/FULL_MPER.C.3.txt]

#ASA ANALYSIS
#SIM_TIME  ASA1.4 TotOccl1.4 ShldMem1.4 ShldGly1.4   ASA7.2 TotOccl7.2 ShldMem7.2 ShldGly7.2   ASA18.6 TotOccl18.6 ShldMem18.6 ShldGly18.6

  0.00  1770.821  369.230  369.230    0.000      196.364 1479.186 1479.186    0.000        0.000 1352.475 1281.397   71.077
  1.00  1784.712  438.480  356.805   81.675      291.389 1657.101 1207.082  450.019        0.000 1409.778  903.091  506.687
  2.00  1884.342  345.634  324.075   21.560      432.072 1616.987 1217.722  399.265        0.000 1641.404  861.067  780.337
  3.00  1767.095  395.370  329.213   66.157      465.193 1424.719 1168.735  255.984        0.000 1451.400  944.311  507.089
  4.00  1776.078  346.441  346.441    0.000      515.773 1593.164 1418.239  174.925        0.000 2029.066 1602.603  426.463
  5.00  1822.300  412.113  412.113    0.000      530.822 1392.987 1227.531  165.456        0.000 1156.135  699.210  456.925
  6.00  1852.016  362.050  362.050    0.000      410.497 1548.275 1239.853  308.422        0.000 1568.517 1214.039  354.479
  7.00  1753.863  398.557  398.557    0.000      342.447 1670.071 1386.074  283.997        0.000 1733.699 1327.544  406.155
  8.00  1744.178  398.356  398.356    0.000      452.171 1618.877 1317.455  301.422        0.000 1975.876 1631.552  344.325
  9.00  1815.390  409.459  409.459    0.000      289.096 1828.865 1559.608  269.256        0.000 1609.837 1245.104  364.733
 10.00  1756.907  425.906  425.906    0.000      296.095 1914.293 1445.469  468.824        0.000 2299.494 1742.039  557.455
 11.00  1652.618  526.272  460.749   65.523      274.094 1713.728 1373.956  339.772        0.000 2036.100 1630.247  405.853
 12.00  1598.379  526.773  468.436   58.337      249.147 1828.741 1515.949  312.792        0.000 2182.883 1908.728  274.155
 13.00  1800.426  462.559  424.936   37.623      283.736 1824.498 1416.243  408.255        0.000 2373.187 1947.328  425.858
 14.00  1733.648  474.132  427.843   46.289      435.822 1584.341 1301.116  283.225        0.000 2218.969 1904.299  314.669
 15.00  1756.328  425.235  425.235    0.000      407.679 1742.445 1329.907  412.538        0.000 2331.867 1773.706  558.161
 16.00  1681.537  467.534  400.531   67.003      407.070 1767.697 1372.843  394.855        0.000 2656.593 1743.749  912.843
 17.00  1691.147  521.934  444.701   77.234      341.098 1815.948 1366.316  449.632        0.000 2259.484 1630.447  629.037
 18.00  1812.801  414.389  389.660   24.730      487.445 1594.718 1252.739  341.979        0.000 2575.159 2189.312  385.847
 19.00  1790.202  446.445  424.462   21.982      451.436 1694.497 1484.472  210.024        0.000 2814.125 2205.195  608.930
 20.00  1616.501  464.073  429.889   34.184      366.872 1544.868 1353.779  191.088        0.000 2440.146 1882.588  557.558
 21.00  1697.866  452.608  392.791   59.817      616.243 1508.549 1248.934  259.615        0.000 2484.579 1613.657  870.921
 22.00  1728.086  451.069  416.616   34.453      563.061 1610.670 1405.614  205.057        0.000 2557.566 2081.339  476.227
 23.00  1790.370  536.505  496.685   39.820      423.202 1637.946 1389.137  248.810        0.000 2081.737 1574.043  507.694
 24.00  1654.649  474.470  416.953   57.517      527.264 1568.303 1444.654  123.649        0.000 2437.029 1969.951  467.078
 25.00  1800.321  436.777  390.910   45.866      598.735 1378.639 1188.496  190.143        0.000 2018.403 1734.094  284.309
 26.00  1888.515  374.566  356.600   17.966      624.543 1615.768 1422.690  193.078        0.000 2482.469 2238.876  243.592
 27.00  1853.612  405.010  361.246   43.764      607.768 1406.264 1292.126  114.138        0.000 2436.727 2162.572  274.155
 28.00  1860.094  375.625  336.018   39.607      528.133 1443.613 1365.619   77.994        0.000 2641.414 2204.797  436.617
 29.00  1853.105  384.137  334.667   49.470      569.852 1463.670 1304.268  159.402        0.000 2364.240 2130.700  233.539
 30.00  1765.847  404.626  357.437   47.189      545.818 1483.305 1257.844  225.460        0.000 2034.194 1658.702  375.492
 31.00  1774.716  459.915  402.072   57.843      450.573 1601.118 1466.055  135.063        0.000 2355.289 2030.466  324.823
 32.00  1671.679  416.264  361.183   55.081      553.036 1357.580 1214.908  142.672        0.000 2400.328 1872.326  528.002
 33.00  1734.184  413.363  365.877   47.486      612.652 1358.664 1168.434  190.230        0.000 2539.269 2214.345  324.924
 34.00  1816.420  395.468  364.609   30.860      581.912 1428.960 1069.989  358.971        0.000 2324.531 1746.766  577.766
 35.00  1928.067  305.090  305.090    0.000      913.345 1170.337 1115.171   55.167        0.000 2290.050 1802.663  487.386
 36.00  1905.578  336.437  336.437    0.000      929.648 1049.798  932.334  117.464        0.000 2178.256 1863.485  314.770
 37.00  1933.147  328.339  328.339    0.000      820.130 1193.938 1121.651   72.287        0.000 2263.909 1878.062  385.847
 38.00  1835.569  318.108  318.108    0.000      978.621 1184.125 1130.861   53.264        0.000 2472.109 2299.493  172.616
 39.00  1853.542  315.004  315.004    0.000      939.931 1108.509 1104.704    3.805        0.000 2316.890 2144.274  172.616
 40.00  1818.227  295.620  295.620    0.000      885.341 1179.585 1128.440   51.145       40.616 2662.725 2561.186  101.539
 41.00  1820.251  268.576  268.576    0.000      663.111 1287.449 1236.261   51.188       10.154 2555.956 2413.802  142.154
 42.00  1739.878  350.970  350.970    0.000      745.814 1252.385 1148.585  103.800       20.308 2248.425 2085.963  162.462
 43.00  1872.961  314.349  314.349    0.000      887.621 1168.814 1106.952   61.863       10.154 2351.473 2168.703  182.770
 44.00  1899.926  325.896  325.896    0.000     1046.069 1134.966 1074.354   60.613      101.337 2528.004 2406.157  121.847
 45.00  1836.312  338.816  338.816    0.000      820.142 1048.027 1048.027    0.000      121.847 2059.224 1866.300  192.923
 46.00  1816.179  384.047  384.047    0.000      773.628 1199.554 1199.554    0.000       30.462 2283.911 2162.064  121.846
 47.00  1901.577  320.322  320.322    0.000      963.931 1080.627 1080.627    0.000      213.231 2039.115 2008.653   30.462
 48.00  1780.732  344.688  344.688    0.000     1087.836  925.069  925.069    0.000      304.616 2095.407 2095.407    0.000
 49.00  1880.223  290.741  290.741    0.000      954.858 1128.434 1128.434    0.000      101.539 2465.375 2455.221   10.154
 50.00  1992.554  313.572  313.572    0.000     1086.333 1171.459 1171.459    0.000       71.077 2663.430 2287.838  375.593
 51.00  1945.922  258.337  258.337    0.000      942.325 1185.938 1185.938    0.000      264.001 2375.703 2203.087  172.616
 52.00  1779.790  389.212  389.212    0.000      969.465 1228.262 1228.262    0.000       60.923 2505.790 2394.299  111.491
 53.00  1854.688  392.141  392.141    0.000      930.379 1201.582 1150.219   51.362      101.438 2597.875 2385.147  212.728
 54.00  1862.348  341.105  341.105    0.000      904.273 1166.953 1087.057   79.896      172.616 2162.369 1878.061  284.309
 55.00  1850.046  339.865  339.865    0.000      732.668 1218.616 1156.188   62.428      324.319 2141.755 1898.062  243.693
 56.00  1827.268  271.861  271.861    0.000      850.784 1236.562 1194.842   41.720      132.000 2237.467 2166.692   70.775
 57.00  1856.000  318.111  318.111    0.000      813.086 1279.577 1198.039   81.538       60.923 2177.855 2086.470   91.385
 58.00  1906.007  272.361  272.361    0.000      826.929 1015.213  979.112   36.100       20.308 2041.529 1970.452   71.077
 59.00  1882.910  280.639  280.639    0.000      765.192 1197.171 1134.395   62.776        0.000 2192.125 1989.248  202.876
 60.00  1865.319  369.340  369.340    0.000      911.412 1243.516 1151.304   92.212       40.414 2405.959 2233.544  172.415
 61.00  1769.622  335.537  335.537    0.000      751.399 1110.663 1093.542   17.121       40.616 2192.928 1959.790  233.137
 62.00  1872.518  334.360  334.360    0.000     1026.047 1169.593 1148.755   20.838      182.669 2373.189 2119.544  253.646
 63.00  1909.450  318.016  318.016    0.000     1236.819  937.611  916.686   20.925      324.924 2349.461 2156.538  192.924
 64.00  1922.155  340.556  340.556    0.000     1191.859  940.590  931.079    9.511      456.723 2275.069 2072.294  202.775
 65.00  1861.498  334.737  334.737    0.000     1009.842 1152.728 1058.526   94.202      323.412 2298.491 2075.610  222.882
 66.00  1784.902  314.818  314.818    0.000     1018.485  975.215  975.215    0.000      100.934 2273.963 2111.501  162.462
 67.00  1800.684  375.484  375.484    0.000      895.539 1267.604 1163.282  104.322        0.000 2588.134 2385.056  203.078
 68.00  1776.925  336.548  336.548    0.000      932.586 1089.919  995.544   94.376       60.923 2344.739 2212.738  132.000
 69.00  1744.517  329.377  329.377    0.000      912.909 1210.354 1091.075  119.279      161.857 2158.447 1995.985  162.462
 70.00  1851.276  280.278  280.278    0.000      904.223 1182.292 1038.370  143.922      121.242 1438.330 1306.329  132.000
 71.00  1808.508  302.704  302.704    0.000      898.916 1197.821 1080.661  117.160       40.616 2577.373 2333.680  243.693
 72.00  1873.289  315.758  315.758    0.000      864.107 1249.232 1112.266  136.966       50.769 2683.633 2034.591  649.042
 73.00  1948.092  304.675  304.675    0.000      975.991 1187.096 1052.250  134.846      121.847 2723.941 2268.125  455.816
 74.00  1898.230  292.545  292.545    0.000      955.975 1164.870 1115.454   49.416       50.769 2468.891 2144.571  324.320
 75.00  1931.944  273.069  273.069    0.000     1088.793 1092.983  986.933  106.051       71.077 2547.511 2395.203  152.308
 76.00  1773.238  342.273  342.273    0.000      878.493 1280.378 1231.353   49.025      121.847 2221.577 2038.908  182.669
 77.00  1870.776  323.092  323.092    0.000     1041.520 1104.382 1104.382    0.000      233.438 2157.244 2035.397  121.847
 78.00  1886.621  311.044  311.044    0.000      998.985 1120.569 1107.253   13.316      406.155 2150.806 2039.114  111.693
 79.00  1966.484  267.184  267.184    0.000     1044.985 1100.153 1094.446    5.707      223.385 2379.222 2196.452  182.770
 80.00  1934.188  358.538  358.538    0.000     1115.327 1108.583 1053.417   55.167      233.539 2652.668 2449.590  203.078
 81.00  1832.346  361.401  361.401    0.000     1074.511 1050.086 1050.086    0.000      192.924 2522.077 2430.692   91.385
 82.00  1801.662  358.787  358.787    0.000      969.628 1162.968 1162.968    0.000      232.632 2297.484 2125.070  172.415
 83.00  1894.463  342.761  342.761    0.000      972.183 1059.851  962.410   97.441      192.319 2628.436 2344.430  284.006
 84.00  1828.543  343.570  343.570    0.000      927.218 1171.057 1150.132   20.925      465.668 2367.757 2286.526   81.231
 85.00  1956.960  238.984  238.984    0.000     1066.517 1121.221 1079.371   41.851      202.775 2311.261 2108.184  203.078
 86.00  1903.891  247.389  247.389    0.000      802.976 1254.541 1227.909   26.632      253.847 2357.201 2012.371  344.830
 87.00  1771.910  287.953  287.953    0.000     1011.434 1113.599 1047.019   66.581      293.455 2489.400 2286.322  203.077
 88.00  1772.935  336.664  336.664    0.000     1027.736  990.683  977.367   13.316      345.232 2295.674 2021.520  274.155
 89.00  1770.427  301.337  301.337    0.000      977.631 1046.714 1046.714    0.000       91.385 2490.913 2247.220  243.693
 90.00  1805.849  337.676  337.676    0.000      963.110 1099.553 1042.484   57.069      131.900 2553.744 2279.589  274.155
 91.00  1828.967  353.608  353.608    0.000     1042.576 1054.973 1015.286   39.688      203.078 2669.358 2374.896  294.463
 92.00  1903.384  260.931  260.931    0.000      843.089 1206.726 1193.410   13.316      212.728 2539.168 2346.245  192.924
 93.00  1940.310  317.223  317.223    0.000     1129.647 1079.976 1060.953   19.023      132.000 2776.533 2360.224  416.309
 94.00  1928.015  295.001  295.001    0.000      913.903 1110.700 1080.263   30.437      202.372 2678.000 2414.402  263.598
 95.00  1800.953  378.152  378.152    0.000      909.370 1203.742 1148.662   55.080      233.539 2694.388 2430.388  264.001
 96.00  1792.855  385.657  385.657    0.000     1011.360 1143.653 1143.653    0.000      304.616 2442.355 2259.585  182.770
 97.00  1916.497  311.081  311.081    0.000     1031.712 1122.162 1122.162    0.000      405.147 2420.233 2156.736  263.497
 98.00  1845.043  312.549  312.549    0.000      967.327 1181.171 1124.320   56.851      384.235 2267.523 1559.068  708.455
 99.00  1871.848  271.328  271.328    0.000     1006.821 1024.846 1011.530   13.316      416.309 2149.907 1603.005  546.902
100.00  1798.172  353.538  353.538    0.000      923.716 1097.737 1097.737    0.000      436.516 2246.515 2043.438  203.078
101.00  1972.584  286.923  286.923    0.000     1155.876 1065.480 1065.480    0.000      526.792 2334.581 2070.782  263.799
102.00  1916.699  271.101  271.101    0.000     1093.190 1035.478 1029.771    5.707      537.652 2337.903 2114.517  223.385
103.00  1925.671  284.626  284.626    0.000     1094.611 1118.613 1037.380   81.233      546.798 2294.773 2030.873  263.900
104.00  1859.294  282.890  282.890    0.000     1055.454 1030.761 1023.152    7.609      396.001 2368.161 2144.775  223.385
105.00  1947.244  282.079  282.079    0.000     1074.263 1067.425 1046.500   20.925      446.771 2298.894 2105.970  192.924
106.00  1974.666  265.444  265.444    0.000     1095.962 1160.468 1126.226   34.241      416.007 2426.674 2132.413  294.261
107.00  1917.455  268.714  268.714    0.000     1066.771 1110.531 1110.531    0.000      314.569 2308.546 1973.870  334.676
108.00  1878.080  297.874  297.874    0.000     1072.305 1038.891 1014.204   24.687      436.012 2525.496 2211.028  314.468
109.00  1818.651  288.367  288.367    0.000     1001.231 1111.438 1088.610   22.828      304.112 2559.781 2245.212  314.569
110.00  1854.761  340.039  340.039    0.000      989.124 1170.273 1170.273    0.000      547.604 2585.611 2402.841  182.770
111.00  1805.094  349.059  349.059    0.000     1096.043 1195.345 1195.345    0.000      324.723 2718.516 2556.054  162.462
112.00  1795.158  328.021  328.021    0.000     1249.864 1015.976 1015.976    0.000      465.869 2690.469 2416.415  274.054
113.00  1748.229  339.390  339.390    0.000     1135.660 1027.561 1027.561    0.000      416.309 1650.357 1467.587  182.770
114.00  1687.178  344.734  344.734    0.000     1096.089 1101.999 1101.999    0.000      476.426 2671.157 2549.310  121.847
115.00  1728.722  388.908  388.908    0.000     1138.274 1174.631 1174.631    0.000      496.734 2542.472 2451.087   91.385
116.00  1686.762  402.943  402.943    0.000     1065.562 1256.212 1252.408    3.804      294.160 2895.144 2540.363  354.781
117.00  1779.827  427.802  427.802    0.000      926.315 1267.413 1263.609    3.805      587.615 2377.307 2245.508  131.799
118.00  1790.545  359.721  359.721    0.000      983.250 1194.947 1193.044    1.902      345.131 2562.978 2198.144  364.834
119.00  1778.305  363.031  363.031    0.000     1028.182 1106.756 1106.756    0.000      670.156 2218.967 2066.659  152.308
120.00  1855.866  356.232  356.232    0.000     1146.465 1032.369 1032.369    0.000      487.386 2630.554 2315.784  314.770
121.00  1881.104  369.933  369.933    0.000     1065.140 1158.297 1158.297    0.000      477.232 2712.077 2488.994  223.083
122.00  1809.800  367.465  367.465    0.000     1029.210 1298.541 1298.541    0.000      264.001 2844.985 2560.676  284.309
123.00  1874.631  346.817  346.817    0.000     1209.490 1107.422 1107.422    0.000      619.084 2610.743 2316.280  294.462
124.00  1849.443  386.674  386.674    0.000     1021.687 1126.135 1126.135    0.000      487.285 2456.324 2293.862  162.462
125.00  1806.512  442.285  442.285    0.000      911.916 1218.619 1218.619    0.000      395.296 2173.827 1910.229  263.598
126.00  1817.993  364.199  364.199    0.000     1015.669 1268.499 1196.212   72.287      223.385 2670.958 2326.331  344.627
127.00  1897.552  325.351  325.351    0.000      950.956 1123.841 1108.622   15.218      365.036 2427.268 2224.392  202.876
128.00  1888.016  270.365  270.365    0.000     1037.902 1075.686 1066.174    9.511      365.540 1439.937 1135.320  304.616
129.00  1739.851  398.485  398.485    0.000      893.884 1220.040 1204.822   15.219      324.924 2656.287 2382.132  274.155
130.00  1983.326  272.817  272.817    0.000      980.271 1239.664 1173.084   66.581      426.463 2371.578 1996.288  375.291
131.00  1912.517  272.798  272.798    0.000     1018.264 1047.105  971.057   76.048      223.285 2567.112 2334.479  232.633
132.00  1945.547  228.001  228.001    0.000     1036.855 1178.368 1138.419   39.948      213.231 2829.308 2504.384  324.924
133.00  1874.872  313.478  313.478    0.000     1147.315 1094.100 1094.100    0.000      668.846 2351.368 2168.699  182.669
134.00  1889.847  247.584  247.584    0.000     1074.087 1104.434 1058.779   45.655      324.924 2479.649 1841.164  638.485
135.00  1746.479  403.909  403.909    0.000     1103.134 1125.435 1119.728    5.707      294.463 2553.031 1825.779  727.252
136.00  1933.824  291.805  291.805    0.000     1082.174 1207.849 1205.947    1.902      557.657 2511.919 2289.138  222.781
137.00  2003.026  329.665  329.665    0.000     1155.014 1195.649 1127.167   68.483      415.402 2510.407 2226.603  283.804
138.00  1843.667  423.213  423.213    0.000     1084.501 1188.513 1184.708    3.804      385.847 1653.169 1409.476  243.693
139.00  1908.690  383.685  383.685    0.000     1314.468 1086.450 1080.743    5.707      537.753 1539.864 1326.733  213.131
140.00  1801.583  475.492  475.492    0.000     1189.267 1219.265 1196.438   22.827      486.882 1823.271 1620.395  202.876
141.00  1931.145  376.091  376.091    0.000     1120.050 1241.224 1229.810   11.414      314.770 1913.647 1386.452  527.195
142.00  2004.719  363.684  363.684    0.000      878.746 1366.002 1288.007   77.995       80.626 1764.459 1399.020  365.439
143.00  1883.748  375.222  375.222    0.000     1120.070 1214.722 1142.434   72.288      181.057 2822.775 2315.585  507.190
144.00  1932.543  336.545  336.545    0.000      988.425 1336.205 1330.498    5.707      304.314 2599.686 2376.300  223.385
145.00  1931.728  337.245  337.245    0.000     1032.323 1180.272 1146.204   34.068      262.993 1669.757 1365.140  304.616
146.00  1943.803  320.509  320.509    0.000     1111.344 1225.491 1212.175   13.316      355.386 2328.351 1851.824  476.527
147.00  1884.779  334.475  334.475    0.000     1223.748 1160.768 1058.045  102.724      262.489 2773.911 2256.567  517.344
148.00  2040.189  314.321  314.321    0.000     1020.990 1264.103 1189.913   74.189      375.089 2475.227 1989.655  485.572
149.00  1968.579  312.650  312.650    0.000     1030.625 1216.203 1122.991   93.213      282.898 1629.038 1416.109  212.929
150.00  2112.655  187.689  187.689    0.000     1195.122 1139.684 1052.178   87.506      333.768 2630.648 2337.294  293.354
151.00  1891.206  313.296  313.296    0.000     1011.130 1230.337 1116.939  113.399      384.537 1576.964 1415.006  161.958
152.00  1973.635  279.567  279.567    0.000      971.662 1246.036 1156.671   89.365      283.099 2700.525 2527.909  172.616
153.00  1980.496  275.533  275.533    0.000     1089.862 1279.066 1172.624  106.442      314.266 2593.855 2400.932  192.924
154.00  1947.835  343.485  343.485    0.000     1176.211 1104.913 1080.183   24.730      253.847 2882.795 2598.486  284.309
155.00  1816.145  333.074  333.074    0.000     1209.572  963.889  933.713   30.176      405.752 2602.704 2379.319  223.385
156.00  2089.501  330.746  330.746    0.000     1152.360 1279.835 1230.810   49.025      354.580 2722.732 2377.602  345.131
157.00  2212.247  276.209  276.209    0.000     1235.504 1169.683 1082.307   87.375      363.121 2847.902 2350.967  496.936
158.00  2243.700  298.618  298.618    0.000     1150.355 1262.215 1186.123   76.092      374.786 2482.269 2228.724  253.545
159.00  2153.110  360.158  360.158    0.000     1088.449 1357.621 1262.550   95.071      345.131 2361.528 2178.960  182.568
160.00  2019.283  404.358  404.358    0.000      925.538 1332.639 1235.622   97.017      111.189 2252.652 2090.190  162.462
161.00  2092.574  375.859  375.859    0.000     1014.429 1217.625 1136.609   81.016      121.847 2176.649 1984.531  192.119
162.00  2173.236  313.019  313.019    0.000      995.497 1292.774 1178.680  114.094      172.616 2406.971 2224.302  182.669
163.00  2019.066  353.811  353.811    0.000      897.059 1239.984 1112.791  127.193      213.231 2164.988 1759.235  405.753
164.00  2154.028  333.380  333.380    0.000     1113.605 1235.798 1142.585   93.213      192.621 2601.203 2408.279  192.924
165.00  2105.627  297.663  297.663    0.000     1134.397 1249.106 1070.334  178.772      426.261 2618.693 2142.267  476.426
166.00  2106.115  360.190  360.190    0.000     1145.242 1489.740 1284.335  205.405      517.848 2942.007 2323.325  618.681
167.00  2054.008  338.903  338.903    0.000      825.059 1398.216 1213.693  184.523      242.988 2609.344 2193.135  416.208
168.00  2077.660  378.721  378.721    0.000      838.025 1580.448 1395.240  185.208      243.592 2808.904 2494.133  314.770
169.00  2105.529  314.717  314.717    0.000     1067.987 1303.578 1199.430  104.148      321.706 2679.620 2385.157  294.462
170.00  2060.068  338.743  338.743    0.000      840.804 1144.004 1054.682   89.321      141.752 2319.908 2116.831  203.078
171.00  2041.674  362.699  362.699    0.000      934.529 1258.999 1111.620  147.379      172.414 2661.620 2306.436  355.184
172.00  2071.086  304.515  304.515    0.000      935.872 1339.202 1160.387  178.816      182.569 2701.031 2426.876  274.155
173.00  2045.062  359.676  359.676    0.000      720.443 1517.632 1321.696  195.936      211.824 2306.739 2032.584  274.155
174.00  2110.109  353.761  353.761    0.000      770.037 1432.287 1289.615  142.672      161.658 2519.266 2255.265  264.001
175.00  2067.458  355.459  299.521   55.938      933.369 1228.655 1093.592  135.063       60.923 2539.476 2163.782  375.694
176.00  1894.681  312.196  227.478   84.718      811.865 1102.712  983.346  119.366       80.828 2122.861 1889.422  233.438
177.00  1818.332  401.587  311.254   90.333      852.692 1100.203  980.575  119.627      172.214 2106.075 1943.613  162.462
178.00  1752.006  457.288  381.107   76.180      760.337 1281.953 1120.356  161.598      100.733 2146.086 2054.701   91.385
179.00  1978.584  383.212  316.302   66.910      954.517 1069.990  938.731  131.259      189.908 2210.227 1926.723  283.504
180.00  1929.932  350.396  299.225   51.172      857.193 1123.984 1000.553  123.432      131.397 1495.836 1211.527  284.308
181.00  1835.051  389.040  345.756   43.284     1014.616  988.581  863.029  125.552      221.777 2147.797 1934.968  212.829
182.00  1898.310  393.000  333.469   59.531      983.346 1166.654 1025.971  140.683      212.427 2247.525 1953.365  294.160
183.00  2006.282  388.409  344.939   43.470     1176.251 1148.400 1017.533  130.867      335.078 1906.411 1652.565  253.847
184.00  1874.843  297.838  276.279   21.559      895.615 1102.581  977.029  125.552      203.078 1406.757 1223.987  182.770
185.00  2000.418  372.826  372.826    0.000      928.844 1286.890 1134.923  151.966      233.539 1644.914 1431.884  213.030
186.00  1899.841  353.333  308.524   44.809      837.391 1013.138  916.121   97.017       40.213 1408.773 1157.942  250.831
187.00  1859.433  381.560  365.919   15.641      805.957 1144.962 1004.235  140.727      151.001 1352.074 1118.737  233.338
188.00  1710.053  424.975  404.895   20.080      892.860 1128.053  956.846  171.207      110.285 1711.881 1448.081  263.800
189.00  1672.146  404.115  393.969   10.146      952.080 1125.025 1035.616   89.408      162.261 1610.338 1458.432  151.906
190.00  1639.739  406.002  366.523   39.479      855.242 1152.436  990.741  161.695      159.848 1425.359 1242.790  182.569
191.00  1717.611  407.993  376.077   31.916      885.498 1138.473  940.634  197.839      100.332 1426.561 1030.660  395.901
192.00  1706.996  455.086  430.990   24.096      740.241 1198.047  960.260  237.787       39.811 1522.375 1149.295  373.080
193.00  1788.563  375.683  357.928   17.755      812.589 1156.144  940.196  215.949      131.094 1575.345 1199.953  375.391
194.00  1824.122  377.878  377.666    0.211      845.406 1289.478 1137.294  152.184      222.982 1300.584 1118.418  182.165
195.00  1758.055  376.974  371.902    5.073      846.801 1281.981 1145.016  136.965      101.539 1547.289 1334.058  213.232
196.00  1764.910  373.387  364.087    9.300      796.882 1138.244 1003.355  134.889       70.273 1264.808  909.824  354.984
197.00  1788.263  384.464  359.523   24.941      838.502 1213.383 1032.665  180.718       10.154 1466.872 1010.250  456.622
198.00  1714.690  415.504  360.044   55.460      613.651 1287.183 1131.195  155.989       50.265 1303.308  939.679  363.629
199.00  1740.312  422.473  377.104   45.370      746.382 1284.626 1096.820  187.806       30.462 1551.631 1014.280  537.352
200.00  1715.014  447.367  397.291   50.076      680.065 1286.064 1036.863  249.201        0.000 1347.746  934.654  413.092
201.00  1759.896  415.948  383.896   32.053      591.199 1425.971 1117.799  308.172        0.000 1466.567 1112.391  354.177
202.00  1859.557  349.475  349.475    0.000      732.681 1324.162 1076.863  247.299       49.764 1495.634 1071.383  424.251
203.00  1781.502  404.114  404.114    0.000      609.972 1350.665 1175.654  175.011        0.000 1263.099 1000.307  262.792
204.00  1634.792  529.184  488.390   40.793      416.933 1447.236 1225.406  221.830        0.000 1029.150  897.955  131.195
205.00  1851.745  512.105  512.105    0.000      693.471 1317.710 1157.916  159.793        0.000 1308.139 1023.830  284.309
206.00  1838.993  456.811  437.577   19.234      664.937 1311.400 1098.342  213.057        0.000 1343.831  927.723  416.108
207.00  1905.927  423.515  423.515    0.000      562.129 1526.401 1332.366  194.034        0.000 1390.579  936.067  454.512
208.00  1822.695  401.319  401.319    0.000      545.397 1505.898 1205.594  300.303        0.000 1282.000  828.494  453.507
209.00  1870.579  429.216  429.216    0.000      600.297 1444.382 1162.842  281.540        0.000 1453.402  986.525  466.877
210.00  1831.572  321.419  321.419    0.000      695.920 1307.220 1109.381  197.839       10.154 1368.153  993.165  374.988
211.00  1920.376  358.293  358.293    0.000      716.209 1336.035 1037.864  298.172        0.000 1697.402 1022.626  674.776
212.00  1769.104  457.011  457.011    0.000      727.581 1315.683 1086.027  229.656       10.053 1563.595 1035.593  528.002
213.00  1957.404  406.393  406.393    0.000      757.668 1310.068  999.092  310.977       10.154 1982.011 1192.024  789.987
214.00  1917.716  377.356  377.356    0.000      858.611 1270.684 1063.852  206.832        0.000 1542.483  999.403  543.080
215.00  1933.697  447.349  399.792   47.557      768.688 1395.148 1110.760  284.388       10.154 1987.136 1450.895  536.241
216.00  1848.894  449.377  416.010   33.367      787.242 1266.146 1072.633  193.513       30.462 1936.576 1490.912  445.664
217.00  1690.578  506.070  454.034   52.036      663.207 1342.493 1144.654  197.839        0.000 1354.085  826.486  527.599
218.00  1888.860  493.949  493.949    0.000      784.604 1426.872 1138.679  288.193       71.077 1883.692 1072.992  810.699
219.00  1785.478  541.088  540.891    0.197      570.424 1419.578 1136.179  283.399        0.000 1591.844  891.226  700.618
220.00  1747.923  492.202  492.202    0.000      803.968 1320.134 1123.513  196.621       10.154 1883.591 1356.496  527.095
221.00  1715.085  510.153  500.219    9.934      710.033 1221.832 1024.602  197.230       40.616 1482.969 1117.430  365.540
222.00  1851.958  424.836  398.627   26.209      754.775 1225.722 1012.664  213.057       10.154 1626.430 1108.582  517.848
223.00  1989.879  426.089  426.089    0.000      890.570 1139.195  939.671  199.524       50.769 1910.435 1341.818  568.617
224.00  1819.402  399.074  392.945    6.130      940.246 1225.070 1034.928  190.143       70.775 1829.707 1291.552  538.156
225.00  1835.622  495.977  470.825   25.153      769.176 1237.416 1112.081  125.335       29.858 1457.530 1063.740  393.790
226.00  1882.825  399.067  361.684   37.383      887.764 1213.870  995.452  218.418       20.308 1767.278 1078.422  688.855
227.00  1911.778  302.548  302.154    0.394      860.442 1214.519 1051.526  162.992       30.462 1745.962 1331.664  414.298
228.00  1845.752  426.340  425.917    0.423      817.727 1166.193 1029.227  136.965        0.000 1648.146 1284.416  363.730
229.00  1770.302  484.766  469.591   15.175      707.396 1244.919 1110.720  134.198        0.000 1352.376 1079.428  272.949
230.00  1820.578  422.258  388.848   33.410      702.248 1201.077 1046.212  154.865        0.000 1500.462 1086.164  414.298
231.00  1822.399  396.979  377.831   19.148      657.677 1159.219 1028.306  130.913        0.000 1484.578 1058.115  426.463
232.00  1833.376  390.961  368.811   22.150      474.105 1206.818 1037.773  169.045        0.000 1403.548  827.591  575.956
233.00  1721.890  498.594  471.146   27.449      571.296 1202.022 1025.108  176.914        0.000 1428.983  942.401  486.582
234.00  1748.745  419.843  401.031   18.812      508.693 1292.646 1100.514  192.132        0.000 1409.881  771.796  638.086
235.00  1884.940  434.272  412.953   21.319      577.781 1287.400 1057.222  230.178        0.000 1333.978  799.040  534.939
236.00  1826.441  412.849  401.224   11.625      495.463 1382.694 1110.665  272.028        0.000 1457.735  790.193  667.542
237.00  1872.082  509.886  509.886    0.000      527.543 1371.667 1143.391  228.276        0.000 1348.956  842.870  506.086
238.00  1876.092  379.857  379.857    0.000      668.140 1153.743 1056.726   97.017        0.000 1283.210  798.839  484.370
239.00  1925.166  398.089  372.302   25.787      534.114 1365.571 1209.582  155.988        0.000 1455.021  980.402  474.619
240.00  1730.821  395.609  384.829   10.780      598.705 1187.411 1056.152  131.258        0.000 1310.755  705.745  605.010
241.00  1704.755  456.297  441.078   15.218      541.637 1211.316 1057.578  153.738        0.000 1125.171  639.795  485.375
242.00  1825.884  364.051  353.694   10.357      748.037 1031.727  887.239  144.488      142.154 1679.613  742.138  937.475
243.00  1710.746  458.159  458.159    0.000      545.182 1147.077  985.382  161.695        0.000 1484.980  677.093  807.887
244.00  1734.161  507.294  451.991   55.303      499.959 1371.074 1080.627  290.446        0.000 1713.492  861.974  851.518
245.00  1683.791  536.105  473.118   62.987      499.785 1251.788  970.594  281.194        0.000 1443.359  653.166  790.193
246.00  1686.287  447.546  439.091    8.455      615.393 1298.309 1125.459  172.850       20.308 1515.844  828.195  687.649
247.00  1759.229  497.159  452.816   44.343      606.091 1261.428 1105.440  155.988       30.159 1737.418 1231.433  505.985
248.00  1757.939  494.137  458.416   35.721      472.331 1513.116 1250.816  262.300        0.000 1383.240  575.151  808.088
249.00  1872.546  452.461  438.300   14.162      454.336 1515.713 1111.480  404.233        0.000 1518.750  667.033  851.717
250.00  1632.604  593.641  519.609   74.032      657.061 1280.576  971.197  309.379        0.000 1819.148 1059.018  760.130
251.00  1759.812  472.832  406.592   66.240      456.459 1406.505 1144.770  261.734        0.000 1645.327  986.635  658.692
252.00  1584.060  638.549  560.809   77.740      612.961 1504.436 1207.764  296.672        0.000 1846.394 1096.315  750.079
253.00  1623.107  544.591  460.467   84.124      489.012 1368.549 1082.084  286.464        0.000 1428.575  770.185  658.390
254.00  1703.960  472.363  396.271   76.092      477.213 1480.272 1221.690  258.582        0.000 1254.455  767.974  486.481
255.00  1723.631  549.398  458.305   91.093      571.192 1642.055 1322.513  319.542        0.000 1870.015  998.797  871.219
256.00  1757.008  558.902  471.674   87.228      638.523 1462.189 1154.974  307.216        0.000 1700.724  908.823  791.902
257.00  1733.138  560.917  477.725   83.193      589.449 1529.126 1223.291  305.835        0.000 1308.543  587.617  720.926
258.00  1787.064  522.438  474.997   47.441      511.243 1498.957 1186.980  311.977        0.000 1398.320  799.241  599.079
259.00  1658.112  560.254  472.695   87.559      510.074 1469.233 1140.875  328.358        0.000 1502.063  913.742  588.320
260.00  1777.620  435.546  407.427   28.119      408.039 1556.484 1211.091  345.393        0.000 1417.615  647.027  770.587
261.00  1822.642  523.979  461.443   62.536      621.878 1635.051 1302.149  332.902        0.000 2141.357 1298.786  842.571
262.00  1883.605  368.565  302.830   65.735      519.054 1636.897 1140.663  496.234       20.106 2584.200 1550.215 1033.985
263.00  1703.213  458.155  411.020   47.135      458.487 1597.259 1124.414  472.846       90.780 2635.077 1752.595  882.482
264.00  1773.226  482.341  413.450   68.891      485.561 1604.222 1094.929  509.294        0.000 2380.028 1264.307 1115.721
265.00  1648.086  474.654  423.281   51.373      378.334 1591.848 1167.637  424.211        0.000 1704.737  886.395  818.342
266.00  1539.262  539.526  494.505   45.021      441.763 1497.509 1104.297  393.212        0.000 1581.080  935.052  646.028
267.00  1620.308  552.067  501.973   50.094      332.381 1662.751 1216.320  446.431        0.000 1544.185  917.158  627.027
268.00  1728.742  451.713  451.713    0.000      352.525 1586.659 1204.558  382.101        0.000 1423.443  775.307  648.135
269.00  1547.755  541.907  505.993   35.914      496.781 1489.557 1139.534  350.023        0.000 2056.096 1366.841  689.254
270.00  1637.778  591.479  591.479    0.000      401.056 1629.570 1211.630  417.940        0.000 1746.362 1107.373  638.989
271.00  1606.460  599.128  576.089   23.039      450.084 1640.746 1193.554  447.192        0.000 1963.606 1285.715  677.891
272.00  1628.809  622.593  593.636   28.957      394.968 1629.087 1215.822  413.266        0.000 1738.120 1220.675  517.445
273.00  1663.623  553.373  551.471    1.902      510.548 1536.394 1135.662  400.733        0.000 1951.854 1200.869  750.985
274.00  1660.995  544.496  544.496    0.000      600.985 1425.496 1218.146  207.350        0.000 2527.103 1818.544  708.560
275.00  1708.542  520.304  503.395   16.909      602.150 1552.390 1271.111  281.279        0.000 2059.421 1471.301  588.120
276.00  1593.388  432.412  432.412    0.000      538.259 1366.300 1103.783  262.517        0.000 1670.656 1114.103  556.553
277.00  1680.581  446.062  383.708   62.353      562.233 1513.218 1175.261  337.957        0.000 2419.026 1621.200  797.826
278.00  1691.612  409.696  401.453    8.243      541.193 1386.275 1103.398  282.877        0.000 2113.807 1517.244  596.563
279.00  1645.566  447.188  398.363   48.826      473.627 1472.354 1163.019  309.335       10.154 1602.195 1006.334  595.862
280.00  1754.056  428.607  387.602   41.005      539.581 1505.730 1159.947  345.783        0.000 1772.389 1013.266  759.123
281.00  1617.210  489.285  464.885   24.401      509.590 1524.558 1252.878  271.681        0.000 2157.631 1489.489  668.142
282.00  1549.378  540.295  524.231   16.064      453.393 1447.855 1206.654  241.201        0.000 2481.970 1835.339  646.631
283.00  1571.985  488.524  488.524    0.000      492.024 1383.033 1126.223  256.810        0.000 1628.323 1193.318  435.004
284.00  1536.295  550.729  493.026   57.703      438.373 1469.551 1093.114  376.437        0.000 2239.071 1632.959  606.112
285.00  1469.645  557.227  508.825   48.403      347.946 1533.354 1149.221  384.134        0.000 1572.535 1036.994  535.541
286.00  1582.959  516.167  516.167    0.000      343.191 1532.751 1186.532  346.218        0.000 1643.921  966.526  677.394
287.00  1580.535  513.545  474.019   39.526      482.357 1448.356 1143.989  304.367        0.000 1463.557  825.974  637.583
288.00  1734.015  497.959  497.959    0.000      396.022 1611.953 1305.683  306.270        0.000 1595.353  968.429  626.924
289.00  1742.784  545.212  522.785   22.427      486.941 1565.171 1234.434  330.737        0.000 1749.871 1107.262  642.609
290.00  1770.233  337.401  307.810   29.591      391.960 1445.159 1132.278  312.881        0.000 1361.221  856.341  504.879
291.00  1575.903  562.973  503.156   59.817      431.466 1475.549 1243.904  231.646        0.000 1251.128  686.836  564.292
292.00  1616.702  579.213  521.087   58.126      446.517 1457.653 1236.987  220.667        0.000 1284.213  687.648  596.565
293.00  1661.116  537.047  491.392   45.655      509.856 1417.587 1147.461  270.126        0.000 1334.880  839.452  495.429
294.00  1631.590  545.980  476.667   69.314      472.635 1403.479 1152.854  250.625       10.154 1533.432 1080.228  453.204
295.00  1576.790  558.414  498.189   60.225      461.740 1406.168 1187.795  218.373       20.308 2093.408 1720.529  372.878
296.00  1604.756  534.760  483.398   51.362      449.193 1457.658 1231.328  226.330       50.769 2014.983 1642.608  372.375
297.00  1616.945  540.888  520.400   20.488      436.261 1349.404 1155.370  194.034       10.154 1335.476  960.387  375.089
298.00  1637.628  559.561  487.954   71.607      469.334 1402.895 1099.046  303.849        0.000 2288.033 1873.233  414.801
299.00  1498.458  558.504  545.822   12.682      462.334 1475.525 1213.613  261.912        0.000 1487.689 1043.432  444.257
300.00  1769.531  459.094  415.341   43.753      440.294 1609.231 1285.928  323.304       19.906 1522.870  995.574  527.296
301.00  1581.502  550.968  537.652   13.316      365.544 1471.842 1284.552  187.290        0.000 1242.791  779.131  463.660
302.00  1495.489  577.880  555.052   22.828      363.809 1632.625 1265.482  367.143        0.000 2422.244 1673.372  748.872
303.00  1526.582  534.507  498.639   35.868      406.437 1553.513 1287.192  266.322        0.000 1488.493  849.303  639.190
304.00  1567.485  534.728  491.821   42.907      349.234 1520.911 1188.484  332.426        0.000 1590.330  983.012  607.318
305.00  1536.506  619.400  576.804   42.595      383.528 1569.536 1308.404  261.132       50.769 1459.339  901.278  558.061
306.00  1698.875  537.382  453.935   83.447      554.166 1449.698 1125.058  324.640       30.462 1733.795  891.023  842.772
307.00  1740.893  494.038  485.160    8.877      494.287 1691.900 1259.216  432.685       30.462 1593.656  923.500  670.156
308.00  1791.174  451.895  421.881   30.014      512.447 1462.466 1177.121  285.345       40.616 1613.360 1065.050  548.310
309.00  1725.089  513.600  512.755    0.845      569.302 1423.384 1139.942  283.442        0.000 1654.077 1085.460  568.617
310.00  1717.452  438.084  438.084    0.000      457.935 1430.637 1240.407  190.229        0.000 1531.424 1104.961  426.463
311.00  1687.323  500.111  472.935   27.177      423.819 1611.386 1308.921  302.465        0.000 1658.183  917.352  740.830
312.00  1566.275  623.832  607.345   16.487      383.956 1494.267 1256.915  237.352        0.000 1364.832  878.252  486.580
313.00  1424.014  663.946  587.801   76.146      386.028 1483.414 1225.092  258.321        0.000 1332.962  856.334  476.627
314.00  1441.854  570.519  525.577   44.943      312.928 1563.190 1334.915  228.276        0.000 1449.284 1013.171  436.113
315.00  1597.508  560.428  485.074   75.355      439.431 1421.566 1151.439  270.126       10.154 1318.898  922.896  396.001
316.00  1489.970  547.276  500.778   46.497      437.397 1372.396 1134.913  237.483       10.154 1420.435  963.510  456.925
317.00  1554.670  635.228  528.792  106.436      498.312 1446.109 1126.567  319.542      172.616 1419.428  992.965  426.463
318.00  1518.049  597.886  564.988   32.898      487.978 1444.906 1195.705  249.201       81.231 1461.252 1044.943  416.309
319.00  1526.974  616.424  503.303  113.121      400.341 1494.826 1134.433  360.393       40.616 1549.916  950.837  599.079
320.00  1593.494  534.260  506.084   28.176      417.639 1483.455 1226.645  256.810        0.000 1648.638  988.938  659.700
321.00  1633.205  548.161  547.738    0.423      439.594 1533.569 1265.389  268.180       50.769 1566.198 1007.835  558.363
322.00  1492.000  609.769  582.636   27.134      477.939 1547.111 1282.779  264.332        0.000 1458.128  900.168  557.959
323.00  1589.914  470.714  446.088   24.626      453.519 1529.726 1225.532  304.194       81.231 1367.347  738.714  628.633
324.00  1597.881  602.824  602.190    0.634      503.497 1624.211 1346.475  277.735        0.000 1764.359 1226.203  538.156
325.00  1620.233  600.950  566.895   34.056      577.687 1418.938 1179.249  239.689       81.231 1365.947  949.638  416.309
326.00  1507.243  662.097  621.955   40.142      467.617 1485.087 1190.231  294.856        0.000 1346.443  808.288  538.156
327.00  1497.178  635.218  624.678   10.540      459.054 1500.649 1297.103  203.546        0.000 1263.801  807.381  456.421
328.00  1541.038  623.070  611.022   12.048      428.665 1480.243 1223.433  256.810        0.000 1328.046  800.447  527.600
329.00  1591.142  661.645  631.069   30.576      531.860 1462.992 1253.739  209.253       10.154 1539.064 1041.523  497.540
330.00  1541.944  682.029  664.274   17.755      503.545 1461.688 1225.804  235.885        0.000 1593.153  922.997  670.156
331.00  1672.393  560.637  560.637    0.000      495.329 1373.579 1211.883  161.696        0.000 1510.914 1033.682  477.232
332.00  1590.439  552.085  552.085    0.000      325.155 1467.176 1200.854  266.322        0.000 1213.330  685.731  527.599
333.00  1424.497  738.125  717.834   20.291      437.134 1524.978 1233.926  291.052        0.000 1670.958  929.725  741.233
334.00  1708.752  535.058  529.140    5.918      470.424 1534.762 1318.161  216.601        0.000 1445.772 1059.924  385.848
335.00  1663.036  565.780  565.780    0.000      536.961 1514.957 1237.222  277.735       10.154 1944.112 1213.133  730.979
336.00  1707.105  558.516  558.516    0.000      413.008 1565.711 1369.774  195.937        0.000 1560.379 1022.826  537.552
337.00  1636.872  641.851  624.096   17.755      503.453 1473.542 1207.221  266.322       81.231 1489.400  900.879  588.522
338.00  1722.589  541.067  540.855    0.211      536.445 1500.154 1283.292  216.862       60.923 1458.028  950.334  507.694
339.00  1534.170  604.560  604.560    0.000      499.783 1427.136 1235.004  192.132        0.000 2220.775 1662.312  558.463
340.00  1606.711  583.496  583.496    0.000      459.398 1479.364 1275.818  203.546       10.154 1559.769 1001.406  558.363
341.00  1588.712  601.134  601.134    0.000      483.525 1449.491 1200.290  249.201       10.154 1428.372  849.601  578.771
342.00  1625.188  594.503  594.503    0.000      567.048 1369.692 1209.899  159.793      101.539 1268.429  771.191  497.238
343.00  1548.926  637.514  637.514    0.000      492.424 1445.437 1268.523  176.914       50.769 1235.952  729.065  506.888
344.00  1719.871  520.513  520.513    0.000      433.368 1535.491 1244.440  291.051        0.000 1417.517  778.932  638.586
345.00  1759.073  430.774  411.766   19.009      488.923 1535.319 1236.658  298.661        0.000 1375.595  848.198  527.397
346.00  1657.075  468.289  420.309   47.980      500.466 1581.665 1269.688  311.977       10.154 1406.254  990.046  416.208
347.00  1705.470  480.288  474.159    6.129      474.574 1488.494 1313.483  175.011       10.154 1347.749  992.364  355.386
348.00  1663.280  580.931  543.096   37.834      433.808 1592.727 1303.577  289.149        0.000 1566.709 1009.251  557.458
349.00  1479.742  634.956  591.415   43.541      447.252 1613.697 1360.952  252.745        0.000 1409.174  901.781  507.392
350.00  1703.480  468.790  445.329   23.461      479.762 1418.149 1149.925  268.224        0.000 1438.223  971.145  467.078
351.00  1706.708  499.032  499.032    0.000      523.951 1512.800 1255.990  256.810        0.000 1447.581 1010.965  436.617
352.00  1674.266  439.935  407.660   32.275      405.748 1490.175 1168.687  321.488        0.000 1759.531 1180.760  578.771
353.00  1685.444  532.238  532.238    0.000      470.369 1472.841 1208.422  264.419        0.000 1317.586  800.040  517.545
354.00  1619.132  559.342  520.358   38.984      361.088 1627.530 1283.214  344.316       40.616 1588.326 1030.466  557.860
355.00  1624.508  451.335  405.046   46.289      359.918 1544.162 1232.837  311.325       40.616 1366.038  848.997  517.042
356.00  1525.627  592.371  545.674   46.698      408.640 1493.455 1202.882  290.573        0.000 1034.386  536.947  497.439
357.00  1686.478  512.143  475.197   36.946      402.938 1364.192 1166.440  197.752       10.154 1166.086  729.872  436.215
358.00  1564.074  577.949  547.723   30.225      322.650 1524.619 1305.985  218.634        0.000 1123.251  829.191  294.060
359.00  1696.143  531.181  489.767   41.414      404.668 1402.574 1088.825  313.749        0.000 1144.774  586.512  558.262
360.00  1615.621  469.235  442.251   26.983      337.917 1499.906 1181.016  318.890        0.000 1153.119  655.780  497.339
361.00  1644.149  504.020  460.719   43.301      374.189 1466.692 1166.129  300.563        0.000 1287.532  698.607  588.925
362.00  1741.868  473.668  440.906   32.762      440.768 1430.901 1221.648  209.253        0.000 1198.158  741.233  456.925
363.00  1536.335  581.260  541.115   40.145      346.737 1434.407 1160.477  273.931        0.000 1177.347  791.499  385.847
364.00  1521.556  538.968  493.631   45.336      374.103 1386.118 1114.263  271.855        0.000 1055.199  720.121  335.078
365.00  1534.640  570.006  523.126   46.880      379.853 1551.489 1287.070  264.419        0.000 1318.999  730.878  588.120
366.00  1641.619  531.538  483.347   48.192      437.740 1575.343 1170.154  405.189        0.000 1389.974  801.049  588.925
367.00  1574.756  655.000  626.888   28.112      461.739 1655.892 1336.307  319.586        0.000 1339.105  882.181  456.925
368.00  1609.602  528.577  524.772    3.805      414.528 1460.430 1169.379  291.052        0.000 1226.708  637.783  588.925
369.00  1756.311  492.417  492.417    0.000      487.420 1450.177 1162.931  287.247        0.000 1367.153  808.690  558.463
370.00  1726.179  446.568  432.195   14.373      436.490 1432.768 1071.549  361.219        0.000 1529.214  717.105  812.109
371.00  1674.909  561.083  555.588    5.496      641.074 1491.808 1284.457  207.351       91.385 1358.104  911.333  446.771
372.00  1682.291  609.422  609.422    0.000      668.046 1442.857 1289.857  153.001      192.924 1410.973 1106.760  304.213
373.00  1600.188  613.798  606.823    6.975      458.496 1506.409 1314.408  192.001       50.769 1253.139  806.469  446.670
374.00  1433.495  667.400  667.400    0.000      567.836 1401.967 1253.719  148.249       71.077 1294.965  869.006  425.959
375.00  1726.967  507.851  507.851    0.000      778.883 1293.022 1145.425  147.597       40.616 1588.820  970.038  618.782
376.00  1596.853  522.734  515.759    6.975      707.819 1215.339 1127.920   87.419       10.154 1545.698 1058.311  487.386
377.00  1655.153  496.898  490.768    6.130      524.341 1295.313 1109.192  186.121        0.000 1083.348  717.809  365.540
378.00  1659.825  529.139  528.294    0.845      585.516 1444.119 1189.733  254.386       50.769 1410.886  669.653  741.233
379.00  1792.899  385.130  385.130    0.000      658.454 1368.555 1199.511  169.044        0.000 1370.372  943.909  426.463
380.00  1767.064  441.760  441.760    0.000      549.583 1393.631  996.138  397.493        0.000 1307.535  495.225  812.310
381.00  1735.832  479.743  471.500    8.243      605.437 1407.328 1179.835  227.493       30.462 1478.839  748.767  730.072
382.00  1603.697  549.131  543.213    5.918      692.651 1313.300 1171.063  142.238      162.462 1516.445  999.703  516.742
383.00  1666.437  469.677  469.677    0.000      544.869 1366.819 1165.914  200.904        0.000 1245.501  575.950  669.551
384.00  1705.876  479.210  479.210    0.000      461.908 1528.657 1234.322  294.334        0.000 1401.939  621.900  780.039
385.00  1714.508  442.599  442.599    0.000      519.929 1283.521 1154.165  129.356      172.616 1084.451  637.782  446.670
386.00  1796.210  446.706  446.706    0.000      635.149 1389.410 1322.829   66.580      223.385 1204.491  889.721  314.770
387.00  1649.109  441.097  441.097    0.000      624.339 1225.985 1142.284   83.701      223.385 1175.738  810.198  365.540
388.00  1734.955  396.591  396.591    0.000      545.346 1255.938 1132.289  123.649      162.462 1064.041  749.372  314.669
389.00  1775.826  395.760  395.760    0.000      561.956 1293.101 1182.811  110.290      152.308 1157.139  832.215  324.924
390.00  1785.333  408.918  408.918    0.000      723.992 1184.116 1146.070   38.046      284.309 1044.037  871.421  172.616
391.00  1685.828  358.413  358.413    0.000      716.030 1189.316 1139.986   49.329      304.616 1041.225  827.994  213.231
392.00  1776.234  378.257  378.257    0.000      738.813 1284.275 1252.023   32.252      375.694 1313.355 1069.662  243.693
393.00  1798.429  422.087  422.087    0.000      734.458 1239.636 1178.762   60.874      253.847 1342.724 1170.108  172.616
394.00  1629.903  411.622  411.622    0.000      638.297 1103.493 1015.988   87.506       91.385 1023.930  759.929  264.001
395.00  1819.998  333.033  333.033    0.000      652.219 1056.797  957.878   98.919        0.000 1307.734  779.732  528.002
396.00  1686.950  350.957  350.957    0.000      547.987 1187.848 1012.880  174.968        0.000 1085.962  578.268  507.694
397.00  1651.367  448.860  429.203   19.657      528.579 1294.190 1075.426  218.764       10.154 1499.052  869.512  629.540
398.00  1648.483  435.552  392.645   42.907      521.613 1257.234 1030.860  226.373       50.769 1322.517  815.829  506.689
399.00  1680.877  473.323  432.172   41.152      535.696 1225.061 1050.093  174.968       10.154 1314.062  745.747  568.315
400.00  1662.560  513.065  441.486   71.579      619.403 1267.126 1029.556  237.570       10.154 1459.039  859.960  599.079
401.00  1729.051  457.501  394.515   62.985      609.681 1329.506 1133.657  195.850        0.000 1335.077  847.691  487.386
402.00  1622.070  502.467  398.293  104.174      572.027 1206.439  936.791  269.648       50.769 1307.840  718.915  588.925
403.00  1570.798  479.389  387.082   92.307      554.084 1327.445 1076.820  250.625       19.906 1352.276  692.273  660.002
404.00  1662.879  461.026  364.049   96.977      600.218 1394.661 1024.279  370.382       10.154 1644.124  760.737  883.388
405.00  1541.862  589.716  487.031  102.685      452.531 1517.772 1133.638  384.134        0.000 1492.621  781.849  710.772
406.00  1608.853  550.186  466.120   84.065      556.119 1497.737 1180.053  317.684      101.539 1502.271  872.730  629.541
407.00  1687.757  597.941  486.668  111.273      592.218 1474.174 1154.762  319.412       40.616 1552.739 1014.584  538.156
408.00  1714.844  520.640  416.077  104.562      567.186 1333.676 1076.866  256.810       20.308 1471.508  862.276  609.233
409.00  1630.758  545.210  449.924   95.287      474.270 1456.020 1104.095  351.925       10.154 1399.221  668.141  731.079
410.00  1524.112  616.275  500.718  115.557      471.380 1413.915 1176.128  237.787       40.616 1482.064  943.909  538.156
411.00  1706.891  525.078  412.899  112.179      473.191 1520.650 1138.289  382.362        0.000 1653.772  750.077  903.695
412.00  1532.920  712.506  591.295  121.211      443.537 1424.152 1102.663  321.488       81.231 1501.465  851.616  649.848
413.00  1627.869  524.713  387.423  137.289      519.797 1355.844 1011.702  344.142        0.000 1684.639  770.789  913.849
414.00  1638.574  568.937  438.532  130.405      434.243 1336.824 1044.174  292.649       50.769 1380.022  740.328  639.694
415.00  1587.001  579.738  482.880   96.859      507.654 1415.171 1139.468  275.703       91.385 1437.830  787.981  649.848
416.00  1619.451  565.586  448.428  117.157      490.227 1283.098  986.340  296.758       91.385 1346.244  564.395  781.849
417.00  1572.059  535.067  401.372  133.695      511.064 1203.449  929.605  273.844       20.308 1306.330  585.405  720.925
418.00  1515.148  684.942  540.864  144.078      356.853 1450.905 1142.820  308.085       40.616 1359.008  607.620  751.387
419.00  1600.978  608.839  471.047  137.792      436.533 1371.024 1083.777  287.247       20.308 1449.592  748.974  700.618
420.00  1755.263  467.962  362.197  105.765      491.354 1398.957 1148.158  250.799       40.616 1499.959  799.342  700.618
421.00  1663.790  601.513  500.976  100.537      516.038 1411.838 1103.665  308.172      111.693 1521.270  810.801  710.470
422.00  1759.698  526.414  526.414    0.000      539.982 1401.557 1139.126  262.430      121.847 1319.098  821.558  497.540
423.00  1679.136  523.893  480.352   43.541      577.991 1605.186 1304.710  300.476       60.923 1695.195 1004.731  690.464
424.00  1574.182  637.814  584.593   53.221      416.815 1454.560 1076.047  378.514       10.154 1288.838  669.754  619.084
425.00  1654.817  510.386  489.475   20.911      558.232 1341.235 1160.516  180.718      142.154 1156.133  740.025  416.108
426.00  1465.980  711.326  621.073   90.254      356.765 1501.243 1086.715  414.528      101.539 1214.339  647.531  566.808
427.00  1481.545  579.566  491.003   88.563      399.350 1446.251 1059.139  387.112      101.338 1236.961  537.250  699.711
428.00  1503.339  656.151  590.205   65.947      261.431 1470.199 1070.977  399.222       10.154 1135.019  537.349  597.670
429.00  1557.554  658.797  604.307   54.490      423.077 1351.394 1037.992  313.402      152.308 1195.538  618.278  577.259
430.00  1755.929  462.925  411.986   50.939      488.789 1315.939 1087.663  228.276      162.261 1092.790  687.643  405.147
431.00  1664.733  473.086  419.611   53.476      476.950 1420.987 1164.394  256.593      192.924 1123.454  596.158  527.296
432.00  1810.642  475.761  414.705   61.056      574.709 1432.669 1196.785  235.885       50.769 1287.732  658.393  629.339
433.00  1627.259  570.939  513.024   57.915      574.103 1438.179 1244.145  194.034      223.385 1294.670  766.668  528.002
434.00  1658.897  496.481  439.623   56.857      554.901 1428.837 1179.810  249.027      132.000 1247.015  688.551  558.463
435.00  1841.223  416.716  363.663   53.053      554.461 1417.028 1190.654  226.373      223.285 1143.157  646.020  497.137
436.00  1632.559  559.192  493.048   66.144      528.228 1381.610 1098.342  283.268       40.616 1136.329  466.575  669.754
437.00  1853.915  365.255  323.405   41.851      478.068 1500.242 1169.937  330.305       30.462 1419.024  678.900  740.124
438.00  1712.328  466.960  443.499   23.462      545.478 1384.979 1112.994  271.985       60.923 1438.127  747.965  690.162
439.00  1741.099  423.916  410.811   13.105      455.117 1492.334 1099.341  392.993        0.000 1581.590  718.711  862.879
440.00  1742.422  436.726  414.758   21.968      576.302 1250.142  957.275  292.867      213.231 1368.561  688.251  680.310
441.00  1809.003  400.068  354.625   45.444      704.970 1455.744 1162.790  292.954      203.078 1561.482  901.682  659.801
442.00  1705.249  479.133  456.305   22.828      355.685 1389.924  977.690  412.233        0.000 1236.763  454.914  781.849
443.00  1792.036  496.315  487.015    9.300      626.190 1288.958 1024.582  264.376      121.847 1470.499  790.190  680.310
444.00  1768.369  445.188  427.462   17.726      500.822 1410.070 1069.559  340.511        0.000 1299.295  497.138  802.157
445.00  1731.349  354.062  354.062    0.000      407.781 1315.504 1117.665  197.839        0.000 1082.839  352.566  730.273
446.00  1731.169  424.353  385.715   38.638      595.108 1394.486 1047.105  347.381      172.616 1255.251  656.878  598.374
447.00  1693.474  450.946  426.216   24.730      533.376 1453.558 1172.236  281.322      243.693 1264.206  776.819  487.386
448.00  1669.565  453.306  426.673   26.632      680.932 1248.137 1039.667  208.470      192.924 1124.460  738.915  385.545
449.00  1780.170  463.147  441.376   21.771      620.578 1363.033 1157.585  205.448      253.847 1171.215  796.326  374.889
450.00  1684.727  414.156  390.920   23.236      596.668 1333.900 1166.889  167.011      142.154 1264.502  808.382  456.120
451.00  1848.706  382.348  356.830   25.518      663.326 1438.561 1145.608  292.954      111.693 1407.367  818.643  588.724
452.00  1704.991  471.282  439.409   31.874      598.097 1432.544 1189.093  243.451       91.385 1330.057  802.056  528.002
453.00  1803.895  419.503  395.844   23.659      582.880 1358.363 1010.373  347.990        0.000 1359.615  740.228  619.387
454.00  1892.945  413.211  380.238   32.973      541.028 1576.541 1285.794  290.747      142.154 1360.419  913.648  446.771
455.00  1771.000  450.341  426.457   23.884      648.633 1408.676 1197.608  211.068       71.077 1532.431 1065.353  467.079
456.00  1704.239  469.562  444.932   24.630      481.151 1383.861 1239.287  144.574        0.000 1492.217 1035.293  456.925
457.00  1610.958  517.304  487.150   30.154      550.237 1535.142 1202.413  332.729      101.539 1439.639 1003.022  436.617
458.00  1618.462  522.753  460.841   61.913      508.086 1440.015 1181.694  258.321       30.462 1254.457  716.301  538.156
459.00  1690.331  513.339  480.750   32.590      464.421 1556.237 1212.356  343.881        0.000 1495.536  713.888  781.648
460.00  1610.350  521.334  492.800   28.534      517.938 1515.080 1196.146  318.934        0.000 1214.545  585.004  629.541
461.00  1727.059  540.639  516.558   24.081      490.486 1434.404 1148.418  285.986       60.923 1318.396  912.241  406.155
462.00  1740.841  535.096  472.043   63.052      454.121 1648.921 1276.070  372.850        0.000 1384.943  766.665  618.278
463.00  1609.159  559.385  465.703   93.682      470.550 1508.687 1099.867  408.820        0.000 1316.479  647.532  668.948
464.00  1647.354  534.939  438.095   96.845      486.587 1373.929 1056.462  317.466        0.000 1193.227  555.444  637.782
465.00  1589.747  477.234  390.325   86.908      426.979 1550.617 1207.258  343.359        0.000 1104.159  576.559  527.600
466.00  1636.900  479.891  379.823  100.068      407.868 1548.919 1191.765  357.154        9.953 1130.898  563.891  567.007
467.00  1607.440  556.805  490.354   66.452      459.446 1483.410 1147.486  335.924       71.077 1355.489  737.714  617.776
468.00  1577.907  578.088  496.762   81.326      440.631 1505.132 1141.065  364.067        0.000 1259.280  651.657  607.622
469.00  1693.098  505.473  441.500   63.973      410.113 1572.281 1230.345  341.936        0.000 1383.836  735.297  648.540
470.00  1612.834  524.589  401.194  123.395      421.618 1483.584 1143.986  339.598        0.000 1231.535  613.154  618.381
471.00  1555.573  638.783  476.101  162.682      418.626 1580.513 1070.013  510.500        0.000 1386.753  494.619  892.134
472.00  1556.096  584.471  471.389  113.081      407.651 1585.238 1135.043  450.194        0.000 1204.691  637.280  567.411
473.00  1596.537  500.146  409.502   90.644      417.678 1593.156 1192.684  400.472        0.000 1364.942  563.189  801.754
474.00  1698.952  454.635  374.294   80.341      195.418 1634.740 1280.356  354.384        0.000 1081.537  463.558  617.979
475.00  1562.797  502.053  442.701   59.352      331.561 1571.178 1205.382  365.795        0.000 1262.600  442.951  819.649
476.00  1514.337  555.693  495.031   60.662      261.306 1555.139 1178.962  376.177        0.000 1201.975  624.613  577.362
477.00  1455.139  619.636  546.292   73.344      157.242 1653.721 1242.568  411.153        0.000 1184.886  525.688  659.198
478.00  1506.027  668.385  597.975   70.410      330.178 1692.423 1332.889  359.534        0.000 1360.218  730.677  629.540
479.00  1597.689  514.425  442.915   71.510      453.132 1493.642 1208.602  285.040        0.000 1499.758 1052.988  446.771
480.00  1673.547  477.833  423.515   54.318      404.665 1732.675 1352.345  380.329        0.000 1846.800 1034.489  812.310
481.00  1537.560  588.121  479.640  108.481      319.499 1732.116 1326.197  405.918        0.000 1806.184 1085.862  720.322
482.00  1759.537  433.457  329.451  104.006      396.713 1748.983 1383.829  365.154       20.308 1875.651 1023.127  852.524
483.00  1538.451  578.067  450.272  127.795      284.609 1750.652 1252.605  498.047        0.000 1723.841  863.279  860.562
484.00  1530.457  605.325  492.693  112.632      301.816 1693.982 1141.805  552.177        9.953 1636.583  713.888  922.695
485.00  1565.046  544.851  434.811  110.040      299.566 1697.568 1344.002  353.566        0.000 1697.003  966.728  730.275
486.00  1678.656  526.931  458.968   67.963      454.129 1852.565 1449.408  403.157        0.000 2038.517 1297.284  741.233
487.00  1536.124  630.456  580.717   49.740      320.618 1798.437 1465.708  332.728       30.462 1764.564 1043.638  720.926
488.00  1573.820  628.775  568.031   60.745      329.789 1571.323 1301.197  270.126        0.000 1690.870  990.252  700.618
489.00  1607.855  570.442  516.053   54.389      406.227 1789.623 1431.990  357.632        0.000 1988.853 1196.951  791.902
490.00  1599.579  519.873  453.185   66.688      423.564 1702.803 1402.501  300.302       20.308 1951.455 1240.684  710.772
491.00  1532.893  562.183  492.833   69.350      334.154 1754.989 1378.595  376.394        0.000 1893.548 1102.149  791.399
492.00  1514.544  593.448  539.263   54.185      332.556 1829.613 1456.980  372.633        0.000 2019.818 1126.276  893.542
493.00  1660.573  645.331  586.836   58.495      337.053 1773.367 1366.406  406.961        0.000 1734.705  952.856  781.849
494.00  1563.508  664.394  543.338  121.056      304.280 1760.268 1343.666  416.603        0.000 1966.837 1043.035  923.802
495.00  1550.784  627.421  579.670   47.751      290.187 1644.830 1346.170  298.661        0.000 1866.504 1094.809  771.695
496.00  1638.844  587.672  516.005   71.668      388.848 1514.875 1174.364  340.511       10.154 1579.582  706.549  873.033
497.00  1766.370  536.476  479.625   56.850      434.888 1564.845 1158.493  406.352        9.953 1674.284  822.364  851.921
498.00  1772.208  491.090  437.224   53.866      417.511 1510.939 1162.949  347.990       39.811 1610.446  788.182  822.263
499.00  1736.130  535.678  465.286   70.392      371.294 1674.661 1222.001  452.660        9.953 1762.352  970.952  791.400
500.00  1766.735  502.518  438.897   63.621      373.060 1655.384 1311.242  344.142        0.000 1706.756 1148.595  558.161
501.00  1624.749  532.050  453.753   78.297      395.800 1526.930 1135.100  391.830       50.769 2001.621 1301.003  700.618
502.00  1616.065  649.768  560.224   89.544      433.162 1772.633 1435.927  336.707       81.231 2046.057 1375.901  670.156
503.00  1551.168  662.753  598.305   64.448      397.404 1708.515 1364.243  344.272       19.906 1910.639 1179.559  731.079
504.00  1600.175  622.545  561.000   61.544      370.861 1712.879 1366.966  345.914       39.811 1739.229 1018.304  720.925
505.00  1696.046  589.101  520.286   68.815      518.895 1485.992 1240.595  245.396       69.871 1849.917 1332.069  517.848
506.00  1656.502  528.769  499.267   29.502      326.458 1632.771 1225.809  406.962        0.000 1868.214  903.997  964.216
507.00  1655.680  559.239  472.958   86.281      305.835 1570.507 1253.259  317.249        0.000 1679.512 1080.835  598.677
508.00  1650.634  561.841  495.009   66.832      354.602 1641.072 1283.658  357.414        0.000 1777.432  874.943  902.489
509.00  1623.772  609.534  528.224   81.310      483.310 1494.765 1287.415  207.350        0.000 1565.407  976.482  588.925
510.00  1551.072  694.674  593.571  101.103      366.668 1678.849 1342.143  336.707        0.000 1630.351  961.000  669.352
511.00  1664.839  656.194  572.639   83.555      610.763 1571.291 1293.556  277.735        0.000 2018.410 1084.253  934.157
512.00  1802.834  654.263  598.988   55.275      467.617 1807.525 1406.227  401.298        0.000 2380.532 1243.297 1137.234
513.00  1692.970  605.665  543.187   62.479      392.824 1714.431 1269.293  445.138        0.000 1871.932  866.697 1005.234
514.00  1714.770  517.409  460.341   57.069      376.260 1569.222 1219.199  350.023        0.000 1681.221  821.359  859.863
515.00  1681.308  538.589  509.843   28.746      401.730 1672.236 1301.287  370.948        0.000 1814.428 1195.041  619.387
516.00  1652.010  616.775  523.059   93.716      467.012 1584.464 1185.242  399.222        0.000 1913.852  908.618 1005.234
517.00  1633.970  577.862  482.266   95.596      502.766 1602.923 1217.626  385.297        0.000 2058.923 1205.996  852.926
518.00  1779.087  495.754  417.086   78.667      461.347 1575.863 1180.272  395.591        0.000 1940.898 1016.895  924.003
519.00  1754.605  527.268  465.337   61.931      521.616 1530.257 1218.281  311.977       60.923 1863.891 1193.734  670.156
520.00  1618.363  589.070  482.048  107.022      504.275 1544.522 1192.727  351.795        0.000 1945.524 1234.752  710.772
521.00  1641.362  602.503  531.423   71.080      560.744 1541.928 1269.987  271.941      121.847 2026.252 1477.942  548.309
522.00  1716.808  589.091  509.406   79.685      572.546 1565.277 1257.496  307.781       81.231 1916.469 1398.621  517.848
523.00  1717.256  540.010  518.057   21.954      590.577 1575.303 1276.903  298.400       80.829 2006.045 1427.274  578.771
524.00  1730.462  485.278  414.600   70.678      498.272 1539.297 1276.780  262.517        9.953 1794.824 1195.745  599.079
525.00  1773.099  466.647  397.716   68.931      488.284 1581.273 1311.146  270.126        0.000 1855.846 1155.228  700.618
526.00  1601.496  573.821  500.283   73.538      504.451 1490.699 1279.544  211.155        0.000 1743.350 1205.194  538.156
527.00  1664.383  500.948  449.858   51.090      583.615 1547.850 1262.505  285.345      132.000 1936.475 1317.088  619.387
528.00  1800.037  457.688  450.447    7.240      558.539 1528.955 1227.229  301.726       20.308 2046.056 1274.562  771.494
529.00  1659.393  485.480  436.349   49.131      570.810 1453.425 1210.018  243.407        0.000 2022.930 1291.851  731.079
530.00  1712.161  504.894  480.164   24.730      664.416 1435.657 1205.479  230.178       81.231 2159.154 1529.614  629.540
531.00  1834.402  421.217  395.488   25.729      573.628 1622.774 1277.252  345.522       20.308 2006.045 1193.734  812.310
532.00  1780.345  503.892  459.738   44.155      533.941 1506.257 1148.886  357.371        0.000 2136.634 1273.554  863.080
533.00  1805.300  482.287  466.012   16.275      526.889 1521.744 1173.710  348.033        0.000 2087.276 1234.350  852.926
534.00  1736.405  483.604  444.609   38.996      473.413 1688.088 1257.179  430.909        0.000 2169.006 1224.696  944.311
535.00  1676.556  525.586  514.022   11.564      433.592 1551.733 1221.081  330.652        0.000 1952.961 1079.728  873.234
536.00  1687.533  450.400  434.970   15.430      454.512 1418.697 1104.481  314.216        0.000 1922.795 1091.386  831.409
537.00  1736.948  462.726  425.364   37.362      204.238 1811.534 1304.316  507.219        0.000 1853.934  909.623  944.311
538.00  1752.432  521.288  493.177   28.112      396.238 1734.278 1198.134  536.144        0.000 1741.638  827.990  913.648
539.00  1777.837  401.268  401.268    0.000      674.486 1490.962 1164.201  326.760       81.231 2087.476 1468.189  619.286
540.00  1674.355  382.585  361.448   21.137      736.961 1402.316 1079.925  322.391      213.231 1935.568 1255.359  680.209
541.00  1629.091  496.670  454.820   41.850      656.375 1507.042 1193.163  313.879       70.976 2216.762 1607.529  609.233
542.00  1705.937  458.429  458.429    0.000      712.922 1352.955 1082.829  270.126      223.385 2054.199 1475.428  578.771
543.00  1763.918  426.139  392.320   33.819      509.124 1590.093 1215.340  374.752       20.308 2171.925 1379.922  792.003
544.00  1831.745  397.371  397.371    0.000      745.309 1330.942 1154.028  176.914      264.001 1721.230 1101.844  619.387
545.00  1757.254  534.503  534.503    0.000      837.007 1355.233 1191.635  163.598      192.924 2072.987 1413.185  659.802
546.00  1925.285  376.112  376.112    0.000      682.057 1526.536 1167.003  359.534      172.616 2289.043 1517.348  771.695
547.00  1876.123  373.664  373.664    0.000      760.608 1325.104 1144.386  180.718      264.001 1715.192 1300.893  414.298
548.00  1702.541  419.441  407.816   11.625      638.048 1268.479 1076.346  192.132      132.000 1618.589 1202.280  416.309
549.00  1763.239  435.614  408.363   27.251      794.509 1365.498 1053.521  311.977      182.770 1672.977 1205.899  467.078
550.00  1706.256  446.070  421.566   24.504      629.442 1386.495 1086.062  300.432      132.000 1335.379  949.532  385.847
551.00  1695.603  413.184  395.232   17.952      632.427 1222.525 1011.370  211.155      121.847 1431.194 1055.501  375.693
552.00  1715.957  434.122  394.912   39.210      537.053 1455.858 1176.264  279.594       71.077 1792.914 1224.296  568.617
553.00  1761.126  396.580  377.249   19.331      660.961 1494.504 1142.622  351.882      192.924 1755.214 1176.442  578.771
554.00  1732.704  414.578  380.706   33.873      493.775 1552.748 1217.944  334.804       81.231 1705.852 1106.773  599.079
555.00  1669.962  481.270  412.396   68.874      613.057 1423.713 1145.977  277.735       40.616 1469.995  891.223  578.771
556.00  1639.025  456.353  445.362   10.991      564.328 1378.985 1068.653  310.332       30.462 1478.244  892.335  585.909
557.00  1636.032  484.378  468.526   15.853      397.710 1532.338 1180.845  351.493       10.154 1642.918  913.447  729.471
558.00  1575.018  455.980  420.047   35.932      377.432 1372.973 1129.479  243.494        0.000 1314.576  849.910  464.666
559.00  1779.211  382.874  377.378    5.496      552.571 1520.225 1263.588  256.636      182.770 1604.212  924.003  680.209
560.00  1743.741  343.974  343.974    0.000      514.139 1433.328 1156.591  276.737       30.462 1390.981  903.695  487.286
561.00  1768.750  444.630  444.630    0.000      699.354 1434.360 1168.082  266.278        0.000 1236.158  750.782  485.376
562.00  1787.438  462.761  453.884    8.877      721.526 1395.273 1155.627  239.646       30.462 1634.069 1197.654  436.415
563.00  1804.942  405.509  405.509    0.000      530.308 1384.423 1094.632  289.790        0.000 1776.224  974.772  801.451
564.00  1733.338  413.610  413.610    0.000      587.375 1369.256 1099.347  269.909       81.231 1492.520  974.773  517.747
565.00  1802.868  404.116  404.116    0.000      675.659 1285.949 1008.432  277.518      172.616 1553.342 1025.542  527.800
566.00  1768.193  387.384  353.988   33.396      534.111 1440.371 1156.929  283.442       71.077 1502.673 1167.595  335.078
567.00  1762.418  376.340  365.560   10.780      635.492 1453.296 1137.819  315.477       91.385 1499.757 1022.726  477.031
568.00  1609.242  479.990  447.651   32.339      495.675 1449.365 1163.545  285.820       91.385 1348.455  913.045  435.410
569.00  1692.183  457.089  450.749    6.341      403.460 1712.396 1224.115  488.282        0.000 1705.248  852.322  852.926
570.00  1718.991  381.775  376.491    5.284      617.944 1411.828 1098.601  313.227       60.923 1846.093 1237.062  609.031
571.00  1731.422  474.117  443.469   30.648      578.339 1450.057 1144.439  305.618       30.462 1663.627  983.619  680.008
572.00  1682.614  468.603  468.603    0.000      603.892 1432.156 1080.666  351.490       50.769 1680.214 1010.158  670.055
573.00  1732.554  398.657  334.176   64.481      523.733 1438.295 1095.110  343.185       91.385 1356.798  890.022  466.776
574.00  1648.492  487.871  431.354   56.517      675.445 1529.179 1118.544  410.635       91.385 1837.249 1106.170  731.079
575.00  1767.232  433.342  381.142   52.201      549.416 1489.701 1167.485  322.217       30.462 1824.480 1195.343  629.137
576.00  1702.260  487.757  413.263   74.494      534.459 1417.628 1123.986  293.642       10.154 1897.567 1318.997  578.570
577.00  1589.842  475.661  437.408   38.253      399.916 1406.393 1145.000  261.393        0.000 1522.980 1049.769  473.211
578.00  1775.776  465.485  439.276   26.209      579.725 1411.315 1200.160  211.155       10.154 1673.476 1226.705  446.771
579.00  1752.614  347.490  347.490    0.000      519.847 1383.133 1114.606  268.527        0.000 1566.009  961.601  604.407
580.00  1617.409  402.503  402.503    0.000      584.352 1353.165 1157.834  195.331        0.000 1594.960 1033.983  560.977
581.00  1526.062  439.088  439.088    0.000      369.998 1348.921 1161.545  187.376        0.000 1312.261  849.405  462.856
582.00  1575.003  444.217  431.535   12.682      439.086 1365.567 1071.446  294.121        0.000 1476.028  794.210  681.818
583.00  1813.379  379.930  379.930    0.000      538.175 1287.402 1076.551  210.851       20.308 1587.924 1061.531  526.393
584.00  1740.336  455.480  455.480    0.000      616.992 1129.944  930.203  199.741       30.462 1348.555  872.730  475.825
585.00  1621.588  504.177  504.177    0.000      736.838 1119.437  933.230  186.208        0.000 1603.911 1116.726  487.185
586.00  1731.998  461.671  434.616   27.055      453.870 1307.323 1058.339  248.984       10.154 1598.079 1080.332  517.747
587.00  1641.941  486.857  486.857    0.000      482.573  998.162  828.858  169.304       60.923 1229.624  915.056  314.569
588.00  1753.273  442.939  442.939    0.000      516.559 1143.818  974.948  168.870        0.000 1592.551 1003.626  588.925
589.00  1831.918  400.804  400.170    0.634      539.343 1082.291  947.271  135.020       50.769 1302.009  926.416  375.593
590.00  1831.169  413.302  399.563   13.739      536.176 1215.757  967.296  248.461      171.407 1207.203  812.108  395.095
591.00  1592.518  482.386  459.154   23.232      482.187 1141.523  946.369  195.154       20.308 1267.525  821.057  446.468
592.00  1860.612  394.239  360.646   33.593      653.560 1202.312  999.158  203.154      101.539 1608.935 1172.721  436.214
593.00  1719.574  453.455  429.570   23.885      505.363 1129.900  904.006  225.895       50.769 1256.164  982.010  274.155
594.00  1643.091  506.728  470.587   36.140      638.475 1051.686  899.632  152.053       30.462 1350.767 1015.789  334.977
595.00  1750.643  502.748  452.432   50.316      556.552 1251.476 1023.287  228.189        0.000 1748.979 1332.670  416.309
596.00  1798.124  403.861  389.276   14.585      504.580 1411.788 1131.591  280.197        0.000 1704.544 1156.536  548.007
597.00  1651.255  520.947  463.456   57.491      543.707 1180.226  910.143  270.083        0.000 1520.869  983.518  537.350
598.00  1598.339  494.183  494.183    0.000      384.956 1246.552  978.545  268.007        0.000 1289.543  822.464  467.078
599.00  1675.108  465.929  465.929    0.000      520.839 1269.987 1112.401  157.586       40.616 1614.467 1238.773  375.694
600.00  1547.075  549.913  549.913    0.000      608.301 1081.450 1020.576   60.874       30.462 1471.307 1186.999  284.309
601.00  1653.889  413.090  413.090    0.000      539.128 1259.568 1219.620   39.948        0.000 1289.342  923.802  365.540
602.00  1627.403  454.016  454.016    0.000      659.275 1165.925 1067.005   98.919       10.154 1736.314 1309.851  426.463
603.00  1916.821  388.473  388.473    0.000      574.965 1219.223 1103.183  116.040       10.154 1685.040 1187.500  497.540
604.00  1753.438  408.645  401.881    6.764      547.983 1282.036 1073.740  208.297       60.923 1420.233  934.157  486.076
605.00  1815.601  442.699  410.994   31.705      531.601 1410.741 1181.128  229.613        0.000 1664.833 1147.288  517.546
606.00  1769.237  452.237  437.652   14.584      558.362 1464.959 1215.975  248.984       40.616 1572.944 1268.630  304.314
607.00  1748.915  307.872  307.872    0.000      747.213 1142.183  877.850  264.333       10.154 1694.693  983.921  710.772
608.00  1790.755  419.635  419.635    0.000      558.451 1320.691 1037.640  283.051        0.000 1563.094  994.477  568.617
609.00  1628.536  538.569  492.563   46.007      419.755 1628.170 1311.834  316.336        0.000 1644.426 1177.448  466.978
610.00  1646.415  482.817  459.356   23.461      402.667 1605.385 1336.345  269.039       10.154 1490.605 1126.980  363.625
611.00  1611.309  494.854  494.854    0.000      437.094 1511.177 1304.348  206.829        0.000 1521.973 1065.452  456.521
612.00  1626.333  489.812  487.064    2.748      475.612 1538.423 1306.430  231.993       10.154 1583.199 1238.068  345.131
613.00  1484.730  556.842  556.842    0.000      621.903 1372.054 1244.947  127.106        0.000 1683.327 1340.111  343.216
614.00  1558.098  492.455  492.244    0.211      476.988 1473.228 1243.441  229.787        0.000 1531.623 1187.903  343.720
615.00  1627.630  467.382  460.830    6.552      464.806 1418.831 1166.347  252.484        0.000 1716.006 1309.851  406.155
616.00  1574.651  452.303  433.000   19.302      587.620 1282.434 1145.599  136.835        0.000 1398.615 1045.043  353.572
617.00  1646.709  382.904  379.734    3.170      484.867 1364.100 1210.058  154.043        0.000 1543.390 1218.466  324.924
618.00  1538.518  393.981  393.981    0.000      506.745 1327.646 1164.048  163.597        0.000 1512.425 1085.962  426.463
619.00  1545.747  520.641  520.641    0.000      405.361 1396.529 1259.564  136.965        0.000 1553.544 1238.773  314.770
620.00  1534.961  565.502  547.536   17.966      379.941 1358.177 1150.826  207.350        0.000 1523.082 1127.081  396.001
621.00  1544.430  525.676  509.190   16.487      388.069 1301.359 1060.289  241.070        0.000 1604.313 1035.696  568.617
622.00  1537.642  567.005  567.005    0.000      407.912 1271.878 1079.877  192.000        0.000 1614.467  995.080  619.387
623.00  1402.469  550.389  550.389    0.000      506.180 1240.356 1107.239  133.117        0.000 1644.929 1167.696  477.232
624.00  1664.220  534.686  532.150    2.536      486.507 1269.796 1059.641  210.155        0.000 1786.680 1309.850  476.829
625.00  1726.214  542.727  542.727    0.000      511.069 1346.407 1083.762  262.645        0.000 1756.219 1248.927  507.292
626.00  1665.980  547.844  547.844    0.000      580.800 1216.273 1052.893  163.380        0.000 1746.467 1309.850  436.617
627.00  1676.858  467.309  467.309    0.000      552.700 1337.800 1193.312  144.488        0.000 1959.195 1502.270  456.925
628.00  1522.212  587.546  549.711   37.834      512.576 1410.314 1178.626  231.689        0.000 1796.632 1309.649  486.983
629.00  1546.633  584.071  542.447   41.625      355.900 1512.600 1297.945  214.655        0.000 1533.236 1096.619  436.617
630.00  1580.513  512.499  496.858   15.641      433.289 1336.167 1102.662  233.504        0.000 1736.213 1350.365  385.847
631.00  1706.756  391.124  360.476   30.648      432.420 1215.676  941.534  274.142        0.000 1684.032 1237.766  446.267
632.00  1526.326  467.178  434.205   32.973      533.937 1270.323 1051.949  218.373        0.000 1816.738 1339.506  477.232
633.00  1717.428  459.141  445.825   13.316      451.836 1367.426 1126.269  241.157        0.000 1665.035 1177.749  487.285
634.00  1634.216  406.069  406.069    0.000      383.786 1282.302 1107.290  175.011        0.000 1593.555 1146.784  446.771
635.00  1618.394  521.453  509.194   12.259      392.993 1298.008 1073.537  224.471        0.000 1614.467 1228.620  385.848
636.00  1652.493  451.586  451.586    0.000      625.683 1308.019 1230.025   77.994       30.462 1848.006 1472.313  375.693
637.00  1459.983  555.075  555.075    0.000      475.742 1164.578 1088.486   76.092       10.154 1563.698 1472.313   91.385
638.00  1579.368  485.188  485.188    0.000      520.364 1206.643 1126.746   79.896        0.000 1594.159 1269.235  324.924
639.00  1437.295  586.743  586.743    0.000      436.360 1231.681 1176.514   55.167        0.000 1452.005 1167.696  284.308
640.00  1515.794  578.016  578.016    0.000      402.421 1269.988 1186.287   83.701        0.000 1502.774 1167.696  335.078
641.00  1706.931  448.199  448.199    0.000      490.706 1235.335 1147.829   87.506        0.000 1532.026 1064.948  467.078
642.00  1709.347  405.864  405.864    0.000      589.539 1335.298 1185.017  150.281       20.308 1390.376 1034.990  355.386
643.00  1650.815  411.350  411.350    0.000      507.913 1470.798 1328.125  142.672       50.769 1511.518 1064.747  446.771
644.00  1679.978  397.011  397.011    0.000      484.740 1366.564 1220.087  146.477        0.000 1644.929 1299.697  345.232
645.00  1624.938  497.854  497.854    0.000      463.986 1306.775 1160.298  146.477        0.000 1421.543  944.311  477.232
646.00  1576.237  529.452  529.452    0.000      507.910 1492.028 1402.620   89.408        0.000 1390.679  964.216  426.463
647.00  1628.715  404.793  404.793    0.000      492.044 1325.621 1236.213   89.408        0.000 1076.311  893.542  182.770
648.00  1711.095  408.455  408.455    0.000      538.304 1336.526 1233.802  102.724       10.154 1400.027  892.434  507.593
649.00  1679.824  394.843  394.843    0.000      348.120 1458.054 1220.701  237.353        0.000 1298.589  720.019  578.570
650.00  1706.753  405.413  384.488   20.926      341.073 1482.565 1233.278  249.287        0.000 1390.881  751.186  639.695
651.00  1745.817  384.306  355.137   29.168      625.377 1221.517 1054.419  167.098        0.000 1634.574 1228.418  406.155
652.00  1665.677  436.759  436.759    0.000      399.180 1329.508 1074.043  255.465        0.000 1378.009  862.173  515.836
653.00  1708.689  443.367  419.906   23.461      457.372 1352.505 1104.431  248.074       50.769 1643.820 1125.972  517.848
654.00  1819.266  406.181  406.181    0.000      489.882 1236.336  983.634  252.702        0.000 1224.193  787.576  436.617
655.00  1813.474  378.143  378.143    0.000      538.732 1125.867  941.344  184.523       20.308 1300.495  945.512  354.984
656.00  1955.228  382.448  382.448    0.000      665.195 1279.367 1140.499  138.868      182.770 1664.935 1350.265  314.670
657.00  1941.796  333.202  333.202    0.000      718.377 1216.625 1087.269  129.356      162.462 1563.295 1197.756  365.540
658.00  1933.477  319.271  319.271    0.000      656.763 1302.654 1116.620  186.034       71.077 1582.495 1146.986  435.508
659.00  1922.465  330.679  330.679    0.000      814.310 1222.730 1110.495  112.235      182.770 1855.948 1358.408  497.540
660.00  1827.387  292.146  292.146    0.000      650.454 1336.257 1153.767  182.490       81.231 1603.609 1136.531  467.078
661.00  1860.539  291.625  291.625    0.000      715.131 1247.937 1160.431   87.506      131.598 1500.563 1124.869  375.694
662.00  1800.432  301.357  293.748    7.609      706.228 1230.771 1135.656   95.115      101.539 1567.819 1090.587  477.232
663.00  1834.115  381.343  381.343    0.000      597.236 1302.624 1190.389  112.235       59.918 1713.392 1286.929  426.463
664.00  1869.217  230.040  230.040    0.000      625.723 1122.949  997.398  125.552      169.399 1452.709 1117.631  335.078
665.00  1871.704  259.216  259.216    0.000      516.037 1281.101 1182.182   98.919       69.670 1514.134 1149.299  364.835
666.00  1886.281  225.892  225.892    0.000      555.728 1232.096 1086.228  145.868      139.339 1487.486  972.353  515.133
667.00  1851.067  383.617  383.617    0.000      649.415 1336.034 1207.631  128.402      111.693 1567.012 1167.492  399.520
668.00  1970.285  413.262  413.262    0.000      801.467 1273.161 1195.776   77.385       91.083 1964.722 1570.432  394.290
669.00  1886.182  308.583  308.583    0.000      548.638 1504.560 1302.362  202.198      150.499 1639.397 1146.283  493.114
670.00  1917.123  321.338  321.338    0.000      437.523 1491.454 1215.458  275.997        0.000 1408.472  692.977  715.494
671.00  1760.098  424.114  424.114    0.000      450.022 1571.232 1322.031  249.201       20.308 1411.389 1005.234  406.155
672.00  1763.333  455.978  455.978    0.000      546.215 1320.073 1120.850  199.222        0.000 1371.974  865.889  506.085
673.00  1866.740  405.422  405.422    0.000      745.218 1253.111 1123.929  129.182       69.670 1477.536 1184.281  293.255
674.00  1837.884  384.294  384.294    0.000      670.212 1271.894 1110.804  161.090      179.352 1292.458  837.544  454.914
675.00  1761.011  461.769  461.769    0.000      718.282 1416.930 1235.607  181.324      179.151 1894.045 1361.519  532.526
676.00  1809.134  416.081  416.081    0.000      577.296 1299.331 1056.962  242.369       79.623 1464.364  871.920  592.444
677.00  1810.423  420.540  420.540    0.000      764.586 1215.030 1108.502  106.529      240.878 1427.270 1134.617  292.653
678.00  1718.733  466.500  466.500    0.000      831.944 1059.872  997.096   62.776      272.244 1225.101 1002.319  222.782
679.00  1925.009  490.383  488.481    1.902      609.596 1303.255 1109.307  193.948      172.616 1497.846 1145.276  352.571
680.00  1717.458  487.451  487.451    0.000      770.473 1163.785 1002.089  161.695      140.144 1514.838 1230.529  284.309
681.00  1797.823  509.632  509.632    0.000      840.940 1320.888 1117.603  203.285      291.447 1702.633 1246.414  456.219
682.00  1878.747  483.810  483.810    0.000      976.825 1355.270 1246.839  108.431      292.954 1825.889 1460.349  365.540
683.00  1767.924  479.444  479.444    0.000      769.471 1046.408  923.454  122.954      140.144 1403.846  856.847  546.999
684.00  1846.828  461.924  461.924    0.000      703.152 1138.453 1003.694  134.759      159.446 1466.983  919.479  547.504
685.00  1803.625  395.081  395.081    0.000      739.335 1056.441  912.432  144.009      109.481 1402.137  987.639  414.497
686.00  1869.141  383.177  383.177    0.000      656.895 1121.167  915.937  205.231      129.990 1821.063 1333.677  487.386
687.00  1698.248  501.546  463.951   37.595      654.385 1294.748 1131.237  163.510      233.539 1582.898 1278.685  304.213
688.00  1778.752  463.303  448.085   15.218      626.284 1123.469  965.579  157.891      192.119 1696.602 1422.448  274.155
689.00  1803.602  519.968  493.970   25.998      646.478 1247.761 1006.430  241.331      139.339 1550.628 1185.591  365.037
690.00  1785.444  387.317  372.732   14.584      529.960 1306.946 1073.659  233.287       91.385 1617.683 1313.571  304.112
691.00  1915.123  356.516  338.761   17.755      590.702 1175.603  936.349  239.255      101.539 1577.369 1263.002  314.367
692.00  1864.715  465.042  398.494   66.548      587.288 1278.316 1020.169  258.147      120.439 1275.165 1021.419  253.746
693.00  1783.498  490.360  456.799   33.561      660.565 1183.424  924.114  259.310      221.777 1548.615 1275.367  273.248
694.00  1920.078  418.511  396.106   22.405      771.071 1200.592  982.045  218.547      395.599 1619.390 1234.449  384.941
695.00  1784.517  403.238  375.127   28.111      766.792 1007.634  812.132  195.502      423.246 1436.220 1173.829  262.391
696.00  1827.851  438.021  367.424   70.597      593.247 1249.574 1006.558  243.016      242.989 1692.981 1329.555  363.426
697.00  1922.454  395.893  381.309   14.584      598.741 1279.225 1064.266  214.960      251.032 1428.680 1063.844  364.836
698.00  1979.156  500.157  500.157    0.000      810.724 1440.003 1291.798  148.205      432.193 1497.848 1172.924  324.924
699.00  1969.999  370.022  370.022    0.000      724.678 1378.059 1197.645  180.414      381.222 1507.798 1223.792  284.006
700.00  1824.738  418.912  418.912    0.000      917.634 1246.282 1122.633  123.649      362.323 1617.479 1414.402  203.078
701.00  1987.480  418.411  418.411    0.000      627.323 1363.540 1194.235  169.304      201.871 1539.871 1215.249  324.622
702.00  1965.280  374.113  374.113    0.000      621.093 1412.473 1315.673   96.800      393.688 1520.161 1155.327  364.834
703.00  2049.400  367.599  367.599    0.000      715.032 1379.273 1225.187  154.086      364.735 1599.184 1214.343  384.841
704.00  1997.616  354.091  354.091    0.000      808.344 1051.339  929.679  121.660      477.232 1826.492 1440.645  385.847
705.00  2006.274  413.995  374.709   39.286      821.220 1107.852 1014.639   93.213      504.879 1984.021 1781.044  202.977
706.00  1879.725  348.435  326.044   22.391      770.254 1015.723  842.614  173.109      304.616 2012.375 1606.220  406.155
707.00  1910.005  435.842  391.906   43.936      793.416 1014.335  847.150  167.185      284.309 1474.915 1079.014  395.901
708.00  2044.878  343.666  338.593    5.073      658.487 1042.403  867.392  175.011      213.231 1534.533 1016.686  517.848
709.00  1876.395  410.911  392.734   18.177      609.109 1081.173  788.697  292.476      212.324 1554.137 1087.361  466.776
710.00  1767.223  413.982  413.982    0.000      615.078  963.483  830.713  132.769      223.385 1386.952 1033.077  353.875
711.00  1856.169  396.346  359.146   37.200      720.660 1033.540  820.874  212.666      223.385 1567.110 1049.262  517.848
712.00  1947.887  356.790  355.311    1.480      726.365 1039.468  832.118  207.350      263.800 1850.213 1078.518  771.695
713.00  1764.581  393.853  393.853    0.000      664.660 1029.903  849.185  180.718      222.581 1536.942  998.786  538.156
714.00  1715.110  480.252  421.718   58.534      542.795 1212.669  879.766  332.902      192.924 1542.382  943.303  599.079
715.00  1656.500  483.593  398.455   85.138      587.485 1121.147  879.555  241.592      201.767 1452.105  832.718  619.387
716.00  1625.911  504.021  432.156   71.865      501.204 1135.716  785.694  350.023      171.710 1439.137  952.153  486.984
717.00  1556.535  510.450  444.081   66.369      455.588 1129.481  849.844  279.638      171.610 1582.592  984.016  598.576
718.00  1630.474  474.643  398.497   76.146      634.628  995.378  681.499  313.879      182.569 1661.919 1012.272  649.647
719.00  1821.842  410.909  410.909    0.000      523.680  930.258  734.408  195.850       50.769 1318.087 1033.980  284.108
720.00  1588.749  536.555  429.027  107.528      441.669 1003.494  726.018  277.476      132.000 1573.139  933.847  639.292
721.00  1622.391  493.520  425.632   67.888      350.798 1087.336  805.882  281.454      110.687 1388.166  870.922  517.245
722.00  1594.512  515.095  469.651   45.444      427.749 1066.700  701.459  365.241        0.000 1634.264  822.959  811.305
723.00  1555.440  466.536  451.106   15.430      490.781 1084.091  764.505  319.586      140.946 1710.273 1061.330  648.943
724.00  1673.782  477.447  477.447    0.000      584.607 1013.532  773.842  239.690      274.155 1409.177  800.748  608.428
725.00  1651.584  457.146  457.146    0.000      637.306  952.559  781.352  171.207      274.155 1590.030 1133.105  456.925
726.00  1771.955  420.128  420.128    0.000      636.823  915.610  740.599  175.011       91.385 1598.579 1182.873  415.706
727.00  1728.209  459.654  459.654    0.000      586.120  999.740  799.999  199.741      162.462 1480.356 1013.277  467.078
728.00  1659.953  483.355  483.355    0.000      597.351 1045.310  820.839  224.471      223.385 1678.904 1212.831  466.073
729.00  1714.156  457.549  457.549    0.000      688.480 1046.387  861.864  184.523      101.035 1815.929 1267.619  548.309
730.00  1598.285  453.933  453.933    0.000      621.302  942.147  786.159  155.988      182.770 1522.873 1096.410  426.463
731.00  1751.991  371.517  371.517    0.000      736.657  910.670  796.532  114.138      233.539 1705.041 1207.501  497.540
732.00  1706.824  404.596  404.596    0.000      646.514 1064.551  889.539  175.012      152.308 1772.003 1203.385  568.617
733.00  1677.931  385.759  385.759    0.000      542.571  954.475  739.516  214.960      162.462 1541.475  842.063  699.411
734.00  1703.841  437.743  403.078   34.665      517.801  867.397  680.972  186.425       70.372 1256.868  841.162  415.706
735.00  1683.290  378.800  378.800    0.000      643.614 1019.931  888.673  131.258      222.983 1683.227 1114.610  568.617
736.00  1632.506  414.347  414.347    0.000      527.571 1046.778  847.036  199.741       30.462 1785.873 1208.007  577.866
737.00  1690.066  387.435  387.435    0.000      514.730 1172.247  905.926  266.322       10.053 1893.844 1205.394  688.451
738.00  1632.628  435.650  435.650    0.000      667.009 1127.749 1030.732   97.017      213.231 1723.342 1103.955  619.387
739.00  1672.559  407.227  407.227    0.000      617.073 1061.340  943.397  117.942       39.811 1527.605 1192.729  334.877
740.00  1563.321  425.701  425.701    0.000      621.784 1002.028  844.137  157.891      232.935 1855.848 1073.999  781.849
741.00  1626.690  413.325  413.325    0.000      477.764 1216.930  960.120  256.810      111.693 1656.076 1016.683  639.393
742.00  1673.193  369.465  366.717    2.748      518.373 1047.160  782.741  264.419       60.923 1558.571  969.847  588.724
743.00  1627.512  391.252  383.009    8.243      412.227 1032.143  825.139  207.004        0.000 1578.464 1032.769  545.695
744.00  1673.272  395.288  395.288    0.000      490.738 1049.147  834.188  214.959      131.900 1623.808 1055.191  568.617
745.00  1637.987  422.322  422.322    0.000      641.978 1060.729  950.395  110.333      121.847 1804.970 1266.815  538.156
746.00  1696.140  360.577  360.577    0.000      597.485 1069.850  965.224  104.626      191.516 1760.933 1436.009  324.924
747.00  1729.369  299.662  299.662    0.000      683.215 1021.466  886.446  135.020      365.338 1651.757 1336.986  314.770
748.00  1561.561  415.081  415.081    0.000      599.652  943.095  779.584  163.511      213.231 1590.433 1123.555  466.878
749.00  1616.928  377.595  377.595    0.000      605.222 1040.362  774.040  266.322       20.308 1964.012 1334.472  629.541
750.00  1600.636  431.033  431.033    0.000      529.555 1163.928  823.417  340.511      233.539 1663.015 1013.569  649.445
751.00  1618.488  450.950  450.950    0.000      562.383 1096.836  821.003  275.833       81.231 1841.872 1030.567  811.305
752.00  1810.044  413.240  413.240    0.000      482.707 1257.583  974.141  283.442      152.308 2016.801 1275.568  741.233
753.00  1775.647  445.659  445.659    0.000      709.557 1027.574  921.045  106.529       91.385 1876.153 1266.921  609.233
754.00  1791.745  472.075  465.311    6.764      654.556 1322.472 1098.002  224.471      294.463 2287.333 1668.248  619.084
755.00  1873.783  426.192  414.990   11.202      520.962 1297.776  997.953  299.824      111.693 1936.370 1408.872  527.498
756.00  1897.221  408.728  408.728    0.000      697.964 1019.175  825.359  193.817      152.107 1895.048 1519.556  375.492
757.00  1820.879  425.240  425.240    0.000      675.692 1137.951  951.526  186.425       90.982 2337.294 1809.292  528.002
758.00  1930.707  423.611  423.611    0.000      768.827 1115.867  964.075  151.792      242.889 2266.927 1709.572  557.356
759.00  1860.772  402.090  402.090    0.000      727.225 1130.172  966.836  163.337      190.608 2389.878 1862.884  526.994
760.00  1701.707  477.814  477.814    0.000      762.595  982.951  855.497  127.454      263.497 1754.503 1360.514  393.989
761.00  1724.036  486.943  469.610   17.332      796.710 1021.383  886.364  135.019      263.096 1886.502 1602.193  284.309
762.00  1684.191  503.926  476.448   27.478      666.148 1114.637  934.136  180.501       71.077 2335.983 1798.732  537.251
763.00  1786.641  538.769  507.447   31.322      786.378 1011.354  815.765  195.589      233.438 1910.929 1302.301  608.628
764.00  1623.621  498.546  440.910   57.635      606.442 1130.464  884.775  245.690       49.764 1977.590 1502.572  475.018
765.00  1703.125  485.486  444.656   40.830      496.024 1187.541  861.346  326.195       80.427 2012.176 1288.739  723.437
766.00  1741.676  419.770  419.770    0.000      698.749 1053.860  877.381  176.479      365.540 1845.290 1521.371  323.919
767.00  1716.733  414.323  411.575    2.748      543.799 1053.134  899.307  153.827      140.747 1660.914 1381.229  279.684
768.00  1769.317  448.560  448.560    0.000      740.158 1039.121  955.419   83.701      161.758 1984.127 1730.783  253.343
769.00  1860.592  364.737  364.737    0.000      807.038  963.020  877.416   85.603      324.622 1755.707 1420.931  334.776
770.00  1851.582  395.893  395.893    0.000      845.388 1048.658  961.152   87.506      321.104 2134.917 1801.045  333.872
771.00  1826.651  366.353  366.353    0.000      821.953  943.528  816.117  127.410      279.784 1639.997 1396.505  243.492
772.00  1812.838  372.992  372.992    0.000      943.401  963.937  872.627   91.310      385.445 2126.381 1720.225  406.155
773.00  1732.942  390.093  390.093    0.000      870.161  889.842  785.215  104.626      411.986 1648.044 1394.599  253.445
774.00  1802.594  403.119  365.918   37.200      683.865  972.202  808.648  163.554      334.474 1476.937 1233.445  243.491
775.00  1836.655  367.895  341.686   26.209      605.049 1022.686  834.358  188.327      142.054 1640.294 1234.744  405.551
776.00  1799.370  338.498  321.588   16.910      774.052  877.297  707.993  169.304      282.900 1455.020 1049.670  405.350
777.00  1825.286  463.431  443.351   20.080      755.493  963.892  768.043  195.850      263.699 1288.234  974.268  313.966
778.00  1769.579  416.281  416.281    0.000      679.623 1010.323  875.260  135.063      250.831 1683.225 1389.768  293.457
779.00  1818.786  366.784  360.655    6.130      807.956 1016.667  851.168  165.500      314.770 1918.171 1441.944  476.227
780.00  1791.411  383.191  383.191    0.000      888.143  998.344  848.063  150.281      333.067 1917.165 1379.010  538.155
781.00  1783.162  348.551  348.551    0.000      602.813 1168.723  915.718  253.006      180.357 1835.230 1398.613  436.617
782.00  1758.340  334.877  334.877    0.000      889.916  943.003  846.245   96.758      334.274 2029.257 1118.324  910.934
783.00  1754.169  379.435  365.273   14.162      684.568  914.830  823.520   91.310      152.308 1672.877 1136.933  535.944
784.00  1840.114  324.350  324.350    0.000      810.414  845.548  767.553   77.994      253.847 1708.357 1312.356  396.001
785.00  1822.169  353.155  353.155    0.000      885.340  932.974  845.468   87.506      446.771 1791.304 1496.841  294.463
786.00  1785.781  370.547  370.547    0.000      666.236 1093.122  965.668  127.454      221.174 1841.572 1465.879  375.694
787.00  1773.182  361.868  361.868    0.000      804.973  986.986  943.233   43.753      314.368 1798.946 1524.791  274.155
788.00  1841.665  334.935  334.935    0.000      630.512 1143.878  881.622  262.256      192.924 1608.429 1313.967  294.463
789.00  1828.817  349.622  349.622    0.000      719.624 1004.403  892.385  112.018      172.616 1407.569 1194.338  213.232
790.00  1965.297  220.899  220.899    0.000      798.821 1016.865  879.899  136.965      264.001 1767.071 1402.439  364.633
791.00  1893.050  343.377  343.377    0.000      822.953 1161.553  965.616  195.937      203.078 2155.128 1698.204  456.924
792.00  1891.318  343.943  343.943    0.000      842.396 1020.084  930.676   89.408      263.497 1838.234 1401.617  436.617
793.00  1847.343  389.048  389.048    0.000      843.183 1009.778  926.077   83.701      324.924 1881.870 1465.561  416.309
794.00  1740.979  406.323  406.323    0.000      584.852 1059.437  811.105  248.331      131.598 1309.241 1045.744  263.497
795.00  1685.656  371.441  371.441    0.000      683.119  966.955  805.825  161.130      202.775 1258.665 1036.691  221.974
796.00  1627.420  415.736  415.736    0.000      658.787 1065.406  863.120  202.285      203.078 1693.584 1238.170  455.414
797.00  1603.594  447.791  447.791    0.000      590.473 1088.914  942.958  145.955      101.539 1378.503 1024.831  353.673
798.00  1758.631  500.749  498.001    2.748      672.435 1173.104  954.557  218.547      191.617 1747.461 1434.404  313.057
799.00  1586.981  433.104  433.104    0.000      561.985 1070.892  909.501  161.391       50.769 1470.090 1128.076  342.014
800.00  1782.696  486.932  451.634   35.298      706.214 1102.726  897.278  205.448      101.539 1812.008 1588.925  223.083
801.00  1890.226  389.851  364.276   25.575      567.693 1281.788  990.736  291.052      130.995 1679.301 1294.260  385.041
802.00  1851.068  400.533  400.533    0.000      739.726 1153.383  883.257  270.126      130.593 1661.509 1194.431  467.079
803.00  1849.750  445.734  445.734    0.000      796.537 1181.629  989.497  192.132      253.847 1715.699 1299.390  416.309
804.00  1810.823  374.271  374.271    0.000      736.864 1097.231  984.996  112.235      192.321 1735.201 1471.200  264.001
805.00  1804.355  348.787  348.787    0.000      676.693 1072.020  895.193  176.827      132.000 1854.231 1166.786  687.446
806.00  1693.716  458.128  458.128    0.000      738.123 1124.504  949.579  174.925      313.966 1784.663 1459.840  324.824
807.00  1695.087  396.922  396.922    0.000      659.050 1160.435  945.649  214.786      263.800 1532.730 1127.179  405.551
808.00  1691.679  351.090  351.090    0.000      741.627 1145.350  911.368  233.982      394.393 1711.780 1255.258  456.522
809.00  1796.347  326.788  326.788    0.000      778.594 1033.582  814.818  218.764      251.836 1632.555 1186.187  446.368
810.00  1992.960  242.358  242.358    0.000      786.058 1112.580  888.109  224.471      374.990 1691.266 1305.821  385.444
811.00  1818.032  366.825  366.825    0.000      699.110 1171.359  916.930  254.430      160.349 1614.853 1230.114  384.739
812.00  1792.585  415.414  408.862    6.552      678.544 1388.793  985.506  403.287      243.492 1849.807 1321.805  528.002
813.00  1768.431  445.243  445.243    0.000      773.367 1025.685  903.938  121.747      233.338 1741.943 1295.173  446.771
814.00  1753.824  384.303  384.303    0.000      536.664 1219.321  843.099  376.222       30.060 1987.041  992.363  994.678
815.00  1774.752  390.849  390.849    0.000      690.743 1091.614  855.729  235.885      203.078 1684.034 1054.998  629.037
816.00  1749.728  406.436  406.436    0.000      785.906 1047.814  861.389  186.425      162.462 1947.836 1399.526  548.309
817.00  1946.787  288.788  287.308    1.480      894.846 1005.146  843.451  161.695      324.723 1951.553 1343.728  607.825
818.00  1715.017  447.568  410.790   36.778      869.650 1213.833  964.632  249.201      192.924 2132.114 1522.881  609.233
819.00  1863.095  312.757  312.757    0.000      721.783 1252.092  923.384  328.708      314.569 2173.831 1666.137  507.694
820.00  1767.973  343.938  343.938    0.000      748.593 1119.018  904.318  214.700      324.924 1764.462 1337.999  426.463
821.00  1736.348  364.299  364.299    0.000      741.161 1103.840  911.708  192.132      335.078 1895.657 1479.348  416.309
822.00  1742.518  340.985  340.985    0.000      713.659  994.502  808.163  186.339      233.137 1761.947 1274.561  487.386
823.00  1557.965  427.202  427.202    0.000      620.578 1099.527  911.459  188.068      192.924 1851.927 1445.772  406.155
824.00  1816.459  344.154  344.154    0.000      757.064 1131.818  900.171  231.648      284.309 1854.940 1489.400  365.540
825.00  1847.781  355.228  355.228    0.000      739.553 1023.738  922.916  100.822      162.462 1830.915 1455.222  375.693
826.00  1690.532  394.782  394.782    0.000      645.699 1190.488  988.845  201.644      172.616 1734.905 1328.750  406.155
827.00  1783.368  280.396  280.396    0.000      640.379 1023.520  867.531  155.989      223.385 1701.125 1244.201  456.925
828.00  1735.834  335.531  335.531    0.000      765.884 1014.345  883.086  131.259       30.462 2209.822 1641.205  568.617
829.00  1883.467  236.642  236.642    0.000      733.367 1079.291  868.136  211.155       91.385 2371.382 1671.166  700.216
830.00  1756.822  345.138  336.684    8.454      513.532 1269.692  866.448  403.244        0.000 2265.521 1445.872  819.650
831.00  1771.401  374.649  374.649    0.000      572.151 1338.864  976.134  362.730        0.000 2320.815 1488.800  832.015
832.00  1871.366  325.887  325.887    0.000      661.430 1166.100  858.710  307.390        0.000 2380.732 1569.024  811.708
833.00  1868.975  333.234  333.234    0.000      624.468 1201.204  927.273  273.931        0.000 2072.390 1433.500  638.890
834.00  1882.509  336.307  336.307    0.000      600.778 1200.003  950.802  249.201       89.575 2150.311 1531.527  618.784
835.00  2013.377  324.262  324.262    0.000      661.091 1287.586  985.121  302.465        0.000 2156.944 1599.285  557.660
836.00  1986.120  331.066  331.066    0.000      692.993 1227.968  959.831  268.137       99.729 2058.624 1246.515  812.109
837.00  1925.705  286.573  286.573    0.000      830.135 1091.920  905.494  186.425      119.434 1928.735 1400.934  527.801
838.00  1873.112  378.928  378.928    0.000      752.655 1075.053  835.407  239.646      160.653 1895.155 1217.660  677.495
839.00  1761.094  419.039  419.039    0.000      710.984 1098.914  927.707  171.207      140.948 1736.715 1198.559  538.156
840.00  1827.953  395.507  395.507    0.000      927.585  993.905  875.962  117.942      393.388 1512.225 1146.685  365.540
841.00  1885.614  405.503  405.503    0.000      691.694 1294.253  980.374  313.879      263.599 2038.818 1318.496  720.322
842.00  1771.258  464.034  429.581   34.453      682.875 1099.342  861.555  237.787      223.385 1772.403 1194.136  578.267
843.00  1792.272  347.127  309.081   38.046      564.973 1186.806  956.628  230.178      111.693 1699.612 1435.611  264.001
844.00  1751.286  335.747  335.747    0.000      830.520 1083.519  914.215  169.304      355.386 1954.969 1528.506  426.463
845.00  1806.415  342.960  342.960    0.000      806.011 1028.226  885.554  142.672      274.155 1952.055 1576.563  375.492
846.00  1884.969  328.873  328.873    0.000      895.852  984.001  805.185  178.816      355.386 1968.946 1501.867  467.079
847.00  1845.234  323.429  323.429    0.000      619.966 1145.478  970.467  175.011      192.722 1863.788 1296.479  567.308
848.00  1819.621  333.136  333.136    0.000      757.627 1050.067  835.107  214.959      213.231 1932.353 1516.145  416.208
849.00  1818.708  363.938  363.938    0.000      660.728 1142.406  971.199  171.207      212.728 1942.401 1404.245  538.156
850.00  1689.862  317.301  317.301    0.000      561.406 1143.099  956.673  186.425       40.616 1966.520 1489.490  477.031
851.00  1816.083  307.247  307.247    0.000      711.277 1108.367  944.769  163.597       60.923 2104.150 1657.379  446.771
852.00  1741.866  313.797  299.423   14.373      771.181 1065.675  845.009  220.667      162.361 1844.477 1326.629  517.848
853.00  1816.673  331.154  331.154    0.000      761.518 1061.560  911.278  150.281      121.645 2065.352 1720.321  345.031
854.00  1817.855  304.575  298.657    5.918      921.129 1151.256  999.072  152.184      294.059 2275.862 1890.014  385.847
855.00  1908.295  306.551  306.551    0.000      950.839  984.302  837.826  146.477      507.694 2000.910 1615.063  385.847
856.00  1882.053  329.920  329.920    0.000      732.026 1062.860  914.481  148.379      333.568 1926.519 1560.979  365.540
857.00  1925.767  299.024  299.024    0.000      826.542  972.633  869.909  102.724      375.694 1964.323 1659.706  304.617
858.00  1839.257  368.937  368.937    0.000      820.651 1091.567  946.992  144.575      455.816 1880.574 1576.259  304.315
859.00  1830.501  297.496  294.325    3.170      665.706 1123.348  849.417  273.931      201.670 1953.258 1394.794  558.464
860.00  1827.566  324.106  324.106    0.000      680.710 1124.940  892.859  232.080      272.041 1944.712 1356.792  587.920
861.00  1820.494  345.484  345.484    0.000      792.509  979.592  857.845  121.747      242.685 1946.220 1479.142  467.078
862.00  1764.854  351.147  351.147    0.000      637.858 1090.395  955.331  135.063      141.852 2051.374 1403.337  648.037
863.00  1756.416  341.635  341.635    0.000      603.790 1231.002  998.922  232.080      283.202 1981.105 1463.257  517.847
864.00  1843.296  330.070  329.436    0.634      693.885 1122.510  863.798  258.712      361.719 1805.664 1237.550  568.113
865.00  1941.657  304.885  304.885    0.000      740.544 1091.435  903.107  188.328      211.020 2230.425 1510.504  719.920
866.00  1902.104  320.749  317.579    3.170      816.981 1062.724  807.816  254.908      284.108 1897.264 1401.233  496.032
867.00  1842.840  359.045  346.151   12.893      764.743  954.726  760.691  194.034      223.184 1780.935 1315.063  465.871
868.00  1817.157  349.963  349.963    0.000      668.851 1222.432  963.720  258.712      219.564 2002.613 1383.932  618.681
869.00  1801.010  345.327  345.327    0.000      697.654 1068.469  874.434  194.034      140.948 1816.930 1329.543  487.386
870.00  1834.722  378.726  378.726    0.000      797.303 1100.207  976.558  123.649      425.758 1898.659 1543.475  355.184
871.00  1831.484  383.829  357.831   25.998      662.597 1066.479  891.468  175.011      342.417 1806.374 1329.142  477.232
872.00  1845.245  421.616  396.040   25.576      802.286 1174.648  992.028  182.620      352.973 2018.100 1662.714  355.386
873.00  1837.786  350.314  322.837   27.478      578.890 1308.973  980.307  328.665       81.030 2044.630 1144.152  900.478
874.00  1885.103  355.470  344.056   11.414      774.389  979.971  862.029  117.942      423.346 1734.086 1338.086  396.001
875.00  1850.384  261.750  261.750    0.000      890.121  992.592  872.748  119.845      363.931 2056.793 1721.715  335.078
876.00  1877.164  348.467  348.467    0.000      840.362  977.468  855.721  121.747      354.380 1793.908 1316.676  477.232
877.00  1778.572  334.743  334.743    0.000      753.813 1059.781  907.597  152.184      200.464 1988.441 1490.901  497.540
878.00  1816.607  366.671  366.671    0.000      872.226  963.150  864.230   98.919      300.193 1663.214 1348.444  314.770
879.00  1742.682  325.513  325.513    0.000      856.535  909.198  772.233  136.966      363.730 1664.121 1278.273  385.848
880.00  1729.528  332.020  332.020    0.000      729.427 1028.352  845.731  182.620      293.658 1692.068 1326.730  365.339
881.00  1702.422  312.036  312.036    0.000      789.313  978.412  845.251  133.161      474.417 1561.979 1257.362  304.616
882.00  1768.656  354.027  354.027    0.000      882.782  972.059  861.726  110.333      363.931 1603.396 1178.744  424.652
883.00  1821.899  354.875  354.875    0.000      777.888  992.642  857.579  135.063      483.766 1722.428 1204.882  517.546
884.00  1800.972  316.407  316.407    0.000      762.803 1184.351  982.707  201.644      360.714 1960.495 1422.340  538.155
885.00  1704.636  369.688  369.688    0.000      729.653  904.406  824.510   79.897      383.435 1692.676 1286.520  406.155
886.00  1775.768  296.526  283.209   13.316      661.686  983.143  855.689  127.454      220.369 1795.124 1368.660  426.463
887.00  1791.549  302.817  302.817    0.000      751.044 1047.644  861.219  186.425      332.363 1735.100 1278.175  456.925
888.00  1815.694  310.223  310.223    0.000      785.245  993.466  873.621  119.845      472.808 1788.479 1392.477  396.001
889.00  1753.024  346.691  346.691    0.000      744.478 1079.877  942.911  136.966      271.541 1852.212 1425.850  426.363
890.00  1776.917  300.709  300.709    0.000      941.534  965.461  811.375  154.086      483.062 1861.570 1536.847  324.723
891.00  1732.918  333.516  328.232    5.284      800.982 1083.430  936.953  146.477      465.269 1797.726 1330.647  467.079
892.00  1671.944  326.691  326.691    0.000      746.512 1027.103  912.965  114.138      213.231 1756.308 1390.769  365.540
893.00  1765.140  320.263  320.263    0.000      687.927 1130.563  936.528  194.034      220.772 1868.003 1208.001  660.002
894.00  1706.066  357.147  357.147    0.000      841.118  968.303  871.286   97.017      533.933 1904.603 1376.601  528.002
895.00  1778.509  338.300  338.300    0.000      776.909 1110.683  882.407  228.276      371.672 1853.735 1274.964  578.771
896.00  1789.675  371.782  371.782    0.000     1013.827 1012.711  835.797  176.914      435.811 2217.061 1476.834  740.227
897.00  1827.750  320.619  320.619    0.000      833.279 1137.518  921.613  215.905      455.817 1914.053 1436.821  477.232
898.00  1972.385  278.480  278.480    0.000      956.148  978.208  827.927  150.281      477.232 2160.057 1560.978  599.079
899.00  1820.351  288.101  254.777   33.324      783.171 1021.138  798.569  222.569      333.872 1834.425 1265.807  568.617
900.00  1893.474  312.091  277.825   34.266      739.469 1101.596  850.493  251.103      263.800 2289.746 1325.128  964.619
901.00  1841.337  365.587  317.919   47.667      868.650 1030.685  908.938  121.747      345.232 1957.079 1459.639  497.439
902.00  1910.859  276.267  244.350   31.917      702.588  989.783  839.719  150.064      330.856 1508.994 1204.781  304.213
903.00  1922.904  234.629  230.613    4.016      858.214 1124.250  970.164  154.086      302.906 2094.299 1318.987  775.312
904.00  1657.252  395.984  395.984    0.000      765.405 1033.140  860.813  172.326      314.569 1703.825 1370.258  333.568
905.00  1766.028  380.868  380.868    0.000      797.605  970.637  845.259  125.378      282.499 1751.785 1347.542  404.243
906.00  1986.730  291.715  291.715    0.000      780.660 1063.802  938.250  125.552      233.539 1785.560 1410.471  375.089
907.00  1882.323  318.365  318.365    0.000      655.544 1214.297  992.858  221.438      129.990 1938.572 1230.318  708.254
908.00  1803.022  358.996  358.996    0.000      848.834  917.505  763.419  154.086      342.215 1790.189 1334.372  455.816
909.00  1838.438  319.609  319.609    0.000      709.626 1004.493  843.145  161.348      352.571 1602.294 1147.080  455.214
910.00  1873.267  373.779  359.195   14.584      695.198 1355.599 1011.283  344.316      446.570 2227.217 1465.677  761.541
911.00  1857.895  377.209  337.515   39.694      866.874 1247.852 1053.818  194.034      456.724 1932.752 1374.690  558.062
912.00  1813.225  338.106  338.106    0.000      776.869 1165.714  973.582  192.132      465.671 1831.619 1192.930  638.689
913.00  1715.851  412.239  412.239    0.000      674.359 1125.765  933.677  192.089      284.309 1682.026 1154.024  528.002
914.00  1851.710  313.963  296.420   17.543      654.590 1086.680  837.479  249.201      182.770 1808.184 1422.337  385.847
915.00  1780.740  421.253  386.801   34.453      668.084 1110.706  926.183  184.523      324.924 1636.568 1220.259  416.309
916.00  1808.763  364.489  364.489    0.000      671.156 1064.070  909.984  154.086      243.693 1688.459 1264.811  423.648
917.00  1871.394  364.116  364.116    0.000      871.591 1001.984  897.358  104.626      291.447 1881.483 1495.636  385.847
918.00  1954.472  311.026  311.026    0.000      789.831 1307.166 1044.649  262.517      322.914 2258.479 1618.785  639.694
919.00  1924.600  356.367  309.656   46.711      890.982 1101.110  924.196  176.914      391.980 1973.858 1445.856  528.002
920.00  1781.549  402.069  337.391   64.678      919.273 1053.422  838.723  214.699      396.001 2055.296 1365.437  689.859
921.00  1751.079  394.793  374.713   20.080      919.567 1048.329  899.949  148.379      393.790 2204.586 1615.661  588.925
922.00  1789.902  317.915  306.079   11.836      745.820 1072.368  870.898  201.470      467.079 1812.813 1315.273  497.540
923.00  2075.952  266.731  247.708   19.023      953.513 1144.222  973.015  171.207      373.281 2410.990 1811.911  599.079
924.00  2031.197  268.602  262.683    5.918      816.158  970.167  705.747  264.419      365.540 1835.835 1114.909  720.925
925.00  1715.937  402.747  383.935   18.812      891.521 1112.570  987.019  125.552      495.328 2088.872 1621.793  467.078
926.00  1904.271  398.442  384.914   13.527      943.132 1160.787  995.287  165.500      546.198 2483.170 1823.167  660.002
927.00  1820.155  433.721  422.096   11.625      750.223 1214.216  925.154  289.062      394.493 2322.111 1489.694  832.417
928.00  1937.350  355.254  355.254    0.000      946.122 1086.209  918.807  167.402      668.950 1721.635 1183.480  538.155
929.00  1831.281  341.645  324.947   16.698      926.540 1139.251  935.706  203.546      596.465 1989.958 1411.187  578.771
930.00  1951.192  366.548  346.468   20.080      847.117 1111.030  936.018  175.011      362.926 2027.558 1408.272  619.285
931.00  1904.654  355.436  339.372   16.064      982.298 1016.560  877.692  138.868      506.084 2074.506 1346.244  728.262
932.00  1732.412  391.225  372.624   18.600      782.784 1078.248  929.869  148.379      516.742 1923.502 1344.730  578.772
933.00  1810.066  383.927  369.554   14.373      895.194 1078.289  935.617  142.672      536.547 1886.002 1094.806  791.196
934.00  1880.773  363.126  349.176   13.950      972.634  961.045  843.103  117.943      522.573 2166.897 1608.434  558.464
935.00  1834.260  348.343  333.759   14.584      898.227  983.439  838.864  144.575      516.843 1832.320 1284.614  547.706
936.00  1710.088  394.483  394.483    0.000      770.722  964.241  834.885  129.356      384.239 1773.106 1285.719  487.387
937.00  1752.515  384.407  382.082    2.325      736.923 1058.225  925.064  133.161      363.127 1979.599 1412.189  567.411
938.00  1805.261  377.319  377.319    0.000      786.635 1066.481  954.246  112.236      403.742 1740.229 1284.111  456.118
939.00  1855.694  318.212  318.212    0.000      742.185 1009.976  831.160  178.816      362.725 1945.213 1417.211  528.002
940.00  2038.210  266.542  265.063    1.479      923.991  928.607  799.251  129.356      646.028 1642.510 1205.894  436.616
941.00  1806.162  327.831  327.831    0.000      817.251  970.762  812.871  157.891      536.145 1567.514 1201.974  365.540
942.00  1819.566  383.747  382.690    1.057      729.182 1117.551  887.373  230.178      354.984 2026.755 1315.983  710.772
943.00  2042.639  318.813  297.887   20.925      863.793  997.922  699.261  298.661      384.440 1995.683 1071.680  924.003
944.00  1941.908  384.051  350.333   33.718      782.350 1106.050  879.807  226.243      322.107 1871.933 1110.795  761.139
945.00  1776.740  471.130  438.368   32.762      936.488 1018.249  869.870  148.379      365.339 2179.767 1430.189  749.578
946.00  1887.257  326.179  326.179    0.000      734.752 1102.616  916.191  186.425      406.155 1815.223 1287.826  527.398
947.00  1794.528  368.165  332.867   35.298      743.441 1017.203  768.568  248.636      314.266 2064.653 1212.733  851.920
948.00  1737.381  398.392  353.400   44.992      705.271  978.239  770.889  207.350      405.552 1761.037 1121.847  639.190
949.00  1859.180  320.311  258.763   61.547      770.813 1106.090  839.768  266.322      383.234 2213.738 1594.351  619.387
950.00  1798.200  417.549  350.757   66.792      737.432 1103.930  866.143  237.787      292.753 1851.320 1292.856  558.463
951.00  1815.490  409.076  328.968   80.108      688.877 1065.696  827.909  237.787      281.494 1902.784 1223.381  679.403
952.00  1817.528  427.016  381.827   45.189      823.248 1165.315  910.538  254.777      373.482 2123.963 1474.216  649.747
953.00  1724.657  441.226  392.189   49.037      828.524 1053.858  831.377  222.482      401.531 1781.542 1152.203  629.339
954.00  1765.704  378.861  312.775   66.086      883.437 1045.739  762.297  283.442      441.342 2005.739 1315.476  690.263
955.00  1693.112  418.768  346.692   72.076      762.683 1278.032  983.176  294.856      453.505 2178.055 1558.668  619.386
956.00  1633.237  407.036  345.317   61.719      693.898 1217.844  961.077  256.767      413.293 1973.671 1313.669  660.002
957.00  1571.055  475.975  380.473   95.502      802.151 1162.986  898.740  264.246      442.346 2143.172 1310.554  832.618
958.00  1689.557  473.602  390.087   83.515      769.506 1291.261  996.492  294.769      423.446 1964.820 1264.303  700.517
959.00  1685.597  423.905  359.650   64.255      740.067 1162.902  909.897  253.006      434.803 1858.458 1239.374  619.084
960.00  1726.403  358.223  293.544   64.678      744.563 1173.487  918.579  254.908      303.410 1814.723 1154.922  659.801
961.00  1665.170  393.331  354.118   39.214      739.897 1167.918  903.846  264.071      383.033 1527.705 1131.704  396.001
962.00  1724.097  415.966  362.591   53.375      805.742 1075.911  810.242  265.669      280.891 1762.448 1112.902  649.546
963.00  1578.045  451.687  412.795   38.892      904.314 1041.452  796.490  244.962      573.741 1549.019 1051.580  497.439
964.00  1531.263  553.044  475.659   77.385      924.803 1039.558  785.041  254.517      362.923 1853.031 1275.066  577.965
965.00  1625.172  506.192  452.466   53.727      890.656 1101.809  826.498  275.311      497.540 1960.603 1442.755  517.848
966.00  1531.823  505.830  446.225   59.605      712.915 1275.217  952.174  323.042      455.212 1785.571 1004.728  780.843
967.00  1700.218  504.010  456.875   47.135      772.745 1081.795  817.376  264.419      310.044 1692.478  829.600  862.878
968.00  1633.891  434.268  424.968    9.300      740.973 1343.876  931.164  412.712      319.795 2028.764  993.371 1035.393
969.00  1727.282  370.479  370.479    0.000      772.314 1213.530  868.094  345.435      281.392 1969.851 1015.890  953.961
970.00  1668.024  408.165  388.930   19.234      722.598 1273.711 1014.998  258.713      301.900 1789.191  906.206  882.985
971.00  1615.183  448.722  438.365   10.357      626.793 1223.168  866.145  357.023      231.226 1869.317  844.883 1024.433
972.00  1722.315  475.676  456.442   19.234      805.603 1283.703 1049.764  233.939      444.558 1885.103 1174.432  710.671
973.00  1781.351  410.255  404.759    5.496      862.164 1200.221  979.554  220.667      466.676 2010.770 1188.507  822.263
974.00  1615.152  498.500  445.913   52.587      755.291 1218.158  923.389  294.769      516.440 1680.517 1050.977  629.540
975.00  1779.259  448.856  385.490   63.366      821.955 1247.170  956.119  291.051      294.463 1908.327 1218.063  690.263
976.00  1809.153  407.640  359.025   48.615      772.534 1183.615  871.682  311.933      304.214 1937.882 1156.436  781.445
977.00  1766.759  434.280  434.280    0.000      951.060  939.864  734.416  205.448      403.340 1835.942 1013.478  822.464
978.00  1686.692  391.499  389.597    1.902      716.074 1133.489  764.443  369.046      434.405 1665.832  873.829  792.003
979.00  1689.409  438.397  438.397    0.000      764.308 1114.736  846.946  267.791      319.696 1708.256  926.810  781.446
980.00  1752.816  433.221  433.221    0.000      712.863 1259.824 1003.014  256.810      382.328 1578.066  837.236  740.830
981.00  1818.388  408.971  408.971    0.000      854.459 1104.826  870.843  233.983      483.363 1776.715 1045.636  731.079
982.00  1673.299  432.813  432.813    0.000      719.193 1214.267  932.727  281.540      322.109 1754.711  942.401  812.310
983.00  1709.352  490.877  461.075   29.803      764.313 1236.010  958.318  277.692      333.470 1716.702  754.297  962.405
984.00  1820.026  399.620  375.947   23.673      774.136 1184.855  918.533  266.322      425.458 1770.083 1262.389  507.694
985.00  1796.329  453.967  438.326   15.641      855.365 1158.875  934.404  224.471      332.363 1831.005 1059.310  771.695
986.00  1756.712  459.433  459.433    0.000      906.479 1156.117  986.856  169.261      627.126 1298.990  832.920  466.071
987.00  1725.999  469.372  450.560   18.812      855.502 1057.623  932.071  125.552      544.084 1187.499  811.907  375.593
988.00  1808.914  489.070  471.526   17.543      905.521 1142.957 1040.233  102.724      547.907 1136.624  702.121  434.503
989.00  1697.156  476.980  454.787   22.193      650.746 1080.656  835.260  245.396      403.239 1201.270  592.743  608.527
990.00  1702.012  437.996  427.217   10.780      923.296 1113.215  887.320  225.895      524.382 1428.877  730.576  698.301
991.00  1761.555  410.201  364.969   45.232      988.447 1090.173  828.048  262.125      536.747 1663.322  903.493  759.829
992.00  1719.539  452.083  411.726   40.356      765.324 1391.993 1073.147  318.847      476.227 1488.194  873.033  615.161
993.00  1867.902  416.621  371.811   44.810      979.617 1131.858  917.116  214.742      546.596 1592.646 1106.066  486.580
994.00  1830.340  424.260  398.473   25.787      803.319 1056.635  910.245  146.390      556.551 1218.964  733.191  485.774
995.00  1708.863  419.844  419.844    0.000      792.518 1074.654  884.946  189.708      465.972 1323.420  816.532  506.888
996.00  1724.243  395.023  395.023    0.000      768.392 1059.217  928.437  130.780      321.807 1208.206  732.788  475.418
997.00  1792.763  390.979  367.729   23.250      850.059 1089.096  859.483  229.613      392.984 1618.484  888.816  729.668
998.00  1865.618  367.318  352.734   14.584      899.640 1032.021  864.837  167.185      402.636 1486.883  970.547  516.336
999.00  1936.746  374.637  374.637    0.000      728.652 1138.591  946.763  191.828      375.090 1393.991  897.056  496.936
1000.00  1833.771  355.923  337.745   18.178      672.495 1213.572  905.792  307.781      424.452 1433.205  671.664  761.541
1001.00  1844.910  337.638  322.208   15.430      792.808 1009.848  802.585  207.263      373.281 1196.044  669.451  526.593
1002.00  1976.330  427.846  389.800   38.046      832.121 1065.448  780.796  284.652      354.380 1712.786 1036.599  676.187
1003.00  2019.721  319.887  305.091   14.796      786.625 1190.386  975.862  214.525      384.540 1711.871 1124.960  586.911
1004.00  1834.402  391.000  370.075   20.925      857.355 1043.771  920.121  123.649      597.569 1319.791  874.430  445.361
1005.00  1881.959  317.460  288.503   28.957      981.658  934.360  706.866  227.494      435.310 1331.461  825.176  506.285
1006.00  1947.130  284.624  259.048   25.575      866.709 1053.869  812.321  241.548      446.570 1375.599  604.005  771.594
1007.00  1878.558  291.178  270.253   20.925      766.708 1035.271  843.227  192.045      507.694 1191.622  523.175  668.447
1008.00  1788.504  341.605  321.102   20.502      777.639 1030.593  918.357  112.236      344.426 1386.353  910.530  475.823
1009.00  1859.097  324.753  309.957   14.796      722.122 1253.369 1030.974  222.395      476.025 1348.549  872.727  475.821
1010.00  1858.154  346.381  329.683   16.698      747.369 1071.369  890.868  180.501      273.852 1222.986  858.353  364.633
1011.00  1715.029  324.072  300.821   23.250      639.159 1244.652 1029.867  214.786      161.658 1382.029  784.361  597.668
1012.00  1637.712  409.380  388.454   20.925      612.924 1149.153  915.257  233.896      323.617 1544.495  874.742  669.753
1013.00  1616.127  319.563  292.508   27.055      662.541 1316.233 1137.417  178.816      213.030 1580.982  801.351  779.632
1014.00  1652.771  352.529  327.377   25.153      714.254 1237.127 1077.421  159.706      322.408 1811.808  920.182  891.626
1015.00  1630.711  400.965  400.965    0.000      739.423 1053.644  952.822  100.822      222.177 1472.412  530.113  942.299
1016.00  1723.526  308.768  308.768    0.000      791.989 1051.309  944.780  106.529      262.189 1237.563  649.948  587.615
1017.00  1693.577  391.307  391.307    0.000      914.825 1043.616  868.995  174.620      473.915 1489.904  891.531  598.373
1018.00  1703.731  367.514  354.832   12.682      811.101 1212.574 1003.582  208.992      311.854 1672.571  660.203 1012.368
1019.00  1702.845  348.182  348.182    0.000      839.163  979.588  964.370   15.218      291.044 1359.011  852.021  506.990
1020.00  1534.897  457.920  457.920    0.000      746.472 1058.259 1006.897   51.362      171.611 1377.709  953.359  424.350
1021.00  1585.729  391.254  383.222    8.032      728.488 1003.495  878.161  125.334      211.020 1579.780  830.104  749.675
1022.00  1781.717  387.388  364.138   23.250      653.216 1069.974  902.615  167.359      182.367 1258.173  701.822  556.352
1023.00  1802.645  292.054  272.186   19.868      800.861 1032.540  922.380  110.159      355.185 1237.766  664.626  573.140
1024.00  1701.649  342.661  342.661    0.000      703.889 1103.269 1046.200   57.069      202.173 1328.349 1017.097  311.251
1025.00  1655.783  369.861  357.601   12.259      737.997  962.638  897.960   64.678      233.438 1311.659 1038.008  273.651
1026.00  1777.662  344.707  335.195    9.511      736.229  984.863  891.781   93.082      309.945 1117.329  864.186  253.143
1027.00  1757.890  362.359  341.011   21.348      732.901  905.142  857.584   47.557      291.044 1255.563 1083.952  171.611
1028.00  1821.210  331.813  316.172   15.641      618.678 1020.961  890.137  130.824      290.843 1225.703  953.057  272.647
1029.00  1660.508  385.838  364.278   21.559      711.885  934.192  850.926   83.266      334.474 1187.097  954.162  232.934
1030.00  1667.255  425.360  406.760   18.600      703.927 1002.873  932.836   70.037      179.151 1235.654  942.197  293.457
1031.00  1586.446  407.403  384.787   22.616      631.907 1095.545  926.501  169.044      261.186 1300.099  937.073  363.026
1032.00  1646.765  416.953  393.492   23.462      549.457 1076.607  914.999  161.608       60.119 1279.690  934.660  345.031
1033.00  1630.533  419.368  395.695   23.673      718.410  982.828  798.306  184.523      253.244 1158.245  804.167  354.078
1034.00  1692.646  376.496  355.782   20.714      497.273 1192.631 1051.861  140.770       99.528 1137.030  903.692  233.338
1035.00  1647.666  361.841  350.639   11.202      577.903 1006.293  909.276   97.017       80.727 1002.015  748.168  253.847
1036.00  1617.805  381.717  359.735   21.982      529.138 1125.624  975.342  150.281      121.847 1214.141  899.472  314.669
1037.00  1660.948  394.469  358.114   36.355      622.293 1010.105  873.140  136.965      203.078 1211.222  896.754  314.468
1038.00  1744.946  386.491  353.096   33.396      653.814 1045.728  912.567  133.161      252.539 1228.912  864.378  364.534
1039.00  1645.279  351.798  308.468   43.330      508.165  943.960  829.822  114.138      141.752 1098.620  865.282  233.338
1040.00  1742.730  335.237  267.811   67.426      557.628 1106.206  950.652  155.554      132.000 1137.833  823.465  314.367
1041.00  1672.987  283.700  240.159   43.541      580.930 1051.390  929.643  121.747       40.213 1305.523  980.599  324.924
1042.00  1725.635  277.362  235.934   41.428      482.740 1235.422 1104.163  131.259      191.916 1068.463  733.385  335.078
1043.00  1794.418  238.053  216.916   21.137      561.079  984.814  933.452   51.362      212.828  990.449  787.372  203.077
1044.00  1734.922  337.110  318.087   19.023      581.448 1019.224  924.588   94.636       10.154 1152.508  717.905  434.604
1045.00  1627.228  348.228  331.530   16.698      381.705 1119.262 1027.952   91.310       50.568  908.010  666.128  241.883
1046.00  1724.740  280.841  268.793   12.048      516.291 1046.083  931.988  114.094      223.385 1075.506  862.275  213.231
1047.00  1644.141  403.381  383.724   19.657      585.940 1028.215  929.339   98.876      182.367 1041.924  678.798  363.126
1048.00  1613.240  357.024  335.253   21.771      612.262  942.198  856.594   85.604       81.029 1096.216  822.062  274.155
1049.00  1720.250  385.245  362.840   22.405      736.254 1059.402  975.701   83.701      375.089 1354.276 1141.448  212.828
1050.00  1842.096  296.608  274.837   21.771      668.342 1045.781  920.230  125.552      231.930 1386.752 1112.799  273.953
