# Supplementary material for: N-Glycans modulate tilting of HIV-1 envelope glycoprotein
Source: Nat Commun. 2026 Apr 15;17:5206. doi: 10.1038/s41467-026-71874-2 (PMC13254402; doi:10.1038/s41467-026-71874-2)
Supplement: Supplementary file 8 — Source Data [file 41467_2026_71874_MOESM8_ESM.zip › source_data/1_Main_Text_Figures/4_Figure_5/3_Raw_data/FULL_MPER/FULL_MPER.A.1.txt]

#ASA ANALYSIS
#SIM_TIME  ASA1.4 TotOccl1.4 ShldMem1.4 ShldGly1.4   ASA7.2 TotOccl7.2 ShldMem7.2 ShldGly7.2   ASA18.6 TotOccl18.6 ShldMem18.6 ShldGly18.6

  0.00  1496.061  351.412  351.412    0.000      125.334 1050.182 1044.475    5.707        0.000  717.906  556.451  161.454
  1.00  1324.246  425.391  425.391    0.000       85.603  964.557  949.338   15.218        0.000  556.045  373.980  182.064
  2.00  1383.503  314.270  314.270    0.000      123.388  989.175  985.371    3.805        0.000  658.592  344.628  313.964
  3.00  1302.444  459.561  459.561    0.000      100.822 1150.320 1125.590   24.730        0.000  749.474  496.635  252.839
  4.00  1331.898  383.707  383.707    0.000       60.874 1053.726 1053.726    0.000        0.000  547.402  486.479   60.923
  5.00  1454.405  426.358  426.358    0.000       70.342 1111.660 1111.660    0.000        0.000  699.109  567.310  131.799
  6.00  1288.850  486.497  486.497    0.000       71.809 1161.981 1161.981    0.000        0.000  821.155  699.913  121.242
  7.00  1247.296  477.883  477.883    0.000      108.301 1138.717 1138.717    0.000        0.000  820.953  709.965  110.987
  8.00  1276.234  502.812  502.812    0.000      109.551 1129.990 1129.990    0.000        0.000  911.433  678.700  232.733
  9.00  1278.670  539.704  539.704    0.000      115.910 1044.563 1044.563    0.000        0.000  780.641  588.020  192.621
 10.00  1236.269  562.658  562.658    0.000      161.130 1120.735 1116.930    3.805        0.000 1123.458  921.589  201.868
 11.00  1287.576  549.939  549.939    0.000      164.978 1112.217 1110.314    1.902        0.000  921.989  669.150  252.839
 12.00  1255.256  601.809  601.809    0.000      155.467 1048.153 1048.153    0.000        0.000 1013.475  719.920  293.555
 13.00  1116.824  612.158  612.158    0.000      194.937 1041.535 1039.633    1.902        0.000  638.286  476.428  161.857
 14.00  1134.808  583.891  583.891    0.000      195.067 1208.071 1189.048   19.023        0.000  749.775  548.008  201.767
 15.00  1141.952  660.122  660.122    0.000      212.883 1146.418 1140.711    5.707        0.000  912.238  780.742  131.496
 16.00  1360.309  468.917  468.917    0.000      148.379 1202.102 1194.493    7.609        0.000  810.698  638.787  171.910
 17.00  1256.323  583.634  583.634    0.000      231.906 1083.691 1045.645   38.046        0.000  931.037  678.097  252.940
 18.00  1346.311  591.904  591.904    0.000       79.636 1252.544 1210.824   41.720        0.000  750.581  619.286  131.295
 19.00  1322.500  581.674  581.674    0.000      180.501 1130.536 1130.536    0.000        0.000  678.697  517.142  161.555
 20.00  1218.337  593.574  593.574    0.000      102.724 1038.366  958.948   79.418        0.000  729.971  334.574  395.397
 21.00  1277.376  552.960  552.960    0.000      164.978 1138.364 1138.364    0.000        0.000  770.284  517.546  252.738
 22.00  1411.358  518.849  518.849    0.000      208.905 1140.010 1140.010    0.000        0.000  770.385  527.498  242.887
 23.00  1362.286  567.949  567.949    0.000      178.643 1188.860 1188.860    0.000        0.000  770.989  669.955  101.035
 24.00  1399.913  521.989  521.989    0.000      163.598 1135.655 1135.655    0.000        0.000  750.581  750.581    0.000
 25.00  1253.962  598.494  598.494    0.000      157.586 1077.923 1077.923    0.000        0.000  567.710  567.710    0.000
 26.00  1482.435  513.622  513.622    0.000      123.131 1111.792 1111.792    0.000        0.000  578.066  537.551   40.515
 27.00  1349.468  558.249  558.249    0.000      182.621 1011.868 1011.868    0.000        0.000  526.692  526.692    0.000
 28.00  1384.536  568.488  568.488    0.000      209.253 1238.379 1238.379    0.000        0.000  780.541  780.541    0.000
 29.00  1323.168  709.376  709.376    0.000       85.299 1120.685 1120.685    0.000        0.000  597.870  597.870    0.000
 30.00  1338.380  636.726  636.726    0.000      121.399 1228.371 1228.371    0.000        0.000  678.798  678.798    0.000
 31.00  1271.024  645.431  645.431    0.000      121.269 1222.804 1222.804    0.000        0.000  637.177  333.971  303.206
 32.00  1369.679  704.457  704.457    0.000      195.806 1123.236 1123.236    0.000        0.000  465.668  364.935  100.733
 33.00  1544.367  506.981  506.981    0.000      189.665 1013.690 1011.788    1.902        0.000  861.770  537.652  324.118
 34.00  1643.364  522.714  522.714    0.000      223.080 1267.598 1180.527   87.071        0.000  964.014  538.156  425.858
 35.00  1540.523  596.336  596.336    0.000      265.702 1122.547 1122.547    0.000        0.000  750.178  335.078  415.100
 36.00  1533.957  623.278  623.278    0.000      133.802 1201.964 1201.964    0.000        0.000  679.504  628.936   50.568
 37.00  1571.675  552.389  552.389    0.000      158.228 1108.750 1101.141    7.609        0.000  435.811  192.924  242.887
 38.00  1583.184  616.775  616.775    0.000      203.622 1165.818 1165.818    0.000        0.000  486.076  476.023   10.053
 39.00  1724.791  489.684  489.684    0.000      300.943 1057.609 1057.609    0.000        0.000  496.432  496.432    0.000
 40.00  1611.129  584.938  584.938    0.000      244.222 1087.745 1087.745    0.000        0.000  477.031  477.031    0.000
 41.00  1661.637  529.479  529.479    0.000      160.652 1168.638 1168.638    0.000        0.000  456.320  456.320    0.000
 42.00  1564.287  522.455  522.455    0.000      182.055 1042.483 1042.483    0.000        0.000  192.823  192.823    0.000
 43.00  1634.282  502.342  502.342    0.000      192.599 1091.681 1091.681    0.000        0.000  101.539  101.539    0.000
 44.00  1742.154  536.762  536.762    0.000      206.916 1132.059 1132.059    0.000        0.000  182.770  182.770    0.000
 45.00  1697.687  454.213  454.213    0.000      186.588 1123.024 1123.024    0.000        0.000  293.858  243.089   50.769
 46.00  1670.043  510.973  510.973    0.000      143.183 1209.713 1209.713    0.000        0.000  324.420  212.828  111.592
 47.00  1599.135  491.288  491.288    0.000      224.634 1158.780 1158.780    0.000        0.000  446.771  233.539  213.231
 48.00  1770.622  388.907  388.907    0.000      107.648 1247.873 1125.919  121.954        0.000  506.182  273.449  232.733
 49.00  1589.091  530.221  530.221    0.000      108.127 1215.629 1162.452   53.177        0.000  404.946  213.030  191.916
 50.00  1638.121  580.498  580.498    0.000       43.709 1167.868 1145.084   22.784        0.000  243.492  142.154  101.337
 51.00  1668.793  502.168  502.168    0.000      129.008 1116.753 1093.926   22.828        0.000  283.805  121.847  161.958
 52.00  1623.870  590.045  590.045    0.000       83.484 1343.080 1343.080    0.000        0.000  587.111  283.905  303.205
 53.00  1676.965  509.859  509.859    0.000      138.302 1137.816 1137.816    0.000        0.000  567.307  263.900  303.407
 54.00  1557.190  546.991  546.991    0.000       85.430 1278.927 1278.927    0.000        0.000  566.302  566.302    0.000
 55.00  1636.605  453.516  453.516    0.000      204.187  978.458  978.458    0.000        0.000  425.354  425.354    0.000
 56.00  1558.326  551.175  551.175    0.000      150.108 1010.138 1010.138    0.000        0.000  333.869  333.869    0.000
 57.00  1547.192  630.450  630.450    0.000      240.722 1098.415 1098.415    0.000        0.000  394.792  394.792    0.000
 58.00  1522.460  607.820  607.820    0.000      113.573 1198.057 1198.057    0.000        0.000  121.746  121.746    0.000
 59.00  1690.481  489.437  489.437    0.000      119.845 1194.173 1194.173    0.000        0.000  294.362  294.362    0.000
 60.00  1615.220  458.119  458.119    0.000      161.652 1136.376 1121.157   15.218        0.000  283.906  141.953  141.953
 61.00  1568.859  535.197  535.197    0.000      148.118 1205.277 1205.277    0.000        0.000  202.172  171.811   30.361
 62.00  1573.700  555.098  555.098    0.000      157.760 1183.510 1183.510    0.000        0.000  465.265  465.265    0.000
 63.00  1563.172  559.469  559.469    0.000      266.919 1100.504 1100.504    0.000        0.000  333.869  333.869    0.000
 64.00  1637.434  507.447  507.447    0.000      163.424 1153.582 1153.582    0.000        0.000  212.728  131.597   81.130
 65.00  1425.864  689.722  689.722    0.000      204.839 1078.186 1078.186    0.000        0.000  191.714  191.714    0.000
 66.00  1755.377  438.325  438.325    0.000       75.527  996.847  996.847    0.000        0.000   80.828   80.828    0.000
 67.00  1649.248  612.823  612.823    0.000      210.459 1049.735 1049.735    0.000        0.000  232.733  232.733    0.000
 68.00  1674.914  539.784  539.784    0.000      140.770 1119.382 1119.382    0.000        0.000  283.603  283.603    0.000
 69.00  1694.930  500.710  500.710    0.000      170.903 1035.207 1035.207    0.000        0.000  243.088  243.088    0.000
 70.00  1713.987  503.793  503.793    0.000      121.704 1078.644 1078.644    0.000        0.000  141.651  141.651    0.000
 71.00  1811.614  447.122  447.122    0.000      217.895 1134.427 1134.427    0.000        0.000  242.585  242.585    0.000
 72.00  1763.359  488.665  488.665    0.000      119.714  992.614  992.614    0.000        0.000  243.088  232.935   10.154
 73.00  1664.799  538.219  538.219    0.000      163.380 1191.020 1191.020    0.000        0.000  272.544  272.544    0.000
 74.00  1674.251  474.606  474.606    0.000      127.454 1088.214 1088.214    0.000        0.000  152.308  152.308    0.000
 75.00  1713.366  552.345  552.345    0.000      155.467 1131.357 1131.357    0.000        0.000  393.986  393.986    0.000
 76.00  1647.158  499.089  499.089    0.000      127.063 1194.086 1194.086    0.000        0.000  313.259  313.259    0.000
 77.00  1671.379  490.586  490.586    0.000      191.784 1175.541 1175.541    0.000        0.000  495.123  495.123    0.000
 78.00  1792.921  398.976  398.976    0.000      252.788 1174.325 1174.325    0.000        0.000  485.069  485.069    0.000
 79.00  1789.444  478.731  478.731    0.000      144.575 1263.052 1263.052    0.000        0.000  485.472  485.472    0.000
 80.00  1711.049  438.727  438.727    0.000      220.189 1064.735 1064.735    0.000        0.000  394.188  394.188    0.000
 81.00  1653.469  521.328  521.328    0.000      153.825 1188.550 1188.550    0.000        0.000  222.378  222.378    0.000
 82.00  1623.327  546.492  546.492    0.000       52.917 1194.520 1194.520    0.000        0.000  152.207  142.154   10.053
 83.00  1611.908  572.437  572.437    0.000      138.476 1114.194 1114.194    0.000        0.000   60.722   20.308   40.414
 84.00  1690.700  545.584  545.584    0.000      100.735 1084.803 1084.803    0.000        0.000  202.876  172.616   30.260
 85.00  1856.509  496.374  496.374    0.000      224.810 1255.788 1255.788    0.000        0.000  424.953  344.125   80.828
 86.00  1671.969  568.294  568.294    0.000       98.572 1036.803 1036.803    0.000        0.000  121.645  121.645    0.000
 87.00  1624.826  605.423  605.423    0.000       89.408 1209.698 1209.698    0.000        0.000   91.385   91.385    0.000
 88.00  1611.967  591.752  591.752    0.000       77.994 1130.112 1130.112    0.000        0.000  171.509  171.509    0.000
 89.00  1507.868  672.939  672.939    0.000       62.776 1078.268 1078.268    0.000        0.000  111.492  111.492    0.000
 90.00  1474.240  739.105  739.105    0.000       47.557 1066.120 1066.120    0.000        0.000  121.040  121.040    0.000
 91.00  1575.385  580.597  580.597    0.000       94.897 1061.313 1061.313    0.000        0.000   30.159   30.159    0.000
 92.00  1491.218  659.002  659.002    0.000       92.647 1143.802 1143.802    0.000        0.000  243.088   91.284  151.804
 93.00  1552.793  608.084  608.084    0.000       72.287 1162.821 1162.821    0.000        0.000   30.361   10.154   20.207
 94.00  1554.663  655.727  655.727    0.000       76.048 1334.244 1334.244    0.000        0.000  182.266  182.266    0.000
 95.00  1488.976  618.458  618.458    0.000       38.046 1243.066 1243.066    0.000        0.000   91.183   91.183    0.000
 96.00  1627.221  574.396  574.396    0.000       95.115 1306.524 1306.524    0.000        0.000  192.219   90.983  101.236
 97.00  1527.555  625.182  625.182    0.000      155.380 1291.918 1291.918    0.000        0.000  172.515  172.515    0.000
 98.00  1461.423  610.458  610.458    0.000       41.851 1080.338 1080.338    0.000        0.000   40.616   40.616    0.000
 99.00  1555.647  592.231  592.231    0.000      106.442 1231.119 1231.119    0.000        0.000  243.290  243.290    0.000
100.00  1465.922  661.005  661.005    0.000      117.942 1236.468 1236.468    0.000        0.000  182.367  182.367    0.000
101.00  1622.835  542.775  542.775    0.000       70.342 1397.630 1397.630    0.000        0.000  192.219  192.219    0.000
102.00  1543.650  608.823  608.823    0.000       85.516 1331.391 1331.391    0.000        0.000  232.633  232.633    0.000
103.00  1549.949  602.974  602.974    0.000      123.519 1349.547 1349.547    0.000        0.000  222.982  222.982    0.000
104.00  1645.976  598.004  598.004    0.000      171.076 1312.288 1312.288    0.000        0.000  900.572  900.572    0.000
105.00  1604.128  635.182  635.182    0.000      221.917 1271.173 1271.173    0.000        0.000 1211.816 1211.816    0.000
106.00  1501.625  641.026  641.026    0.000      210.329 1099.285 1099.285    0.000        0.000 1079.217 1079.217    0.000
107.00  1449.759  678.646  678.646    0.000      109.942 1220.066 1220.066    0.000        0.000  444.856  444.856    0.000
108.00  1510.050  634.885  634.885    0.000      193.121 1233.079 1233.079    0.000        0.000  333.667  131.900  201.767
109.00  1447.083  657.020  657.020    0.000       68.483 1143.508 1143.508    0.000        0.000  435.508  435.508    0.000
110.00  1375.584  749.552  749.552    0.000       78.425 1020.202 1020.202    0.000        0.000  879.257  879.257    0.000
111.00  1605.548  591.305  591.305    0.000      104.626 1152.234 1152.234    0.000        0.000  384.739  182.669  202.070
112.00  1447.541  701.819  701.819    0.000       53.134 1118.411 1118.411    0.000        0.000  313.964  132.000  181.964
113.00  1491.783  679.253  679.253    0.000      110.029 1102.300 1102.300    0.000        0.000  607.620  324.521  283.099
114.00  1353.545  788.601  788.601    0.000       77.994 1252.932 1247.225    5.707        0.000  385.444  264.001  121.443
115.00  1565.196  642.958  642.958    0.000       98.833 1316.527 1316.527    0.000        0.000  526.893  294.160  232.733
116.00  1523.475  650.577  650.577    0.000       77.864 1258.241 1222.097   36.144        0.000  444.352  191.714  252.638
117.00  1405.420  716.673  716.673    0.000       39.948 1280.161 1234.506   45.655        0.000  222.378   60.822  161.555
118.00  1505.174  671.968  671.968    0.000       38.002 1325.551 1325.551    0.000        0.000  344.224  253.041   91.183
119.00  1599.635  619.755  619.755    0.000      135.063 1209.957 1209.957    0.000        0.000  486.076  324.420  161.656
120.00  1569.938  587.356  587.356    0.000       85.429 1259.272 1259.272    0.000        0.000  819.844  819.844    0.000
121.00  1572.093  631.989  631.989    0.000      108.387 1091.513 1089.610    1.902        0.000  364.633   60.923  303.709
122.00  1475.528  726.485  726.485    0.000       64.678 1246.447 1121.287  125.160        0.000  384.739   60.923  323.816
123.00  1542.834  668.913  668.913    0.000       47.514 1224.916 1101.571  123.345        0.000  910.121  516.538  393.583
124.00  1454.053  708.708  708.708    0.000       48.768 1141.078 1019.505  121.573        0.000  435.307   60.923  374.383
125.00  1326.357  726.334  726.334    0.000       43.753 1229.805 1161.366   68.439        0.000  414.495  192.420  222.075
126.00  1403.998  774.736  774.736    0.000       41.505 1156.002 1138.925   17.077        0.000  981.399  809.690  171.709
127.00  1521.672  688.396  688.396    0.000       22.828 1204.246 1128.371   75.874        0.000  940.884  647.833  293.052
128.00  1493.712  724.911  724.911    0.000      121.747 1243.249 1191.887   51.362        0.000 1164.270  900.773  263.497
129.00  1346.290  755.052  755.052    0.000       68.483 1101.952 1079.124   22.828        0.000 1012.566  779.632  232.935
130.00  1423.604  815.343  815.343    0.000      163.032 1159.993 1158.091    1.902        0.000 1224.991  931.637  293.354
131.00  1346.078  739.368  739.368    0.000       28.491 1271.466 1182.275   89.191        0.000  667.636  324.521  343.115
132.00  1360.208  798.860  798.860    0.000       60.874 1346.940 1228.095  118.845        0.000 1031.968  607.319  424.649
133.00  1474.846  617.486  606.495   10.991       50.411 1129.248 1013.817  115.432        0.000  889.813  536.241  353.572
134.00  1505.498  688.280  688.280    0.000       58.884 1183.011 1122.355   60.656        0.000  263.094   40.515  222.579
135.00  1554.813  656.359  656.359    0.000      137.437 1129.977 1116.661   13.316        0.000  911.733  669.451  242.282
136.00  1461.860  645.535  645.535    0.000       28.274 1154.154 1055.322   98.832        0.000 1183.270  728.260  455.010
137.00  1396.676  601.765  601.765    0.000       56.809 1177.348 1175.445    1.902        0.000  617.774  253.444  364.330
138.00  1455.641  611.651  611.651    0.000      121.400 1103.301 1101.399    1.902        0.000 1284.806  718.104  566.702
139.00  1403.057  609.016  609.016    0.000       98.398  945.118  941.314    3.805        0.000 1119.832  574.244  545.588
140.00  1447.415  663.499  663.499    0.000      120.531 1126.392 1120.729    5.663        0.000 1144.265  931.739  212.526
141.00  1492.528  585.196  585.196    0.000       62.298 1158.641 1126.346   32.295        0.000 1052.577  809.690  242.887
142.00  1473.427  534.673  534.673    0.000      103.933 1149.720 1121.186   28.534        0.000  989.339  635.364  353.975
143.00  1467.428  585.585  585.585    0.000      112.149 1348.900 1320.365   28.534        0.000 1338.196  719.313  618.883
144.00  1329.105  666.564  666.564    0.000       77.604 1203.632 1059.753  143.879        0.000 1083.542  536.644  546.898
145.00  1459.719  599.991  599.991    0.000      104.192 1223.395 1075.451  147.944        0.000 1283.401  604.804  678.597
146.00  1500.234  566.791  566.791    0.000       30.393 1293.577 1139.578  153.999        0.000 1074.699  588.119  486.580
147.00  1391.321  661.649  661.649    0.000      135.063 1254.562 1254.562    0.000        0.000  718.708  496.230  222.478
148.00  1522.099  626.071  626.071    0.000       90.529 1261.086 1206.137   54.949        0.000 1224.991  658.087  566.904
149.00  1527.462  512.745  512.745    0.000       26.371 1185.574 1185.574    0.000        0.000  991.250  688.650  302.601
150.00  1420.294  605.726  605.726    0.000       47.340 1061.109 1061.109    0.000        0.000  950.635  950.635    0.000
151.00  1480.847  594.360  594.360    0.000       30.219 1155.126 1130.744   24.382        0.000  869.204  606.513  262.691
152.00  1448.163  568.915  568.915    0.000       96.495 1023.404 1023.404    0.000        0.000  808.581  505.981  302.601
153.00  1448.030  627.892  627.892    0.000       51.059 1127.517 1127.517    0.000        0.000  586.103  586.103    0.000
154.00  1361.528  689.864  689.864    0.000       61.647 1131.189 1131.189    0.000        0.000 1032.572  901.176  131.396
155.00  1515.725  631.154  631.154    0.000       27.411 1206.199 1181.469   24.730        0.000  637.074  384.336  252.738
156.00  1456.499  640.013  640.013    0.000       22.309 1212.945 1152.072   60.874        0.000  637.376  304.616  332.760
157.00  1442.122  665.387  665.387    0.000       39.948 1160.187 1160.187    0.000        0.000  545.992  292.951  253.041
158.00  1341.119  646.001  646.001    0.000       14.786 1019.866 1019.866    0.000        0.000  789.987  789.987    0.000
159.00  1385.557  591.058  591.058    0.000       57.801 1108.883 1108.883    0.000        0.000  617.170  617.170    0.000
160.00  1466.189  677.754  677.754    0.000       46.390 1179.866 1179.866    0.000        0.000  262.691  262.691    0.000
161.00  1371.907  621.160  621.160    0.000       15.218 1141.263 1141.263    0.000        0.000  607.419  607.419    0.000
162.00  1468.577  616.543  616.543    0.000       64.419 1282.724 1282.724    0.000        0.000  597.567  597.567    0.000
163.00  1386.138  610.037  610.037    0.000       84.479 1224.356 1224.356    0.000        0.000  617.169  617.169    0.000
164.00  1361.916  669.296  669.296    0.000       56.031 1106.717 1106.717    0.000        0.000  495.928  495.928    0.000
165.00  1427.234  603.596  603.596    0.000       40.554 1214.399 1214.399    0.000        0.000  677.891  677.891    0.000
166.00  1395.077  690.096  690.096    0.000       66.191 1143.580 1143.580    0.000        0.000  535.435  535.435    0.000
167.00  1499.000  657.365  657.365    0.000       53.091 1225.181 1225.181    0.000        0.000  779.934  638.283  141.651
168.00  1414.647  602.486  602.486    0.000       45.136 1187.478 1116.409   71.070        0.000  667.536  334.272  333.264
169.00  1283.379  729.929  729.929    0.000       24.557 1204.238 1194.726    9.511        0.000  283.301  242.887   40.414
170.00  1426.503  618.013  618.013    0.000       32.253 1168.064 1162.358    5.707        0.000  222.781  192.621   30.159
171.00  1357.070  754.874  754.874    0.000       14.873 1128.453 1118.942    9.511        0.000  202.775  111.693   91.083
172.00  1484.464  683.674  683.674    0.000       38.046 1149.311 1124.581   24.730        0.000  324.924   30.462  294.463
173.00  1366.303  778.803  778.803    0.000       46.001 1228.192 1228.192    0.000        0.000  303.306  212.728   90.579
174.00  1396.339  717.499  717.499    0.000       64.073 1147.441 1147.441    0.000        0.000  334.574  264.001   70.573
175.00  1313.704  713.433  713.433    0.000       24.730 1072.896 1015.827   57.069        0.000  242.887  202.674   40.212
176.00  1296.572  726.464  726.464    0.000       39.948 1140.783 1089.421   51.362        0.000  161.958  131.799   30.159
177.00  1337.054  693.709  693.709    0.000       41.244 1175.625 1175.625    0.000        0.000  121.746  121.746    0.000
178.00  1273.594  754.340  754.340    0.000       41.851 1256.596 1221.148   35.448        0.000  303.911  263.699   40.212
179.00  1426.637  617.304  617.304    0.000       20.752 1124.262 1118.555    5.707        0.000  242.282  211.921   30.361
180.00  1536.803  561.249  561.249    0.000        7.609 1142.907 1141.005    1.902        0.000  212.728  192.521   20.207
181.00  1317.314  620.818  620.818    0.000        0.000 1095.676 1091.958    3.718        0.000  231.826  221.773   10.053
182.00  1384.604  619.853  619.853    0.000       31.993 1134.730 1114.283   20.447        0.000  344.325  304.112   40.212
183.00  1382.329  728.892  728.892    0.000       77.994 1108.233 1108.233    0.000        0.000  293.555  273.449   20.106
184.00  1286.008  761.009  761.009    0.000       36.057 1260.101 1254.394    5.707        0.000  243.391  243.391    0.000
185.00  1446.660  609.852  609.852    0.000       28.534 1162.177 1160.275    1.902        0.000  303.709  273.449   30.260
186.00  1310.898  719.887  719.887    0.000       36.144 1136.630 1134.728    1.902        0.000  292.749  272.441   20.308
187.00  1372.071  671.594  671.594    0.000       20.925 1126.546 1124.643    1.902        0.000  171.910  171.910    0.000
188.00  1546.680  649.795  649.795    0.000       26.632 1254.347 1248.640    5.707        0.000  161.958  161.958    0.000
189.00  1436.365  628.121  628.121    0.000       15.218 1170.861 1163.252    7.609        0.000  192.722  182.669   10.053
190.00  1345.388  762.675  762.675    0.000       34.241 1205.079 1195.568    9.511        0.000  243.693  243.693    0.000
191.00  1312.543  701.856  701.856    0.000        1.902 1055.108 1039.889   15.219        0.000  232.431  222.277   10.154
192.00  1303.743  719.523  719.523    0.000        3.805 1079.014 1065.697   13.316        0.000  222.579  192.420   30.159
193.00  1264.039  700.995  700.995    0.000       22.828 1007.418 1007.418    0.000        0.000  283.603  253.242   30.361
194.00  1240.141  751.509  751.509    0.000        9.511  956.102  952.298    3.805        0.000  373.678  272.845  100.833
195.00  1268.289  770.607  770.607    0.000        1.902 1209.182 1203.475    5.707        0.000   81.231   81.231    0.000
196.00  1334.195  705.446  705.446    0.000        0.000 1070.538 1064.831    5.707        0.000  131.698  121.645   10.053
197.00  1423.291  645.442  645.442    0.000       13.316 1107.116 1107.116    0.000        0.000   91.284   91.284    0.000
198.00  1388.280  657.779  657.779    0.000       98.919 1237.100 1225.686   11.414        0.000  142.154  142.154    0.000
199.00  1295.689  776.621  776.621    0.000       30.437 1216.096 1210.389    5.707        0.000  182.266  172.213   10.053
200.00  1264.765  731.638  731.638    0.000       17.121 1179.211 1171.602    7.609        0.000   81.231   81.231    0.000
201.00  1326.788  718.134  718.134    0.000       53.264 1136.979 1131.272    5.707        0.000  192.521  192.521    0.000
202.00  1313.547  674.561  674.561    0.000       30.437 1148.389 1136.975   11.414        0.000  233.338  233.338    0.000
203.00  1323.360  629.620  629.620    0.000       13.316 1115.203 1107.594    7.609        0.000  657.180  616.867   40.313
204.00  1347.574  736.901  736.901    0.000        3.805 1219.045 1201.925   17.121        0.000  748.565  657.382   91.183
205.00  1396.130  733.876  733.876    0.000        7.609 1123.155 1121.253    1.902        0.000  182.770  182.770    0.000
206.00  1341.802  699.156  699.156    0.000       15.218 1171.768 1164.159    7.609        0.000  526.087  424.951  101.136
207.00  1388.555  645.845  645.845    0.000        7.609 1122.757 1120.854    1.902        0.000  131.698  131.698    0.000
208.00  1286.760  657.076  657.076    0.000       19.023 1056.162 1056.162    0.000        0.000  182.669  182.669    0.000
209.00  1235.471  722.485  722.485    0.000       24.730 1152.141 1152.141    0.000        0.000   81.231   81.231    0.000
210.00  1374.205  679.856  679.856    0.000        3.805 1087.118 1085.216    1.902        0.000  778.523  727.754   50.769
211.00  1319.262  704.001  704.001    0.000       36.144 1174.713 1174.713    0.000        0.000  788.778  707.748   81.030
212.00  1096.530  743.940  743.940    0.000       22.828 1132.092 1130.190    1.902        0.000  637.074  586.708   50.366
213.00  1315.950  699.004  699.004    0.000       38.046 1236.103 1236.103    0.000        0.000  354.680   71.077  283.603
214.00  1172.655  760.781  760.781    0.000       22.828 1262.868 1255.258    7.609        0.000  272.845  252.537   20.308
215.00  1283.453  830.719  830.719    0.000       22.828 1305.532 1256.072   49.460        0.000  223.083  202.876   20.207
216.00  1313.394  698.858  698.858    0.000       26.632 1116.533 1068.975   47.558        0.000   80.929   80.929    0.000
217.00  1452.046  631.767  631.767    0.000       24.730 1236.016 1236.016    0.000        0.000  142.154    0.000  142.154
218.00  1357.472  629.506  629.506    0.000        1.902 1121.575 1051.277   70.298        0.000  152.308    0.000  152.308
219.00  1445.518  679.595  679.595    0.000        0.000 1158.156 1152.449    5.707        0.000  162.462   10.154  152.308
220.00  1353.158  796.826  796.826    0.000       13.316 1196.890 1175.965   20.925        0.000  141.953  111.693   30.260
221.00  1477.518  576.722  576.722    0.000       26.632 1286.992 1121.579  165.413        0.000 1052.175  535.839  516.336
222.00  1370.447  609.269  609.269    0.000       17.121 1183.504 1082.682  100.822        0.000  657.684  192.017  465.667
223.00  1399.695  658.303  658.303    0.000       24.730 1220.068 1072.124  147.944        0.000  656.879  110.484  546.395
224.00  1404.650  657.850  657.850    0.000       20.925 1175.226  960.060  215.166        0.000  767.966   50.769  717.196
225.00  1392.614  738.426  738.426    0.000       45.655 1231.651 1180.289   51.362        0.000  646.522  261.784  384.739
226.00  1305.376  739.180  739.180    0.000       15.218 1160.705 1090.320   70.385        0.000  182.467   20.308  162.160
227.00  1411.776  612.955  612.955    0.000       28.534 1222.847 1107.372  115.475        0.000  799.536  384.638  414.898
228.00  1379.712  597.112  597.112    0.000       28.534 1147.187 1010.222  136.965        0.000  587.111  172.314  414.797
229.00  1399.554  655.358  655.358    0.000       28.534 1122.196  989.514  132.683        0.000  627.929  131.799  496.129
230.00  1445.223  697.771  697.771    0.000        3.718 1260.108 1098.032  162.076        0.000  162.462   10.154  152.308
231.00  1510.760  659.124  659.124    0.000        0.000 1083.243  934.135  149.108        0.000  284.006   40.616  243.391
232.00  1292.676  702.281  702.281    0.000        1.902 1047.745  854.624  193.121        0.000  182.669    0.000  182.669
233.00  1407.234  664.135  664.135    0.000        0.000 1144.290  928.732  215.557        0.000  182.367    0.000  182.367
234.00  1331.911  691.999  691.999    0.000        7.435 1235.124 1180.523   54.601        0.000  152.308    0.000  152.308
235.00  1313.750  669.552  669.552    0.000        0.000 1219.122 1137.932   81.190        0.000  152.207   10.154  142.054
236.00  1252.232  793.764  793.764    0.000        0.000 1182.115  916.445  265.669        0.000   10.154    0.000   10.154
237.00  1302.774  791.565  758.044   33.521        0.000 1109.575 1031.667   77.908        0.000    0.000    0.000    0.000
238.00  1171.023  796.623  793.030    3.593        0.000 1171.469  986.087  185.382        0.000  212.627   10.154  202.473
239.00  1238.336  815.414  789.627   25.787        0.000 1183.207 1048.579  134.628        0.000  202.674   40.616  162.059
240.00  1264.610  847.264  847.264    0.000        0.000 1306.324 1211.209   95.115        0.000  324.118   81.130  242.988
241.00  1257.337  836.466  836.466    0.000        0.000 1216.665 1089.211  127.454        0.000  171.709   10.154  161.555
242.00  1275.592  896.378  886.655    9.723        1.902 1293.104 1051.556  241.548        0.000  242.988   30.462  212.526
243.00  1229.391  894.682  852.200   42.481        0.000 1255.403  998.636  256.767        0.000  233.539   30.462  203.078
244.00  1113.295 1054.526 1022.187   32.339        0.000 1221.931  998.112  223.819        0.000   30.462   20.308   10.154
245.00  1153.841  922.648  891.523   31.125        0.000 1240.749 1020.387  220.362        0.000  435.508   40.616  394.893
246.00  1120.073  967.106  918.087   49.019        0.000 1305.939 1022.203  283.736        0.000  455.312   20.308  435.004
247.00  1104.443  968.560  907.052   61.508        0.000 1237.747  947.696  290.051        0.000  344.023   10.154  333.869
248.00  1238.253  936.167  878.508   57.660        1.859 1198.661  868.107  330.554        0.000  303.407    0.000  303.407
249.00  1384.999  640.894  640.260    0.634        3.718 1157.039  934.829  222.210        0.000  465.567   10.154  455.413
250.00  1328.606  824.153  807.878   16.275       11.414 1153.311  923.796  229.515        0.000  363.826   40.616  323.211
251.00  1364.225  740.809  727.085   13.724        5.707 1180.934  947.006  233.928        0.000  384.537   40.616  343.922
252.00  1427.864  649.517  628.169   21.348        0.000 1188.553  937.113  251.440        0.000  202.372   10.154  192.218
253.00  1313.479  701.331  701.331    0.000       17.121 1202.297 1032.482  169.815        0.000  496.028   30.462  465.567
254.00  1365.180  751.902  751.902    0.000       47.557 1100.228 1039.790   60.439        0.000  455.614  121.847  333.768
255.00  1349.014  750.438  750.438    0.000       38.046 1207.404 1110.822   96.582        0.000  394.792   91.385  303.407
256.00  1364.940  762.434  762.434    0.000       49.460 1121.381 1075.986   45.394        0.000  344.526   30.462  314.065
257.00  1236.352  810.979  810.979    0.000       13.316 1145.065  960.118  184.947        0.000  324.017    0.000  324.017
258.00  1221.944  786.754  783.794    2.959       13.316 1212.027 1009.916  202.111        0.000  313.964    0.000  313.964
259.00  1206.224  801.443  778.576   22.867       11.414 1138.186  899.105  239.081        0.000  314.266    0.000  314.266
260.00  1266.971  745.309  745.309    0.000       15.218 1163.579  976.209  187.371        0.000  314.266   10.154  304.113
261.00  1390.481  656.708  640.010   16.698       41.851 1128.950  942.655  186.295        0.000  485.975    0.000  485.975
262.00  1235.193  767.176  750.198   16.977        0.000 1047.713  860.211  187.501        0.000  313.964    0.000  313.964
263.00  1263.661  705.677  705.677    0.000       28.534 1126.740 1033.919   92.821        0.000  384.940   30.462  354.479
264.00  1256.131  659.292  659.292    0.000       28.534  951.682  898.852   52.829        0.000  273.046   30.462  242.585
265.00  1257.379  713.617  713.617    0.000        0.000  975.512  669.721  305.792        0.000  242.484    0.000  242.484
266.00  1178.313  756.572  753.190    3.382        0.000  989.086  819.999  169.087        0.000  202.674    0.000  202.674
267.00  1236.326  720.370  705.575   14.796        0.000 1025.219  877.144  148.075        0.000  273.147    0.000  273.147
268.00  1267.559  757.945  757.945    0.000        0.000 1016.241  811.488  204.752        0.000  192.924    0.000  192.924
269.00  1277.130  765.083  765.083    0.000        0.000 1062.372  867.305  195.067        0.000  101.539    0.000  101.539
270.00  1201.739  834.930  834.930    0.000        0.000 1126.664  890.909  235.754        0.000  213.231    0.000  213.231
271.00  1187.183  823.676  823.676    0.000       20.925 1102.883  964.102  138.781        0.000  192.823    0.000  192.823
272.00  1253.800  750.574  750.574    0.000       11.414 1113.083  937.474  175.609        0.000  406.054   60.923  345.131
273.00  1197.082  747.441  747.441    0.000        9.511 1190.734 1088.575  102.159        0.000  263.396    0.000  263.396
274.00  1162.626  774.960  774.960    0.000        1.902  983.805  912.126   71.678        0.000  314.065   71.077  242.988
275.00  1209.774  769.263  769.263    0.000       32.339  970.456  915.507   54.949        0.000  374.988   60.923  314.065
276.00  1248.189  737.964  737.964    0.000       13.316 1074.086 1037.943   36.144        0.000  546.395  161.958  384.436
277.00  1211.541  707.772  707.772    0.000       41.851  967.334  967.334    0.000        0.000   10.154    0.000   10.154
278.00  1267.307  645.123  645.123    0.000       34.241 1052.201 1012.557   39.644        0.000  172.616   50.769  121.847
279.00  1255.973  646.304  646.304    0.000       24.730  990.390  920.309   70.081        0.000  162.361    0.000  162.361
280.00  1094.426  846.926  846.926    0.000        9.511 1004.090  870.071  134.020        0.000  132.000   10.154  121.847
281.00  1201.970  784.070  784.070    0.000       13.316 1013.432  881.010  132.422        0.000  416.208   71.077  345.131
282.00  1165.313  791.791  791.791    0.000       34.241 1065.788  893.722  172.065        0.000  192.823   20.308  172.515
283.00  1245.201  702.391  702.391    0.000       11.414  990.043  691.480  298.563        0.000  121.847    0.000  121.847
284.00  1189.104  811.283  799.024   12.259       28.534 1002.880  819.836  183.044        0.000  111.693   60.923   50.769
285.00  1265.503  752.851  752.429    0.423       24.730 1030.162  939.548   90.615        0.000   71.077   30.462   40.616
286.00  1195.326  778.809  778.809    0.000       19.023  967.992  879.236   88.756        0.000  121.746   10.154  111.592
287.00  1177.732  824.596  824.596    0.000       66.580 1043.698  932.289  111.409        0.000  213.231  142.154   71.077
288.00  1088.979  879.351  879.351    0.000        5.707  995.098  900.549   94.550        0.000  101.539   30.462   71.077
289.00  1118.138  803.525  803.525    0.000       15.218  950.562  883.036   67.526        0.000  142.154   20.308  121.847
290.00  1237.659  819.571  819.571    0.000        0.000 1079.954 1038.321   41.633        0.000   91.385    0.000   91.385
291.00  1211.599  687.657  687.657    0.000       19.023 1016.890  982.649   34.241        0.000  273.651   40.616  233.035
292.00  1407.875  642.825  642.825    0.000        3.805  963.156  947.938   15.218        0.000  172.616   30.462  142.154
293.00  1217.222  742.998  742.998    0.000       34.241  966.526  924.893   41.633        0.000  263.799   71.077  192.722
294.00  1265.539  679.295  679.295    0.000        0.000  990.380  978.966   11.414        0.000  203.078   91.385  111.693
295.00  1173.935  774.622  774.622    0.000       11.414 1021.983  970.708   51.275        0.000  142.154   30.462  111.693
296.00  1227.768  774.458  774.458    0.000        5.707  986.143  829.382  156.760        0.000  395.397   50.769  344.627
297.00  1218.989  765.789  765.789    0.000       11.414 1107.162 1091.944   15.219        0.000  233.338   81.231  152.107
298.00  1176.786  833.609  833.609    0.000       11.414 1143.610 1111.271   32.339        0.000  345.131  111.693  233.438
299.00  1203.648  736.331  736.331    0.000        1.902  948.542  942.835    5.707        0.000  223.184   71.077  152.107
300.00  1230.177  735.612  735.612    0.000        5.707 1024.282 1009.064   15.218        0.000  212.828   30.462  182.367
301.00  1266.780  713.989  713.989    0.000       24.730 1016.328 1006.817    9.511        0.000  304.616  121.847  182.770
302.00  1218.383  727.555  727.555    0.000       24.730  937.091  914.263   22.828        0.000  213.131   71.077  142.054
303.00  1197.987  798.870  798.870    0.000       22.828  906.899  782.478  124.421        0.000  284.208   30.462  253.746
304.00  1249.755  727.256  727.256    0.000       13.316  834.090  788.696   45.394        0.000  233.338   40.616  192.722
305.00  1258.655  742.017  742.017    0.000       19.023  905.653  879.021   26.632        0.000  243.693   10.154  233.539
306.00  1295.969  709.217  709.217    0.000        9.511  857.153  828.618   28.534        0.000  152.308   20.308  132.000
307.00  1205.249  771.243  771.243    0.000        3.805  961.819  959.917    1.902        0.000  203.078   30.462  172.616
308.00  1166.996  750.854  750.854    0.000       13.316  859.136  683.048  176.088        0.000  294.160    0.000  294.160
309.00  1250.295  690.580  690.580    0.000        7.609  931.682  931.682    0.000        0.000  355.285  314.770   40.515
310.00  1237.193  758.376  758.376    0.000       15.218  838.860  838.860    0.000        0.000  142.154  132.000   10.154
311.00  1260.188  731.980  731.980    0.000       15.218  806.638  806.638    0.000        0.000  172.616  172.616    0.000
312.00  1204.233  732.696  732.696    0.000       49.460  902.541  902.541    0.000        0.000  335.078  304.616   30.462
313.00  1260.146  718.244  718.244    0.000       13.316  798.743  798.743    0.000        0.000  243.693  192.924   50.769
314.00  1322.040  665.407  665.407    0.000       28.534  828.828  828.828    0.000        0.000  131.900   60.923   70.976
315.00  1277.122  771.622  771.622    0.000       34.241  896.404  896.404    0.000        0.000  132.000   50.769   81.231
316.00  1184.311  730.579  730.579    0.000        7.609  904.524  904.524    0.000        0.000  152.308  132.000   20.308
317.00  1245.776  709.126  709.126    0.000       26.632  879.180  879.180    0.000        0.000  152.308  152.308    0.000
318.00  1363.366  647.008  647.008    0.000        3.805  951.786  951.786    0.000        0.000  203.078  203.078    0.000
319.00  1256.957  706.334  706.334    0.000       15.218  934.710  934.710    0.000        0.000  243.693  223.385   20.308
320.00  1288.076  722.465  722.465    0.000        0.000 1066.860 1066.860    0.000        0.000  264.001  172.616   91.385
321.00  1187.913  756.976  756.976    0.000        0.000 1065.865 1065.865    0.000        0.000  182.770  182.770    0.000
322.00  1213.286  729.402  729.402    0.000        3.805 1064.824 1064.824    0.000        0.000  142.154   91.385   50.769
323.00  1249.828  714.387  714.387    0.000        9.511 1074.329 1074.329    0.000        0.000  213.231  213.231    0.000
324.00  1213.857  712.403  712.403    0.000       34.241  934.749  934.749    0.000        0.000  142.154  142.154    0.000
325.00  1154.548  886.089  886.089    0.000       19.023 1010.915 1010.915    0.000        0.000  223.385  182.770   40.616
326.00  1264.107  737.988  737.988    0.000        7.566 1141.812 1141.812    0.000        0.000  172.414  172.414    0.000
327.00  1360.900  653.482  653.482    0.000        1.902 1123.699 1123.699    0.000        0.000  192.924  192.924    0.000
328.00  1230.876  626.621  626.621    0.000        0.000 1028.333 1028.333    0.000        0.000  132.000  132.000    0.000
329.00  1244.400  606.199  606.199    0.000       26.632  976.928  976.928    0.000        0.000  131.799  131.799    0.000
330.00  1174.163  655.921  655.921    0.000       15.218 1076.754 1076.754    0.000        0.000  182.770  182.770    0.000
331.00  1180.014  653.448  653.448    0.000        0.000  943.693  943.693    0.000        0.000  162.462  162.462    0.000
332.00  1185.844  596.782  596.782    0.000        5.707  968.329  968.329    0.000        0.000  152.107  152.107    0.000
333.00  1258.253  644.456  644.456    0.000       26.632 1030.810 1030.810    0.000        0.000   81.130   81.130    0.000
334.00  1329.068  541.738  541.738    0.000       20.925  925.230  925.230    0.000        0.000  192.823  192.823    0.000
335.00  1237.019  637.431  637.431    0.000        0.000  983.067  983.067    0.000        0.000  233.136  233.136    0.000
336.00  1158.875  635.071  635.071    0.000        0.000  851.911  851.911    0.000        0.000   71.077   60.923   10.154
337.00  1119.458  653.118  653.118    0.000        0.000  939.138  939.138    0.000        0.000  121.847  121.847    0.000
338.00  1149.340  640.589  640.589    0.000        0.000  887.349  887.349    0.000        0.000   60.923   60.923    0.000
339.00  1234.310  635.268  635.268    0.000        1.902  886.226  886.226    0.000        0.000  162.462  162.462    0.000
340.00  1233.348  605.975  605.975    0.000        0.000  869.937  869.937    0.000        0.000  152.308  152.308    0.000
341.00  1232.984  593.430  593.430    0.000        5.707  976.198  976.198    0.000        0.000  152.308  152.308    0.000
342.00  1286.301  554.302  554.302    0.000        7.609 1012.341 1012.341    0.000        0.000  121.847  121.847    0.000
343.00  1326.922  601.318  601.318    0.000        0.000  992.299  992.299    0.000        0.000  182.770  182.770    0.000
344.00  1245.141  632.346  632.346    0.000        1.902  982.687  982.687    0.000        0.000  354.882  354.882    0.000
345.00  1315.004  643.826  643.826    0.000        0.000 1073.736 1073.736    0.000        0.000  355.386  233.539  121.847
346.00  1304.807  602.556  602.556    0.000        0.000 1048.619 1048.619    0.000        0.000  213.231  213.231    0.000
347.00  1267.982  641.051  641.051    0.000        0.000  936.253  936.253    0.000        0.000   50.769   40.616   10.154
348.00  1333.054  570.915  570.915    0.000        0.000  934.260  934.260    0.000        0.000  111.693  111.693    0.000
349.00  1316.039  614.396  614.396    0.000        0.000  974.247  974.247    0.000        0.000  223.385  223.385    0.000
350.00  1140.113  739.838  739.838    0.000        0.000  971.440  971.440    0.000        0.000  293.959  253.746   40.212
351.00  1296.697  638.044  638.044    0.000        0.000  941.601  941.601    0.000        0.000  283.704  213.231   70.472
352.00  1161.405  703.235  703.235    0.000        0.000  999.066  999.066    0.000        0.000  243.693  223.385   20.308
353.00  1128.048  774.214  774.214    0.000       15.218 1081.787 1081.787    0.000        0.000  324.924  284.309   40.616
354.00  1217.254  619.947  619.947    0.000        1.902  945.339  945.339    0.000        0.000  213.030  213.030    0.000
355.00  1199.920  706.760  706.760    0.000        1.902 1082.268 1082.268    0.000        0.000   40.616   40.616    0.000
356.00  1289.343  622.778  622.778    0.000        0.000 1052.949 1049.145    3.805        0.000  142.154  142.154    0.000
357.00  1198.754  732.581  732.581    0.000        0.000 1024.699 1024.699    0.000        0.000  253.847  253.847    0.000
358.00  1242.879  677.840  677.840    0.000        5.707 1080.477 1080.477    0.000        0.000  182.770  182.770    0.000
359.00  1210.767  666.380  666.380    0.000        0.000  950.811  950.811    0.000        0.000  182.770  182.770    0.000
360.00  1235.798  690.626  690.626    0.000        0.000  913.609  913.609    0.000        0.000  101.539  101.539    0.000
361.00  1218.362  712.404  712.404    0.000        0.000  882.641  882.641    0.000        0.000   71.077   71.077    0.000
362.00  1190.318  678.727  678.727    0.000        0.000 1054.662 1054.662    0.000        0.000  264.001  264.001    0.000
363.00  1241.464  656.024  656.024    0.000        0.000 1074.160 1074.160    0.000        0.000  304.616  304.616    0.000
364.00  1191.576  635.827  635.827    0.000       20.925  920.916  920.916    0.000        0.000  223.385  223.385    0.000
365.00  1185.249  704.060  704.060    0.000        9.511  861.590  861.590    0.000        0.000  172.616  172.616    0.000
366.00  1283.293  615.702  615.702    0.000        0.000  938.240  938.240    0.000        0.000  142.154  142.154    0.000
367.00  1179.100  647.626  647.626    0.000       17.121  897.905  897.905    0.000        0.000  233.237  233.237    0.000
368.00  1238.709  673.931  673.931    0.000       15.218  913.035  913.035    0.000        0.000  203.078  203.078    0.000
369.00  1151.758  630.481  630.481    0.000        1.902  832.285  832.285    0.000        0.000  162.462  132.000   30.462
370.00  1227.520  747.780  747.780    0.000       22.828 1028.345 1028.345    0.000        0.000  203.078  203.078    0.000
371.00  1034.091  718.083  718.083    0.000       11.414  766.302  766.302    0.000        0.000  142.154  142.154    0.000
372.00  1293.474  679.443  679.443    0.000       30.437 1028.594 1028.594    0.000        0.000   91.385   91.385    0.000
373.00  1130.416  698.000  698.000    0.000        0.000  920.131  920.131    0.000        0.000   71.077   71.077    0.000
374.00  1128.304  703.259  703.259    0.000        1.902  875.868  875.868    0.000        0.000  162.462  162.462    0.000
375.00  1266.817  646.900  646.900    0.000        0.000  805.338  805.338    0.000        0.000  324.823  324.823    0.000
376.00  1235.850  623.252  623.252    0.000       26.632  875.502  875.502    0.000        0.000  384.033  384.033    0.000
377.00  1244.760  593.085  593.085    0.000        9.511  883.678  883.678    0.000        0.000  375.089  375.089    0.000
378.00  1213.292  600.833  600.833    0.000        0.000  942.515  942.515    0.000        0.000  406.054  406.054    0.000
379.00  1246.802  515.377  515.377    0.000        0.000  905.047  905.047    0.000        0.000  152.308  152.308    0.000
380.00  1077.414  735.512  735.512    0.000        3.805  940.477  940.477    0.000        0.000  223.385  223.385    0.000
381.00  1158.690  667.541  667.541    0.000        0.000  925.280  925.280    0.000        0.000  233.539  233.539    0.000
382.00  1049.955  786.002  786.002    0.000        0.000 1007.424 1007.424    0.000        0.000  253.847  253.847    0.000
383.00  1202.529  666.893  666.893    0.000        0.000 1103.996 1103.996    0.000        0.000  233.438  233.438    0.000
384.00  1263.934  625.866  625.866    0.000        7.609 1075.416 1075.416    0.000        0.000  324.823  324.823    0.000
385.00  1254.827  642.056  642.056    0.000       30.437 1009.419 1009.419    0.000        0.000  264.001  264.001    0.000
386.00  1223.417  650.760  650.760    0.000       31.474  990.514  990.514    0.000        0.000  142.154  142.154    0.000
387.00  1255.888  668.164  668.164    0.000       43.364 1001.015 1001.015    0.000        0.000  182.568  182.568    0.000
388.00  1147.954  662.670  662.670    0.000       11.414  972.817  972.817    0.000        0.000  253.847  253.847    0.000
389.00  1255.139  621.072  621.072    0.000        9.511 1029.195 1029.195    0.000        0.000  314.569  314.569    0.000
390.00  1167.954  639.650  639.650    0.000       13.316 1003.687 1003.687    0.000        0.000  172.616  172.616    0.000
391.00  1225.064  649.524  649.524    0.000       11.414 1091.966 1091.966    0.000        0.000  162.462  162.462    0.000
392.00  1332.941  616.968  616.968    0.000        9.511 1022.711 1022.711    0.000        0.000  142.154  142.154    0.000
393.00  1261.613  701.015  701.015    0.000        3.805 1144.192 1144.192    0.000        0.000  223.385  213.231   10.154
394.00  1117.851  666.958  666.958    0.000        5.707 1090.235 1090.235    0.000        0.000  172.616  172.616    0.000
395.00  1186.046  674.177  674.177    0.000       38.046  953.506  953.506    0.000        0.000  192.924  192.924    0.000
396.00  1219.906  639.370  639.370    0.000       11.414 1070.272 1070.272    0.000        0.000  213.131  213.131    0.000
397.00  1221.257  691.946  691.946    0.000        5.707 1048.923 1048.923    0.000        0.000  172.616  172.616    0.000
398.00  1160.164  718.363  718.363    0.000        0.000 1000.528 1000.528    0.000        0.000  213.231  213.231    0.000
399.00  1182.725  602.583  602.583    0.000       11.414  982.031  980.129    1.902        0.000  182.770  182.770    0.000
400.00  1187.913  637.258  637.258    0.000        0.000  961.876  961.876    0.000        0.000  172.314  172.314    0.000
401.00   993.720  790.900  790.900    0.000        1.902 1039.216 1039.216    0.000        0.000  223.184  223.184    0.000
402.00  1010.347  823.604  823.604    0.000        0.000 1031.050 1031.050    0.000        0.000  182.770  182.770    0.000
403.00   998.599  784.125  784.125    0.000        5.707 1040.171 1040.171    0.000        0.000  132.000  132.000    0.000
404.00  1054.824  760.791  760.791    0.000        0.000 1049.429 1049.429    0.000        0.000  162.462  162.462    0.000
405.00  1007.672  760.966  760.966    0.000        0.000 1002.869 1002.869    0.000        0.000  172.616  172.616    0.000
406.00  1212.878  743.876  743.876    0.000        3.805 1061.583 1061.583    0.000        0.000  264.001  264.001    0.000
407.00  1015.080  841.086  841.086    0.000       19.023  944.290  944.290    0.000        0.000  223.385  223.385    0.000
408.00   997.878  766.565  766.565    0.000        0.000  870.712  870.712    0.000        0.000  132.000  132.000    0.000
409.00  1058.107  847.222  847.222    0.000       15.218  905.551  905.551    0.000        0.000  203.078  203.078    0.000
410.00  1223.522  671.104  671.104    0.000       11.414 1047.268 1047.268    0.000        0.000  192.924  192.924    0.000
411.00  1107.376  712.203  712.203    0.000        0.000 1015.320 1015.320    0.000        0.000  101.539   71.077   30.462
412.00  1006.922  706.636  706.636    0.000        1.902  927.556  927.556    0.000        0.000  213.231  213.231    0.000
413.00  1072.471  648.694  648.694    0.000        0.000  883.331  883.331    0.000        0.000  121.847  121.847    0.000
414.00  1088.059  642.952  642.952    0.000        0.000 1009.431 1009.431    0.000        0.000   71.077   71.077    0.000
415.00  1018.951  631.022  631.022    0.000        0.000  961.757  961.757    0.000        0.000   71.077   71.077    0.000
416.00  1117.936  639.848  639.848    0.000        5.707  858.683  858.683    0.000        0.000  101.539  101.539    0.000
417.00  1003.236  721.066  721.066    0.000       22.828  981.417  981.417    0.000        0.000  101.539  101.539    0.000
418.00   907.588  833.954  833.954    0.000       17.121 1002.738 1002.738    0.000        0.000   71.077   71.077    0.000
419.00  1086.309  754.619  754.619    0.000        0.000 1025.865 1025.865    0.000        0.000   91.385   91.385    0.000
420.00  1255.677  663.948  663.948    0.000        9.511 1029.757 1029.757    0.000        0.000  253.847  253.847    0.000
421.00  1190.003  603.268  603.268    0.000        7.609 1043.783 1043.783    0.000        0.000  233.539  233.539    0.000
422.00  1327.172  568.650  568.650    0.000       47.340 1014.035 1014.035    0.000        0.000  182.770  182.770    0.000
423.00  1095.263  654.246  654.246    0.000       22.828 1015.103 1015.103    0.000        0.000  253.847  253.847    0.000
424.00  1108.261  631.296  631.296    0.000       13.316  986.350  986.350    0.000        0.000  253.847  253.847    0.000
425.00  1046.469  680.805  680.805    0.000        1.902 1086.477 1086.477    0.000        0.000  223.385  223.385    0.000
426.00  1068.682  655.341  655.341    0.000        7.609  840.568  840.568    0.000        0.000  111.693  111.693    0.000
427.00  1054.917  658.158  658.158    0.000        5.707  964.690  964.690    0.000        0.000  142.154  142.154    0.000
428.00  1109.446  649.624  649.624    0.000        5.707  829.508  829.508    0.000        0.000  101.539  101.539    0.000
429.00  1162.320  618.562  618.562    0.000        0.000  905.394  905.394    0.000        0.000   50.769   50.769    0.000
430.00  1162.411  697.090  697.090    0.000        1.902  844.375  844.375    0.000        0.000  152.107  152.107    0.000
431.00  1132.842  687.384  687.384    0.000       24.730  960.504  960.504    0.000        0.000  233.539  233.539    0.000
432.00  1129.990  697.641  697.641    0.000       20.925  932.063  932.063    0.000        0.000  223.385  223.385    0.000
433.00  1036.849  742.626  742.626    0.000       20.925  956.183  956.183    0.000        0.000  304.616  304.616    0.000
434.00   990.055  724.788  724.788    0.000        0.000  853.710  853.710    0.000        0.000  182.770  182.770    0.000
435.00  1053.131  773.281  773.281    0.000        7.609 1017.003 1017.003    0.000        0.000  233.539  233.539    0.000
436.00  1075.396  744.243  744.243    0.000       34.241  985.098  985.098    0.000        0.000  162.462  162.462    0.000
437.00  1025.653  777.019  777.019    0.000       20.925  996.341  996.341    0.000        0.000  294.463  294.463    0.000
438.00   978.126  811.232  811.232    0.000        1.902 1087.382 1087.382    0.000        0.000  141.953  141.953    0.000
439.00   995.540  870.508  870.508    0.000        3.805 1063.138 1063.138    0.000        0.000  182.770  182.770    0.000
440.00  1089.695  693.997  693.997    0.000        0.000  953.728  953.728    0.000        0.000  233.136  233.136    0.000
441.00  1113.696  713.047  713.047    0.000        5.707  900.492  900.492    0.000        0.000   20.308   20.308    0.000
442.00   981.081  786.623  786.623    0.000        0.000 1159.253 1159.253    0.000        0.000  233.338  233.338    0.000
443.00  1101.141  744.950  744.950    0.000        0.000 1085.605 1085.605    0.000        0.000  111.189  111.189    0.000
444.00  1060.559  726.924  726.924    0.000        0.000 1056.020 1056.020    0.000        0.000  131.900  131.900    0.000
445.00  1006.976  742.158  742.158    0.000        0.000 1022.665 1022.665    0.000        0.000   50.669   50.669    0.000
446.00  1082.294  733.199  733.199    0.000        0.000 1154.775 1154.775    0.000        0.000  131.698  131.698    0.000
447.00  1033.820  729.475  729.475    0.000        0.000 1044.690 1044.690    0.000        0.000   50.166   50.166    0.000
448.00  1064.116  723.502  723.502    0.000        7.609 1099.497 1099.497    0.000        0.000  264.001  264.001    0.000
449.00   942.888  759.649  759.649    0.000       11.414  984.966  984.966    0.000        0.000  111.693  111.693    0.000
450.00  1023.450  797.789  797.789    0.000        5.707 1108.959 1108.959    0.000        0.000  121.847  121.847    0.000
451.00   941.086  850.378  850.378    0.000        0.000 1051.678 1051.678    0.000        0.000   60.923   60.923    0.000
452.00  1031.015  782.375  782.375    0.000        0.000 1075.324 1075.324    0.000        0.000  172.616  172.616    0.000
453.00   968.872  838.363  838.363    0.000        1.902  957.906  957.906    0.000        0.000    0.000    0.000    0.000
454.00  1075.493  767.933  767.933    0.000        5.707 1105.721 1105.721    0.000        0.000  132.000  132.000    0.000
455.00   950.468  849.790  849.790    0.000        5.707 1057.858 1057.858    0.000        0.000   60.822   60.822    0.000
456.00   998.577  776.566  776.566    0.000        0.000  963.612  963.612    0.000        0.000   60.923   60.923    0.000
457.00  1027.018  809.898  809.898    0.000        0.000  939.483  939.483    0.000        0.000   70.976   70.976    0.000
458.00   987.505  778.919  778.919    0.000        0.000  977.145  977.145    0.000        0.000   20.308   20.308    0.000
459.00  1100.052  721.134  721.134    0.000        0.000  957.083  957.083    0.000        0.000   50.769   50.769    0.000
460.00  1108.411  700.565  700.565    0.000        0.000 1081.083 1081.083    0.000        0.000   50.769   50.769    0.000
461.00  1112.363  658.486  658.486    0.000        0.000 1020.038 1020.038    0.000        0.000  132.000  132.000    0.000
462.00  1013.937  720.797  720.797    0.000        0.000 1008.150 1008.150    0.000        0.000  121.847  121.847    0.000
463.00   995.575  725.410  725.410    0.000        0.000  964.956  964.956    0.000        0.000  142.154  142.154    0.000
464.00   931.905  757.304  757.304    0.000        0.000  958.047  958.047    0.000        0.000  132.000  132.000    0.000
465.00  1109.156  775.153  775.153    0.000        0.000 1003.526 1003.526    0.000        0.000  142.154  142.154    0.000
466.00  1025.082  733.344  733.344    0.000        0.000  935.173  935.173    0.000        0.000   91.385   91.385    0.000
467.00  1036.427  732.273  732.273    0.000        0.000 1028.041 1028.041    0.000        0.000   91.385   91.385    0.000
468.00  1086.729  747.868  747.868    0.000        7.609 1048.617 1048.617    0.000        0.000  152.308  152.308    0.000
469.00  1032.874  755.090  755.090    0.000        1.902  947.062  947.062    0.000        0.000   91.385   91.385    0.000
470.00  1064.173  771.730  771.730    0.000        0.000 1011.350 1011.350    0.000        0.000   71.077   71.077    0.000
471.00  1109.260  740.742  740.742    0.000        1.902 1087.956 1087.956    0.000        0.000   60.822   60.822    0.000
472.00  1145.898  635.449  635.449    0.000        0.000  992.061  992.061    0.000        0.000   81.231   81.231    0.000
473.00  1106.586  699.002  699.002    0.000        0.000 1082.854 1082.854    0.000        0.000   60.822   60.822    0.000
474.00  1119.708  656.255  656.255    0.000        0.000 1096.395 1096.395    0.000        0.000   81.231   81.231    0.000
475.00  1119.591  626.229  626.229    0.000        0.000 1018.095 1018.095    0.000        0.000  213.231  213.231    0.000
476.00  1068.229  654.874  654.874    0.000        0.000  926.443  926.443    0.000        0.000   81.231   81.231    0.000
477.00  1190.123  645.822  645.822    0.000        0.000 1098.495 1098.495    0.000        0.000   81.231   81.231    0.000
478.00  1086.808  655.439  655.439    0.000        0.000  999.105  999.105    0.000        0.000   71.077   71.077    0.000
479.00  1137.163  692.491  692.491    0.000       13.316  922.458  922.458    0.000        0.000  223.385  223.385    0.000
480.00  1163.555  677.877  677.877    0.000        5.707 1093.231 1093.231    0.000        0.000   71.077   71.077    0.000
481.00  1030.647  648.052  648.052    0.000       17.121  962.015  962.015    0.000        0.000   20.308   20.308    0.000
482.00  1034.597  707.901  707.901    0.000        3.805  993.449  993.449    0.000        0.000   71.077   71.077    0.000
483.00  1011.348  697.978  697.978    0.000        0.000  965.392  965.392    0.000        0.000   30.462   30.462    0.000
484.00   991.151  733.021  733.021    0.000        1.902  935.741  935.741    0.000        0.000   10.154   10.154    0.000
485.00  1111.363  753.892  753.892    0.000        0.000 1123.325 1123.325    0.000        0.000   71.077   71.077    0.000
486.00  1111.124  661.113  661.113    0.000        0.000 1025.960 1025.960    0.000        0.000    0.000    0.000    0.000
487.00  1177.781  657.068  657.068    0.000        0.000  975.383  975.383    0.000        0.000   50.769   50.769    0.000
488.00  1063.394  653.896  653.896    0.000        3.805 1030.119 1030.119    0.000        0.000   91.385   91.385    0.000
489.00  1097.684  633.665  633.665    0.000        0.000  917.184  917.184    0.000        0.000   20.308   20.308    0.000
490.00  1112.029  584.736  584.736    0.000        0.000  924.220  924.220    0.000        0.000   20.308   20.308    0.000
491.00  1085.469  705.271  705.271    0.000       11.414  858.307  858.307    0.000        0.000   30.462   30.462    0.000
492.00  1260.198  590.146  590.146    0.000       17.121 1049.006 1049.006    0.000        0.000   50.769   50.769    0.000
493.00  1188.671  670.927  670.927    0.000       60.874 1134.777 1134.777    0.000        0.000  213.231  213.231    0.000
494.00  1247.469  581.037  581.037    0.000        0.000 1071.789 1071.789    0.000        0.000   50.769   50.769    0.000
495.00  1270.111  543.558  543.558    0.000        0.000  925.784  925.784    0.000        0.000   30.462   30.462    0.000
496.00  1068.654  686.108  686.108    0.000        0.000 1085.624 1085.624    0.000        0.000   20.308   20.308    0.000
497.00   955.162  797.403  797.403    0.000        0.000  984.292  984.292    0.000        0.000    0.000    0.000    0.000
498.00  1084.671  694.608  694.608    0.000        0.000  884.373  884.373    0.000        0.000   10.154   10.154    0.000
499.00  1070.045  684.759  684.759    0.000        0.000  866.705  866.705    0.000        0.000   91.385   91.385    0.000
500.00  1195.799  746.806  746.806    0.000        0.000  896.731  896.731    0.000        0.000   20.308   20.308    0.000
501.00  1100.876  750.372  750.372    0.000        0.000  979.485  968.071   11.414        0.000  132.000  132.000    0.000
502.00  1077.106  698.804  698.804    0.000        3.805 1067.031 1067.031    0.000        0.000  172.616  142.154   30.462
503.00  1070.807  701.478  701.478    0.000        1.902 1032.387 1032.387    0.000        0.000    0.000    0.000    0.000
504.00  1112.070  695.826  695.826    0.000        0.000 1055.311 1053.408    1.902        0.000    0.000    0.000    0.000
505.00  1163.373  716.188  716.188    0.000        7.609  964.651  887.613   77.038        0.000   60.923   60.923    0.000
506.00  1145.281  666.988  666.988    0.000        0.000  956.531  924.278   32.252        0.000   30.462    0.000   30.462
507.00   973.584  751.962  751.962    0.000        0.000 1007.238 1007.238    0.000        0.000    0.000    0.000    0.000
508.00  1010.273  871.238  871.238    0.000        7.609 1021.455  985.311   36.144        0.000  132.000  111.693   20.308
509.00   987.859  730.791  730.791    0.000        0.000  998.523  998.523    0.000        0.000    0.000    0.000    0.000
510.00  1087.130  788.139  788.139    0.000       13.316  980.648  980.648    0.000        0.000   50.769   50.769    0.000
511.00  1010.314  727.283  727.283    0.000        0.000  925.449  925.449    0.000        0.000   40.616   40.616    0.000
512.00  1150.119  730.586  730.586    0.000       20.925 1044.601 1044.601    0.000        0.000   60.923   60.923    0.000
513.00  1068.083  753.358  753.358    0.000        0.000 1007.208 1007.208    0.000        0.000  101.539  101.539    0.000
514.00  1052.370  705.324  705.324    0.000        7.609 1027.687 1010.653   17.034        0.000  142.154   91.385   50.769
515.00  1122.783  691.685  691.685    0.000        0.000 1060.927 1060.927    0.000        0.000   50.769   40.616   10.154
516.00  1164.942  725.107  725.107    0.000        0.000 1007.664 1007.664    0.000        0.000  132.000  132.000    0.000
517.00  1141.352  597.692  597.692    0.000        5.707 1021.998 1021.998    0.000        0.000  132.000  132.000    0.000
518.00  1162.215  695.516  695.516    0.000        0.000 1140.509 1140.509    0.000        0.000  121.847  121.847    0.000
519.00  1169.222  704.524  704.524    0.000        3.805 1156.750 1156.750    0.000        0.000  132.000  132.000    0.000
520.00  1168.866  773.439  773.439    0.000        1.902 1084.430 1084.430    0.000        0.000   30.462   30.462    0.000
521.00  1210.381  797.091  797.091    0.000        7.609 1070.900 1070.900    0.000        0.000  111.693  111.693    0.000
522.00  1182.322  811.375  811.375    0.000       24.730 1064.849 1064.849    0.000        0.000  253.847  253.847    0.000
523.00  1183.114  735.933  735.933    0.000        0.000 1098.173 1098.173    0.000        0.000  142.154  142.154    0.000
524.00  1186.338  681.754  681.754    0.000        0.000 1017.115 1017.115    0.000        0.000  182.669  182.669    0.000
525.00  1270.849  693.101  693.101    0.000        0.000 1093.554 1093.554    0.000        0.000  223.385  223.385    0.000
526.00  1252.583  684.358  684.358    0.000        0.000 1060.174 1060.174    0.000        0.000   91.385   91.385    0.000
527.00  1254.970  606.232  606.232    0.000        0.000 1178.550 1178.550    0.000        0.000  192.924   10.154  182.770
528.00  1198.369  614.797  614.797    0.000        0.000 1069.293 1069.293    0.000        0.000   81.231   81.231    0.000
529.00  1267.325  560.093  560.093    0.000        0.000 1057.229 1057.229    0.000        0.000  132.000  132.000    0.000
530.00  1246.568  652.659  652.659    0.000        0.000 1127.270 1127.270    0.000        0.000  152.308  152.308    0.000
531.00  1206.306  628.784  628.784    0.000        0.000 1082.945 1082.945    0.000        0.000  142.154  142.154    0.000
532.00  1222.465  631.515  631.515    0.000        0.000 1018.271 1018.271    0.000        0.000  192.924  192.924    0.000
533.00  1239.132  681.196  681.196    0.000        3.805 1041.187 1041.187    0.000        0.000  162.462  162.462    0.000
534.00  1235.246  699.334  699.334    0.000        0.000 1135.950 1135.950    0.000        0.000  182.770  182.770    0.000
535.00  1021.574  750.640  750.640    0.000        0.000 1080.880 1080.880    0.000        0.000  121.847  121.847    0.000
536.00  1111.764  719.117  719.117    0.000        3.805 1199.997 1199.997    0.000        0.000  192.924  192.924    0.000
537.00  1036.105  711.529  711.529    0.000        0.000 1111.230 1111.230    0.000        0.000   40.616   40.616    0.000
538.00  1163.577  659.329  659.329    0.000        0.000 1245.382 1245.382    0.000        0.000   81.231   81.231    0.000
539.00  1081.938  780.432  780.432    0.000       13.316 1175.480 1175.480    0.000        0.000  101.539  101.539    0.000
540.00  1187.399  705.932  705.932    0.000        1.902 1214.948 1214.948    0.000        0.000   71.077   71.077    0.000
541.00  1208.932  680.074  680.074    0.000       24.730 1202.409 1202.409    0.000        0.000  162.462  162.462    0.000
542.00  1108.491  704.612  704.612    0.000       26.632 1110.837 1110.837    0.000        0.000   91.385   91.385    0.000
543.00  1147.585  758.515  758.515    0.000       11.414 1114.897 1114.897    0.000        0.000  111.693  111.693    0.000
544.00  1227.013  688.844  688.844    0.000        0.000 1100.250 1100.250    0.000        0.000  121.847  121.847    0.000
545.00  1224.922  686.473  686.473    0.000        1.902 1236.997 1236.997    0.000        0.000  192.924  192.924    0.000
546.00  1270.657  651.109  651.109    0.000        0.000 1117.929 1117.929    0.000        0.000   81.231   81.231    0.000
547.00  1165.615  677.141  677.141    0.000        0.000 1132.022 1132.022    0.000        0.000  121.847  121.847    0.000
548.00  1103.264  816.419  816.419    0.000        0.000 1134.489 1134.489    0.000        0.000   71.077   71.077    0.000
549.00  1203.369  687.980  687.980    0.000       15.218 1086.969 1086.969    0.000        0.000  182.568  182.568    0.000
550.00  1206.759  715.903  715.903    0.000        1.902 1108.808 1108.808    0.000        0.000  101.539  101.539    0.000
551.00  1277.059  655.517  655.517    0.000       17.121 1088.665 1088.665    0.000        0.000  111.693   40.616   71.077
552.00  1139.683  800.636  800.636    0.000        0.000 1051.396 1051.396    0.000        0.000   71.077   71.077    0.000
553.00  1156.033  723.149  723.149    0.000        0.000 1093.023 1093.023    0.000        0.000   81.231    0.000   81.231
554.00  1143.862  770.652  770.652    0.000        1.902 1094.062 1094.062    0.000        0.000  162.462  162.462    0.000
555.00  1302.286  677.429  677.429    0.000        3.805 1107.938 1107.938    0.000        0.000  192.924  192.924    0.000
556.00  1272.833  635.264  635.264    0.000        0.000 1022.472 1022.472    0.000        0.000  101.539  101.539    0.000
557.00  1300.590  646.419  646.419    0.000       15.218 1043.957 1043.957    0.000        0.000  142.154  142.154    0.000
558.00  1296.486  581.545  581.545    0.000        0.000 1110.751 1110.751    0.000        0.000  182.770  182.770    0.000
559.00  1257.704  710.430  710.430    0.000        3.805 1105.571 1105.571    0.000        0.000  111.693  111.693    0.000
560.00  1170.992  672.861  672.861    0.000        0.000  999.686  999.686    0.000        0.000  121.847  121.847    0.000
561.00  1215.359  727.647  727.647    0.000        1.902 1048.409 1048.409    0.000        0.000   71.077   71.077    0.000
562.00  1342.570  638.182  638.182    0.000        5.707 1062.469  998.356   64.113        0.000  152.308  101.539   50.769
563.00  1283.009  631.236  631.236    0.000        0.000  958.837  953.130    5.707        0.000  121.847  101.539   20.308
564.00  1149.790  737.956  737.956    0.000        7.609 1101.498 1025.667   75.831        0.000   60.923   60.923    0.000
565.00  1165.664  771.026  771.026    0.000        5.707 1016.673 1016.673    0.000        0.000  111.693   50.769   60.923
566.00  1046.642  730.164  730.164    0.000        0.000  945.078  945.078    0.000        0.000   60.923   60.923    0.000
567.00  1115.061  742.690  742.690    0.000        0.000 1087.573 1087.573    0.000        0.000  162.361  121.746   40.616
568.00  1065.567  798.200  798.200    0.000        0.000 1165.446 1165.446    0.000        0.000   81.231   81.231    0.000
569.00  1102.307  752.181  752.181    0.000        0.000 1146.719 1146.719    0.000        0.000   91.385   91.385    0.000
570.00  1224.432  668.801  668.801    0.000        7.609 1087.372 1087.372    0.000        0.000   20.308   20.308    0.000
571.00  1015.023  768.020  768.020    0.000        0.000  982.271  982.271    0.000        0.000   30.462   30.462    0.000
572.00  1055.547  754.756  754.756    0.000       19.023 1041.370 1041.370    0.000        0.000   91.385   91.385    0.000
573.00  1120.732  679.170  679.170    0.000        0.000 1118.413 1118.413    0.000        0.000   81.231   81.231    0.000
574.00  1085.105  723.564  723.564    0.000        0.000 1017.318 1017.318    0.000        0.000   60.923   40.616   20.308
575.00  1047.794  711.594  711.594    0.000        0.000 1020.774 1020.774    0.000        0.000   81.231   30.462   50.769
576.00   992.244  787.296  787.296    0.000        0.000 1006.286 1006.286    0.000        0.000   10.154   10.154    0.000
577.00  1130.551  722.915  722.915    0.000        0.000 1161.938 1161.938    0.000        0.000   81.231   81.231    0.000
578.00  1072.939  726.401  726.401    0.000        0.000  992.892  992.892    0.000        0.000   50.769   50.769    0.000
579.00  1198.295  661.671  661.671    0.000        0.000 1120.654 1120.654    0.000        0.000   71.077   71.077    0.000
580.00  1071.995  699.696  699.696    0.000        0.000 1100.070 1100.070    0.000        0.000   50.769   50.769    0.000
581.00  1180.071  690.682  690.682    0.000        0.000 1152.896 1139.580   13.316        0.000  192.823   10.053  182.770
582.00  1137.244  668.621  668.621    0.000        0.000 1040.851 1040.851    0.000        0.000   91.385   30.462   60.923
583.00  1043.186  680.203  680.203    0.000       20.925 1108.367 1108.367    0.000        0.000   91.284   40.515   50.769
584.00  1032.719  667.637  667.637    0.000        5.707 1123.204 1123.204    0.000        0.000  101.539   60.923   40.616
585.00  1065.654  620.334  620.334    0.000        0.000  978.889  978.889    0.000        0.000   71.077   71.077    0.000
586.00  1068.739  604.754  604.754    0.000        0.000  989.260  989.260    0.000        0.000   50.769   50.769    0.000
587.00  1038.088  646.817  646.817    0.000        0.000  956.873  956.873    0.000        0.000  101.438   40.515   60.923
588.00  1126.210  606.532  606.532    0.000        0.000 1020.734 1020.734    0.000        0.000   81.231   81.231    0.000
589.00  1041.217  679.766  679.766    0.000        7.609  980.006  980.006    0.000        0.000   50.769    0.000   50.769
590.00  1068.709  701.183  701.183    0.000        0.000 1036.780 1036.780    0.000        0.000   50.769   10.154   40.616
591.00  1055.400  687.303  687.303    0.000        1.902 1064.186 1060.382    3.805        0.000   40.616   10.154   30.462
592.00  1124.852  679.825  679.825    0.000       20.838 1116.578 1116.578    0.000        0.000   71.077   60.923   10.154
593.00  1127.813  723.304  723.304    0.000        1.902 1104.780 1104.780    0.000        0.000   50.769   50.769    0.000
594.00  1142.634  679.336  679.336    0.000        0.000 1037.636 1037.636    0.000        0.000  182.165   60.923  121.242
595.00  1091.018  712.575  712.575    0.000        7.609 1052.084 1052.084    0.000        0.000  182.467   71.077  111.390
596.00  1116.822  680.182  680.182    0.000       16.729 1132.793 1132.793    0.000        0.000  111.290   30.462   80.828
597.00  1227.107  631.289  631.289    0.000       11.414 1165.132 1165.132    0.000        0.000  273.349  101.539  171.810
598.00  1042.173  720.017  720.017    0.000        0.000 1119.219 1119.219    0.000        0.000  243.088  132.000  111.088
599.00  1170.708  669.760  669.760    0.000        7.609 1134.401 1134.401    0.000        0.000  344.728  132.000  212.728
600.00  1140.642  664.468  664.468    0.000        0.000  992.376  992.376    0.000        0.000  243.189   71.077  172.112
601.00  1028.935  698.566  698.566    0.000        0.000 1140.588 1140.588    0.000        0.000   71.077   40.616   30.462
602.00  1085.809  681.626  681.626    0.000        3.805 1038.339 1007.989   30.350        0.000   71.077    0.000   71.077
603.00  1099.718  704.677  704.677    0.000        0.000 1127.311 1115.898   11.414        0.000   60.923   10.154   50.769
604.00  1074.080  688.305  688.305    0.000        3.805 1128.787 1121.264    7.522        0.000   40.616    0.000   40.616
605.00   979.716  699.435  699.435    0.000        0.000 1120.053 1106.737   13.316        0.000  394.893   91.183  303.709
606.00  1026.448  688.069  688.069    0.000        0.000 1125.757 1099.125   26.632        0.000  263.195   30.462  232.733
607.00  1050.252  687.385  687.385    0.000        0.000 1057.229 1042.011   15.218        0.000  263.497   20.308  243.189
608.00  1113.800  699.495  699.495    0.000        0.000 1148.247 1079.807   68.439        0.000  415.604  101.539  314.065
609.00  1083.348  728.004  728.004    0.000        0.000 1154.985 1153.083    1.902        0.000  314.065   91.284  222.781
610.00  1230.292  642.138  642.138    0.000       11.153 1155.939 1131.209   24.730        0.000  517.142  162.462  354.680
611.00  1122.332  616.340  616.340    0.000        1.859 1041.624 1039.722    1.902        0.000  272.845   70.976  201.868
612.00  1128.279  735.920  735.920    0.000        0.000 1124.161 1101.334   22.828        0.000  425.354  142.154  283.200
613.00  1044.616  713.163  713.163    0.000        1.902 1139.285 1139.285    0.000        0.000  405.651  121.847  283.805
614.00  1091.342  681.677  670.264   11.414       11.414 1165.793 1007.087  158.706        0.000  355.184   91.385  263.799
615.00  1008.254  716.186  716.186    0.000        0.000 1191.428 1049.451  141.977        0.000   50.669   30.462   20.207
616.00  1097.130  702.671  702.671    0.000        0.000 1166.221 1063.975  102.246        0.000  344.224   10.154  334.070
617.00  1065.890  697.606  697.606    0.000        7.609 1207.252 1125.845   81.407        0.000  456.018   71.077  384.940
618.00  1049.547  629.774  629.774    0.000        0.000 1128.955 1100.420   28.535        0.000  395.094  101.539  293.555
619.00  1129.027  658.468  646.631   11.836        0.000 1212.959 1133.367   79.592        0.000  374.988   71.077  303.911
620.00  1092.752  743.799  743.799    0.000        0.000 1195.582 1110.544   85.038        0.000  324.622   71.077  253.545
621.00   999.616  790.626  790.626    0.000        3.805 1121.345 1121.345    0.000        0.000  283.805   50.769  233.035
622.00   942.553  767.303  767.303    0.000        1.902 1199.860 1199.860    0.000        0.000  253.343   50.769  202.574
623.00  1112.067  746.459  746.459    0.000       15.218 1124.156 1124.156    0.000        0.000  304.012  304.012    0.000
624.00   976.911  757.858  757.858    0.000        0.000 1156.668 1156.668    0.000        0.000  263.295  202.876   60.419
625.00   963.001  777.226  777.226    0.000        3.805 1112.572 1112.572    0.000        0.000   20.308   20.308    0.000
626.00  1143.600  686.629  686.629    0.000        3.805 1179.372 1167.958   11.414        0.000  142.154   10.154  132.000
627.00  1082.955  788.536  788.536    0.000        0.000 1198.306 1198.306    0.000        0.000  304.112   50.769  253.343
628.00  1093.327  754.150  754.150    0.000       13.316 1232.456 1232.456    0.000        0.000  324.219   60.923  263.295
629.00  1225.067  688.606  688.606    0.000        0.000 1229.914 1229.914    0.000        0.000  344.728  344.728    0.000
630.00  1184.367  669.840  669.840    0.000        0.000 1262.034 1262.034    0.000        0.000  354.781  172.616  182.165
631.00  1148.521  748.286  748.286    0.000        0.000 1165.664 1165.664    0.000        0.000  455.917  294.160  161.757
632.00  1125.627  771.510  771.510    0.000       15.218 1326.758 1326.758    0.000        0.000  770.989  598.575  172.414
633.00  1182.619  698.852  698.852    0.000        5.707 1246.120 1246.120    0.000        0.000  516.739  262.892  253.847
634.00  1229.010  710.829  710.829    0.000       19.023 1274.209 1274.209    0.000        0.000  597.970  304.314  293.656
635.00  1107.524  796.405  796.405    0.000        0.000 1229.393 1212.272   17.121        0.000  446.569  192.924  253.645
636.00  1100.080  782.628  782.628    0.000        0.000 1235.230 1233.328    1.902        0.000  445.964  233.539  212.425
637.00  1127.304  666.127  666.127    0.000       20.925 1192.639 1188.834    3.804        0.000  445.763  364.935   80.828
638.00  1118.169  724.652  724.652    0.000        3.805 1235.138 1235.138    0.000        0.000  395.497  192.823  202.674
639.00  1016.640  758.150  758.150    0.000       19.023 1211.146 1205.439    5.707        0.000  608.225  395.901  212.324
640.00  1098.788  813.839  813.839    0.000        9.294 1187.454 1187.454    0.000        0.000  374.484  142.154  232.330
641.00  1129.523  724.187  724.187    0.000        5.707 1238.336 1238.336    0.000        0.000  547.100  416.007  131.093
642.00  1023.699  752.569  752.569    0.000        1.902 1181.449 1181.449    0.000        0.000  496.835  152.308  344.526
643.00  1123.749  731.709  731.709    0.000       18.893 1341.581 1324.460   17.121        0.000  395.598  213.231  182.367
644.00  1117.940  802.891  802.891    0.000        0.000 1390.855 1390.855    0.000        0.000  284.107  233.438   50.669
645.00  1032.697  785.103  785.103    0.000        7.609 1268.643 1268.643    0.000        0.000  263.699  182.770   80.929
646.00  1112.293  708.293  708.293    0.000        1.902 1266.224 1266.224    0.000        0.000  192.823  111.693   81.130
647.00  1197.510  619.909  619.909    0.000        3.718 1258.962 1258.962    0.000        0.000  395.195  395.195    0.000
648.00  1231.262  698.407  698.407    0.000        0.000 1209.624 1209.624    0.000        0.000  294.059  263.799   30.260
649.00  1142.917  681.003  681.003    0.000        0.000 1096.446 1096.446    0.000        0.000  333.969  333.969    0.000
650.00  1270.878  656.109  656.109    0.000        1.902 1116.719 1116.719    0.000        0.000  232.834  212.627   20.207
651.00  1248.229  690.703  690.703    0.000        0.000 1090.740 1090.740    0.000        0.000  384.940  162.462  222.478
652.00  1110.749  768.919  768.919    0.000       26.632 1085.941 1084.039    1.902        0.000  324.319  162.462  161.857
653.00  1176.722  711.841  711.841    0.000        9.511 1141.284 1141.284    0.000        0.000  354.580  203.078  151.502
654.00  1162.504  715.740  715.740    0.000       16.990 1182.138 1176.431    5.707        0.000  202.574   91.385  111.189
655.00  1197.252  643.679  643.679    0.000        0.000 1000.425  977.684   22.741        0.000  293.858   50.769  243.088
656.00  1059.700  837.654  837.654    0.000        0.000 1183.735 1149.494   34.241        0.000   10.154    0.000   10.154
657.00  1050.306  761.225  761.225    0.000        0.000 1049.443 1003.788   45.655        0.000  192.319   50.769  141.550
658.00  1145.562  719.696  719.696    0.000        0.000 1039.896  982.828   57.069        0.000  182.064   81.231  100.833
659.00   993.351  785.760  785.760    0.000        0.000 1025.750 1014.467   11.283        0.000    0.000    0.000    0.000
660.00  1056.884  844.659  844.659    0.000       11.414 1125.277 1106.254   19.023        0.000  162.160   20.308  141.852
661.00   966.045  818.193  818.193    0.000        0.000 1106.947 1089.826   17.121        0.000  202.574   71.077  131.497
662.00   950.901  792.258  792.258    0.000        0.000 1090.518 1086.714    3.805        0.000   71.077   20.308   50.769
663.00   955.259  804.984  804.984    0.000        3.805 1058.359 1033.672   24.686        0.000  182.165   81.231  100.934
664.00   955.057  767.884  767.884    0.000        0.000 1077.163 1077.163    0.000        0.000  212.828  142.154   70.674
665.00  1002.095  744.302  744.302    0.000        5.707 1072.752 1034.749   38.002        0.000  354.378   30.462  323.916
666.00   979.674  760.778  760.778    0.000        3.805 1068.346 1009.461   58.884        0.000  222.982   60.923  162.059
667.00   991.290  777.458  777.458    0.000       17.121 1203.271 1131.027   72.244        0.000  213.231  111.693  101.539
668.00  1062.363  751.018  751.018    0.000       13.316 1166.091 1118.664   47.427        0.000  283.906  182.770  101.136
669.00   990.326  761.855  761.855    0.000       13.316  958.880  854.688  104.192        0.000  455.514  172.616  282.898
670.00  1035.483  774.093  774.093    0.000       19.023 1159.651 1067.047   92.604        0.000  293.757  162.462  131.295
671.00  1031.352  764.190  764.190    0.000        0.000  996.751  947.770   48.981        0.000  232.935  101.539  131.396
672.00  1014.817  746.694  746.694    0.000        1.902 1069.597 1033.583   36.013        0.000  192.722   40.616  152.107
673.00  1041.138  749.506  749.506    0.000        1.902 1024.248 1005.225   19.023        0.000  263.295   91.385  171.910
674.00   908.402  788.046  788.046    0.000       17.121 1028.618  996.670   31.948        0.000  293.656   71.077  222.579
675.00  1052.046  667.514  667.514    0.000        1.902 1093.926 1067.294   26.632        0.000  364.633   40.616  324.017
676.00  1094.954  662.887  662.887    0.000       24.730  952.511  937.292   15.218        0.000  374.585  132.000  242.584
677.00  1142.880  667.664  667.664    0.000        0.000  827.579  827.579    0.000        0.000  507.190  375.593  131.597
678.00  1193.937  608.968  608.968    0.000        0.000  946.379  946.379    0.000        0.000  649.143  467.078  182.064
679.00  1234.260  653.522  653.522    0.000        1.902 1080.741 1080.741    0.000        0.000  486.681  314.670  172.011
680.00  1045.787  726.212  726.212    0.000       20.925  950.363  950.363    0.000        0.000  202.574  111.491   91.083
681.00  1191.214  710.158  710.158    0.000        9.511 1051.132 1051.132    0.000        0.000   90.982   30.462   60.520
682.00  1109.719  704.787  704.787    0.000       19.023 1072.456 1072.456    0.000        0.000  314.065  263.598   50.467
683.00  1148.739  672.046  672.046    0.000        5.707  902.546  902.546    0.000        0.000  273.349  273.349    0.000
684.00  1075.893  728.534  728.534    0.000        0.000 1086.371 1086.371    0.000        0.000  232.733  202.574   30.159
685.00  1208.522  678.994  678.994    0.000        0.000 1056.719 1056.719    0.000        0.000  223.285  162.462   60.822
686.00  1184.679  643.584  643.584    0.000        0.000 1016.034 1016.034    0.000        0.000  263.497  263.497    0.000
687.00  1113.435  694.104  694.104    0.000        5.707 1102.072 1102.072    0.000        0.000  324.118  243.391   80.727
688.00  1161.274  711.318  711.318    0.000       15.218 1036.916 1036.916    0.000        0.000  172.011  131.597   40.414
689.00  1296.247  679.661  679.661    0.000       19.023 1084.991 1084.991    0.000        0.000  364.633  293.757   70.876
690.00  1195.983  764.994  764.994    0.000        3.805 1098.872 1098.872    0.000        0.000  344.325  334.171   10.154
691.00  1260.149  723.685  723.685    0.000        0.000  994.636  994.636    0.000        0.000  384.638  384.638    0.000
692.00  1238.922  726.578  726.578    0.000        7.609 1180.842 1180.842    0.000        0.000   91.284   71.077   20.207
693.00  1168.523  700.422  700.422    0.000        0.000 1098.350 1098.350    0.000        0.000  263.396  253.242   10.154
694.00  1208.250  796.873  796.873    0.000        1.902 1109.810 1109.810    0.000        0.000  233.136  182.467   50.669
695.00  1295.076  783.353  783.353    0.000        0.000 1095.928 1095.928    0.000        0.000  232.935   50.669  182.266
696.00  1073.776  847.059  847.059    0.000        0.000 1045.480 1045.480    0.000        0.000   40.616    0.000   40.616
697.00  1062.236  843.129  843.129    0.000        0.000 1090.224 1084.517    5.707        0.000  202.674   70.976  131.698
698.00   979.086  836.098  836.098    0.000        5.707 1064.158 1064.158    0.000        0.000  324.521  253.444   71.077
699.00   967.106  912.362  912.362    0.000       24.730 1016.768 1016.768    0.000        0.000  262.993  252.940   10.053
700.00  1080.509  833.755  833.755    0.000       19.023 1001.638 1001.638    0.000        0.000  394.993  374.686   20.308
701.00   968.348  854.967  854.967    0.000        9.511  901.507  901.507    0.000        0.000  303.508  283.402   20.106
702.00  1006.945  822.815  822.815    0.000        7.609 1020.055 1020.055    0.000        0.000   81.231   81.231    0.000
703.00  1027.312  832.218  832.218    0.000        1.902 1043.877 1043.877    0.000        0.000  132.000  111.693   20.308
704.00  1054.307  823.273  823.273    0.000        5.707 1014.869 1009.162    5.707        0.000  355.184  253.645  101.539
705.00  1079.963  779.875  779.875    0.000        0.000  989.446  902.245   87.201        0.000  273.147   81.231  191.916
706.00  1025.009  839.172  839.172    0.000        0.000 1069.298 1005.055   64.243        0.000   10.154    0.000   10.154
707.00  1126.322  741.870  741.870    0.000        0.000  993.942  965.407   28.534        0.000   40.616   30.462   10.154
708.00  1038.076  835.689  835.689    0.000        0.000 1062.682 1039.898   22.784        0.000   60.923   20.308   40.616
709.00  1105.881  808.788  808.788    0.000       24.730  983.824  907.863   75.961        0.000   20.308   10.154   10.154
710.00  1100.926  753.692  753.692    0.000       19.023  972.023  928.400   43.622        0.000   70.976   50.769   20.207
711.00  1144.109  749.850  749.850    0.000        0.000 1000.644 1000.644    0.000        0.000   40.616   10.154   30.462
712.00  1148.288  728.597  728.597    0.000        0.000 1106.785 1021.181   85.603        0.000  101.539   60.923   40.616
713.00  1013.316  838.884  838.884    0.000        1.902 1021.525  937.823   83.701        0.000  101.539  101.539    0.000
714.00  1109.676  813.648  813.648    0.000       20.925 1036.485  987.025   49.460        0.000  445.461  223.285  222.176
715.00  1095.163  858.812  858.812    0.000       19.023 1019.624 1012.015    7.609        0.000  202.775   81.231  121.544
716.00   942.263  849.371  849.371    0.000        1.902  953.994  929.264   24.730        0.000   90.881   20.308   70.573
717.00  1028.698  816.384  816.384    0.000        7.609 1025.718 1006.695   19.023        0.000   30.462   30.462    0.000
718.00  1076.582  863.076  863.076    0.000        7.609 1041.325 1041.325    0.000        0.000  172.112  121.847   50.265
719.00  1026.726  787.442  787.442    0.000        1.902 1035.708 1035.708    0.000        0.000  263.699  213.231   50.467
720.00  1179.473  688.305  688.305    0.000       32.339 1007.562 1007.562    0.000        0.000  151.905  111.693   40.212
721.00  1105.688  765.648  765.648    0.000       22.828 1070.591 1004.228   66.363        0.000  161.656   60.923  100.733
722.00  1124.089  702.898  702.898    0.000        3.805  926.887  926.887    0.000        0.000  405.047  192.924  212.123
723.00  1282.280  608.930  608.930    0.000        1.902  875.180  875.180    0.000        0.000  100.833   20.308   80.526
724.00  1076.844  768.258  768.258    0.000        0.000  955.723  955.723    0.000        0.000   81.029   50.769   30.260
725.00  1125.031  753.496  753.496    0.000       24.730  963.241  959.437    3.805        0.000   81.231   81.231    0.000
726.00  1212.900  686.121  686.121    0.000       39.948  891.856  835.135   56.721        0.000  172.616  121.847   50.769
727.00  1114.207  703.469  703.469    0.000        0.000  876.731  846.294   30.437        0.000   30.260   10.154   20.106
728.00  1170.880  734.006  734.006    0.000        5.707 1026.409  979.026   47.384        0.000  192.924  132.000   60.923
729.00  1228.183  623.965  623.965    0.000        3.805  975.130  904.919   70.211        0.000  162.462    0.000  162.462
730.00  1261.819  648.814  648.814    0.000        9.511  896.490  888.881    7.609        0.000   71.077   10.154   60.923
731.00  1080.023  756.738  756.738    0.000       15.218 1026.572  975.210   51.362        0.000  132.000    0.000  132.000
732.00  1273.145  667.703  667.703    0.000        1.902 1166.649 1094.970   71.679        0.000  293.656  141.953  151.703
733.00  1137.430  691.735  691.735    0.000        3.805 1016.810  988.275   28.535        0.000  293.858  152.308  141.550
734.00  1045.741  732.108  732.108    0.000        0.000  960.913  951.402    9.511        0.000  141.751   40.616  101.136
735.00  1010.509  790.848  790.848    0.000        0.000  993.381  970.554   22.828        0.000  131.597   10.154  121.443
736.00  1199.056  752.065  752.065    0.000        0.000 1117.078 1080.934   36.144        0.000   91.183   10.154   81.029
737.00  1145.475  735.948  735.948    0.000        0.000 1057.707 1055.805    1.902        0.000   50.769    0.000   50.769
738.00  1083.287  796.713  796.713    0.000        3.805 1021.394 1017.589    3.805        0.000  151.704    0.000  151.704
739.00  1057.896  787.429  787.429    0.000        0.000  953.562  953.562    0.000        0.000  161.857   10.053  151.804
740.00  1091.760  743.520  743.520    0.000        0.000 1050.022 1044.315    5.707        0.000  263.497    0.000  263.497
741.00  1089.569  724.313  724.313    0.000       11.414 1006.871 1006.871    0.000        0.000  212.828  101.539  111.290
742.00  1125.316  700.285  700.285    0.000        0.000 1076.175 1038.129   38.046        0.000  111.693   60.923   50.769
743.00  1120.035  774.161  773.316    0.845        0.000 1035.277  995.503   39.774        0.000  101.236   30.462   70.775
744.00  1083.087  828.761  828.761    0.000        0.000 1053.603  964.195   89.408        0.000  435.911  324.622  111.290
745.00  1077.911  791.842  791.842    0.000       20.925 1055.329 1011.576   43.753        0.000  232.935  192.722   40.212
746.00  1100.727  750.604  750.604    0.000        1.902  993.640  940.375   53.264        0.000  384.840  313.964   70.876
747.00  1130.763  784.819  784.819    0.000        0.000 1050.797 1026.067   24.730        0.000  384.739  283.402  101.337
748.00  1078.699  831.336  831.336    0.000        3.805 1057.925  991.344   66.580        0.000  436.012  304.616  131.396
749.00  1050.095  800.502  800.502    0.000        0.000  986.938  939.381   47.557        0.000  456.018  253.847  202.171
750.00  1171.256  715.964  715.964    0.000        0.000 1005.834  924.035   81.799        0.000  588.320  466.978  121.343
751.00  1037.012  851.726  851.726    0.000       20.925 1109.679 1043.229   66.450        0.000  740.225  507.392  232.834
752.00  1114.382  769.885  769.885    0.000       19.023 1089.313  998.003   91.310        0.000  456.925  375.694   81.231
753.00  1155.652  819.551  819.551    0.000        3.805 1171.246 1142.711   28.535        0.000  628.533  142.154  486.378
754.00  1123.659  836.039  836.039    0.000       22.828 1091.179 1001.771   89.408        0.000  527.800  426.261  101.539
755.00  1171.478  750.465  750.465    0.000        0.000 1109.467  957.631  151.836        0.000  314.468  192.924  121.544
756.00  1180.192  841.801  841.801    0.000        1.902 1098.485  942.714  155.771        0.000  486.681  213.231  273.449
757.00  1135.542  888.912  888.912    0.000       22.828 1251.016 1089.321  161.695        0.000  537.954  294.463  243.492
758.00  1198.077  793.386  793.386    0.000        3.805 1192.729 1034.892  157.836        0.000  629.238    0.000  629.238
759.00  1135.428  786.842  786.842    0.000        5.707 1198.169  921.184  276.986        0.000  466.373    0.000  466.373
760.00  1300.039  690.896  690.896    0.000        1.902 1159.181  863.074  296.106        0.000  476.124    0.000  476.124
761.00  1182.142  851.474  851.474    0.000       19.023 1139.471  955.644  183.827        0.000  436.214   50.769  385.444
762.00  1078.993  812.351  812.351    0.000        3.805 1126.936  984.569  142.368        0.000  192.823   71.077  121.746
763.00  1155.100  771.709  771.709    0.000        0.000 1049.152  795.071  254.082        0.000  314.468    0.000  314.468
764.00  1101.704  694.093  694.093    0.000        7.609 1010.417  883.268  127.150        0.000  446.065    0.000  446.065
765.00  1187.342  743.431  743.431    0.000        0.000 1079.200 1011.066   68.135        0.000  446.368   60.923  385.444
766.00  1172.960  725.795  725.795    0.000       20.925 1099.652 1038.779   60.874        0.000  588.723  111.693  477.031
767.00  1070.815  786.303  786.303    0.000       15.218 1071.845  997.873   73.972        0.000  516.840  213.231  303.609
768.00  1170.914  797.313  797.313    0.000        0.000 1116.245 1028.739   87.505        0.000  294.463    0.000  294.463
769.00  1229.245  797.537  797.537    0.000        0.000 1024.161 1020.356    3.805        0.000  262.993  132.000  130.993
770.00  1087.042  977.092  977.092    0.000       15.218 1116.462 1040.588   75.874        0.000  252.839  121.847  130.993
771.00  1112.411  862.296  862.296    0.000        5.707 1057.837 1025.889   31.948        0.000  243.290  111.693  131.597
772.00  1008.689  941.645  941.645    0.000        1.902 1062.287 1007.338   54.949        0.000  385.142  213.231  171.910
773.00  1149.094  802.132  802.132    0.000        3.805 1117.462 1070.078   47.383        0.000  171.810    0.000  171.810
774.00  1176.234  892.792  892.792    0.000        7.609 1112.660 1087.930   24.730        0.000  424.951  121.847  303.105
775.00  1151.204  882.860  882.860    0.000        1.902 1129.089 1129.089    0.000        0.000  262.892  111.693  151.200
776.00  1104.784  802.893  802.893    0.000        1.902 1127.362 1127.362    0.000        0.000  404.442  324.017   80.425
777.00  1109.761  910.041  910.041    0.000       28.534 1204.534 1204.534    0.000        0.000  294.362  111.693  182.669
778.00  1030.541 1028.927 1028.927    0.000        0.000 1077.603 1077.603    0.000        0.000  121.847   91.385   30.462
779.00  1117.170 1018.480 1018.480    0.000        3.805 1200.901 1200.901    0.000        0.000  243.492  101.539  141.953
780.00  1132.672  952.118  952.118    0.000       19.023 1171.854 1171.854    0.000        0.000  273.953  142.154  131.799
781.00  1060.970  963.461  963.461    0.000        0.000 1187.764 1187.764    0.000        0.000  294.463  203.078   91.385
782.00  1096.557  932.974  932.974    0.000        0.000 1131.777 1131.777    0.000        0.000  487.386  152.308  335.078
783.00  1042.904  945.490  945.490    0.000        0.000 1201.593 1201.593    0.000        0.000  385.747   70.976  314.770
784.00  1125.702  860.262  860.262    0.000        0.000 1216.857 1211.150    5.707        0.000  517.546   60.923  456.622
785.00  1085.003  873.250  873.250    0.000        0.000 1071.117  959.099  112.018        0.000  536.845   40.616  496.230
786.00  1121.360  840.260  819.829   20.431        0.000 1146.859  911.583  235.276        0.000  527.095   20.308  506.787
787.00  1106.197  922.928  900.004   22.924        0.000 1221.530 1014.180  207.350        0.000  527.296   91.385  435.911
788.00  1171.535  894.345  858.090   36.255        5.707 1270.250 1047.812  222.438        0.000  405.349    0.000  405.349
789.00  1148.539  933.464  906.621   26.844        0.000 1217.507  966.576  250.930        0.000  374.988    0.000  374.988
790.00  1182.532  876.194  876.194    0.000        7.609 1271.417 1081.665  189.753        0.000  526.490    0.000  526.490
791.00  1181.946  877.998  877.998    0.000       30.437 1313.567 1193.722  119.845        0.000  516.336   91.083  425.254
792.00  1315.797  825.910  825.910    0.000        1.902 1370.813 1279.502   91.310        0.000  649.143  121.544  527.599
793.00  1244.844  909.109  909.109    0.000        0.000 1301.120 1192.689  108.431        0.000  355.184   10.154  345.030
794.00  1098.366  924.375  924.375    0.000        0.000 1152.131 1152.131    0.000        0.000  375.089  131.900  243.189
795.00  1121.800  836.910  836.910    0.000        0.000 1117.685 1073.932   43.753        0.000  466.877   20.308  446.569
796.00  1084.874  924.669  924.669    0.000        0.000 1105.447 1050.280   55.167        0.000  324.420   71.077  253.343
797.00  1060.916  990.062  990.062    0.000        0.000 1103.979 1103.979    0.000        0.000  233.338   71.077  162.261
798.00  1054.135  995.153  995.153    0.000        0.000 1022.613 1018.808    3.805        0.000  385.747  233.539  152.207
799.00  1071.654  935.941  935.941    0.000        0.000 1111.673 1088.845   22.828        0.000  334.675  142.054  192.621
800.00  1160.089  941.837  941.837    0.000        0.000 1274.573 1249.930   24.643        0.000  639.291  354.983  284.309
801.00  1110.999  934.808  934.808    0.000       11.414 1208.995 1167.144   41.851        0.000  375.492   30.462  345.030
802.00  1206.308  879.472  879.472    0.000        0.000 1088.405 1075.089   13.316        0.000  384.940   91.385  293.555
803.00  1178.605  833.203  833.203    0.000        1.902 1171.758 1171.758    0.000        0.000  303.709   80.727  222.982
804.00  1118.760  847.837  847.837    0.000        0.000 1219.489 1181.443   38.046        0.000  374.686    0.000  374.686
805.00  1136.920  807.664  807.664    0.000        0.000 1167.094 1167.094    0.000        0.000  303.911   40.414  263.497
806.00  1116.055  861.058  861.058    0.000       13.316 1225.413 1225.413    0.000        0.000  475.519  141.348  334.171
807.00  1000.886 1014.763 1014.763    0.000        7.609 1223.038 1223.038    0.000        0.000  466.978   91.284  375.694
808.00  1152.550  895.148  895.148    0.000       19.023 1230.170 1230.170    0.000        0.000  486.580   50.769  435.811
809.00  1304.999  605.798  605.798    0.000        3.805 1097.268 1097.268    0.000        0.000  334.876  152.308  182.568
810.00  1186.857  740.802  740.802    0.000       51.362 1056.762 1056.762    0.000        0.000  446.267  132.000  314.266
811.00  1111.943  844.349  844.349    0.000        0.000 1011.540  941.286   70.255        0.000  334.272   40.616  293.656
812.00  1107.454  799.259  799.259    0.000        0.000 1118.625 1036.827   81.799        0.000  354.378   10.154  344.224
813.00  1084.185  946.574  946.574    0.000        0.000 1107.345 1103.540    3.805        0.000  404.946   50.265  354.680
814.00  1200.017  771.732  771.732    0.000        0.000 1057.097 1057.097    0.000        0.000  343.519  131.093  212.425
815.00  1101.592  866.720  866.720    0.000        0.000 1064.751 1064.751    0.000        0.000  384.840  162.261  222.579
816.00  1092.278  867.695  867.695    0.000        3.805 1033.110 1021.696   11.414        0.000  415.402  203.078  212.324
817.00  1078.399  834.933  834.933    0.000        7.609 1153.302 1153.302    0.000        0.000  385.041  132.000  253.041
818.00  1060.954  836.463  836.463    0.000        1.902 1033.805 1033.805    0.000        0.000  334.070  121.847  212.224
819.00  1111.845  864.807  864.807    0.000        7.609 1111.626 1111.626    0.000        0.000  436.012  334.876  101.136
820.00  1104.432  822.690  822.690    0.000        9.511 1007.171 1007.171    0.000        0.000  404.845  394.691   10.154
821.00  1113.781  793.608  793.608    0.000        0.000 1111.628 1111.628    0.000        0.000  385.243  283.704  101.539
822.00  1113.354  772.908  772.908    0.000        5.707 1063.808 1063.808    0.000        0.000  222.982  132.000   90.982
823.00  1159.364  797.549  797.549    0.000       36.144 1113.141 1113.141    0.000        0.000  324.118  283.603   40.515
824.00   993.027  805.978  805.978    0.000        1.902 1071.246 1071.246    0.000        0.000  324.420  223.385  101.035
825.00  1047.235  679.733  679.733    0.000        3.805 1005.925 1005.925    0.000        0.000  304.616  243.693   60.923
826.00  1040.123  815.047  815.047    0.000        3.805 1074.659 1074.659    0.000        0.000  253.242  253.242    0.000
827.00  1113.086  780.104  780.104    0.000        0.000 1043.015 1043.015    0.000        0.000  283.200  283.200    0.000
828.00  1106.459  836.566  836.566    0.000        0.000 1103.238 1103.238    0.000        0.000  284.006  284.006    0.000
829.00  1080.205  771.308  771.308    0.000        0.000 1093.642 1093.642    0.000        0.000  344.728  101.539  243.189
830.00  1304.097  677.836  677.836    0.000       34.241 1092.773 1083.262    9.511        0.000  455.816  203.078  252.738
831.00  1227.910  693.154  693.154    0.000       34.241 1092.042 1086.335    5.707        0.000  445.763  263.900  181.863
832.00  1087.059  694.196  694.196    0.000        9.511 1116.982 1056.630   60.352        0.000  425.556  233.539  192.017
833.00  1076.581  769.796  769.796    0.000       17.121 1064.547 1064.547    0.000        0.000  324.219  192.924  131.295
834.00   964.996  825.640  825.640    0.000        5.707 1076.560 1076.560    0.000        0.000  445.864  445.864    0.000
835.00   977.524  818.585  818.585    0.000       13.316 1178.206 1178.206    0.000        0.000  456.219  456.219    0.000
836.00  1004.060  799.981  799.981    0.000       15.218  997.579  997.579    0.000        0.000  304.616  304.616    0.000
837.00  1062.731  784.597  784.597    0.000       39.948 1080.194 1080.194    0.000        0.000  445.561  435.407   10.154
838.00  1105.281  773.897  773.897    0.000       22.828 1050.150 1050.150    0.000        0.000  233.237  233.237    0.000
839.00  1143.415  748.619  748.619    0.000        0.000  970.468  970.468    0.000        0.000  243.088  243.088    0.000
840.00  1014.262  786.009  786.009    0.000        0.000 1051.533 1051.533    0.000        0.000  293.656  293.656    0.000
841.00  1126.789  745.797  745.797    0.000       13.316 1028.444 1028.444    0.000        0.000  344.022  344.022    0.000
842.00   925.974  800.424  800.424    0.000        9.511 1008.862 1008.862    0.000        0.000  283.704  283.704    0.000
843.00   950.457  795.896  795.896    0.000        0.000 1012.104 1012.104    0.000        0.000  233.035  233.035    0.000
844.00   997.995  777.253  777.253    0.000       13.316  984.734  984.734    0.000        0.000  384.436  384.436    0.000
845.00   899.195  838.291  838.291    0.000        3.805 1026.628 1026.628    0.000        0.000  282.998  282.998    0.000
846.00  1019.854  813.365  813.365    0.000       11.414 1037.006 1037.006    0.000        0.000  374.585  374.585    0.000
847.00   957.556  787.187  787.187    0.000        3.805  991.177  991.177    0.000        0.000  232.531  232.531    0.000
848.00   983.978  768.803  768.803    0.000        0.000 1035.491 1035.491    0.000        0.000  262.691  242.484   20.207
849.00  1027.526  778.147  778.147    0.000       11.414  946.776  946.776    0.000        0.000  262.892  262.892    0.000
850.00  1088.302  772.754  772.754    0.000        3.805 1007.564 1007.564    0.000        0.000  242.786  232.632   10.154
851.00  1105.187  755.153  755.153    0.000        0.000 1051.664 1051.664    0.000        0.000  222.881  212.728   10.154
852.00  1026.633  774.644  774.644    0.000        0.000 1097.405 1097.405    0.000        0.000  192.521  172.213   20.308
853.00   977.270  832.831  832.831    0.000        7.609 1070.081 1070.081    0.000        0.000  354.781  354.781    0.000
854.00   998.142  800.119  800.119    0.000        0.000 1154.644 1154.644    0.000        0.000  435.710  435.710    0.000
855.00  1029.711  787.124  787.124    0.000       15.218 1201.423 1201.423    0.000        0.000  354.378  344.224   10.154
856.00  1037.395  816.066  816.066    0.000        0.000 1289.881 1289.881    0.000        0.000  405.954  405.954    0.000
857.00  1042.801  796.970  796.970    0.000       20.925 1203.628 1203.628    0.000        0.000  465.668  465.668    0.000
858.00  1170.808  786.901  786.901    0.000        1.902 1180.370 1180.370    0.000        0.000  374.484  374.484    0.000
859.00  1035.106  873.682  873.682    0.000        0.000 1082.531 1082.531    0.000        0.000  111.390  111.390    0.000
860.00  1099.276  835.442  835.442    0.000        0.000 1069.302 1069.302    0.000        0.000  273.550   60.621  212.929
861.00  1111.853  813.762  813.762    0.000        0.000  980.500  980.500    0.000        0.000  212.929  121.544   91.385
862.00  1088.061  821.550  821.550    0.000        5.707  935.276  935.276    0.000        0.000   70.775   40.313   30.462
863.00  1097.751  823.800  823.800    0.000       11.414 1084.389 1084.389    0.000        0.000  304.213  304.213    0.000
864.00  1074.097  829.111  829.111    0.000        0.000 1095.368 1095.368    0.000        0.000  293.455  293.455    0.000
865.00  1200.800  756.606  756.606    0.000        0.000 1037.220 1037.220    0.000        0.000  131.597   81.231   50.366
866.00  1069.159  794.583  794.583    0.000        1.902 1017.204 1017.204    0.000        0.000   30.159   30.159    0.000
867.00  1191.537  785.790  785.790    0.000        0.000 1004.797 1004.797    0.000        0.000  232.733  232.733    0.000
868.00  1045.650  794.495  794.495    0.000        0.000 1097.792 1097.792    0.000        0.000  132.000  132.000    0.000
869.00  1042.030  848.003  848.003    0.000       11.414  983.524  983.524    0.000        0.000  161.454  161.454    0.000
870.00  1027.661  792.332  792.332    0.000        0.000 1067.182 1067.182    0.000        0.000  101.236  101.236    0.000
871.00  1005.156  894.087  894.087    0.000        1.902 1086.934 1086.934    0.000        0.000  130.993  130.993    0.000
872.00  1055.557  811.846  811.846    0.000       20.925 1108.427 1108.427    0.000        0.000  282.998  282.998    0.000
873.00  1112.129  842.049  842.049    0.000        3.805 1002.415 1002.415    0.000        0.000  222.277  222.277    0.000
874.00  1155.793  836.106  836.106    0.000        1.902  951.186  951.186    0.000        0.000  344.023  344.023    0.000
875.00  1157.941  798.536  798.536    0.000       20.925  964.933  964.933    0.000        0.000  252.839  142.054  110.786
876.00  1060.890  802.125  802.125    0.000        0.000  909.721  909.721    0.000        0.000   40.616   40.616    0.000
877.00  1105.269  829.048  829.048    0.000        0.000 1015.036 1001.720   13.316        0.000  191.815   50.769  141.046
878.00  1079.121  854.482  854.482    0.000        0.000  963.377  963.377    0.000        0.000  151.703   60.923   90.780
879.00  1090.827  852.711  852.711    0.000        0.000  948.332  948.332    0.000        0.000  293.556  273.248   20.308
880.00  1152.162  707.286  707.286    0.000        0.000  960.340  960.340    0.000        0.000  304.213  304.213    0.000
881.00  1122.040  815.218  815.218    0.000        1.902 1083.912 1083.912    0.000        0.000  222.781   81.231  141.550
882.00  1027.959  822.744  822.744    0.000       11.414 1047.638 1047.638    0.000        0.000  161.656  161.656    0.000
883.00  1087.875  805.634  805.634    0.000        0.000 1064.979 1064.979    0.000        0.000  313.964   60.923  253.041
884.00  1122.407  855.778  855.778    0.000        0.000 1043.438 1043.438    0.000        0.000  141.550   30.462  111.088
885.00  1137.837  737.584  737.584    0.000        0.000 1070.337 1070.337    0.000        0.000  212.627   91.385  121.242
886.00  1107.000  724.914  724.914    0.000        0.000 1046.514 1046.514    0.000        0.000  161.958  101.438   60.520
887.00  1092.283  792.047  792.047    0.000        0.000 1095.709 1059.565   36.144        0.000  131.900    0.000  131.900
888.00  1125.505  802.948  802.948    0.000       11.414 1075.948 1015.074   60.874        0.000  182.367   81.231  101.136
889.00  1097.320  751.358  751.358    0.000        9.511 1019.445  977.594   41.851        0.000  212.929    0.000  212.929
890.00  1082.706  756.937  756.937    0.000        1.902  968.824  936.528   32.296        0.000  212.324   81.231  131.093
891.00  1124.908  830.091  830.091    0.000       11.414 1084.989  997.961   87.027        0.000  323.816   71.077  252.738
892.00  1113.310  804.803  804.803    0.000        1.902 1029.340 1012.220   17.121        0.000  202.271   60.923  141.348
893.00  1258.716  744.958  744.958    0.000       13.316 1076.167 1076.167    0.000        0.000  192.319  141.550   50.769
894.00  1107.659  748.186  748.186    0.000       11.414 1035.217 1035.217    0.000        0.000  161.857   40.616  121.242
895.00  1159.361  766.525  766.525    0.000        1.902 1019.053 1019.053    0.000        0.000   81.130   81.130    0.000
896.00  1224.316  771.426  771.426    0.000        0.000 1017.706 1017.706    0.000        0.000  212.627  212.627    0.000
897.00  1141.253  842.327  842.327    0.000        0.000 1071.141 1071.141    0.000        0.000  263.396  263.396    0.000
898.00  1146.706  765.084  765.084    0.000       19.023 1175.207 1175.207    0.000        0.000  365.137  365.137    0.000
899.00  1249.494  732.003  732.003    0.000        1.902 1086.931 1086.931    0.000        0.000  222.881  222.881    0.000
900.00  1198.762  749.204  749.204    0.000       17.121 1246.160 1246.160    0.000        0.000  404.946  394.792   10.154
901.00  1156.299  776.850  776.850    0.000       20.925 1207.597 1207.597    0.000        0.000  334.473  334.473    0.000
902.00  1209.588  703.600  703.600    0.000       32.339 1258.615 1258.615    0.000        0.000  445.864  355.083   90.780
903.00  1201.363  776.731  776.731    0.000       24.730 1326.447 1326.447    0.000        0.000  476.325  273.752  202.574
904.00  1134.521  777.644  777.644    0.000       34.241 1216.892 1216.892    0.000        0.000  293.757  273.449   20.308
905.00  1182.376  831.380  831.380    0.000       11.414 1264.145 1264.145    0.000        0.000  212.425  212.425    0.000
906.00  1211.650  779.071  779.071    0.000        0.000 1389.440 1383.733    5.707        0.000  355.083   60.722  294.362
907.00  1085.060  922.996  922.996    0.000       15.218 1232.160 1232.160    0.000        0.000  262.993  242.887   20.106
908.00  1193.674  768.213  768.213    0.000       15.218 1204.967 1204.967    0.000        0.000  263.094  121.847  141.247
909.00  1252.894  841.263  841.263    0.000        9.511 1259.875 1259.875    0.000        0.000  233.338  121.847  111.491
910.00  1151.902  801.256  801.256    0.000        5.707 1235.923 1235.923    0.000        0.000   91.385    0.000   91.385
911.00  1090.608  923.394  923.394    0.000       15.218 1260.481 1260.481    0.000        0.000  233.539  233.539    0.000
912.00  1180.845  815.605  815.605    0.000       39.948 1218.282 1218.282    0.000        0.000  121.847  121.847    0.000
913.00  1222.578  821.943  821.943    0.000       24.730 1242.106 1242.106    0.000        0.000  182.770  182.770    0.000
914.00  1190.805  819.174  819.174    0.000        1.902 1233.544 1233.544    0.000        0.000   81.231   71.077   10.154
915.00  1102.783  796.975  796.975    0.000        0.000 1104.364 1094.853    9.511        0.000  172.616   10.154  162.462
916.00  1213.153  825.795  825.795    0.000        0.000 1053.130 1053.130    0.000        0.000  152.308  152.308    0.000
917.00  1221.084  754.253  754.253    0.000        9.511 1188.411 1188.411    0.000        0.000  304.012  233.539   70.472
918.00  1256.877  740.874  740.874    0.000        0.000 1165.062 1151.746   13.316        0.000  344.930   10.053  334.876
919.00  1305.345  702.787  702.787    0.000        3.805 1226.411 1226.411    0.000        0.000  243.290  182.568   60.722
920.00  1351.424  735.138  735.138    0.000       15.218 1293.725 1293.725    0.000        0.000  344.728  273.651   71.077
921.00  1319.417  764.697  764.697    0.000        0.000 1261.172 1162.253   98.919        0.000  344.325    0.000  344.325
922.00  1369.500  725.104  725.104    0.000       13.316 1262.383 1249.067   13.316        0.000  455.816   40.212  415.604
923.00  1335.707  695.514  695.514    0.000        5.707 1206.478 1204.575    1.902        0.000  334.473  162.361  172.112
924.00  1193.409  726.398  726.398    0.000        1.902 1065.832 1065.832    0.000        0.000  243.189  121.847  121.343
925.00  1237.975  732.054  732.054    0.000        1.902 1030.301 1030.301    0.000        0.000  152.207  101.539   50.669
926.00  1159.219  762.309  762.309    0.000        9.511 1129.954 1129.954    0.000        0.000  182.568  182.568    0.000
927.00  1027.940  779.757  779.757    0.000        9.511 1152.526 1152.526    0.000        0.000  253.847    0.000  253.847
928.00  1117.901  735.475  735.475    0.000        1.902 1108.599 1108.599    0.000        0.000  202.977   10.053  192.924
929.00  1065.527  769.304  769.304    0.000        1.902 1151.921 1151.921    0.000        0.000  203.078  142.154   60.923
930.00  1076.959  849.564  849.564    0.000        3.805 1187.194 1166.268   20.925        0.000  192.924   81.231  111.693
931.00  1121.365  820.876  820.876    0.000        0.000 1205.871 1043.056  162.815        0.000  294.362    0.000  294.362
932.00   999.320  830.912  830.912    0.000        0.000 1305.397 1092.644  212.753        0.000  345.030    0.000  345.030
933.00  1050.617  863.581  863.581    0.000       24.730 1122.861 1088.620   34.241        0.000  152.207    0.000  152.207
934.00  1095.077  785.151  785.151    0.000        7.609 1178.466 1123.647   54.819        0.000  233.338  101.539  131.799
935.00  1083.118  776.857  776.857    0.000       15.218 1047.298 1041.591    5.707        0.000  233.237  192.924   40.313
936.00  1043.326  831.474  831.474    0.000       13.316 1133.806 1086.248   47.557        0.000  273.752   10.154  263.598
937.00  1291.020  662.084  662.084    0.000       19.023 1187.979 1104.278   83.701        0.000  294.059  132.000  162.059
938.00  1276.009  771.343  771.343    0.000        5.707 1284.003 1221.228   62.776        0.000  446.670  314.770  131.900
939.00  1195.902  800.052  800.052    0.000       32.339 1218.540 1214.735    3.805        0.000  557.556  426.463  131.093
940.00  1162.315  826.892  826.892    0.000       13.316 1170.075 1158.661   11.414        0.000  313.762  172.616  141.146
941.00  1070.325  819.019  819.019    0.000       43.753 1222.865 1154.382   68.483        0.000  384.739  294.160   90.579
942.00  1111.669  821.919  821.919    0.000        5.707 1175.353 1129.698   45.655        0.000  283.805  203.078   80.727
943.00  1096.069  864.136  864.136    0.000       26.632 1118.716 1090.182   28.534        0.000  304.415  152.107  152.308
944.00  1223.042  726.475  726.475    0.000       34.241 1228.178 1151.010   77.168        0.000  324.823  264.001   60.823
945.00  1041.270  911.140  911.140    0.000       11.414 1259.574 1167.318   92.256        0.000  223.385  152.308   71.077
946.00  1025.333  820.577  820.577    0.000       38.046 1304.098 1219.408   84.690        0.000  304.616  243.693   60.923
947.00  1063.815  840.370  840.370    0.000       19.023 1324.728 1261.953   62.776        0.000  162.462  101.539   60.923
948.00  1055.548  801.571  801.571    0.000       24.730 1246.034 1215.945   30.089        0.000  345.232  253.847   91.385
949.00  1020.645  940.961  940.961    0.000        0.000 1250.930 1097.453  153.477        0.000  162.462   91.385   71.077
950.00   998.123  814.923  814.923    0.000       11.414 1333.024 1208.212  124.812        0.000  233.438  152.308   81.130
951.00  1123.680  749.298  749.298    0.000       13.316 1162.861 1015.091  147.770        0.000  172.515   71.077  101.438
952.00  1145.847  772.138  772.138    0.000       17.121 1123.515 1049.326   74.190        0.000  202.977  121.847   81.130
953.00  1060.863  843.195  843.195    0.000       28.534 1036.660  989.103   47.557        0.000  121.847   81.231   40.616
954.00  1099.738  778.443  778.443    0.000       20.925 1198.656 1151.098   47.557        0.000  496.935  385.444  111.491
955.00  1164.777  759.861  759.227    0.634        1.902 1306.262 1137.088  169.174        0.000  578.570  182.770  395.800
956.00  1093.344  848.313  848.313    0.000       41.851 1341.537 1265.880   75.657        0.000  629.137  243.693  385.444
957.00  1029.815  786.627  786.627    0.000       20.925 1274.355 1192.948   81.407        0.000  527.095  345.232  181.863
958.00  1067.098  743.121  743.121    0.000       24.730 1273.568 1165.528  108.040        0.000  425.455  101.539  323.916
959.00  1052.313  845.756  845.756    0.000       43.753 1255.158 1168.261   86.897        0.000  405.248  284.309  120.940
960.00  1035.472  836.961  836.961    0.000       28.534 1323.382 1260.954   62.428        0.000  263.799  223.385   40.414
961.00  1050.256  885.921  885.921    0.000       24.730 1338.255 1306.134   32.122        0.000  496.835  345.232  151.603
962.00  1163.134  852.476  852.476    0.000       32.339 1150.580 1120.143   30.437        0.000  334.272  223.385  110.886
963.00  1052.291  837.886  837.886    0.000       24.730 1175.355 1129.699   45.655        0.000  334.776  294.362   40.414
964.00  1228.235  817.324  817.324    0.000       38.046 1264.320 1251.004   13.316        0.000  445.864  264.001  181.863
965.00  1158.425  807.926  807.926    0.000        0.000 1243.794 1211.455   32.339        0.000  416.108  314.770  101.337
966.00  1320.181  685.372  678.820    6.552        0.000 1166.013 1143.185   22.828        0.000  385.444  243.693  141.751
967.00  1218.700  711.108  696.735   14.373        0.000 1228.703 1177.385   51.318        0.000  375.190  213.231  161.958
968.00  1225.790  703.654  703.654    0.000       22.828 1156.200 1047.943  108.257        0.000  223.385  152.308   71.077
969.00  1165.974  749.367  749.367    0.000        0.000 1167.397 1066.575  100.822        0.000  162.462  142.154   20.308
970.00  1267.857  767.996  767.996    0.000       36.144 1262.987 1243.964   19.023        0.000  395.497  253.847  141.650
971.00  1193.751  678.441  678.441    0.000       24.730 1162.942 1077.469   85.473        0.000  405.752  203.078  202.674
972.00  1245.937  752.153  752.153    0.000        7.609 1258.192 1199.221   58.971        0.000  628.734  385.444  243.290
973.00  1294.765  633.663  633.663    0.000       22.828 1147.161 1147.161    0.000        0.000  446.368  304.314  142.054
974.00  1173.211  771.627  771.627    0.000       28.534 1148.419 1146.517    1.902        0.000  476.829   50.769  426.060
975.00  1209.694  741.739  741.739    0.000       20.925 1106.741  951.492  155.249        0.000  202.473    0.000  202.473
976.00  1151.754  807.962  807.962    0.000        3.805 1201.850 1188.621   13.229        0.000  303.105   20.308  282.797
977.00  1130.087  778.277  778.277    0.000       20.925 1195.241 1195.241    0.000        0.000  364.733  364.733    0.000
978.00  1094.047  900.657  900.657    0.000       19.023 1226.978 1226.978    0.000        0.000  415.805  415.805    0.000
979.00  1107.423  827.250  827.250    0.000       15.218 1089.968 1089.968    0.000        0.000  273.752  152.308  121.443
980.00  1081.630  854.751  854.751    0.000        3.805 1207.086 1207.086    0.000        0.000  364.733  364.733    0.000
981.00  1112.365  808.264  808.264    0.000        3.805 1202.898 1202.898    0.000        0.000  375.593  223.385  152.207
982.00  1120.214  862.313  862.313    0.000       51.362 1155.898 1155.898    0.000        0.000  344.829  344.829    0.000
983.00  1136.441  762.798  762.798    0.000       41.851 1268.128 1268.128    0.000        0.000  467.078  223.385  243.693
984.00  1207.029  738.901  738.901    0.000       51.362 1177.082 1177.082    0.000        0.000  760.432  344.930  415.503
985.00  1095.195  768.876  768.876    0.000       20.925 1105.877 1105.877    0.000        0.000  344.023  152.006  192.017
986.00  1053.524  842.126  842.126    0.000        9.511 1191.605 1191.605    0.000        0.000  233.539  182.770   50.769
987.00  1059.725  804.841  804.841    0.000        5.707 1159.395 1159.395    0.000        0.000  243.592  182.770   60.823
988.00  1080.508  786.497  786.497    0.000       70.385 1102.244 1102.244    0.000        0.000  131.799   81.231   50.568
989.00  1029.656  822.443  822.443    0.000       36.144 1122.472 1122.472    0.000        0.000  476.124  476.124    0.000
990.00  1057.670  797.785  797.785    0.000       24.730 1145.304 1145.304    0.000        0.000  405.450  405.450    0.000
991.00  1055.145  828.816  828.816    0.000       11.414 1153.735 1100.471   53.265        0.000  395.195  172.616  222.579
992.00  1081.214  838.024  838.024    0.000       34.241 1195.106 1097.883   97.224        0.000  304.616  121.847  182.770
993.00  1054.795  842.613  842.613    0.000       19.023 1217.199 1209.590    7.609        0.000  243.391  121.847  121.544
994.00  1029.055  870.436  870.436    0.000       43.753 1223.206 1223.206    0.000        0.000  263.497  132.000  131.497
995.00   991.470  786.427  786.427    0.000        5.707 1106.131 1106.131    0.000        0.000  101.539   40.616   60.923
996.00  1027.995  790.588  790.588    0.000        0.000 1102.374 1060.524   41.850        0.000   91.284    0.000   91.284
997.00  1000.196  804.483  804.483    0.000        3.805 1169.729 1169.729    0.000        0.000  304.112   81.231  222.881
998.00  1134.316  772.083  772.083    0.000       30.437 1174.873 1161.557   13.316        0.000  142.154   30.462  111.693
999.00  1035.369  776.135  776.135    0.000       15.218 1171.289 1167.484    3.805        0.000  394.691   91.385  303.306
1000.00  1031.333  814.252  814.252    0.000       34.241 1147.506 1134.190   13.316        0.000  445.964   71.077  374.887
1001.00  1122.586  785.479  785.479    0.000       24.730 1139.945 1139.945    0.000        0.000  476.023  232.935  243.088
1002.00  1177.843  681.195  681.195    0.000       38.046 1126.408 1126.408    0.000        0.000  111.693  111.693    0.000
1003.00  1159.963  739.083  739.083    0.000        9.511 1194.371 1194.371    0.000        0.000  121.847   71.077   50.769
1004.00  1112.623  789.577  789.577    0.000       13.316 1132.411 1132.411    0.000        0.000  223.385  223.385    0.000
1005.00  1168.521  751.178  751.178    0.000       41.851 1209.500 1209.500    0.000        0.000  485.975  485.975    0.000
1006.00  1102.516  687.598  687.598    0.000       79.896 1226.236 1226.236    0.000        0.000  567.710  496.734   70.976
1007.00  1176.742  680.143  680.143    0.000       36.144 1172.149 1172.149    0.000        0.000  496.633  456.018   40.616
1008.00  1188.260  750.194  750.194    0.000       39.948 1133.891 1133.891    0.000        0.000  364.935  364.935    0.000
1009.00  1092.582  746.760  746.760    0.000       49.460 1117.335 1117.335    0.000        0.000  203.078  203.078    0.000
1010.00  1045.938  806.588  806.588    0.000       39.948 1098.398 1098.398    0.000        0.000  233.035  162.160   70.876
1011.00  1084.304  704.059  704.059    0.000       28.534 1064.963 1064.963    0.000        0.000  172.515  172.515    0.000
1012.00  1161.062  705.673  705.673    0.000       20.925 1164.494 1164.494    0.000        0.000  202.775  202.775    0.000
1013.00  1027.485  852.938  852.938    0.000       30.437 1164.801 1164.801    0.000        0.000  132.000  132.000    0.000
1014.00  1069.231  777.213  777.213    0.000       30.437 1120.659 1120.659    0.000        0.000  172.616  172.616    0.000
1015.00  1063.774  767.358  767.358    0.000       57.069 1025.761 1025.761    0.000        0.000  121.746  111.693   10.053
1016.00  1103.664  815.925  815.925    0.000       20.925 1138.066 1138.066    0.000        0.000  162.462  162.462    0.000
1017.00  1096.779  785.347  785.347    0.000       17.121 1091.674 1091.674    0.000        0.000  182.568   71.077  111.491
1018.00  1175.595  758.616  758.616    0.000      108.085 1121.726 1121.726    0.000        0.000  182.669   91.284   91.385
1019.00  1074.996  806.870  806.870    0.000       28.534 1122.850 1061.977   60.874        0.000  121.847   60.923   60.923
1020.00  1176.644  779.720  779.720    0.000       47.557 1194.531 1088.133  106.398        0.000  263.900   50.769  213.131
1021.00  1079.406  784.890  784.890    0.000       41.764 1095.962 1095.962    0.000        0.000  354.983  132.000  222.982
1022.00  1185.579  707.349  707.349    0.000       26.632 1102.233  991.649  110.583        0.000  294.463  203.078   91.385
1023.00  1098.648  774.680  774.680    0.000       53.264 1161.461 1004.614  156.847        0.000  395.296  192.924  202.372
1024.00  1072.504  785.792  785.792    0.000       66.580 1121.816  991.166  130.650        0.000  294.463  132.000  162.462
1025.00  1081.360  814.463  814.463    0.000       22.828 1154.667 1133.741   20.925        0.000  435.811  223.385  212.425
1026.00  1069.532  804.245  804.245    0.000       22.828 1172.328 1128.575   43.753        0.000  405.147  121.645  283.502
1027.00  1153.065  780.467  780.467    0.000        0.000 1067.001 1010.019   56.982        0.000   60.923    0.000   60.923
1028.00  1089.041  807.695  807.695    0.000        0.000 1214.078 1128.562   85.516        0.000  273.752  101.539  172.213
1029.00  1073.900  766.967  766.967    0.000        0.000 1101.507 1023.687   77.820        0.000  182.568   81.231  101.337
1030.00  1016.238  717.801  717.801    0.000        0.000 1184.120 1184.120    0.000        0.000  202.977  111.693   91.284
1031.00  1053.624  799.142  799.142    0.000        0.000 1101.066 1002.625   98.441        0.000  182.064   30.462  151.603
1032.00   979.343  817.639  817.639    0.000        3.805 1162.935 1011.100  151.836        0.000  294.261    0.000  294.261
1033.00  1051.187  752.318  749.993    2.325        0.000 1029.547  896.865  132.683        0.000  142.054   30.462  111.592
1034.00  1050.289  794.965  794.965    0.000        0.000 1160.253 1076.552   83.701        0.000  262.993   20.106  242.887
1035.00   992.456  753.306  753.306    0.000        0.000 1085.066 1056.532   28.534        0.000  264.001    0.000  264.001
1036.00   967.452  810.109  810.109    0.000        1.902 1222.371 1178.618   43.753        0.000  192.924    0.000  192.924
1037.00  1014.071  738.602  738.602    0.000       28.534 1294.583 1165.357  129.226        0.000  375.190   30.159  345.030
1038.00  1015.449  793.068  793.068    0.000       32.339 1200.543 1087.058  113.486        0.000  192.924   30.462  162.462
1039.00   951.366  830.769  830.769    0.000        3.805 1163.412 1163.412    0.000        0.000  222.982  131.597   91.385
1040.00   970.963  826.499  826.499    0.000        3.805 1093.550 1091.648    1.902        0.000  142.154   81.231   60.923
1041.00   912.796  889.486  889.486    0.000        5.707 1095.527 1020.130   75.396        0.000  152.107    0.000  152.107
1042.00   956.470  831.503  816.496   15.007        0.000 1124.015 1028.987   95.028        0.000  314.266   71.077  243.189
1043.00   903.271  889.003  889.003    0.000        0.000 1066.218  983.038   83.179        0.000   50.769   10.154   40.616
1044.00   840.825  911.347  911.347    0.000        0.000 1104.998 1076.464   28.534        0.000  152.006  111.693   40.313
1045.00   981.035  843.759  843.759    0.000        0.000 1030.549  973.524   57.025        0.000  141.953  101.539   40.414
1046.00   895.761  892.479  892.479    0.000        0.000 1062.102 1020.426   41.677        0.000  152.006  101.539   50.467
1047.00   898.631  922.540  922.540    0.000        0.000 1044.473  967.218   77.255        0.000   81.231   30.462   50.769
1048.00   911.844  885.136  885.136    0.000        5.707 1108.495 1093.277   15.218        0.000  111.693   50.769   60.923
1049.00   884.433  908.100  908.100    0.000        0.000 1037.254 1037.254    0.000        0.000  253.847  142.154  111.693
1050.00   927.555  854.075  854.075    0.000        0.000 1071.580 1071.580    0.000        0.000  182.770   81.231  101.539
