# Supplementary material for: N-Glycans modulate tilting of HIV-1 envelope glycoprotein
Source: Nat Commun. 2026 Apr 15;17:5206. doi: 10.1038/s41467-026-71874-2 (PMC13254402; doi:10.1038/s41467-026-71874-2)
Supplement: Supplementary file 8 — Source Data [file 41467_2026_71874_MOESM8_ESM.zip › source_data/1_Main_Text_Figures/4_Figure_5/3_Raw_data/FULL_MPER/FULL_MPER.C.2.txt]

#ASA ANALYSIS
#SIM_TIME  ASA1.4 TotOccl1.4 ShldMem1.4 ShldGly1.4   ASA7.2 TotOccl7.2 ShldMem7.2 ShldGly7.2   ASA18.6 TotOccl18.6 ShldMem18.6 ShldGly18.6

  0.00  1770.821  369.230  369.230    0.000      196.364 1479.186 1479.186    0.000        0.000 1352.475 1281.397   71.077
  1.00  1786.373  380.308  380.308    0.000      300.085 1365.923 1337.389   28.534        0.000  951.950  779.334  172.616
  2.00  1729.458  446.151  446.151    0.000      238.516 1358.176 1266.865   91.310        0.000 1032.475  788.882  243.592
  3.00  1771.087  403.356  403.356    0.000      291.823 1491.854 1448.101   43.753        0.000 1142.457 1000.403  142.054
  4.00  1767.401  384.151  384.151    0.000      464.715 1296.313 1197.393   98.919        0.000 1197.150  943.706  253.444
  5.00  1792.879  404.468  404.468    0.000      244.657 1395.063 1260.000  135.063        0.000  841.664  587.817  253.847
  6.00  1817.269  411.293  411.293    0.000      345.784 1430.468 1327.744  102.724        0.000  963.007  820.953  142.054
  7.00  1819.481  364.060  364.060    0.000      315.002 1354.260 1257.243   97.017        0.000 1056.004  792.003  264.001
  8.00  1749.782  416.978  416.978    0.000      248.157 1440.289 1354.685   85.604        0.000 1155.529  841.968  313.561
  9.00  1663.076  523.183  523.183    0.000      166.924 1536.548 1364.439  172.109        0.000  921.385  566.805  354.580
 10.00  1615.340  499.282  499.282    0.000      228.961 1457.614 1341.574  116.040        0.000 1032.876  688.249  344.627
 11.00  1563.347  540.196  540.196    0.000      250.190 1405.952 1248.192  157.760        0.000  830.406  576.560  253.847
 12.00  1662.829  501.819  501.819    0.000      197.013 1276.951 1185.641   91.310        0.000  882.481  527.700  354.781
 13.00  1559.668  484.729  484.729    0.000      140.074 1410.795 1266.350  144.444        0.000  709.865  416.108  293.758
 14.00  1696.459  514.465  514.465    0.000      131.128 1565.166 1426.298  138.868        0.000  913.144  649.244  263.900
 15.00  1802.759  467.635  467.635    0.000      237.222 1494.054 1345.675  148.379        0.000 1074.802  547.404  527.397
 16.00  1655.853  495.417  495.417    0.000      264.071 1401.703 1274.249  127.454        0.000  892.937  456.421  436.516
 17.00  1847.905  466.573  466.573    0.000      172.326 1507.410 1310.702  196.708        0.000 1034.184  517.546  516.638
 18.00  1710.711  539.607  539.607    0.000      196.491 1512.215 1375.337  136.879        0.000  852.321  507.593  344.728
 19.00  1663.783  494.309  467.043   27.266      142.498 1487.146 1196.323  290.823        0.000 1044.541  497.138  547.403
 20.00  1662.246  455.154  455.154    0.000      170.642 1516.109 1321.346  194.763        0.000  902.185  537.452  364.734
 21.00  1705.556  435.186  435.186    0.000      161.695 1554.549 1418.844  135.704        0.000 1054.897  771.091  283.806
 22.00  1599.864  509.637  509.637    0.000      106.224 1397.648 1309.283   88.365        0.000  902.186  577.464  324.723
 23.00  1663.645  480.831  480.831    0.000      187.893 1527.924 1419.928  107.996        0.000  891.531  566.607  324.924
 24.00  1741.793  418.866  416.541    2.325      213.786 1420.266 1300.639  119.627        0.000 1094.709  810.501  284.208
 25.00  1684.461  372.661  359.979   12.682      204.231 1321.385 1203.443  117.942        0.000  847.292  523.174  324.118
 26.00  1633.907  380.114  380.114    0.000      125.030 1404.743 1349.707   55.036        0.000  911.333  658.191  253.141
 27.00  1647.645  471.476  465.135    6.341      190.056 1413.261 1235.228  178.033        0.000 1009.351  493.418  515.933
 28.00  1606.026  431.002  431.002    0.000      109.985 1250.349 1182.432   67.917        0.000  891.426  537.049  354.378
 29.00  1707.779  419.574  419.574    0.000       96.887 1291.492 1128.547  162.945        0.000  667.638  353.876  313.763
 30.00  1612.532  461.694  461.694    0.000      107.648 1375.763 1279.398   96.365        0.000  902.688  507.694  394.993
 31.00  1658.848  427.186  427.186    0.000       37.872 1384.852 1309.152   75.701        0.000 1024.433  548.310  476.124
 32.00  1653.921  449.208  449.208    0.000      132.552 1377.025 1259.474  117.551        0.000  871.524  303.410  568.114
 33.00  1594.675  480.813  480.813    0.000      104.583 1401.751 1297.516  104.235        0.000  710.369  294.463  415.906
 34.00  1608.938  555.636  555.636    0.000      117.812 1442.871 1325.103  117.769        0.000  800.648  486.079  314.569
 35.00  1604.272  497.008  497.008    0.000       79.853 1521.729 1392.416  129.313        0.000  781.144  273.954  507.190
 36.00  1557.296  535.045  535.045    0.000       91.136 1435.471 1376.847   58.624        0.000  707.855  474.316  233.539
 37.00  1613.241  478.260  478.260    0.000      121.312 1396.742 1343.826   52.916        0.000  395.297  253.143  142.154
 38.00  1465.555  562.266  562.266    0.000      102.202 1530.027 1459.859   70.168        0.000  688.552  465.167  223.385
 39.00  1745.127  542.897  542.897    0.000      206.959 1509.269 1427.688   81.581        0.000  699.510  465.971  233.539
 40.00  1602.720  448.998  448.998    0.000      109.811 1440.179 1344.119   96.060        0.000  597.769  202.473  395.296
 41.00  1686.107  459.327  459.327    0.000      124.943 1523.547 1287.966  235.581        0.000  770.789  172.616  598.173
 42.00  1530.190  475.502  475.502    0.000      100.127 1400.018 1301.098   98.920        0.000  426.161  253.646  172.515
 43.00  1629.762  480.323  480.323    0.000      155.206 1342.435 1268.376   74.059        0.000  436.214  121.646  314.569
 44.00  1619.743  428.688  428.688    0.000       87.114 1385.370 1142.833  242.538        0.000  598.375   40.414  557.960
 45.00  1566.255  430.080  430.080    0.000      221.830 1320.389 1162.890  157.499        0.000 1146.282  821.358  324.924
 46.00  1515.762  514.672  514.672    0.000      108.170 1394.226 1217.660  176.566        0.000  587.213  172.113  415.100
 47.00  1496.093  508.723  508.723    0.000      180.283 1349.439 1266.260   83.179        0.000  537.351  242.889  294.462
 48.00  1496.671  504.440  504.440    0.000      214.568 1282.126 1227.350   54.775        0.000  364.835  192.421  172.414
 49.00  1519.655  503.424  503.424    0.000      213.960 1394.746 1330.677   64.069        0.000  983.113  790.996  192.117
 50.00  1532.466  474.123  474.123    0.000      269.083 1395.217 1330.539   64.678        0.000  810.899  516.941  293.959
 51.00  1491.980  611.389  611.389    0.000      158.836 1449.309 1417.013   32.296        0.000  679.303  669.149   10.154
 52.00  1473.599  454.453  454.453    0.000      207.992 1178.146 1178.146    0.000        0.000  536.243  505.782   30.462
 53.00  1510.263  495.929  495.929    0.000      229.569 1319.865 1274.210   45.655        0.000  709.665  608.328  101.337
 54.00  1483.341  517.916  512.209    5.707      299.302 1345.621 1318.989   26.632        0.000 1355.990 1072.891  283.099
 55.00  1355.059  594.149  594.149    0.000      354.469 1183.971 1161.143   22.828        0.000 1235.754 1174.931   60.823
 56.00  1486.151  444.226  444.226    0.000      288.193 1393.102 1353.154   39.948        0.000  942.397  678.900  263.497
 57.00  1376.164  556.091  556.091    0.000      206.481 1455.574 1394.700   60.874        0.000  972.154  799.941  172.213
 58.00  1538.746  447.147  447.147    0.000      231.602 1477.622 1414.933   62.689        0.000  789.788  668.143  121.645
 59.00  1482.917  498.317  498.106    0.211      305.096 1491.854 1427.350   64.504        0.000  618.279  547.201   71.077
 60.00  1565.606  518.970  518.547    0.423      282.486 1432.272 1379.007   53.264        0.000 1002.314  850.308  152.006
 61.00  1504.229  462.127  462.127    0.000      277.040 1422.156 1352.423   69.733        0.000  909.925  687.446  222.478
 62.00  1631.641  487.838  483.188    4.650      258.625 1400.893 1324.801   76.092        0.000  791.499  680.108  111.390
 63.00  1584.734  438.090  434.920    3.170      400.037 1230.934 1187.181   43.753        0.000  730.273  649.244   81.029
 64.00  1656.920  384.209  384.209    0.000      275.572 1318.881 1258.225   60.656        0.000  963.211  892.134   71.077
 65.00  1558.167  502.874  502.874    0.000      367.872 1342.429 1306.285   36.144        0.000  688.047  637.681   50.366
 66.00  1513.154  526.632  526.632    0.000      416.158 1268.195 1224.790   43.405        0.000 1062.028  920.478  141.550
 67.00  1696.330  443.474  428.890   14.584      552.177 1264.230 1201.672   62.558        0.000 1529.516 1356.900  172.616
 68.00  1542.493  557.663  553.647    4.016      358.186 1307.248 1261.593   45.655        0.000  911.033  809.797  101.236
 69.00  1563.322  550.700  550.700    0.000      426.582 1288.780 1256.441   32.339        0.000  818.940  808.887   10.053
 70.00  1633.492  448.439  440.830    7.609      324.771 1352.990 1326.358   26.632        0.000  798.433  757.918   40.515
 71.00  1423.297  532.477  524.867    7.609      355.893 1368.504 1351.383   17.121        0.000  900.473  809.492   90.982
 72.00  1469.913  526.807  514.548   12.259      238.298 1292.207 1278.891   13.316        0.000  839.753  718.612  121.141
 73.00  1469.648  534.229  525.140    9.089      270.811 1358.128 1333.485   24.643        0.000 1183.673 1031.970  151.703
 74.00  1490.630  445.095  432.836   12.259      265.452 1249.230 1218.793   30.437        0.000  882.077  699.408  182.669
 75.00  1582.867  480.699  480.699    0.000      172.805 1364.543 1309.550   54.993        0.000  700.315  497.339  202.977
 76.00  1534.784  505.649  498.040    7.609      259.876 1258.136 1202.969   55.167        0.000  739.824  537.150  202.674
 77.00  1455.536  545.562  536.262    9.300      369.557 1221.424 1166.387   55.036        0.000  759.627  638.285  121.343
 78.00  1446.968  510.109  505.036    5.073      242.668 1192.463 1146.808   45.655        0.000  922.694  841.463   81.231
 79.00  1503.990  504.951  493.960   10.991      307.479 1232.107 1142.699   89.408        0.000  698.808  566.807  132.000
 80.00  1604.387  477.032  477.032    0.000      403.800 1279.454 1245.256   34.198        0.000 1261.994 1251.840   10.154
 81.00  1567.334  487.263  487.263    0.000      472.329 1291.647 1251.698   39.948        0.000  882.683  760.937  121.746
 82.00  1559.845  435.412  435.412    0.000      492.217 1177.113 1141.100   36.013        0.000 1113.508  961.300  152.207
 83.00  1491.360  494.673  494.673    0.000      374.231 1160.642 1137.814   22.828        0.000  750.581  750.581    0.000
 84.00  1448.943  557.891  557.891    0.000      464.932 1180.488 1170.977    9.511        0.000  912.842  831.611   81.231
 85.00  1395.532  507.827  507.827    0.000      451.051 1238.814 1214.084   24.730        0.000  861.670  750.078  111.592
 86.00  1531.893  463.318  463.318    0.000      338.044 1278.114 1268.603    9.511        0.000  760.835  730.374   30.462
 87.00  1424.732  555.337  555.337    0.000      334.326 1309.153 1293.935   15.218        0.000  911.638  799.945  111.693
 88.00  1553.658  474.175  474.175    0.000      410.027 1215.163 1213.260    1.902        0.000  800.848  790.695   10.154
 89.00  1485.385  522.711  522.711    0.000      301.552 1387.280 1351.137   36.144        0.000  882.481  852.221   30.260
 90.00  1553.500  516.600  516.600    0.000      363.034 1298.304 1273.575   24.730        0.000 1035.293  964.216   71.077
 91.00  1483.776  578.437  578.437    0.000      341.283 1369.847 1343.258   26.589        0.000 1105.161 1034.184   70.976
 92.00  1509.809  581.699  581.699    0.000      330.217 1307.121 1267.173   39.948        0.000  994.476  791.600  202.876
 93.00  1549.859  530.607  526.591    4.016      415.081 1252.909 1239.593   13.316        0.000  902.689  821.559   81.130
 94.00  1453.584  535.172  533.904    1.268      339.772 1400.769 1351.309   49.460        0.000 1075.205  872.128  203.078
 95.00  1467.211  544.230  544.230    0.000      360.436 1287.619 1230.550   57.069        0.000  913.245  243.189  670.055
 96.00  1460.107  568.333  490.174   78.159      207.220 1532.016 1097.303  434.713        0.000  984.826  243.592  741.233
 97.00  1425.450  552.622  537.826   14.796      165.065 1509.579 1144.218  365.361        0.000 1559.470  677.896  881.574
 98.00  1476.430  488.649  488.649    0.000      317.684 1441.661 1251.822  189.839        0.000 1186.596  617.979  568.617
 99.00  1530.633  486.741  485.684    1.057      410.114 1403.183 1283.947  119.236        0.000 1125.571  334.273  791.297
100.00  1471.964  485.274  485.274    0.000      363.295 1206.340 1138.031   68.309        0.000  933.553  425.960  507.593
101.00  1525.284  530.316  530.316    0.000      326.673 1303.053 1229.125   73.929        0.000  953.761  354.682  599.079
102.00  1506.649  508.533  508.533    0.000      182.621 1511.345 1263.709  247.636        0.000 1044.943  547.705  497.238
103.00  1509.756  556.366  556.366    0.000      165.500 1440.804 1125.588  315.216        0.000 1367.155  534.536  832.618
104.00  1526.234  557.696  549.030    8.666      140.553 1540.972 1273.922  267.050        0.000  893.139  273.853  619.286
105.00  1606.922  532.877  532.877    0.000      247.505 1440.327 1349.017   91.310        0.000  963.511  568.416  395.094
106.00  1610.938  475.906  475.906    0.000      300.085 1267.998 1229.952   38.046        0.000 1093.601  495.931  597.670
107.00  1626.175  508.338  505.590    2.748      259.832 1442.089 1257.566  184.523        0.000 1537.455  898.365  639.090
108.00  1583.997  454.489  454.489    0.000      401.417 1196.560 1168.156   28.404        0.000 1285.822 1052.585  233.237
109.00  1678.259  524.819  524.819    0.000      369.426 1321.428 1290.992   30.437        0.000 1395.604 1091.290  304.314
110.00  1582.074  517.927  517.927    0.000      241.287 1316.534 1316.534    0.000        0.000 1433.599 1231.227  202.372
111.00  1564.405  516.367  516.367    0.000      303.194 1300.326 1300.326    0.000        0.000  862.073  679.403  182.669
112.00  1562.262  500.977  500.977    0.000      238.907 1289.991 1253.847   36.144        0.000  901.783  637.883  263.900
113.00  1692.310  530.976  530.976    0.000      277.127 1358.100 1329.652   28.448        0.000 1240.482 1138.943  101.539
114.00  1764.445  448.979  448.979    0.000      392.689 1308.370 1283.640   24.730        0.000 1577.972 1517.049   60.923
115.00  1660.484  444.683  443.626    1.057      353.306 1304.914 1303.011    1.902        0.000 1271.546 1139.646  131.900
116.00  1689.142  487.740  487.529    0.211      264.278 1382.124 1372.700    9.425        0.000 1033.584  921.892  111.693
117.00  1685.483  468.468  468.468    0.000      243.016 1439.890 1436.086    3.805        0.000 1334.681 1243.296   91.385
118.00  1580.040  519.814  517.701    2.114      180.023 1306.555 1293.239   13.316        0.000  649.748  538.156  111.592
119.00  1465.054  500.541  500.541    0.000      198.524 1310.500 1310.500    0.000        0.000  931.040  859.963   71.077
120.00  1544.184  465.042  465.042    0.000      233.928 1359.910 1337.256   22.654        0.000  780.135  659.196  120.940
121.00  1533.245  464.422  460.617    3.805      294.845 1332.547 1311.621   20.925        0.000  810.496  668.846  141.650
122.00  1496.289  464.947  464.947    0.000      173.316 1231.994 1222.483    9.511        0.000  557.859  486.882   70.976
123.00  1509.238  469.003  469.003    0.000      285.464 1282.401 1255.769   26.632        0.000  696.797  676.489   20.308
124.00  1439.677  546.846  546.846    0.000      201.937 1132.599 1109.771   22.828        0.000  455.816  415.302   40.515
125.00  1464.053  435.641  435.641    0.000      188.577 1190.399 1177.083   13.316        0.000  505.178  424.451   80.727
126.00  1364.389  545.419  545.419    0.000      148.934 1147.250 1133.977   13.273        0.000  606.416  576.156   30.260
127.00  1546.610  480.390  480.390    0.000      317.499 1286.463 1273.190   13.273        0.000  978.087  866.495  111.592
128.00  1647.909  496.631  496.631    0.000      249.581 1392.893 1370.327   22.567        0.000 1529.013 1325.936  203.078
129.00  1650.408  441.205  441.205    0.000      385.515 1267.394 1254.078   13.316        0.000 1652.368 1581.291   71.077
130.00  1705.726  418.695  418.695    0.000      402.586 1269.126 1252.006   17.121        0.000  901.784  810.601   91.183
131.00  1707.758  421.039  421.039    0.000      401.678 1203.867 1188.779   15.088        0.000  888.411  786.973  101.438
132.00  1540.825  459.299  459.299    0.000      269.039 1172.453 1132.504   39.948        0.000  675.082  644.620   30.462
133.00  1652.306  474.332  474.332    0.000      341.924 1242.483 1229.167   13.316        0.000 1552.633 1532.426   20.207
134.00  1689.846  440.377  440.377    0.000      426.368 1297.276 1261.132   36.144        0.000 1364.540 1303.617   60.923
135.00  1580.583  436.710  436.710    0.000      372.446 1228.100 1184.391   43.709        0.000 1485.279 1303.517  181.762
136.00  1594.944  455.680  451.664    4.016      275.181 1287.409 1179.978  107.431        0.000 1386.457  990.456  396.001
137.00  1606.702  404.240  400.225    4.016      295.716 1368.507 1213.301  155.206        0.000 1504.985  987.440  517.546
138.00  1494.657  469.567  469.567    0.000      288.323 1190.689 1109.195   81.495        0.000 1447.480 1112.704  334.776
139.00  1488.123  411.610  411.610    0.000      340.229 1250.404 1185.899   64.504        0.000 1421.334  967.528  453.806
140.00  1486.072  414.885  414.885    0.000      443.049 1114.340 1057.531   56.808        0.000 1300.393 1068.162  232.231
141.00  1462.637  409.297  409.297    0.000      316.839 1169.431 1125.809   43.622        0.000 1037.701 1007.240   30.462
142.00  1422.470  431.536  431.536    0.000      215.166 1304.485 1190.348  114.138        0.000  701.616  520.054  181.562
143.00  1370.356  570.433  570.433    0.000      263.811 1286.808 1185.986  100.822        0.000  932.548  800.749  131.799
144.00  1335.747  503.496  503.496    0.000      185.034 1219.750 1113.352  106.398        0.000  819.144  505.582  313.562
145.00  1349.604  456.681  456.681    0.000      281.921 1260.651 1133.328  127.323        0.000  809.091  383.635  425.456
146.00  1417.332  436.820  436.820    0.000      256.712 1264.237 1186.417   77.820        0.000 1010.157  727.058  283.099
147.00  1284.668  484.219  484.219    0.000      291.125 1177.297 1088.150   89.147        0.000  708.659  344.227  364.433
148.00  1378.112  494.307  492.828    1.479      252.951 1267.949 1100.384  167.565        0.000  887.804  281.996  605.808
149.00  1355.832  478.546  478.546    0.000      288.106 1359.220 1128.963  230.257        0.000 1040.717  464.163  576.554
150.00  1365.944  525.738  525.738    0.000      243.016 1340.671 1204.576  136.096        0.000 1356.797  861.069  495.728
151.00  1271.267  519.170  519.170    0.000      239.639 1324.027 1195.366  128.661        0.000  820.248  345.031  475.217
152.00  1317.749  545.326  545.326    0.000      237.135 1235.491 1210.761   24.730        0.000  626.924  536.346   90.579
153.00  1466.128  375.707  375.707    0.000      292.639 1228.561 1171.536   57.026        0.000 1060.424  777.224  283.200
154.00  1480.276  396.514  396.514    0.000      350.744 1177.810 1122.774   55.036        0.000 1234.546 1173.824   60.722
155.00  1300.602  431.229  431.229    0.000      235.574 1020.997 1005.778   15.218        0.000 1112.297  960.795  151.502
156.00  1374.076  382.465  382.465    0.000      311.446 1112.261 1091.336   20.925        0.000  929.327  848.902   80.425
157.00  1464.408  355.855  355.855    0.000      424.671 1070.148 1039.711   30.437        0.000 1221.776 1059.918  161.857
158.00  1390.544  386.249  386.249    0.000      306.904 1100.115 1073.483   26.632        0.000  719.617  577.866  141.751
159.00  1482.051  334.411  334.411    0.000      356.152 1258.919 1200.253   58.667        0.000 1012.069  890.625  121.443
160.00  1601.493  279.101  275.297    3.805      487.541 1136.478 1094.627   41.850        0.000 1032.575  961.498   71.077
161.00  1519.786  338.687  338.687    0.000      355.980 1238.155 1202.011   36.144        0.000 1122.148 1061.427   60.722
162.00  1528.988  348.066  348.066    0.000      376.905 1304.564 1262.713   41.851        0.000 1051.675 1011.362   40.313
163.00  1499.809  310.136  310.136    0.000      486.848 1159.134 1124.892   34.241        0.000 1023.024  932.244   90.780
164.00  1547.731  256.247  256.247    0.000      475.484 1296.098 1261.857   34.241        0.000 1011.565  970.950   40.615
165.00  1426.134  484.660  484.660    0.000      334.411 1266.954 1209.885   57.069        0.000 1123.757 1052.982   70.775
166.00  1443.284  434.393  434.393    0.000      346.642 1298.947 1249.487   49.460        0.000  970.644  788.277  182.367
167.00  1518.014  331.795  331.795    0.000      426.625 1063.416 1013.956   49.460        0.000  880.871  627.830  253.041
168.00  1417.221  462.526  462.526    0.000      399.734 1094.497 1073.572   20.925        0.000  646.225  595.758   50.467
169.00  1556.922  480.209  480.209    0.000      478.118 1104.527 1062.677   41.850        0.000  872.126  750.481  121.645
170.00  1357.841  480.396  480.396    0.000      463.465  899.072  885.756   13.316        0.000  778.324  747.964   30.361
171.00  1422.612  472.505  472.505    0.000      443.790 1090.427 1035.304   55.123       10.154  836.936  383.433  453.504
172.00  1444.824  408.199  408.199    0.000      411.484 1022.751  961.877   60.874       20.308  836.121  745.644   90.478
173.00  1438.954  382.722  382.722    0.000      324.423 1067.297 1031.154   36.143        0.000  686.843  666.636   20.207
174.00  1430.063  391.586  391.586    0.000      298.183 1047.097  961.928   85.169        0.000  596.259  565.797   30.462
175.00  1479.566  373.929  373.929    0.000      284.434  955.409  923.114   32.296        0.000  616.369  596.061   20.308
176.00  1592.088  499.361  499.361    0.000      370.894  998.321  962.569   35.752        0.000  948.122  856.838   91.284
177.00  1605.337  425.682  425.682    0.000      242.755 1207.258 1186.376   20.882        0.000 1035.495  873.033  162.462
178.00  1734.731  308.715  308.715    0.000      278.594 1199.728 1188.314   11.414        0.000 1144.673 1063.543   81.130
179.00  1615.146  352.284  352.284    0.000      244.788 1175.517 1167.908    7.609        0.000  995.080  995.080    0.000
180.00  1548.233  302.578  302.578    0.000      334.011 1128.995 1119.483    9.511        0.000 1120.745 1080.130   40.615
181.00  1570.040  315.610  315.610    0.000      269.387 1257.397 1208.024   49.373        0.000  934.056  842.772   91.284
182.00  1601.857  333.360  333.360    0.000      206.657 1055.489 1023.193   32.296        0.000  669.652  649.344   20.308
183.00  1483.895  324.738  324.738    0.000      294.552 1061.278 1034.646   26.632        0.000  961.194  940.886   20.308
184.00  1625.056  260.764  260.764    0.000      327.489 1050.231 1038.817   11.414        0.000  848.703  848.703    0.000
185.00  1460.032  464.925  464.925    0.000      208.209 1167.691 1156.277   11.414        0.000  908.823  898.669   10.154
186.00  1633.167  280.192  280.192    0.000      365.404  963.703  963.703    0.000        0.000  891.328  881.174   10.154
187.00  1384.164  469.779  469.779    0.000      239.517  983.633  983.633    0.000        0.000  747.667  747.667    0.000
188.00  1553.485  365.026  365.026    0.000      280.583 1153.596 1144.084    9.511        0.000  951.951  901.182   50.769
189.00  1721.292  336.273  336.273    0.000      392.384 1082.861 1043.087   39.774        0.000  994.274  943.505   50.769
190.00  1633.374  345.833  345.833    0.000      345.653  977.584  975.681    1.902        0.000  872.931  822.162   50.769
191.00  1541.495  389.622  389.622    0.000      267.267 1026.490 1011.272   15.218        0.000  679.908  659.600   20.308
192.00  1510.921  408.204  408.204    0.000      216.731 1057.830 1040.710   17.121        0.000  820.052  809.898   10.154
193.00  1555.305  414.105  414.105    0.000      196.882 1041.274 1033.665    7.609        0.000  731.079  700.618   30.462
194.00  1584.781  406.618  406.618    0.000      334.065  932.492  924.883    7.609        0.000  679.102  648.640   30.462
195.00  1565.390  387.713  387.713    0.000      222.004 1004.047  964.229   39.818        0.000  659.801  578.570   81.231
196.00  1445.712  450.900  450.900    0.000      260.696  916.977  909.368    7.609        0.000  555.345  535.138   20.207
197.00  1527.119  399.287  399.287    0.000      292.346  919.530  911.921    7.609        0.000  801.050  719.819   81.231
198.00  1544.902  412.519  412.519    0.000      301.292  915.503  907.894    7.609        0.000  658.693  658.693    0.000
199.00  1729.874  333.115  333.115    0.000      482.526  965.224  965.224    0.000        0.000  872.126  872.126    0.000
200.00  1710.236  301.289  301.289    0.000      563.931  968.596  934.441   34.154        0.000 1082.339 1041.724   40.615
201.00  1723.444  249.500  249.500    0.000      443.619  945.808  945.808    0.000        0.000  797.831  716.600   81.231
202.00  1561.007  426.530  426.530    0.000      437.989  978.445  978.445    0.000        0.000  767.872  757.718   10.154
203.00  1638.564  440.442  440.442    0.000      531.505 1007.112  952.424   54.688        0.000  981.405  961.097   20.308
204.00  1562.016  452.451  452.451    0.000      426.240  892.542  890.639    1.902       10.154  727.157  717.003   10.154
205.00  1491.295  373.183  373.183    0.000      384.168  917.237  917.237    0.000        0.000  909.023  777.224  131.799
206.00  1578.958  497.682  497.682    0.000      358.404 1138.958 1138.958    0.000        0.000  750.883  730.575   20.308
207.00  1692.878  422.698  422.698    0.000      512.922  996.301  996.301    0.000        0.000  960.793  910.024   50.769
208.00  1632.412  403.470  403.470    0.000      441.149  882.083  882.083    0.000        0.000  628.836  628.836    0.000
209.00  1624.764  428.291  428.291    0.000      418.234 1147.934 1147.934    0.000        0.000  787.879  767.772   20.106
210.00  1595.536  401.644  401.644    0.000      376.992  984.631  984.631    0.000        0.000  558.363  527.901   30.462
211.00  1651.171  386.316  386.316    0.000      329.869 1128.774 1128.774    0.000        0.000  913.447  903.293   10.154
212.00  1631.597  358.068  358.068    0.000      367.872 1189.942 1189.942    0.000        0.000  850.512  820.051   30.462
213.00  1602.230  460.022  460.022    0.000      305.139 1043.641 1043.641    0.000        0.000  657.387  657.387    0.000
214.00  1701.942  406.102  406.102    0.000      384.134  919.033  919.033    0.000        0.000  698.102  698.102    0.000
215.00  1580.719  471.443  471.443    0.000      289.149  976.559  972.754    3.805        0.000  710.772  670.156   40.615
216.00  1678.861  318.830  318.830    0.000      343.577  976.539  974.637    1.902        0.000  669.451  659.297   10.154
217.00  1697.506  392.134  392.134    0.000      388.710 1181.350 1154.717   26.632        0.000  972.357  941.896   30.462
218.00  1518.173  472.097  472.097    0.000      403.494  912.425  912.425    0.000        0.000  922.693  912.539   10.154
219.00  1685.050  335.319  335.319    0.000      444.355  875.173  848.540   26.632        0.000  639.694  639.694    0.000
220.00  1582.343  414.998  414.998    0.000      354.648 1026.361 1003.533   22.828        0.000  984.725  984.725    0.000
221.00  1554.925  394.648  394.648    0.000      334.196 1123.888 1116.279    7.609        0.000  952.654  790.192  162.462
222.00  1573.952  370.940  370.940    0.000      226.026 1067.559 1050.438   17.121        0.000  609.233  599.079   10.154
223.00  1592.405  339.087  339.087    0.000      442.410  964.101  956.492    7.609        0.000 1034.489  963.412   71.077
224.00  1583.837  316.721  316.721    0.000      442.407  863.847  854.336    9.511        0.000  931.441  911.133   20.308
225.00  1687.378  331.540  331.540    0.000      437.521 1089.661 1087.759    1.902        0.000  870.017  859.863   10.154
226.00  1558.017  304.539  304.539    0.000      429.351  884.511  884.511    0.000       10.154  799.240  778.932   20.308
227.00  1798.793  242.622  242.622    0.000      532.426 1029.592 1021.983    7.609        0.000 1075.203 1054.895   20.308
228.00  1635.230  389.389  389.389    0.000      422.475 1143.909 1140.105    3.805        0.000  942.702  902.087   40.616
229.00  1708.508  361.543  361.543    0.000      354.643 1153.938 1136.817   17.121        0.000 1114.007 1093.699   20.308
230.00  1444.001  541.368  541.368    0.000      296.019 1193.545 1170.718   22.828        0.000  933.452  862.375   71.077
231.00  1540.646  547.770  547.770    0.000      411.798  942.946  933.478    9.468        0.000  902.587  841.663   60.923
232.00  1535.829  467.938  467.938    0.000      449.888 1033.014 1025.405    7.609        0.000  911.235  880.774   30.462
233.00  1662.979  452.183  452.183    0.000      518.753 1007.889 1005.986    1.902        0.000 1064.549 1034.087   30.462
234.00  1580.226  326.655  326.655    0.000      433.241  962.499  958.695    3.804        0.000 1045.649  964.418   81.231
235.00  1631.635  429.463  429.463    0.000      551.401 1034.565 1028.858    5.707        0.000  992.164  789.086  203.078
236.00  1462.934  491.772  491.772    0.000      487.934 1136.376 1126.864    9.512        0.000  801.552  730.475   71.077
237.00  1619.798  296.238  296.238    0.000      577.559 1002.090 1000.188    1.902        0.000 1238.572 1116.725  121.847
238.00  1606.806  343.833  343.833    0.000      503.935 1183.114 1183.114    0.000        0.000 1146.886  964.116  182.770
239.00  1530.757  404.361  404.361    0.000      497.532 1166.523 1166.523    0.000        0.000  944.110  842.571  101.539
240.00  1563.957  399.166  399.166    0.000      433.550 1228.943 1228.943    0.000        0.000 1015.186  862.878  152.308
241.00  1557.693  327.623  327.623    0.000      322.608 1179.789 1174.082    5.707        0.000  730.173  659.096   71.077
242.00  1515.386  345.600  345.600    0.000      448.116 1211.909 1208.104    3.805        0.000  873.032  812.109   60.923
243.00  1537.892  272.315  272.315    0.000      501.859 1187.710 1185.808    1.902        0.000  964.619  944.311   20.308
244.00  1585.311  334.725  334.725    0.000      483.651 1239.617 1237.714    1.902        0.000  852.926  731.079  121.847
245.00  1648.380  358.480  358.480    0.000      470.987 1294.746 1290.942    3.805        0.000  852.422  771.191   81.231
246.00  1594.676  326.909  326.909    0.000      476.346 1155.491 1155.491    0.000        0.000  974.471  944.009   30.462
247.00  1559.590  305.585  305.585    0.000      533.589 1098.237 1096.334    1.902        0.000  720.623  700.315   20.308
248.00  1565.912  299.322  299.322    0.000      630.737 1098.814 1098.814    0.000        0.000  944.311  924.003   20.308
249.00  1504.852  369.975  369.975    0.000      566.016 1136.641 1136.641    0.000        0.000 1106.572 1005.033  101.539
250.00  1648.333  316.173  316.173    0.000      409.592 1213.418 1213.418    0.000        0.000  994.778  954.162   40.615
251.00  1629.363  289.349  289.349    0.000      406.352 1241.575 1241.575    0.000        0.000 1045.850  984.926   60.923
252.00  1601.728  292.761  292.761    0.000      418.244 1264.526 1264.526    0.000        0.000 1147.388 1096.619   50.769
253.00  1516.193  344.987  344.987    0.000      522.914 1171.828 1166.121    5.707        0.000 1004.530  963.915   40.616
254.00  1446.377  391.498  391.498    0.000      435.104 1288.692 1282.986    5.707        0.000  802.157  680.310  121.847
255.00  1605.922  308.851  308.851    0.000      423.647 1252.288 1252.288    0.000        0.000  953.860  953.860    0.000
256.00  1575.762  346.617  346.617    0.000      398.008 1255.449 1253.546    1.902        0.000 1106.471 1045.547   60.923
257.00  1529.779  358.357  358.357    0.000      453.779 1204.863 1201.059    3.804        0.000 1147.388 1096.619   50.769
258.00  1522.376  317.821  317.821    0.000      435.539 1168.412 1168.412    0.000        0.000  974.772  944.311   30.462
259.00  1515.685  349.591  349.591    0.000      320.749 1378.666 1376.763    1.902        0.000 1025.542  995.080   30.462
260.00  1616.219  272.323  272.323    0.000      515.514 1255.193 1239.975   15.218        0.000 1106.168 1014.985   91.183
261.00  1629.871  279.610  279.610    0.000      426.799 1198.470 1164.229   34.241        0.000  883.287  791.902   91.385
262.00  1634.469  251.582  251.582    0.000      402.679 1210.103 1200.592    9.511        0.000  963.613  912.844   50.769
263.00  1603.547  320.898  320.898    0.000      380.101 1253.449 1216.142   37.307        0.000  832.316  761.339   70.976
264.00  1571.385  306.646  306.646    0.000      247.081 1176.034 1166.740    9.294        0.000  741.233  720.926   20.308
265.00  1628.997  371.464  369.351    2.114      314.740 1359.565 1359.565    0.000        0.000 1066.157  995.080   71.077
266.00  1524.245  323.391  323.391    0.000      333.504 1252.688 1243.177    9.511        0.000 1218.466 1116.927  101.539
267.00  1508.658  338.031  338.031    0.000      350.577 1297.951 1288.439    9.511        0.000 1005.234  903.695  101.539
268.00  1692.096  259.152  259.152    0.000      389.351 1321.214 1264.319   56.895        0.000 1188.004 1127.081   60.923
269.00  1562.834  303.419  303.419    0.000      210.459 1311.142 1286.413   24.730        0.000 1045.850 1025.542   20.308
270.00  1591.206  379.526  379.526    0.000      410.809 1392.287 1359.948   32.339        0.000 1147.389 1045.850  101.539
271.00  1648.137  327.576  327.576    0.000      395.373 1332.675 1290.824   41.851        0.000 1076.311  934.157  142.154
272.00  1638.461  383.157  383.157    0.000      338.565 1244.740 1204.791   39.948        0.000 1035.093  821.861  213.231
273.00  1599.146  313.462  313.462    0.000      364.242 1180.788 1156.058   24.730        0.000  883.186  791.801   91.385
274.00  1682.742  340.910  340.910    0.000      359.186 1277.282 1269.673    7.609        0.000 1005.234  893.542  111.693
275.00  1553.071  417.546  417.546    0.000      316.990 1202.150 1185.029   17.121        0.000 1232.942 1172.019   60.923
276.00  1574.109  370.432  370.432    0.000      491.304 1192.763 1164.228   28.534        0.000 1359.816 1268.431   91.385
277.00  1572.093  327.846  327.846    0.000      424.984 1220.339 1216.534    3.804        0.000 1004.529  943.606   60.923
278.00  1597.724  343.373  343.373    0.000      469.737 1210.398 1210.398    0.000        0.000 1045.850  954.465   91.385
279.00  1586.117  307.163  307.163    0.000      476.694 1159.566 1131.032   28.534        0.000 1137.235  924.003  213.232
280.00  1621.690  332.750  332.750    0.000      427.930 1260.153 1248.739   11.414        0.000  883.388  812.310   71.077
281.00  1527.794  397.194  397.194    0.000      332.772 1303.300 1284.277   19.023        0.000  922.995  851.918   71.077
282.00  1634.819  333.904  333.904    0.000      397.145 1291.939 1278.623   13.316        0.000 1086.264  954.263  132.000
283.00  1572.128  385.210  385.210    0.000      452.051 1178.538 1150.004   28.534        0.000 1015.287  873.133  142.154
284.00  1614.131  389.733  389.733    0.000      482.923 1234.093 1190.340   43.753        0.000 1135.626  993.472  142.154
285.00  1623.430  307.359  307.359    0.000      489.271 1224.228 1218.521    5.707        0.000 1106.572 1035.495   71.077
286.00  1695.963  221.972  221.972    0.000      612.659 1003.873 1001.970    1.902        0.000 1386.859 1325.936   60.923
287.00  1691.468  249.359  249.359    0.000      651.102 1017.665 1013.860    3.805        0.000  973.365  902.288   71.077
288.00  1642.728  315.910  315.910    0.000      444.485 1261.249 1251.737    9.512        0.000 1177.749 1116.826   60.923
289.00  1709.172  335.817  335.817    0.000      661.087 1199.875 1199.875    0.000        0.000 1370.270 1299.193   71.077
290.00  1585.211  491.234  491.234    0.000      444.224 1272.569 1255.448   17.121        0.000 1469.799 1419.029   50.769
291.00  1740.849  407.217  407.217    0.000      519.969 1286.961 1277.449    9.511        0.000 1156.838 1106.068   50.769
292.00  1581.074  410.129  410.129    0.000      551.960 1230.890 1221.379    9.511        0.000 1126.677 1065.754   60.923
293.00  1692.828  418.432  418.432    0.000      491.782 1276.689 1272.884    3.805        0.000  992.968  952.353   40.615
294.00  1607.166  402.712  402.712    0.000      336.533 1317.375 1317.375    0.000        0.000 1083.449 1052.988   30.462
295.00  1634.029  351.366  351.366    0.000      332.380 1157.830 1157.830    0.000        0.000  892.634  872.327   20.308
296.00  1555.398  411.144  411.144    0.000      308.172 1407.119 1407.119    0.000        0.000 1216.654 1176.038   40.615
297.00  1474.751  484.569  484.569    0.000      399.482 1295.533 1295.533    0.000        0.000 1095.714  984.021  111.693
298.00  1634.323  362.803  362.803    0.000      534.546 1152.260 1152.260    0.000        0.000 1023.932  942.701   81.231
299.00  1464.677  458.271  458.271    0.000      327.152 1358.508 1326.169   32.339        0.000  982.512  941.896   40.616
300.00  1656.177  376.114  376.114    0.000      499.742 1307.082 1278.547   28.534        0.000 1200.973 1079.126  121.847
301.00  1812.784  402.653  402.653    0.000      655.379 1331.429 1316.211   15.219        0.000 1305.628 1234.551   71.077
302.00  1736.236  443.579  443.579    0.000      589.571 1302.280 1273.746   28.534       10.154 1247.114 1135.422  111.693
303.00  1825.696  376.223  376.223    0.000      574.918 1269.976 1269.976    0.000        0.000 1216.754 1135.523   81.231
304.00  1667.114  488.396  488.396    0.000      479.205 1401.250 1401.250    0.000        0.000 1349.461 1268.230   81.231
305.00  1752.081  415.789  415.789    0.000      560.612 1203.703 1203.703    0.000        0.000  882.985  852.524   30.462
306.00  1839.229  256.104  256.104    0.000      463.726 1031.888 1031.888    0.000        0.000 1624.717 1584.102   40.615
307.00  1692.819  303.961  303.961    0.000      297.878 1356.223 1356.223    0.000        0.000  860.967  860.967    0.000
308.00  1691.546  329.702  329.702    0.000      427.973 1165.539 1165.539    0.000        0.000 1204.190 1133.113   71.077
309.00  1817.564  326.404  326.404    0.000      533.893 1199.128 1199.128    0.000        0.000 1274.563 1081.640  192.924
310.00  1920.026  248.516  248.516    0.000      537.524 1253.256 1249.451    3.805        0.000 1335.688 1264.610   71.077
311.00  1745.027  327.119  327.119    0.000      514.262 1212.396 1183.861   28.535        0.000 1237.165 1105.164  132.000
312.00  1713.194  362.534  362.534    0.000      456.584 1294.101 1288.437    5.663        0.000 1142.964 1000.810  142.154
313.00  1637.476  464.318  464.318    0.000      439.420 1354.544 1354.544    0.000       20.308 1257.470 1257.470    0.000
314.00  1724.351  418.526  418.526    0.000      514.305 1176.261 1176.261    0.000        0.000 1144.172 1062.940   81.231
315.00  1609.596  460.855  460.855    0.000      562.330 1214.041 1214.041    0.000        0.000 1234.953 1102.953  132.000
316.00  1700.375  399.006  399.006    0.000      490.358 1253.380 1253.380    0.000       60.923 1218.163 1218.163    0.000
317.00  1497.374  481.520  481.520    0.000      507.207 1289.700 1289.700    0.000        0.000 1134.922 1134.922    0.000
318.00  1564.645  434.163  434.163    0.000      444.486 1253.258 1253.258    0.000        0.000 1161.463 1161.463    0.000
319.00  1648.013  350.589  350.589    0.000      539.645 1196.830 1196.830    0.000        0.000 1173.024 1162.870   10.154
320.00  1578.471  496.762  496.762    0.000      472.889 1344.444 1344.444    0.000        0.000 1268.431 1248.123   20.308
321.00  1720.444  401.915  401.915    0.000      509.674 1293.619 1293.619    0.000        0.000 1156.232 1075.001   81.231
322.00  1689.833  380.094  380.094    0.000      507.296 1174.525 1174.525    0.000        0.000  984.926  913.849   71.077
323.00  1773.277  339.516  339.516    0.000      416.070 1262.381 1262.381    0.000        0.000  924.003  924.003    0.000
324.00  1708.136  402.705  402.705    0.000      420.965 1284.419 1284.419    0.000        0.000  892.434  882.280   10.154
325.00  1740.929  382.576  382.576    0.000      369.644 1329.261 1329.261    0.000        0.000  893.340  873.032   20.308
326.00  1749.738  413.478  413.478    0.000      456.932 1298.174 1298.174    0.000        0.000  954.465  924.003   30.462
327.00  1849.546  364.429  364.429    0.000      625.247 1204.131 1204.131    0.000        0.000 1010.663  980.201   30.462
328.00  1732.066  385.556  385.556    0.000      575.092 1309.135 1309.135    0.000        0.000 1151.309 1151.309    0.000
329.00  1863.681  343.785  343.785    0.000      485.686 1317.182 1317.182    0.000        0.000 1058.315 1007.546   50.769
330.00  1616.695  384.170  384.170    0.000      329.010 1282.522 1282.522    0.000        0.000  871.223  871.223    0.000
331.00  1782.896  402.262  402.262    0.000      389.754 1303.876 1303.876    0.000        0.000  839.756  839.756    0.000
332.00  1824.496  337.067  337.067    0.000      599.180 1215.683 1215.683    0.000        0.000 1125.472 1115.318   10.154
333.00  1711.748  371.581  371.581    0.000      450.455 1208.200 1208.200    0.000        0.000  812.210  720.825   91.385
334.00  1778.792  362.207  362.207    0.000      598.702 1268.944 1268.944    0.000        0.000 1318.797 1156.537  162.260
335.00  1634.073  459.016  459.016    0.000      465.672 1296.218 1296.218    0.000        0.000  974.067  974.067    0.000
336.00  1579.725  424.430  424.430    0.000      502.206 1220.993 1220.993    0.000        0.000  984.725  954.263   30.462
337.00  1590.245  448.628  448.628    0.000      474.966 1246.326 1246.326    0.000        0.000  954.263  954.263    0.000
338.00  1655.761  438.403  438.403    0.000      387.319 1291.261 1291.261    0.000        0.000 1014.684  994.376   20.308
339.00  1768.891  417.838  417.838    0.000      316.292 1277.018 1277.018    0.000       10.154  676.683  656.375   20.308
340.00  1741.557  422.351  422.351    0.000      284.378 1215.581 1215.581    0.000        0.000  644.109  644.109    0.000
341.00  1616.981  429.975  429.975    0.000      387.851 1172.967 1172.967    0.000        0.000  963.109  963.109    0.000
342.00  1737.639  394.968  394.968    0.000      380.113 1222.819 1222.819    0.000        0.000  737.614  737.614    0.000
343.00  1771.061  338.055  338.055    0.000      371.720 1164.800 1164.800    0.000        0.000 1069.876 1069.876    0.000
344.00  1725.123  365.152  365.152    0.000      369.046 1190.912 1190.912    0.000        0.000 1467.084 1467.084    0.000
345.00  1834.601  319.624  319.624    0.000      390.221 1203.619 1203.619    0.000        0.000 1423.046 1423.046    0.000
346.00  1689.715  357.935  357.935    0.000      410.114 1152.440 1152.440    0.000        0.000 1371.175 1371.175    0.000
347.00  1768.681  360.348  360.348    0.000      522.992 1137.090 1137.090    0.000        0.000 1069.474 1069.474    0.000
348.00  1737.663  396.869  396.869    0.000      572.450 1146.766 1146.766    0.000        0.000 1140.753 1140.753    0.000
349.00  1699.209  511.240  511.240    0.000      565.928 1159.830 1159.830    0.000        0.000 1184.484 1184.484    0.000
350.00  1722.628  368.028  368.028    0.000      541.459 1177.158 1177.158    0.000       30.462 1104.359 1104.359    0.000
351.00  1838.404  329.690  329.690    0.000      584.690 1223.550 1223.550    0.000       30.260 1245.207 1245.207    0.000
352.00  1795.896  319.844  319.844    0.000      564.722 1078.111 1078.111    0.000        0.000  923.802  923.802    0.000
353.00  1804.886  342.916  342.916    0.000      488.880 1233.921 1233.921    0.000       30.260 1154.927 1154.927    0.000
354.00  1755.995  331.656  331.656    0.000      361.817 1165.493 1165.493    0.000        0.000  760.233  760.233    0.000
355.00  1778.459  301.606  301.606    0.000      385.819 1171.489 1171.489    0.000        0.000  807.480  807.480    0.000
356.00  1671.363  375.829  375.829    0.000      476.433 1108.517 1108.517    0.000        0.000  799.744  799.744    0.000
357.00  1750.120  320.261  320.261    0.000      416.603 1099.387 1099.387    0.000        0.000  572.637  572.637    0.000
358.00  1481.046  462.048  462.048    0.000      384.264 1052.354 1052.354    0.000        0.000  665.733  665.733    0.000
359.00  1563.734  519.691  519.691    0.000      410.016 1090.704 1090.704    0.000       10.053  645.322  645.322    0.000
360.00  1643.956  481.491  481.491    0.000      518.588 1112.830 1112.830    0.000        0.000  893.039  882.985   10.053
361.00  1705.040  406.346  406.346    0.000      512.490 1048.369 1048.369    0.000       10.154 1001.011  980.804   20.207
362.00  1667.552  342.796  342.796    0.000      643.144 1046.591 1046.591    0.000       10.154  910.029  910.029    0.000
363.00  1687.389  441.490  441.490    0.000      627.578 1124.713 1124.713    0.000       20.308 1030.367 1030.367    0.000
364.00  1722.144  423.520  423.520    0.000      335.968 1336.303 1336.303    0.000        0.000  715.193  694.986   20.207
365.00  1731.145  376.557  376.557    0.000      419.929 1223.382 1223.382    0.000        0.000  863.080  863.080    0.000
366.00  1617.997  456.487  456.487    0.000      385.906 1302.752 1302.752    0.000        0.000  902.489  902.489    0.000
367.00  1607.243  474.927  474.927    0.000      413.744 1143.356 1143.356    0.000        0.000  829.098  798.737   30.361
368.00  1689.850  388.277  388.277    0.000      435.789 1210.185 1210.185    0.000        0.000 1095.211  963.311  131.900
369.00  1726.947  419.686  419.686    0.000      343.446 1189.176 1189.176    0.000        0.000  842.671  730.979  111.693
370.00  1780.120  295.815  295.815    0.000      359.262 1215.033 1215.033    0.000        0.000  941.797  941.797    0.000
371.00  1836.851  312.498  312.498    0.000      393.504 1272.232 1272.232    0.000        0.000  790.494  760.134   30.361
372.00  1731.258  376.098  376.098    0.000      288.758 1158.967 1158.967    0.000        0.000  598.074  598.074    0.000
373.00  1809.417  328.094  328.094    0.000      277.170 1186.586 1186.586    0.000        0.000  524.986  514.832   10.154
374.00  1716.334  375.874  375.874    0.000      368.959 1127.354 1127.354    0.000       30.462  635.772  635.772    0.000
375.00  1782.217  377.443  377.443    0.000      292.954 1196.097 1196.097    0.000        0.000  465.068  465.068    0.000
376.00  1665.845  450.731  450.731    0.000      330.913 1300.858 1297.054    3.805        0.000  598.174  577.866   20.308
377.00  1580.345  462.448  462.448    0.000      262.517 1288.412 1288.412    0.000        0.000  700.417  700.417    0.000
378.00  1715.864  356.619  356.619    0.000      326.501 1238.913 1238.913    0.000        0.000  477.232  477.232    0.000
379.00  1682.024  390.773  390.773    0.000      267.653 1149.319 1149.319    0.000        0.000  494.118  494.118    0.000
380.00  1620.225  379.403  379.403    0.000      313.531 1186.290 1186.290    0.000        0.000  756.413  644.720  111.693
381.00  1710.481  376.057  376.057    0.000      300.304 1184.476 1184.476    0.000        0.000  705.845  685.537   20.308
382.00  1691.134  402.460  402.460    0.000      410.462 1264.539 1260.735    3.805        0.000 1153.722 1062.337   91.385
383.00  1769.208  310.226  310.226    0.000      397.580 1156.289 1156.289    0.000       20.308  718.714  718.714    0.000
384.00  1703.005  414.200  414.200    0.000      367.872 1098.007 1098.007    0.000        0.000  456.020  456.020    0.000
385.00  1824.124  299.942  299.942    0.000      285.214 1100.507 1100.507    0.000        0.000  435.710  435.710    0.000
386.00  1639.181  331.748  331.748    0.000      266.322  991.170  991.170    0.000        0.000  423.445  423.445    0.000
387.00  1719.169  241.539  241.539    0.000      251.445  931.375  931.375    0.000        0.000  180.556  180.556    0.000
388.00  1672.202  375.915  375.915    0.000      208.557 1013.993 1013.993    0.000        0.000  241.077  241.077    0.000
389.00  1657.614  371.320  371.320    0.000      221.778  938.599  938.599    0.000        0.000  431.083  431.083    0.000
390.00  1701.400  389.136  389.136    0.000      266.229 1036.953 1036.953    0.000        0.000  460.642  460.642    0.000
391.00  1766.777  259.299  259.299    0.000      212.229  978.568  978.568    0.000        0.000  312.050  312.050    0.000
392.00  1544.203  446.291  446.291    0.000      163.978 1091.522 1091.522    0.000        0.000  469.389  469.389    0.000
393.00  1674.902  375.364  375.364    0.000      293.597 1045.771 1045.771    0.000        0.000  390.668  390.668    0.000
394.00  1587.735  415.192  415.192    0.000      245.092 1028.465 1028.465    0.000        0.000  454.308  454.308    0.000
395.00  1606.230  467.054  467.054    0.000      357.931 1109.877 1109.877    0.000        0.000  684.122  684.122    0.000
396.00  1532.463  557.184  557.184    0.000      352.349 1131.365 1131.365    0.000        0.000  693.776  693.776    0.000
397.00  1555.755  487.098  487.098    0.000      392.776 1110.699 1110.699    0.000        0.000  754.901  734.593   20.308
398.00  1745.601  429.256  429.256    0.000      271.463 1232.881 1232.881    0.000        0.000  644.314  522.467  121.847
399.00  1683.247  476.301  476.301    0.000      202.416 1158.693 1158.693    0.000        0.000  483.663  483.663    0.000
400.00  1608.304  451.604  451.604    0.000      206.872  989.078  989.078    0.000        0.000  534.932  504.470   30.462
401.00  1651.938  434.105  434.105    0.000      208.774 1132.370 1132.370    0.000        0.000  241.380  241.380    0.000
402.00  1586.366  484.593  484.593    0.000      338.523 1023.806 1023.806    0.000        0.000  621.699  621.699    0.000
403.00  1620.282  485.356  485.356    0.000      214.310  997.132  997.132    0.000        0.000  302.097  302.097    0.000
404.00  1709.578  374.644  374.644    0.000      154.086 1067.604 1067.604    0.000        0.000  362.725  362.725    0.000
405.00  1724.145  447.069  447.069    0.000      190.230 1114.522 1114.522    0.000        0.000  324.119  324.119    0.000
406.00  1785.011  422.375  422.375    0.000      275.738 1118.532 1118.532    0.000        0.000  613.553  603.399   10.154
407.00  1701.541  468.449  468.449    0.000      200.733 1169.774 1169.774    0.000        0.000  403.941  403.941    0.000
408.00  1627.021  421.881  421.881    0.000      187.719 1212.479 1212.479    0.000        0.000  612.246  612.246    0.000
409.00  1720.640  376.597  376.597    0.000      183.008  977.206  977.206    0.000        0.000  302.003  302.003    0.000
410.00  1774.686  329.925  329.925    0.000      293.933  997.184  997.184    0.000        0.000  431.184  390.569   40.616
411.00  1742.100  298.603  298.603    0.000      245.522  907.519  907.519    0.000        0.000  368.857  368.857    0.000
412.00  1770.310  360.670  360.670    0.000      244.268  914.174  914.174    0.000        0.000  540.467  540.467    0.000
413.00  1734.668  339.519  339.519    0.000      298.695 1050.571 1050.571    0.000        0.000  742.839  671.762   71.077
414.00  1860.846  303.166  303.166    0.000      258.276  968.117  968.117    0.000        0.000  523.677  523.677    0.000
415.00  1704.902  356.521  356.521    0.000      200.691  836.219  836.219    0.000        0.000  270.434  270.434    0.000
416.00  1694.971  336.187  336.187    0.000      267.617  743.954  743.954    0.000        0.000  211.019  211.019    0.000
417.00  1633.357  463.082  463.082    0.000      252.006 1080.825 1080.825    0.000        0.000  535.737  535.737    0.000
418.00  1698.839  399.043  399.043    0.000      269.214  696.479  696.479    0.000        0.000  473.406  443.045   30.361
419.00  1729.812  380.326  380.326    0.000      257.017  810.655  810.655    0.000        0.000  460.637  460.637    0.000
420.00  1779.744  386.667  386.667    0.000      249.459  877.286  877.286    0.000        0.000  449.383  449.383    0.000
421.00  1777.356  359.503  359.503    0.000      252.999  863.239  863.239    0.000        0.000  511.008  511.008    0.000
422.00  1584.811  445.904  445.904    0.000      152.010  955.706  955.706    0.000        0.000  539.558  539.558    0.000
423.00  1657.078  498.725  498.725    0.000       81.712 1050.647 1050.647    0.000        0.000  461.041  461.041    0.000
424.00  1693.671  447.753  447.753    0.000      188.023 1084.366 1084.366    0.000        0.000  810.094  810.094    0.000
425.00  1764.405  430.291  430.291    0.000      179.023 1097.003 1097.003    0.000        0.000  821.656  821.656    0.000
426.00  1550.780  458.346  458.346    0.000      319.580  928.871  928.871    0.000        0.000  791.096  791.096    0.000
427.00  1631.030  420.633  420.633    0.000      153.521 1032.290 1032.290    0.000        0.000  562.985  562.985    0.000
428.00  1567.776  443.343  443.343    0.000      202.894  952.739  952.739    0.000        0.000  701.925  701.925    0.000
429.00  1694.278  441.952  441.952    0.000      258.658  857.566  857.566    0.000        0.000  840.554  840.554    0.000
430.00  1783.758  391.318  391.318    0.000      323.467  901.326  901.326    0.000        0.000  642.604  642.604    0.000
431.00  1714.803  400.673  400.673    0.000      276.605  952.558  952.558    0.000        0.000  784.152  784.152    0.000
432.00  1633.384  339.544  339.544    0.000      285.769  825.886  825.886    0.000        0.000  743.844  743.844    0.000
433.00  1566.668  363.692  363.692    0.000      290.951  794.677  794.677    0.000        0.000  681.616  681.616    0.000
434.00  1707.346  435.687  435.687    0.000      256.327 1026.744 1026.744    0.000        0.000  873.031  873.031    0.000
435.00  1635.225  468.300  468.300    0.000      297.740 1025.021 1025.021    0.000        0.000  773.301  773.301    0.000
436.00  1520.156  458.675  458.675    0.000      255.895 1038.690 1038.690    0.000        0.000  735.503  735.503    0.000
437.00  1693.051  396.175  396.175    0.000      304.405 1053.980 1053.980    0.000        0.000  823.164  823.164    0.000
438.00  1761.734  302.353  302.353    0.000      270.556 1014.682 1014.682    0.000        0.000  763.449  733.390   30.060
439.00  1676.979  332.606  332.606    0.000      218.972 1037.807 1037.807    0.000        0.000  842.568  772.497   70.071
440.00  1670.152  408.975  408.975    0.000      365.059  970.498  970.498    0.000        0.000  741.329  741.329    0.000
441.00  1641.060  455.044  455.044    0.000      215.343  923.716  923.716    0.000        0.000  671.559  671.559    0.000
442.00  1832.521  350.510  350.510    0.000      340.335 1009.448 1009.448    0.000        0.000  661.907  661.907    0.000
443.00  1857.636  357.340  357.340    0.000      296.881 1139.152 1139.152    0.000        0.000  982.910  862.273  120.637
444.00  1797.494  357.089  357.089    0.000      296.928  979.188  979.188    0.000        0.000  731.680  721.626   10.053
445.00  1832.822  337.366  337.366    0.000      317.282  987.488  987.488    0.000        0.000  672.767  672.767    0.000
446.00  1702.126  415.416  415.416    0.000      139.990  984.412  984.412    0.000        0.000  794.209  653.666  140.543
447.00  1710.495  370.024  370.024    0.000      195.503 1011.655 1011.655    0.000        0.000  761.538  761.538    0.000
448.00  1736.197  369.089  369.089    0.000      166.883 1071.012 1071.012    0.000        0.000  755.201  614.255  140.946
449.00  1726.630  339.574  339.574    0.000      190.834  982.814  982.814    0.000        0.000  884.891  884.891    0.000
450.00  1781.630  326.467  326.467    0.000      203.971 1104.863 1104.863    0.000        0.000 1087.065 1026.745   60.320
451.00  1692.104  298.669  298.669    0.000      276.602 1005.340 1005.340    0.000        0.000 1016.689  916.158  100.531
452.00  1627.308  310.702  310.702    0.000      132.035 1018.404 1018.404    0.000        0.000  493.215  413.191   80.024
453.00  1527.603  303.440  303.440    0.000      231.075  917.580  917.580    0.000        0.000  754.397  643.813  110.584
454.00  1480.021  352.871  352.871    0.000      258.794 1008.283  989.260   19.023        0.000  734.794  603.599  131.194
455.00  1459.910  352.190  352.190    0.000      190.871 1014.337 1014.337    0.000        0.000  763.144  703.026   60.118
456.00  1581.983  371.016  371.016    0.000      243.876 1047.712 1047.712    0.000        0.000  550.618  530.310   20.308
457.00  1578.475  415.050  415.050    0.000      256.543 1069.335 1069.335    0.000        0.000  612.446  612.446    0.000
458.00  1603.741  387.862  387.862    0.000      208.254 1082.604 1082.604    0.000        0.000  751.083  751.083    0.000
459.00  1581.002  380.209  380.209    0.000      236.573 1057.616 1057.616    0.000        0.000  640.293  640.293    0.000
460.00  1595.451  373.239  373.239    0.000      260.267 1094.447 1094.447    0.000        0.000  923.999  794.111  129.888
461.00  1475.613  457.675  457.675    0.000      308.514 1034.648 1034.648    0.000        0.000  745.350  594.551  150.798
462.00  1585.436  363.932  363.932    0.000      381.530 1090.336 1090.336    0.000        0.000  893.434  893.434    0.000
463.00  1560.887  367.938  367.938    0.000      286.377 1098.375 1098.375    0.000        0.000  873.529  873.529    0.000
464.00  1553.298  395.126  395.126    0.000      326.405 1068.804 1068.804    0.000        0.000  652.158  652.158    0.000
465.00  1704.542  309.262  309.262    0.000      339.761 1027.680 1027.680    0.000        0.000  670.858  660.805   10.053
466.00  1579.320  313.561  313.561    0.000      357.236  963.098  963.098    0.000        0.000  620.390  620.390    0.000
467.00  1542.709  355.885  355.885    0.000      340.333 1003.770 1003.770    0.000        0.000  649.945  649.945    0.000
468.00  1498.125  336.289  336.289    0.000      320.054  901.359  901.359    0.000        0.000  580.173  580.173    0.000
469.00  1550.084  280.537  280.537    0.000      392.472  919.643  919.643    0.000        0.000  799.536  618.679  180.857
470.00  1405.729  372.839  372.839    0.000      264.419 1010.704 1010.704    0.000        0.000  700.617  579.373  121.243
471.00  1509.503  328.476  328.476    0.000      298.228 1014.847 1014.847    0.000        0.000  773.299  773.299    0.000
472.00  1420.430  338.379  338.379    0.000      255.426 1000.804 1000.804    0.000        0.000  854.732  854.732    0.000
473.00  1552.857  427.661  427.661    0.000      357.449 1037.333 1037.333    0.000        0.000  844.373  764.048   80.324
474.00  1458.763  394.368  394.368    0.000      300.557 1068.377 1068.377    0.000        0.000  734.291  734.291    0.000
475.00  1420.973  407.063  407.063    0.000      340.073 1121.074 1121.074    0.000        0.000  825.774  825.774    0.000
476.00  1493.155  383.251  383.251    0.000      341.145  921.129  921.129    0.000        0.000  351.364  351.364    0.000
477.00  1565.348  408.434  408.434    0.000      331.461 1210.485 1210.485    0.000        0.000  704.938  704.938    0.000
478.00  1641.678  259.627  259.627    0.000      251.832 1091.851 1091.851    0.000        0.000  442.948  442.948    0.000
479.00  1487.611  413.786  413.786    0.000      346.468 1067.169 1067.169    0.000        0.000  632.152  632.152    0.000
480.00  1422.730  491.144  491.144    0.000      323.251  973.955  973.955    0.000        0.000  442.445  422.439   20.006
481.00  1511.572  398.356  398.356    0.000      310.625 1132.665 1132.665    0.000        0.000  785.160  785.160    0.000
482.00  1549.804  362.466  362.466    0.000      293.205 1094.320 1094.320    0.000        0.000  473.708  473.708    0.000
483.00  1585.415  347.333  347.333    0.000      262.594 1180.602 1180.602    0.000        0.000  533.225  533.225    0.000
484.00  1533.499  431.008  431.008    0.000      375.042  993.186  993.186    0.000        0.000  731.679  731.679    0.000
485.00  1605.512  304.874  304.874    0.000      363.367 1102.950 1102.950    0.000        0.000  701.115  701.115    0.000
486.00  1667.865  279.918  279.918    0.000      299.952 1022.155 1022.155    0.000        0.000  762.544  762.544    0.000
487.00  1555.822  344.881  344.881    0.000      302.112 1007.241 1007.241    0.000        0.000  668.243  668.243    0.000
488.00  1634.278  410.132  410.132    0.000      351.656 1159.114 1159.114    0.000        0.000  682.316  652.056   30.260
489.00  1585.625  344.852  344.852    0.000      298.395 1103.649 1103.649    0.000        0.000  783.351  743.038   40.313
490.00  1470.319  416.712  416.712    0.000      326.920 1107.464 1107.464    0.000        0.000  822.663  822.663    0.000
491.00  1607.333  326.745  326.745    0.000      353.208 1065.608 1065.608    0.000        0.000  772.494  772.494    0.000
492.00  1426.440  365.515  365.515    0.000      338.306 1123.320 1123.320    0.000        0.000  805.570  795.618    9.953
493.00  1518.546  280.139  280.139    0.000      277.816 1086.838 1086.838    0.000        0.000  883.484  883.484    0.000
494.00  1466.936  363.714  363.714    0.000      344.220 1123.066 1123.066    0.000        0.000  884.889  884.889    0.000
495.00  1485.466  417.328  417.328    0.000      395.365 1076.583 1076.583    0.000        0.000  733.485  733.485    0.000
496.00  1496.696  379.214  379.214    0.000      264.670 1201.926 1201.926    0.000        0.000  813.814  673.472  140.342
497.00  1462.385  391.156  391.156    0.000      253.349 1012.680 1012.680    0.000        0.000  531.715  501.756   29.959
498.00  1735.825  201.200  201.200    0.000      291.735  930.671  930.671    0.000        0.000  532.823  492.510   40.313
499.00  1573.719  214.689  214.689    0.000      266.399  925.964  925.964    0.000        0.000  540.863  540.863    0.000
500.00  1679.179  271.497  271.497    0.000      484.038  924.310  924.310    0.000        0.000  673.167  673.167    0.000
501.00  1462.380  311.736  311.736    0.000      282.220  945.932  945.932    0.000        0.000  550.214  459.836   90.378
502.00  1581.876  277.629  277.629    0.000      284.947  946.755  946.755    0.000        0.000  591.333  541.068   50.265
503.00  1626.973  280.037  280.037    0.000      280.319 1002.142 1002.142    0.000        0.000  813.005  813.005    0.000
504.00  1584.315  329.701  329.701    0.000      387.058  965.958  965.958    0.000        0.000  679.602  679.602    0.000
505.00  1458.646  284.609  284.609    0.000      357.620  921.598  921.598    0.000        0.000  751.080  751.080    0.000
506.00  1561.343  339.809  339.809    0.000      466.098  896.600  896.600    0.000        0.000  662.811  662.811    0.000
507.00  1660.946  279.003  279.003    0.000      293.855  965.772  965.772    0.000        0.000  851.811  851.811    0.000
508.00  1508.312  274.897  274.897    0.000      332.079 1064.307 1064.307    0.000        0.000  611.237  611.237    0.000
509.00  1456.531  241.367  241.367    0.000      504.272  887.134  887.134    0.000        0.000  848.999  848.999    0.000
510.00  1610.868  241.812  241.812    0.000      404.572  967.860  967.860    0.000        0.000  881.574  881.574    0.000
511.00  1717.906  211.763  211.763    0.000      417.109 1013.326 1013.326    0.000        0.000  874.131  753.694  120.437
512.00  1539.084  282.791  282.791    0.000      387.537  903.830  903.830    0.000        0.000  739.420  689.155   50.266
513.00  1527.835  260.432  260.432    0.000      387.668  902.179  886.960   15.219        0.000  824.062  753.690   70.372
514.00  1525.341  315.623  315.623    0.000      345.601  954.621  954.621    0.000        0.000  741.022  610.332  130.690
515.00  1579.637  352.395  352.395    0.000      414.344  975.712  975.712    0.000        0.000  924.396  864.077   60.319
516.00  1475.432  391.640  391.640    0.000      397.523 1091.591 1066.861   24.730        0.000 1074.698 1034.686   40.012
517.00  1555.166  366.324  366.324    0.000      409.277 1037.898 1035.996    1.902        0.000 1086.158 1076.205    9.953
518.00  1484.928  313.912  313.912    0.000      404.016 1073.132 1054.109   19.023        0.000  944.109  894.345   49.764
519.00  1514.860  291.362  291.362    0.000      340.413 1045.859 1030.640   15.219        0.000 1064.748 1024.636   40.112
520.00  1519.713  327.932  327.932    0.000      409.632 1034.954 1034.954    0.000        0.000  885.191  845.079   40.112
521.00  1623.118  239.776  239.776    0.000      431.339  979.265  979.265    0.000        0.000  874.331  854.225   20.106
522.00  1551.094  360.670  360.670    0.000      376.816 1033.191 1033.191    0.000        0.000  824.067  784.255   39.811
523.00  1584.553  285.350  285.350    0.000      481.051  919.178  919.178    0.000        0.000 1066.755 1016.790   49.965
524.00  1582.934  330.219  330.219    0.000      516.287  969.717  969.717    0.000        0.000 1106.969 1066.655   40.314
525.00  1533.742  297.541  297.541    0.000      504.220  938.992  938.992    0.000        0.000 1135.822 1125.869    9.953
526.00  1453.273  426.325  426.325    0.000      377.340 1086.664 1086.664    0.000        0.000 1158.840 1128.479   30.361
527.00  1458.724  363.613  363.613    0.000      386.980 1057.305 1057.305    0.000        0.000  774.506  724.038   50.468
528.00  1481.101  411.746  411.746    0.000      372.491 1010.529 1010.529    0.000        0.000  978.387  968.333   10.053
529.00  1534.157  424.453  424.453    0.000      368.265 1179.517 1179.517    0.000        0.000 1047.655  997.086   50.568
530.00  1456.876  405.423  405.423    0.000      365.314 1135.873 1099.729   36.144        0.000 1066.657  996.485   70.172
531.00  1436.657  367.645  367.645    0.000      360.645 1159.596 1159.596    0.000        0.000  955.061  934.955   20.106
532.00  1510.270  297.850  297.850    0.000      344.786 1046.727 1046.727    0.000        0.000  751.788  691.468   60.320
533.00  1543.101  351.442  351.442    0.000      361.863 1092.542 1092.542    0.000        0.000 1074.800 1024.735   50.065
534.00  1616.192  295.201  295.201    0.000      249.671 1008.472 1008.472    0.000        0.000  904.188  863.875   40.313
535.00  1636.965  279.678  279.678    0.000      301.462  955.870  948.261    7.609        0.000  590.326  520.155   70.171
536.00  1761.683  293.414  293.414    0.000      378.587  960.673  960.673    0.000        0.000  885.089  794.309   90.780
537.00  1677.141  326.318  326.318    0.000      339.862  940.914  891.628   49.286        0.000  903.388  741.730  161.658
538.00  1735.708  321.503  321.503    0.000      462.857  944.667  944.667    0.000        0.000  964.209  873.428   90.781
539.00  1634.337  315.880  315.880    0.000      389.147  938.410  938.410    0.000        0.000  692.167  601.687   90.479
540.00  1717.548  338.898  338.898    0.000      241.886 1091.189 1091.189    0.000        0.000  632.249  612.142   20.106
541.00  1751.760  252.405  252.405    0.000      327.061  951.039  951.039    0.000        0.000  431.386  431.386    0.000
542.00  1711.637  268.439  268.439    0.000      260.007  948.400  948.400    0.000        0.000  450.991  450.991    0.000
543.00  1645.114  253.482  253.482    0.000      288.501  843.121  843.121    0.000        0.000  620.387  549.411   70.976
544.00  1724.239  273.247  273.247    0.000      349.284  849.342  849.342    0.000        0.000  760.833  700.112   60.722
545.00  1831.650  267.433  267.433    0.000      449.330  851.717  851.717    0.000        0.000  762.439  610.534  151.906
546.00  1687.700  299.563  299.563    0.000      418.805  934.258  932.399    1.859        0.000  580.779  509.903   70.876
547.00  1694.073  383.081  383.081    0.000      396.021  976.360  976.360    0.000        0.000  790.692  710.065   80.627
548.00  1745.094  295.296  295.296    0.000      295.331  872.178  872.178    0.000        0.000  419.122  419.122    0.000
549.00  1677.132  332.175  332.175    0.000      276.997 1079.186 1079.186    0.000        0.000  683.522  643.410   40.113
550.00  1733.460  260.330  260.330    0.000      255.336  953.553  949.791    3.761        0.000  723.334  682.920   40.414
551.00  1662.684  329.021  329.021    0.000      343.319  914.553  912.694    1.859        0.000  543.581  442.042  101.539
552.00  1706.424  291.406  291.406    0.000      406.221  911.176  896.262   14.914        0.000  471.395  400.520   70.876
553.00  1793.917  287.480  287.480    0.000      383.482  962.849  960.991    1.859        0.000  481.552  380.214  101.338
554.00  1632.177  381.572  381.572    0.000      384.134 1087.828 1087.828    0.000        0.000  584.499  543.883   40.616
555.00  1790.488  296.798  296.798    0.000      396.109 1022.675 1022.675    0.000        0.000  464.158  393.081   71.077
556.00  1720.788  355.183  355.183    0.000      399.775 1185.706 1185.706    0.000        0.000  713.883  642.906   70.976
557.00  1773.319  317.562  317.562    0.000      416.166  937.287  937.287    0.000        0.000  953.657  882.580   71.077
558.00  1704.595  347.429  347.429    0.000      301.983 1068.375 1068.375    0.000        0.000  650.950  600.684   50.266
559.00  1861.430  323.820  323.820    0.000      348.836 1097.980 1088.685    9.294        0.000  601.987  480.746  121.242
560.00  1724.154  381.498  381.498    0.000      378.767 1235.196 1160.843   74.353        0.000  544.787  463.758   81.029
561.00  1858.060  395.183  395.183    0.000      336.905 1292.283 1277.412   14.871        0.000  982.110  839.956  142.154
562.00  1680.322  426.310  426.310    0.000      278.203 1275.203 1260.071   15.131        0.000  628.331  537.652   90.679
563.00  1935.170  345.433  345.433    0.000      387.319 1277.009 1248.692   28.317        0.000 1318.290 1125.971  192.319
564.00  1836.623  417.483  417.483    0.000      244.994 1336.932 1245.806   91.125        0.000 1119.534  847.394  272.139
565.00  1740.054  373.484  373.484    0.000      317.619 1109.326 1109.326    0.000        0.000  505.678  334.675  171.003
566.00  1717.316  394.487  394.487    0.000      281.356 1178.629 1178.629    0.000        0.000  911.029  779.331  131.698
567.00  1642.167  432.143  432.143    0.000      299.900 1139.680 1139.680    0.000        0.000  877.652  715.593  162.059
568.00  1668.938  309.265  309.265    0.000      199.904 1185.668 1185.668    0.000        0.000 1047.952  856.137  191.815
569.00  1673.041  395.993  395.993    0.000      103.061 1282.816 1282.816    0.000        0.000  807.682  807.682    0.000
570.00  1567.761  436.336  436.336    0.000      155.847 1136.896 1136.896    0.000        0.000  916.555  916.555    0.000
571.00  1598.888  457.857  457.857    0.000      126.063 1169.323 1169.323    0.000        0.000  915.951  915.951    0.000
572.00  1682.072  412.430  412.430    0.000      137.476 1212.762 1205.326    7.435        0.000  773.493  481.450  292.044
573.00  1551.085  454.854  454.854    0.000      106.909 1150.089 1148.230    1.859        0.000  655.173  503.973  151.200
574.00  1539.342  411.075  411.075    0.000      120.312 1112.392 1112.392    0.000        0.000  716.095  705.942   10.154
575.00  1535.453  379.207  379.207    0.000      259.085 1015.800 1015.800    0.000        0.000  413.792  413.792    0.000
576.00  1447.099  486.587  486.587    0.000      170.718 1007.028 1007.028    0.000        0.000  454.205  454.205    0.000
577.00  1488.295  358.001  358.001    0.000      146.379  850.860  850.860    0.000        0.000  404.242  404.242    0.000
578.00  1541.398  345.647  345.647    0.000       49.242 1031.714 1031.714    0.000        0.000  334.071  293.455   40.616
579.00  1424.918  542.456  542.456    0.000      171.109 1114.075 1114.075    0.000        0.000  364.129  364.129    0.000
580.00  1633.471  307.396  307.396    0.000      120.747 1090.848 1090.848    0.000        0.000  875.739  845.277   30.462
581.00  1626.906  272.639  272.639    0.000      120.921 1160.202 1160.202    0.000        0.000  603.397  603.397    0.000
582.00  1449.901  449.759  449.759    0.000      142.533 1163.240 1151.914   11.327        0.000  665.227  533.932  131.295
583.00  1662.191  292.661  292.661    0.000      145.390 1072.877 1070.975    1.902        0.000  382.024  241.078  140.946
584.00  1601.380  379.745  379.745    0.000      152.818 1034.049 1024.755    9.294        0.000  561.474  390.772  170.702
585.00  1696.606  373.741  373.741    0.000       88.277 1292.280 1252.940   39.340        0.000  563.783  372.674  191.110
586.00  1566.303  448.935  448.935    0.000      144.520 1150.777 1124.623   26.154        0.000  775.007  614.257  160.749
587.00  1652.405  370.392  370.392    0.000      113.833 1085.198 1085.198    0.000        0.000  473.512  473.512    0.000
588.00  1495.308  369.892  369.892    0.000       82.571 1087.016 1087.016    0.000        0.000  455.113  395.095   60.018
589.00  1580.330  455.971  455.971    0.000       77.255 1122.107 1090.507   31.600        0.000  595.153  534.834   60.319
590.00  1412.632  421.416  421.416    0.000       96.408 1058.313 1058.313    0.000        0.000  503.167  402.535  100.632
591.00  1494.695  375.024  375.024    0.000       97.702  934.963  934.963    0.000        0.000  422.338  422.338    0.000
592.00  1563.878  360.762  360.762    0.000      131.465 1013.729 1013.729    0.000        0.000  372.172  372.172    0.000
593.00  1633.302  207.549  207.549    0.000      159.217 1008.418 1008.418    0.000        0.000  352.568  322.107   30.462
594.00  1645.760  281.928  281.928    0.000      137.564  983.391  983.391    0.000        0.000  292.551  232.030   60.521
595.00  1849.179  246.538  246.538    0.000      144.825 1006.385 1006.385    0.000        0.000  242.989  242.989    0.000
596.00  1675.505  314.179  314.179    0.000      151.579 1016.465 1016.465    0.000        0.000  323.115  241.884   81.231
597.00  1590.627  325.699  325.699    0.000       95.756  894.541  894.541    0.000        0.000  233.036  222.983   10.053
598.00  1716.578  317.725  317.725    0.000      112.790  911.443  911.443    0.000        0.000  404.041  404.041    0.000
599.00  1544.662  379.200  379.200    0.000       81.016  853.896  853.896    0.000        0.000  282.699  282.699    0.000
600.00  1464.437  420.361  420.361    0.000      132.248  835.097  835.097    0.000        0.000  243.592  233.438   10.154
601.00  1535.390  356.220  356.220    0.000      145.260  797.439  797.439    0.000        0.000  252.639  151.100  101.539
602.00  1686.577  269.038  269.038    0.000       88.799  848.665  848.665    0.000        0.000  213.030  141.953   71.077
603.00  1589.254  327.905  327.905    0.000       89.962  815.644  815.644    0.000        0.000  241.883  140.646  101.237
604.00  1691.870  258.948  258.948    0.000       86.767  934.272  934.272    0.000        0.000  313.261  202.072  111.189
605.00  1659.924  271.268  271.268    0.000      211.319  935.707  935.707    0.000        0.000  253.243  161.858   91.385
606.00  1686.412  258.169  258.169    0.000      188.143  902.753  900.895    1.859        0.000  444.055  403.842   40.212
607.00  1772.061  233.824  233.824    0.000      194.502  958.527  943.657   14.871        0.000  313.463  283.001   30.462
608.00  1721.736  272.400  272.400    0.000       77.472  923.417  902.970   20.447        0.000  394.292  363.830   30.462
609.00  1703.926  234.839  234.839    0.000      129.913  834.581  834.581    0.000        0.000  463.459  412.689   50.769
610.00  1705.130  290.653  290.653    0.000      201.852  934.097  930.379    3.718        0.000  371.973  270.938  101.035
611.00  1671.912  279.652  279.652    0.000      110.931  987.788  967.341   20.447        0.000  381.321  250.630  130.691
612.00  1720.984  270.854  270.854    0.000      214.644  916.245  897.656   18.588        0.000  342.211  140.847  201.364
613.00  1753.146  317.685  317.685    0.000      124.247  985.069  985.069    0.000        0.000  311.653  180.558  131.095
614.00  1636.856  334.061  334.061    0.000      179.066  990.429  975.558   14.870        0.000  282.798  181.864  100.934
615.00  1694.355  316.312  316.312    0.000      202.970 1004.702 1004.702    0.000        0.000  442.948  281.795  161.153
616.00  1744.043  368.752  368.752    0.000      213.514  998.947  989.436    9.511        0.000  442.944  332.259  110.685
617.00  1638.210  330.693  330.693    0.000      251.908  874.263  866.827    7.435        0.000  442.746  311.653  131.093
618.00  1552.081  371.884  371.884    0.000      133.280  921.614  919.756    1.859        0.000  334.172  243.291   90.881
619.00  1489.145  398.672  398.672    0.000      154.293  824.848  824.848    0.000        0.000  222.380  161.658   60.722
620.00  1424.040  351.827  351.827    0.000      143.009  895.102  895.102    0.000        0.000  353.876  202.374  151.502
621.00  1423.593  384.888  384.888    0.000       88.321  854.159  850.441    3.718        0.000  241.580  171.007   70.573
622.00  1573.171  273.008  273.008    0.000      121.910  869.427  869.427    0.000        0.000  272.947  131.397  141.550
623.00  1561.624  264.301  264.301    0.000      148.803  834.093  834.093    0.000        0.000  302.401  161.355  141.046
624.00  1615.810  355.578  355.578    0.000      161.695  915.684  915.684    0.000        0.000  436.012  283.704  152.308
625.00  1464.558  430.761  430.761    0.000      135.574  948.233  948.233    0.000        0.000  353.069  252.135  100.934
626.00  1709.317  386.493  386.493    0.000      155.032  920.646  920.646    0.000        0.000  363.627  252.236  111.390
627.00  1689.214  290.174  290.174    0.000       62.384 1118.778 1107.364   11.414        0.000  353.271  191.212  162.059
628.00  1727.786  249.628  249.628    0.000       69.602 1053.471 1042.318   11.153        0.000  262.996  120.841  142.154
629.00  1746.041  280.083  280.083    0.000      141.631 1055.021 1032.716   22.306        0.000  433.700  251.232  182.468
630.00  1664.759  365.229  365.229    0.000      173.142  946.977  932.106   14.871        0.000  383.733  211.520  172.213
631.00  1646.593  285.080  285.080    0.000      114.051  826.784  783.031   43.753        0.000  334.675  151.905  182.770
632.00  1671.461  348.135  348.135    0.000      173.109  920.219  880.532   39.687        0.000  405.853  131.698  274.155
633.00  1551.032  272.389  272.389    0.000      173.145  922.813  887.496   35.318        0.000  302.001  200.966  101.035
634.00  1658.570  206.490  206.490    0.000      247.887  921.349  915.773    5.577        0.000  412.887  181.262  231.626
635.00  1610.120  285.445  285.445    0.000      273.663  829.776  827.917    1.859        0.000  383.733  151.704  232.029
636.00  1568.623  324.193  324.193    0.000      235.178  972.976  972.976    0.000        0.000  323.415  283.102   40.313
637.00  1616.672  322.384  322.384    0.000      206.003 1072.406 1055.416   16.990        0.000  537.148  294.160  242.988
638.00  1617.106  247.505  247.505    0.000      155.206  932.463  921.310   11.153        0.000  372.376  242.085  130.291
639.00  1541.304  316.865  316.865    0.000      112.445 1014.861  977.685   37.176        0.000  481.957  340.507  141.450
640.00  1424.578  391.700  391.700    0.000       94.160 1113.304 1057.409   55.895        0.000  604.304  432.695  171.609
641.00  1423.846  350.803  350.803    0.000      125.715  954.941  934.494   20.447        0.000  613.251  381.022  232.229
642.00  1415.208  355.512  355.512    0.000      179.153  899.607  894.031    5.577        0.000  384.540  242.688  141.852
643.00  1534.110  302.391  302.391    0.000       73.059 1054.409 1017.232   37.176        0.000  564.089  312.960  251.128
644.00  1569.806  297.625  297.625    0.000      136.096  974.050  962.897   11.153        0.000  534.635  393.488  141.148
645.00  1648.302  324.868  324.868    0.000      127.921 1041.834 1017.669   24.165        0.000  594.952  373.381  221.571
646.00  1557.797  307.716  307.716    0.000       48.764 1018.478 1007.325   11.153        0.000  421.831  250.929  170.903
647.00  1556.380  279.073  279.073    0.000      104.616  874.474  863.321   11.153        0.000  402.832  221.272  181.560
648.00  1663.718  245.026  245.026    0.000      118.150 1045.373  993.239   52.134        0.000  472.904  210.919  261.986
649.00  1669.750  221.241  221.241    0.000       80.365  963.315  933.531   29.785        0.000  391.676  230.423  161.253
650.00  1621.895  236.295  236.295    0.000      106.953  851.952  820.309   31.643        0.000  281.390  190.913   90.478
651.00  1651.183  307.194  307.194    0.000      114.475  993.189  954.111   39.079        0.000  484.062  232.231  251.831
652.00  1649.388  259.088  259.088    0.000      146.727  953.198  904.781   48.416        0.000  403.335  171.408  231.927
653.00  1556.914  344.649  344.649    0.000       85.898  811.942  767.287   44.655        0.000  461.643  270.432  191.210
654.00  1513.332  424.298  424.298    0.000      174.305  909.072  909.072    0.000        0.000  353.270  121.444  231.826
655.00  1640.089  347.714  347.714    0.000      131.291  902.371  902.371    0.000        0.000  321.805  231.327   90.478
656.00  1708.858  280.959  280.959    0.000       86.375 1011.955 1011.955    0.000        0.000  671.156  510.306  160.850
657.00  1680.312  282.935  282.935    0.000      106.692 1060.081 1024.763   35.318        0.000  702.422  460.846  241.577
658.00  1676.333  331.305  331.305    0.000      165.446 1145.216 1143.357    1.859        0.000  815.626  705.142  110.484
659.00  1712.572  227.956  227.956    0.000      112.573 1012.226 1004.747    7.479        0.000  752.492  651.558  100.934
660.00  1610.266  325.932  325.932    0.000      218.015  930.688  930.688    0.000        0.000  864.283  682.723  181.560
661.00  1556.105  314.849  314.849    0.000      131.683 1070.671 1038.984   31.687        0.000  804.865  613.554  191.311
662.00  1764.329  282.865  282.865    0.000      244.131 1090.788 1075.917   14.871        0.000  960.997  779.939  181.058
663.00  1598.684  384.888  384.888    0.000      133.285  939.585  904.224   35.361        0.000  621.093  450.993  170.100
664.00  1668.038  320.985  320.985    0.000      156.796  921.815  901.325   20.491        0.000  799.136  568.617  230.519
665.00  1535.048  410.516  410.516    0.000      116.812 1190.946 1190.946    0.000        0.000  833.016  601.290  231.726
666.00  1444.494  402.522  402.522    0.000       73.364 1168.600 1150.012   18.588        0.000  843.775  661.610  182.166
667.00  1673.818  320.391  320.391    0.000       88.060 1078.887 1047.287   31.600        0.000  854.028  531.319  322.708
668.00  1484.890  420.602  420.602    0.000       99.952 1077.798 1046.111   31.687        0.000  612.949  471.803  141.146
669.00  1532.719  364.267  364.267    0.000      124.465 1021.958  982.880   39.079        0.000  613.152  542.680   70.472
670.00  1542.906  391.916  391.916    0.000      107.083 1041.363 1037.645    3.718        0.000  690.564  650.351   40.212
671.00  1347.966  488.246  488.246    0.000      140.629 1079.108 1079.108    0.000        0.000  901.578  730.675  170.903
672.00  1521.057  400.178  400.178    0.000      184.774 1115.383 1085.642   29.741        0.000 1014.580  772.499  242.081
673.00  1514.909  415.583  415.583    0.000      219.309 1012.879 1012.879    0.000        0.000  522.970  412.386  110.584
674.00  1435.895  417.262  417.262    0.000      120.182 1092.210 1092.210    0.000        0.000  826.282  715.395  110.886
675.00  1549.452  428.418  428.418    0.000      129.650 1124.895 1095.154   29.741        0.000  841.764  660.304  181.460
676.00  1488.366  446.820  446.820    0.000      125.193 1022.950 1004.144   18.806        0.000  781.445  579.072  202.373
677.00  1548.464  429.455  429.455    0.000       89.615 1055.068 1049.361    5.707        0.000  331.054  209.913  121.141
678.00  1694.914  358.432  358.432    0.000      121.486 1181.446 1143.400   38.046        0.000  684.331  481.455  202.876
679.00  1611.532  414.752  414.752    0.000      153.293 1080.489 1080.489    0.000        0.000  950.541  718.713  231.827
680.00  1587.667  381.605  381.605    0.000      186.066 1069.261 1069.261    0.000        0.000  746.154  554.138  192.017
681.00  1462.626  450.483  450.483    0.000       86.506 1092.340 1058.881   33.459        0.000  653.265  522.171  131.094
682.00  1582.239  319.330  319.330    0.000      170.457 1050.353 1016.894   33.459        0.000  671.761  510.408  161.353
683.00  1458.181  401.459  401.459    0.000      152.956 1083.214 1075.779    7.435        0.000  614.558  442.849  171.709
684.00  1488.714  420.174  420.174    0.000       93.506 1184.948 1179.371    5.577        0.000  565.297  312.559  252.738
685.00  1432.267  422.223  422.223    0.000      129.476 1045.253 1039.676    5.576        0.000  463.556  322.409  141.146
686.00  1471.976  377.012  377.012    0.000      110.757 1112.793 1112.793    0.000        0.000  584.701  433.601  151.100
687.00  1565.866  320.156  320.156    0.000       58.276 1235.777 1209.493   26.284        0.000  715.693  422.843  292.850
688.00  1575.790  380.323  380.323    0.000       65.580 1110.192 1063.721   46.470        0.000  533.530  381.826  151.703
689.00  1547.748  359.115  359.115    0.000       95.626 1086.407 1067.775   18.632        0.000  702.521  521.465  181.056
690.00  1529.617  354.839  354.839    0.000      165.967 1020.610 1002.022   18.588        0.000  721.223  478.840  242.383
691.00  1511.180  333.387  333.387    0.000      132.933  984.082  961.776   22.306        0.000  711.973  490.201  221.773
692.00  1592.675  300.657  300.657    0.000      104.702 1032.533  999.074   33.459        0.000  621.191  389.666  231.525
693.00  1525.569  317.256  317.256    0.000      140.803 1076.899 1073.181    3.718        0.000  441.437  219.664  221.773
694.00  1459.157  402.261  402.261    0.000      108.811 1037.002 1025.849   11.153        0.000  501.158  369.762  131.396
695.00  1542.397  437.809  437.809    0.000       82.353 1068.898 1065.180    3.718        0.000  341.308  240.374  100.934
696.00  1444.194  373.050  373.050    0.000      122.258  928.652  928.652    0.000        0.000  251.832   70.171  181.661
697.00  1482.250  379.196  379.196    0.000       99.648  968.373  934.914   33.459        0.000  532.020  279.282  252.738
698.00  1586.578  393.947  393.947    0.000      201.328  965.620  948.891   16.729        0.000  453.301  190.712  262.590
699.00  1532.602  342.823  342.823    0.000      112.660  873.956  842.356   31.600        0.000  431.185  239.370  191.815
700.00  1526.343  358.180  358.180    0.000       67.396 1077.675 1053.336   24.339        0.000  483.061  250.328  232.733
701.00  1493.813  416.564  416.564    0.000      132.802  827.570  801.025   26.545        0.000  360.409  149.493  210.916
702.00  1631.887  319.245  319.245    0.000      123.639  902.186  870.108   32.078        0.000  421.633  189.605  232.028
703.00  1543.353  317.881  317.881    0.000      100.854  803.148  803.148    0.000        0.000  329.848  169.398  160.449
704.00  1585.301  276.490  276.490    0.000       88.107  942.832  931.548   11.283        0.000  300.796  240.677   60.119
705.00  1462.362  338.283  338.283    0.000       13.055  839.282  829.988    9.294        0.000  129.889   69.670   60.219
706.00  1435.989  477.922  477.922    0.000       43.057 1051.465 1038.453   13.012        0.000  349.052  308.838   40.213
707.00  1555.644  370.093  370.093    0.000       11.153 1039.523 1007.923   31.600        0.000  339.198  248.921   90.277
708.00  1527.201  378.094  378.094    0.000       96.148 1069.329 1022.510   46.818        0.000  813.818  712.782  101.036
709.00  1574.742  390.362  390.362    0.000       95.669 1008.587  961.856   46.731        0.000  803.260  630.946  172.314
710.00  1510.567  491.784  491.784    0.000       46.905 1094.065 1081.053   13.012        0.000  373.883  221.978  151.905
711.00  1537.220  400.544  400.544    0.000       95.115 1088.956 1066.129   22.828        0.000  636.276  423.045  213.231
712.00  1563.793  384.774  384.774    0.000      103.365 1001.848  992.554    9.294        0.000  462.551  341.712  120.839
713.00  1532.584  425.011  425.011    0.000      153.423 1122.211 1120.352    1.859        0.000  864.883  683.726  181.157
714.00  1603.031  368.706  368.706    0.000       86.158 1142.741 1124.153   18.588        0.000  485.273  364.232  121.041
715.00  1573.273  397.935  397.935    0.000       65.363 1124.193 1124.193    0.000        0.000  554.942  190.510  364.432
716.00  1449.677  480.662  480.662    0.000       86.158 1045.433 1030.258   15.175        0.000  464.361  180.354  284.007
717.00  1528.021  442.307  442.307    0.000      101.028 1084.734 1063.809   20.925        0.000  464.261  211.422  252.839
718.00  1566.060  378.673  378.673    0.000       71.766 1116.839 1114.981    1.859        0.000  402.229  160.752  241.477
719.00  1559.924  252.275  252.275    0.000       61.906 1083.297 1042.403   40.894        0.000  293.256  191.918  101.337
720.00  1578.055  291.451  291.451    0.000       67.309 1115.512 1080.150   35.361        0.000  483.665  342.216  141.449
721.00  1607.278  289.539  289.539    0.000       37.785 1073.526 1051.221   22.306        0.000  400.422  259.678  140.744
722.00  1595.375  385.603  385.603    0.000       73.277 1152.562 1126.539   26.023        0.000  564.293  453.507  110.787
723.00  1524.157  438.137  438.137    0.000       69.124 1027.697  999.772   27.926        0.000  453.404  332.263  121.141
724.00  1570.601  437.021  437.021    0.000       41.459 1010.800  962.341   48.460        0.000  394.493  303.410   91.083
725.00  1556.523  433.214  433.214    0.000       76.734  942.966  907.344   35.622        0.000  584.398  433.198  151.200
726.00  1525.393  341.850  341.850    0.000       39.209 1026.489 1020.913    5.576        0.000  543.180  381.524  161.656
727.00  1439.784  359.921  359.921    0.000       26.458 1079.441 1036.688   42.753        0.000  674.878  523.578  151.300
728.00  1497.607  344.292  344.292    0.000      101.637 1068.295 1049.707   18.588        0.000  764.354  592.343  172.011
729.00  1457.213  379.367  379.367    0.000      107.779 1100.379 1053.821   46.557        0.000  706.046  209.813  496.232
730.00  1606.593  295.006  295.006    0.000      134.063 1033.065 1016.335   16.729        0.000  535.038  403.541  131.497
731.00  1638.762  259.006  259.006    0.000      161.685  945.385  896.447   48.938        0.000  453.404  170.002  283.402
732.00  1488.654  453.196  453.196    0.000      114.562  921.820  890.220   31.600        0.000  442.646  240.878  201.767
733.00  1432.229  440.995  440.995    0.000      131.291  880.880  803.625   77.255        0.000  392.381  250.730  141.650
734.00  1568.601  338.927  338.927    0.000      125.280  882.130  865.357   16.773        0.000  585.099   60.419  524.680
735.00  1477.677  381.627  381.627    0.000       39.209 1001.230 1001.230    0.000        0.000  594.349  342.115  252.234
736.00  1474.417  462.870  462.870    0.000       88.277  888.216  882.596    5.620        0.000  452.295  190.309  261.985
737.00  1490.762  533.211  533.211    0.000       82.701 1083.162 1012.483   70.679        0.000  401.527  260.683  140.844
738.00  1408.937  538.997  538.997    0.000       96.919  839.980  838.121    1.859        0.000  280.084  149.292  130.792
739.00  1483.293  436.450  436.450    0.000      116.160  932.888  890.091   42.796        0.000  491.605  320.903  170.702
740.00  1446.153  478.309  478.309    0.000       84.169  893.594  893.594    0.000        0.000  361.313  169.901  191.412
741.00  1427.500  422.307  422.307    0.000      115.595  926.106  898.223   27.882        0.000  260.480  119.936  140.544
742.00  1409.515  523.536  523.536    0.000       93.245  973.788  973.788    0.000        0.000  402.132  331.861   70.271
743.00  1609.869  342.645  342.645    0.000       91.430  890.827  883.391    7.435        0.000  240.172  119.635  120.537
744.00  1597.908  365.316  365.316    0.000       28.013  881.350  881.350    0.000        0.000  279.984  209.612   70.372
745.00  1437.961  399.886  399.886    0.000      159.652  897.231  897.231    0.000        0.000  491.206  410.076   81.130
746.00  1528.075  414.677  414.677    0.000      149.880 1000.207  972.325   27.882        0.000  250.627   99.628  150.999
747.00  1475.436  419.317  419.317    0.000      108.246  923.678  892.078   31.600        0.000  461.547  371.069   90.478
748.00  1553.155  397.338  397.338    0.000      120.834  956.454  933.974   22.480        0.000  349.956  269.128   80.828
749.00  1650.298  349.375  349.375    0.000      153.336 1101.974 1061.037   40.938        0.000  470.794  309.944  160.850
750.00  1540.622  310.341  310.341    0.000      127.095  833.196  816.466   16.729        0.000  800.042  619.387  180.655
751.00  1548.453  351.475  351.475    0.000       79.929  993.626  988.050    5.576        0.000  500.050   99.929  400.120
752.00  1526.696  353.572  353.572    0.000       40.894  967.125  959.690    7.435        0.000  390.571  350.358   40.212
753.00  1553.614  392.354  392.354    0.000      139.890  876.607  876.607    0.000        0.000  540.667  389.969  150.697
754.00  1527.476  356.583  356.583    0.000       83.777  926.739  872.790   53.949        0.000  581.379  410.477  170.903
755.00  1561.013  290.604  290.604    0.000       83.009  829.078  763.411   65.667        0.000  340.405  239.269  101.136
756.00  1594.098  314.014  314.014    0.000      122.128  868.260  868.260    0.000        0.000  421.636  249.624  172.012
757.00  1455.743  344.999  344.999    0.000       91.691  836.564  823.552   13.012        0.000  472.104  360.915  111.189
758.00  1439.101  411.484  411.484    0.000      101.421  944.297  903.403   40.894        0.000  602.394  460.744  141.650
759.00  1505.861  423.287  423.287    0.000      152.393  935.000  884.812   50.188        0.000  832.916  610.438  222.478
760.00  1591.061  323.901  323.901    0.000      181.142  991.860  984.425    7.435        0.000  663.822  562.585  101.237
761.00  1443.901  397.189  397.189    0.000      149.795  894.632  887.197    7.435        0.000  551.827  450.893  100.934
762.00  1541.395  467.358  467.358    0.000      265.839  953.255  953.255    0.000        0.000  633.763  451.094  182.669
763.00  1472.639  445.440  445.440    0.000      112.138 1030.409 1030.409    0.000        0.000  672.060  510.606  161.454
764.00  1484.777  409.322  409.322    0.000      121.132  972.310  968.592    3.718        0.000  754.901  593.749  161.152
765.00  1549.474  364.394  364.394    0.000      129.389 1106.604 1106.604    0.000        0.000  444.053  262.593  181.460
766.00  1524.711  468.667  468.667    0.000      183.993 1075.253 1034.359   40.894        0.000  627.224  385.042  242.181
767.00  1413.633  421.168  421.168    0.000      178.851  977.337  977.337    0.000        0.000  373.984  272.546  101.438
768.00  1496.475  509.729  509.729    0.000      161.643 1067.510 1067.510    0.000        0.000  403.537  282.296  121.242
769.00  1384.855  525.186  525.186    0.000      152.608  896.309  888.699    7.609        0.000  333.670  120.740  212.929
770.00  1376.554  508.869  508.869    0.000      140.456  946.419  933.407   13.012        0.000  413.995  302.705  111.290
771.00  1404.334  429.948  429.948    0.000      123.334  972.801  972.801    0.000        0.000  394.189  232.734  161.454
772.00  1431.975  468.092  468.092    0.000      135.270  901.243  901.243    0.000        0.000  384.638   91.183  293.455
773.00  1611.520  387.127  387.127    0.000      110.279  896.132  896.132    0.000        0.000  283.201  121.242  161.958
774.00  1407.907  521.797  521.797    0.000      180.055  881.050  881.050    0.000        0.000  474.009  402.932   71.077
775.00  1440.493  461.954  461.954    0.000      197.524  880.568  880.568    0.000        0.000  445.058  303.408  141.650
776.00  1424.416  476.543  476.543    0.000      167.522  886.628  879.193    7.435        0.000  393.988  201.972  192.017
777.00  1335.269  512.814  512.814    0.000      125.671  932.760  897.442   35.317        0.000  453.804  221.877  231.927
778.00  1484.585  398.307  398.307    0.000      126.063  899.947  873.923   26.023        0.000  282.899  121.243  161.656
779.00  1500.106  483.581  483.581    0.000       76.907  937.514  924.502   13.012        0.000  353.976  161.859  192.117
780.00  1523.154  406.078  406.078    0.000      142.357  880.629  873.194    7.435        0.000  313.060  131.598  181.461
781.00  1500.846  379.213  379.213    0.000      188.621  900.298  898.439    1.859        0.000  394.492  222.279  172.213
782.00  1351.224  501.294  501.294    0.000      127.400  941.496  926.625   14.871        0.000  394.390  222.580  171.810
783.00  1396.924  582.357  582.357    0.000      181.914  837.599  837.599    0.000        0.000  402.429  251.229  151.200
784.00  1549.079  458.757  458.757    0.000      154.727  855.889  834.964   20.925        0.000  251.734  130.793  120.941
785.00  1512.137  451.975  451.975    0.000       73.149  958.520  952.901    5.620        0.000  412.486  251.534  160.952
786.00  1390.382  471.307  471.307    0.000      119.921 1012.400 1012.400    0.000        0.000  572.836  472.405  100.431
787.00  1415.501  496.249  496.249    0.000      188.493  911.925  896.750   15.175        0.000  292.149  201.469   90.680
788.00  1432.738  433.151  433.151    0.000      120.185 1042.142 1023.293   18.849        0.000  413.085  231.525  181.560
789.00  1387.076  560.620  560.620    0.000      180.447  926.412  924.553    1.859        0.000  525.081  313.058  212.022
790.00  1379.322  475.626  475.626    0.000       89.875  997.130  995.227    1.902        0.000  333.467  172.214  161.253
791.00  1376.879  516.120  516.120    0.000      123.856  913.044  885.162   27.882        0.000  302.402  161.256  141.146
792.00  1513.150  429.774  429.774    0.000      182.611  943.093  943.093    0.000        0.000  483.663  312.257  171.407
793.00  1309.334  563.062  563.062    0.000       71.113 1078.761 1078.761    0.000        0.000  464.863  242.687  222.176
794.00  1359.825  509.590  509.590    0.000      197.698 1005.559  999.983    5.576        0.000  534.531  282.297  252.234
795.00  1426.127  503.062  503.062    0.000       91.996  981.040  979.181    1.859        0.000  352.467  100.231  252.235
796.00  1498.172  454.872  454.872    0.000      184.555  880.617  860.170   20.447        0.000  404.040   90.781  313.259
797.00  1589.396  431.060  431.060    0.000      182.349  962.635  960.776    1.859        0.000  485.373  333.971  151.401
798.00  1490.109  526.056  526.056    0.000      170.979  911.999  911.999    0.000        0.000  463.557  261.588  201.969
799.00  1454.167  443.042  443.042    0.000      191.295  898.474  898.474    0.000        0.000  443.750  383.129   60.621
800.00  1647.238  303.934  303.934    0.000      101.159  898.396  898.396    0.000        0.000  354.178  262.793   91.385
801.00  1590.401  309.606  309.606    0.000      155.369  829.947  829.947    0.000        0.000  323.212  272.442   50.769
802.00  1572.272  436.361  436.361    0.000      170.500  885.110  885.110    0.000        0.000  535.135  313.463  221.672
803.00  1480.047  457.473  457.473    0.000      144.477  888.141  888.141    0.000        0.000  424.347  414.193   10.154
804.00  1628.995  381.410  381.410    0.000      214.818  900.898  891.604    9.294        0.000  637.881  405.451  232.431
805.00  1597.282  445.603  445.603    0.000      216.079  954.457  952.555    1.902        0.000  555.041  353.172  201.869
806.00  1542.704  467.465  467.465    0.000      278.891 1070.414 1059.217   11.197        0.000  954.961  722.933  232.028
807.00  1612.294  384.111  384.111    0.000      143.096  960.896  960.896    0.000        0.000  452.295  291.042  161.253
808.00  1610.276  290.026  290.026    0.000      180.533  975.381  975.381    0.000        0.000  542.473  481.549   60.923
809.00  1553.648  323.685  323.685    0.000      195.840 1010.879 1007.074    3.805        0.000  703.430  612.447   90.983
810.00  1666.234  278.620  278.620    0.000      178.588  995.798  995.798    0.000        0.000  844.477  803.862   40.616
811.00  1549.588  317.549  317.549    0.000      110.540 1081.575 1081.575    0.000        0.000  845.179  824.871   20.308
812.00  1607.400  316.223  316.223    0.000      286.280  973.444  973.444    0.000        0.000  875.037  824.268   50.769
813.00  1462.352  477.644  477.644    0.000      169.207 1061.555 1061.555    0.000        0.000  734.290  501.960  232.330
814.00  1639.512  358.726  358.726    0.000      115.986  982.177  982.177    0.000        0.000  583.992  382.425  201.567
815.00  1602.362  355.059  355.059    0.000      230.549 1006.347  997.053    9.294        0.000  602.592  471.700  130.892
816.00  1667.910  382.727  382.727    0.000      172.881 1120.520 1120.520    0.000        0.000  554.436  302.099  252.337
817.00  1533.556  351.182  351.182    0.000      184.773  960.215  960.215    0.000        0.000  522.067  471.701   50.366
818.00  1537.227  414.487  414.487    0.000      221.949 1007.164 1007.164    0.000        0.000  542.170  441.236  100.934
819.00  1605.907  314.350  314.350    0.000      147.629  906.049  902.244    3.805        0.000  371.367   30.060  341.307
820.00  1520.525  416.488  416.488    0.000      207.253 1044.611 1038.904    5.707        0.000  753.695  392.580  361.115
821.00  1504.809  392.578  392.578    0.000      155.934  916.723  897.787   18.936        0.000  501.457  210.315  291.141
822.00  1569.617  329.889  329.889    0.000      167.348  968.203  968.203    0.000        0.000  520.757  350.956  169.801
823.00  1482.396  414.435  414.435    0.000      179.067  974.614  974.614    0.000        0.000  412.988  141.249  271.740
824.00  1522.597  365.017  365.017    0.000      136.915  997.911  997.911    0.000        0.000  422.239  280.588  141.651
825.00  1569.484  260.745  260.745    0.000      199.817  873.614  856.711   16.903        0.000  522.770  291.646  231.124
826.00  1529.036  460.232  460.232    0.000      131.074 1141.264 1129.980   11.283        0.000  846.084  634.062  212.022
827.00  1694.503  378.033  378.033    0.000      166.228 1026.137 1007.548   18.588        0.000  541.773  380.418  161.354
828.00  1683.898  359.720  359.720    0.000       94.028 1069.492 1023.021   46.470        0.000  331.556   69.971  261.585
829.00  1587.003  407.989  407.989    0.000       89.788 1048.268 1027.821   20.447        0.000  260.580  120.037  140.543
830.00  1627.425  480.635  480.635    0.000      270.322 1105.552 1103.693    1.859        0.000  834.518  723.531  110.987
831.00  1711.504  404.503  404.503    0.000      291.770 1129.732 1124.155    5.576        0.000  875.941  634.263  241.678
832.00  1713.400  351.995  351.995    0.000      289.486 1219.392 1153.724   65.667        0.000  901.784  689.056  212.728
833.00  1697.160  397.474  397.474    0.000      235.700 1105.520 1099.813    5.707        0.000  605.006  413.292  191.714
834.00  1670.479  393.722  393.722    0.000      211.622 1124.367 1103.833   20.534        0.000  808.388  364.835  443.553
835.00  1646.635  351.416  351.416    0.000      118.758 1139.768 1139.768    0.000        0.000  505.380  333.268  172.112
836.00  1609.769  420.138  420.138    0.000      175.566 1129.946 1129.946    0.000        0.000  664.923  584.499   80.425
837.00  1720.841  422.838  422.838    0.000      183.307 1226.841 1207.818   19.023        0.000  951.948  638.488  313.460
838.00  1667.374  399.402  399.402    0.000      255.114 1097.911 1092.335    5.576        0.000  780.238  557.458  222.781
839.00  1568.385  456.470  456.470    0.000       89.571  982.989  982.989    0.000        0.000  461.242  279.883  181.359
840.00  1573.279  380.999  380.999    0.000       97.354  984.080  984.080    0.000        0.000  570.220  399.115  171.104
841.00  1617.134  466.402  466.402    0.000      116.247  964.659  960.942    3.718        0.000  602.992  261.485  341.508
842.00  1528.377  401.755  401.755    0.000      152.129  999.378  999.378    0.000        0.000  563.987  412.687  151.300
843.00  1410.951  437.042  437.042    0.000       72.711  921.603  921.603    0.000        0.000  390.771  120.841  269.930
844.00  1506.862  374.144  374.144    0.000      151.956  944.873  935.579    9.294        0.000  421.533  210.014  211.519
845.00  1571.243  434.648  434.648    0.000      148.325 1039.583 1026.571   13.012        0.000  512.215  431.588   80.627
846.00  1536.729  462.626  462.626    0.000      152.129 1085.583 1085.583    0.000        0.000  501.756  391.071  110.685
847.00  1503.968  487.209  487.209    0.000      133.193  996.092  996.092    0.000        0.000  360.007  259.476  100.531
848.00  1381.662  535.062  535.062    0.000       73.494 1075.594 1075.594    0.000        0.000  461.342  290.639  170.703
849.00  1417.982  506.996  506.996    0.000      121.345  980.437  976.719    3.718        0.000  470.592  179.752  290.839
850.00  1407.401  520.356  520.356    0.000      124.932  971.012  971.012    0.000        0.000  450.788  340.103  110.685
851.00  1456.814  510.129  510.129    0.000       76.516 1078.406 1072.830    5.576        0.000  450.083  319.292  130.791
852.00  1569.785  339.780  339.780    0.000      151.304 1014.336 1014.336    0.000        0.000  703.729  502.163  201.566
853.00  1632.579  330.656  330.656    0.000      214.340 1037.339 1037.339    0.000        0.000  813.109  441.239  371.870
854.00  1521.522  417.941  417.941    0.000      119.964 1085.022 1058.998   26.023        0.000  712.172  440.033  272.139
855.00  1548.070  394.889  394.889    0.000      109.116 1080.271 1080.271    0.000        0.000  693.475  521.867  171.608
856.00  1657.825  370.253  370.253    0.000      163.632 1115.599 1115.599    0.000        0.000  672.463  460.844  211.619
857.00  1589.655  360.789  360.789    0.000      227.145 1131.633 1118.317   13.316        0.000  694.984  451.996  242.988
858.00  1702.256  370.890  370.890    0.000      156.108 1062.154 1062.154    0.000        0.000  522.970  290.942  232.027
859.00  1509.878  422.044  422.044    0.000      155.065  958.736  951.300    7.435        0.000  611.036  430.181  180.855
860.00  1538.899  399.553  399.553    0.000      198.086  961.594  961.594    0.000        0.000  562.883  401.530  161.354
861.00  1591.952  336.716  336.716    0.000      156.065  896.702  896.702    0.000        0.000  582.385  310.145  272.240
862.00  1561.913  333.637  333.637    0.000      176.338  865.353  859.777    5.576        0.000  583.189  321.002  262.187
863.00  1632.842  312.877  312.877    0.000      214.167  812.616  812.616    0.000        0.000  442.343  260.984  181.359
864.00  1443.974  390.859  390.859    0.000      248.407  866.222  866.222    0.000        0.000  511.811  330.352  181.460
865.00  1672.133  360.829  360.829    0.000      174.261  900.759  900.759    0.000        0.000  401.121  129.988  271.133
866.00  1522.061  427.167  427.167    0.000      114.171  922.346  922.346    0.000        0.000  400.723  259.878  140.845
867.00  1542.755  362.424  362.424    0.000      167.382  836.948  836.948    0.000        0.000  379.912  209.210  170.703
868.00  1494.908  400.699  400.699    0.000      142.357  899.516  899.516    0.000        0.000  542.074  360.211  181.863
869.00  1504.454  398.113  398.113    0.000      145.901  951.178  951.178    0.000        0.000  653.260  401.026  252.235
870.00  1588.070  409.415  409.415    0.000      174.522 1133.356 1090.603   42.753        0.000  625.412  221.373  404.039
871.00  1557.577  357.273  357.273    0.000      115.942  998.651  998.651    0.000        0.000  493.817  170.404  323.412
872.00  1482.953  397.250  397.250    0.000      185.545  933.672  933.672    0.000        0.000  544.081  190.911  353.171
873.00  1570.403  344.389  344.389    0.000      146.944  972.752  972.752    0.000        0.000  413.592  312.054  101.539
874.00  1625.071  327.040  327.040    0.000      212.352  913.308  913.308    0.000        0.000  652.458  480.245  172.213
875.00  1556.218  380.842  380.842    0.000      235.702 1112.875 1112.875    0.000        0.000  746.962  534.335  212.627
876.00  1517.994  356.684  356.684    0.000      153.380 1011.916 1011.916    0.000        0.000  433.393  170.904  262.489
877.00  1561.260  359.766  359.766    0.000      158.478 1009.064  991.943   17.121        0.000  351.560  221.168  130.392
878.00  1438.378  454.173  454.173    0.000      129.520  945.290  930.072   15.218        0.000  361.418  209.411  152.006
879.00  1422.485  460.058  460.058    0.000       56.243 1006.849 1006.849    0.000        0.000  403.034   90.478  312.556
880.00  1351.281  476.050  476.050    0.000       34.241 1090.466 1090.466    0.000        0.000  422.940  220.568  202.372
881.00  1519.542  448.843  448.843    0.000       67.135 1018.090 1018.090    0.000        0.000  473.606  241.276  232.330
882.00  1639.268  410.369  410.369    0.000      133.150 1102.875 1102.875    0.000        0.000  464.156  232.027  232.128
883.00  1486.845  495.924  495.924    0.000      204.960 1107.603 1107.603    0.000        0.000  695.687  553.734  141.953
884.00  1388.827  433.337  433.337    0.000      189.439 1020.571 1011.060    9.511        0.000  604.100  482.556  121.544
885.00  1492.578  526.927  526.927    0.000      233.931  989.660  985.855    3.805        0.000  635.269  373.278  261.990
886.00  1570.590  308.419  308.419    0.000      229.691 1028.087 1014.771   13.316        0.000  674.776  542.776  132.000
887.00  1494.671  415.696  415.696    0.000      186.154  995.537  995.537    0.000        0.000  643.511  552.126   91.385
888.00  1495.877  384.242  384.242    0.000      160.260 1026.064 1026.064    0.000        0.000  594.955  393.888  201.067
889.00  1418.684  460.463  460.463    0.000      216.200  986.108  986.108    0.000        0.000  614.558  342.414  272.144
890.00  1421.787  425.234  425.234    0.000      123.378  980.670  980.670    0.000        0.000  563.385  382.022  181.362
891.00  1402.765  408.410  408.410    0.000       97.572 1111.880 1106.173    5.707        0.000  574.647  412.386  162.261
892.00  1414.466  522.080  522.080    0.000       86.027 1051.473 1051.473    0.000        0.000  613.852  441.236  172.616
893.00  1531.229  374.722  374.722    0.000      268.042 1023.683 1023.683    0.000        0.000  664.727  563.188  101.539
894.00  1644.212  422.488  422.488    0.000      275.638 1019.181 1011.572    7.609        0.000  821.956  801.648   20.308
895.00  1563.497  472.667  472.667    0.000      211.629 1089.440 1089.440    0.000        0.000  624.815  543.584   81.231
896.00  1647.749  421.247  421.247    0.000      290.187 1054.212 1054.212    0.000        0.000  910.833  656.986  253.847
897.00  1533.084  458.933  458.933    0.000      219.316 1046.382 1046.382    0.000        0.000  583.997  512.920   71.077
898.00  1583.190  373.034  373.034    0.000      269.597 1073.837 1073.837    0.000        0.000  686.036  503.266  182.770
899.00  1432.293  420.902  420.902    0.000      261.081  963.842  963.842    0.000        0.000  616.367  423.443  192.924
900.00  1445.150  433.651  433.651    0.000      166.011  879.374  848.938   30.437        0.000  493.918  291.645  202.273
901.00  1570.344  449.086  449.086    0.000      273.302  928.610  928.610    0.000        0.000  653.964  562.579   91.385
902.00  1528.514  448.929  448.929    0.000      211.528  957.755  957.755    0.000        0.000  501.958  380.313  121.646
903.00  1526.184  438.084  438.084    0.000      204.829 1016.119 1016.119    0.000        0.000  665.324  655.170   10.154
904.00  1448.307  482.991  482.991    0.000      167.391 1079.027 1079.027    0.000        0.000  612.548  541.470   71.077
905.00  1424.522  525.254  525.254    0.000      181.316 1027.659 1027.659    0.000        0.000  523.071  401.426  121.645
906.00  1534.322  491.530  491.530    0.000      180.968  963.196  959.391    3.805        0.000  341.610  260.580   81.030
907.00  1492.832  469.645  469.645    0.000      108.420 1124.878  999.672  125.206        0.000  522.866  411.777  111.090
908.00  1566.055  424.475  424.475    0.000      122.475 1071.713 1051.092   20.621        0.000  493.918  260.781  233.137
909.00  1435.274  494.982  494.982    0.000       71.374 1034.055 1016.934   17.121        0.000  433.798  281.691  152.107
910.00  1401.051  534.429  534.429    0.000       61.645 1027.612 1027.612    0.000        0.000  434.401  393.786   40.616
911.00  1472.876  522.036  522.036    0.000       80.147 1031.597 1023.988    7.609        0.000  383.028  201.366  181.661
912.00  1274.766  564.782  564.782    0.000       50.492 1043.227 1043.227    0.000        0.000  373.682  261.990  111.693
913.00  1435.479  521.182  521.182    0.000       85.940 1057.835 1031.203   26.632        0.000  555.444  382.828  172.616
914.00  1401.301  510.602  510.602    0.000       87.930 1048.408 1048.408    0.000        0.000  615.263  462.954  152.308
915.00  1486.802  393.869  393.869    0.000      118.845  910.882  910.882    0.000        0.000  513.522  391.676  121.847
916.00  1515.215  419.288  419.288    0.000      153.336 1015.253 1015.253    0.000        0.000  653.260  381.423  271.837
917.00  1556.526  413.875  413.875    0.000       86.375  926.318  926.318    0.000        0.000  522.571  390.570  132.000
918.00  1557.159  414.665  414.665    0.000       97.441  943.342  943.342    0.000        0.000  391.473  209.912  181.560
919.00  1522.095  437.156  437.156    0.000      115.084 1042.004 1042.004    0.000        0.000  602.592  551.823   50.769
920.00  1422.380  527.216  527.216    0.000       95.669 1028.654 1028.654    0.000        0.000  482.860  331.257  151.603
921.00  1516.450  464.569  464.569    0.000      133.107 1090.087 1090.087    0.000        0.000  654.568  372.073  282.495
922.00  1476.516  502.943  502.943    0.000      126.280 1079.231 1079.231    0.000        0.000  665.628  494.020  171.608
923.00  1385.295  516.669  516.669    0.000       73.842 1083.946 1083.946    0.000        0.000  535.135  413.288  121.847
924.00  1256.284  524.561  524.561    0.000       20.925 1021.638 1004.517   17.121        0.000  343.922  181.460  162.462
925.00  1463.149  444.158  444.158    0.000       67.831 1039.147 1031.537    7.609        0.000  403.536  251.531  152.006
926.00  1390.077  433.204  433.204    0.000       46.905  939.895  939.895    0.000        0.000  141.247  141.247    0.000
927.00  1513.832  393.653  393.653    0.000       50.623 1071.160 1071.160    0.000        0.000  372.576  362.422   10.154
928.00  1321.045  521.292  521.292    0.000       35.709  954.156  946.547    7.609        0.000  201.969  191.815   10.154
929.00  1296.854  533.913  533.913    0.000       20.751  951.590  949.688    1.902        0.000  211.317   50.467  160.850
930.00  1327.134  531.862  531.862    0.000       19.023 1048.664 1011.314   37.350        0.000  403.338  100.131  303.206
931.00  1470.603  440.476  440.476    0.000       50.666  961.545  944.425   17.121        0.000  311.751  100.230  211.521
932.00  1409.796  592.631  592.631    0.000       41.242 1109.318 1109.318    0.000        0.000  493.914  422.837   71.077
933.00  1303.666  642.078  642.078    0.000       88.364 1028.433 1028.433    0.000        0.000  321.803  281.188   40.616
934.00  1427.493  564.421  564.421    0.000       59.830 1128.465 1128.465    0.000        0.000  381.520  340.905   40.616
935.00  1379.123  521.120  521.120    0.000       54.080 1054.023 1054.023    0.000        0.000  330.553  249.826   80.727
936.00  1354.350  574.561  574.561    0.000       50.971 1032.184 1032.184    0.000        0.000  321.502  301.295   20.207
937.00  1345.951  569.100  569.100    0.000       39.818 1140.004 1140.004    0.000        0.000  383.028  342.412   40.616
938.00  1325.733  645.221  645.221    0.000       32.209 1033.433 1033.433    0.000        0.000  441.540  391.073   50.467
939.00  1378.952  595.327  595.327    0.000       54.862 1067.068 1067.068    0.000        0.000  581.281  430.081  151.200
940.00  1237.696  625.470  625.470    0.000       31.687 1089.497 1089.497    0.000        0.000  431.084  420.930   10.154
941.00  1244.755  577.724  577.724    0.000      110.844 1091.410 1091.410    0.000        0.000  541.868  441.035  100.833
942.00  1273.306  624.171  624.171    0.000      112.529 1014.640 1014.640    0.000        0.000  571.228  530.814   40.414
943.00  1351.214  562.224  562.224    0.000       45.003 1032.572 1032.572    0.000        0.000  712.374  550.718  161.656
944.00  1309.375  552.958  552.958    0.000       87.930  915.413  915.413    0.000        0.000  431.889  250.328  181.561
945.00  1339.369  591.301  591.301    0.000       92.256  840.753  840.753    0.000        0.000  291.042  270.936   20.107
946.00  1539.640  450.119  450.119    0.000      112.616  845.383  845.383    0.000        0.000  282.194  110.888  171.306
947.00  1493.623  506.470  506.470    0.000      155.543  922.561  922.561    0.000        0.000  363.323  353.169   10.154
948.00  1227.292  614.786  614.786    0.000      119.834  848.172  848.172    0.000        0.000  221.672  221.672    0.000
949.00  1371.255  600.326  600.326    0.000      194.842  953.579  953.579    0.000        0.000  312.052  281.590   30.462
950.00  1375.095  575.468  575.468    0.000      147.890  929.813  929.813    0.000        0.000  341.306  190.409  150.897
951.00  1384.814  591.146  591.146    0.000       68.820 1091.681 1091.681    0.000        0.000  252.539  222.077   30.462
952.00  1400.719  565.043  565.043    0.000      210.753 1073.570 1073.570    0.000        0.000  291.242  150.499  140.743
953.00  1420.294  484.937  484.937    0.000      162.642  961.375  961.375    0.000        0.000  271.437  271.437    0.000
954.00  1513.794  421.396  421.396    0.000      154.467 1037.203 1037.203    0.000        0.000  240.375  240.375    0.000
955.00  1509.240  488.648  488.648    0.000      222.517  950.788  950.788    0.000        0.000  192.522   90.983  101.539
956.00  1465.786  510.230  510.230    0.000       99.909 1015.408 1011.690    3.718        0.000  201.869   90.781  111.088
957.00  1441.982  440.115  440.115    0.000       84.300  938.945  938.945    0.000        0.000  261.786  130.995  130.792
958.00  1568.479  426.396  426.396    0.000      141.109  886.063  886.063    0.000        0.000  291.443  170.705  120.738
959.00  1559.990  379.952  379.952    0.000       96.795  925.492  925.492    0.000        0.000  342.111  151.303  190.808
960.00  1442.799  500.697  500.697    0.000      163.804  896.181  894.322    1.859        0.000  394.691  142.154  252.537
961.00  1420.485  477.162  477.162    0.000       93.637  852.379  852.379    0.000        0.000  282.193   70.876  211.317
962.00  1589.807  452.863  452.863    0.000       53.004  878.624  878.624    0.000        0.000   81.030   81.030    0.000
963.00  1559.612  390.306  390.306    0.000       48.203  906.032  906.032    0.000        0.000  220.770  220.770    0.000
964.00  1581.400  410.068  410.068    0.000      212.309  924.326  924.326    0.000        0.000  412.082  381.620   30.462
965.00  1542.641  377.503  377.503    0.000       53.221  897.550  897.550    0.000        0.000  201.869  191.715   10.154
966.00  1443.798  441.429  441.429    0.000       96.626  993.190  993.190    0.000        0.000  302.000  291.846   10.154
967.00  1461.878  504.350  504.350    0.000       39.731 1099.368 1099.368    0.000        0.000  332.461  332.461    0.000
968.00  1531.242  381.041  381.041    0.000       88.538  963.310  963.310    0.000        0.000  272.341  241.880   30.462
969.00  1522.816  389.218  389.218    0.000       84.734  894.445  894.445    0.000        0.000  161.456  161.456    0.000
970.00  1460.550  364.736  364.736    0.000      139.683  850.007  850.007    0.000        0.000  192.218  192.218    0.000
971.00  1486.490  374.624  374.624    0.000       79.592  940.752  940.752    0.000        0.000  262.489  252.335   10.154
972.00  1389.042  454.438  454.438    0.000       30.306  929.335  929.335    0.000        0.000  353.069  261.885   91.184
973.00  1450.714  454.951  454.951    0.000      116.552  839.799  839.799    0.000        0.000  332.660  232.129  100.531
974.00  1486.540  437.188  437.188    0.000      183.773  835.344  835.344    0.000        0.000  413.789  363.020   50.769
975.00  1443.071  493.236  493.236    0.000      124.247  742.271  742.271    0.000        0.000  191.815   70.372  121.443
976.00  1299.454  574.839  574.839    0.000      142.488  747.807  747.807    0.000        0.000  262.088  221.472   40.616
977.00  1406.536  535.027  535.027    0.000      142.401  846.716  846.716    0.000        0.000  292.951  221.874   71.077
978.00  1452.490  457.011  457.011    0.000      146.859  928.779  928.779    0.000        0.000  161.958  141.650   20.308
979.00  1375.125  473.669  473.669    0.000       91.952  813.301  813.301    0.000        0.000  232.330   50.568  181.762
980.00  1407.372  489.802  489.802    0.000       39.340  984.978  984.978    0.000        0.000  263.094  142.154  120.940
981.00  1438.545  478.169  478.169    0.000       67.787  993.755  993.755    0.000        0.000  293.152  152.006  141.146
982.00  1385.845  514.859  514.859    0.000       35.839  934.044  934.044    0.000        0.000  292.750  121.242  171.507
983.00  1465.069  375.720  375.720    0.000       92.430 1008.232 1008.232    0.000        0.000  281.992  170.904  111.088
984.00  1504.640  476.747  476.747    0.000       39.470  954.156  948.580    5.576        0.000  232.431  101.237  131.194
985.00  1476.069  487.986  487.986    0.000       60.308  932.184  932.184    0.000        0.000  302.500   70.472  232.027
986.00  1486.465  408.703  408.703    0.000       38.002  952.153  890.638   61.515        0.000  332.458   20.106  312.352
987.00  1536.675  449.192  449.192    0.000       70.385 1005.377  999.670    5.707        0.000  263.094   70.775  192.319
988.00  1395.304  573.472  573.472    0.000       26.284 1054.968 1054.968    0.000        0.000  292.145  141.248  150.897
989.00  1505.623  433.654  433.654    0.000       59.743  919.350  919.350    0.000        0.000  271.939   60.320  211.619
990.00  1532.436  421.224  421.224    0.000       56.418 1054.586 1054.586    0.000        0.000  353.271  130.995  222.277
991.00  1579.295  377.943  377.943    0.000      150.140 1060.418 1060.418    0.000        0.000  503.767  190.810  312.957
992.00  1463.154  480.493  480.493    0.000       82.268 1160.172 1160.172    0.000        0.000  494.016  252.035  241.981
993.00  1522.919  540.801  540.801    0.000      135.531 1125.831 1125.831    0.000        0.000  504.168  312.454  191.714
994.00  1404.791  520.954  520.954    0.000       61.950  975.635  975.635    0.000        0.000  433.897  262.591  171.306
995.00  1263.919  570.327  570.327    0.000       47.210  874.333  874.333    0.000        0.000  312.656  120.539  192.117
996.00  1347.520  492.297  492.297    0.000       80.800  944.215  944.215    0.000        0.000  293.254  161.959  131.295
997.00  1474.553  432.602  432.602    0.000      150.575  978.238  967.085   11.153        0.000  413.391  251.836  161.555
998.00  1479.117  481.132  481.132    0.000      117.116  911.790  898.779   13.012        0.000  403.537  161.758  241.779
999.00  1588.563  439.865  439.865    0.000       86.593 1049.444 1049.444    0.000        0.000  484.968  363.727  121.242
1000.00  1418.302  596.264  596.264    0.000       55.080 1129.723 1104.993   24.730        0.000  444.150  232.330  211.821
1001.00  1273.430  540.929  540.929    0.000       78.636  970.198  970.198    0.000        0.000  312.856  141.651  171.205
1002.00  1349.189  512.881  512.881    0.000       67.570 1059.687 1055.883    3.805        0.000  504.977  221.676  283.301
1003.00  1340.759  534.207  534.207    0.000       69.863 1135.729 1089.259   46.470        0.000  422.941  241.481  181.460
1004.00  1401.647  455.577  455.577    0.000       98.137  939.940  936.222    3.718        0.000  292.048  140.143  151.905
1005.00  1446.419  511.318  511.318    0.000      135.792 1085.449 1083.590    1.859        0.000  252.134   60.420  191.714
1006.00  1445.889  501.248  501.248    0.000      138.422  971.578  971.578    0.000        0.000  322.003  110.384  211.619
1007.00  1422.662  454.269  454.269    0.000       72.972  957.997  946.844   11.153        0.000  261.584   50.065  211.518
1008.00  1527.565  360.842  360.842    0.000      119.834  959.655  948.459   11.196        0.000  271.938   30.160  241.778
1009.00  1434.897  487.812  487.812    0.000       39.600 1029.293 1029.293    0.000        0.000  130.892   10.053  120.839
1010.00  1326.266  526.492  526.492    0.000       74.744 1015.502 1013.643    1.859        0.000  201.364   90.478  110.886
1011.00  1298.398  530.011  530.011    0.000       33.720  983.555  981.696    1.859        0.000  150.897   50.366  100.531
1012.00  1348.287  551.958  551.958    0.000        7.609  965.514  965.514    0.000        0.000  170.903   40.212  130.690
1013.00  1300.293  424.604  424.604    0.000       39.687  842.831  801.937   40.894        0.000   50.669    0.000   50.669
1014.00  1234.476  506.053  506.053    0.000       41.068  751.222  728.916   22.306        0.000   40.515    0.000   40.515
1015.00  1282.153  515.141  515.141    0.000       85.082  809.242  799.905    9.338        0.000   81.029   40.414   40.616
1016.00  1229.447  520.745  520.745    0.000       11.153  766.693  746.246   20.447        0.000   80.929    0.000   80.929
1017.00  1237.061  518.141  518.141    0.000       20.664  833.013  821.860   11.153        0.000   40.515    0.000   40.515
1018.00  1328.527  524.893  524.893    0.000       24.339  910.345  906.584    3.761        0.000  141.247   10.053  131.194
1019.00  1369.167  496.488  496.488    0.000      125.845  831.890  830.032    1.859        0.000  292.247   80.929  211.319
1020.00  1402.512  510.487  510.487    0.000       15.001  916.325  907.031    9.294        0.000  161.757   50.769  110.988
1021.00  1385.055  395.258  395.258    0.000       14.957  857.014  855.155    1.859        0.000   70.976   20.308   50.669
1022.00  1318.710  414.339  414.339    0.000       27.882  770.280  770.280    0.000        0.000   70.472   10.154   60.319
1023.00  1377.801  457.527  457.527    0.000       61.993  787.451  778.026    9.425        0.000  110.987   30.361   80.626
1024.00  1498.548  437.118  437.118    0.000       58.145  992.293  981.096   11.196        0.000  242.182   40.212  201.969
1025.00  1517.045  410.730  410.730    0.000       95.713 1030.641 1028.782    1.859        0.000  371.367  169.499  201.868
1026.00  1444.209  453.549  453.549    0.000       71.374 1025.367 1008.637   16.729        0.000  161.053   30.462  130.591
1027.00  1351.253  500.013  500.013    0.000       52.482  976.027  972.309    3.718        0.000  251.127   40.313  210.814
1028.00  1390.630  435.944  435.944    0.000       30.263  930.120  889.052   41.068        0.000  171.306   50.568  120.738
1029.00  1299.659  536.464  536.464    0.000       65.667  922.248  894.235   28.013        0.000  161.253    0.000  161.253
1030.00  1332.165  503.740  503.740    0.000       86.288  956.231  946.937    9.294        0.000  261.985   50.769  211.216
1031.00  1399.419  520.066  520.066    0.000       50.884  912.009  893.421   18.588        0.000  130.994   30.060  100.934
1032.00  1289.452  466.791  466.791    0.000       49.025  883.950  859.786   24.165        0.000  282.597  131.397  151.200
1033.00  1397.167  407.302  407.302    0.000       62.558  978.879  936.126   42.753        0.000  391.173  179.955  211.218
1034.00  1262.727  556.865  556.865    0.000       35.970  976.676  902.192   74.483        0.000  131.295   50.769   80.526
1035.00  1483.511  494.595  494.595    0.000       50.710  912.691  862.503   50.188        0.000  281.287  100.331  180.956
1036.00  1548.576  427.031  427.031    0.000      115.127  844.254  818.144   26.110        0.000  272.038   60.621  211.417
1037.00  1428.692  495.680  495.680    0.000      118.714  942.527  906.861   35.665        0.000  302.097  131.093  171.003
1038.00  1407.989  495.508  495.508    0.000       91.691  992.073  982.735    9.338        0.000  412.983  181.460  231.524
1039.00  1227.456  506.723  506.723    0.000       47.557  776.769  771.106    5.663        0.000  151.200   20.207  130.993
1040.00  1245.274  577.763  577.763    0.000       43.536  871.331  848.677   22.654        0.000  243.290   40.616  202.674
1041.00  1342.440  461.169  461.169    0.000       60.482  940.019  906.473   33.546        0.000  161.051   20.308  140.743
1042.00  1357.691  471.962  471.962    0.000       18.806  963.496  963.496    0.000        0.000  141.046   40.313  100.733
1043.00  1411.349  446.086  446.086    0.000       50.710  957.092  955.234    1.859        0.000  160.950   10.053  150.897
1044.00  1416.932  443.982  443.982    0.000       59.960  904.042  863.105   40.938        0.000  221.168   10.053  211.115
1045.00  1333.590  502.780  502.780    0.000       44.959  948.133  946.274    1.859        0.000  291.641   10.053  281.587
1046.00  1380.406  462.977  462.977    0.000       20.925  824.669  819.049    5.620        0.000  181.560    0.000  181.560
1047.00  1389.854  419.184  419.184    0.000       84.255  988.093  988.093    0.000        0.000  232.028   70.775  161.253
1048.00  1381.994  515.063  515.063    0.000       11.370 1012.251  986.141   26.110        0.000  161.152   10.053  151.099
1049.00  1297.642  558.546  558.546    0.000       76.864  778.457  778.457    0.000        0.000   60.319    0.000   60.319
1050.00  1270.614  538.064  538.064    0.000       37.350  945.594  945.594    0.000        0.000  231.927   81.029  150.897
