# Supplementary material for: N-Glycans modulate tilting of HIV-1 envelope glycoprotein
Source: Nat Commun. 2026 Apr 15;17:5206. doi: 10.1038/s41467-026-71874-2 (PMC13254402; doi:10.1038/s41467-026-71874-2)
Supplement: Supplementary file 8 — Source Data [file 41467_2026_71874_MOESM8_ESM.zip › source_data/1_Main_Text_Figures/4_Figure_5/3_Raw_data/FULL_MPER/FULL_MPER.A.2.txt]

#ASA ANALYSIS
#SIM_TIME  ASA1.4 TotOccl1.4 ShldMem1.4 ShldGly1.4   ASA7.2 TotOccl7.2 ShldMem7.2 ShldGly7.2   ASA18.6 TotOccl18.6 ShldMem18.6 ShldGly18.6

  0.00  1496.061  351.412  351.412    0.000      125.334 1050.182 1044.475    5.707        0.000  717.906  556.451  161.454
  1.00  1815.355  497.067  497.067    0.000      444.920 1338.810 1276.034   62.776        0.000 1637.588  794.816  842.772
  2.00  1805.678  520.716  520.716    0.000      374.274 1330.421 1330.421    0.000        0.000 1214.642  899.872  314.770
  3.00  1874.298  504.324  504.324    0.000      325.293 1524.102 1448.271   75.831        0.000 1377.004  696.694  680.310
  4.00  1910.383  443.828  443.828    0.000      423.909 1192.763 1019.741  173.022        0.000 1344.331  775.915  568.416
  5.00  1825.514  622.202  622.202    0.000      413.875 1425.999 1340.396   85.603        0.000 1486.181  887.706  598.475
  6.00  1991.067  459.005  459.005    0.000      493.470 1240.361 1181.781   58.580        0.000 1365.844  604.404  761.440
  7.00  1950.291  436.853  436.853    0.000      419.755 1123.114 1123.114    0.000        0.000 1256.264 1205.494   50.769
  8.00  1847.239  447.882  447.882    0.000      482.577 1122.125 1087.970   34.154        0.000 1154.022  747.867  406.155
  9.00  2005.303  388.480  388.480    0.000      478.816 1305.438 1257.881   47.558        0.000 1468.289 1173.827  294.463
 10.00  1846.289  462.332  462.332    0.000      424.986 1216.455 1106.122  110.333        0.000  999.300  725.246  274.054
 11.00  1910.798  575.482  575.482    0.000      532.766 1251.737 1249.835    1.902        0.000 1041.223  970.146   71.077
 12.00  2005.654  521.527  521.527    0.000      460.484 1355.966 1323.627   32.339        0.000 1303.813  948.427  355.386
 13.00  1932.749  419.669  419.669    0.000      401.338 1209.846 1187.062   22.784        0.000  918.872  553.332  365.540
 14.00  2030.661  378.807  378.807    0.000      466.538 1256.056 1219.913   36.144        0.000 1009.049  785.664  223.385
 15.00  2011.871  480.283  470.137   10.146      333.290 1548.883 1299.769  249.114        0.000 1264.306  502.765  761.541
 16.00  1870.012  476.003  476.003    0.000      423.002 1163.673 1068.558   95.115        0.000  911.432  454.508  456.925
 17.00  1820.859  526.650  526.650    0.000      275.055 1541.789 1332.840  208.948        0.000  797.831  411.983  385.848
 18.00  1764.785  584.833  548.478   36.355      155.210 1591.033 1202.964  388.069        0.000  960.693  442.845  517.848
 19.00  1916.728  515.766  515.766    0.000      318.635 1475.864 1276.471  199.393        0.000 1143.464  534.232  609.233
 20.00  1769.605  588.124  534.601   53.523      236.404 1398.303 1076.000  322.303        0.000 1023.330  343.020  680.310
 21.00  1710.005  590.880  518.141   72.739      149.760 1599.422 1284.119  315.303        0.000 1011.264  371.570  639.694
 22.00  1812.726  537.316  537.316    0.000      216.297 1467.859 1256.705  211.155        0.000 1010.055  502.462  507.593
 23.00  1820.792  598.318  595.147    3.171      346.642 1506.989 1292.506  214.483        0.000  849.506  443.753  405.753
 24.00  1788.087  490.455  490.455    0.000      358.063 1325.845 1244.046   81.799        0.000  849.708  545.495  304.214
 25.00  1812.009  612.072  612.072    0.000      441.279 1451.181 1451.181    0.000        0.000 1042.834  646.832  396.001
 26.00  1878.208  377.701  377.701    0.000      415.130 1295.839 1242.575   53.264        0.000  952.352  404.042  548.310
 27.00  1726.062  513.646  513.646    0.000      479.590 1180.832 1178.930    1.902        0.000  842.168  476.729  365.439
 28.00  1771.884  482.125  482.125    0.000      345.480 1362.639 1280.840   81.799        0.000  971.655  616.269  355.386
 29.00  1703.673  509.343  509.343    0.000      277.730 1416.412 1403.096   13.316        0.000  749.174  353.173  396.001
 30.00  1925.667  377.686  377.686    0.000      250.063 1444.862 1355.454   89.408        0.000 1008.849  572.938  435.911
 31.00  1845.248  457.250  387.696   69.554      171.506 1483.298 1257.534  225.764        0.000 1090.686  542.376  548.310
 32.00  1774.141  514.200  450.061   64.139       69.692 1615.340 1365.494  249.846        0.000  818.644  332.062  486.582
 33.00  1777.288  525.490  456.494   68.997      233.032 1470.242 1244.868  225.374        0.000  962.506  393.990  568.517
 34.00  1608.033  583.017  544.690   38.327      220.666 1369.861 1176.087  193.774        0.000  991.963  453.807  538.156
 35.00  1652.102  533.546  483.255   50.291      221.790 1457.493 1246.686  210.807        0.000  982.312  566.003  416.309
 36.00  1847.544  500.328  417.601   82.728      231.561 1544.726 1297.514  247.211        0.000 1182.874  593.949  588.925
 37.00  1772.837  523.191  434.995   88.195      136.317 1511.276 1289.183  222.093        0.000 1033.886  587.115  446.771
 38.00  1741.545  597.575  497.798   99.776      314.131 1449.272 1257.270  192.002        0.000 1144.570  707.953  436.617
 39.00  1805.551  496.474  446.754   49.720      383.570 1321.774 1181.134  140.640        0.000 1115.416  668.645  446.771
 40.00  1825.720  520.174  520.174    0.000      343.319 1428.950 1246.329  182.620        0.000  992.462  576.153  416.309
 41.00  1897.588  538.124  538.124    0.000      367.662 1399.036 1279.191  119.844        0.000  942.803  546.801  396.001
 42.00  1824.569  481.155  481.155    0.000      514.613 1309.890 1300.378    9.512        0.000 1145.376  820.452  324.924
 43.00  1801.051  513.249  513.249    0.000      472.154 1361.462 1240.584  120.877        0.000  981.907  636.676  345.232
 44.00  1808.783  480.799  480.799    0.000      379.546 1435.352 1306.083  129.269        0.000 1042.429  646.427  396.001
 45.00  1801.588  546.830  546.830    0.000      418.461 1234.570 1107.377  127.193        0.000 1103.151  676.688  426.463
 46.00  1783.047  613.458  613.458    0.000      627.193 1226.141 1176.681   49.460        0.000 1447.275  929.629  517.646
 47.00  1806.765  650.267  650.267    0.000      411.455 1541.657 1438.933  102.724        0.000 1386.049  858.249  527.800
 48.00  1791.037  603.571  603.571    0.000      523.259 1422.854 1335.348   87.506        0.000 1143.667  788.281  355.386
 49.00  1803.381  541.451  541.451    0.000      376.309 1496.882 1335.360  161.522        0.000 1023.932  648.239  375.694
 50.00  1857.161  508.395  508.395    0.000      390.308 1603.914 1423.196  180.718        0.000 1195.338  697.899  497.439
 51.00  1791.173  551.711  551.711    0.000      290.661 1577.154 1411.654  165.500        0.000 1133.612  696.995  436.617
 52.00  1871.657  524.399  521.229    3.170      284.392 1498.726 1284.461  214.266        0.000 1032.173  545.591  486.582
 53.00  1791.991  549.344  544.271    5.073      153.956 1574.172 1387.964  186.208        0.000 1002.112  545.591  456.521
 54.00  1875.956  538.565  538.565    0.000      349.713 1417.237 1244.128  173.109        0.000  848.901  412.788  436.113
 55.00  1727.150  533.251  533.251    0.000      271.979 1380.224 1201.582  178.642        0.000  839.050  443.651  395.398
 56.00  1849.338  494.823  493.978    0.846      309.931 1446.246 1237.601  208.645        0.000 1224.190  727.053  497.137
 57.00  1807.248  523.787  523.787    0.000      319.234 1411.528 1228.908  182.620        0.000 1143.966  575.550  568.416
 58.00  1790.955  568.626  568.626    0.000      260.744 1452.688 1310.275  142.413        0.000 1029.863  665.329  364.534
 59.00  1804.845  566.568  566.568    0.000      379.026 1401.441 1334.860   66.580        0.000 1020.309  776.918  243.391
 60.00  1618.622  676.707  676.707    0.000      389.232 1505.164 1429.072   76.092        0.000 1021.415  625.515  395.900
 61.00  1762.634  484.740  484.740    0.000      385.820 1389.562 1281.131  108.431        0.000 1030.666  685.434  345.232
 62.00  1841.961  540.527  540.527    0.000      415.389 1408.973 1316.239   92.734        0.000  900.676  504.675  396.001
 63.00  1619.555  600.590  600.590    0.000      243.963 1659.041 1373.696  285.345        0.000  961.399  372.474  588.925
 64.00  1778.968  506.530  506.530    0.000      454.519 1441.750 1350.440   91.310        0.000  900.074  372.072  528.002
 65.00  1839.814  525.357  525.357    0.000      512.144 1375.170 1350.440   24.730        0.000  989.949  634.564  355.386
 66.00  1802.590  553.716  553.716    0.000      426.799 1427.173 1427.173    0.000        0.000  920.582  585.504  335.078
 67.00  1734.725  558.792  558.792    0.000      370.471 1482.214 1482.214    0.000        0.000  859.960  748.267  111.693
 68.00  1684.439  572.562  572.562    0.000      278.078 1445.552 1422.724   22.828        0.000  647.432  393.586  253.847
 69.00  1729.104  500.581  500.581    0.000      351.793 1346.026 1307.980   38.046        0.000  587.013  333.166  253.847
 70.00  1701.466  554.988  554.988    0.000      304.238 1472.662 1417.495   55.167        0.000  585.907  403.137  182.770
 71.00  1623.729  558.470  558.470    0.000      251.875 1388.826 1388.826    0.000        0.000  707.350  615.965   91.385
 72.00  1707.798  548.646  548.646    0.000      148.897 1392.897 1392.897    0.000        0.000  374.084  333.469   40.616
 73.00  1900.964  472.404  472.404    0.000      314.525 1364.224 1364.224    0.000        0.000  412.587  412.587    0.000
 74.00  1636.396  545.845  545.845    0.000      202.638 1440.230 1327.266  112.964        0.000  575.954  291.646  284.309
 75.00  1607.198  659.194  619.858   39.336       48.595 1610.172 1180.263  429.908        0.000  484.165  230.822  253.343
 76.00  1600.582  600.656  516.575   84.081      106.788 1638.242 1281.349  356.893        0.000  697.196  351.964  345.232
 77.00  1689.721  585.932  493.205   92.728       77.648 1575.687 1403.879  171.808        0.000  686.943  412.789  274.155
 78.00  1675.339  481.536  394.331   87.205       68.310 1512.863 1220.822  292.041        0.000  727.256  382.024  345.232
 79.00  1717.062  421.000  340.525   80.475      187.895 1501.357 1156.355  345.002        0.000  707.953  383.029  324.924
 80.00  1721.091  517.190  439.219   77.970      179.679 1519.908 1225.019  294.889        0.000  788.982  343.219  445.763
 81.00  1642.916  595.390  553.823   41.567      231.085 1509.961 1281.610  228.352        0.000  878.658  534.031  344.627
 82.00  1657.010  600.305  560.021   40.285      218.635 1614.116 1341.968  272.148        0.000 1061.126  453.405  607.721
 83.00  1659.468  562.085  530.959   31.126      164.893 1620.777 1369.033  251.745        0.000  768.577  383.032  385.545
 84.00  1647.201  542.454  507.158   35.296      232.383 1683.761 1402.145  281.616        0.000  969.538  584.699  384.840
 85.00  1691.442  537.100  537.100    0.000      259.575 1662.311 1369.455  292.856        0.000 1092.390  454.207  638.183
 86.00  1770.111  627.161  575.891   51.270      334.068 1454.975 1262.201  192.774        0.000  636.376  423.245  213.131
 87.00  1724.764  521.404  521.404    0.000      223.607 1718.775 1482.684  236.091        0.000 1112.496  706.744  405.752
 88.00  1781.165  540.193  535.859    4.335      153.956 1653.581 1386.835  266.746        0.000  769.882  414.597  355.285
 89.00  1629.580  641.168  641.168    0.000      421.574 1441.484 1441.484    0.000        0.000  982.209  636.977  345.232
 90.00  1768.645  556.183  556.183    0.000      376.346 1287.052 1287.052    0.000        0.000  870.415  809.593   60.823
 91.00  1887.118  545.255  545.255    0.000      463.376 1426.604 1426.604    0.000        0.000  615.259  574.643   40.616
 92.00  1780.581  535.410  535.410    0.000      365.583 1348.318 1348.318    0.000        0.000  506.385  436.014   70.372
 93.00  1744.266  499.718  499.718    0.000      327.366 1426.998 1426.998    0.000        0.000  818.036  807.882   10.154
 94.00  1713.793  490.323  490.323    0.000      315.685 1565.050 1546.028   19.023        0.000  930.633  829.799  100.833
 95.00  1737.210  486.583  486.583    0.000      384.041 1496.911 1496.911    0.000        0.000 1092.994 1032.474   60.520
 96.00  1729.268  496.993  496.993    0.000      372.494 1477.488 1467.977    9.511        0.000  949.028  736.402  212.627
 97.00  1699.129  500.208  500.208    0.000      475.868 1329.078 1329.078    0.000        0.000 1060.622  837.943  222.680
 98.00  1586.062  578.784  578.784    0.000      438.257 1319.525 1319.525    0.000        0.000  861.267  861.267    0.000
 99.00  1746.917  464.068  464.068    0.000      311.368 1396.473 1396.473    0.000        0.000  739.621  668.544   71.077
100.00  1707.898  458.851  458.851    0.000      380.883 1313.686 1313.686    0.000        0.000  688.852  495.928  192.924
101.00  1672.945  515.291  515.291    0.000      419.107 1384.194 1312.819   71.374        0.000  870.819  403.841  466.978
102.00  1632.242  602.437  602.437    0.000      352.306 1377.403 1339.879   37.524        0.000  729.368  272.544  456.824
103.00  1732.785  524.417  524.417    0.000      506.865 1268.539 1268.539    0.000        0.000  566.604  313.059  253.545
104.00  1676.954  545.299  545.299    0.000      427.485 1380.218 1363.097   17.121        0.000 1001.308  727.758  273.550
105.00  1663.982  482.507  482.507    0.000      298.782 1323.752 1323.752    0.000        0.000  800.646  567.207  233.438
106.00  1610.843  496.906  496.906    0.000      270.855 1420.555 1320.125  100.430        0.000  953.658  446.166  507.492
107.00  1865.165  509.632  509.632    0.000      493.550 1443.473 1389.046   54.427        0.000 1131.701  614.659  517.042
108.00  1754.264  517.907  517.907    0.000      465.674 1197.181 1197.181    0.000        0.000  881.678  668.446  213.232
109.00  1891.538  404.381  404.381    0.000      387.204 1223.849 1159.867   63.983        0.000  903.191  324.420  578.771
110.00  1878.909  409.501  409.501    0.000      464.110 1266.661 1205.787   60.874        0.000  952.454  617.476  334.977
111.00  1922.743  449.233  449.233    0.000      371.377 1374.774 1374.774    0.000        0.000  920.081  798.234  121.847
112.00  1921.807  435.837  435.837    0.000      335.537 1448.578 1264.490  184.088        0.000 1013.377  404.145  609.233
113.00  1958.383  436.180  436.180    0.000      374.535 1207.303 1138.820   68.483        0.000 1173.727  625.418  548.309
114.00  1950.854  411.988  411.988    0.000      459.014 1408.234 1313.119   95.115        0.000 1082.844  453.303  629.541
115.00  1827.067  481.839  481.839    0.000      500.693 1221.891 1221.891    0.000        0.000  891.630  719.014  172.616
116.00  1789.298  512.741  512.741    0.000      448.461 1389.123 1389.123    0.000        0.000 1081.837  726.753  355.083
117.00  1868.992  437.911  437.911    0.000      528.661 1184.464 1157.832   26.632        0.000  951.749  373.078  578.670
118.00  1932.626  466.184  466.184    0.000      189.365 1378.498 1103.012  275.485        0.000  902.587  202.070  700.517
119.00  1817.760  514.147  514.147    0.000      467.748 1265.918 1186.152   79.766        0.000 1082.039  564.191  517.848
120.00  1924.712  494.078  494.078    0.000      539.815 1290.378 1240.919   49.460        0.000 1033.983  496.331  537.652
121.00  1941.297  454.028  454.028    0.000      416.814 1451.379 1403.822   47.557        0.000 1700.521 1101.443  599.079
122.00  1906.843  540.036  540.036    0.000      360.958 1430.624 1430.624    0.000        0.000 1080.529  918.067  162.462
123.00  1816.246  582.182  582.182    0.000      438.947 1334.766 1334.766    0.000        0.000 1578.468 1152.408  426.060
124.00  1782.713  597.007  597.007    0.000      326.111 1420.633 1346.444   74.190        0.000 1658.998  958.380  700.618
125.00  1711.016  556.653  556.653    0.000      351.010 1348.827 1337.414   11.414        0.000  800.345  191.213  609.132
126.00  1722.434  711.315  711.315    0.000      466.230 1295.609 1280.391   15.218        0.000  963.714  486.481  477.232
127.00  1720.877  657.748  657.748    0.000      480.670 1384.969 1381.164    3.804        0.000 1104.055  515.231  588.824
128.00  1883.356  588.970  588.970    0.000      437.693 1419.829 1332.323   87.506        0.000 1185.891  830.505  355.386
129.00  1696.300  691.502  691.502    0.000      377.819 1375.249 1295.700   79.549        0.000 1094.404  454.710  639.694
130.00  1810.074  587.707  587.707    0.000      381.753 1320.085 1320.085    0.000        0.000 1295.471  980.701  314.770
131.00  1790.662  662.141  662.141    0.000      361.004 1523.304 1421.059  102.246        0.000 1173.521  473.710  699.811
132.00  1729.203  650.821  650.821    0.000      436.402 1426.033 1426.033    0.000        0.000 1061.829  980.598   81.231
133.00  1735.746  615.811  615.811    0.000      468.173 1375.971 1375.971    0.000        0.000  982.208  951.847   30.361
134.00  1756.678  708.396  708.396    0.000      410.506 1428.631 1428.631    0.000        0.000 1154.220  900.373  253.847
135.00  1717.453  585.294  585.294    0.000      398.486 1405.159 1405.159    0.000        0.000 1315.978  899.669  416.309
136.00  1685.741  651.812  651.812    0.000      449.671 1411.083 1411.083    0.000        0.000 1113.505  930.836  182.669
137.00  1883.167  503.850  503.850    0.000      561.862 1310.396 1310.396    0.000        0.000 1164.374 1053.084  111.290
138.00  1886.233  456.121  456.121    0.000      390.913 1358.300 1358.300    0.000        0.000 1194.333 1194.333    0.000
139.00  1887.258  473.129  473.129    0.000      328.915 1428.368 1428.368    0.000        0.000 1203.982 1203.982    0.000
140.00  1972.437  487.632  487.632    0.000      603.278 1275.587 1275.587    0.000        0.000  981.703  981.703    0.000
141.00  1774.096  487.103  487.103    0.000      411.321 1232.919 1232.919    0.000        0.000  557.154  557.154    0.000
142.00  1868.360  506.228  506.228    0.000      406.950 1388.520 1388.520    0.000        0.000 1162.865  747.866  414.999
143.00  1769.624  600.874  600.874    0.000      424.071 1383.413 1383.413    0.000        0.000  847.791  655.875  191.916
144.00  1801.324  533.014  533.014    0.000      393.248 1350.723 1350.723    0.000        0.000  910.324  910.324    0.000
145.00  1757.811  513.351  513.351    0.000      384.559 1452.759 1452.759    0.000        0.000  839.450  789.083   50.366
146.00  1835.036  540.970  540.970    0.000      443.273 1406.286 1406.286    0.000        0.000  768.977  677.693   91.284
147.00  1739.536  600.129  600.129    0.000      454.812 1330.110 1330.110    0.000        0.000  826.981  695.585  131.396
148.00  1744.355  499.259  499.259    0.000      269.948 1413.245 1411.343    1.902        0.000  516.740  263.296  253.444
149.00  1754.158  600.189  600.189    0.000      375.611 1388.612 1347.109   41.503        0.000  830.806  394.290  436.516
150.00  1806.220  596.991  596.991    0.000      334.234 1434.904 1434.904    0.000        0.000  817.634  462.954  354.680
151.00  1835.927  564.096  564.096    0.000      369.127 1379.523 1319.302   60.221        0.000  797.730  473.310  324.420
152.00  1751.324  500.184  500.184    0.000      282.012 1313.515 1228.608   84.908        0.000  667.440  444.760  222.680
153.00  1743.482  532.971  532.971    0.000      392.736 1358.142 1358.142    0.000        0.000  738.217  484.471  253.746
154.00  1758.121  547.658  547.658    0.000      396.010 1323.458 1323.458    0.000        0.000  687.644  495.728  191.916
155.00  1689.074  632.268  632.268    0.000      429.869 1427.727 1427.727    0.000        0.000  870.013  870.013    0.000
156.00  1733.022  590.075  590.075    0.000      559.915 1291.593 1242.133   49.460        0.000  879.361  464.261  415.100
157.00  1772.788  577.992  577.992    0.000      301.251 1542.560 1431.195  111.366        0.000  949.734  341.812  607.923
158.00  1642.116  679.653  626.857   52.796      149.373 1527.210 1292.804  234.406        0.000  867.901  391.274  476.628
159.00  1654.071  639.778  582.021   57.758      304.237 1502.559 1323.493  179.066        0.000  991.958  576.758  415.201
160.00  1766.662  648.696  639.396    9.300      502.242 1360.683 1235.479  125.204        0.000  990.452  676.589  313.863
161.00  1715.876  686.105  624.428   61.677      244.618 1460.369 1220.778  239.592        0.000  837.540  442.849  394.691
162.00  1633.210  624.739  594.915   29.824       64.419 1472.867 1264.049  208.818        0.000  768.576  301.598  466.978
163.00  1591.422  703.214  657.748   45.466      142.066 1515.013 1286.096  228.917        0.000  495.730  292.854  202.877
164.00  1797.040  605.768  540.881   64.887      290.961 1399.238 1276.024  123.214        0.000  597.569  221.876  375.694
165.00  1840.983  470.163  470.163    0.000      263.898 1404.735 1160.116  244.618        0.000  575.449  382.727  192.723
166.00  1772.734  512.422  512.422    0.000      208.820 1481.988 1282.508  199.480        0.000  606.716  342.715  264.001
167.00  1765.927  529.010  529.010    0.000      336.143 1334.092 1294.709   39.383        0.000  938.680  816.833  121.847
168.00  1803.853  536.041  536.041    0.000      492.770 1366.120 1318.693   47.427        0.000  689.357  547.404  141.953
169.00  1762.248  548.878  548.878    0.000      433.632 1300.227 1226.777   73.450        0.000  789.183  464.965  324.219
170.00  1754.610  533.186  533.186    0.000      388.669 1405.072 1359.895   45.177        0.000  706.846  524.076  182.770
171.00  1724.642  603.622  603.622    0.000      388.968 1471.566 1465.903    5.663        0.000 1132.403  837.940  294.463
172.00  1748.249  627.567  627.567    0.000      482.003 1282.947 1281.045    1.902        0.000  921.187  688.252  232.934
173.00  1855.602  469.216  469.216    0.000      484.818 1322.057 1310.861   11.196        0.000 1284.813  939.883  344.930
174.00  1822.956  413.349  413.349    0.000      344.258 1416.493 1363.446   53.047        0.000 1009.854  878.357  131.497
175.00  1708.881  547.675  547.675    0.000      289.007 1448.533 1363.669   84.864        0.000  919.674  666.634  253.041
176.00  1767.984  558.402  558.402    0.000      293.074 1365.306 1365.306    0.000        0.000  896.749  552.928  343.821
177.00  1701.475  590.472  590.472    0.000      295.968 1394.420 1394.420    0.000        0.000  971.755  738.820  232.935
178.00  1674.243  559.422  559.422    0.000      291.128 1306.299 1281.569   24.730        0.000  687.646  373.077  314.569
179.00  1567.589  666.515  666.515    0.000      308.214 1435.006 1317.802  117.203        0.000  789.388  515.233  274.155
180.00  1712.156  601.477  601.477    0.000      332.418 1441.451 1364.066   77.385        0.000  648.139  404.547  243.592
181.00  1685.697  581.945  581.945    0.000      385.721 1365.561 1365.561    0.000        0.000  607.119  393.988  213.131
182.00  1638.666  682.060  682.060    0.000      377.554 1294.269 1294.269    0.000        0.000  840.457  485.071  355.386
183.00  1488.263  680.503  680.503    0.000      404.058 1399.369 1348.268   51.101        0.000  941.593  728.664  212.929
184.00  1573.528  634.331  634.331    0.000      359.613 1386.047 1304.944   81.103        0.000  780.539  435.509  345.030
185.00  1563.682  651.499  651.499    0.000      285.947 1227.882 1218.371    9.511        0.000  487.185  466.877   20.308
186.00  1587.922  554.363  554.363    0.000      371.717 1189.704 1163.158   26.545        0.000  537.754  517.446   20.308
187.00  1507.469  692.879  692.879    0.000      304.923 1302.886 1240.458   62.428        0.000  670.156  416.309  253.847
188.00  1520.971  677.069  677.069    0.000      295.283 1369.762 1286.843   82.918        0.000  598.374  304.315  294.059
189.00  1586.180  608.816  608.816    0.000      370.075 1355.589 1285.726   69.863        0.000  800.344  415.505  384.840
190.00  1676.117  613.444  613.444    0.000      269.648 1490.005 1324.897  165.109        0.000  760.536  232.534  528.002
191.00  1546.295  611.075  611.075    0.000      274.529 1392.981 1325.020   67.961        0.000  699.311  455.617  243.693
192.00  1669.616  571.467  571.467    0.000      325.154 1301.814 1242.843   58.971        0.000  820.253  546.098  274.155
193.00  1584.096  587.250  587.250    0.000      452.654 1276.079 1276.079    0.000        0.000  942.702  526.494  416.208
194.00  1765.666  515.222  515.222    0.000      267.226 1452.390 1382.483   69.906        0.000 1003.223  607.222  396.001
195.00  1756.634  511.592  511.592    0.000      378.507 1248.280 1236.866   11.414        0.000  961.902  779.838  182.064
196.00  1704.507  535.907  535.907    0.000      312.404 1389.057 1381.448    7.609        0.000  871.625  648.240  223.385
197.00  1650.192  662.439  662.439    0.000      397.311 1414.265 1414.265    0.000        0.000  972.962  749.980  222.982
198.00  1533.163  636.785  636.785    0.000      421.736 1178.764 1165.448   13.316        0.000  902.284  690.061  212.224
199.00  1580.167  685.933  685.933    0.000      375.526 1242.363 1242.363    0.000        0.000 1065.655  913.346  152.308
200.00  1668.651  575.453  575.453    0.000      452.434 1258.747 1254.943    3.805        0.000 1003.523  851.820  151.704
201.00  1622.619  556.570  556.570    0.000      374.139 1200.461 1200.461    0.000        0.000  963.108  862.275  100.833
202.00  1729.429  487.055  487.055    0.000      460.476 1274.346 1255.323   19.023        0.000  961.297  769.381  191.916
203.00  1652.216  531.249  531.249    0.000      255.423 1355.247 1355.247    0.000        0.000  709.565  658.896   50.669
204.00  1566.215  567.421  567.421    0.000      335.402 1264.891 1264.891    0.000        0.000  851.516  700.015  151.502
205.00  1595.332  512.421  512.421    0.000      334.449 1249.665 1249.665    0.000        0.000  780.038  658.393  121.645
206.00  1580.355  650.454  650.454    0.000      370.635 1304.957 1304.957    0.000        0.000  760.132  709.464   50.669
207.00  1757.218  573.988  573.988    0.000      470.557 1313.612 1313.612    0.000        0.000  892.938  771.092  121.847
208.00  1636.754  534.530  534.530    0.000      335.279 1250.758 1250.758    0.000        0.000  933.152  801.151  132.000
209.00  1603.063  591.137  591.137    0.000      456.376 1223.860 1223.860    0.000        0.000  891.933  709.163  182.770
210.00  1634.323  636.414  636.414    0.000      446.475 1278.807 1278.807    0.000        0.000 1035.494  893.340  142.154
211.00  1572.340  587.589  587.589    0.000      332.424 1339.472 1339.472    0.000        0.000  973.968  740.429  233.539
212.00  1773.133  470.328  470.328    0.000      369.207 1359.044 1359.044    0.000        0.000  902.890  902.890    0.000
213.00  1706.115  497.507  497.507    0.000      388.803 1265.885 1265.885    0.000        0.000  933.152  933.152    0.000
214.00  1705.598  512.728  512.728    0.000      350.928 1322.036 1322.036    0.000        0.000  851.819  851.819    0.000
215.00  1687.306  510.193  510.193    0.000      306.697 1288.398 1288.398    0.000        0.000  790.292  790.292    0.000
216.00  1830.407  439.430  439.430    0.000      374.144 1350.518 1350.518    0.000        0.000  972.357  972.357    0.000
217.00  1669.132  562.264  562.264    0.000      339.467 1284.985 1233.623   51.362        0.000  820.250  495.628  324.622
218.00  1699.806  531.932  531.932    0.000      414.137 1357.091 1357.091    0.000        0.000  943.102  435.408  507.694
219.00  1747.617  471.863  471.863    0.000      409.418 1240.974 1240.974    0.000        0.000  852.422  527.498  324.924
220.00  1782.288  475.654  475.654    0.000      354.515 1145.431 1145.431    0.000        0.000  750.281  750.281    0.000
221.00  1817.602  494.673  494.673    0.000      284.391 1377.503 1377.503    0.000        0.000  831.511  374.586  456.925
222.00  1697.816  549.540  549.540    0.000      244.824 1334.233 1273.359   60.874        0.000  608.227  130.995  477.232
223.00  1755.040  459.804  459.804    0.000      430.132 1243.615 1243.615    0.000        0.000  881.878  881.878    0.000
224.00  1871.995  529.559  529.559    0.000      413.577 1252.009 1252.009    0.000        0.000  983.619  963.311   20.308
225.00  1673.128  594.940  594.940    0.000      418.631 1287.243 1287.243    0.000        0.000  851.719  841.566   10.154
226.00  1707.721  513.706  513.706    0.000      314.485 1306.339 1306.339    0.000        0.000  841.966  557.657  284.309
227.00  1782.166  528.013  528.013    0.000      416.208 1144.604 1144.604    0.000        0.000  809.696  494.926  314.770
228.00  1698.128  576.805  576.805    0.000      472.589 1201.281 1201.281    0.000        0.000  770.186  414.800  355.386
229.00  1651.776  514.142  514.142    0.000      392.865 1114.513 1114.513    0.000        0.000  800.548  790.394   10.154
230.00  1662.427  474.026  474.026    0.000      349.155 1160.253 1160.253    0.000        0.000  790.896  364.434  426.463
231.00  1612.434  621.219  621.219    0.000      305.446 1302.883 1302.883    0.000        0.000  568.014  568.014    0.000
232.00  1697.536  471.041  471.041    0.000      391.179 1248.632 1248.632    0.000        0.000  690.062  446.369  243.693
233.00  1647.110  572.306  572.306    0.000      391.656 1205.394 1205.394    0.000        0.000  771.293  771.293    0.000
234.00  1697.751  585.478  585.478    0.000      406.008 1372.784 1372.784    0.000        0.000  842.168  842.168    0.000
235.00  1856.487  453.064  453.064    0.000      376.558 1273.663 1273.663    0.000        0.000  770.187  770.187    0.000
236.00  2000.375  405.783  405.783    0.000      579.288 1359.735 1359.735    0.000        0.000 1237.164  800.547  436.617
237.00  1849.054  393.307  393.307    0.000      450.269 1271.805 1271.805    0.000        0.000  862.275  486.783  375.492
238.00  1868.194  457.149  457.149    0.000      488.794 1271.461 1269.559    1.902        0.000  831.613  638.689  192.924
239.00  1819.755  471.481  471.481    0.000      273.498 1271.071 1271.071    0.000        0.000  913.849  588.925  324.924
240.00  1874.408  415.962  415.962    0.000      365.584 1126.365 1126.365    0.000        0.000  873.234  396.001  477.232
241.00  1754.617  444.375  444.375    0.000      388.973 1068.128 1068.128    0.000        0.000  812.310  355.386  456.925
242.00  1772.856  550.652  550.652    0.000      358.315 1040.895 1040.895    0.000        0.000  710.772  426.463  284.309
243.00  1759.124  603.552  603.552    0.000      314.739 1165.148 1115.688   49.460        0.000  456.925  213.231  243.693
244.00  1680.675  597.875  597.875    0.000      292.345 1128.443 1124.638    3.804        0.000  568.315  395.699  172.616
245.00  1913.563  401.608  401.608    0.000      320.664 1258.528 1226.189   32.339        0.000  608.630  324.321  284.309
246.00  1717.517  554.328  554.328    0.000      261.604 1345.519 1285.167   60.352        0.000  913.748  314.770  598.978
247.00  1748.591  551.828  551.828    0.000      396.063 1236.272 1236.272    0.000        0.000  842.671  842.671    0.000
248.00  1778.560  570.870  570.870    0.000      372.456 1144.046 1144.046    0.000        0.000  629.339  395.800  233.539
249.00  1768.874  512.168  512.168    0.000      373.579 1010.547 1010.547    0.000        0.000  720.422  720.422    0.000
250.00  1716.435  542.072  542.072    0.000      292.349 1190.741 1166.012   24.730        0.000  578.771  152.308  426.463
251.00  1714.475  483.346  483.346    0.000      194.853 1230.723 1230.723    0.000        0.000  467.078  233.539  233.539
252.00  1793.135  469.877  469.877    0.000      298.440 1184.478 1184.478    0.000        0.000  700.618  517.848  182.770
253.00  1669.143  519.189  519.189    0.000      365.452 1226.583 1226.583    0.000        0.000  791.499  629.037  162.462
254.00  1765.171  468.787  468.787    0.000      395.757 1221.743 1221.743    0.000        0.000 1035.091  598.474  436.617
255.00  1709.615  482.032  482.032    0.000      307.003 1138.733 1138.733    0.000        0.000  619.387  223.385  396.001
256.00  1627.596  588.649  588.649    0.000      315.003 1275.834 1230.179   45.655        0.000  812.310  385.847  426.463
257.00  1709.289  440.497  440.497    0.000      290.226 1208.898 1208.898    0.000        0.000  771.695  385.847  385.847
258.00  1681.235  485.344  485.344    0.000      437.007 1113.484 1113.484    0.000        0.000  822.464  568.617  253.847
259.00  1625.246  509.004  509.004    0.000      337.871 1147.374 1147.374    0.000        0.000  751.186  507.493  243.693
260.00  1606.650  488.168  488.168    0.000      379.417 1143.054 1139.249    3.805        0.000  751.387  517.848  233.539
261.00  1670.225  464.375  464.375    0.000      265.282 1179.932 1179.932    0.000        0.000  751.387  639.694  111.693
262.00  1854.148  336.150  336.150    0.000      439.859 1122.130 1122.130    0.000        0.000  903.594  812.210   91.385
263.00  1715.054  344.870  344.870    0.000      383.004 1068.991 1068.991    0.000        0.000  791.802  791.802    0.000
264.00  1610.998  423.369  423.369    0.000      352.913 1062.204 1062.204    0.000        0.000  791.802  598.878  192.924
265.00  1685.648  438.383  438.383    0.000      323.340 1143.312 1143.312    0.000        0.000  578.771  355.386  223.385
266.00  1756.814  375.317  375.317    0.000      405.707 1138.331 1138.331    0.000        0.000  944.009  578.469  365.540
267.00  1641.714  438.606  438.606    0.000      289.019 1104.229 1104.229    0.000        0.000  578.771  355.386  223.385
268.00  1789.816  411.425  411.425    0.000      420.099  994.511  994.511    0.000        0.000  831.412  831.412    0.000
269.00  1820.939  416.985  416.985    0.000      415.690  983.991  983.991    0.000        0.000  649.848  649.848    0.000
270.00  1574.251  479.018  479.018    0.000      246.390 1126.890 1126.890    0.000        0.000  659.600  476.830  182.770
271.00  1641.398  378.772  378.772    0.000      233.635  969.511  969.511    0.000        0.000  497.339  497.339    0.000
272.00  1834.801  394.294  394.294    0.000      438.912 1048.286 1048.286    0.000        0.000  670.156  670.156    0.000
273.00  1758.711  388.916  388.916    0.000      366.493 1078.846 1078.846    0.000        0.000  771.695  771.695    0.000
274.00  1668.037  459.750  459.750    0.000      351.360 1138.041 1138.041    0.000        0.000  487.386  487.386    0.000
275.00  1550.665  496.224  496.224    0.000      269.431 1048.588 1048.588    0.000        0.000  568.617  568.617    0.000
276.00  1679.034  517.807  517.807    0.000      300.903 1176.463 1176.463    0.000        0.000  750.782  750.782    0.000
277.00  1752.886  425.082  425.082    0.000      312.580 1150.519 1150.519    0.000        0.000  649.848  649.848    0.000
278.00  1796.802  376.151  376.151    0.000      318.154 1063.239 1063.239    0.000        0.000  466.675  466.675    0.000
279.00  1799.576  415.580  415.580    0.000      336.226 1105.176 1105.176    0.000        0.000  669.552  669.552    0.000
280.00  1712.646  496.952  496.952    0.000      358.492 1187.714 1187.714    0.000        0.000  699.511  699.511    0.000
281.00  1786.953  454.917  454.917    0.000      335.319 1154.983 1154.983    0.000        0.000  599.079  599.079    0.000
282.00  1776.217  427.101  427.101    0.000      293.508 1093.375 1093.375    0.000        0.000  598.274  537.451   60.823
283.00  1634.094  463.331  463.331    0.000      328.010 1060.614 1060.614    0.000        0.000  517.144  506.990   10.154
284.00  1675.330  477.328  477.328    0.000      252.397 1170.120 1170.120    0.000        0.000  629.541  629.541    0.000
285.00  1651.639  433.880  433.880    0.000      278.812 1061.821 1061.821    0.000        0.000  486.582  486.582    0.000
286.00  1660.643  523.793  523.793    0.000      317.075 1162.161 1162.161    0.000        0.000  609.233  609.233    0.000
287.00  1690.201  481.889  481.889    0.000      347.979 1239.026 1239.026    0.000        0.000  517.848  517.848    0.000
288.00  1588.820  517.218  517.218    0.000      299.648 1154.382 1154.382    0.000        0.000  477.232  365.540  111.693
289.00  1801.223  476.709  476.709    0.000      379.546 1164.281 1164.281    0.000        0.000  619.186  609.233    9.953
290.00  1925.342  492.799  492.799    0.000      475.046 1221.561 1219.658    1.902        0.000  811.304  365.138  446.166
291.00  1732.621  513.241  513.241    0.000      297.925 1166.864 1166.864    0.000        0.000  629.339  568.416   60.923
292.00  1580.306  602.647  602.647    0.000      292.215 1293.550 1293.550    0.000        0.000  657.790  657.790    0.000
293.00  1610.121  503.515  503.515    0.000      276.175 1311.141 1311.141    0.000        0.000  568.617  568.617    0.000
294.00  1587.763  472.362  472.362    0.000      278.683 1081.444 1081.444    0.000        0.000  547.103  547.103    0.000
295.00  1624.075  530.797  530.797    0.000      408.943 1137.565 1137.565    0.000        0.000  719.517  699.209   20.308
296.00  1523.308  519.273  519.273    0.000      293.684 1063.293 1063.293    0.000        0.000  538.055  527.901   10.154
297.00  1611.209  565.406  565.406    0.000      315.173 1104.278 1104.278    0.000        0.000  710.066  345.232  364.834
298.00  1573.031  518.336  518.336    0.000      370.078 1153.430 1153.430    0.000        0.000  588.723  588.723    0.000
299.00  1674.104  402.098  402.098    0.000      327.752 1129.825 1129.825    0.000        0.000  568.315  558.162   10.154
300.00  1738.167  394.750  394.750    0.000      355.678 1089.960 1089.960    0.000        0.000  750.379  294.463  455.917
301.00  1688.044  446.601  446.601    0.000      384.301 1135.395 1135.395    0.000        0.000  669.955  588.824   81.130
302.00  1684.040  444.402  444.402    0.000      159.010 1139.459 1139.459    0.000        0.000  406.155  385.847   20.308
303.00  1844.662  368.213  368.213    0.000      316.643 1104.313 1104.313    0.000       30.462  680.310  680.310    0.000
304.00  1700.575  418.463  418.463    0.000      275.309 1150.444 1150.444    0.000        0.000  628.736  303.912  324.823
305.00  1584.426  601.552  601.552    0.000      241.412 1138.766 1138.766    0.000        0.000  537.551  162.462  375.089
306.00  1703.494  449.114  449.114    0.000      212.405 1147.509 1147.509    0.000        0.000  416.309  355.386   60.923
307.00  1665.553  433.808  433.808    0.000      210.633  964.718  964.718    0.000        0.000  467.078  172.616  294.463
308.00  1722.737  458.550  458.550    0.000      306.956 1161.823 1161.823    0.000        0.000  649.848  629.541   20.308
309.00  1654.035  555.302  555.302    0.000      342.668 1073.755 1073.755    0.000        0.000  578.771  385.847  192.924
310.00  1708.030  424.673  424.673    0.000      326.891  970.940  970.940    0.000        0.000  507.091  507.091    0.000
311.00  1532.938  482.528  482.528    0.000      314.565 1042.757 1042.757    0.000        0.000  547.706  547.706    0.000
312.00  1631.569  473.634  473.634    0.000      280.627 1007.473 1007.473    0.000        0.000  527.198  527.198    0.000
313.00  1507.974  513.781  513.781    0.000      188.708 1080.414 1080.414    0.000        0.000  598.877  598.877    0.000
314.00  1560.129  639.115  639.115    0.000      251.834 1119.839 1119.839    0.000        0.000  528.002  517.848   10.154
315.00  1549.700  599.522  599.522    0.000      301.378 1010.111 1010.111    0.000        0.000  609.233  609.233    0.000
316.00  1549.754  603.330  603.330    0.000      247.212 1090.879 1090.879    0.000        0.000  639.694  639.694    0.000
317.00  1409.472  643.382  643.382    0.000      271.159 1053.519 1053.519    0.000        0.000  487.386  487.386    0.000
318.00  1568.962  586.613  586.613    0.000      201.209 1181.183 1181.183    0.000        0.000  599.079   71.077  528.002
319.00  1716.468  466.611  466.611    0.000      127.280 1204.059 1198.352    5.707        0.000  548.109  121.847  426.262
320.00  1639.864  483.085  483.085    0.000      202.894 1085.117 1085.117    0.000        0.000  416.208  253.746  162.462
321.00  1682.088  534.321  534.321    0.000      299.435  990.356  990.356    0.000        0.000  699.109  597.672  101.438
322.00  1549.397  536.414  536.414    0.000      212.405 1005.355 1005.355    0.000        0.000  466.877  172.415  294.463
323.00  1576.356  472.032  472.032    0.000      271.420 1041.580 1041.580    0.000        0.000  568.014  568.014    0.000
324.00  1528.573  478.611  478.611    0.000      201.513 1161.604 1161.604    0.000        0.000  700.015  700.015    0.000
325.00  1439.170  501.362  501.362    0.000      330.652 1039.292 1039.292    0.000        0.000  607.222  607.222    0.000
326.00  1513.859  409.764  409.764    0.000      223.906  929.687  929.687    0.000        0.000  497.540  497.540    0.000
327.00  1544.364  438.553  438.553    0.000      355.686  922.087  922.087    0.000        0.000  507.292  507.292    0.000
328.00  1611.999  394.924  394.924    0.000      191.654 1073.454 1073.454    0.000        0.000  496.937  496.937    0.000
329.00  1474.209  464.986  464.986    0.000      202.763 1132.463 1132.463    0.000        0.000  527.499  101.237  426.262
330.00  1544.292  538.374  538.374    0.000      313.270  992.641  992.641    0.000        0.000  507.694  121.847  385.847
331.00  1765.346  472.152  472.152    0.000      350.709 1123.250 1123.250    0.000        0.000  680.008  649.546   30.462
332.00  1785.280  461.013  461.013    0.000      459.611 1068.351 1068.351    0.000        0.000  700.114  700.114    0.000
333.00  1768.523  450.545  450.545    0.000      323.515 1153.245 1153.245    0.000        0.000  760.936  730.475   30.462
334.00  1683.578  582.577  582.577    0.000      317.118 1300.469 1300.469    0.000        0.000  720.423  720.423    0.000
335.00  1688.547  470.817  470.817    0.000      397.489 1268.854 1268.854    0.000        0.000 1014.280 1014.280    0.000
336.00  1731.739  537.000  537.000    0.000      317.031 1302.183 1302.183    0.000        0.000  842.772  842.772    0.000
337.00  1628.109  494.807  494.807    0.000      252.528 1168.390 1168.390    0.000        0.000  873.033  873.033    0.000
338.00  1655.478  504.151  504.151    0.000      362.644 1112.656 1112.656    0.000        0.000  497.339  497.339    0.000
339.00  1569.423  530.635  530.635    0.000      288.106 1147.977 1147.977    0.000        0.000  588.723  588.723    0.000
340.00  1487.599  550.223  550.223    0.000      278.553 1092.468 1092.468    0.000        0.000  507.694  507.694    0.000
341.00  1579.943  505.369  505.369    0.000      242.967 1162.461 1162.461    0.000        0.000  497.138  497.138    0.000
342.00  1449.098  528.609  528.609    0.000      257.234  990.962  990.962    0.000        0.000  761.440  761.440    0.000
343.00  1442.880  525.043  525.043    0.000      203.753 1142.317 1142.317    0.000        0.000  446.368  446.368    0.000
344.00  1561.210  511.050  511.050    0.000      251.049 1137.728 1137.728    0.000        0.000  607.120  607.120    0.000
345.00  1602.456  469.473  469.473    0.000      243.702 1102.845 1102.845    0.000        0.000  466.877  466.877    0.000
346.00  1587.558  455.948  455.948    0.000      271.028 1095.625 1095.625    0.000        0.000  486.681  486.681    0.000
347.00  1599.732  431.168  431.168    0.000      271.291 1072.672 1072.672    0.000        0.000  446.369  446.369    0.000
348.00  1728.248  542.319  542.319    0.000      356.026 1139.027 1139.027    0.000       10.154  893.340  893.340    0.000
349.00  1575.652  506.497  506.497    0.000      277.128 1002.113 1002.113    0.000        0.000  639.091  639.091    0.000
350.00  1778.035  443.198  443.198    0.000      350.272 1056.112 1056.112    0.000        0.000  760.332  760.332    0.000
351.00  1720.306  465.475  465.475    0.000      242.104 1098.953 1098.953    0.000        0.000  599.079  599.079    0.000
352.00  1712.858  443.016  443.016    0.000      254.422 1019.016 1019.016    0.000        0.000  649.445  649.445    0.000
353.00  1661.899  530.907  530.907    0.000      331.554 1092.987 1092.987    0.000        0.000  618.480  618.480    0.000
354.00  1744.232  344.380  344.380    0.000      398.051 1020.051 1020.051    0.000        0.000  628.433  618.380   10.053
355.00  1727.636  456.586  456.586    0.000      385.986 1251.867 1251.867    0.000        0.000  769.483  769.483    0.000
356.00  1834.851  292.176  292.176    0.000      346.044 1053.865 1053.865    0.000        0.000  912.442  912.442    0.000
357.00  1814.962  314.417  314.417    0.000      297.563 1221.390 1221.390    0.000        0.000  963.512  963.512    0.000
358.00  1575.712  371.086  371.086    0.000      253.564 1065.183 1065.183    0.000        0.000  690.464  690.464    0.000
359.00  1568.365  444.204  444.204    0.000      270.940 1147.325 1147.325    0.000        0.000  730.878  558.463  172.414
360.00  1609.427  335.068  335.068    0.000      352.700 1059.390 1059.390    0.000        0.000  710.571  710.571    0.000
361.00  1510.647  385.756  385.756    0.000      258.579 1016.238 1016.238    0.000        0.000  751.286  751.286    0.000
362.00  1688.273  369.273  369.273    0.000      260.653 1214.163 1214.163    0.000        0.000  903.695  903.695    0.000
363.00  1712.574  411.337  411.337    0.000      226.802 1255.055 1255.055    0.000        0.000  923.600  893.138   30.462
364.00  1713.400  408.990  408.990    0.000      212.660 1314.930 1314.930    0.000        0.000  841.764  841.764    0.000
365.00  1573.471  380.582  380.582    0.000      318.370 1107.117 1107.117    0.000        0.000  770.891  770.891    0.000
366.00  1646.605  354.385  354.385    0.000      265.714 1084.553 1084.553    0.000        0.000  801.955  801.955    0.000
367.00  1653.904  362.577  362.577    0.000      196.535 1227.493 1227.493    0.000        0.000  842.470  842.470    0.000
368.00  1571.501  469.380  469.380    0.000      185.982 1106.426 1106.426    0.000        0.000  689.859  689.859    0.000
369.00  1782.257  365.441  365.441    0.000      223.168 1204.915 1204.915    0.000        0.000  558.262  558.262    0.000
370.00  1637.115  449.244  449.244    0.000      333.759 1171.668 1171.668    0.000        0.000  659.901  659.901    0.000
371.00  1670.867  367.562  367.562    0.000      284.302 1170.285 1170.285    0.000        0.000  557.458  557.458    0.000
372.00  1648.865  388.527  388.527    0.000      301.031 1149.654 1149.654    0.000        0.000  608.831  141.752  467.078
373.00  1648.379  576.573  576.573    0.000      344.524 1253.804 1253.804    0.000        0.000  852.825  852.825    0.000
374.00  1648.809  510.347  510.347    0.000      411.709 1127.522 1127.522    0.000        0.000  792.003  792.003    0.000
375.00  1657.661  525.547  525.547    0.000      333.454 1142.006 1142.006    0.000        0.000  872.831  872.831    0.000
376.00  1518.065  513.605  513.605    0.000      269.729 1086.929 1086.929    0.000        0.000  548.310  111.693  436.617
377.00  1627.622  479.516  479.516    0.000       64.375 1340.145 1219.180  120.964        0.000  609.032   60.722  548.310
378.00  1503.423  541.714  541.714    0.000      265.796 1206.342 1206.342    0.000        0.000  517.245  324.321  192.924
379.00  1669.457  538.369  538.369    0.000      346.684 1387.394 1379.784    7.609        0.000  840.961  415.304  425.657
380.00  1605.817  475.169  475.169    0.000      236.443 1237.467 1237.467    0.000        0.000  599.079  152.308  446.771
381.00  1662.365  500.664  500.664    0.000      229.214 1309.115 1284.907   24.208        0.000  719.818  314.167  405.651
382.00  1778.295  450.422  450.422    0.000      301.636 1287.489 1287.489    0.000        0.000  800.950  618.381  182.568
383.00  1610.884  466.217  466.217    0.000      229.695 1157.704 1157.704    0.000        0.000  629.541  629.541    0.000
384.00  1588.108  477.734  477.734    0.000      128.183 1194.151 1194.151    0.000        0.000  629.541  629.541    0.000
385.00  1727.741  516.401  516.401    0.000      209.249 1274.912 1274.912    0.000        0.000  700.618  487.386  213.231
386.00  1630.870  653.794  653.794    0.000      216.040 1294.008 1294.008    0.000        0.000  842.671  659.901  182.770
387.00  1626.081  426.677  426.677    0.000      249.413 1233.314 1233.314    0.000        0.000  536.949  487.185   49.764
388.00  1672.632  490.847  490.847    0.000      255.078 1209.453 1209.453    0.000        0.000  902.891  902.891    0.000
389.00  1521.941  482.251  482.251    0.000      217.505 1329.300 1329.300    0.000        0.000  649.446  649.446    0.000
390.00  1674.815  439.694  439.694    0.000      269.856 1084.735 1084.735    0.000        0.000  669.955  304.415  365.540
391.00  1525.727  542.981  542.981    0.000      132.596 1416.699 1314.975  101.724        0.000  842.168  334.676  507.492
392.00  1483.437  454.228  454.228    0.000      307.260 1090.651 1090.651    0.000        0.000  720.623  528.002  192.621
393.00  1541.783  403.769  403.769    0.000      314.261 1086.116 1086.116    0.000        0.000  932.548  648.441  284.107
394.00  1446.024  554.141  554.141    0.000      231.038 1071.662 1071.662    0.000        0.000  466.978  466.978    0.000
395.00  1523.055  433.962  433.962    0.000      199.091 1185.285 1185.285    0.000        0.000  821.861  608.630  213.232
396.00  1530.151  426.556  426.556    0.000      281.492 1028.094 1028.094    0.000        0.000  710.470  487.084  223.385
397.00  1842.838  394.344  394.344    0.000      391.909 1103.046 1103.046    0.000        0.000  821.357  618.481  202.876
398.00  1713.323  384.823  384.823    0.000      358.357 1130.854 1130.854    0.000        0.000  667.741  506.085  161.656
399.00  1658.630  378.704  378.704    0.000      289.270 1290.504 1290.504    0.000        0.000  750.181  750.181    0.000
400.00  1719.863  410.986  410.986    0.000      324.467 1093.889 1093.889    0.000        0.000  913.245  913.245    0.000
401.00  1675.723  351.234  351.234    0.000      216.429 1338.498 1190.641  147.857        0.000  882.783  203.078  679.705
402.00  1725.770  394.999  394.999    0.000      252.563 1196.309 1132.631   63.678        0.000  649.647  182.770  466.877
403.00  1665.585  378.583  378.583    0.000      394.896 1028.683 1024.879    3.805        0.000  659.801  314.569  345.232
404.00  1736.591  424.970  424.970    0.000      313.572 1192.731 1141.978   50.753        0.000  872.429  313.966  558.463
405.00  1511.317  585.890  585.890    0.000      245.693 1274.182 1245.821   28.360        0.000  841.766  405.753  436.013
406.00  1684.013  413.800  413.800    0.000      197.277 1347.410 1256.709   90.701        0.000  963.814  486.783  477.031
407.00  1637.333  516.851  516.851    0.000      264.373 1166.304 1166.304    0.000        0.000  941.295  717.910  223.385
408.00  1648.819  402.432  402.432    0.000      284.951 1280.228 1280.228    0.000        0.000 1052.986  900.678  152.308
409.00  1648.610  457.911  457.911    0.000      357.839 1101.805 1101.805    0.000        0.000  932.648  343.723  588.925
410.00  1556.265  511.082  511.082    0.000      239.299 1199.040 1199.040    0.000        0.000  852.724  558.262  294.463
411.00  1544.825  473.685  473.685    0.000      295.976 1056.544 1056.544    0.000        0.000  852.523  426.060  426.463
412.00  1552.521  523.390  523.390    0.000      238.951 1145.131 1145.131    0.000        0.000  822.464  284.309  538.156
413.00  1633.140  422.092  422.092    0.000      379.073 1031.895 1014.774   17.121        0.000  903.293  334.676  568.617
414.00  1538.925  464.894  464.894    0.000      295.414 1204.261 1192.847   11.414        0.000  812.109  467.078  345.030
415.00  1589.514  499.222  499.222    0.000      236.135 1170.244 1170.244    0.000        0.000  730.173  426.061  304.112
416.00  1514.269  578.999  578.999    0.000      260.180 1150.698 1150.698    0.000        0.000  771.695  182.770  588.925
417.00  1444.135  579.454  579.454    0.000      379.115 1143.357 1143.357    0.000        0.000  812.210  710.671  101.539
418.00  1587.186  464.594  464.594    0.000      248.370 1159.433 1136.997   22.436        0.000  770.890  314.368  456.521
419.00  1505.527  466.966  466.966    0.000      243.791 1216.422 1216.422    0.000        0.000  830.809  576.962  253.847
420.00  1600.175  461.289  461.289    0.000      351.741 1239.577 1239.577    0.000        0.000  903.192  405.954  497.238
421.00  1553.246  462.426  462.426    0.000      291.783 1356.483 1314.632   41.851        0.000  974.772  497.540  477.232
422.00  1560.313  440.426  440.426    0.000      273.839 1319.821 1319.821    0.000        0.000  842.369  842.369    0.000
423.00  1646.120  472.953  472.953    0.000      195.714 1376.760 1376.760    0.000        0.000  791.398  396.001  395.397
424.00  1526.740  483.913  483.913    0.000      178.251 1290.642 1290.642    0.000        0.000  943.204  283.504  659.700
425.00  1627.425  485.407  485.407    0.000      305.100 1140.154 1140.154    0.000        0.000  903.494  527.801  375.694
426.00  1599.607  537.307  537.307    0.000      494.627 1294.454 1294.454    0.000        0.000 1032.675 1032.675    0.000
427.00  1691.366  403.891  403.891    0.000      268.090 1286.826 1286.826    0.000        0.000 1124.767  557.458  567.309
428.00  1864.187  471.507  471.507    0.000      300.299 1429.757 1429.757    0.000        0.000 1075.908  731.079  344.829
429.00  1567.757  602.096  602.096    0.000      321.695 1485.281 1430.201   55.080        0.000 1095.007  477.232  617.775
430.00  1694.633  467.306  467.306    0.000      412.881 1305.862 1300.155    5.707        0.000 1072.692  516.440  556.252
431.00  1774.101  391.019  391.019    0.000      220.659 1426.406 1340.802   85.603        0.000  911.634  466.274  445.360
432.00  1796.695  388.426  388.426    0.000      337.780 1216.157 1216.157    0.000        0.000  953.358  385.043  568.315
433.00  1722.271  436.567  436.567    0.000      259.965 1333.605 1243.817   89.788        0.000  942.398  345.232  597.167
434.00  1632.624  488.668  488.668    0.000      187.719 1411.043 1286.318  124.725        0.000  932.343  243.693  688.650
435.00  1800.962  376.694  376.694    0.000      351.397 1371.322 1371.322    0.000        0.000 1084.050  516.440  567.610
436.00  1621.182  477.414  477.414    0.000      387.067 1429.429 1429.429    0.000        0.000 1225.100  758.525  466.575
437.00  1633.151  486.786  486.786    0.000      399.601 1276.469 1276.469    0.000        0.000 1063.542  670.156  393.386
438.00  1737.247  420.598  420.598    0.000      357.322 1353.730 1336.914   16.816        0.000  962.808  537.552  425.256
439.00  1748.156  430.905  430.905    0.000      608.935 1212.062 1208.301    3.761        0.000 1407.969  880.975  526.994
440.00  1675.104  403.871  403.871    0.000      423.161 1165.881 1165.881    0.000        0.000 1194.437  870.218  324.219
441.00  1791.920  402.007  402.007    0.000      459.049 1295.931 1295.931    0.000        0.000 1275.567 1134.219  141.348
442.00  1844.441  306.651  306.651    0.000      436.133 1173.669 1173.669    0.000        0.000 1051.477  595.661  455.816
443.00  1730.994  380.541  380.541    0.000      355.028 1373.188 1283.954   89.234        0.000  959.789  372.577  587.212
444.00  1749.331  352.768  352.768    0.000      483.222 1177.469 1177.469    0.000        0.000  892.033  567.210  324.823
445.00  1768.351  416.660  416.660    0.000      465.148 1153.120 1143.609    9.511        0.000 1012.472  707.957  304.516
446.00  1616.768  467.160  467.160    0.000      259.878 1360.381 1236.699  123.682        0.000 1003.421  385.445  617.976
447.00  1672.385  414.614  414.614    0.000      284.776 1369.253 1369.253    0.000        0.000  840.257  424.653  415.604
448.00  1740.183  448.633  448.633    0.000      340.327 1407.130 1392.260   14.870        0.000 1042.129  382.429  659.700
449.00  1693.225  453.158  453.158    0.000      508.119 1192.512 1179.196   13.316        0.000  982.612  323.517  659.095
450.00  1718.591  437.438  437.438    0.000      242.540 1412.395 1380.056   32.339        0.000 1103.656  606.116  497.540
451.00  1706.534  509.509  509.509    0.000      377.087 1363.716 1290.178   73.537        0.000 1174.029  473.512  700.517
452.00  1609.316  520.005  520.005    0.000      296.708 1297.953 1271.843   26.110        0.000  983.317  567.210  416.108
453.00  1586.452  547.882  547.882    0.000      351.224 1279.634 1279.634    0.000        0.000 1154.223  891.129  263.094
454.00  1760.338  476.286  476.286    0.000      506.521 1211.921 1200.508   11.414        0.000 1153.920  647.436  506.484
455.00  1777.458  425.019  425.019    0.000      328.485 1441.626 1435.919    5.707        0.000 1316.482  535.944  780.539
456.00  1817.608  401.422  401.422    0.000      486.591 1298.906 1298.906    0.000        0.000 1223.890  788.987  434.904
457.00  1719.946  475.545  475.545    0.000      458.530 1204.919 1204.919    0.000        0.000  891.931  699.814  192.117
458.00  1630.662  506.748  506.748    0.000      421.054 1151.183 1151.183    0.000        0.000  943.909  233.137  710.772
459.00  1787.051  419.912  419.912    0.000      381.708 1286.754 1184.986  101.767        0.000 1207.004  415.505  791.499
460.00  1652.281  457.398  457.398    0.000      384.996 1332.589 1332.589    0.000        0.000 1114.815  820.454  294.362
461.00  1614.811  477.426  477.426    0.000      233.240 1136.058 1065.673   70.385        0.000 1054.996  406.155  648.840
462.00  1672.209  474.764  474.764    0.000      381.489 1145.909 1144.006    1.902        0.000 1175.233  810.903  364.330
463.00  1644.536  422.324  422.324    0.000      343.010 1146.518 1146.518    0.000        0.000 1082.642  890.727  191.916
464.00  1757.866  445.911  445.911    0.000      455.549 1172.674 1172.674    0.000       20.207 1196.245 1196.245    0.000
465.00  1584.612  450.895  450.895    0.000      460.953 1162.557 1162.557    0.000       20.106 1083.547 1083.547    0.000
466.00  1604.292  471.265  471.265    0.000      446.857 1094.762 1094.762    0.000        0.000 1153.822  686.744  467.078
467.00  1618.604  508.079  508.079    0.000      427.447 1160.777 1160.777    0.000        0.000 1295.570  799.542  496.028
468.00  1570.949  500.409  500.409    0.000      283.697 1263.322 1194.970   68.352        0.000 1093.600  576.659  516.941
469.00  1688.669  443.111  443.111    0.000      405.919 1134.053 1111.530   22.523        0.000 1285.415  870.215  415.200
470.00  1574.128  510.772  510.772    0.000      291.820 1124.171 1124.171    0.000        0.000 1022.123 1022.123    0.000
471.00  1651.457  541.300  541.300    0.000      323.733 1179.246 1179.246    0.000        0.000 1001.916 1001.916    0.000
472.00  1605.002  485.284  485.284    0.000      319.403 1171.285 1171.285    0.000        0.000  911.735  911.735    0.000
473.00  1561.082  555.803  555.803    0.000      329.567 1115.077 1115.077    0.000        0.000  983.518  557.156  426.362
474.00  1633.219  483.492  483.492    0.000      229.526 1207.776 1194.460   13.316        0.000  973.264  618.180  355.083
475.00  1685.170  511.807  511.807    0.000      221.960 1336.916 1336.916    0.000        0.000 1307.235  972.762  334.473
476.00  1569.909  520.689  520.689    0.000      217.634 1310.148 1300.637    9.511        0.000 1386.556 1092.497  294.059
477.00  1531.566  550.958  550.958    0.000      320.794 1228.903 1228.903    0.000       10.154 1124.164 1124.164    0.000
478.00  1483.290  550.869  550.869    0.000      256.332 1124.973 1124.973    0.000        0.000  689.659  334.273  355.386
479.00  1565.037  514.760  514.760    0.000      326.847 1232.193 1202.060   30.133        0.000  933.452  314.066  619.387
480.00  1517.229  553.111  553.111    0.000      255.639 1256.492 1256.492    0.000        0.000  933.654  395.599  538.055
481.00  1609.426  413.033  413.033    0.000      126.759 1263.881 1182.387   81.494        0.000  830.908  223.385  607.523
482.00  1638.478  368.315  368.315    0.000      321.656 1231.858 1129.264  102.594        0.000  933.353  324.522  608.831
483.00  1656.724  370.900  370.900    0.000      182.145 1265.099 1078.977  186.121        0.000  901.382  324.924  576.458
484.00  1732.287  401.183  401.183    0.000      309.633 1252.465 1233.442   19.023        0.000  861.068  526.494  334.574
485.00  1541.894  470.857  470.857    0.000      275.182 1173.303 1127.648   45.655        0.000  860.967  495.831  365.137
486.00  1521.781  524.513  524.513    0.000      369.690 1184.683 1084.079  100.604        0.000 1003.323  475.624  527.699
487.00  1533.220  495.540  495.540    0.000      389.620 1083.465 1060.768   22.697        0.000  941.193  596.062  345.131
488.00  1720.272  361.967  361.967    0.000      490.868 1127.483 1127.483    0.000        0.000  972.158  393.488  578.670
489.00  1489.816  462.445  462.445    0.000      407.344 1043.566 1043.566    0.000        0.000  840.055  505.179  334.877
490.00  1716.805  328.387  328.387    0.000      481.617  963.148  959.343    3.805        0.000  931.239  545.391  385.847
491.00  1533.004  423.052  423.052    0.000      383.827 1135.612 1135.612    0.000        0.000  963.010  881.779   81.231
492.00  1546.426  485.157  485.157    0.000      430.345 1078.231 1078.231    0.000        0.000  962.808  394.291  568.517
493.00  1558.211  484.007  484.007    0.000      419.363 1003.573 1003.573    0.000        0.000  930.637  514.328  416.309
494.00  1483.079  511.475  511.475    0.000      534.673 1067.512 1050.392   17.121        0.000  960.194  736.808  223.385
495.00  1531.904  514.323  514.323    0.000      436.143 1111.355 1096.136   15.218        0.000 1032.376  727.760  304.616
496.00  1438.024  500.348  500.348    0.000      389.966 1047.540 1043.735    3.805        0.000  972.861  658.090  314.770
497.00  1406.174  524.664  524.664    0.000      339.298 1063.758 1059.954    3.805        0.000  861.571  668.647  192.924
498.00  1448.939  561.674  561.674    0.000      350.493 1142.266 1138.462    3.805        0.000 1064.046  860.968  203.078
499.00  1469.142  561.477  561.477    0.000      279.588 1213.642 1162.671   50.971        0.000  740.830  517.646  223.184
500.00  1484.552  492.694  492.694    0.000      304.272 1234.091 1234.091    0.000        0.000  922.192  769.984  152.207
501.00  1591.615  522.277  522.277    0.000      295.415 1157.926 1157.926    0.000        0.000  952.956  546.800  406.155
502.00  1555.899  547.002  547.002    0.000      218.152 1345.764 1272.444   73.320        0.000  971.349  465.469  505.880
503.00  1497.633  561.804  561.804    0.000      358.101 1057.970 1056.068    1.902        0.000 1064.748  689.759  374.988
504.00  1595.013  528.110  528.110    0.000      412.486 1200.082 1200.082    0.000       30.159 1123.758 1123.758    0.000
505.00  1620.882  450.578  450.578    0.000      396.581 1198.906 1198.906    0.000        0.000 1163.974  920.281  243.693
506.00  1529.701  539.260  539.260    0.000      356.935 1125.156 1125.156    0.000        0.000 1134.720  667.843  466.877
507.00  1546.935  561.756  561.756    0.000      281.875 1293.812 1286.202    7.609        0.000 1255.459 1052.784  202.675
508.00  1657.051  465.808  465.808    0.000      396.621 1117.536 1094.882   22.654        0.000 1125.771  780.841  344.930
509.00  1575.504  438.377  438.377    0.000      281.540 1104.794  998.570  106.224        0.000 1023.732  465.269  558.463
510.00  1588.270  455.449  455.449    0.000      312.970 1119.439 1119.439    0.000        0.000  973.062  729.369  243.693
511.00  1622.139  369.999  369.999    0.000      409.426 1065.663 1065.663    0.000        0.000 1025.140  466.676  558.463
512.00  1644.489  415.588  415.588    0.000      361.263  990.254  990.254    0.000        0.000  882.683  385.143  497.540
513.00  1644.302  352.477  352.477    0.000      307.173 1140.785 1140.785    0.000        0.000  862.374  628.936  233.438
514.00  1496.565  589.030  589.030    0.000      284.171 1079.933 1079.933    0.000        0.000  952.856  770.086  182.770
515.00  1604.351  500.949  500.949    0.000      284.770 1200.473 1200.473    0.000        0.000 1044.240  841.263  202.977
516.00  1775.318  411.772  411.772    0.000      205.187 1140.573 1049.654   90.919        0.000  852.926  375.694  477.232
517.00  1610.201  503.362  503.362    0.000      179.637 1257.261 1164.831   92.430        0.000  881.475  475.723  405.752
518.00  1811.420  430.713  430.713    0.000      310.717 1153.902 1153.902    0.000       10.154  994.477  994.477    0.000
519.00  1703.588  426.886  426.886    0.000      415.987 1097.567 1097.567    0.000       10.154 1013.777  760.232  253.545
520.00  1707.103  460.434  460.434    0.000      508.383 1036.471 1036.471    0.000       30.462 1045.045 1045.045    0.000
521.00  1573.661  449.982  449.982    0.000      314.567  891.824  891.824    0.000        0.000  628.635  496.635  132.000
522.00  1662.767  443.089  443.089    0.000      584.639 1076.333 1076.333    0.000       20.308 1184.277  870.111  314.166
523.00  1566.472  468.420  468.420    0.000      382.136 1065.661 1065.661    0.000        0.000  893.038  812.109   80.929
524.00  1526.124  491.768  491.768    0.000      239.342 1089.016 1089.016    0.000        0.000  802.156  599.079  203.078
525.00  1515.301  477.439  477.439    0.000      373.966 1211.235 1211.235    0.000        0.000  994.074  801.956  192.118
526.00  1672.909  507.861  507.861    0.000      410.237 1167.033 1167.033    0.000       20.308 1062.933 1062.933    0.000
527.00  1554.310  541.308  541.308    0.000      322.994 1077.068 1045.381   31.687        0.000  980.999  384.641  596.358
528.00  1598.652  520.803  520.803    0.000      316.944 1065.490 1065.490    0.000        0.000  953.057  953.057    0.000
529.00  1605.946  501.457  501.457    0.000      322.947  969.856  969.856    0.000        0.000  598.575  598.575    0.000
530.00  1553.291  544.106  544.106    0.000      326.106 1048.594 1048.594    0.000        0.000  659.801  629.541   30.260
531.00  1403.400  469.244  469.244    0.000      312.576  960.614  960.614    0.000        0.000  598.978  598.978    0.000
532.00  1469.878  446.965  446.965    0.000      400.080  951.407  951.407    0.000        0.000  517.546  517.546    0.000
533.00  1610.450  456.945  456.945    0.000      285.725 1130.992 1130.992    0.000        0.000 1022.625  678.098  344.526
534.00  1505.122  417.796  417.796    0.000      284.129 1102.636 1102.636    0.000        0.000  943.405  811.908  131.497
535.00  1670.151  508.056  508.056    0.000      384.424 1200.161 1200.161    0.000        0.000 1174.027  890.727  283.301
536.00  1716.568  394.700  394.700    0.000      270.245 1190.965 1190.965    0.000        0.000 1081.336  818.242  263.094
537.00  1652.532  517.546  517.546    0.000      301.639 1196.413 1196.413    0.000        0.000  902.689  832.216   70.473
538.00  1544.704  557.344  557.344    0.000      293.552 1111.190 1073.144   38.046        0.000  729.570  455.919  273.651
539.00  1495.552  581.812  581.812    0.000      223.210 1102.715 1093.204    9.511        0.000  749.877  466.475  283.402
540.00  1578.168  588.446  588.446    0.000      242.452 1309.573 1309.573    0.000        0.000  840.353  658.390  181.964
541.00  1541.754  617.084  617.084    0.000      278.940 1186.352 1186.352    0.000        0.000  992.157  657.281  334.876
542.00  1657.466  607.334  607.334    0.000      294.198 1253.088 1228.359   24.730        0.000  940.690  738.619  202.070
543.00  1603.829  635.009  635.009    0.000      236.312 1352.650 1352.650    0.000        0.000  922.393  567.612  354.781
544.00  1530.793  660.396  660.396    0.000      306.178 1107.350 1097.839    9.511        0.000  961.600  578.168  383.432
545.00  1582.974  567.369  567.369    0.000      291.435 1128.012 1060.008   68.004        0.000  900.474  436.416  464.059
546.00  1568.561  536.996  536.996    0.000      191.308 1190.697 1096.409   94.289        0.000  608.327  284.108  324.219
547.00  1565.485  587.139  587.139    0.000      324.162 1150.615 1099.862   50.753        0.000  688.651  334.475  354.176
548.00  1505.608  640.853  640.853    0.000      350.707 1149.061 1043.358  105.703        0.000  900.375  395.599  504.775
549.00  1611.929  601.563  601.563    0.000      371.589 1126.235 1042.881   83.353        0.000  903.191  365.439  537.753
550.00  1654.644  621.627  621.627    0.000      367.611 1082.351 1008.509   73.842        0.000  801.351  456.522  344.829
551.00  1560.459  550.342  550.342    0.000      246.253 1104.962  986.074  118.888        0.000  648.035  283.907  364.129
552.00  1618.935  453.758  453.758    0.000      268.349 1007.395  982.665   24.730        0.000  730.274  547.907  182.367
553.00  1557.641  559.589  559.589    0.000      211.583 1115.120 1088.488   26.632        0.000  525.991  393.991  132.000
554.00  1453.587  593.034  593.034    0.000      221.311 1109.191 1052.557   56.634        0.000  669.553  375.090  294.463
555.00  1460.880  617.593  602.374   15.219      266.394 1116.842 1088.612   28.230        0.000  506.185  405.150  101.035
556.00  1343.765  673.320  673.320    0.000      277.385 1016.509  997.486   19.023        0.000  607.121  475.222  131.900
557.00  1443.427  555.109  555.109    0.000      225.940 1114.006 1034.805   79.201        0.000  708.257  302.606  405.651
558.00  1486.269  641.399  641.399    0.000      145.523 1188.014 1110.933   77.081        0.000  739.222  384.239  354.983
559.00  1584.815  613.372  613.372    0.000      380.315 1116.370 1091.814   24.556        0.000 1001.411  707.856  293.555
560.00  1548.107  582.313  582.313    0.000      363.892 1000.643 1000.643    0.000        0.000  826.686  684.834  141.852
561.00  1408.564  592.548  592.548    0.000      200.260 1255.330 1213.610   41.720        0.000 1012.975  444.358  568.617
562.00  1445.723  566.749  566.749    0.000      196.142 1285.067 1105.088  179.979        0.000 1041.822  433.799  608.023
563.00  1434.130  602.196  602.196    0.000      276.606 1185.246 1134.884   50.362        0.000  918.069  543.886  374.183
564.00  1477.055  558.615  558.615    0.000      315.473 1221.217 1198.563   22.654        0.000 1280.594  895.251  385.344
565.00  1517.800  559.301  559.301    0.000      354.074 1167.640 1150.780   16.860        0.000  736.606  635.470  101.136
566.00  1567.790  496.699  496.699    0.000      221.096 1168.850 1144.207   24.643        0.000  658.090  465.167  192.924
567.00  1298.344  667.420  667.420    0.000      256.070 1176.379 1168.856    7.522        0.000  525.589  424.050  101.539
568.00  1373.813  664.457  664.457    0.000      179.594 1264.789 1181.609   83.179        0.000  790.394  597.470  192.924
569.00  1644.967  462.547  462.547    0.000      278.254 1107.377 1107.377    0.000        0.000  840.660  566.505  274.155
570.00  1575.171  546.353  546.353    0.000      266.105 1167.507 1133.570   33.937        0.000  851.716  496.331  355.386
571.00  1566.028  537.943  537.943    0.000      306.348 1155.022 1127.009   28.013        0.000  852.523  588.925  263.598
572.00  1602.248  502.333  502.333    0.000      381.270 1121.908 1100.983   20.925        0.000  840.661  576.761  263.900
573.00  1443.823  505.667  505.667    0.000      294.289 1108.900 1103.237    5.663        0.000  668.749  546.902  121.847
574.00  1609.907  487.257  487.257    0.000      318.801 1124.803  954.379  170.424        0.000  810.601  252.942  557.659
575.00  1442.293  562.970  562.970    0.000      193.899 1216.580 1028.644  187.936        0.000  970.443  291.444  679.000
576.00  1431.061  560.114  515.516   44.598      113.482 1185.275  980.392  204.883        0.000  818.536  564.992  253.545
577.00  1316.687  688.086  612.276   75.810      250.792 1132.283 1014.601  117.682        0.000  805.373  673.574  131.799
578.00  1442.283  682.096  602.088   80.008      245.174 1245.580 1039.924  205.656        0.000 1120.837  735.796  385.041
579.00  1302.794  655.356  571.331   84.025      162.123 1257.918 1097.002  160.915        0.000  909.023  545.495  363.528
580.00  1481.146  649.596  573.716   75.880      163.027 1359.768 1198.159  161.608        0.000  963.006  435.811  527.195
581.00  1511.105  590.786  496.602   94.183      215.087 1311.791 1124.376  187.415        0.000  963.613  445.765  517.848
582.00  1459.798  625.121  524.614  100.508      235.319 1237.138 1026.679  210.459        0.000  597.973  263.398  334.575
583.00  1276.330  739.848  650.017   89.831       87.157 1250.481 1086.927  163.554        0.000  911.533  526.089  385.444
584.00  1384.853  707.093  640.921   66.172       94.337 1310.018 1166.226  143.792        0.000  779.935  607.420  172.515
585.00  1535.138  559.114  534.316   24.798      168.781 1342.217 1139.377  202.841        0.000 1009.146  595.255  413.890
586.00  1447.412  525.094  525.094    0.000      122.439 1380.565 1156.667  223.898        0.000 1209.103  633.960  575.143
587.00  1456.360  561.501  561.501    0.000      193.210 1210.477 1044.336  166.141        0.000  789.384   90.379  699.005
588.00  1483.955  534.545  534.545    0.000      170.775 1211.536 1054.384  157.152        0.000  619.387   50.769  568.617
589.00  1530.606  625.030  611.015   14.015      115.608 1326.583 1085.948  240.635        0.000  902.891  171.812  731.079
590.00  1362.485  601.473  601.473    0.000      198.486 1046.474  826.459  220.015        0.000  568.215  101.137  467.078
591.00  1505.504  511.052  511.052    0.000      210.462 1265.314 1087.541  177.773        0.000  800.648  313.363  487.285
592.00  1513.587  543.523  540.776    2.748      212.234 1186.622 1091.725   94.897        0.000  618.380  323.918  294.463
593.00  1495.327  507.247  507.247    0.000      240.122 1067.264  911.581  155.684        0.000  526.693  110.686  416.007
594.00  1651.948  517.804  517.804    0.000      130.610 1271.321 1096.831  174.490        0.000  596.967  211.623  385.344
595.00  1618.370  521.606  521.606    0.000      298.785  992.215  925.722   66.493        0.000  869.211  707.152  162.059
596.00  1644.827  453.355  453.355    0.000      235.535 1054.130  999.050   55.080        0.000  343.221  343.221    0.000
597.00  1494.163  571.915  571.915    0.000      375.303  973.281  958.062   15.218        0.000  758.927  667.542   91.385
598.00  1483.240  532.105  532.105    0.000      299.125 1098.832 1085.516   13.316        0.000  628.334  425.257  203.078
599.00  1523.327  558.474  558.474    0.000      329.784 1090.016 1069.091   20.925        0.000  730.375  568.014  162.361
600.00  1492.615  619.236  619.236    0.000      401.634 1058.455 1058.455    0.000        0.000  984.423  923.802   60.621
601.00  1426.462  599.665  599.665    0.000      433.636 1086.472 1065.546   20.925        0.000  700.216  649.446   50.769
602.00  1545.716  587.843  587.843    0.000      490.566  994.373  981.057   13.316        0.000  811.706  628.936  182.770
603.00  1458.449  623.843  623.843    0.000      369.942 1014.902 1003.489   11.414        0.000  668.342  536.745  131.597
604.00  1448.474  643.730  643.730    0.000      410.756 1058.315 1048.804    9.511        0.000  598.274  588.221   10.053
605.00  1532.668  590.371  590.371    0.000      275.917 1107.993 1073.752   34.241        0.000  528.002  487.386   40.616
606.00  1509.249  573.102  573.102    0.000      271.856 1123.080 1123.080    0.000        0.000  731.079  680.310   50.769
607.00  1369.399  646.400  646.400    0.000      359.054 1071.627 1071.627    0.000        0.000  649.848  619.387   30.462
608.00  1420.989  599.324  599.324    0.000      360.090 1115.945 1097.183   18.762        0.000  903.192  771.494  131.698
609.00  1462.763  586.296  586.296    0.000      329.223 1233.063 1210.235   22.828        0.000  800.443  719.212   81.231
610.00  1399.105  599.726  599.726    0.000      331.338 1181.961 1181.961    0.000        0.000  668.848  628.233   40.615
611.00  1364.016  642.368  642.368    0.000      325.375 1008.339  983.609   24.730        0.000  746.058  463.057  283.001
612.00  1255.828  711.584  711.584    0.000      311.019 1103.012 1093.501    9.511        0.000  608.830  436.617  172.213
613.00  1333.640  644.270  644.270    0.000      235.397 1033.747 1033.747    0.000        0.000  423.644  282.296  141.348
614.00  1484.837  693.737  643.085   50.652      171.380 1272.626 1085.907  186.719        0.000  881.275  628.133  253.142
615.00  1431.338  687.958  687.958    0.000      162.949 1191.907 1044.919  146.988        0.000  760.333  446.168  314.166
616.00  1367.740  711.220  711.220    0.000      170.944 1115.867 1083.528   32.339        0.000  517.245  364.936  152.308
617.00  1482.859  624.120  624.120    0.000      284.943 1029.950  974.783   55.167        0.000  768.772  494.718  274.054
618.00  1527.870  588.967  588.967    0.000      203.199 1115.300 1098.179   17.121        0.000  781.849  416.309  365.540
619.00  1455.608  642.509  642.509    0.000      188.756 1114.565 1084.650   29.915        0.000  586.210  403.541  182.669
620.00  1387.275  636.315  636.315    0.000      183.312 1139.205 1065.885   73.320        0.000  771.393  527.801  243.592
621.00  1448.173  633.749  633.749    0.000      153.523 1190.094 1184.387    5.707        0.000 1053.892  810.501  243.391
622.00  1462.103  603.002  603.002    0.000      213.612 1231.986 1166.101   65.885        0.000 1051.780  737.413  314.367
623.00  1424.712  688.979  688.979    0.000      199.429 1286.370 1233.975   52.395        0.000  851.718  537.048  314.669
624.00  1420.685  706.247  706.247    0.000      226.070 1218.671 1137.220   81.451        0.000  953.459  516.843  436.617
625.00  1473.506  646.286  599.657   46.628      228.965 1249.402 1139.503  109.898        0.000 1021.620  595.157  426.463
626.00  1506.143  583.512  576.301    7.211      126.760 1221.697 1121.789   99.909        0.000  799.342  586.110  213.232
627.00  1391.718  691.069  691.069    0.000      199.304 1149.323 1090.656   58.667        0.000  820.554  404.245  416.309
628.00  1338.620  643.949  643.949    0.000      226.233 1272.185 1260.902   11.283        0.000 1003.625  709.364  294.261
629.00  1519.213  537.538  537.538    0.000      260.698 1241.459 1168.269   73.190        0.000 1020.917  675.686  345.232
630.00  1671.427  541.907  541.907    0.000      245.003 1236.961 1180.501   56.460        0.000  830.809  536.346  294.463
631.00  1491.823  575.984  575.984    0.000      159.447 1357.915 1325.663   32.252        0.000 1090.478  605.006  485.471
632.00  1430.578  618.014  618.014    0.000      243.748 1142.589 1129.360   13.229        0.000  806.478  593.851  212.627
633.00  1562.621  531.205  531.205    0.000      265.192 1176.003 1127.543   48.460        0.000 1000.509  483.164  517.345
634.00  1663.396  449.568  449.568    0.000      214.698 1258.058 1201.510   56.547        0.000 1212.333  604.508  607.825
635.00  1564.250  493.163  493.163    0.000      357.971 1174.927 1169.350    5.576        0.000 1221.682 1039.215  182.468
636.00  1518.751  554.486  554.486    0.000      219.149 1158.220 1135.523   22.697        0.000 1000.705  767.368  233.338
637.00  1646.513  505.684  505.684    0.000      315.991 1101.547 1077.295   24.252        0.000 1121.652  837.343  284.309
638.00  1551.732  481.910  481.910    0.000      292.644 1153.712 1099.458   54.254        0.000  929.326  685.834  243.492
639.00  1501.171  560.404  560.404    0.000      291.478 1200.505 1183.775   16.729        0.000 1030.467  512.619  517.848
640.00  1436.854  506.169  506.169    0.000      200.388 1152.384 1107.425   44.959        0.000  969.540  736.505  233.035
641.00  1562.627  507.796  507.796    0.000      256.629 1287.240 1238.041   49.199        0.000 1160.758  795.218  365.540
642.00  1360.346  679.925  679.925    0.000      169.558 1220.437 1214.817    5.620        0.000  817.136  493.418  323.718
643.00  1446.577  682.927  682.927    0.000      272.624 1165.263 1165.263    0.000        0.000  994.876  873.130  121.746
644.00  1482.057  657.115  657.115    0.000      251.397 1307.802 1307.802    0.000        0.000 1089.574 1089.574    0.000
645.00  1376.394  770.088  770.088    0.000      175.178 1342.378 1329.279   13.099        0.000  816.118  775.603   40.515
646.00  1370.495  669.328  669.328    0.000      159.963 1439.998 1430.486    9.511        0.000  733.581  693.369   40.212
647.00  1456.641  655.503  655.503    0.000      302.025 1317.462 1300.602   16.860        0.000  923.299  813.014  110.285
648.00  1541.998  497.407  497.407    0.000      324.464 1129.979 1122.457    7.522        0.000 1060.923  746.152  314.770
649.00  1502.922  542.344  542.344    0.000      245.955 1068.641 1062.934    5.707        0.000  799.440  647.838  151.603
650.00  1455.658  605.949  605.949    0.000      269.472 1167.215 1153.942   13.273        0.000  744.146  623.005  121.141
651.00  1476.254  616.432  616.432    0.000      119.106 1408.077 1372.281   35.796        0.000  884.292  722.634  161.658
652.00  1390.071  603.671  603.671    0.000      198.958 1121.450 1115.743    5.707        0.000  674.569  553.125  121.443
653.00  1411.710  601.368  601.368    0.000      262.988 1334.946 1331.141    3.805        0.000  958.376  664.820  293.555
654.00  1523.747  590.255  590.255    0.000      228.146 1180.216 1178.314    1.902        0.000  797.425  665.727  131.698
655.00  1489.686  561.082  561.082    0.000      244.443 1218.679 1218.679    0.000        0.000  886.291  704.327  181.964
656.00  1446.643  470.391  470.391    0.000       86.382 1313.815 1274.476   39.339        0.000 1019.510  694.586  324.924
657.00  1445.077  487.797  487.797    0.000      172.504 1181.621 1181.621    0.000        0.000  958.185  887.107   71.077
658.00  1556.800  490.506  490.506    0.000      260.132 1182.188 1170.904   11.283        0.000  918.573  452.099  466.474
659.00  1564.375  480.867  480.867    0.000       86.987 1371.786 1253.376  118.410        0.000  859.458  241.280  618.177
660.00  1420.259  535.596  535.596    0.000      115.520 1227.187 1106.223  120.964        0.000  915.154  298.585  616.569
661.00  1497.715  554.175  554.175    0.000       45.612 1280.847 1076.920  203.926        0.000 1018.389  140.643  877.746
662.00  1575.979  450.235  450.235    0.000      159.574 1293.669 1107.081  186.588        0.000  787.777  211.019  576.758
663.00  1322.911  659.129  659.129    0.000       72.460 1307.240 1203.874  103.365        0.000  694.076  159.446  534.630
664.00  1304.462  668.955  668.955    0.000      152.656 1170.537 1170.537    0.000        0.000  544.183  534.029   10.154
665.00  1454.292  559.785  559.785    0.000      142.453 1193.564 1193.564    0.000        0.000  593.539  573.332   20.207
666.00  1378.985  651.797  651.797    0.000      194.590 1171.544 1171.544    0.000        0.000  526.192  526.192    0.000
667.00  1442.505  558.355  558.355    0.000      214.527 1138.849 1138.849    0.000        0.000  796.828  664.828  132.000
668.00  1397.082  598.171  598.171    0.000      176.437 1141.530 1086.450   55.080        0.000  667.944  424.251  243.693
669.00  1333.076  637.795  637.795    0.000      172.675 1258.848 1258.848    0.000        0.000  835.320  491.700  343.619
670.00  1590.088  534.398  534.398    0.000      145.653 1257.117 1257.117    0.000        0.000  796.819  796.819    0.000
671.00  1548.600  518.207  518.207    0.000       79.723 1171.534 1118.269   53.264        0.000  735.904  279.382  456.521
672.00  1462.232  643.758  643.758    0.000       52.356 1346.370 1178.967  167.402        0.000  686.441  321.606  364.835
673.00  1474.867  644.550  644.550    0.000       68.266 1290.519 1182.088  108.431        0.000  884.494  602.799  281.695
674.00  1322.266  632.106  632.106    0.000        1.859 1279.825 1047.962  231.863        0.000  968.330  583.289  385.041
675.00  1372.297  685.860  685.860    0.000      170.426 1222.372 1100.712  121.660        0.000  818.237  462.851  355.386
676.00  1477.983  583.832  583.832    0.000      160.009 1247.813 1177.906   69.907        0.000  948.031  592.645  355.386
677.00  1496.104  540.856  518.072   22.785      232.335 1118.417 1069.175   49.242        0.000  736.207  705.745   30.462
678.00  1495.140  570.947  542.750   28.197      268.743 1086.509 1048.463   38.046        0.000  929.130  705.745  223.385
679.00  1459.371  573.699  547.026   26.673      270.212 1091.397 1068.570   22.828        0.000  823.168  642.811  180.357
680.00  1458.716  650.256  628.839   21.417      192.435 1284.902 1260.172   24.730        0.000  797.027  654.872  142.154
681.00  1556.427  599.527  560.566   38.961      339.297 1190.260 1141.322   48.938        0.000 1046.554  873.938  172.616
682.00  1574.237  585.248  542.679   42.569      225.336 1361.257 1281.361   79.897        0.000 1219.572  874.340  345.232
683.00  1576.282  521.085  470.162   50.924      197.753 1365.280 1285.384   79.896        0.000 1091.794  634.869  456.925
684.00  1546.723  569.370  529.535   39.834      228.708 1361.328 1250.994  110.333        0.000 1199.353  794.407  404.946
685.00  1519.518  538.398  485.628   52.770      235.755 1307.551 1169.336  138.215        0.000 1203.083  841.163  361.921
686.00  1451.236  624.969  582.189   42.779      124.903 1360.424 1279.364   81.060        0.000 1202.681  877.756  324.924
687.00  1494.592  582.376  542.669   39.707      128.967 1175.734 1111.708   64.026        0.000  847.999  695.893  152.107
688.00  1337.541  664.834  623.915   40.919      199.693 1211.050 1156.014   55.036        0.000  926.616  632.355  294.261
689.00  1421.140  694.790  630.491   64.299      107.653 1336.051 1204.793  131.259        0.000 1053.189  687.649  365.540
690.00  1459.785  671.149  577.321   93.828       96.758 1361.317 1101.092  260.225        0.000  946.912  531.812  415.100
691.00  1588.445  590.264  544.609   45.655      130.307 1324.457 1221.733  102.724        0.000 1070.677  725.747  344.930
692.00  1430.933  671.399  620.465   50.934      234.368 1339.378 1259.524   79.853        0.000 1195.444  719.418  476.026
693.00  1506.309  631.716  588.668   43.048      213.749 1214.855 1142.568   72.287        0.000 1082.039  554.038  528.002
694.00  1502.194  572.778  527.223   45.555      253.307 1138.240 1053.201   85.038        0.000 1051.376  726.452  324.924
695.00  1467.751  633.925  587.848   46.078      220.753 1179.686 1109.997   69.689        0.000  937.969  714.886  223.083
696.00  1468.853  690.151  641.340   48.812      210.030 1283.673 1173.383  110.290        0.000 1130.995  653.763  477.232
697.00  1433.051  647.161  604.452   42.709      240.287 1178.282 1073.830  104.453        0.000 1112.601  645.522  467.078
698.00  1493.670  518.567  470.531   48.035      229.656 1165.612 1110.532   55.080        0.000  878.255  706.042  172.213
699.00  1400.667  605.693  553.189   52.504      249.374 1274.695 1229.039   45.655        0.000 1048.563  672.870  375.693
700.00  1417.564  594.109  548.399   45.710      167.272 1207.392 1045.741  161.652        0.000  868.206  574.045  294.160
701.00  1461.150  582.865  536.153   46.712      322.130 1220.381 1135.299   85.082        0.000 1181.566  724.641  456.925
702.00  1356.067  572.679  533.957   38.722      345.003 1150.910 1085.156   65.754        0.000  838.147  625.117  213.030
703.00  1428.596  580.497  542.340   38.157      331.038 1248.584 1193.417   55.167        0.000 1017.194  692.270  324.924
704.00  1517.350  610.201  565.943   44.259      333.284 1249.967 1141.536  108.431        0.000 1180.158  835.229  344.930
705.00  1507.723  583.435  535.821   47.614      347.514 1129.957 1061.561   68.396        0.000 1126.980  771.796  355.185
706.00  1466.537  591.393  536.242   55.151      304.971 1306.087 1209.070   97.017        0.000 1201.675  754.904  446.771
707.00  1472.833  608.617  551.040   57.577      350.368 1295.882 1155.112  140.770        0.000 1226.407  750.984  475.423
708.00  1462.961  595.874  548.316   47.558      189.148 1211.820 1169.969   41.851        0.000 1053.990  729.368  324.622
709.00  1466.137  610.566  571.646   38.920      285.431 1070.680 1028.829   41.850        0.000  809.294  667.140  142.154
710.00  1440.419  563.301  509.336   53.965      294.552 1061.380  985.593   75.788        0.000  969.946  563.992  405.954
711.00  1527.555  558.044  558.044    0.000      221.359 1101.808 1003.106   98.702        0.000  920.683  558.966  361.717
712.00  1546.404  528.620  528.620    0.000      177.347 1211.046  979.441  231.605        0.000  723.636  370.866  352.770
713.00  1475.052  680.881  633.140   47.740      164.589 1204.271  974.658  229.613        0.000  764.255  541.272  222.983
714.00  1451.129  584.330  584.330    0.000      198.054 1172.993 1055.050  117.942        0.000  927.514  693.975  233.539
715.00  1458.251  487.904  485.790    2.114      255.902 1044.004  977.424   66.580        0.000  896.658  592.042  304.616
716.00  1354.627  587.637  561.005   26.632      161.263 1280.017 1133.540  146.477        0.000  847.696  604.003  243.693
717.00  1372.672  551.331  551.331    0.000      179.634 1100.498 1021.340   79.157        0.000  767.571  523.878  243.693
718.00  1425.183  583.915  572.437   11.478       88.327 1344.558 1234.355  110.203        0.000  839.252  615.866  223.385
719.00  1324.977  665.902  624.081   41.821      119.153 1205.655 1123.987   81.668        0.000  910.632  545.093  365.540
720.00  1287.016  677.770  616.685   61.085      128.578 1113.568 1014.997   98.572        0.000  788.484  473.714  314.770
721.00  1338.450  621.812  565.899   55.913       83.009 1186.760 1131.724   55.036        0.000  746.059  583.597  162.462
722.00  1389.745  615.857  563.917   51.939       99.610 1206.482 1139.945   66.537        0.000  776.822  685.437   91.385
723.00  1293.208  653.188  589.809   63.379      102.638 1227.968 1159.485   68.483        0.000  840.761  688.453  152.308
724.00  1385.132  582.399  541.565   40.835      160.095 1175.672 1145.279   30.393        0.000  797.425  665.425  132.000
725.00  1397.294  615.757  563.197   52.560      173.455 1170.713 1125.058   45.655        0.000  995.877  823.261  172.616
726.00  1398.344  499.151  468.150   31.001      144.098 1229.849 1132.832   97.017        0.000 1048.354  814.815  233.539
727.00  1504.271  623.878  543.295   80.583      185.042 1335.057 1180.971  154.086        0.000 1034.589  648.942  385.646
728.00  1384.567  604.317  549.068   55.249       78.686 1173.391  969.845  203.546        0.000  586.913  322.913  264.001
729.00  1412.227  640.588  577.597   62.991       83.398 1280.173 1091.889  188.284        0.000  716.294  452.293  264.001
730.00  1414.624  618.334  618.334    0.000      205.358 1208.498 1193.280   15.218        0.000 1019.006  795.621  223.385
731.00  1425.395  577.067  577.067    0.000      115.996 1268.255 1241.623   26.632        0.000  866.698  663.621  203.078
732.00  1507.549  506.358  503.398    2.959      104.537 1289.178 1085.719  203.459        0.000  765.658  471.497  294.161
733.00  1516.398  575.090  567.545    7.545       85.559 1366.672 1113.797  252.875        0.000  794.504  430.879  363.625
734.00  1490.522  567.309  567.309    0.000      165.110 1249.187 1154.246   94.941        0.000  758.825  434.405  324.420
735.00  1399.187  493.006  493.006    0.000       86.728 1185.847 1159.215   26.632        0.000  727.156  544.387  182.770
736.00  1418.425  600.415  600.415    0.000       89.062 1254.461 1220.219   34.241        0.000  819.044  565.197  253.847
737.00  1472.764  574.139  574.139    0.000      157.803 1277.732 1228.272   49.460        0.000  929.532  604.608  324.924
738.00  1505.109  542.903  542.903    0.000      113.057 1359.562 1313.907   45.655        0.000  901.484  475.021  426.463
739.00  1491.878  524.719  524.719    0.000      374.874 1244.380 1208.280   36.100        0.000 1139.837  734.085  405.752
740.00  1388.922  631.969  631.969    0.000      143.365 1278.106 1247.712   30.393        0.000  848.400  361.617  486.783
741.00  1563.843  576.889  576.889    0.000      302.207 1265.099 1173.788   91.310        0.000  917.770  473.010  444.760
742.00  1479.199  634.960  634.960    0.000      414.136 1238.802 1183.940   54.862        0.000 1171.613  755.304  416.309
743.00  1411.159  571.720  571.720    0.000      186.165 1112.612 1057.445   55.167        0.000  777.927  422.743  355.184
744.00  1497.210  611.230  611.230    0.000      138.349 1390.211 1264.964  125.247        0.000  920.182  575.152  345.030
745.00  1471.683  583.602  583.602    0.000      134.026 1308.328 1209.452   98.876        0.000  808.792  351.968  456.824
746.00  1475.175  581.954  581.954    0.000      187.200 1351.005 1263.761   87.245        0.000 1059.422  603.201  456.221
747.00  1412.396  608.975  608.975    0.000      287.462 1168.997 1136.701   32.296        0.000 1061.734  675.887  385.847
748.00  1376.686  676.565  676.565    0.000      186.727 1230.317 1215.099   15.218        0.000  988.738  653.963  334.776
749.00  1455.583  634.894  634.894    0.000      276.825 1352.084 1272.275   79.809        0.000 1191.422  663.420  528.002
750.00  1453.606  612.384  612.384    0.000      201.334 1364.209 1307.488   56.721        0.000 1029.253  714.482  314.770
751.00  1371.313  695.204  695.204    0.000      156.982 1364.148 1237.912  126.236        0.000  936.670  621.900  314.770
752.00  1379.647  554.053  554.053    0.000      221.746 1176.939 1150.307   26.632        0.000  646.832  454.009  192.823
753.00  1542.064  481.557  481.557    0.000      188.801 1296.268 1252.776   43.492        0.000  788.383  554.844  233.539
754.00  1360.601  593.296  593.296    0.000      184.562 1268.808 1206.858   61.950        0.000  666.939  413.293  253.645
755.00  1434.376  471.917  471.917    0.000      167.489 1054.812 1026.625   28.187        0.000  717.507  524.584  192.924
756.00  1513.904  514.762  514.762    0.000      248.421 1271.921 1171.664  100.257        0.000  768.375  412.989  355.386
757.00  1579.181  575.360  575.360    0.000      140.165 1295.698 1101.414  194.284        0.000  869.413  574.951  294.462
758.00  1543.057  531.866  531.866    0.000      131.171 1418.613 1244.819  173.794        0.000  838.948  483.563  355.386
759.00  1483.658  483.033  483.033    0.000      136.530 1181.313 1106.047   75.266        0.000  636.275  423.346  212.929
760.00  1439.326  593.490  593.490    0.000       88.758 1263.394 1236.936   26.458        0.000  890.824  668.144  222.680
761.00  1462.047  571.949  571.949    0.000      151.485 1292.075 1232.114   59.960        0.000 1026.947  763.650  263.297
762.00  1344.959  677.330  677.330    0.000       66.015 1375.776 1338.165   37.611        0.000  793.611  530.515  263.096
763.00  1382.600  635.680  635.680    0.000      133.675 1291.179 1264.808   26.371        0.000  989.047  725.651  263.396
764.00  1347.982  629.521  629.521    0.000      145.303 1210.235 1146.296   63.939        0.000  846.588  441.945  404.643
765.00  1340.718  605.184  605.184    0.000      116.299 1224.549 1200.123   24.425        0.000  985.928  612.249  373.679
766.00  1402.609  577.621  577.621    0.000      164.415 1241.846 1209.768   32.078        0.000  879.969  534.738  345.232
767.00  1255.208  617.967  617.967    0.000       75.096 1207.847 1134.265   73.581        0.000  715.592  382.627  332.965
768.00  1343.736  655.639  655.639    0.000       45.179 1304.155 1149.645  154.510        0.000  532.617  401.624  130.993
769.00  1357.168  657.003  657.003    0.000       87.506 1275.514 1094.846  180.668        0.000  772.297  249.925  522.371
770.00  1432.666  515.467  515.467    0.000      135.709 1216.717 1144.908   71.809        0.000  823.467  580.980  242.487
771.00  1404.764  570.027  570.027    0.000       36.964 1345.812 1208.632  137.179        0.000  936.167  352.872  583.295
772.00  1303.385  623.654  623.654    0.000       71.940 1207.907 1181.362   26.545        0.000  800.548  495.932  304.616
773.00  1472.245  534.334  534.334    0.000       99.909 1279.930 1231.166   48.764        0.000  938.379  542.579  395.800
774.00  1343.350  616.985  616.985    0.000       33.377 1268.607 1187.721   80.886        0.000  835.132  410.880  424.251
775.00  1589.107  488.554  488.554    0.000       47.039 1271.197 1153.342  117.855        0.000  977.989  511.916  466.073
776.00  1436.870  574.187  574.187    0.000       77.735 1287.151 1209.461   77.690        0.000  888.917  452.501  436.416
777.00  1475.009  539.047  539.047    0.000      118.330 1249.841 1129.051  120.791        0.000  939.485  604.608  334.877
778.00  1455.767  543.755  543.755    0.000      135.020 1213.032 1116.667   96.365        0.000  727.355  413.189  314.166
779.00  1406.456  604.091  604.091    0.000      131.386 1194.372 1131.988   62.384        0.000  676.690  413.092  263.598
780.00  1310.756  653.391  653.391    0.000       48.983 1403.819 1317.183   86.636        0.000  664.020  382.225  281.795
781.00  1480.131  618.438  618.438    0.000       48.594 1268.844 1197.600   71.244        0.000  545.893  383.633  162.260
782.00  1455.977  535.001  535.001    0.000      132.984 1235.571 1162.382   73.190        0.000  685.638  391.377  294.262
783.00  1401.687  511.301  511.301    0.000       58.366 1235.360 1171.508   63.852        0.000  738.217  342.417  395.800
784.00  1418.440  582.746  582.746    0.000      180.629 1221.469 1155.758   65.711        0.000  728.363  413.895  314.468
785.00  1457.498  534.793  534.793    0.000      118.244 1180.274 1110.758   69.516        0.000  658.193  384.038  274.155
786.00  1367.675  615.895  615.895    0.000      150.276 1290.478 1230.344   60.134        0.000  920.183  595.259  324.924
787.00  1360.042  602.851  593.777    9.074       46.993 1347.527 1272.305   75.222        0.000  686.536  403.236  283.301
788.00  1480.261  573.154  573.154    0.000      107.652 1303.057 1216.030   87.027        0.000  880.973  424.553  456.421
789.00  1360.112  581.639  581.639    0.000       94.206 1225.051 1144.296   80.755        0.000  890.220  636.373  253.847
790.00  1356.447  640.637  640.637    0.000       52.573 1297.222 1231.511   65.711        0.000 1087.167  752.794  334.373
791.00  1297.303  698.192  692.696    5.496      113.142 1399.631 1339.714   59.917        0.000  798.233  514.226  284.007
792.00  1357.879  675.683  675.683    0.000      156.286 1218.949 1153.456   65.493        0.000  838.948  503.870  335.078
793.00  1397.008  577.549  577.549    0.000      128.791 1219.102 1143.792   75.309        0.000  941.998  667.944  274.054
794.00  1464.818  594.130  594.130    0.000      242.361 1251.688 1234.741   16.947        0.000 1101.240  898.162  203.078
795.00  1324.479  608.275  608.275    0.000      201.815 1213.599 1207.979    5.620        0.000  900.578  656.986  243.592
796.00  1455.987  602.918  602.918    0.000      246.988 1292.297 1292.297    0.000        0.000  970.047  767.171  202.876
797.00  1291.588  586.609  586.609    0.000      201.116 1274.780 1231.505   43.275        0.000  756.716  685.638   71.077
798.00  1364.411  598.838  574.320   24.519       95.286 1389.642 1271.493  118.149        0.000  798.234  361.919  436.315
799.00  1494.230  529.804  527.057    2.748      180.327 1284.319 1222.369   61.950        0.000  706.142  472.804  233.338
800.00  1336.396  704.428  704.428    0.000      126.932 1303.520 1241.353   62.167        0.000  604.200  512.815   91.385
801.00  1469.555  599.106  599.106    0.000       54.776 1356.044 1303.518   52.525        0.000  918.366  694.980  223.385
802.00  1475.415  534.517  534.517    0.000      152.785 1262.149 1224.451   37.698        0.000  880.671  647.635  233.036
803.00  1487.459  564.610  564.610    0.000      110.589 1240.200 1189.577   50.623        0.000  788.987  485.175  303.812
804.00  1416.033  609.072  609.072    0.000       50.884 1217.064 1170.246   46.818        0.000  687.950  252.641  435.310
805.00  1278.660  706.277  706.277    0.000       94.419 1181.826 1142.269   39.557        0.000  807.886  533.731  274.155
806.00  1483.988  629.914  629.914    0.000       49.242 1284.330 1256.143   28.187        0.000  706.849  574.849  132.000
807.00  1408.501  600.843  600.843    0.000      134.241 1209.451 1147.241   62.211        0.000  625.014  261.284  363.730
808.00  1429.380  625.768  625.768    0.000      186.849 1250.695 1207.421   43.275        0.000  786.974  574.145  212.828
809.00  1363.116  617.640  617.640    0.000      115.954 1327.406 1263.510   63.896        0.000  854.635  702.327  152.308
810.00  1366.112  729.678  729.678    0.000      173.152 1386.219 1324.139   62.080        0.000  948.326  593.544  354.782
811.00  1359.073  622.317  622.317    0.000      133.332 1325.529 1257.524   68.004        0.000  775.713  553.132  222.580
812.00  1368.626  709.947  709.947    0.000      111.803 1329.725 1282.515   47.209        0.000 1026.044  611.143  414.901
813.00  1543.435  539.912  539.912    0.000       79.938 1324.349 1226.473   97.876        0.000  805.065  451.592  353.473
814.00  1363.105  666.328  666.328    0.000      130.393 1338.118 1283.516   54.601        0.000  764.556  430.987  333.569
815.00  1410.029  700.108  700.108    0.000      126.758 1393.546 1301.551   91.995        0.000  847.095  441.141  405.954
816.00  1376.149  618.863  618.863    0.000       65.845 1318.396 1165.832  152.564        0.000  765.157  289.937  475.220
817.00  1296.500  702.221  677.423   24.798       49.416 1294.068 1258.228   35.839        0.000  847.195  512.117  335.078
818.00  1338.067  673.424  653.036   20.388       50.841 1408.786 1298.203  110.583        0.000  856.941  472.504  384.437
819.00  1207.288  764.653  743.742   20.910       88.672 1347.719 1284.084   63.635        0.000  796.728  502.265  294.463
820.00  1243.970  731.421  731.421    0.000       95.980 1296.397 1222.773   73.624        0.000  858.656  381.625  477.031
821.00  1305.942  675.112  675.112    0.000       68.871 1315.192 1266.210   48.981        0.000  715.796  522.872  192.924
822.00  1311.190  622.989  622.989    0.000       96.021 1234.696 1204.607   30.089        0.000  859.861  646.629  213.232
823.00  1290.706  716.705  716.705    0.000      175.916 1350.384 1297.467   52.917        0.000 1068.865  785.664  283.201
824.00  1375.364  613.445  613.445    0.000      225.978 1224.027 1175.350   48.677        0.000 1140.150  845.889  294.261
825.00  1324.297  695.592  695.592    0.000       80.415 1298.730 1242.096   56.634        0.000  706.044  533.428  172.616
826.00  1264.025  750.191  750.191    0.000       87.548 1336.401 1300.562   35.839        0.000  371.465  210.514  160.951
827.00  1354.168  761.510  761.510    0.000      173.279 1315.830 1236.976   78.853        0.000  715.487  432.287  283.200
828.00  1337.880  701.179  701.179    0.000      118.764 1299.241 1224.019   75.222        0.000  755.805  462.047  293.758
829.00  1490.930  708.334  708.334    0.000      184.610 1417.563 1351.156   66.406        0.000 1129.685  875.838  253.847
830.00  1446.670  588.619  588.619    0.000      104.540 1289.398 1263.070   26.328        0.000  921.389  748.773  172.616
831.00  1338.746  758.646  758.646    0.000       79.637 1273.972 1230.306   43.666        0.000  766.869  553.638  213.231
832.00  1293.411  833.297  833.297    0.000      100.822 1339.182 1293.527   45.655        0.000  877.550  623.703  253.847
833.00  1342.671  779.691  772.716    6.975      224.468 1361.885 1287.696   74.190        0.000 1018.193  714.582  303.611
834.00  1290.837  766.515  753.242   13.273      197.362 1249.564 1223.019   26.545        0.000  948.223  694.376  253.847
835.00  1437.439  650.129  650.129    0.000      112.236 1346.237 1254.970   91.267        0.000  931.844  667.843  264.001
836.00  1372.801  781.798  781.798    0.000      163.338 1409.196 1354.030   55.167        0.000  992.064  697.602  294.463
837.00  1341.103  753.129  753.129    0.000      103.935 1419.792 1337.993   81.799        0.000 1104.056  829.902  274.155
838.00  1281.047  733.052  733.052    0.000       56.810 1424.624 1344.727   79.896        0.000  991.357  676.587  314.770
839.00  1362.287  617.997  617.997    0.000      116.040 1296.058 1231.466   64.591        0.000  790.092  546.500  243.592
840.00  1255.470  764.191  764.191    0.000       83.916 1454.934 1350.395  104.540        0.000  840.357  484.971  355.386
841.00  1342.523  676.107  676.107    0.000       51.362 1430.603 1356.413   74.190        0.000 1021.923  625.921  396.001
842.00  1267.379  699.444  699.444    0.000       88.889 1333.363 1257.314   76.048        0.000 1020.615  736.306  284.309
843.00  1321.722  725.243  725.243    0.000      190.835 1289.313 1249.409   39.905        0.000  920.684  585.606  335.078
844.00  1304.064  833.093  833.093    0.000      108.344 1486.501 1378.070  108.431        0.000  885.800  723.338  162.462
845.00  1196.762  804.991  804.991    0.000      191.179 1325.673 1255.288   70.385        0.000  896.658  713.888  182.770
846.00  1286.986  784.716  784.716    0.000      131.862 1432.234 1339.108   93.126        0.000 1121.449  918.372  203.078
847.00  1358.571  745.417  745.417    0.000       61.994 1360.295 1289.910   70.385        0.000  989.548  664.624  324.924
848.00  1422.396  681.089  681.089    0.000      138.608 1459.639 1381.645   77.994        0.000 1040.213  755.904  284.309
849.00  1380.027  726.267  726.267    0.000      129.832 1375.507 1289.903   85.603        0.000  949.433  421.431  528.002
850.00  1314.870  748.589  748.589    0.000      171.204 1416.420 1308.119  108.301        0.000  990.456  493.519  496.937
851.00  1275.713  702.883  702.883    0.000      207.950 1291.463 1262.928   28.534        0.000  809.494  403.338  406.155
852.00  1251.405  734.889  734.889    0.000      129.356 1221.092 1181.144   39.948        0.000  950.041  584.502  365.540
853.00  1256.705  750.714  750.714    0.000       94.984 1283.648 1222.818   60.830        0.000  909.626  462.856  446.771
854.00  1319.165  755.341  755.341    0.000      218.634 1154.035 1098.868   55.167        0.000 1063.644  698.104  365.540
855.00  1317.650  742.172  742.172    0.000      174.017 1369.513 1344.826   24.686        0.000 1019.208  673.976  345.232
856.00  1305.789  794.536  794.536    0.000      136.835 1473.757 1437.961   35.796        0.000 1089.883  815.829  274.054
857.00  1477.395  674.807  674.807    0.000      209.553 1347.731 1300.174   47.557        0.000 1351.773  854.233  497.540
858.00  1440.013  689.417  689.417    0.000      159.619 1403.391 1372.954   30.437        0.000 1050.571  725.647  324.924
859.00  1409.874  687.980  687.980    0.000      211.674 1245.641 1198.084   47.557        0.000 1000.609  624.915  375.694
860.00  1505.606  632.593  632.593    0.000      248.245 1357.524 1338.675   18.849        0.000 1323.919 1100.533  223.385
861.00  1317.825  706.432  706.432    0.000      168.526 1302.147 1256.492   45.655        0.000 1081.737  614.658  467.078
862.00  1293.832  770.726  770.726    0.000      129.572 1294.937 1266.533   28.404        0.000  959.994  736.609  223.385
863.00  1379.576  651.332  651.332    0.000      153.351 1403.541 1338.864   64.678        0.000 1238.070  620.493  617.577
864.00  1337.096  694.571  694.571    0.000      138.608 1365.432 1325.484   39.948        0.000 1222.380  856.840  365.540
865.00  1366.186  662.702  662.702    0.000      223.044 1326.629 1282.876   43.753        0.000 1051.076  705.844  345.232
866.00  1415.883  620.386  620.386    0.000       78.859 1392.724 1348.971   43.753        0.000  968.337  612.951  355.386
867.00  1485.612  529.956  529.956    0.000      126.111 1408.916 1279.560  129.356        0.000  958.679  431.887  526.792
868.00  1468.740  580.486  580.486    0.000       72.633 1365.777 1301.491   64.287        0.000  826.478  532.621  293.858
869.00  1367.760  661.842  661.842    0.000       51.016 1336.735 1312.049   24.686        0.000  878.761  482.760  396.001
870.00  1550.217  532.352  532.352    0.000      196.585 1260.197 1193.617   66.580        0.000  819.545  403.236  416.309
871.00  1561.432  526.097  526.097    0.000      243.448 1192.851 1153.121   39.731        0.000  851.619  506.387  345.232
872.00  1409.342  593.953  593.953    0.000      226.498 1149.788 1121.298   28.491        0.000  648.038  302.806  345.232
873.00  1426.578  622.233  622.233    0.000      272.158 1196.251 1156.433   39.818        0.000  778.830  352.367  426.463
874.00  1387.229  643.778  643.778    0.000      336.617 1090.680 1062.363   28.317        0.000  838.646  564.491  274.155
875.00  1476.553  558.539  558.539    0.000      279.286 1303.625 1244.654   58.971        0.000 1129.895  662.816  467.078
876.00  1425.361  537.555  537.555    0.000      254.298 1210.108 1149.321   60.786        0.000  837.444  614.058  223.385
877.00  1372.926  552.952  552.952    0.000      132.165 1285.502 1238.075   47.427        0.000  868.106  624.413  243.693
878.00  1343.698  529.601  529.601    0.000      198.963 1228.446 1162.170   66.276        0.000  917.368  673.675  243.693
879.00  1501.247  486.559  486.559    0.000      235.884 1260.042 1226.018   34.024        0.000 1079.026  825.179  253.847
880.00  1384.682  607.256  607.256    0.000      212.530 1308.772 1248.246   60.526        0.000 1026.143  833.220  192.924
881.00  1437.991  514.117  514.117    0.000      221.877 1338.685 1300.683   38.002        0.000 1107.174  761.942  345.232
882.00  1386.227  571.737  571.737    0.000      184.091 1269.653 1212.584   57.069        0.000  998.398  693.782  304.616
883.00  1451.284  576.191  576.191    0.000      207.609 1225.293 1141.592   83.701        0.000  927.120  571.734  355.386
884.00  1438.547  518.719  518.719    0.000      152.011 1196.622 1139.553   57.069        0.000  814.019  580.782  233.237
885.00  1515.215  496.140  496.140    0.000      145.828 1185.372 1168.251   17.121        0.000  737.211  544.288  192.924
886.00  1553.882  467.590  467.590    0.000      164.893 1156.224 1123.885   32.339        0.000  817.632  563.785  253.847
887.00  1432.947  564.558  564.558    0.000      252.227 1076.559 1055.765   20.795        0.000  785.167  531.319  253.847
888.00  1486.979  560.809  560.809    0.000      194.938 1218.174 1145.930   72.244        0.000  977.482  632.250  345.232
889.00  1329.785  605.436  605.436    0.000      254.948 1138.213 1126.930   11.283        0.000  737.814  524.582  213.231
890.00  1309.164  659.141  659.141    0.000      161.736 1252.990 1236.000   16.990        0.000  786.270  562.885  223.385
891.00  1352.405  590.640  590.640    0.000      210.329 1166.228 1143.444   22.784        0.000  887.912  623.911  264.001
892.00  1423.773  566.575  566.575    0.000      200.693 1168.180 1109.209   58.971        0.000  867.202  542.278  324.924
893.00  1397.823  618.871  618.871    0.000      112.840 1223.414 1202.489   20.925        0.000  606.516  301.900  304.616
894.00  1488.835  538.393  538.393    0.000      160.268 1133.287 1072.891   60.395        0.000  704.840  491.709  213.131
895.00  1333.184  604.582  604.582    0.000      124.774 1218.069 1183.871   34.198        0.000  606.820  403.742  203.078
896.00  1435.594  567.960  567.960    0.000      183.958 1160.092 1139.166   20.925        0.000  757.519  503.672  253.847
897.00  1395.139  600.270  600.270    0.000      141.201 1328.882 1294.771   34.111        0.000  901.986  658.293  243.693
898.00  1390.156  570.256  570.256    0.000      204.065 1169.641 1148.716   20.925        0.000  827.391  593.851  233.539
899.00  1369.238  620.579  620.579    0.000      148.938 1294.618 1262.323   32.296        0.000 1049.161  755.001  294.160
900.00  1283.500  755.395  755.395    0.000      202.679 1260.678 1232.144   28.534        0.000  908.918  604.302  304.616
901.00  1414.567  620.550  620.550    0.000      252.869 1250.262 1223.717   26.545        0.000  910.127  676.588  233.539
902.00  1375.437  629.232  629.232    0.000      218.069 1203.568 1192.197   11.370        0.000  755.103  502.768  252.335
903.00  1391.939  730.325  730.325    0.000      188.540 1220.735 1192.462   28.274        0.000  859.155  606.518  252.638
904.00  1405.475  666.743  666.743    0.000      127.321 1375.449 1309.955   65.493        0.000  968.934  605.612  363.322
905.00  1256.712  703.372  703.372    0.000      119.541 1368.973 1212.691  156.282        0.000  984.819  601.189  383.630
906.00  1355.928  739.382  687.630   51.753      142.759 1366.647 1111.870  254.778        0.000 1103.251  504.172  599.079
907.00  1254.409  714.635  655.714   58.922      131.603 1359.262 1185.685  173.577        0.000  939.683  484.169  455.514
908.00  1253.041  736.289  682.354   53.935      220.921 1266.550 1126.693  139.857        0.000  758.117  494.822  263.295
909.00  1307.918  690.995  665.630   25.365      246.040 1235.957 1107.166  128.791        0.000 1010.356  665.225  345.131
910.00  1369.342  665.906  631.131   34.775      116.039 1459.951 1315.126  144.824        0.000  946.220  682.622  263.598
911.00  1312.800  694.545  681.598   12.947      188.933 1221.284 1129.072   92.213        0.000  787.976  544.384  243.592
912.00  1387.420  616.491  616.491    0.000      195.201 1316.883 1282.859   34.024        0.000  708.559  515.635  192.924
913.00  1431.626  620.534  620.534    0.000      174.834 1252.817 1217.108   35.709        0.000  864.988  692.372  172.616
914.00  1474.034  538.909  538.909    0.000      199.136 1176.853 1138.808   38.046        0.000 1103.455  737.915  365.540
915.00  1471.776  617.137  617.137    0.000      269.737 1242.234 1202.460   39.774        0.000 1071.988  767.372  304.616
916.00  1490.410  532.820  532.820    0.000      223.862 1251.122 1188.563   62.559        0.000  840.156  677.694  162.462
917.00  1530.015  619.986  619.986    0.000      190.922 1379.493 1254.028  125.465        0.000 1060.627  684.934  375.694
918.00  1393.308  586.047  586.047    0.000      229.658 1195.443 1129.341   66.102        0.000  809.796  546.299  263.497
919.00  1553.307  482.329  482.329    0.000      178.680 1242.249 1208.051   34.198        0.000  736.700  585.097  151.603
920.00  1477.075  603.306  603.306    0.000      321.699 1278.359 1195.832   82.527        0.000 1077.013  783.457  293.556
921.00  1458.740  518.049  518.049    0.000      171.681 1295.028 1209.946   85.082        0.000  984.625  589.428  395.197
922.00  1344.019  686.263  676.541    9.723      138.782 1385.961 1332.914   53.047        0.000 1101.135  492.204  608.930
923.00  1421.781  614.720  588.611   26.109      174.663 1351.965 1278.428   73.537        0.000  796.415  462.647  333.768
924.00  1521.661  570.306  548.606   21.699      183.997 1243.327 1203.814   39.513        0.000  878.654  503.666  374.988
925.00  1489.026  624.368  614.433    9.934      284.045 1205.397 1144.871   60.526        0.000  830.003  576.257  253.746
926.00  1477.090  526.707  526.707    0.000      179.591 1250.694 1179.015   71.679        0.000  888.306  644.916  243.391
927.00  1468.529  557.409  557.409    0.000      159.577 1445.467 1362.680   82.788        0.000  843.675  530.113  313.562
928.00  1377.782  726.897  686.332   40.565      237.829 1311.080 1228.074   83.005        0.000  898.657  503.059  395.598
929.00  1329.360  697.470  670.953   26.518      157.111 1319.213 1256.916   62.297        0.000  885.789  541.464  344.325
930.00  1330.122  681.660  647.758   33.901      262.381 1263.887 1207.078   56.808        0.000  926.708  511.608  415.100
931.00  1381.093  665.743  634.786   30.956      300.606 1212.529 1180.321   32.209        0.000  968.238  663.621  304.616
932.00  1438.654  579.566  577.875    1.691      180.589 1255.580 1208.240   47.340        0.000  839.248  686.939  152.308
933.00  1350.472  577.175  571.890    5.284      248.811 1131.467 1089.617   41.851        0.000  453.908  443.855   10.053
934.00  1338.659  723.845  701.569   22.276      316.685 1164.452 1128.526   35.926        0.000  866.095  562.082  304.013
935.00  1460.487  629.894  614.042   15.852      336.227 1145.167 1107.425   37.742        0.000  779.134  657.388  121.746
936.00  1396.799  654.358  631.222   23.136      353.172 1206.903 1157.791   49.112        0.000  947.023  673.775  273.248
937.00  1328.335  718.925  694.593   24.332      145.046 1272.952 1191.979   80.973        0.000  819.744  627.122  192.621
938.00  1494.971  647.988  639.533    8.455      305.836 1220.176 1172.923   47.253        0.000  917.669  674.077  243.592
939.00  1479.624  531.075  508.770   22.305      222.653 1106.775 1061.337   45.438        0.000  824.978  491.106  333.872
940.00  1491.309  568.730  568.730    0.000      254.731 1372.705 1214.085  158.619        0.000  973.362  467.078  506.283
941.00  1574.441  526.159  521.932    4.227      223.776 1315.625 1230.413   85.212        0.000  889.209  442.942  446.267
942.00  1533.781  514.140  514.140    0.000      222.742 1210.134 1121.118   89.017        0.000  910.322  504.772  405.550
943.00  1458.807  486.638  486.638    0.000      123.519 1168.724 1080.229   88.495        0.000  889.006  484.060  404.946
944.00  1508.550  518.191  518.191    0.000      168.695 1061.360  929.113  132.248        0.000  817.727  484.060  333.667
945.00  1423.992  583.722  583.722    0.000      163.810 1127.684 1039.319   88.364        0.000  906.195  633.954  272.240
946.00  1418.526  570.254  570.254    0.000      145.612 1158.143 1078.377   79.766        0.000  953.258  780.642  172.616
947.00  1491.664  603.359  603.359    0.000      119.541 1343.567 1254.333   89.234        0.000 1175.939  881.980  293.959
948.00  1503.144  606.240  606.240    0.000      124.166 1228.001 1131.114   96.887        0.000  862.476  659.398  203.078
949.00  1393.321  553.809  544.720    9.089      138.646 1155.011 1050.471  104.539        0.000  687.440  323.715  363.726
950.00  1431.786  538.188  529.310    8.878      154.386 1250.787 1167.130   83.657        0.000  777.419  485.174  292.245
951.00  1489.638  522.063  522.063    0.000      229.050 1208.419 1112.142   96.278        0.000 1082.141  828.798  253.343
952.00  1399.442  654.132  654.132    0.000      236.829 1468.029 1371.273   96.756        0.000 1120.236  695.285  424.951
953.00  1452.054  598.234  598.234    0.000      219.583 1389.999 1295.145   94.854        0.000 1146.980  783.355  363.625
954.00  1440.577  666.624  666.624    0.000      241.328 1438.424 1366.180   72.244        0.000 1158.843  885.797  273.046
955.00  1476.191  626.240  626.240    0.000      233.027 1521.854 1430.804   91.049        0.000 1094.303  840.860  253.444
956.00  1555.449  519.854  519.854    0.000      333.025 1323.093 1248.947   74.146        0.000 1427.858 1064.334  363.524
957.00  1510.769  568.373  568.373    0.000      268.603 1249.612 1160.769   88.843        0.000 1384.948 1202.379  182.568
958.00  1426.382  611.236  611.236    0.000      283.389 1222.484 1127.717   94.767        0.000 1080.620  869.102  211.518
959.00  1477.671  631.772  631.772    0.000      293.897 1315.110 1254.541   60.569        0.000  999.898  706.746  293.152
960.00  1340.547  646.631  646.631    0.000      249.928 1270.887 1156.879  114.007        0.000 1120.538  877.752  242.786
961.00  1622.511  544.098  544.098    0.000      296.362 1376.159 1270.413  105.746        0.000 1487.788  992.163  495.625
962.00  1411.987  543.051  543.051    0.000      254.990 1270.632 1154.940  115.692        0.000 1030.562  737.712  292.850
963.00  1496.345  605.110  605.110    0.000      288.660 1423.839 1293.276  130.563        0.000 1412.884 1069.467  343.418
964.00  1364.593  644.802  644.802    0.000      232.420 1296.693 1232.362   64.330        0.000  875.339  602.292  273.046
965.00  1494.026  584.118  584.118    0.000      315.857 1280.276 1229.000   51.275        0.000  927.116  683.927  243.189
966.00  1474.114  613.070  613.070    0.000      236.173 1158.837 1103.801   55.036        0.000  847.293  654.571  192.722
967.00  1511.899  601.427  601.427    0.000      218.195 1462.799 1404.001   58.797        0.000 1211.318  866.590  344.728
968.00  1578.334  526.965  526.965    0.000      305.700 1317.027 1233.370   83.658        0.000 1135.920  863.075  272.845
969.00  1622.201  542.106  542.106    0.000      390.222 1287.967 1191.646   96.321        0.000 1261.488  978.389  283.099
970.00  1556.882  573.613  573.613    0.000      369.723 1334.677 1291.141   43.535        0.000 1250.321  905.996  344.325
971.00  1519.291  510.841  510.841    0.000      219.750 1136.371 1079.390   56.982        0.000 1000.397  676.683  323.715
972.00  1570.804  509.807  509.807    0.000      336.821 1140.067 1077.727   62.341        0.000 1037.802  704.437  333.365
973.00  1518.548  487.728  487.728    0.000      168.738 1073.468  994.050   79.418        0.000  678.496  486.479  192.017
974.00  1383.942  661.161  661.161    0.000      259.658 1091.575 1046.093   45.481        0.000  746.046  504.066  241.980
975.00  1581.294  527.338  527.338    0.000      356.835 1057.783 1029.248   28.535        0.000  909.013  646.020  262.993
976.00  1490.578  567.738  567.738    0.000      400.155 1026.351 1014.937   11.414        0.000  998.083  816.825  181.258
977.00  1396.135  594.838  594.838    0.000      183.135 1155.496 1081.437   74.059        0.000  816.624  534.634  281.991
978.00  1549.939  433.910  433.910    0.000      331.814 1143.433 1062.287   81.147        0.000 1071.483  828.092  243.391
979.00  1523.285  466.122  466.122    0.000      349.621 1114.252 1083.859   30.393        0.000 1025.836  794.010  231.826
980.00  1550.375  497.250  497.250    0.000      370.845 1123.149 1106.028   17.121        0.000  968.531  634.965  333.566
981.00  1633.092  541.013  541.013    0.000      490.822 1089.347 1025.103   64.243        0.000  996.485  692.574  303.911
982.00  1489.607  552.552  552.552    0.000      380.622 1121.121 1083.205   37.915        0.000  888.207  626.021  262.187
983.00  1537.366  453.472  453.472    0.000      398.515 1104.051 1070.157   33.894        0.000  855.331  623.303  232.027
984.00  1498.878  560.196  560.196    0.000      273.574 1279.757 1256.973   22.784        0.000 1084.251  820.452  263.799
985.00  1555.013  598.522  598.522    0.000      305.224 1262.706 1217.224   45.481        0.000 1140.848  857.648  283.200
986.00  1539.645  557.705  557.705    0.000      389.433 1149.178 1143.471    5.707        0.000 1016.988  733.788  283.200
987.00  1526.029  487.920  487.920    0.000      306.739 1119.040 1119.040    0.000        0.000  826.576  704.931  121.645
988.00  1461.887  501.740  501.740    0.000      276.991 1164.795 1142.054   22.741        0.000  907.912  624.611  283.301
989.00  1607.361  492.036  492.036    0.000      264.673 1241.701 1234.091    7.609        0.000 1021.214  798.131  223.083
990.00  1534.498  509.502  509.502    0.000      345.774 1060.419 1035.820   24.599        0.000  961.295  687.947  273.349
991.00  1431.788  585.070  585.070    0.000      336.784 1046.751 1022.022   24.730        0.000  878.752  657.281  221.470
992.00  1530.192  600.291  600.291    0.000      277.638 1224.414 1159.866   64.548        0.000  979.696  695.689  284.006
993.00  1622.190  467.532  467.532    0.000      167.529 1269.238 1227.474   41.763        0.000  945.913  673.773  272.140
994.00  1553.940  536.545  536.545    0.000      349.225 1101.455 1067.213   34.241        0.000  976.874  734.391  242.484
995.00  1575.832  505.840  505.840    0.000      363.931 1215.836 1162.789   53.047        0.000 1101.433  696.991  404.442
996.00  1630.750  447.416  447.416    0.000      260.737 1383.639 1290.905   92.734        0.000 1010.359  736.607  273.752
997.00  1572.380  491.606  491.606    0.000      307.728 1251.555 1185.540   66.015        0.000 1202.976  879.564  323.412
998.00  1481.442  689.205  689.205    0.000      213.744 1359.297 1258.910  100.387        0.000 1119.435  906.607  212.828
999.00  1405.231  801.586  801.586    0.000      216.554 1381.560 1309.708   71.852        0.000 1171.206  807.380  363.826
1000.00  1435.581  717.928  717.928    0.000      323.641 1334.051 1258.307   75.744        0.000  990.555  726.957  263.598
1001.00  1534.660  628.581  628.581    0.000      357.834 1334.504 1228.845  105.659        0.000 1349.446 1106.659  242.786
1002.00  1494.758  510.292  510.292    0.000      251.056 1325.711 1234.662   91.049        0.000 1118.728  866.594  252.134
1003.00  1544.096  570.526  570.526    0.000      202.586 1472.021 1354.513  117.508        0.000 1157.726  934.945  222.781
1004.00  1464.278  626.299  626.299    0.000      150.493 1393.749 1316.277   77.472        0.000 1076.807  804.366  272.442
1005.00  1503.511  567.489  567.489    0.000      285.948 1308.713 1191.161  117.551        0.000 1179.451  683.724  495.726
1006.00  1466.134  566.458  566.458    0.000      261.476 1241.091 1156.618   84.473        0.000 1137.032  893.339  243.693
1007.00  1516.306  590.404  590.404    0.000      198.704 1333.274 1278.195   55.080        0.000  978.191  734.497  243.693
1008.00  1559.332  594.451  594.451    0.000      297.190 1331.753 1263.400   68.352        0.000 1131.301  786.371  344.930
1009.00  1550.761  576.616  576.616    0.000      235.146 1346.489 1280.083   66.406        0.000 1060.423  797.128  263.295
1010.00  1563.844  506.489  506.489    0.000      270.816 1262.968 1240.140   22.828        0.000  976.984  794.415  182.568
1011.00  1554.690  572.687  572.687    0.000      266.319 1484.919 1424.393   60.526        0.000 1330.057 1005.234  324.823
1012.00  1567.781  490.432  490.432    0.000      260.529 1380.725 1320.026   60.700        0.000 1370.768  954.459  416.309
1013.00  1502.227  567.990  567.990    0.000      153.135 1416.659 1376.885   39.774        0.000 1158.746  813.716  345.030
1014.00  1446.424  603.470  603.470    0.000      207.783 1270.710 1246.154   24.556        0.000 1185.283  871.319  313.964
1015.00  1465.264  663.908  663.908    0.000      263.763 1358.204 1255.741  102.463        0.000 1316.582  981.706  334.876
1016.00  1659.068  535.194  535.194    0.000      336.873 1460.883 1373.377   87.506        0.000 1320.706  934.858  385.848
1017.00  1545.900  636.276  636.276    0.000      290.490 1371.020 1239.761  131.259        0.000 1311.560 1088.174  223.385
1018.00  1552.709  613.403  613.403    0.000      336.015 1381.515 1309.271   72.244        0.000 1286.726 1022.826  263.900
1019.00  1410.883  669.020  669.020    0.000      235.494 1240.252 1206.228   34.024        0.000 1149.392  865.185  284.208
1020.00  1451.767  684.298  684.298    0.000      298.530 1390.828 1341.499   49.329        0.000 1311.245 1037.091  274.155
1021.00  1498.006  642.951  642.951    0.000      337.093 1343.588 1277.312   66.276        0.000 1172.218  928.525  243.693
1022.00  1529.622  580.821  563.278   17.543      271.249 1453.278 1361.968   91.310        0.000 1146.282  872.328  273.954
1023.00  1487.474  726.644  698.859   27.786      345.827 1446.052 1283.498  162.554        0.000 1308.843  922.995  385.847
1024.00  1690.977  460.653  433.559   27.094      326.148 1464.548 1375.531   89.017        0.000 1350.261  985.024  365.237
1025.00  1607.884  561.003  535.853   25.149      269.002 1457.378 1304.335  153.042        0.000 1394.698  988.543  406.155
1026.00  1576.353  576.092  544.979   31.113      224.860 1462.351 1301.308  161.043        0.000 1395.706  999.704  396.001
1027.00  1523.350  578.206  578.206    0.000      215.344 1290.263 1132.373  157.890        0.000 1061.935  757.319  304.616
1028.00  1470.324  649.515  649.515    0.000      380.976 1340.701 1333.092    7.609        0.000 1357.201 1062.738  294.463
1029.00  1581.112  538.104  538.104    0.000      318.455 1328.129 1223.546  104.583        0.000 1447.480  990.656  456.824
1030.00  1573.464  582.198  582.198    0.000      336.614 1260.707 1224.563   36.144        0.000 1396.604 1132.603  264.001
1031.00  1704.203  432.873  432.873    0.000      348.163 1201.581 1180.656   20.925        0.000 1418.326 1134.018  284.309
1032.00  1710.765  486.874  486.874    0.000      488.281 1304.293 1304.293    0.000        0.000 1447.278 1102.046  345.232
1033.00  1736.619  367.526  367.526    0.000      348.380 1248.344 1219.810   28.534        0.000 1456.924 1132.000  324.924
1034.00  1821.388  485.888  485.888    0.000      336.912 1441.002 1395.477   45.525        0.000 1477.034 1253.951  223.083
1035.00  1665.782  493.573  493.573    0.000      331.814 1228.220 1193.979   34.241        0.000 1428.982  809.595  619.387
1036.00  1677.653  499.134  499.134    0.000      339.777 1295.476 1276.454   19.023        0.000 1406.764 1091.994  314.770
1037.00  1580.862  486.418  486.418    0.000      316.949 1294.758 1254.810   39.948        0.000 1226.408  992.869  233.539
1038.00  1506.282  641.892  641.892    0.000      330.166 1350.429 1337.113   13.316        0.000 1255.359 1021.819  233.539
1039.00  1496.164  679.450  679.450    0.000      374.873 1328.341 1324.536    3.805        0.000 1417.918 1174.427  243.491
1040.00  1704.600  549.470  549.470    0.000      391.087 1443.769 1384.797   58.971        0.000 1446.974 1030.665  416.309
1041.00  1756.516  502.896  502.896    0.000      311.059 1467.121 1332.058  135.063        0.000 1476.031  978.491  497.540
1042.00  1640.787  558.538  558.538    0.000      298.909 1491.163 1314.249  176.914        0.000 1446.171  704.938  741.233
1043.00  1616.609  583.404  583.404    0.000      288.106 1387.305 1387.305    0.000        0.000 1265.511  757.818  507.694
1044.00  1598.882  641.638  641.638    0.000      447.727 1363.806 1363.806    0.000        0.000 1325.132  858.053  467.078
1045.00  1688.690  518.669  518.669    0.000      376.431 1362.496 1362.496    0.000        0.000 1554.144 1554.144    0.000
1046.00  1742.085  535.272  535.272    0.000      230.178 1454.031 1398.864   55.167        0.000 1484.577  885.498  599.079
1047.00  1737.746  530.388  530.388    0.000      305.664 1453.926 1453.926    0.000        0.000 1466.272  948.424  517.848
1048.00  1641.365  515.120  515.120    0.000      305.963 1360.157 1360.157    0.000        0.000 1396.000 1172.615  223.385
1049.00  1781.967  421.128  421.128    0.000      517.936 1359.525 1350.014    9.511        0.000 1513.431 1137.737  375.693
1050.00  1742.959  472.165  472.165    0.000      538.591 1342.734 1333.223    9.511        0.000 1466.474  958.780  507.694
