# Supplementary material for: N-Glycans modulate tilting of HIV-1 envelope glycoprotein
Source: Nat Commun. 2026 Apr 15;17:5206. doi: 10.1038/s41467-026-71874-2 (PMC13254402; doi:10.1038/s41467-026-71874-2)
Supplement: Supplementary file 8 — Source Data [file 41467_2026_71874_MOESM8_ESM.zip › source_data/1_Main_Text_Figures/4_Figure_5/3_Raw_data/FULL_MPER/FULL_MPER.A.3.txt]

#ASA ANALYSIS
#SIM_TIME  ASA1.4 TotOccl1.4 ShldMem1.4 ShldGly1.4   ASA7.2 TotOccl7.2 ShldMem7.2 ShldGly7.2   ASA18.6 TotOccl18.6 ShldMem18.6 ShldGly18.6

  0.00  1496.061  351.412  351.412    0.000      125.334 1050.182 1044.475    5.707        0.000  717.906  556.451  161.454
  1.00  1977.763  340.572  340.572    0.000      324.459 1306.343 1306.343    0.000        0.000 1153.016 1092.194   60.823
  2.00  2051.926  378.625  378.625    0.000      239.506 1319.053 1254.593   64.461        0.000 1160.958  592.845  568.113
  3.00  1777.634  391.482  391.482    0.000      151.749 1095.055 1095.055    0.000        0.000  907.213  886.905   20.308
  4.00  1975.036  344.407  344.407    0.000      123.606 1235.736 1235.736    0.000        0.000 1199.660 1189.507   10.154
  5.00  2007.030  376.395  376.395    0.000      249.887 1184.194 1184.194    0.000        0.000 1039.912 1039.912    0.000
  6.00  1815.764  434.211  434.211    0.000      218.155 1142.744 1142.744    0.000        0.000  757.317  747.163   10.154
  7.00  1825.449  315.078  315.078    0.000      140.075 1102.907 1102.907    0.000        0.000 1131.999 1131.999    0.000
  8.00  1881.160  407.439  407.439    0.000       90.662 1279.662 1279.662    0.000        0.000 1123.661 1123.661    0.000
  9.00  1775.713  468.182  468.182    0.000       73.798 1336.683 1336.683    0.000        0.000  847.693  837.740    9.953
 10.00  1721.892  458.570  458.570    0.000        7.609 1160.136 1160.136    0.000        0.000  774.510  774.510    0.000
 11.00  1576.538  560.685  560.685    0.000       28.534 1301.136 1301.136    0.000        0.000  991.352  991.352    0.000
 12.00  1665.788  557.025  557.025    0.000        0.000 1241.562 1194.222   47.340        0.000  595.555  322.003  273.552
 13.00  1745.672  473.968  473.968    0.000       19.023 1320.107 1276.397   43.709        0.000  916.153  560.968  355.184
 14.00  1787.158  478.751  478.751    0.000       20.925 1282.847 1282.847    0.000        0.000 1021.717  706.947  314.770
 15.00  1732.916  468.004  468.004    0.000       45.177 1144.866 1139.159    5.707        0.000  800.146  708.761   91.385
 16.00  1660.125  540.361  540.361    0.000        1.902 1148.091 1148.091    0.000        0.000  961.700  820.752  140.948
 17.00  1657.848  581.492  581.492    0.000       20.925 1248.427 1248.427    0.000        0.000 1011.565  920.180   91.385
 18.00  1568.078  629.416  629.416    0.000       30.350 1218.053 1172.571   45.481        0.000  815.825  491.303  324.522
 19.00  1705.875  612.019  612.019    0.000       30.437 1293.445 1233.310   60.135        0.000  847.289  451.791  395.498
 20.00  1636.774  647.663  647.663    0.000       64.461 1287.909 1064.307  223.602        0.000 1341.310  702.420  638.890
 21.00  1638.692  662.377  662.377    0.000       87.462 1225.367 1189.267   36.100        0.000  924.000  509.001  414.999
 22.00  1605.594  730.797  730.797    0.000       11.370 1339.377 1246.687   92.691        0.000 1177.045  802.056  374.989
 23.00  1616.617  575.741  575.741    0.000       64.289 1265.991 1262.186    3.805        0.000 1036.896  794.409  242.487
 24.00  1701.003  624.656  624.656    0.000       48.292 1244.815 1244.815    0.000        0.000  803.558  732.481   71.077
 25.00  1752.964  496.056  496.056    0.000       32.339 1230.203 1222.594    7.609        0.000 1139.543  966.928  172.616
 26.00  1740.529  476.389  476.389    0.000       64.330 1287.363 1285.461    1.902        0.000 1048.763  977.686   71.077
 27.00  1657.630  590.506  590.506    0.000       48.722 1211.700 1206.080    5.620        0.000  960.194  818.141  142.054
 28.00  1632.554  579.258  579.258    0.000       22.395 1109.925 1109.925    0.000        0.000  908.314  685.331  222.983
 29.00  1675.375  528.067  528.067    0.000        9.511 1108.805 1097.522   11.283        0.000  688.250  464.864  223.385
 30.00  1736.892  500.333  500.333    0.000       32.685 1087.314 1087.314    0.000        0.000 1039.614  806.477  233.137
 31.00  1700.200  507.309  507.309    0.000        9.425 1074.990 1073.088    1.902        0.000  826.886  481.855  345.031
 32.00  1770.729  425.214  425.214    0.000       15.131 1091.725 1065.180   26.545        0.000  413.695   60.521  353.174
 33.00  1870.821  519.816  519.816    0.000       86.465 1357.323 1275.697   81.626        0.000  726.053  344.830  381.223
 34.00  1871.538  493.992  493.992    0.000       28.102 1174.818 1056.104  118.714        0.000  633.961  270.633  363.328
 35.00  1720.008  519.873  519.873    0.000       73.671 1393.577 1296.819   96.758        0.000 1048.762  450.891  597.871
 36.00  1848.393  402.678  402.678    0.000        0.000 1394.839 1296.136   98.703        0.000  748.268  161.858  586.410
 37.00  1902.772  367.142  367.142    0.000        5.620 1468.637 1292.848  175.790        0.000  951.248  354.984  596.264
 38.00  1611.467  600.866  600.866    0.000       39.948 1333.703 1189.606  144.096        0.000  937.771  281.292  656.479
 39.00  1679.900  549.383  548.201    1.182        0.000 1413.208 1253.849  159.358        0.000  715.495  442.546  272.948
 40.00  1612.646  485.601  485.601    0.000        0.000 1169.858 1050.448  119.410        0.000  542.375   89.575  452.800
 41.00  1656.030  595.433  591.492    3.941       68.483 1196.440 1179.319   17.121        0.000  624.109  414.094  210.014
 42.00  1589.145  636.943  636.943    0.000       11.414 1240.149 1126.055  114.094        0.000  565.298  424.250  141.048
 43.00  1824.146  465.749  465.749    0.000       41.807 1308.718 1235.485   73.233        0.000  747.364  666.133   81.231
 44.00  1769.329  591.713  591.713    0.000       45.655 1169.377 1105.307   64.069        0.000  443.956  312.559  131.397
 45.00  1733.028  578.483  578.483    0.000       37.787 1284.332 1193.065   91.267        0.000  644.015  483.162  160.854
 46.00  1780.672  488.876  488.876    0.000       47.902 1193.715 1110.013   83.701        0.000  705.442  394.291  311.151
 47.00  1635.373  565.276  565.276    0.000       13.013 1159.215 1096.570   62.645        0.000  625.616  554.942   70.674
 48.00  1785.265  541.485  541.485    0.000       29.572 1307.631 1216.321   91.310        0.000  537.049  425.356  111.693
 49.00  1725.963  511.584  511.584    0.000        3.718 1319.225 1220.653   98.572        0.000  343.824  303.410   40.414
 50.00  1662.699  573.678  573.678    0.000        1.902 1257.364 1155.074  102.289        0.000  445.162  323.316  121.847
 51.00  1754.315  489.097  489.097    0.000        1.816 1308.902 1170.989  137.913        0.000  605.614  525.589   80.025
 52.00  1776.259  543.387  543.387    0.000        0.000 1218.058 1106.214  111.844        0.000  911.336  525.488  385.847
 53.00  1812.293  559.376  559.376    0.000        0.000 1347.789 1221.248  126.541        0.000  575.754  191.013  384.741
 54.00  1886.949  636.653  636.653    0.000       30.437 1586.194 1458.055  128.139        0.000  849.005  717.005  132.000
 55.00  1641.945  606.469  606.469    0.000       20.925 1243.229 1130.004  113.225        0.000  950.944  505.281  445.663
 56.00  1768.835  498.911  498.911    0.000       11.414 1349.491 1224.548  124.943        0.000  718.111  423.648  294.462
 57.00  1858.010  510.022  510.022    0.000       51.189 1401.019 1297.306  103.713        0.000 1050.571  746.559  304.012
 58.00  1753.517  560.623  560.623    0.000       13.316 1277.592 1159.867  117.725        0.000  668.548  363.931  304.616
 59.00  1707.255  548.234  548.234    0.000       35.366 1352.074 1240.099  111.975        0.000  768.778  404.244  364.534
 60.00  1703.481  549.626  549.626    0.000        3.805 1286.049 1198.543   87.506        0.000  769.176  424.548  344.628
 61.00  1768.396  520.776  520.776    0.000       91.310 1265.147 1249.929   15.218        0.000 1151.309  573.745  577.565
 62.00  1637.032  522.030  522.030    0.000       49.373 1308.852 1240.413   68.439        0.000  929.932  574.747  355.185
 63.00  1679.677  606.541  606.541    0.000       26.632 1223.075 1194.540   28.534        0.000  857.649  502.464  355.185
 64.00  1744.782  587.225  587.225    0.000      102.724 1232.371 1194.717   37.655        0.000  738.014  413.090  324.924
 65.00  1552.561  673.204  673.204    0.000       47.557 1236.999 1191.344   45.655        0.000  847.999  563.690  284.309
 66.00  1727.421  527.899  527.899    0.000       35.971 1245.869 1177.430   68.439        0.000  567.009  231.931  335.078
 67.00  1596.742  603.026  603.026    0.000       13.316 1219.925 1170.508   49.416        0.000  536.949  192.723  344.227
 68.00  1579.487  629.427  629.427    0.000       39.602 1302.933 1202.677  100.257        0.000  556.252  232.735  323.517
 69.00  1570.686  642.991  642.991    0.000        7.609 1379.322 1332.417   46.905        0.000  466.274  324.924  141.350
 70.00  1665.555  565.818  565.818    0.000       15.218 1322.516 1292.123   30.393        0.000  667.642  334.876  332.766
 71.00  1598.778  639.221  639.221    0.000       24.643 1351.563 1321.257   30.306        0.000  686.843  333.669  353.174
 72.00  1589.069  619.547  619.547    0.000       62.776 1300.164 1244.998   55.167        0.000  637.180  253.243  383.937
 73.00  1585.936  610.798  610.798    0.000        1.902 1318.972 1232.118   86.854        0.000  708.962  302.807  406.155
 74.00  1579.314  708.591  708.591    0.000       31.820 1288.010 1240.583   47.427        0.000  689.156  212.929  476.227
 75.00  1532.902  730.517  730.517    0.000        0.000 1345.473 1258.358   87.114        0.000  728.466  313.162  415.304
 76.00  1599.813  694.716  694.716    0.000        3.718 1393.056 1223.241  169.815        0.000  628.433  223.184  405.249
 77.00  1711.354  584.830  583.450    1.379        5.707 1362.331 1256.324  106.007        0.000  669.753  233.338  436.415
 78.00  1651.610  647.869  647.869    0.000       24.730 1386.898 1299.392   87.506        0.000  669.251  192.119  477.132
 79.00  1647.515  620.224  620.224    0.000       16.861 1302.766 1160.093  142.672        0.000  537.754   60.521  477.232
 80.00  1756.204  602.869  602.869    0.000       30.437 1380.493 1338.686   41.807        0.000  628.533  405.349  223.184
 81.00  1606.266  695.374  695.374    0.000       22.828 1327.794 1304.966   22.828        0.000  495.328  414.500   80.829
 82.00  1589.626  685.331  685.331    0.000        5.707 1297.354 1190.825  106.529        0.000  497.138  101.137  396.001
 83.00  1577.390  624.170  624.170    0.000        7.609 1214.561 1157.840   56.721        0.000  527.398  131.497  395.900
 84.00  1544.772  651.855  651.855    0.000        5.707 1266.793 1225.029   41.764        0.000  597.068  222.179  374.889
 85.00  1750.909  587.971  587.774    0.197        1.902 1383.737 1296.319   87.419        0.000  708.458  272.948  435.510
 86.00  1539.870  670.185  669.974    0.211        7.609 1306.821 1162.464  144.357        0.000  536.947   50.367  486.580
 87.00  1642.198  610.407  600.820    9.587       17.121 1353.046 1263.681   89.365        0.000  475.021  221.174  253.847
 88.00  1471.104  739.581  733.276    6.305       11.414 1345.559 1248.803   96.756        0.000  526.494  252.641  273.853
 89.00  1654.907  658.697  658.697    0.000        0.000 1294.417 1229.739   64.678        0.000  607.724  343.824  263.900
 90.00  1744.426  572.674  571.098    1.576       24.730 1385.687 1279.158  106.529        0.000  657.589  342.819  314.770
 91.00  1804.037  487.672  487.672    0.000       30.350 1292.948 1245.391   47.557        0.000  607.624  333.470  274.155
 92.00  1605.934  689.509  689.509    0.000        7.609 1353.507 1305.004   48.503        0.000  516.540  273.149  243.391
 93.00  1550.172  656.646  646.289   10.357        0.000 1232.897 1183.438   49.460        0.000  497.540  284.309  213.231
 94.00  1560.596  674.625  674.625    0.000        1.816 1331.343 1236.228   95.115        0.000  487.185   91.385  395.800
 95.00  1616.086  582.907  582.695    0.211        0.000 1286.165 1191.180   94.984        0.000  568.315   40.616  527.700
 96.00  1618.949  515.510  515.510    0.000       11.154 1149.798 1083.305   66.493        0.000  436.113  182.669  253.444
 97.00  1563.410  658.025  657.828    0.197       13.316 1205.744 1165.796   39.948        0.000  303.812  131.196  172.616
 98.00  1654.766  699.654  698.472    1.182        5.707 1336.011 1263.723   72.287        0.000  466.273    0.000  466.273
 99.00  1534.879  667.478  657.823    9.655        5.707 1201.339 1144.270   57.069        0.000  203.078   10.154  192.924
100.00  1640.993  633.439  630.680    2.759        0.000 1255.939 1149.715  106.224        0.000  396.001  162.462  233.539
101.00  1641.758  592.277  591.489    0.788        3.805 1154.343 1080.501   73.842        0.000  324.924  101.539  223.385
102.00  1672.544  520.380  520.380    0.000        5.707 1085.640 1046.083   39.557        0.000  406.155   60.923  345.232
103.00  1650.362  586.185  577.730    8.455        0.000 1001.986  952.526   49.460        0.000  406.155   81.231  324.924
104.00  1679.460  572.581  572.581    0.000       51.103 1080.366 1038.646   41.720        0.000  547.505  274.155  273.350
105.00  1548.941  718.912  718.912    0.000        0.000 1103.146 1049.925   53.221        0.000  344.225  131.497  212.729
106.00  1547.861  637.804  637.804    0.000       11.414 1020.185  944.137   76.048        0.000  284.309   71.077  213.231
107.00  1640.242  741.323  741.323    0.000        0.000 1110.980  981.624  129.356        0.000  426.463   91.385  335.078
108.00  1618.010  713.875  713.875    0.000        0.000 1316.773 1177.906  138.868        0.000  528.002  172.616  355.386
109.00  1550.913  729.814  729.814    0.000        1.902 1177.341 1093.771   83.571        0.000  466.777  192.723  274.054
110.00  1529.510  732.824  732.824    0.000        7.435 1162.546 1091.215   71.331        0.000  477.031  152.308  324.723
111.00  1611.448  685.917  685.917    0.000       22.828 1192.555 1129.823   62.732        0.000  487.084  182.770  304.315
112.00  1605.842  670.709  670.709    0.000        7.609 1143.313 1027.404  115.910        0.000  497.439  121.847  375.593
113.00  1621.597  689.731  689.731    0.000        5.707 1314.825 1151.530  163.295        0.000  863.080  253.847  609.233
114.00  1553.057  707.309  707.309    0.000        0.000 1316.066 1242.006   74.059        0.000  740.326  263.598  476.728
115.00  1526.401  707.967  707.967    0.000       15.218 1279.844 1179.153  100.691        0.000  690.464  203.078  487.386
116.00  1556.129  724.645  724.645    0.000        9.511 1313.775 1124.110  189.665        0.000  710.370  212.829  497.540
117.00  1737.633  618.590  618.590    0.000       28.534 1436.176 1322.038  114.138        0.000  882.380  202.473  679.907
118.00  1646.118  565.412  565.412    0.000       39.948 1235.524 1085.160  150.364        0.000  748.567  111.592  636.975
119.00  1604.029  751.128  751.128    0.000       22.828 1430.250 1234.356  195.893        0.000  971.454  172.616  798.838
120.00  1478.134  739.821  739.821    0.000        0.000 1191.380 1039.283  152.097        0.000  605.211  189.104  416.108
121.00  1705.190  580.998  580.998    0.000       13.316 1297.218 1155.628  141.590        0.000  820.954  182.066  638.888
122.00  1605.246  650.873  650.873    0.000        0.000 1270.373 1168.644  101.730        0.000  536.043   50.468  485.576
123.00  1666.769  703.747  703.747    0.000       19.023 1330.286 1266.127   64.159        0.000  679.605  283.604  396.001
124.00  1621.660  672.592  672.592    0.000       77.994 1314.339 1249.661   64.678        0.000  760.433  110.787  649.647
125.00  1745.699  638.805  638.805    0.000       83.701 1479.930 1420.958   58.971        0.000  820.856  394.996  425.860
126.00  1727.926  544.580  544.580    0.000       57.069 1466.999 1409.929   57.069        0.000 1042.531  536.144  506.386
127.00  1829.970  526.873  526.873    0.000      136.922 1366.949 1307.978   58.971        0.000 1032.479  555.447  477.031
128.00  1715.172  585.776  585.776    0.000       45.655 1420.346 1310.013  110.333        0.000 1012.673  606.518  406.155
129.00  1631.812  572.870  572.870    0.000       56.982 1406.472 1326.619   79.853        0.000 1214.544  727.359  487.185
130.00  1683.042  724.661  724.661    0.000      150.281 1274.418 1247.786   26.632        0.000  760.636  324.019  436.617
131.00  1668.663  670.750  670.750    0.000       20.925 1475.719 1323.796  151.923        0.000  940.692  354.380  586.311
132.00  1724.962  710.185  710.185    0.000      111.931 1378.869 1297.157   81.712        0.000  972.961  516.439  456.521
133.00  1754.820  538.096  538.096    0.000       57.069 1347.971 1159.644  188.327        0.000  881.980  232.735  649.245
134.00  1594.439  734.745  734.745    0.000       34.154 1487.091 1350.126  136.965        0.000  931.743  495.327  436.416
135.00  1710.028  649.830  649.830    0.000       79.896 1391.680 1186.319  205.361        0.000  871.223  282.298  588.925
136.00  1685.719  680.853  680.853    0.000       19.023 1532.840 1333.229  199.611        0.000 1143.164  655.778  487.386
137.00  1593.904  688.106  688.106    0.000      125.421 1240.886 1181.915   58.971        0.000 1053.490  759.027  294.463
138.00  1705.569  735.174  735.174    0.000       45.655 1415.513 1219.838  195.676        0.000 1326.941  474.015  852.926
139.00  1734.567  685.532  685.532    0.000      165.109 1525.149 1398.173  126.976        0.000 1396.005 1010.561  385.444
140.00  1762.220  598.122  598.122    0.000      261.865 1238.422 1169.983   68.439        0.000 1174.732  707.855  466.877
141.00  1695.704  612.466  612.466    0.000      221.873 1467.474 1380.012   87.462        0.000 1083.549  728.164  355.386
142.00  1741.525  749.460  749.460    0.000      185.903 1347.891 1275.691   72.200        0.000 1206.098  699.813  506.285
143.00  1609.621  772.870  772.870    0.000      127.193 1566.353 1393.504  172.848        0.000 1407.868  961.400  446.468
144.00  1745.738  774.178  774.178    0.000       55.167 1587.916 1395.838  192.078        0.000 1317.892  801.151  516.741
145.00  1614.707  784.144  784.144    0.000      243.103 1395.019 1289.441  105.578        0.000 1714.598 1177.649  536.949
146.00  1748.655  643.115  578.110   65.005      186.425 1438.970 1279.185  159.785        0.000 1389.773  832.216  557.557
147.00  1684.329  734.558  734.558    0.000      203.502 1467.565 1361.774  105.791        0.000 1552.237  943.205  609.032
148.00  1843.041  589.600  589.600    0.000      201.426 1531.197 1379.535  151.662        0.000 1644.325  964.015  680.310
149.00  1838.708  582.837  578.398    4.439      116.386 1524.773 1340.683  184.091        0.000 1131.203  586.110  545.093
150.00  1718.352  697.216  690.247    6.969      138.003 1425.535 1256.757  168.778        0.000 1160.155  568.014  592.141
151.00  1708.485  718.183  714.184    4.000       43.666 1637.382 1402.675  234.708        0.000 1201.674  455.919  745.755
152.00  1726.415  678.916  672.292    6.624      128.146 1638.773 1421.610  217.162        0.000 1254.155  524.383  729.772
153.00  1583.598  832.267  832.267    0.000       86.028 1494.030 1283.400  210.630        0.000 1326.637  475.624  851.013
154.00  1795.475  666.718  666.351    0.366      146.514 1485.544 1353.856  131.688        0.000 1235.352  594.253  641.099
155.00  1780.913  674.757  674.757    0.000      210.539 1518.276 1423.247   95.029        0.000 1252.847  854.433  398.414
156.00  1920.457  562.674  562.674    0.000      250.835 1429.520 1327.403  102.117        0.000 1390.575  622.503  768.072
157.00  1884.701  583.882  583.882    0.000      327.362 1307.904 1217.763   90.141        0.000 1195.843  726.053  469.791
158.00  1871.359  524.732  524.732    0.000      256.662 1247.890 1177.598   70.291        0.000 1048.554  486.783  561.771
159.00  1743.003  625.327  625.327    0.000      251.173 1314.556 1210.192  104.364        0.000 1338.189  727.655  610.534
160.00  1677.489  578.234  578.234    0.000      173.369 1195.977 1115.304   80.673        0.000  937.073  623.509  313.564
161.00  1703.712  673.127  673.127    0.000      201.713 1307.459 1230.248   77.211        0.000 1106.862  705.239  401.622
162.00  1686.912  593.892  593.892    0.000      244.532 1422.559 1309.636  112.924        0.000 1503.075  959.994  543.081
163.00  1662.799  600.651  600.651    0.000      189.581 1413.993 1344.131   69.862        0.000 1385.852 1063.342  322.510
164.00  1665.550  601.657  601.657    0.000      223.130 1333.762 1181.019  152.744        0.000 1247.620  646.229  601.391
165.00  1685.122  650.101  650.101    0.000      164.203 1299.304 1215.475   83.829        0.000  939.485  456.321  483.164
166.00  1690.896  716.349  716.349    0.000      291.036 1285.193 1187.706   97.487        0.000 1107.168  516.439  590.729
167.00  1889.984  584.458  584.458    0.000      181.756 1392.911 1283.356  109.555        0.000  941.798  442.347  499.450
168.00  1626.795  665.420  665.420    0.000      315.292 1231.858 1134.115   97.744        0.000 1040.716  579.676  461.039
169.00  1667.480  738.866  738.866    0.000      222.601 1274.925 1158.152  116.773        0.000 1078.821  639.393  439.429
170.00  1757.906  810.489  810.489    0.000       85.343 1478.116 1371.078  107.038        0.000 1198.455  664.124  534.330
171.00  1766.932  694.456  694.456    0.000       83.604 1374.532 1231.990  142.542        0.000 1021.416  522.873  498.543
172.00  1681.141  626.842  626.842    0.000       40.895 1380.663 1230.775  149.887        0.000 1330.251  680.710  649.541
173.00  1691.679  694.173  694.173    0.000       56.112 1325.118 1240.772   84.346        0.000  904.196  482.159  422.037
174.00  1879.062  552.441  552.441    0.000      162.591 1210.245 1163.033   47.212        0.000  868.905  529.406  339.499
175.00  1675.349  608.437  608.437    0.000       86.114 1302.332 1169.223  133.109        0.000  770.585  270.335  500.250
176.00  1711.935  602.818  602.818    0.000       18.676 1373.366 1250.240  123.127        0.000  781.145  220.369  560.776
177.00  1712.240  579.233  579.233    0.000       73.060 1371.964 1228.441  143.522        0.000 1022.113  440.638  581.476
178.00  1644.376  658.669  643.494   15.176       60.134 1419.054 1302.070  116.984        0.000  979.491  449.785  529.706
179.00  1516.864  730.215  717.830   12.385       54.514 1311.009 1161.041  149.968        0.000  910.321  320.397  589.924
180.00  1642.096  720.639  711.976    8.663        5.707 1403.446 1252.181  151.265        0.000  839.749  429.377  410.372
181.00  1660.140  582.776  577.960    4.815       65.582 1314.427 1158.361  156.066        0.000 1077.007  554.539  522.467
182.00  1738.968  539.077  539.077    0.000        7.566 1564.479 1413.997  150.482        0.000 1044.027  381.825  662.202
183.00  1485.031  834.804  779.878   54.926       48.420 1400.948 1272.719  128.229        0.000  846.693  271.943  574.750
184.00  1593.470  619.492  582.760   36.732       41.417 1413.738 1234.933  178.805        0.000  858.857  393.186  465.670
185.00  1654.365  570.471  530.677   39.794       56.112 1396.478 1242.924  153.554        0.000  942.490  300.193  642.297
186.00  1466.171  671.213  642.832   28.381       47.384 1370.374 1179.330  191.044        0.000 1001.713  425.257  576.456
187.00  1544.180  626.638  626.638    0.000       79.157 1273.394 1086.036  187.357        0.000  976.976  241.682  735.293
188.00  1616.276  527.647  527.647    0.000      176.297 1221.078 1131.766   89.312        0.000 1020.804  438.927  581.876
189.00  1554.837  572.650  572.650    0.000       85.300 1372.500 1234.805  137.695        0.000 1033.685  342.216  691.469
190.00  1595.875  620.259  620.259    0.000      154.375 1295.240 1199.479   95.761        0.000 1102.645  512.315  590.330
191.00  1517.841  641.266  641.266    0.000      186.930 1209.282 1119.012   90.270        0.000 1017.388  302.807  714.582
192.00  1707.527  552.757  552.757    0.000      186.893 1153.113 1061.769   91.345        0.000 1018.590  294.463  724.127
193.00  1594.962  595.641  595.641    0.000       56.112 1284.299 1155.684  128.615        0.000 1013.774  311.654  702.120
194.00  1526.258  551.174  551.174    0.000       31.774 1271.661 1050.106  221.555        0.000  856.031  192.924  663.107
195.00  1595.610  689.978  689.978    0.000      140.023 1266.830 1142.584  124.245        0.000  871.720  211.824  659.896
196.00  1618.252  542.890  542.890    0.000      153.295 1320.780 1172.458  148.322        0.000 1263.088  240.275 1022.813
197.00  1684.717  615.339  615.339    0.000       89.962 1303.016 1104.497  198.519        0.000  799.837   99.528  700.309
198.00  1674.170  585.495  585.495    0.000      125.201 1370.679 1200.175  170.504        0.000  980.097  310.548  669.549
199.00  1573.649  568.934  568.934    0.000      159.565 1112.577 1014.308   98.268        0.000  818.440  159.848  658.591
200.00  1676.798  632.663  632.663    0.000      289.780 1086.634 1023.993   62.641        0.000  809.389  349.654  459.735
201.00  1744.727  469.581  469.581    0.000      241.621 1083.389 1041.452   41.936        0.000  759.825  350.455  409.370
202.00  1699.961  535.553  535.553    0.000      143.702 1210.316 1078.849  131.467        0.000  751.886  192.723  559.164
203.00  1818.641  473.769  473.769    0.000      268.386 1185.943 1109.773   76.171        0.000  879.964  309.945  570.019
204.00  1749.037  525.330  525.330    0.000       58.015 1376.257 1103.891  272.366        0.000  958.080   10.154  947.926
205.00  1829.888  430.267  430.267    0.000      143.529 1208.375 1150.794   57.581        0.000  889.011  488.391  400.620
206.00  1680.875  498.282  498.282    0.000       82.574 1271.494 1125.631  145.863        0.000  891.327  292.854  598.473
207.00  1630.800  614.239  614.239    0.000       67.093 1263.489 1115.599  147.890        0.000 1071.175  430.183  640.992
208.00  1574.097  663.915  640.665   23.250       15.045 1426.309 1245.690  180.618        0.000  740.220   89.575  650.645
209.00  1612.521  598.925  571.448   27.478       29.960 1337.422 1168.912  168.510        0.000 1000.398  169.399  831.000
210.00  1609.400  576.621  552.526   24.095       78.073 1385.162 1254.990  130.172        0.000  840.655  280.085  560.570
211.00  1425.591  619.743  600.086   19.657      146.682 1293.382 1144.269  149.113        0.000 1028.352  300.191  728.160
212.00  1666.875  504.676  500.026    4.650      156.974 1303.316 1129.696  173.620        0.000 1063.332  341.812  721.520
213.00  1666.604  493.767  493.767    0.000       81.533 1238.162 1110.111  128.051        0.000  780.233  238.868  541.366
214.00  1587.903  651.531  651.531    0.000      204.869 1347.939 1257.667   90.272        0.000 1039.206  569.818  469.388
215.00  1752.431  487.572  487.572    0.000      286.892 1145.525 1090.618   54.907        0.000 1021.518  559.064  462.454
216.00  1791.361  511.485  511.485    0.000      183.744 1113.398  985.131  128.268        0.000  825.377  220.973  604.404
217.00  1763.807  544.214  544.214    0.000      177.606 1126.715 1038.738   87.977        0.000  822.062  339.803  482.259
218.00  1869.878  578.393  578.393    0.000      267.130 1138.037 1049.244   88.793        0.000  981.196  359.105  622.091
219.00  1836.864  568.171  568.171    0.000      230.253 1246.163 1204.312   41.851        0.000  979.290  459.635  519.655
220.00  1814.911  531.077  531.077    0.000      214.139 1084.947  961.654  123.293        0.000  782.752  391.980  390.772
221.00  1668.622  631.462  631.462    0.000      366.792 1205.180 1036.533  168.647        0.000 1162.161  530.113  632.047
222.00  1737.894  514.826  514.826    0.000      210.377 1222.395 1056.334  166.060        0.000 1090.487  599.984  490.503
223.00  1584.329  591.559  591.559    0.000      263.331 1032.379  972.940   59.439        0.000 1003.723  541.373  462.350
224.00  1873.533  516.991  516.991    0.000      296.706 1100.218 1019.242   80.977        0.000 1080.126  481.152  598.975
225.00  1802.202  441.162  441.162    0.000      241.880  951.357  899.739   51.619        0.000  954.255  542.174  412.081
226.00  1572.398  626.609  626.609    0.000      163.764  966.181  884.565   81.616        0.000  827.585  394.393  433.192
227.00  1768.085  499.866  499.866    0.000       83.822 1204.386 1110.143   94.243        0.000  816.118   81.130  734.988
228.00  1785.956  540.917  540.917    0.000      169.686 1094.677 1059.917   34.760        0.000  865.287  241.079  624.208
229.00  1660.363  618.405  618.405    0.000      261.732 1018.617  947.239   71.378        0.000  633.856  100.532  533.323
230.00  1826.800  646.582  646.582    0.000      129.695 1185.893 1095.276   90.616        0.000  695.485  191.717  503.768
231.00  1810.256  539.787  532.458    7.329      253.943 1147.981  943.022  204.958        0.000  984.412  241.480  742.932
232.00  1817.776  543.570  543.570    0.000      283.955 1171.628  998.186  173.443        0.000 1025.936  131.598  894.338
233.00  1882.044  579.252  579.252    0.000      206.388 1238.819 1107.483  131.336        0.000  880.566  238.868  641.698
234.00  1763.863  651.771  651.771    0.000      262.516 1201.865 1083.707  118.158        0.000  947.930  170.002  777.928
235.00  1814.664  605.478  605.478    0.000      167.051 1208.551 1134.843   73.708        0.000  970.144  497.641  472.504
236.00  1783.129  520.904  520.904    0.000      119.186 1129.207 1071.061   58.146        0.000  791.788  440.531  351.257
237.00  1964.781  425.286  425.286    0.000      169.635 1135.184 1099.951   35.233        0.000  982.600  731.874  250.726
238.00  1717.820  611.732  611.732    0.000      199.900 1267.879 1258.800    9.079        0.000  843.672  240.275  603.396
239.00  1819.151  571.296  571.296    0.000      124.285 1292.559 1204.797   87.762        0.000  888.610  189.204  699.406
240.00  1684.283  699.403  699.403    0.000      155.338 1283.835 1151.153  132.682        0.000 1071.887  298.987  772.900
241.00  1601.463  688.552  688.552    0.000       11.414 1324.297 1144.962  179.335        0.000  608.328    0.000  608.328
242.00  1729.002  749.688  697.740   51.947       50.454 1433.727 1231.522  202.206        0.000  990.154  169.399  820.756
243.00  1583.892  863.654  798.934   64.720        0.000 1254.218  980.027  274.191        0.000  830.306  191.114  639.192
244.00  1645.827  630.942  599.180   31.762        3.805 1346.829 1141.121  205.708        0.000  750.885  140.546  610.339
245.00  1733.950  624.745  624.745    0.000       19.023 1175.274 1031.391  143.883        0.000  509.202   19.906  489.297
246.00  1647.602  752.725  752.725    0.000       76.265 1199.050  968.573  230.477        0.000  979.699   30.060  949.639
247.00  1727.105  640.790  640.790    0.000       81.021 1127.023  967.970  159.054        0.000  779.938  199.458  580.479
248.00  1738.107  666.636  666.636    0.000      154.340 1105.742 1002.981  102.761        0.000  881.971  271.739  610.231
249.00  1608.472  706.366  669.667   36.700       20.407 1280.620 1018.119  262.501        0.000  918.468  171.611  746.857
250.00  1735.740  631.088  631.088    0.000      105.875 1184.177 1084.829   99.348        0.000  962.905  310.146  652.759
251.00  1866.506  584.820  584.820    0.000      115.732 1145.828 1032.214  113.614        0.000  788.682  378.609  410.073
252.00  1696.134  657.082  657.082    0.000       70.815 1066.800 1035.716   31.084        0.000  731.380  340.004  391.376
253.00  1703.525  620.742  620.742    0.000      122.954 1147.472 1090.537   56.936        0.000  813.413  472.005  341.409
254.00  1616.066  713.288  713.288    0.000      151.060 1182.794 1086.603   96.190        0.000  840.760  410.679  430.081
255.00  1676.708  707.762  707.762    0.000      124.587 1195.711 1123.603   72.108        0.000  871.615  200.263  671.352
256.00  1688.010  665.603  665.603    0.000       83.871 1123.421 1019.057  104.364        0.000 1024.529  360.813  663.715
257.00  1639.982  634.526  634.526    0.000       33.288 1245.468  992.350  253.118        0.000  979.590  129.387  850.203
258.00  1581.895  675.737  675.737    0.000       90.268 1340.280 1276.905   63.375        0.000 1123.249  330.655  792.594
259.00  1553.625  704.589  704.589    0.000      140.076 1284.001 1155.213  128.788        0.000 1146.483  441.744  704.739
260.00  1651.879  690.693  690.693    0.000      134.804 1239.075 1125.159  113.916        0.000  944.713  213.231  731.481
261.00  1626.515  721.109  721.109    0.000       74.967 1350.516 1158.098  192.417        0.000 1183.567  431.892  751.676
262.00  1708.372  673.774  673.774    0.000      189.317 1109.672 1026.669   83.003        0.000  914.649  362.122  552.527
263.00  1624.621  747.733  747.733    0.000       79.804 1179.973 1115.210   64.763        0.000  992.260  571.932  420.328
264.00  1581.203  698.159  698.159    0.000      138.380 1113.088 1091.126   21.962        0.000 1043.726  742.835  300.891
265.00  1652.448  645.123  645.123    0.000       13.316 1256.290 1160.660   95.629        0.000  893.441  522.573  370.868
266.00  1617.890  640.528  640.528    0.000       43.363 1213.857 1115.425   98.432        0.000 1075.696  384.037  691.659
267.00  1485.477  719.410  719.410    0.000       42.841 1282.182 1199.916   82.266        0.000 1065.849  573.242  492.607
268.00  1508.929  791.851  791.851    0.000        3.718 1498.291 1385.804  112.486        0.000 1118.725  655.776  462.949
269.00  1655.528  613.461  613.461    0.000       50.971 1308.337 1246.995   61.342        0.000 1104.256  730.476  373.780
270.00  1546.705  690.212  690.212    0.000       44.612 1159.392 1085.165   74.227        0.000 1007.236  575.150  432.087
271.00  1616.460  652.382  652.382    0.000       34.241 1112.539 1041.553   70.985        0.000  744.048  522.975  221.073
272.00  1586.383  644.989  644.989    0.000       61.819 1195.483 1153.286   42.196        0.000 1053.980  574.540  479.440
273.00  1518.804  719.502  719.502    0.000       83.780 1180.271 1136.346   43.925        0.000  962.498  713.176  249.322
274.00  1552.923  726.030  726.030    0.000       92.386 1290.254 1186.417  103.837        0.000  976.070  415.001  561.069
275.00  1607.567  663.375  663.375    0.000        7.479 1278.185 1092.383  185.802        0.000  995.369  273.351  722.018
276.00  1630.493  623.268  623.268    0.000       41.416 1186.428 1101.041   85.387        0.000  740.932  281.293  459.639
277.00  1524.069  658.379  658.379    0.000        7.522 1190.431 1025.409  165.023        0.000  992.764  413.393  579.371
278.00  1483.978  758.704  758.704    0.000       74.570 1168.033 1054.077  113.956        0.000  925.503  554.441  371.062
279.00  1645.855  642.465  642.465    0.000       20.447 1238.152 1080.098  158.054        0.000  907.002  304.616  602.386
280.00  1539.303  646.958  646.958    0.000       48.243 1198.248 1046.255  151.993        0.000  917.757  354.882  562.875
281.00  1503.102  793.854  793.656    0.197        9.339 1263.061 1051.526  211.535        0.000  794.311  212.226  582.084
282.00  1489.117  694.949  694.949    0.000       83.433 1177.848 1068.133  109.715        0.000  956.268  505.482  450.785
283.00  1613.018  752.858  752.070    0.788        0.000 1172.279  934.287  237.992        0.000  814.819  323.115  491.705
284.00  1479.090  749.165  749.165    0.000       96.659 1199.421 1084.984  114.437        0.000 1048.249  646.727  401.522
285.00  1537.993  681.107  681.107    0.000       56.895 1107.337 1011.059   96.277        0.000  758.020  494.926  263.094
286.00  1444.326  696.496  696.496    0.000      104.403  942.927  880.241   62.686        0.000  845.883  504.376  341.507
287.00  1415.821  777.136  777.136    0.000        0.000 1099.868  988.281  111.587        0.000  748.974  375.694  373.281
288.00  1543.602  764.175  764.175    0.000      148.459 1068.689  974.745   93.945        0.000  920.081  568.416  351.664
289.00  1386.374  826.946  826.946    0.000       18.632 1270.589 1037.177  233.412        0.000 1160.152  546.701  613.451
290.00  1478.000  789.096  789.096    0.000       90.267 1093.033  975.571  117.463        0.000  928.522  496.836  431.685
291.00  1544.280  766.334  760.817    5.517        7.566 1363.928 1053.823  310.105        0.000 1079.925  505.884  574.041
292.00  1460.704  719.141  699.397   19.743       39.166 1244.990 1048.288  196.702        0.000 1136.824  626.222  510.602
293.00  1366.117  764.459  756.337    8.122        0.000 1129.774  890.143  239.632        0.000  998.594  365.540  633.054
294.00  1474.405  735.189  735.189    0.000       14.828 1117.408  952.306  165.102        0.000 1010.760  486.984  523.776
295.00  1433.506  770.078  770.078    0.000       53.519 1188.519 1064.279  124.240        0.000  988.335  396.001  592.333
296.00  1573.941  730.363  724.000    6.363        0.000 1307.460 1106.908  200.552        0.000 1010.055  475.825  534.230
297.00  1577.191  673.741  673.741    0.000      139.897 1127.184 1033.459   93.725        0.000  967.529  527.600  439.930
298.00  1438.381  754.170  754.170    0.000       41.069 1228.780 1063.943  164.837        0.000 1068.865  516.843  552.022
299.00  1460.243  637.490  637.490    0.000       41.505 1078.596 1020.450   58.146        0.000  864.789  624.112  240.677
300.00  1512.227  679.398  679.398    0.000        0.000 1220.666 1041.592  179.074        0.000  895.251  496.736  398.515
301.00  1531.432  617.270  617.270    0.000        7.609 1057.803 1002.810   54.993        0.000  876.350  607.021  269.329
302.00  1421.812  766.058  766.058    0.000       24.470 1064.983  975.272   89.711        0.000  774.610  454.914  319.697
303.00  1341.779  773.660  773.660    0.000        7.609 1080.112 1016.778   63.334        0.000  667.341  435.813  231.529
304.00  1453.069  770.076  770.076    0.000        1.902 1141.887 1047.897   93.989        0.000  788.786  507.493  281.293
305.00  1465.998  727.905  727.905    0.000       12.970 1095.715  979.681  116.034        0.000  840.158  345.232  494.926
306.00  1393.234  730.163  730.163    0.000        5.707 1150.663  960.656  190.008        0.000 1053.087  456.925  596.163
307.00  1457.477  734.026  734.026    0.000        9.294 1084.601  998.873   85.727        0.000  840.055  365.339  474.716
308.00  1521.468  693.597  668.865   24.732       50.449 1160.244 1001.327  158.916        0.000 1010.052  507.191  502.861
309.00  1504.843  666.723  666.723    0.000       57.365 1087.147  989.095   98.052        0.000 1179.856  849.506  330.349
310.00  1595.871  588.872  588.872    0.000       44.399 1041.395  979.656   61.739        0.000 1068.967  728.463  340.505
311.00  1568.256  634.025  634.025    0.000       77.986 1123.108 1046.456   76.653        0.000 1026.636  455.211  571.425
312.00  1570.055  655.601  655.601    0.000       81.831 1141.271 1077.545   63.727        0.000 1057.103  597.265  459.838
313.00  1497.338  731.450  731.450    0.000       50.276 1138.971 1082.334   56.637        0.000  772.793  503.666  269.127
314.00  1522.889  688.808  688.808    0.000       63.200 1091.161 1035.562   55.598        0.000  992.053  592.436  399.617
315.00  1514.954  620.283  620.283    0.000        9.511 1093.725 1046.080   47.644        0.000  733.589  492.711  240.878
316.00  1452.020  789.748  789.748    0.000       87.973 1158.444 1080.494   77.950        0.000 1241.781  847.894  393.887
317.00  1412.272  708.691  708.691    0.000       18.764 1149.789 1038.425  111.365        0.000 1117.125  744.146  372.979
318.00  1525.979  684.763  684.763    0.000       31.950 1159.734 1058.617  101.118        0.000 1103.953  652.359  451.594
319.00  1589.730  667.734  667.734    0.000      112.923 1194.187 1089.266  104.921        0.000 1083.543  642.406  441.137
320.00  1527.052  657.244  657.244    0.000       39.170 1107.638  949.066  158.572        0.000 1125.365  642.608  482.757
321.00  1553.043  638.061  635.894    2.167        9.468 1250.400 1101.767  148.634        0.000 1215.746  522.169  693.578
322.00  1498.496  667.715  667.715    0.000      125.725 1119.873  978.371  141.502        0.000  955.264  602.895  352.369
323.00  1428.814  754.399  754.399    0.000      115.089  960.903  924.500   36.403        0.000  813.313  593.747  219.565
324.00  1532.596  765.686  765.686    0.000       58.020 1120.828 1048.195   72.634        0.000  852.824  543.281  309.543
325.00  1475.358  805.705  805.705    0.000       42.370 1109.332  961.297  148.034        0.000  961.599  632.151  329.448
326.00  1473.656  708.856  708.856    0.000       51.103 1110.107 1028.394   81.713        0.000  851.013  661.508  189.506
327.00  1366.263  821.391  821.391    0.000      117.597 1036.607  947.588   89.019        0.000  871.423  651.455  219.967
328.00  1608.452  665.148  665.148    0.000      173.282 1026.538  977.510   49.028        0.000 1001.815  433.097  568.718
329.00  1581.583  629.406  629.406    0.000      129.703 1175.607 1075.260  100.346        0.000  872.024  541.771  330.253
330.00  1520.048  684.611  684.611    0.000      160.348 1079.362  898.822  180.540        0.000  863.776  331.958  531.818
331.00  1420.360  750.350  716.430   33.920        7.263 1269.423 1002.367  267.056        0.000 1002.115  381.924  620.191
332.00  1474.793  742.757  738.028    4.729       92.175 1237.254  947.896  289.358        0.000 1253.749  551.223  702.526
333.00  1468.536  708.074  708.074    0.000       92.344 1124.110  983.944  140.166        0.000 1120.845  781.344  339.501
334.00  1471.583  753.856  753.856    0.000       81.799 1107.088 1000.388  106.700        0.000  890.324  590.131  300.193
335.00  1552.221  682.455  682.455    0.000      104.923 1083.894  936.518  147.376        0.000 1143.155  691.869  451.286
336.00  1493.568  735.463  735.463    0.000       92.901 1119.599  966.821  152.778        0.000 1086.347  654.163  432.183
337.00  1434.806  797.860  797.860    0.000      132.632 1155.626 1029.902  125.724        0.000 1178.948  796.623  382.325
338.00  1438.127  738.649  738.649    0.000      111.840 1181.348 1060.213  121.135        0.000 1109.984  649.949  460.036
339.00  1370.447  793.319  793.319    0.000      153.216 1096.615  976.302  120.313        0.000 1194.030  781.646  412.384
340.00  1383.821  714.767  714.767    0.000       52.179 1121.514 1079.145   42.369        0.000 1025.737  846.085  179.652
341.00  1327.207  835.749  834.172    1.576       70.772 1116.627 1007.122  109.504        0.000 1059.015  609.834  449.180
342.00  1375.351  727.978  727.978    0.000      122.782 1017.840  914.474  103.366        0.000 1004.021  642.507  361.514
343.00  1417.302  738.356  738.356    0.000       57.624 1161.059 1048.099  112.960        0.000  953.648  452.497  501.151
344.00  1377.109  850.138  850.138    0.000      148.667 1129.859  993.199  136.659        0.000 1063.131  581.884  481.247
345.00  1293.404  910.961  910.961    0.000       17.121 1181.176 1026.230  154.947        0.000 1038.205  473.308  564.897
346.00  1413.616  836.334  836.334    0.000       66.062 1228.776 1077.158  151.618        0.000  960.393  475.621  484.772
347.00  1397.367  789.572  789.572    0.000       79.378 1155.843 1060.730   95.113        0.000  989.649  586.509  403.139
348.00  1432.424  815.980  815.980    0.000       46.866 1258.135 1068.511  189.624        0.000  919.074  413.391  505.683
349.00  1443.325  784.171  784.171    0.000       64.678 1184.717 1103.183   81.534        0.000 1006.837  603.700  403.137
350.00  1400.571  814.710  814.710    0.000       54.819 1083.472  947.202  136.270        0.000  756.309  363.324  392.985
351.00  1360.436  863.518  863.518    0.000       20.534 1235.311 1121.610  113.701        0.000  976.782  583.596  393.186
352.00  1487.470  781.024  781.024    0.000       34.241 1269.121 1144.180  124.941        0.000  975.878  522.170  453.708
353.00  1360.100  867.813  867.813    0.000        0.000 1191.857 1054.726  137.131        0.000 1020.411  460.541  559.870
354.00  1463.208  828.030  828.030    0.000       48.329 1203.906 1104.388   99.519        0.000 1041.919  501.357  540.562
355.00  1318.228  855.941  855.941    0.000       19.023 1144.692  979.584  165.108        0.000  809.694  333.869  475.825
356.00  1415.815  806.293  806.293    0.000        5.576 1282.196 1202.823   79.373        0.000  865.480  564.489  300.991
357.00  1412.113  979.544  979.544    0.000       25.508 1268.726 1228.691   40.035        0.000  626.521  424.349  202.172
358.00  1447.542  831.561  831.561    0.000       47.557 1272.532 1157.575  114.956        0.000  719.314  445.562  273.753
359.00  1470.030  797.293  797.293    0.000       20.925 1318.705 1187.144  131.561        0.000  835.833  364.532  471.301
360.00  1423.208  890.021  886.671    3.350       35.752 1311.998 1089.181  222.816        0.000  744.139  241.780  502.360
361.00  1511.777  814.734  814.734    0.000       22.828 1302.185 1094.883  207.302        0.000  718.811  232.431  486.380
362.00  1715.900  684.828  684.828    0.000       81.315 1366.042 1303.057   62.985        0.000  939.071  516.235  422.836
363.00  1553.799  773.538  773.341    0.197        0.000 1462.629 1132.373  330.255        0.000 1106.765  181.661  925.104
364.00  1426.708  923.285  923.285    0.000        7.435 1410.830 1227.435  183.395        0.000 1034.986  322.207  712.779
365.00  1691.262  706.195  706.195    0.000       52.919 1134.222 1053.160   81.062        0.000  765.458  373.580  391.879
366.00  1556.357  740.236  740.236    0.000        0.000 1155.022 1081.484   73.538        0.000  605.708  292.951  312.757
367.00  1563.108  788.194  788.194    0.000       43.753 1236.614 1121.309  115.305        0.000 1027.249  586.108  441.141
368.00  1559.279  787.792  764.745   23.047        1.902 1198.354 1013.359  184.995        0.000 1015.084  332.966  682.119
369.00  1434.642  849.536  844.611    4.926        0.000 1158.265  998.995  159.270        0.000  876.144  262.086  614.058
370.00  1437.818  769.644  769.644    0.000       22.828 1238.513 1170.766   67.747        0.000  967.128  676.083  291.044
371.00  1468.638  857.679  857.679    0.000       38.046 1162.844 1046.205  116.639        0.000 1114.308  552.228  562.081
372.00  1547.172  778.539  778.539    0.000       45.394 1136.738 1018.107  118.631        0.000  890.723  440.636  450.087
373.00  1360.397  864.269  864.269    0.000       12.969 1133.021 1076.429   56.592        0.000  733.187  453.403  279.784
374.00  1501.997  810.484  810.484    0.000        1.859 1199.756 1121.548   78.207        0.000  933.744  433.496  500.248
375.00  1525.987  818.742  818.742    0.000       11.327 1194.333 1029.109  165.224        0.000 1154.808  612.242  542.566
376.00  1427.398  849.627  842.482    7.146        0.000 1280.131 1066.089  214.043        0.000  930.228  310.345  619.883
377.00  1536.584  862.746  854.245    8.501        0.000 1338.976 1151.785  187.191        0.000  983.211  531.116  452.095
378.00  1338.336  807.223  807.223    0.000       40.981 1321.206 1279.441   41.764        0.000  832.411  552.728  279.683
379.00  1455.052  812.281  812.281    0.000        7.566 1326.950 1306.976   19.974        0.000 1039.810  800.642  239.169
380.00  1336.783  783.753  783.753    0.000        1.816 1349.011 1307.247   41.764        0.000  979.493  460.943  518.550
381.00  1305.507  900.582  900.582    0.000       20.882 1395.869 1372.263   23.606        0.000  853.422  553.433  299.988
382.00  1470.230  744.966  744.966    0.000       18.675 1411.820 1343.860   67.960        0.000  844.166  483.057  361.110
383.00  1338.757  926.779  926.779    0.000        0.000 1292.188 1228.633   63.554        0.000  921.782  592.236  329.546
384.00  1427.318  764.565  764.565    0.000       13.229 1368.882 1230.245  138.638        0.000  994.265  381.922  612.342
385.00  1516.692  739.168  739.168    0.000        0.000 1382.421 1273.913  108.508        0.000 1024.123  501.960  522.163
386.00  1469.211  679.070  664.919   14.151        9.511 1318.473 1147.155  171.318        0.000  819.944  349.552  470.391
387.00  1447.292  733.563  733.563    0.000       13.316 1312.183 1149.025  163.158        0.000  839.552  253.746  585.806
388.00  1454.417  649.832  644.118    5.714        0.000 1254.146 1090.474  163.672        0.000 1122.252  455.316  666.936
389.00  1426.012  862.003  862.003    0.000       24.165 1310.397 1152.946  157.451        0.000  864.783  332.464  532.319
390.00  1451.559  792.992  792.992    0.000       50.536 1163.279 1091.730   71.549        0.000  918.773  513.625  405.148
391.00  1293.065  872.331  866.036    6.295        0.000 1209.030 1056.548  152.482        0.000  785.167  332.263  452.903
392.00  1376.808  798.543  798.543    0.000       62.254 1191.813 1101.332   90.481        0.000  868.402  445.966  422.436
393.00  1365.423  836.154  836.154    0.000       22.349 1274.554 1208.539   66.015        0.000  910.520  470.089  440.431
394.00  1470.625  804.588  804.588    0.000        9.511 1437.173 1325.847  111.326        0.000 1062.136  577.967  484.169
395.00  1388.447  857.543  857.543    0.000       30.350 1232.199 1151.442   80.756        0.000 1121.650  611.143  510.507
396.00  1340.969  847.255  847.255    0.000        0.000 1090.359 1020.406   69.953        0.000  834.327  492.514  341.814
397.00  1389.601  847.187  847.187    0.000       16.729 1227.046 1168.295   58.752        0.000  966.219  583.695  382.524
398.00  1366.413  927.815  925.057    2.759       12.711 1180.624 1153.386   27.237        0.000  613.757  414.298  199.459
399.00  1292.342  948.299  948.299    0.000        3.805 1252.091 1167.615   84.475        0.000  913.447  432.395  481.052
400.00  1384.706  886.788  886.788    0.000        0.000 1157.714 1086.379   71.336        0.000  759.127  355.386  403.741
401.00  1374.277  913.120  913.120    0.000       31.429 1238.130 1165.496   72.634        0.000  948.031  515.837  432.193
402.00  1322.451  978.369  978.369    0.000        5.707 1314.436 1184.777  129.659        0.000  812.009  441.543  370.466
403.00  1231.971  955.810  955.810    0.000       20.795 1160.343 1098.518   61.824        0.000  757.117  493.921  263.196
404.00  1251.838  972.503  972.503    0.000       26.110 1166.790 1068.606   98.184        0.000  839.555  454.914  384.641
405.00  1370.039  892.936  892.936    0.000        3.718 1265.572 1176.080   89.492        0.000  921.688  422.241  499.447
406.00  1403.474  825.652  825.652    0.000        0.000 1255.162 1155.032  100.130        0.000  749.075  449.485  299.590
407.00  1411.359  817.479  817.479    0.000        5.534 1364.574 1291.120   73.454        0.000  811.103  611.444  199.659
408.00  1377.551  817.000  817.000    0.000        0.000 1374.970 1209.704  165.266        0.000 1073.085  461.650  611.435
409.00  1349.878  834.431  834.431    0.000       20.404 1397.715 1309.221   88.493        0.000 1053.281  592.041  461.240
410.00  1299.814  893.094  893.094    0.000       33.720 1138.392 1052.485   85.906        0.000  900.378  560.575  339.803
411.00  1260.557  854.678  854.678    0.000        9.294 1175.265 1122.606   52.659        0.000  840.460  580.681  259.779
412.00  1381.228  848.161  848.161    0.000       27.882 1379.226 1253.246  125.981        0.000 1053.687  623.508  430.178
413.00  1392.381  809.008  809.008    0.000       24.208 1385.570 1266.991  118.579        0.000 1084.642  673.066  411.576
414.00  1363.504  987.794  987.794    0.000       27.929 1285.273 1183.249  102.024        0.000  817.231  576.152  241.079
415.00  1358.423  877.580  877.580    0.000        7.349 1378.049 1320.466   57.583        0.000  825.572  495.323  330.249
416.00  1381.035  820.748  820.748    0.000       27.668 1366.647 1318.357   48.290        0.000  859.053  667.740  191.314
417.00  1480.379  754.603  754.603    0.000       29.698 1281.688 1226.740   54.948        0.000  732.279  362.721  369.558
418.00  1404.072  838.668  838.668    0.000       13.012 1319.861 1271.742   48.118        0.000  854.224  523.573  330.651
419.00  1448.264  789.156  789.156    0.000        0.000 1238.487 1187.125   51.363        0.000  742.327  462.144  280.183
420.00  1377.682  842.326  842.326    0.000       18.764 1318.347 1294.741   23.606        0.000  856.935  535.838  321.097
421.00  1383.665  918.271  918.271    0.000       18.762 1245.242 1187.314   57.928        0.000 1053.787  689.961  363.826
422.00  1559.871  869.445  869.445    0.000        0.000 1353.068 1210.317  142.751        0.000  890.319  425.354  464.965
423.00  1463.088  857.733  857.733    0.000       22.349 1274.499 1208.570   65.929        0.000  856.836  403.437  453.399
424.00  1444.926  877.242  877.242    0.000        1.859 1388.856 1355.956   32.900        0.000  845.980  525.785  320.195
425.00  1365.832  911.572  911.572    0.000       20.490 1254.792 1222.931   31.861        0.000  778.023  476.225  301.798
426.00  1331.093  922.010  922.010    0.000       16.860 1344.021 1300.182   43.839        0.000  950.637  657.384  293.253
427.00  1526.238  919.961  919.961    0.000        0.000 1368.926 1277.488   91.438        0.000 1103.245  583.693  519.552
428.00  1549.550  910.109  910.109    0.000       27.882 1414.168 1320.308   93.860        0.000 1032.878  486.582  546.296
429.00  1426.498  912.860  912.860    0.000        0.000 1273.666 1197.401   76.265        0.000 1068.470  609.032  459.438
430.00  1508.865  822.956  822.956    0.000       33.459 1388.156 1219.163  168.993        0.000 1090.977  425.455  665.522
431.00  1427.197  865.290  865.290    0.000        7.479 1269.203 1202.970   66.233        0.000  943.204  560.574  382.630
432.00  1471.940  894.960  894.960    0.000       24.165 1274.517 1172.617  101.900        0.000  975.873  511.914  463.959
433.00  1359.418 1003.279  997.049    6.229        1.902 1408.506 1238.257  170.249        0.000 1103.252  529.912  573.340
434.00  1431.995  914.965  914.965    0.000       58.667 1337.003 1265.969   71.034        0.000 1220.577  753.498  467.078
435.00  1400.717  929.280  929.280    0.000       50.536 1305.556 1244.985   60.571        0.000 1087.266  753.093  334.173
436.00  1286.022  969.109  969.109    0.000       44.612 1287.345 1227.294   60.052        0.000  851.305  521.458  329.847
437.00  1407.914  973.266  973.266    0.000       53.906 1201.352 1127.036   74.316        0.000  987.931  586.103  401.828
438.00  1368.890  877.485  869.423    8.062        5.707 1158.569  908.201  250.368        0.000  698.202   90.579  607.623
439.00  1413.495  928.875  928.875    0.000       11.414 1193.764 1003.967  189.797        0.000 1031.068  434.402  596.666
440.00  1415.138  852.962  843.695    9.267        9.511 1303.187 1067.000  236.187        0.000  890.622  292.951  597.671
441.00  1301.963  987.516  987.516    0.000       11.414 1441.927 1211.793  230.134        0.000  787.678  171.709  615.969
442.00  1330.262  958.318  958.318    0.000        0.000 1257.059 1100.034  157.026        0.000  787.177  131.598  655.579
443.00  1331.321  918.263  906.101   12.162        0.000 1250.441 1000.721  249.720        0.000  708.257  101.035  607.222
444.00  1311.572  952.724  942.830    9.894       42.840 1315.665 1108.802  206.863        0.000  978.380  282.999  695.381
445.00  1330.466  954.559  942.833   11.726        0.000 1294.498 1030.774  263.724        0.000  865.085  252.638  612.448
446.00  1354.650  948.019  948.019    0.000       31.600 1322.980 1116.977  206.003        0.000  977.682  362.621  615.060
447.00  1398.407  990.450  973.087   17.363       54.514 1360.722 1105.605  255.118        0.000  987.130  363.325  623.805
448.00  1405.775  999.108  999.108    0.000       14.914 1430.358 1282.497  147.861        0.000  973.958  423.440  550.517
449.00  1361.092  992.506  992.506    0.000       26.023 1323.979 1090.298  233.681        0.000  801.751  100.934  700.817
450.00  1275.412 1051.471 1051.471    0.000        0.000 1312.700 1143.050  169.651        0.000  726.353  172.112  554.241
451.00  1415.745  915.533  915.533    0.000        5.707 1420.827 1194.972  225.855        0.000  910.228  232.733  677.495
452.00  1301.696 1014.088 1004.744    9.344       20.925 1342.960 1084.123  258.837        0.000  897.760  262.691  635.068
453.00  1269.532 1012.852 1012.852    0.000       31.907 1360.519 1209.978  150.541        0.000  833.420  393.285  440.136
454.00  1260.177  927.653  927.653    0.000       34.241 1287.145 1241.144   46.001        0.000  822.161  261.787  560.374
455.00  1236.360 1032.075 1032.075    0.000       39.948 1332.368 1260.861   71.507        0.000 1006.840  242.082  764.758
456.00  1184.558 1094.934 1085.866    9.068       11.414 1442.660 1330.857  111.804        0.000  850.812  242.082  608.730
457.00  1264.345 1052.290 1047.955    4.335        0.000 1372.064 1139.810  232.254        0.000  982.813  191.916  790.897
458.00  1253.558  977.983  977.983    0.000        1.902 1381.999 1243.477  138.522        0.000 1006.238  485.374  520.864
459.00  1156.540 1078.254 1062.272   15.982        7.609 1376.648 1279.631   97.018        0.000 1047.154  563.990  483.164
460.00  1113.514 1099.885 1099.885    0.000       13.316 1338.083 1290.698   47.385        0.000  934.054  573.339  360.714
461.00  1141.893 1042.145 1028.703   13.442        0.000 1374.698 1227.096  147.602        0.000  914.652  395.497  519.154
462.00  1274.030  951.050  947.306    3.744       20.925 1384.903 1247.678  137.225        0.000  934.255  533.729  400.525
463.00  1245.403 1031.916 1006.116   25.800        0.000 1275.004 1126.581  148.423        0.000  884.391  342.917  541.473
464.00  1217.625 1053.918 1037.036   16.881        0.000 1327.143 1161.729  165.414        0.000  843.674  361.918  481.756
465.00  1172.584 1035.196 1026.132    9.064        0.000 1306.134 1202.805  103.330        0.000  782.953  351.162  431.791
466.00  1261.765 1025.050 1025.050    0.000        0.000 1420.547 1268.671  151.877        0.000  892.828  461.846  430.983
467.00  1198.552 1075.846 1075.846    0.000        0.000 1331.899 1204.272  127.627        0.000  765.057  272.544  492.514
468.00  1177.046 1028.699 1028.699    0.000        0.000 1300.210 1243.314   56.896        0.000  652.159  412.085  240.074
469.00  1287.058  947.187  947.187    0.000        5.534 1424.160 1326.796   97.364        0.000  834.325  393.184  441.141
470.00  1254.932  954.513  954.118    0.394        7.436 1346.252 1277.424   68.829        0.000  893.640  424.048  469.592
471.00  1413.777  875.369  875.369    0.000        0.000 1405.177 1231.635  173.542        0.000  884.592  373.178  511.414
472.00  1294.346  918.422  910.540    7.882        0.000 1386.286 1233.108  153.178        0.000  857.446  363.927  493.519
473.00  1262.017  962.642  962.642    0.000        0.000 1368.863 1285.162   83.701        0.000  852.923  412.385  440.538
474.00  1286.165  915.235  915.235    0.000        0.000 1482.241 1319.387  162.854        0.000  975.567  434.602  540.965
475.00  1230.616  899.124  896.743    2.382        0.000 1383.582 1184.590  198.992        0.000 1015.176  423.746  591.429
476.00  1244.011  952.374  952.374    0.000        0.000 1395.004 1214.511  180.493        0.000  913.241  352.370  560.871
477.00  1357.272  905.694  905.694    0.000        0.000 1347.527 1260.281   87.246        0.000  732.481  492.207  240.273
478.00  1436.596  931.054  931.054    0.000        0.000 1447.276 1305.039  142.238        0.000  766.262  282.298  483.965
479.00  1346.268  900.457  882.946   17.511        0.000 1470.024 1215.427  254.596        0.000 1079.926  331.157  748.769
480.00  1369.763  874.818  858.569   16.249        5.576 1360.707 1187.901  172.805        0.000  964.811  403.536  561.275
481.00  1296.196  919.727  919.727    0.000        0.000 1242.621 1078.335  164.286        0.000  996.886  445.763  551.123
482.00  1380.299  867.660  860.628    7.032        9.511 1409.020 1192.943  216.077        0.000 1170.405  557.456  612.950
483.00  1378.258  945.923  938.180    7.744        0.000 1257.661 1060.169  197.491        0.000  856.038  312.956  543.081
484.00  1335.073  921.585  897.307   24.278        0.000 1355.147 1085.330  269.817        0.000 1007.440  313.964  693.476
485.00  1258.811  900.451  848.367   52.084        0.000 1228.697  951.826  276.871        0.000  993.669  282.495  711.174
486.00  1225.581  941.142  887.144   53.998        0.000 1271.886  995.363  276.523        0.000 1114.510  384.236  730.274
487.00  1255.066  974.368  941.830   32.538        0.000 1288.189 1043.486  244.702        0.000 1064.243  455.211  609.032
488.00  1327.863  896.483  835.647   60.835        0.000 1187.541  973.664  213.877        0.000  897.157  344.123  553.034
489.00  1337.839  969.773  951.762   18.011        0.000 1226.319 1029.692  196.627        0.000 1123.455  464.056  659.399
490.00  1413.226  793.492  786.184    7.308        0.000 1310.494 1119.577  190.917        0.000  904.292  465.164  439.128
491.00  1308.716  866.262  841.624   24.638        0.000 1223.682 1014.517  209.165        0.000  893.237  302.804  590.433
492.00  1256.098  876.027  852.263   23.763        0.000 1272.233 1030.904  241.328        0.000  916.059  375.391  540.668
493.00  1348.427  848.529  831.800   16.729        0.000 1271.885 1010.669  261.216        0.000  982.207  353.170  629.038
494.00  1272.343  785.281  767.848   17.433        0.000 1316.117 1062.940  253.178        0.000 1112.901  443.046  669.855
495.00  1293.723  869.453  860.628    8.825        0.000 1281.650 1067.691  213.959        0.000 1025.936  362.216  663.720
496.00  1396.927  838.060  806.466   31.594        0.000 1098.434  874.828  223.606        0.000  862.373  241.277  621.095
497.00  1313.514  887.502  863.931   23.571        0.000 1339.766 1106.608  233.158        0.000  956.070  415.302  540.768
498.00  1411.990  846.895  802.017   44.878        0.000 1379.538 1104.614  274.924        0.000 1158.043  594.251  563.792
499.00  1315.000  821.678  759.369   62.309        0.000 1236.815  959.260  277.555        0.000 1074.696  424.449  650.247
500.00  1243.774  871.122  790.945   80.177        0.000 1241.844  953.607  288.237        0.000  966.828  192.722  774.106
501.00  1350.434  803.013  717.947   85.066        0.000 1329.081 1018.752  310.329        0.000  986.227  252.436  733.791
502.00  1224.895  921.458  852.837   68.621        0.000 1283.253 1023.724  259.529        0.000 1054.992  383.430  671.562
503.00  1282.460  825.545  760.984   64.561        0.000 1241.922  947.849  294.073        0.000  994.873  241.376  753.497
504.00  1208.858  908.217  838.214   70.003        0.000 1309.188 1039.715  269.474        0.000 1137.730  374.081  763.649
505.00  1213.194  912.304  836.628   75.676        0.000 1315.545 1087.059  228.486        0.000 1106.870  435.711  671.159
506.00  1197.733  929.153  853.853   75.300        0.000 1120.393  900.033  220.361        0.000  942.296  342.715  599.581
507.00  1263.153  916.785  877.255   39.530        0.000 1094.109  933.495  160.614        0.000  855.034  373.880  481.153
508.00  1243.787  904.587  865.342   39.245        0.000 1232.012  949.573  282.439        0.000 1033.977  363.625  670.352
509.00  1276.959  863.374  829.011   34.364        0.000 1112.352  884.252  228.100        0.000  880.969  363.322  517.646
510.00  1305.760  804.930  777.810   27.120        0.000 1207.857  947.978  259.879        0.000 1174.125  505.678  668.447
511.00  1315.700  875.125  840.935   34.190        0.000 1275.295 1078.802  196.493        0.000  964.813  455.111  509.702
512.00  1328.757  852.480  839.129   13.351        0.000 1082.436  881.271  201.165        0.000  776.218  304.415  471.803
513.00  1534.479  775.176  747.037   28.138        0.000 1323.727 1122.473  201.254        0.000 1155.531  444.658  710.872
514.00  1295.031  924.916  898.624   26.292        0.000 1190.174  925.761  264.413        0.000  865.588  253.142  612.446
515.00  1294.332  904.658  863.602   41.057        1.902 1140.720  898.609  242.110        0.000  894.041  261.987  632.054
516.00  1345.744  846.588  819.021   27.568       13.316 1083.652  859.140  224.513        0.000  834.526  311.551  522.975
517.00  1320.696  857.000  839.771   17.229        0.000 1154.506  961.553  192.953        0.000  925.708  302.903  622.805
518.00  1287.583  874.395  867.499    6.896        0.000 1234.488 1013.694  220.795        0.000  930.434  252.738  677.696
519.00  1425.343  891.633  890.717    0.916        0.000 1415.158 1245.724  169.434        0.000 1021.414  433.394  588.020
520.00  1322.875  880.772  880.772    0.000       28.013 1249.404 1133.753  115.651        0.000 1043.329  544.886  498.444
521.00  1387.884  865.935  864.469    1.466       24.599 1257.088  984.985  272.103        0.000  952.245  171.508  780.737
522.00  1445.583  823.420  823.420    0.000        0.000 1285.244 1091.602  193.643        0.000 1021.617  272.443  749.174
523.00  1329.925  950.472  942.017    8.455       26.023 1219.859  987.136  232.723        0.000 1290.940  312.052  978.888
524.00  1340.960  881.100  873.350    7.750        0.000 1152.936  935.211  217.724        0.000  930.329  151.200  779.129
525.00  1385.937  787.092  764.739   22.353        0.000 1167.212  775.650  391.562        0.000 1175.631   81.130 1094.501
526.00  1281.258  958.317  947.113   11.204        0.000 1194.370  846.510  347.859        0.000 1087.167   30.361 1056.806
527.00  1324.595  941.373  860.852   80.521        0.000 1246.492  887.572  358.920        0.000 1045.238  141.852  903.386
528.00  1368.920  983.309  965.369   17.939        0.000 1375.024 1061.065  313.958        0.000 1321.302  140.946 1180.356
529.00  1552.576  780.106  780.106    0.000       18.588 1311.547 1046.182  265.365        0.000 1212.622  242.181  970.440
530.00  1351.803  953.797  953.797    0.000       16.731 1275.716 1132.092  143.624        0.000 1260.579  422.035  838.544
531.00  1316.963  866.325  866.325    0.000       42.753 1150.271  981.312  168.958        0.000  840.958  221.876  619.083
532.00  1487.910  782.073  782.073    0.000       37.525 1286.074 1215.776   70.299        0.000 1264.909  533.931  730.978
533.00  1387.192  881.835  881.835    0.000       52.397 1360.003 1265.452   94.552        0.000 1197.050  523.578  673.472
534.00  1392.994  920.638  920.638    0.000       17.077 1301.285 1074.742  226.543        0.000  926.413  252.236  674.176
535.00  1485.512  830.428  830.428    0.000        7.392 1343.439 1205.610  137.829        0.000 1274.763  502.967  771.796
536.00  1568.746  800.189  800.189    0.000       94.591 1390.725 1350.949   39.775        0.000 1400.926  863.273  537.653
537.00  1507.650  806.917  806.917    0.000       91.652 1241.528 1241.528    0.000        0.000 1268.124  510.808  757.317
538.00  1616.826  811.213  811.213    0.000       61.384 1433.624 1261.855  171.769        0.000 1459.944  460.642  999.302
539.00  1529.890  737.101  737.101    0.000       84.781 1469.112 1232.016  237.096        0.000 1289.838  312.352  977.486
540.00  1604.857  771.054  771.054    0.000       82.180 1382.659 1235.058  147.601        0.000 1320.404  512.217  808.187
541.00  1539.616  713.891  713.891    0.000      112.008 1222.072  997.427  224.645        0.000 1380.213  441.738  938.476
542.00  1452.051  812.190  812.190    0.000       57.799 1383.086 1071.670  311.416        0.000 1482.161  283.604 1198.557
543.00  1439.004  836.960  836.960    0.000       33.203 1341.866 1072.603  269.263        0.000 1311.047  433.089  877.958
544.00  1433.288  796.678  796.678    0.000      103.020 1420.165 1261.583  158.583        0.000 1475.120  560.567  914.553
545.00  1515.685  891.849  891.849    0.000       57.194 1480.623 1282.524  198.099        0.000 1292.455  311.150  981.305
546.00  1630.939  753.315  753.315    0.000       98.267 1240.935 1111.752  129.183        0.000 1285.618  743.240  542.377
547.00  1520.043  777.135  777.135    0.000       79.980 1409.891 1383.259   26.632        0.000 1308.841  955.064  353.777
548.00  1627.498  723.139  723.139    0.000      114.955 1281.490 1189.229   92.261        0.000 1114.310  774.910  339.400
549.00  1522.904  762.173  762.173    0.000       31.904 1389.876 1329.175   60.701        0.000 1325.432  875.142  450.289
550.00  1486.432  785.521  785.521    0.000       26.154 1365.745 1320.089   45.655        0.000 1420.127  763.042  657.085
551.00  1392.739  882.604  882.604    0.000      102.204 1273.537 1250.709   22.828        0.000 1316.184  883.588  432.596
552.00  1465.043  874.309  874.309    0.000       36.360 1342.396 1331.501   10.895        0.000 1233.437  692.768  540.669
553.00  1484.496  856.972  856.972    0.000       68.566 1422.994 1328.052   94.942        0.000 1635.377 1113.407  521.970
554.00  1539.244  713.408  713.408    0.000       31.818 1282.742 1247.117   35.625        0.000 1379.517 1038.208  341.309
555.00  1513.691  819.311  819.311    0.000       59.661 1371.911 1269.273  102.638        0.000 1310.541  532.114  778.428
556.00  1460.211  790.681  790.681    0.000      118.150 1172.529 1118.053   54.475        0.000 1504.474  666.730  837.744
557.00  1503.605  767.452  767.452    0.000       37.220 1305.214 1119.220  185.993        0.000 1352.066  253.242 1098.824
558.00  1460.887  774.748  774.748    0.000       16.729 1259.682 1084.415  175.267        0.000 1432.793  353.374 1079.419
559.00  1362.022  877.901  877.901    0.000        1.902 1257.521 1106.807  150.715        0.000 1278.779  351.661  927.118
560.00  1254.774  804.478  804.478    0.000        3.632 1087.968  993.544   94.424        0.000 1240.782  493.516  747.266
561.00  1469.351  828.065  828.065    0.000        9.079 1241.497 1089.793  151.704        0.000 1340.513  343.422  997.090
562.00  1405.163  900.110  900.110    0.000        7.263 1335.703 1184.470  151.233        0.000 1420.135  242.085 1178.051
563.00  1511.239  861.144  861.144    0.000       24.038 1494.013 1268.851  225.162        0.000 1569.829  380.620 1189.209
564.00  1415.676  786.801  786.801    0.000       25.854 1292.936 1140.665  152.271        0.000 1438.330  290.642 1147.687
565.00  1368.143  761.815  761.815    0.000        1.859 1242.866 1167.855   75.011        0.000 1247.316  320.099  927.217
566.00  1409.375  728.853  728.853    0.000       14.527 1195.130 1173.340   21.790        0.000 1469.590  802.149  667.441
567.00  1352.669  809.129  809.129    0.000        5.577 1234.614 1225.535    9.079        0.000 1369.564  822.159  547.405
568.00  1424.758  854.120  854.120    0.000        5.490 1222.543 1222.543    0.000        0.000 1237.261 1217.155   20.106
569.00  1415.609  831.338  831.338    0.000        5.707 1201.884 1201.884    0.000        0.000 1369.664  841.863  527.800
570.00  1386.250  885.405  885.405    0.000        3.805 1204.254 1160.587   43.667        0.000 1290.845  622.399  668.447
571.00  1483.491  766.126  766.126    0.000       16.729 1184.975  988.086  196.889        0.000 1187.396  290.540  896.857
572.00  1494.491  756.502  756.502    0.000        0.000 1200.020 1087.093  112.928        0.000 1198.353  450.988  747.365
573.00  1464.783  721.214  721.214    0.000        0.000 1233.747 1096.695  137.052        0.000 1351.868  582.588  769.280
574.00  1429.296  814.366  814.366    0.000       24.512 1245.635 1093.365  152.270        0.000 1433.397  653.765  779.633
575.00  1439.646  820.413  820.413    0.000       50.449 1137.857 1028.349  109.508        0.000 1208.510  281.594  926.916
576.00  1489.945  834.344  834.344    0.000       42.883 1360.210 1107.204  253.006        0.000 1502.167  483.162 1019.005
577.00  1424.175  866.231  866.231    0.000       55.810 1314.088 1117.718  196.370        0.000 1448.884  351.666 1097.219
578.00  1434.612  885.578  885.578    0.000        3.718 1207.977 1111.008   96.969        0.000 1287.722  612.849  674.873
579.00  1405.358  852.480  852.480    0.000        0.000 1280.146 1093.768  186.378        0.000 1185.387  293.355  892.032
580.00  1482.121  698.370  698.370    0.000       15.218 1243.091 1052.910  190.181        0.000 1308.137  262.993 1045.144
581.00  1299.784  890.961  890.961    0.000        3.805 1262.027 1169.171   92.857        0.000 1187.595  422.843  764.752
582.00  1304.073  886.857  886.857    0.000       15.044 1192.901 1050.190  142.711        0.000 1182.872  222.179  960.693
583.00  1272.405  915.192  915.192    0.000        7.435 1273.276 1020.751  252.525        0.000 1231.635  221.877 1009.758
584.00  1340.913  906.575  906.575    0.000       31.600 1279.263 1078.793  200.469        0.000 1407.956  474.413  933.543
585.00  1113.857 1002.975 1002.975    0.000        0.000 1210.704  977.420  233.284        0.000 1039.711  343.019  696.692
586.00  1230.866  898.785  898.785    0.000        5.707 1283.699 1025.635  258.064        0.000 1498.351  364.333 1134.018
587.00  1283.570  861.612  861.612    0.000       58.623 1208.986  921.829  287.157        0.000 1358.203  262.892 1095.310
588.00  1297.546  870.566  870.566    0.000       65.885 1321.865 1021.739  300.126        0.000 1387.656  262.591 1125.065
589.00  1321.055  776.017  776.017    0.000       99.735 1237.733  946.943  290.790        0.000 1328.743  454.911  873.832
590.00  1419.971  822.161  780.930   41.231       80.625 1385.986  992.818  393.168        0.000 1566.406  292.851 1273.555
591.00  1309.535  842.523  842.523    0.000       56.286 1247.333  997.787  249.546        0.000 1246.212  232.735 1013.477
592.00  1382.204  825.778  825.778    0.000       14.957 1295.412  996.624  298.788        0.000 1439.736  272.043 1167.694
593.00  1481.457  826.214  826.214    0.000       32.339 1387.975 1118.328  269.647        0.000 1396.006  434.806  961.200
594.00  1437.252  747.062  747.062    0.000       46.905 1302.110 1054.508  247.602        0.000 1266.015  375.089  890.926
595.00  1423.304  795.369  792.216    3.153       19.023 1297.215  948.455  348.760        0.000 1318.995  253.645 1065.350
596.00  1493.321  725.055  722.494    2.562        9.511 1247.157  900.773  346.384        0.000 1265.814  181.865 1083.949
597.00  1547.074  697.254  679.177   18.077       22.828 1175.168  851.876  323.293        0.000 1221.275  202.876 1018.399
598.00  1499.119  724.238  723.604    0.634        1.902 1200.899  876.780  324.120        0.000 1324.829  294.463 1030.366
599.00  1370.653  806.862  792.558   14.304        3.805 1291.862  940.551  351.310        0.000 1458.737  213.131 1245.606
600.00  1373.883  810.276  792.902   17.375        1.902 1291.212  961.255  329.957        0.000 1371.674  384.537  987.137
601.00  1238.072  849.877  794.350   55.527        0.000 1214.950  822.347  392.602        0.000 1154.022  263.799  890.223
602.00  1327.181  816.802  756.708   60.094        0.000 1205.607  773.489  432.119        0.000 1459.341  273.550 1185.791
603.00  1429.277  769.398  759.887    9.511        3.805 1213.090  858.577  354.513        0.000 1353.580  284.208 1069.372
604.00  1413.389  761.754  702.642   59.112        7.609 1242.146  792.992  449.155        0.000 1452.104  314.468 1137.636
605.00  1368.636  820.277  795.623   24.654       13.316 1280.882  820.619  460.263        0.000 1338.702   81.231 1257.470
606.00  1326.764  868.793  836.597   32.197        0.000 1220.048  819.318  400.730        0.000 1336.789  212.324 1124.464
607.00  1332.454  862.385  833.595   28.791       17.121 1188.273  792.080  396.193        0.000 1337.094  211.420 1125.673
608.00  1381.815  823.786  778.415   45.371        0.000 1290.732  797.177  493.555        0.000 1287.527   80.727 1206.800
609.00  1336.026  821.154  794.051   27.103        0.000 1256.017 1033.151  222.867        0.000 1215.948  312.858  903.090
610.00  1279.881  887.620  825.092   62.527        0.000 1253.774  983.997  269.776        0.000 1057.712  221.676  836.036
611.00  1352.132  816.562  816.562    0.000        0.000 1289.957 1055.896  234.061        0.000 1066.457   79.924  986.533
612.00  1248.135  870.370  870.370    0.000        0.000 1188.956 1063.109  125.848        0.000 1056.603  100.632  955.970
613.00  1255.552  798.142  798.142    0.000        3.718 1147.920  964.101  183.819        0.000 1195.936  101.237 1094.699
614.00  1106.713  879.261  879.261    0.000        0.000 1125.460  990.490  134.970        0.000 1112.200  180.156  932.044
615.00  1154.324  909.792  909.792    0.000       22.828 1198.999  908.556  290.443        0.000 1253.753   80.427 1173.326
616.00  1275.292  827.131  827.131    0.000       28.534 1122.691  915.042  207.649        0.000 1256.567  161.055 1095.512
617.00  1328.318  904.361  904.361    0.000       24.643 1286.419 1099.611  186.807        0.000 1294.768  171.611 1123.158
618.00  1248.488  850.180  850.180    0.000        7.609 1262.599 1096.023  166.576        0.000 1168.298  129.990 1038.309
619.00  1342.230  841.522  841.522    0.000        0.000 1263.157 1103.889  159.268        0.000 1155.023  220.369  934.654
620.00  1249.229  776.550  776.550    0.000        0.000 1231.809 1020.225  211.584        0.000 1193.533  149.694 1043.839
621.00  1267.149  824.738  824.738    0.000        0.000 1221.958 1045.869  176.088        0.000 1032.478  160.250  872.228
622.00  1259.919  872.638  872.638    0.000       20.925 1323.374 1158.056  165.317        0.000 1098.626   90.882 1007.744
623.00  1252.096  905.626  905.626    0.000        0.000 1169.763 1024.156  145.606        0.000 1015.084   60.320  954.764
624.00  1373.523  827.489  784.234   43.255        0.000 1342.309  915.906  426.403        0.000 1327.435   81.030 1246.405
625.00  1558.621  711.631  711.631    0.000        1.859 1269.666 1051.647  218.020        0.000 1185.581  100.935 1084.646
626.00  1469.578  778.493  778.493    0.000        0.000 1213.302  946.598  266.704        0.000 1185.386  201.770  983.617
627.00  1229.264  874.722  794.567   80.155        0.000 1144.906  735.050  409.855        0.000 1009.758    0.000 1009.758
628.00  1111.120  974.224  898.963   75.262        0.000 1325.764  907.261  418.503        0.000 1252.647   30.462 1222.185
629.00  1157.489  971.385  920.721   50.664        0.000 1319.885  967.444  352.441        0.000 1101.344  170.102  931.242
630.00  1149.425 1015.418  958.417   57.001        0.000 1299.864  916.034  383.829        0.000 1223.090  140.043 1083.047
631.00  1291.732  860.365  800.756   59.610        0.000 1308.896  918.843  390.053        0.000 1085.660   79.623 1006.038
632.00  1211.245  903.429  879.064   24.366        0.000 1268.772  980.583  288.188        0.000 1094.603   89.676 1004.927
633.00  1153.439  872.564  838.710   33.855        0.000 1205.699  882.270  323.430        0.000 1104.560  161.457  943.103
634.00  1182.538  904.033  894.539    9.494        0.000 1239.200  937.431  301.768        0.000 1107.472  211.419  896.054
635.00  1134.039  889.766  848.403   41.363        0.000 1278.540  935.662  342.878        0.000 1136.224  161.155  975.069
636.00  1172.345  871.779  847.192   24.587        0.000 1296.491 1064.240  232.250        0.000 1145.073  191.917  953.156
637.00  1289.678  907.991  878.963   29.027        3.805 1216.766  938.391  278.376        0.000 1123.259  192.924  930.335
638.00  1170.733  923.229  863.362   59.867        0.000 1181.098  864.758  316.339        0.000 1060.829  140.847  919.982
639.00  1106.373  973.801  907.589   66.212        0.000 1187.669  829.480  358.190        0.000  860.969   29.858  831.110
640.00  1202.488  917.898  858.422   59.476        0.000 1220.140  881.578  338.562        0.000 1040.220   30.462 1009.758
641.00  1114.031  952.563  893.175   59.387        0.000 1112.481  791.345  321.136        0.000  992.763    0.000  992.763
642.00  1176.765  842.243  808.938   33.305        0.000 1130.689  876.734  253.954        0.000 1072.287  162.361  909.926
643.00  1138.340  859.916  832.854   27.062        0.000 1149.883  883.828  266.056        0.000  951.347   69.670  881.677
644.00  1172.911  859.478  857.604    1.874        0.000 1199.169  938.775  260.395        0.000 1032.276  160.249  872.027
645.00  1148.122  864.353  836.520   27.833        0.000 1222.167  919.625  302.541        0.000 1072.588  129.588  943.001
646.00  1229.732  788.200  761.318   26.881        0.000 1242.752  974.878  267.874        0.000  991.260  209.009  782.251
647.00  1153.908  862.647  858.510    4.138        0.000 1281.097 1089.359  191.737        0.000 1292.256  308.537  983.718
648.00  1163.314  980.016  973.202    6.814        0.000 1316.678 1065.707  250.970        0.000 1261.693  270.634  991.059
649.00  1206.056  884.335  828.443   55.892        0.000 1229.730  887.840  341.889        0.000 1064.143   80.929  983.214
650.00  1251.282  850.779  787.952   62.827        0.000 1301.935  980.148  321.786        0.000 1387.662  344.729 1042.933
651.00  1188.976  913.755  847.624   66.131        0.000 1348.366 1038.985  309.381        0.000 1323.922  302.804 1021.118
652.00  1177.643  886.571  828.960   57.611        0.000 1303.183  975.129  328.053        0.000 1313.565  231.729 1081.836
653.00  1210.361  899.437  840.540   58.897        0.000 1293.677  943.400  350.276        0.000 1366.649  332.866 1033.783
654.00  1227.216  913.281  850.905   62.377        0.000 1256.015  947.589  308.426        0.000 1454.211  414.295 1039.917
655.00  1326.510  915.907  854.576   61.331        0.000 1340.711  982.912  357.799        0.000 1456.928  353.375 1103.553
656.00  1363.597  863.737  801.349   62.389        0.000 1274.263  952.910  321.354        0.000 1335.786  394.090  941.696
657.00  1292.799  869.579  810.231   59.348        1.902 1285.506  978.808  306.698        0.000 1283.409  242.688 1040.721
658.00  1287.338  862.752  801.518   61.234        0.000 1371.021 1024.894  346.127        0.000 1199.463  375.492  823.971
659.00  1274.958  809.554  752.627   56.927        0.000 1282.391  977.679  304.712        0.000 1139.744  333.566  806.178
660.00  1293.889  844.869  787.560   57.309        0.000 1333.794 1023.158  310.636        0.000 1272.347  343.519  928.829
661.00  1269.977  854.332  822.937   31.395        3.805 1310.837 1108.421  202.416        0.000 1379.718  586.811  792.907
662.00  1240.069  881.848  845.929   35.919        1.902 1282.691 1029.995  252.696        0.000 1272.548  333.768  938.780
663.00  1234.143  852.104  797.369   54.735        0.000 1296.836 1007.168  289.668        0.000 1231.232  334.373  896.859
664.00  1245.516  847.240  792.220   55.020        0.000 1325.060 1032.151  292.909        0.000 1120.544  354.680  765.864
665.00  1353.218  855.348  809.118   46.230        0.000 1308.035 1063.417  244.618        0.000 1086.565  334.273  752.292
666.00  1262.370  912.740  855.743   56.996        0.000 1322.517 1002.802  319.715        0.000 1150.101  415.604  734.497
667.00  1189.399  933.990  874.273   59.717        9.511 1376.686 1078.804  297.882        0.000 1270.540  394.993  875.546
668.00  1266.250  921.837  860.839   60.999        0.000 1292.941  958.528  334.413        0.000 1342.019  304.616 1037.403
669.00  1340.584  792.207  741.651   50.556        3.805 1336.045  984.947  351.098        0.000 1291.751  233.035 1058.716
670.00  1298.907  864.049  830.788   33.260        7.609 1451.043 1088.877  362.167        0.000 1413.197  314.569 1098.629
671.00  1397.836  800.949  758.799   42.150       11.241 1295.447  958.747  336.700        0.000 1490.508  567.109  923.399
672.00  1306.657  854.992  816.473   38.519       13.316 1391.290 1043.781  347.509        0.000 1299.795  334.574  965.221
673.00  1425.463  782.447  754.371   28.076        9.511 1324.149  995.276  328.873        0.000 1383.435  344.728 1038.707
674.00  1496.730  811.229  803.133    8.096       17.121 1503.792 1204.096  299.695        0.000 1723.742  626.822 1096.920
675.00  1451.954  872.839  871.739    1.099        1.859 1335.306 1005.565  329.741        0.000 1634.869  507.492 1127.376
676.00  1413.759  848.061  848.061    0.000       63.157 1283.500 1116.276  167.224        0.000 1456.517  596.157  860.360
677.00  1522.414  802.480  785.008   17.473       15.044 1464.268 1164.147  300.121        0.000 1709.967  659.498 1050.469
678.00  1479.340  857.324  837.033   20.291        3.718 1345.012 1125.173  219.839        0.000 1538.051  688.047  850.005
679.00  1444.012  866.950  838.669   28.281       33.807 1346.408 1086.534  259.874        0.000 1781.847  709.260 1072.587
680.00  1323.731  933.077  909.207   23.870       14.871 1237.149 1038.454  198.695        0.000 1463.555  734.792  728.763
681.00  1355.042  898.495  862.800   35.694        9.294 1386.092 1088.043  298.049        0.000 1715.189  735.595  979.594
682.00  1216.292  944.836  918.077   26.759        0.000 1323.277 1050.861  272.416        0.000 1622.700  544.281 1078.419
683.00  1163.003 1043.663 1021.527   22.136        0.000 1338.706 1057.086  281.620        0.000 1693.977  655.171 1038.806
684.00  1118.696 1065.031 1016.935   48.095        0.000 1409.101 1064.712  344.389        0.000 1440.438  342.416 1098.022
685.00  1273.489 1072.324 1046.245   26.079        0.000 1347.521 1063.264  284.256        0.000 1596.055  616.262  979.793
686.00  1375.899  955.720  946.420    9.300       13.142 1452.718 1234.392  218.327        0.000 1480.651  603.198  877.452
687.00  1369.095 1038.849 1019.066   19.782        7.435 1347.569 1098.025  249.544        0.000 1542.873  644.410  898.463
688.00  1293.249 1037.940 1019.340   18.600       20.621 1484.324 1303.824  180.500        0.000 1630.945  853.120  777.825
689.00  1322.129  961.734  943.768   17.966       43.753 1396.664 1181.793  214.871        0.000 1575.056  644.819  930.237
690.00  1203.905 1067.576 1051.935   15.641       15.044 1290.164 1106.081  184.083        0.000 1561.780  693.378  868.402
691.00  1319.946  930.211  927.675    2.536       50.188 1309.880 1149.009  160.871        0.000 1510.504  702.722  807.783
692.00  1385.727  938.587  925.255   13.332        0.000 1420.604 1111.313  309.291        0.000 1368.354  290.539 1077.816
693.00  1429.975  861.373  850.486   10.887        1.859 1402.317 1143.353  258.964        0.000 1613.858  715.996  897.862
694.00  1440.767  862.509  862.509    0.000       14.742 1218.872 1014.807  204.065        0.000 1455.218  596.764  858.453
695.00  1188.459  987.228  973.664   13.563        0.000 1385.885 1035.485  350.400        0.000 1786.876  515.534 1271.342
696.00  1229.338  983.331  983.331    0.000        0.000 1325.949 1154.270  171.678        0.000 1602.891  712.775  890.116
697.00  1364.707  935.948  935.948    0.000       15.218 1361.966 1148.274  213.692        0.000 1401.928  471.804  930.125
698.00  1440.532  833.512  833.512    0.000        3.805 1426.052 1152.045  274.007        0.000 1556.553  556.953  999.600
699.00  1468.923  836.828  797.127   39.701        0.000 1399.719  998.258  401.461        0.000 1759.627  628.635 1130.992
700.00  1546.478  711.586  672.386   39.200       41.633 1359.289  853.990  505.299        0.000 1624.208  253.645 1370.563
701.00  1571.413  724.137  724.137    0.000        0.000 1297.292  949.577  347.715        0.000 1606.616  436.416 1170.201
702.00  1450.702  737.787  672.687   65.100        0.000 1385.261  869.682  515.578        0.000 1745.040  232.935 1512.106
703.00  1394.882  881.738  881.738    0.000       18.588 1295.041 1056.996  238.045        0.000 1470.290  522.264  948.026
704.00  1570.665  715.459  711.865    3.593        7.435 1254.367 1099.980  154.387        0.000 1282.796  453.402  829.394
705.00  1421.317  836.058  816.279   19.779        0.000 1290.067 1061.376  228.691        0.000 1390.766  461.043  929.724
706.00  1436.202  792.401  761.164   31.237        0.000 1247.935  900.125  347.810        0.000 1516.645  395.096 1121.549
707.00  1541.757  718.362  711.809    6.552       29.785 1315.597  986.678  328.919        0.000 1330.959  311.050 1019.909
708.00  1465.809  824.249  811.789   12.460        0.000 1306.386 1074.443  231.943        0.000 1454.110  444.457 1009.653
709.00  1545.876  763.124  734.710   28.414        0.000 1381.690  940.110  441.580        0.000 1329.949   90.679 1239.270
710.00  1436.143  881.096  828.165   52.931        0.000 1311.641 1065.138  246.503        0.000 1547.801  637.481  910.320
711.00  1344.156 1012.744  919.815   92.929        1.859 1435.207 1010.710  424.497        0.000 1482.360  283.704 1198.656
712.00  1367.428  972.263  853.135  119.128        0.000 1430.195  933.587  496.608        0.000 1596.663  354.179 1242.483
713.00  1276.032 1024.311  922.514  101.797        0.000 1384.366  956.714  427.652        0.000 1646.123  444.457 1201.666
714.00  1150.164 1083.877  977.425  106.453        0.000 1370.659  908.079  462.580        0.000 1501.659  292.854 1208.805
715.00  1176.538 1037.121  901.922  135.199        3.718 1289.392  911.833  377.559        0.000 1301.303  273.651 1027.652
716.00  1172.340 1064.491  946.384  118.107        0.000 1343.505  898.567  444.938        0.000 1580.473  171.209 1409.265
717.00  1162.986 1021.612  906.183  115.429        0.000 1300.663  872.630  428.033        0.000 1633.858  322.914 1310.945
718.00  1321.647  921.400  851.900   69.500        0.000 1294.572  840.984  453.589        0.000 1430.484  141.551 1288.933
719.00  1348.531  822.531  733.981   88.550        0.000 1207.775  824.730  383.045        0.000 1180.464  192.723  987.741
720.00  1296.262  947.427  847.503   99.924        0.000 1308.025  926.411  381.614        0.000 1595.362  516.843 1078.519
721.00  1278.585  927.914  816.300  111.614        0.000 1201.153  764.502  436.651        0.000 1243.393  233.338 1010.055
722.00  1304.237  924.745  798.780  125.965        0.000 1296.440  890.833  405.607        0.000 1313.366  284.108 1029.258
723.00  1282.859  968.040  877.941   90.098        0.000 1266.173  860.387  405.786        0.000 1265.914  233.539 1032.374
724.00  1493.828  743.793  663.402   80.391        0.000 1231.635  850.229  381.405        0.000 1436.824  507.091  929.733
725.00  1481.170  874.828  797.704   77.124        0.000 1307.203  954.598  352.605        0.000 1567.113  495.932 1071.182
726.00  1302.053  841.291  765.190   76.101        0.000 1168.809  898.267  270.542        0.000 1546.199  537.250 1008.949
727.00  1356.880  873.181  825.170   48.011        0.000 1211.268  899.607  311.661        0.000 1619.185  547.505 1071.681
728.00  1431.066  848.766  825.881   22.885        0.000 1238.760  919.231  319.529        0.000 1524.889  445.965 1078.924
729.00  1455.982  732.833  723.794    9.039        0.000 1210.746  927.272  283.475        0.000 1426.064  547.103  878.962
730.00  1170.733  997.982  970.546   27.436        0.000 1184.472  876.042  308.430        0.000 1387.662  527.699  859.963
731.00  1234.517  909.604  887.422   22.182        0.000 1238.077  969.125  268.952        0.000 1518.052  506.689 1011.363
732.00  1301.000  928.708  928.708    0.000        3.805 1322.211  978.812  343.399        0.000 1596.264  646.932  949.333
733.00  1170.184  898.397  897.665    0.733       11.414 1285.295 1028.875  256.421        0.000 1577.670  496.433 1081.237
734.00  1130.097  952.707  952.707    0.000        0.000 1249.435 1128.212  121.223        0.000 1214.637  535.037  679.600
735.00  1164.608  923.501  908.406   15.094        0.000 1199.555  930.514  269.041        0.000 1204.286  302.904  901.382
736.00  1178.989  929.823  911.688   18.135        9.338 1324.425  969.320  355.106        0.000 1533.821  352.868 1180.952
737.00  1237.059  989.141  946.905   42.236       37.220 1341.646 1042.685  298.961        0.000 1594.951  644.513  950.439
738.00  1232.976 1003.413 1001.049    2.365       41.503 1294.015  988.572  305.443        0.000 1487.891  615.765  872.127
739.00  1177.589 1062.846 1042.843   20.003        0.000 1302.821  936.520  366.302        0.000 1426.058  384.840 1041.218
740.00  1195.443  913.501  907.624    5.876        7.435 1325.386 1007.110  318.277        0.000 1655.374  535.941 1119.433
741.00  1167.704  919.669  914.292    5.377       46.470 1343.770 1023.030  320.740        0.000 1644.115  604.407 1039.708
742.00  1204.200  887.571  838.260   49.311        0.000 1377.621  969.298  408.323        0.000 1486.680  565.199  921.481
743.00  1100.447 1004.687  963.725   40.962        0.000 1344.804  949.064  395.740        0.000 1687.943  537.552 1150.391
744.00  1121.787  968.380  899.330   69.050        5.576 1371.446  910.499  460.948        0.000 1497.138  415.906 1081.232
745.00  1100.591  984.146  937.510   46.636        0.000 1299.854  920.313  379.541        0.000 1551.826  375.391 1176.435
746.00  1212.738  895.112  879.266   15.845        0.000 1305.043  967.521  337.521        0.000 1669.555  527.195 1142.359
747.00  1197.341  899.853  876.515   23.338       31.600 1269.763  986.625  283.138        0.000 1559.268  586.712  972.556
748.00  1191.687  914.859  908.447    6.413       24.165 1346.151 1073.478  272.673        0.000 1534.134  593.546  940.589
749.00  1208.993  937.546  933.332    4.214       29.741 1365.182 1112.655  252.527        0.000 1337.390  474.315  863.075
750.00  1143.499  947.784  934.269   13.515       44.612 1271.975  951.784  320.191        0.000 1508.702  515.733  992.969
751.00  1165.821  881.845  846.959   34.886        0.000 1285.406  923.469  361.936        0.000 1345.734  385.344  960.390
752.00  1219.190  846.432  846.432    0.000        9.294 1306.502 1088.259  218.242        0.000 1237.964  455.917  782.046
753.00  1260.482  841.372  814.528   26.844        9.511 1348.318 1063.581  284.737        0.000 1479.141  506.082  973.059
754.00  1326.960  819.898  815.671    4.227       52.873 1260.513  973.790  286.723        0.000 1545.494  626.419  919.075
755.00  1205.439  893.148  818.991   74.157        0.000 1414.811 1082.220  332.591        0.000 1750.784  668.545 1082.239
756.00  1186.412  869.715  855.057   14.657       40.937 1314.683  980.619  334.064        0.000 1673.773  607.923 1065.850
757.00  1203.035  877.910  858.166   19.745       24.165 1235.172  907.026  328.146        0.000 1380.017  455.715  924.302
758.00  1251.713  868.219  862.356    5.863       68.950 1142.401  886.329  256.072        0.000 1523.580  578.570  945.010
759.00  1194.645  827.421  800.885   26.536        5.576 1209.183  886.579  322.605        0.000 1447.777  385.646 1062.131
760.00  1194.667  803.334  793.189   10.146        0.000 1331.957 1062.927  269.030        0.000 1755.603  656.381 1099.222
761.00  1123.522  928.601  912.566   16.035        0.000 1356.091 1081.743  274.348        0.000 1858.550  567.711 1290.839
762.00  1279.300  856.909  831.421   25.487        1.859 1315.060  998.647  316.413        0.000 1876.142  616.368 1259.774
763.00  1187.966  872.676  831.623   41.052        0.000 1393.018 1008.072  384.946        0.000 1631.850  364.532 1267.319
764.00  1319.466  753.557  712.137   41.420        0.000 1304.378  907.295  397.083        0.000 1731.576  677.793 1053.783
765.00  1251.589  911.614  833.023   78.591        9.294 1359.205  945.166  414.038        0.000 1560.574  406.155 1154.419
766.00  1329.479  846.646  833.119   13.527        3.805 1345.022 1080.355  264.667        0.000 1452.197  433.397 1018.801
767.00  1147.823  893.424  880.240   13.184       13.316 1298.954 1013.181  285.772        0.000 1259.982  252.738 1007.243
768.00  1291.835  790.563  781.535    9.028        5.707 1389.870 1124.549  265.321        0.000 1444.662  536.947  907.715
769.00  1279.878  911.979  875.913   36.066        0.000 1398.294 1052.172  346.122        0.000 1546.500  535.137 1011.364
770.00  1179.051  984.394  952.889   31.504        0.000 1363.367 1047.508  315.860        0.000 1426.665  425.758 1000.907
771.00  1318.738  864.970  839.716   25.254       37.526 1374.434 1097.828  276.606        0.000 1628.536  659.196  969.340
772.00  1278.405  821.300  785.915   35.385       43.275 1363.536 1069.639  293.897        0.000 1568.916  607.923  960.994
773.00  1286.748  856.359  820.024   36.335       38.909 1377.681 1125.330  252.352        0.000 1696.799  618.984 1077.816
774.00  1279.227  778.596  753.089   25.508       44.963 1271.883 1080.230  191.653        0.000 1375.293  576.857  798.436
775.00  1405.288  789.193  757.367   31.827        0.000 1413.696 1120.961  292.735        0.000 1632.461  628.434 1004.027
776.00  1245.031  878.221  835.792   42.429       34.241 1371.587 1103.368  268.219        0.000 1493.924  517.043  976.882
777.00  1179.832  911.013  880.291   30.723        5.707 1271.886 1045.346  226.540        0.000 1446.370  526.893  919.477
778.00  1243.418  841.856  797.615   44.241        0.000 1373.405 1091.219  282.186        0.000 1654.780  526.896 1127.884
779.00  1214.086  882.225  865.991   16.233       57.069 1380.539 1136.531  244.008        0.000 1720.928  699.912 1021.016
780.00  1324.636  846.411  822.734   23.677        1.902 1388.526 1051.998  336.528        0.000 1392.785  262.388 1130.397
781.00  1338.621  797.774  759.765   38.009        5.707 1331.805 1108.158  223.646        0.000 1352.571  515.731  836.840
782.00  1332.821  805.895  773.580   32.314        0.000 1310.966  937.993  372.973        0.000 1463.359  314.468 1148.892
783.00  1162.394  893.793  855.229   38.564        0.000 1310.101 1054.027  256.074        0.000 1393.188  515.833  877.355
784.00  1159.931  930.891  893.142   37.748        7.609 1278.015 1046.112  231.903        0.000 1241.476  364.129  877.348
785.00  1251.235  945.010  921.897   23.112        0.000 1237.337  973.834  263.503        0.000 1137.834  324.219  813.615
786.00  1335.214  864.823  824.694   40.128        1.902 1361.808 1100.332  261.476        0.000 1294.064  486.882  807.182
787.00  1279.792  849.502  826.490   23.012        9.511 1292.764 1073.702  219.062        0.000 1312.863  547.605  765.258
788.00  1319.298  835.444  806.768   28.677        0.000 1400.846 1142.786  258.060        0.000 1387.657  596.963  790.694
789.00  1271.629  895.580  845.024   50.555        0.000 1355.844 1011.054  344.790        0.000 1605.617  587.716 1017.902
790.00  1248.827  809.267  788.836   20.431       48.422 1221.432  950.098  271.334        0.000 1330.758  454.910  875.848
791.00  1378.320  785.368  763.910   21.458        0.000 1289.778 1020.352  269.427        0.000 1414.397  536.342  878.055
792.00  1242.592  879.097  843.437   35.660       10.981 1325.494  999.251  326.243        0.000 1775.316  556.650 1218.667
793.00  1237.025  818.162  760.659   57.503        0.000 1377.847 1078.886  298.960        0.000 1483.366  435.508 1047.858
794.00  1284.793  792.338  745.332   47.006        5.448 1263.586 1003.280  260.306        0.000 1571.334  586.712  984.622
795.00  1219.147  802.793  744.414   58.379        1.859 1322.683  989.658  333.025        0.000 1523.580  556.854  966.726
796.00  1250.553  853.837  798.120   55.718        0.000 1229.298  948.933  280.366        0.000 1391.076  314.368 1076.708
797.00  1238.702  902.371  850.010   52.361       22.741 1198.864  945.387  253.478        0.000 1684.334  750.380  933.954
798.00  1276.464  833.967  796.752   37.215        0.000 1293.241  935.269  357.972        0.000 1435.011  476.930  958.081
799.00  1218.144  860.778  817.195   43.583        0.000 1401.449 1136.778  264.671        0.000 1271.643  354.580  917.063
800.00  1299.371  815.168  814.111    1.057       22.828 1320.301 1084.682  235.619        0.000 1322.413  445.763  876.650
801.00  1214.534  914.704  871.188   43.515        0.000 1307.459  999.727  307.733        0.000 1575.352  536.644 1038.708
802.00  1242.967  877.908  822.683   55.226       15.218 1393.676 1085.551  308.125        0.000 1510.109  594.954  915.154
803.00  1270.039  948.661  877.111   71.549        1.859 1388.511 1100.710  287.801        0.000 1434.000  343.721 1090.278
804.00  1244.594  982.522  906.903   75.620        0.000 1435.254 1105.647  329.607        0.000 1282.499  342.716  939.783
805.00  1400.801  992.534  924.399   68.135        0.000 1544.895 1180.528  364.367        0.000 1564.194  545.492 1018.702
806.00  1332.193 1022.994  966.574   56.420       14.742 1545.458 1228.950  316.508        0.000 1383.336  523.074  860.262
807.00  1364.050  917.971  875.784   42.187        0.000 1441.394 1110.227  331.167        0.000 1309.548  352.269  957.279
808.00  1203.764 1042.324 1011.156   31.169        0.000 1504.807 1268.666  236.141        0.000 1573.340  655.172  918.169
809.00  1192.002  995.040  945.844   49.197        7.306 1409.217 1115.753  293.464        0.000 1515.232  615.661  899.571
810.00  1220.141  998.641  939.164   59.477       13.186 1416.784 1190.980  225.805        0.000 1584.296  674.672  909.624
811.00  1245.236  914.683  881.830   32.854       22.828 1409.895 1123.302  286.593        0.000 1259.078  464.966  794.113
812.00  1319.145  868.246  840.911   27.335       51.362 1328.091 1067.221  260.870        0.000 1216.953  242.787  974.166
813.00  1189.343  936.140  897.215   38.925        1.902 1373.403 1106.694  266.709        0.000 1365.646  351.666 1013.980
814.00  1210.029  948.386  914.316   34.070       26.632 1372.238 1124.292  247.945        0.000 1380.524  405.349  975.175
815.00  1154.799  983.073  975.309    7.764        1.902 1326.958 1141.317  185.641        0.000 1238.265  486.278  751.988
816.00  1191.504  921.388  871.319   50.069       15.132 1246.340  971.892  274.447        0.000 1177.747  383.031  794.717
817.00  1359.762  756.222  709.221   47.001        0.000 1302.797  901.892  400.905        0.000 1371.978  374.888  997.090
818.00  1315.617  788.271  767.800   20.471       35.581 1224.808  961.990  262.818        0.000 1116.022  284.108  831.914
819.00  1277.376  924.197  874.203   49.993       22.828 1401.070 1113.438  287.632        0.000 1263.805  355.386  908.419
820.00  1206.508  892.052  852.636   39.415        0.000 1321.702 1050.368  271.334        0.000 1173.527  294.463  879.064
821.00  1183.444  929.174  886.093   43.081        0.000 1297.833  946.389  351.444        0.000 1313.870  192.924 1120.946
822.00  1153.421  994.293  966.321   27.972        9.511 1359.743 1125.244  234.499        0.000 1515.240  800.849  714.391
823.00  1264.081  903.493  856.864   46.630        5.707 1350.403 1045.351  305.051        0.000 1254.453  395.800  858.653
824.00  1227.816  881.650  855.915   25.736        0.000 1273.843  960.960  312.883        0.000 1182.575  274.155  908.420
825.00  1179.654  919.626  893.796   25.830        5.576 1306.854  988.135  318.719        0.000 1285.714  374.484  911.230
826.00  1275.259  866.896  804.942   61.955        0.000 1320.277  948.986  371.291        0.000 1181.670  283.705  897.965
827.00  1293.349  761.869  723.768   38.101        0.000 1248.292  947.815  300.477        0.000 1059.824  284.309  775.515
828.00  1330.388  815.599  771.956   43.644        5.707 1303.459  961.521  341.938        0.000 1173.628  223.385  950.242
829.00  1318.807  793.960  762.512   31.449        3.805 1249.844  929.134  320.710        0.000 1242.593  486.984  755.609
830.00  1231.177  825.081  823.898    1.182       60.874 1181.620  927.923  253.697        0.000 1182.776  436.617  746.160
831.00  1256.869  886.198  847.989   38.209       15.218 1280.883  907.388  373.495        0.000 1283.711  385.847  897.864
832.00  1298.651  875.193  838.111   37.082        0.000 1254.642  864.417  390.226        0.000 1204.491  324.924  879.566
833.00  1237.384  938.617  910.200   28.417       34.241 1356.976  995.542  361.434        0.000 1330.058  406.155  923.903
834.00  1372.128  868.582  839.398   29.184       81.799 1332.991  914.876  418.115        0.000 1362.128  435.813  926.316
835.00  1233.515  912.878  856.182   56.695       24.730 1285.775  860.872  424.903        0.000 1487.292  517.848  969.444
836.00  1249.518  981.256  939.078   42.178       30.437 1353.386  979.115  374.271        0.000 1417.118  375.694 1041.424
837.00  1256.661  860.307  860.307    0.000       36.144 1224.986  947.340  277.646        0.000 1254.556  314.770  939.786
838.00  1314.144  869.740  829.747   39.993        0.000 1323.757  849.323  474.434        0.000 1381.319  172.616 1208.703
839.00  1333.918  845.128  816.917   28.211       15.088 1188.652  864.663  323.989        0.000 1327.531  353.773  973.757
840.00  1356.466  813.639  786.931   26.708        0.000 1228.836  870.907  357.929        0.000 1423.653  416.309 1007.344
841.00  1237.345  818.823  789.060   29.764        0.000 1198.616  869.523  329.094        0.000 1264.208  243.693 1020.514
842.00  1173.568  903.653  867.477   36.176       13.316 1202.756  873.277  329.479        0.000 1360.917  294.463 1066.455
843.00  1232.793  839.075  816.747   22.328       26.632 1169.647  832.727  336.920        0.000 1344.333  243.693 1100.640
844.00  1268.913  811.970  761.556   50.415        5.707 1153.086  778.165  374.920        0.000 1334.380  243.693 1090.686
845.00  1277.778  799.431  764.168   35.263        9.511 1216.556  816.560  399.996        0.000 1315.178  294.463 1020.715
846.00  1445.444  782.549  732.137   50.412        5.707 1249.882  815.173  434.710        0.000 1334.076  314.770 1019.306
847.00  1213.563  827.610  801.263   26.347        0.000 1113.441  718.808  394.633        0.000 1233.140  182.770 1050.370
848.00  1221.150  802.515  772.218   30.297        0.000 1184.474  799.784  384.691        0.000 1434.209  233.539 1200.669
849.00  1342.379  754.705  729.952   24.753        0.000 1151.041  751.011  400.030        0.000 1136.930  233.539  903.390
850.00  1146.489  842.086  831.605   10.481        0.000 1144.247  774.181  370.066        0.000 1392.681  304.013 1088.668
851.00  1270.163  781.119  773.932    7.186        0.000 1199.564  859.577  339.987        0.000 1221.280  253.847  967.433
852.00  1248.338  788.582  760.385   28.197        0.000 1217.724  823.305  394.419        0.000 1350.565  241.682 1108.883
853.00  1205.019  788.748  755.015   33.733        0.000 1216.120  838.219  377.901        0.000 1152.411  172.415  979.996
854.00  1302.458  829.066  797.979   31.087        0.000 1093.649  722.571  371.078        0.000 1048.564  161.859  886.705
855.00  1112.805 1003.880  964.757   39.123        0.000 1132.336  793.214  339.121        0.000 1369.264  252.239 1117.026
856.00  1262.019  820.841  811.788    9.053        0.000 1177.032  794.164  382.868        0.000 1229.820  203.078 1026.743
857.00  1189.217  890.358  859.280   31.078        0.000 1218.713  838.265  380.448        0.000 1349.758  223.385 1126.372
858.00  1286.398  782.864  777.150    5.714        1.902 1222.477  908.216  314.262        0.000 1341.618  334.676 1006.942
859.00  1107.363  950.789  884.874   65.915        0.000 1167.699  784.697  383.002        0.000 1159.147  161.055  998.092
860.00  1251.406  855.394  796.298   59.096        0.000 1073.497  762.300  311.196        0.000 1137.436  191.114  946.321
861.00  1208.119  929.828  874.705   55.123        0.000 1192.984  784.607  408.376        0.000 1126.774  141.953  984.820
862.00  1274.461  862.445  819.505   42.940        0.000 1201.683  774.493  427.191        0.000 1192.627  121.847 1070.781
863.00  1272.212  837.706  807.857   29.849        0.000 1247.507  935.281  312.226        0.000 1423.147  314.770 1108.377
864.00  1289.425  793.072  755.894   37.178        0.000 1317.547  905.489  412.057        0.000 1354.687  202.072 1152.615
865.00  1271.496  922.753  894.613   28.140        3.805 1322.649  942.286  380.363        0.000 1423.650  243.693 1179.956
866.00  1354.674  719.790  719.156    0.634        0.000 1261.607  989.627  271.980        0.000 1495.936  355.386 1140.550
867.00  1291.491  894.445  890.587    3.858        0.000 1245.396  913.793  331.603        0.000 1420.939  182.368 1238.572
868.00  1143.821  971.631  934.634   36.997        0.000 1197.362  935.714  261.649        0.000 1278.081  283.906  994.174
869.00  1250.235  940.621  894.994   45.627       26.632 1200.730  826.290  374.440        0.000 1151.407  192.119  959.288
870.00  1318.018  938.120  862.430   75.691        0.000 1218.695  830.339  388.356        0.000 1400.822  131.698 1269.124
871.00  1384.405  910.145  875.689   34.456       13.316 1280.485  891.219  389.266        0.000 1494.724  182.770 1311.954
872.00  1384.887  830.976  800.528   30.448        5.707 1262.855  947.343  315.512        0.000 1279.988  182.770 1097.218
873.00  1290.929  911.581  896.266   15.315       13.186 1334.087 1024.887  309.199        0.000 1493.413  242.988 1250.425
874.00  1393.058  891.268  860.685   30.583        5.707 1243.704  934.069  309.635        0.000 1190.213  149.694 1040.519
875.00  1424.519  802.617  785.386   17.232       26.197 1291.208  944.090  347.119        0.000 1380.318  271.641 1108.677
876.00  1521.144  760.497  740.550   19.947        0.000 1171.622  832.295  339.327        0.000 1381.520  180.759 1200.761
877.00  1309.766  888.586  814.881   73.706        0.000 1324.835  976.641  348.193        0.000 1428.167  289.535 1138.632
878.00  1257.083  930.596  861.936   68.660       43.753 1274.379  931.856  342.523        0.000 1660.093  278.779 1381.314
879.00  1365.186  816.402  769.735   46.667       20.925 1301.400  996.223  305.177        0.000 1197.952  318.992  878.960
880.00  1268.838  862.338  790.168   72.169       47.384 1165.926  749.676  416.250        0.000 1288.031  139.742 1148.290
881.00  1456.834  738.233  718.787   19.445       39.861 1299.152 1044.720  254.432        0.000 1692.762  753.381  939.381
882.00  1343.622  869.756  809.578   60.178       22.828 1253.817  924.382  329.435        0.000 1301.903  240.979 1060.924
883.00  1240.606  849.806  813.575   36.231       22.828 1154.857  859.573  295.284        0.000 1256.265  212.025 1044.240
884.00  1158.427  862.068  795.068   67.000       24.643 1174.303  908.467  265.837        0.000  987.940  290.240  697.700
885.00  1412.358  734.374  680.888   53.486        3.805 1191.037  877.424  313.613        0.000  990.152  120.640  869.512
886.00  1411.358  733.538  692.396   41.143       25.681 1241.880  857.629  384.251        0.000 1247.416  260.382  987.035
887.00  1324.993  816.692  770.192   46.500       35.579 1187.241  938.652  248.590        0.000 1368.960  445.162  923.798
888.00  1364.298  730.781  688.196   42.585        5.707 1127.017  831.689  295.329        0.000 1353.280  384.440  968.840
889.00  1283.365  831.933  795.107   36.826       35.884 1243.400  974.746  268.655        0.000 1410.081  434.304  975.776
890.00  1388.767  800.048  773.574   26.475       64.678 1223.174 1001.125  222.049        0.000 1166.993  334.475  832.518
891.00  1330.311  840.160  810.130   30.030       39.948 1159.879  884.436  275.443        0.000 1108.281  213.231  895.049
892.00  1334.063  881.652  849.223   32.429       55.036 1132.026  826.890  305.136        0.000 1349.658  324.924 1024.733
893.00  1473.896  822.630  765.185   57.445        0.000 1281.211 1038.374  242.838        0.000 1413.890  524.378  889.513
894.00  1465.427  878.778  832.130   46.648       60.484 1335.611 1013.014  322.597        0.000 1675.785  544.087 1131.698
895.00  1442.251  874.601  808.740   65.861       31.256 1248.672  945.479  303.193        0.000 1426.865  495.728  931.137
896.00  1335.244  937.045  886.669   50.377        0.000 1270.491  824.807  445.683        0.000 1361.612  211.623 1149.989
897.00  1338.399  940.081  894.215   45.866       22.655 1234.822  898.040  336.782        0.000 1251.029  382.125  868.904
898.00  1281.582  966.477  890.891   75.585       25.937 1175.483  790.659  384.824        0.000 1126.979  427.971  699.008
899.00  1257.523  940.405  885.229   55.176       39.516 1273.740  918.884  354.855        0.000 1377.302  389.767  987.535
900.00  1233.780  937.675  849.598   88.078        0.000 1201.798  826.546  375.252        0.000 1277.976  179.352 1098.624
901.00  1292.479  956.757  871.649   85.108       46.088 1181.616  769.783  411.833        0.000 1206.802  308.738  898.064
902.00  1307.147  886.723  817.459   69.264       30.956 1205.838  901.691  304.147        0.000 1522.578  520.763 1001.815
903.00  1266.920  905.964  842.045   63.919        5.707 1192.694  855.041  337.653        0.000 1255.159  341.412  913.747
904.00  1198.871  929.487  874.095   55.392       18.936 1215.865  940.988  274.877        0.000 1319.398  481.153  838.244
905.00  1316.193  901.031  862.453   38.578       39.905 1158.280  924.129  234.151        0.000 1214.645  502.466  712.178
906.00  1333.910  839.001  799.286   39.715       32.339 1201.642  944.880  256.762        0.000 1235.153  361.719  873.433
907.00  1213.974  946.577  913.113   33.464        9.511 1169.393  931.737  237.656        0.000 1215.349  391.377  823.973
908.00  1338.493  831.958  810.244   21.714       17.121 1179.161  911.937  267.224        0.000 1217.057  370.466  846.591
909.00  1405.693  809.017  758.955   50.062       20.925 1239.248  962.171  277.077        0.000 1212.729  390.271  822.459
910.00  1455.543  730.781  688.631   42.149        5.576 1120.040  857.440  262.600        0.000 1172.414  399.819  772.595
911.00  1323.013  838.357  817.095   21.262       36.144 1188.412  962.346  226.066        0.000 1035.292  349.555  685.737
912.00  1255.502  903.198  865.191   38.007       61.998 1236.186  941.033  295.153        0.000 1304.019  480.349  823.669
913.00  1275.236  925.846  844.096   81.750       19.023 1192.777  896.068  296.709        0.000 1162.768  398.515  764.253
914.00  1234.665  872.614  840.824   31.790        5.707 1167.444  869.133  298.310        0.000 1192.226  278.679  913.547
915.00  1200.208  977.382  968.181    9.202       19.023 1121.271  824.993  296.278        0.000 1132.609  169.801  962.807
916.00  1232.960  939.959  913.885   26.073       43.666 1153.915  827.326  326.588        0.000 1162.066  159.245 1002.821
917.00  1334.015  844.875  804.206   40.668        9.511 1239.552  780.933  458.619        0.000 1204.488   80.427 1124.061
918.00  1288.890  890.109  857.755   32.354       17.121 1272.634  926.505  346.129        0.000 1103.958  298.585  805.373
919.00  1181.197  951.285  903.946   47.339        3.805 1206.782  779.551  427.231        0.000 1244.601  169.198 1075.403
920.00  1207.226  895.599  877.421   18.177       28.534 1227.625  825.552  402.073        0.000 1222.085  149.292 1072.792
921.00  1250.462  844.518  812.557   31.961       29.741 1267.010  971.120  295.890        0.000 1330.659  319.294 1011.365
922.00  1227.884  875.433  812.619   62.814       32.339 1253.261  816.086  437.176        0.000 1359.210  239.471 1119.740
923.00  1258.739  928.435  909.733   18.702       62.167 1281.793  927.972  353.820        0.000 1349.154  253.847 1095.307
924.00  1455.921  789.285  789.285    0.000      117.975 1096.313  904.917  191.396        0.000 1202.975  374.082  828.893
925.00  1375.538  816.564  815.098    1.466       24.556 1258.562  943.825  314.738        0.000 1195.842  233.438  962.403
926.00  1280.360  906.230  901.454    4.776       39.948 1213.318  889.020  324.298        0.000 1155.532  213.231  942.300
927.00  1286.759  816.718  747.093   69.625       11.153 1163.409  822.649  340.760        0.000 1179.656   90.782 1088.874
928.00  1443.510  676.533  676.533    0.000      143.564 1228.346  975.688  252.658        0.000 1545.891  525.081 1020.810
929.00  1254.800  795.151  762.680   32.471       50.623 1303.190  856.971  446.219        0.000 1285.722    9.953 1275.769
930.00  1319.110  777.714  777.714    0.000       65.319 1191.056  978.777  212.280        0.000  936.669  199.056  737.612
931.00  1365.262  875.670  853.728   21.943       67.178 1314.378  993.333  321.045        0.000 1360.407  279.281 1081.126
932.00  1464.408  769.521  769.521    0.000       13.273 1214.991  952.612  262.379        0.000 1037.301  199.157  838.145
933.00  1428.086  837.357  807.241   30.116        5.707 1284.073  904.282  379.791        0.000 1217.758  209.612 1008.145
934.00  1244.178  921.378  879.817   41.561        1.902 1273.752  979.902  293.850        0.000 1276.269  278.679  997.590
935.00  1413.626  869.052  848.219   20.832       32.122 1235.282  985.392  249.890        0.000 1321.611  249.424 1072.188
936.00  1441.382  805.874  768.937   36.936        5.707 1211.044  875.349  335.695        0.000 1309.942  230.322 1079.619
937.00  1299.525  937.000  887.295   49.704        5.707 1173.396  838.260  335.135        0.000 1218.560  189.506 1029.055
938.00  1335.357  875.063  840.829   34.234       26.632 1282.622  994.905  287.717        0.000 1198.158  328.845  869.313
939.00  1312.333  973.895  940.599   33.296        7.349 1252.163  873.226  378.937        0.000 1320.096  269.929 1050.167
940.00  1317.517  950.524  931.716   18.808        1.902 1250.042  941.099  308.943        0.000 1167.791  199.860  967.931
941.00  1309.839  964.201  907.020   57.181       11.370 1319.189  924.471  394.719        0.000 1127.681  109.481 1018.200
942.00  1290.091  939.948  917.357   22.591        7.609 1286.944  940.083  346.861        0.000  947.929  149.493  798.436
943.00  1354.266  856.812  846.258   10.554       33.850 1115.899  828.134  287.765        0.000 1078.418  221.070  857.348
944.00  1356.379  888.863  874.845   14.018       11.196 1090.179  867.742  222.437        0.000 1068.067  390.372  677.696
945.00  1373.274  900.848  885.643   15.204        5.663 1330.844 1062.714  268.129        0.000 1341.707  462.649  879.058
946.00  1179.762  972.115  947.443   24.671        3.805 1172.898  902.383  270.515        0.000 1014.081  119.434  894.647
947.00  1262.519  854.644  823.816   30.828       19.023 1134.674  882.495  252.179        0.000  993.974  240.677  753.296
948.00  1326.950  940.104  909.247   30.858       34.241 1092.998  841.596  251.401        0.000 1214.845  219.967  994.878
949.00  1436.379  811.781  783.636   28.145       38.046 1159.928  960.576  199.352        0.000  971.958  229.719  742.239
950.00  1351.976  903.805  872.355   31.450        1.902 1201.382  955.299  246.083        0.000 1271.846  324.723  947.123
951.00  1341.549  840.808  772.120   68.688        1.902 1135.283  814.617  320.666        0.000 1188.909  172.214 1016.695
952.00  1260.747  980.736  936.652   44.083       19.023 1136.017  849.031  286.985        0.000 1141.055  304.415  836.639
953.00  1280.974  929.482  898.559   30.923        1.902 1197.403  919.890  277.513        0.000 1293.361  426.463  866.898
954.00  1343.626  843.628  808.133   35.494        0.000 1304.497  992.655  311.843        0.000 1456.627  444.358 1012.269
955.00  1310.079  926.719  890.958   35.761       26.632 1239.735  960.833  278.902        0.000 1130.398  243.291  887.107
956.00  1272.211  946.321  928.670   17.651        9.511 1175.918  945.225  230.693        0.000  995.784  324.120  671.664
957.00  1272.954  976.129  937.186   38.943       58.884 1124.907  862.174  262.733        0.000 1118.837  243.291  875.546
958.00  1264.892  897.582  870.289   27.293       32.339 1177.429  922.698  254.731        0.000 1330.256  364.936  965.320
959.00  1292.039  960.605  933.773   26.832       55.080 1250.149 1021.577  228.572        0.000 1274.661  456.925  817.736
960.00  1287.297  933.417  909.411   24.006       43.753 1312.411 1047.951  264.460        0.000 1217.259  323.718  893.541
961.00  1211.750  948.500  921.355   27.145       26.632 1276.523  986.557  289.965        0.000 1245.810  379.413  866.397
962.00  1257.712  883.691  852.944   30.747       17.121 1256.979 1005.278  251.701        0.000 1366.347  408.669  957.678
963.00  1156.485  952.985  924.786   28.198       34.241 1309.342 1014.705  294.637        0.000 1366.350  491.106  875.244
964.00  1256.410  915.296  889.164   26.131       15.218 1275.139  998.059  277.080        0.000 1174.530  268.927  905.603
965.00  1302.744  878.301  845.060   33.240       22.828 1282.007  922.225  359.782        0.000 1193.527  328.443  865.084
966.00  1174.881  953.602  930.289   23.312       13.229 1189.274  932.514  256.760        0.000 1135.522  361.819  773.702
967.00  1279.994  954.674  920.886   33.788       11.414 1350.973 1073.978  276.996        0.000 1205.495  380.620  824.875
968.00  1273.269  977.076  939.943   37.132       30.437 1285.260  992.742  292.518        0.000 1213.841  410.076  803.764
969.00  1345.573  924.632  893.252   31.381        0.000 1279.811  987.035  292.776        0.000 1154.324  301.198  853.125
970.00  1366.796  877.412  859.209   18.203        9.511 1284.999 1033.424  251.575        0.000 1244.302  431.590  812.712
971.00  1297.224  926.147  900.005   26.142        0.000 1327.840 1070.260  257.581        0.000 1274.862  439.532  835.330
972.00  1367.470  912.955  882.803   30.152       15.218 1320.318 1015.265  305.053        0.000 1276.068  352.571  923.497
973.00  1381.625  884.698  857.925   26.773        1.902 1277.351  974.930  302.421        0.000 1383.843  468.386  915.458
974.00  1155.513  921.205  917.611    3.593        0.000 1155.518  946.438  209.080        0.000  959.492  249.625  709.867
975.00  1293.709  993.329  956.565   36.764        0.000 1309.212 1011.246  297.965        0.000 1242.794  349.555  893.239
976.00  1248.161  925.306  862.856   62.450        1.859 1195.981  947.085  248.896        0.000 1101.042  329.247  771.795
977.00  1441.763  923.887  841.210   82.677        0.000 1200.261  916.995  283.266        0.000 1029.562  321.707  707.855
978.00  1356.851  919.445  864.405   55.039        0.000 1235.052  901.640  333.411        0.000 1199.558  309.342  890.217
979.00  1390.028  891.532  838.506   53.026        1.902 1271.717  938.306  333.411        0.000 1454.614  503.572  951.042
980.00  1279.192  899.990  880.706   19.285        0.000 1288.828  987.631  301.197        0.000 1246.911  338.396  908.515
981.00  1251.780 1029.904  990.491   39.413        5.576 1215.850  979.536  236.314        0.000 1251.435  361.921  889.514
982.00  1250.833  973.823  940.649   33.174       24.730 1294.284 1049.803  244.481        0.000 1420.332  480.751  939.581
983.00  1395.903  893.147  876.988   16.159       11.283 1366.360 1087.894  278.466        0.000 1399.422  459.036  940.386
984.00  1408.390  786.270  758.077   28.193        0.000 1318.378 1058.240  260.139        0.000 1445.873  374.487 1071.385
985.00  1305.470  853.453  836.010   17.443        7.609 1254.197  964.797  289.401        0.000 1249.623  339.499  910.124
986.00  1388.844  871.117  852.825   18.292       13.273 1264.842 1022.130  242.711        0.000 1129.691  269.128  860.563
987.00  1498.934  849.913  827.713   22.200       13.316 1279.556 1041.251  238.305        0.000 1288.437  419.225  869.212
988.00  1317.630  891.593  868.089   23.503        0.000 1233.616  989.953  243.663        0.000 1337.588  489.393  848.196
989.00  1306.213  917.776  886.337   31.439        9.511 1252.910  981.103  271.806        0.000 1291.545  350.760  940.785
990.00  1388.183  926.004  909.376   16.627        0.000 1278.883  793.649  485.234        0.000 1348.244   99.528 1248.715
991.00  1245.292  985.043  940.557   44.487        5.707 1314.267 1015.050  299.217        0.000 1150.100   69.670 1080.430
992.00  1183.914 1057.496 1005.952   51.544       19.023 1270.595  977.092  293.503        0.000 1227.812  328.644  899.168
993.00  1340.244  964.140  950.666   13.474       62.299 1334.065 1055.386  278.679        0.000 1248.421  189.104 1059.318
994.00  1294.883  904.628  898.710    5.918       77.820 1196.412 1000.957  195.455        0.000 1281.801  298.585  983.216
995.00  1319.228  810.946  780.984   29.962       36.144 1241.456  900.481  340.975        0.000 1331.763  228.915 1102.848
996.00  1338.311  893.703  873.265   20.438       60.830 1183.486  961.613  221.872        0.000 1129.996  278.679  851.317
997.00  1333.781  902.625  872.898   29.727       22.828 1244.836 1010.425  234.411        0.000 1241.890  400.324  841.566
998.00  1253.422  999.091  974.539   24.552        7.609 1241.596 1006.360  235.236        0.000 1253.753  302.003  951.750
999.00  1232.450  876.434  836.779   39.655        1.902 1290.489  964.164  326.324        0.000 1304.521  210.618 1093.903
1000.00  1222.751  909.968  872.852   37.115        0.000 1204.236  905.451  298.785        0.000 1244.302  319.697  924.605
1001.00  1139.835  930.736  897.681   33.055        0.000 1286.510  991.311  295.198        0.000 1179.358  289.235  890.123
1002.00  1296.029  833.128  805.573   27.555       47.557 1251.445  976.915  274.529        0.000 1252.041  280.488  971.552
1003.00  1115.895  951.833  918.005   33.828        0.000 1200.913  934.938  265.975        0.000  970.349  189.707  780.642
1004.00  1141.427  974.295  938.523   35.773        0.000 1176.007  880.765  295.242        0.000 1010.964  149.292  861.672
1005.00  1137.810  914.639  869.809   44.830       26.632 1000.864  676.008  324.856        0.000 1092.797   79.623 1013.175
1006.00  1003.068  973.609  937.805   35.804        5.707 1025.250  704.717  320.533        0.000 1041.124  109.481  931.643
1007.00  1235.979  858.730  820.121   38.609       17.121 1144.878  815.824  329.054        0.000 1161.061  209.009  952.052
1008.00  1201.576  873.987  843.744   30.243        0.000 1096.153  796.413  299.739        0.000 1151.812  238.868  912.944
1009.00  1102.078  983.293  938.214   45.079       13.316 1156.938  913.748  243.190        0.000 1039.114  268.726  770.388
1010.00  1200.915  918.473  876.752   41.720       53.264 1206.312  929.575  276.737        0.000 1200.570  258.773  941.797
1011.00  1116.020  996.220  946.900   49.320        0.000 1264.501 1006.618  257.883        0.000 1162.566  278.880  883.686
1012.00  1071.135 1028.932  996.623   32.309        0.000 1207.221  897.755  309.466        0.000 1121.853  248.820  873.032
1013.00  1067.752  988.350  954.766   33.584        0.000 1256.292  814.055  442.237        0.000 1232.239   79.623 1152.616
1014.00  1125.702  908.786  864.725   44.061        0.000 1244.665  926.463  318.202        0.000 1189.713  339.200  850.513
1015.00  1089.772  958.737  911.545   47.192        0.000 1251.928  924.475  327.453        0.000 1212.434   60.521 1151.912
1016.00  1130.385  923.201  886.673   36.528        7.609 1242.281  982.624  259.657        0.000 1181.367  169.198 1012.169
1017.00  1099.879  899.573  862.208   37.365        0.000 1277.305  942.891  334.414        0.000 1212.333  299.188  913.146
1018.00  1180.702  877.518  832.024   45.494       13.316 1233.857  901.907  331.950        0.000 1261.293  159.647 1101.646
1019.00  1207.369  896.240  865.311   30.930       62.776 1253.310  947.346  305.964        0.000 1321.412  228.915 1092.497
1020.00  1200.662  909.228  869.443   39.785        3.805 1237.316  973.373  263.943        0.000 1231.234  248.820  982.413
1021.00  1191.110  870.158  830.590   39.569        0.000 1225.896  886.254  339.642        0.000 1121.450   70.273 1051.177
1022.00  1127.245  894.526  851.655   42.871        0.000 1239.043  843.151  395.892        0.000 1263.001  149.895 1113.106
1023.00  1200.959  906.348  854.666   51.683       19.023 1248.902  927.673  321.228        0.000 1231.435  209.009 1022.425
1024.00  1196.024  838.169  797.709   40.460        9.511 1208.518  977.478  231.040        0.000 1041.426  179.151  862.276
1025.00  1110.878  898.676  861.251   37.425        0.000 1274.664 1022.572  252.092        0.000 1212.231  288.632  923.599
1026.00  1239.489  882.834  859.016   23.818       24.730 1227.024  978.215  248.809        0.000 1182.877  308.738  874.139
1027.00  1251.248  867.852  829.742   38.110       60.614 1226.377  969.783  256.594        0.000 1342.423  359.508  982.916
1028.00  1229.451  818.193  790.021   28.172       66.580 1224.296  950.502  273.794        0.000 1200.670  378.207  822.463
1029.00  1184.075  841.596  810.698   30.898       19.023 1132.899  879.943  252.956        0.000 1120.646  318.892  801.754
1030.00  1153.797  779.116  737.831   41.285       26.632 1169.911  903.461  266.450        0.000 1211.428  358.301  853.127
1031.00  1285.817  905.930  878.819   27.111       17.121 1259.752 1028.450  231.302        0.000 1316.888  420.833  896.055
1032.00  1091.679  904.493  883.981   20.511        1.902 1165.803  913.233  252.570        0.000 1131.202  308.939  822.263
1033.00  1155.628  904.216  877.556   26.660       28.534 1205.752  942.720  263.032        0.000 1232.440  319.294  913.145
1034.00  1128.232  765.490  721.464   44.026       38.046 1095.592  857.633  237.959        0.000 1138.642  314.770  823.872
1035.00  1116.313  881.823  827.374   54.449        0.000 1207.136  947.864  259.273        0.000 1068.268  334.073  734.196
1036.00  1156.141  794.287  758.016   36.271       26.632 1012.153  799.226  212.927        0.000 1049.067  273.552  775.515
1037.00  1074.270  885.445  840.393   45.053        0.000 1113.491  869.956  243.535        0.000 1077.819  263.800  814.020
1038.00  1176.489  867.032  849.944   17.089       35.452 1163.858  932.559  231.299        0.000 1218.968  324.522  894.446
1039.00  1188.963  755.703  747.460    8.243       60.095 1136.103  907.050  229.053        0.000 1159.151  364.936  794.214
1040.00  1119.509  858.139  826.419   31.720        0.000 1278.255 1073.718  204.537        0.000 1172.220  253.847  918.373
1041.00  1103.744  868.558  868.558    0.000        1.902 1226.418  971.080  255.338        0.000 1077.015  233.137  843.878
1042.00  1093.963  853.383  832.458   20.925        0.000 1187.162  928.968  258.194        0.000 1089.683  169.399  920.284
1043.00   978.957  973.234  948.316   24.919       36.144 1058.757  821.447  237.309        0.000 1080.634  149.292  931.342
1044.00  1084.237  914.708  869.938   44.770        0.000 1185.345  796.804  388.542        0.000 1101.746   19.906 1081.841
1045.00  1172.647  832.071  783.875   48.196        1.902 1162.341  829.315  333.027        0.000 1111.698   89.575 1022.123
1046.00  1147.642  795.496  741.178   54.318        0.000 1049.029  796.759  252.270        0.000 1062.036  209.009  853.027
1047.00  1221.320  833.979  769.414   64.565        0.000 1210.034  789.107  420.927        0.000 1180.866    0.000 1180.866
1048.00  1258.349  821.384  757.469   63.915        0.000 1277.432  930.005  347.427        0.000 1244.303  210.618 1033.685
1049.00  1229.370  773.747  746.156   27.591        1.902 1171.165  932.211  238.954        0.000 1190.417  258.773  931.644
1050.00  1150.667  849.558  796.956   52.603       22.828 1192.823  911.283  281.540        0.000 1124.165  199.458  924.707
