# Supplementary material for: N-Glycans modulate tilting of HIV-1 envelope glycoprotein
Source: Nat Commun. 2026 Apr 15;17:5206. doi: 10.1038/s41467-026-71874-2 (PMC13254402; doi:10.1038/s41467-026-71874-2)
Supplement: Supplementary file 8 — Source Data [file 41467_2026_71874_MOESM8_ESM.zip › source_data/1_Main_Text_Figures/4_Figure_5/3_Raw_data/FULL_MPER/FULL_MPER.C.1.txt]

#ASA ANALYSIS
#SIM_TIME  ASA1.4 TotOccl1.4 ShldMem1.4 ShldGly1.4   ASA7.2 TotOccl7.2 ShldMem7.2 ShldGly7.2   ASA18.6 TotOccl18.6 ShldMem18.6 ShldGly18.6

  0.00  1770.821  369.230  369.230    0.000      196.364 1479.186 1479.186    0.000        0.000 1352.475 1281.397   71.077
  1.00  1693.120  371.942  371.942    0.000      189.925 1505.225 1505.225    0.000        0.000 1384.648 1264.007  120.640
  2.00  1721.286  395.085  395.085    0.000      326.065 1466.911 1440.278   26.632        0.000 1697.304 1666.842   30.462
  3.00  1853.383  332.556  332.556    0.000      361.651 1368.382 1368.382    0.000        0.000 1437.728 1386.958   50.769
  4.00  1783.718  348.281  348.281    0.000      316.600 1432.198 1430.295    1.902        0.000 1587.020 1444.865  142.154
  5.00  1774.792  373.027  373.027    0.000      451.748 1423.287 1423.287    0.000        0.000 1900.180 1346.043  554.137
  6.00  1573.297  411.055  411.055    0.000      511.928 1325.147 1325.147    0.000        0.000 1809.400 1778.938   30.462
  7.00  1673.476  371.824  371.824    0.000      295.671 1281.448 1245.304   36.144        0.000 1344.032 1262.801   81.231
  8.00  1738.022  350.426  350.426    0.000      547.683 1270.969 1270.969    0.000        0.000  988.042  988.042    0.000
  9.00  1823.696  360.497  360.497    0.000      475.046 1366.733 1366.733    0.000        0.000  865.690  845.382   20.308
 10.00  1691.380  355.200  355.200    0.000      373.278 1462.248 1435.616   26.632        0.000 1482.264 1137.032  345.232
 11.00  1793.442  353.319  353.319    0.000      350.752 1484.971 1416.576   68.396        0.000 1343.226 1018.604  324.622
 12.00  1711.624  380.260  380.260    0.000      272.715 1717.570 1567.288  150.281        0.000 1412.489 1026.844  385.646
 13.00  1739.392  319.515  319.515    0.000      255.465 1500.672 1487.399   13.272        0.000 1150.201  856.041  294.160
 14.00  1844.326  284.491  284.491    0.000      410.507 1522.850 1522.850    0.000        0.000 1626.025 1311.255  314.771
 15.00  1678.111  407.872  407.872    0.000      486.460 1424.020 1424.020    0.000        0.000 1466.276 1232.736  233.539
 16.00  1735.290  352.747  352.747    0.000      470.988 1555.922 1460.807   95.115        0.000 1506.086 1201.469  304.616
 17.00  1674.065  345.996  345.996    0.000      425.637 1502.102 1446.935   55.167        0.000 1404.652 1130.498  274.155
 18.00  1799.668  333.258  333.258    0.000      458.315 1528.895 1479.435   49.460        0.000 1465.775 1019.004  446.771
 19.00  1681.667  325.442  325.442    0.000      435.062 1363.230 1342.305   20.925        0.000 1656.385 1493.923  162.462
 20.00  1560.627  394.736  394.736    0.000      337.481 1450.633 1351.714   98.920        0.000 1331.862 1149.092  182.770
 21.00  1604.828  394.881  394.881    0.000      299.259 1536.903 1406.079  130.824        0.000 1514.130 1260.989  253.142
 22.00  1395.517  447.021  447.021    0.000      322.956 1506.920 1434.633   72.287        0.000 1617.983 1374.290  243.693
 23.00  1515.749  390.510  390.510    0.000      293.813 1478.621 1356.873  121.747        0.000 1537.655 1131.500  406.155
 24.00  1537.674  306.243  306.243    0.000      456.765 1343.900 1283.026   60.873        0.000 1736.110 1502.571  233.539
 25.00  1386.451  388.425  388.425    0.000      329.219 1366.247 1301.569   64.678        0.000 1395.495 1111.791  283.704
 26.00  1546.950  367.156  367.156    0.000      458.880 1174.912 1129.300   45.612        0.000 1749.077 1444.965  304.112
 27.00  1509.969  320.607  320.607    0.000      559.572 1192.891 1192.891    0.000        0.000 1963.313 1801.255  162.059
 28.00  1472.355  388.770  388.770    0.000      392.602 1286.667 1216.282   70.385        0.000 1929.335 1756.719  172.616
 29.00  1605.392  355.379  355.379    0.000      506.827 1332.134 1250.336   81.799        0.000 2000.810 1493.116  507.694
 30.00  1543.045  374.421  374.421    0.000      398.571 1471.523 1364.994  106.529       10.154 1948.937 1542.781  406.155
 31.00  1469.064  440.393  440.393    0.000      481.228 1329.374 1200.018  129.356        0.000 1959.996 1523.481  436.516
 32.00  1510.952  375.012  375.012    0.000      565.974 1197.458 1134.682   62.776      101.539 1748.272 1504.579  243.693
 33.00  1501.687  378.439  378.439    0.000      561.255 1282.573 1185.556   97.017       10.154 2198.365 1924.210  274.155
 34.00  1510.117  309.620  309.620    0.000      425.981 1295.013 1197.996   97.017        0.000 1839.057 1361.824  477.232
 35.00  1598.030  362.358  362.358    0.000      518.458 1218.099 1168.639   49.460        0.000 1797.437 1411.590  385.847
 36.00  1733.621  326.779  326.779    0.000      485.989 1356.692 1328.157   28.534        0.000 2285.317 1970.547  314.770
 37.00  1651.179  371.136  371.136    0.000      555.160 1363.326 1252.992  110.333        0.000 1800.251 1404.249  396.001
 38.00  1642.886  401.940  401.940    0.000      448.891 1473.957 1369.375  104.583        0.000 1905.609 1519.761  385.848
 39.00  1680.490  374.634  374.634    0.000      429.141 1278.663 1196.864   81.799        0.000 1866.501 1511.115  355.386
 40.00  1730.833  438.088  437.876    0.211      533.500 1433.105 1334.490   98.615        0.000 1998.203 1724.048  274.155
 41.00  1703.751  425.539  425.539    0.000      393.381 1502.361 1398.387  103.974        0.000 1887.010 1643.317  243.693
 42.00  1772.480  365.152  365.152    0.000      437.051 1468.429 1381.271   87.158        0.000 1959.800 1736.414  223.385
 43.00  1824.060  378.619  378.619    0.000      352.572 1653.283 1570.148   83.136        0.000 2040.825 1685.440  355.386
 44.00  1825.613  402.134  402.134    0.000      528.525 1472.620 1438.422   34.198        0.000 2479.456 2245.917  233.539
 45.00  1736.564  414.482  414.482    0.000      587.541 1283.912 1257.280   26.632        0.000 2298.696 2075.311  223.385
 46.00  1764.001  407.378  407.378    0.000      583.653 1329.432 1215.860  113.573        0.000 1769.891 1414.505  355.386
 47.00  1814.591  335.342  335.342    0.000      406.441 1443.389 1333.055  110.333        0.000 2273.558 1979.095  294.463
 48.00  1633.586  477.942  477.942    0.000      363.423 1596.180 1495.358  100.822        0.000 1808.996 1555.149  253.847
 49.00  1795.440  408.354  407.086    1.268      398.915 1566.912 1416.891  150.021        0.000 2352.780 2038.010  314.770
 50.00  1789.333  364.422  364.422    0.000      497.662 1383.168 1284.249   98.920        0.000 2380.726 2015.186  365.540
 51.00  1771.779  416.328  416.328    0.000      492.213 1507.298 1359.484  147.814        0.000 1857.054 1400.129  456.925
 52.00  1762.550  392.702  392.702    0.000      454.855 1553.044 1412.448  140.596        0.000 2046.357 1609.740  436.617
 53.00  1740.336  426.391  426.391    0.000      376.780 1564.457 1444.612  119.845        0.000 1717.611 1473.918  243.693
 54.00  1807.326  431.563  391.084   40.479      500.123 1405.355 1327.404   77.951        0.000 2148.599 1843.982  304.616
 55.00  1709.034  400.711  400.711    0.000      425.423 1468.297 1344.648  123.649        0.000 2324.933 1928.932  396.001
 56.00  1749.175  467.647  467.647    0.000      476.478 1617.413 1503.275  114.138        0.000 2151.614 1857.151  294.462
 57.00  1812.809  446.106  446.106    0.000      474.445 1439.384 1401.338   38.046        0.000 1668.955 1496.339  172.616
 58.00  1787.807  398.463  398.463    0.000      415.859 1640.937 1501.298  139.639        0.000 2222.190 1816.035  406.155
 59.00  1811.935  375.752  375.752    0.000      424.806 1757.872 1546.760  211.112        0.000 2205.196 1687.348  517.848
 60.00  1713.717  460.912  460.912    0.000      578.722 1466.653 1415.856   50.797       10.154 2253.557 1989.556  264.001
 61.00  1724.677  498.487  498.487    0.000      483.602 1564.019 1513.526   50.492        0.000 2170.011 1875.851  294.160
 62.00  1798.610  478.487  478.487    0.000      633.587 1595.442 1553.766   41.677        0.000 2269.844 1995.689  274.155
 63.00  1774.614  452.236  452.236    0.000      688.094 1521.048 1471.805   49.242       10.154 2332.072 1976.686  355.386
 64.00  1647.831  533.009  533.009    0.000      617.681 1478.971 1450.437   28.534        0.000 2144.475 1992.166  152.308
 65.00  1711.654  499.908  499.908    0.000      680.408 1473.795 1455.120   18.675       10.154 2203.091 1959.397  243.693
 66.00  1691.745  559.529  559.529    0.000      512.834 1615.779 1416.429  199.350        0.000 2280.399 1518.859  761.541
 67.00  1849.299  395.113  395.113    0.000      640.582 1603.013 1499.169  103.844       10.154 2463.269 2087.576  375.694
 68.00  1899.272  461.957  461.957    0.000      518.237 1661.100 1599.498   61.602        0.000 2274.662 2030.969  243.693
 69.00  1846.270  445.826  445.826    0.000      505.219 1754.621 1709.967   44.655        0.000 2276.880 2053.797  223.083
 70.00  1840.820  397.254  397.254    0.000      552.307 1427.397 1391.253   36.144        0.000 1919.381 1574.149  345.232
 71.00  1835.955  357.860  357.860    0.000      597.658 1386.354 1295.185   91.169        0.000 2206.698 1536.744  669.954
 72.00  1758.466  459.967  459.967    0.000      580.193 1482.306 1440.455   41.851        0.000 2162.674 1606.422  556.252
 73.00  1730.742  479.533  479.533    0.000      643.872 1350.352 1318.056   32.295        0.000 2106.670 2025.440   81.231
 74.00  1758.700  485.537  485.537    0.000      582.184 1548.112 1502.457   45.655       20.308 2214.950 1849.712  365.237
 75.00  1821.702  461.103  461.103    0.000      658.098 1449.103 1418.884   30.219      111.693 2207.308 2004.230  203.078
 76.00  1820.660  420.422  420.422    0.000      656.151 1406.516 1376.079   30.437        0.000 1882.086 1628.542  253.545
 77.00  1776.426  463.416  463.416    0.000      633.542 1492.454 1412.557   79.896        0.000 2122.757 1797.833  324.924
 78.00  1789.014  423.854  423.854    0.000      545.516 1828.045 1685.373  142.672        0.000 2342.127 1793.818  548.309
 79.00  1680.789  499.644  499.644    0.000      493.167 1492.948 1407.345   85.603        0.000 2172.120 1765.965  406.155
 80.00  1697.638  503.680  503.680    0.000      392.646 1716.631 1511.226  205.405        0.000 2041.430 1635.275  406.155
 81.00  1737.622  443.846  443.846    0.000      411.497 1831.518 1588.024  243.494        0.000 2463.771 1986.539  477.232
 82.00  1887.488  322.860  322.860    0.000      579.107 1595.713 1456.889  138.824        0.000 2333.578 1785.269  548.309
 83.00  1756.081  486.885  486.885    0.000      617.239 1718.978 1580.110  138.867        0.000 2270.447 1722.137  548.309
 84.00  1896.510  268.964  268.964    0.000      691.914 1513.229 1433.332   79.896        0.000 2512.831 2106.676  406.155
 85.00  1898.902  377.086  377.086    0.000      631.473 1567.224 1403.626  163.598        0.000 2231.540 1734.000  497.540
 86.00  1910.539  331.422  331.422    0.000      601.681 1662.018 1476.419  185.599        0.000 2175.236 1596.465  578.771
 87.00  1868.081  383.262  383.262    0.000      578.461 1653.901 1501.717  152.184       10.154 1921.894 1576.662  345.232
 88.00  1899.930  360.648  360.648    0.000      562.816 1731.804 1544.085  187.719        0.000 2533.139 2015.292  517.848
 89.00  1836.482  412.740  412.740    0.000      672.626 1594.919 1461.758  133.161        0.000 2356.094 1960.093  396.001
 90.00  1978.379  350.678  307.787   42.891      745.305 1558.914 1400.121  158.793       71.077 2041.929 1503.774  538.155
 91.00  1829.411  434.477  389.391   45.086      773.010 1489.964 1364.674  125.291       30.462 2214.344 1818.343  396.001
 92.00  1873.738  327.983  327.983    0.000      648.549 1551.520 1391.814  159.706       10.154 2035.093 1598.476  436.617
 93.00  1808.958  455.895  455.895    0.000      585.594 1497.356 1364.195  133.161       10.154 2072.290 1747.366  324.924
 94.00  1932.390  356.488  347.188    9.300      644.442 1571.183 1451.338  119.845        0.000 2144.576 1575.959  568.617
 95.00  1805.391  407.844  393.472   14.373      810.331 1644.864 1492.680  152.184       10.154 2748.679 2413.601  335.078
 96.00  1754.702  425.602  405.733   19.868      784.600 1517.281 1433.797   83.484       10.154 2451.003 2126.080  324.924
 97.00  1825.150  435.555  435.555    0.000      556.539 1690.309 1517.200  173.109        0.000 2391.993 1914.760  477.233
 98.00  1780.663  404.609  404.609    0.000      801.419 1452.982 1335.268  117.714       40.616 2285.826 1910.133  375.694
 99.00  1896.391  345.758  345.758    0.000      686.756 1614.063 1486.609  127.454        0.000 2567.212 2008.749  558.463
100.00  1889.709  405.735  405.735    0.000      632.669 1637.903 1462.978  174.925       10.154 2193.333 1949.640  243.693
101.00  1824.070  430.136  406.886   23.250      660.427 1609.306 1531.355   77.951        0.000 2154.725 1900.878  253.847
102.00  1831.027  495.568  480.984   14.584      501.770 1542.957 1382.044  160.913        0.000 1980.505 1594.657  385.848
103.00  1895.398  441.058  441.058    0.000      463.815 1631.535 1464.220  167.315        0.000 2020.716 1634.869  385.847
104.00  1765.415  478.395  478.395    0.000      772.625 1590.732 1564.099   26.632        0.000 2394.302 2201.378  192.924
105.00  1844.500  548.531  548.531    0.000      779.371 1704.084 1570.923  133.161        0.000 2325.434 1909.125  416.309
106.00  1777.779  514.051  514.051    0.000      629.609 1543.226 1413.956  129.269        0.000 2014.590 1831.820  182.770
107.00  1792.260  449.618  449.618    0.000      821.775 1436.873 1336.486  100.387       30.260 2412.602 2239.986  172.616
108.00  1900.221  462.746  462.746    0.000      754.421 1604.081 1524.184   79.896       50.769 2904.500 2721.730  182.770
109.00  1714.036  553.684  527.052   26.632      766.057 1534.499 1418.763  115.736       10.154 2503.083 2310.159  192.924
110.00  1690.513  524.845  470.935   53.910      706.648 1438.502 1309.146  129.356        0.000 2387.766 2062.842  324.924
111.00  1692.839  505.516  484.802   20.714      690.567 1358.829 1267.519   91.310        0.000 2141.562 1776.022  365.540
112.00  1721.860  452.893  452.893    0.000      698.051 1440.191 1222.644  217.547        0.000 2636.586 2139.348  497.238
113.00  1759.249  448.031  448.031    0.000      909.722 1373.856 1255.968  117.888        0.000 2363.235 1916.464  446.771
114.00  1579.328  514.169  514.169    0.000     1015.946 1303.235 1303.235    0.000        0.000 2269.542 1792.309  477.233
115.00  1708.220  470.609  470.609    0.000      639.939 1479.839 1479.839    0.000       40.616 2149.906 2149.906    0.000
116.00  1779.581  434.068  434.068    0.000      944.781 1341.797 1341.797    0.000       81.231 2531.431 2155.737  375.693
117.00  1714.211  531.098  531.098    0.000      887.845 1345.600 1345.600    0.000      142.154 2018.310 1947.233   71.077
118.00  1612.331  552.143  552.143    0.000      827.408 1383.169 1383.169    0.000      223.385 2162.974 2162.974    0.000
119.00  1729.141  426.032  426.032    0.000      894.549 1359.813 1359.813    0.000      172.616 1978.294 1978.294    0.000
120.00  1749.384  428.113  428.113    0.000      775.184 1433.744 1344.335   89.408        0.000 2140.149 1967.533  172.616
121.00  1581.892  567.155  567.155    0.000      783.093 1398.782 1396.879    1.902      152.308 2067.568 1844.182  223.385
122.00  1834.522  449.711  449.711    0.000      753.305 1419.280 1238.562  180.718       30.462 2107.282 1518.357  588.925
123.00  1695.517  577.878  577.878    0.000      721.566 1507.868 1287.202  220.666        0.000 2202.890 1542.887  660.002
124.00  1649.246  558.447  547.101   11.346      625.113 1518.709 1381.961  136.748       60.923 2234.252 1868.712  365.540
125.00  1858.125  460.711  460.711    0.000      644.565 1594.540 1381.483  213.057        0.000 2250.837 1712.681  538.156
126.00  1760.586  474.658  474.658    0.000      623.173 1471.801 1416.634   55.167        0.000 2005.336 1649.951  355.386
127.00  1772.167  477.159  477.159    0.000      680.105 1488.150 1488.150    0.000        0.000 1977.493 1540.877  436.617
128.00  1678.044  572.040  572.040    0.000      575.832 1568.414 1449.178  119.236        0.000 2041.224 1655.377  385.847
129.00  1735.415  507.146  507.146    0.000      686.200 1598.746 1414.266  184.479        0.000 2341.625 1783.162  558.463
130.00  1576.343  618.556  618.556    0.000      672.497 1611.179 1452.082  159.097        0.000 2274.462 1919.077  355.386
131.00  1727.069  492.755  492.755    0.000      657.880 1661.431 1507.736  153.695        0.000 2055.105 1689.565  365.540
132.00  1573.357  540.064  540.064    0.000      453.213 1650.883 1468.306  182.577        0.000 2006.043 1457.733  548.310
133.00  1691.609  452.792  452.792    0.000      465.927 1705.576 1500.128  205.448        0.000 2048.872 1531.024  517.848
134.00  1569.611  485.778  485.778    0.000      664.972 1466.614 1268.776  197.839        0.000 2287.337 1708.566  578.771
135.00  1638.793  502.286  494.466    7.821      481.364 1704.277 1402.159  302.118        0.000 2376.911 1432.600  944.311
136.00  1682.416  465.580  465.580    0.000      361.344 1802.331 1579.936  222.395        0.000 1986.340 1488.901  497.439
137.00  1682.282  469.532  449.875   19.657      581.532 1642.017 1468.908  173.109        0.000 2098.331 1328.647  769.684
138.00  1703.575  490.458  490.458    0.000      527.450 1661.911 1494.509  167.402        0.000 2448.292 2042.137  406.155
139.00  1607.507  460.696  418.562   42.134      532.513 1480.684 1357.089  123.595        0.000 2128.985 1541.771  587.214
140.00  1713.927  425.383  425.383    0.000      455.463 1614.006 1355.293  258.712        0.000 2189.720 1357.303  832.417
141.00  1616.408  484.345  461.095   23.250      747.366 1410.146 1259.865  150.282       10.154 1946.018 1560.170  385.847
142.00  1705.137  396.758  379.637   17.121      698.905 1500.678 1330.733  169.946       10.154 2306.335 1890.026  416.309
143.00  1705.250  412.278  392.284   19.994      576.202 1543.875 1406.954  136.922        0.000 2387.971 2022.532  365.439
144.00  1643.232  519.070  519.070    0.000      470.853 1456.291 1266.062  190.229        0.000 1811.412 1476.334  335.078
145.00  1697.222  525.702  505.622   20.080      719.348 1412.208 1317.615   94.594       20.308 2086.258 1862.973  223.285
146.00  1632.056  555.648  538.950   16.698      629.777 1434.188 1322.213  111.975        0.000 2208.919 1914.456  294.463
147.00  1593.366  542.456  526.181   16.275      716.978 1363.222 1287.130   76.092       10.154 2248.820 1964.512  284.308
148.00  1586.036  548.803  530.625   18.178      679.620 1346.989 1215.817  131.172       30.462 1987.043 1570.734  416.309
149.00  1628.521  527.716  527.716    0.000      574.790 1538.278 1321.981  216.296       20.308 2228.715 1822.560  406.155
150.00  1742.057  483.410  473.475    9.934      574.051 1456.622 1342.484  114.138      101.539 2072.795 1890.025  182.770
151.00  1714.926  424.439  408.798   15.641      616.458 1523.174 1401.427  121.747       10.154 2263.107 1958.491  304.616
152.00  1589.871  483.762  483.762    0.000      604.909 1378.057 1292.497   85.560        0.000 2114.615 1738.922  375.694
153.00  1685.206  435.630  435.630    0.000      609.762 1406.741 1321.137   85.603        0.000 2232.646 1816.337  416.309
154.00  1757.505  434.676  434.676    0.000      795.006 1377.723 1303.533   74.190       91.385 2619.595 2233.747  385.847
155.00  1694.358  447.872  447.872    0.000      584.344 1528.661 1314.353  214.308        0.000 2195.249 1677.401  517.848
156.00  1584.703  512.088  512.088    0.000      605.965 1477.927 1289.860  188.067        0.000 2177.648 1720.723  456.925
157.00  1643.018  470.321  470.321    0.000      601.196 1459.188 1297.536  161.652        0.000 2176.146 1648.145  528.002
158.00  1686.346  502.391  502.391    0.000      663.574 1354.944 1183.737  171.207        0.000 2204.692 1747.768  456.925
159.00  1743.037  459.025  459.025    0.000      737.781 1486.871 1409.920   76.951        0.000 2434.107 2048.562  385.545
160.00  1705.024  501.722  501.722    0.000      702.583 1275.378 1227.820   47.557        0.000 2115.720 1750.382  365.338
161.00  1609.028  508.698  508.698    0.000      695.065 1332.376 1301.939   30.437       50.769 1846.598 1572.443  274.155
162.00  1597.495  576.292  576.292    0.000      612.011 1327.750 1303.020   24.730        0.000 1981.715 1677.300  304.415
163.00  1667.696  513.979  513.979    0.000      650.786 1481.495 1430.698   50.797        0.000 2044.649 1659.003  385.646
164.00  1720.333  445.102  445.102    0.000      737.168 1247.424 1182.746   64.678        0.000 1731.889 1285.118  446.771
165.00  1633.533  541.514  541.514    0.000      608.683 1536.295 1304.443  231.852        0.000 1881.782 1364.237  517.545
166.00  1609.475  590.652  590.652    0.000      551.919 1556.884 1386.678  170.207        0.000 1962.916 1282.606  680.310
167.00  1728.160  435.203  431.610    3.593      814.305 1250.568 1117.407  133.161       60.923 1940.797 1443.257  497.540
168.00  1711.107  459.140  434.489   24.651      585.724 1514.968 1373.600  141.368        0.000 1904.400 1254.552  649.848
169.00  1709.010  567.970  567.970    0.000      539.128 1346.324 1178.965  167.359        0.000 1833.326 1234.247  599.079
170.00  1777.524  539.727  539.727    0.000      531.684 1501.246 1320.658  180.588        0.000 1992.773 1342.924  649.848
171.00  1671.886  472.001  469.045    2.956      581.755 1320.034 1120.695  199.339        0.000 1908.220 1208.006  700.214
172.00  1815.326  400.241  388.616   11.625      585.986 1297.701 1082.785  214.916       10.154 1769.990 1302.911  467.079
173.00  1884.256  451.436  451.436    0.000      878.853 1428.039 1295.052  132.987        0.000 2032.983 1322.211  710.772
174.00  1833.798  532.300  532.300    0.000      867.036 1507.923 1329.031  178.892       30.462 1989.746 1534.837  454.909
175.00  1731.376  561.226  561.226    0.000      772.714 1425.269 1300.544  124.725       30.462 1818.243 1361.319  456.924
176.00  1807.134  466.111  466.111    0.000      664.071 1324.615 1263.915   60.700        0.000 1698.910 1384.140  314.770
177.00  1571.204  531.618  531.618    0.000      539.604 1372.869 1195.270  177.598        0.000 1515.131 1230.822  284.309
178.00  1570.026  557.691  557.691    0.000      593.584 1516.516 1286.468  230.048       10.154 1956.780 1388.767  568.013
179.00  1733.605  456.972  456.972    0.000      634.969 1416.554 1272.067  144.488       10.154 1784.467 1187.098  597.369
180.00  1733.828  445.027  445.027    0.000      715.730 1414.431 1329.262   85.169        0.000 1817.442 1319.902  497.540
181.00  1592.851  441.879  441.879    0.000      795.153 1261.173 1261.173    0.000       91.385 1533.337 1157.643  375.693
182.00  1667.052  471.451  471.451    0.000      701.979 1415.346 1261.260  154.086       40.616 1554.851 1301.004  253.847
183.00  1657.591  433.447  433.447    0.000      789.227 1409.460 1228.742  180.718       50.769 1968.143 1551.834  416.309
184.00  1705.996  375.854  375.854    0.000      717.107 1471.151 1377.938   93.212       71.077 1565.304 1301.303  264.001
185.00  1672.220  451.537  451.537    0.000      781.538 1375.487 1261.348  114.138       40.616 1884.299 1518.759  365.540
186.00  1655.885  552.612  552.612    0.000      592.385 1521.354 1359.659  161.695        0.000 2127.387 1619.693  507.694
187.00  1675.213  549.897  549.897    0.000      792.559 1456.462 1353.738  102.724      111.693 2195.851 1810.004  385.847
188.00  1727.388  455.001  455.001    0.000      680.538 1520.750 1362.859  157.891       91.385 1634.672 1370.671  264.001
189.00  1634.328  491.083  491.083    0.000      733.716 1356.460 1263.247   93.213       10.154 1990.059 1543.288  446.771
190.00  1697.699  444.617  444.617    0.000      722.004 1219.282 1150.799   68.483        0.000 1867.711 1238.170  629.541
191.00  1542.941  566.823  566.823    0.000      842.580 1256.882 1241.664   15.218      142.154 1817.341 1543.186  274.155
192.00  1579.466  548.680  548.680    0.000      736.434 1240.796 1157.062   83.734        0.000 1864.692 1276.472  588.219
193.00  1566.835  553.733  553.733    0.000      632.718 1530.513 1273.148  257.365        0.000 2154.834 1454.619  700.215
194.00  1605.124  559.932  559.932    0.000      714.814 1370.278 1309.666   60.613       10.154 1896.055 1399.422  496.633
195.00  1614.853  515.166  515.166    0.000      697.008 1429.744 1220.839  208.905        0.000 2065.661 1466.583  599.079
196.00  1665.295  427.182  427.182    0.000      782.011 1468.119 1230.332  237.787       71.077 2389.973 1851.818  538.155
197.00  1697.137  463.595  463.595    0.000      772.879 1268.390 1236.051   32.339        0.000 2036.404 1681.018  355.386
198.00  1607.676  580.859  580.859    0.000      728.824 1355.889 1300.723   55.167       50.769 1977.391 1723.544  253.847
199.00  1531.921  582.323  582.323    0.000      401.203 1576.730 1292.646  284.084       30.462 2097.327 1397.314  700.013
200.00  1583.080  555.534  555.534    0.000      562.858 1416.964 1153.327  263.637        0.000 2030.469 1461.852  568.617
201.00  1571.825  533.756  533.756    0.000      567.832 1500.561 1283.786  216.775        0.000 1963.922 1344.535  619.387
202.00  1675.822  496.241  487.998    8.243      754.899 1331.634 1124.457  207.177        0.000 2084.757 1466.376  618.381
203.00  1660.318  478.948  454.767   24.181      709.288 1306.178 1118.633  187.545       71.077 1737.217 1259.984  477.232
204.00  1719.412  503.680  460.522   43.158      952.000 1239.413 1050.923  188.490      274.155 1845.690 1469.996  375.693
205.00  1702.354  451.520  431.441   20.080      815.034 1309.371 1231.420   77.951       91.385 1866.001 1591.847  274.155
206.00  1658.715  562.881  545.126   17.755      614.477 1396.188 1297.269   98.919       20.308 1778.537 1585.714  192.823
207.00  1704.488  510.045  496.306   13.739      722.513 1299.060 1225.044   74.016      142.154 1857.941 1715.787  142.154
208.00  1725.766  523.740  523.740    0.000      707.041 1451.485 1314.606  136.878        0.000 2047.866 1773.712  274.155
209.00  1891.938  448.163  430.197   17.966      772.753 1385.545 1337.988   47.558      111.693 1844.990 1601.297  243.693
210.00  1664.679  465.033  444.741   20.292      785.329 1370.386 1261.955  108.431       81.231 1869.820 1676.896  192.924
211.00  1752.475  460.859  441.202   19.657      718.542 1343.703 1258.100   85.604      101.539 1879.470 1727.162  152.308
212.00  1768.269  518.396  498.316   20.080      783.426 1380.027 1307.827   72.200       81.231 1959.396 1634.472  324.924
213.00  1645.926  583.948  527.950   55.998      525.160 1600.469 1417.848  182.620        0.000 2000.311 1370.770  629.541
214.00  1664.271  568.235  521.159   47.076      667.744 1515.424 1384.557  130.867      111.693 2172.624 1583.800  588.824
215.00  1655.160  597.896  568.516   29.380      724.554 1424.879 1272.955  151.923       10.154 2065.350 1486.578  578.771
216.00  1696.275  553.501  543.779    9.723      629.653 1486.807 1281.707  205.100       20.308 2163.881 1514.033  649.849
217.00  1748.533  527.882  505.205   22.677      568.867 1639.410 1439.245  200.165        0.000 2350.468 1416.512  933.956
218.00  1749.834  545.515  516.830   28.685      734.574 1629.670 1500.195  129.475       91.385 2213.540 1352.273  861.267
219.00  1582.287  621.166  569.511   51.656      667.051 1565.615 1432.541  133.074       71.077 2115.320 1749.781  365.540
220.00  1818.932  430.783  430.783    0.000      783.605 1545.994 1383.266  162.728      243.693 2294.574 1817.341  477.232
221.00  1692.531  455.548  455.548    0.000      597.605 1623.895 1414.773  209.122       71.077 2012.374 1616.574  395.800
222.00  1644.247  503.897  497.767    6.129      749.876 1377.216 1270.688  106.529      192.924 2102.556 1708.867  393.689
223.00  1854.884  411.206  360.389   50.817      868.436 1297.098 1142.110  154.988       30.462 1856.049 1471.609  384.440
224.00  1780.255  437.815  437.815    0.000      781.661 1469.724 1392.034   77.690       40.616 2031.173 1574.248  456.925
225.00  1791.470  497.108  476.616   20.492      709.813 1593.008 1322.381  270.626       71.077 2323.023 1815.732  507.291
226.00  1629.704  524.286  524.286    0.000      704.023 1505.951 1338.853  167.098       60.923 2207.004 1739.925  467.078
227.00  1696.870  447.702  447.702    0.000      657.068 1429.562 1110.671  318.892       40.616 2062.741 1504.680  558.061
228.00  1778.258  428.086  427.452    0.634      647.990 1656.434 1471.911  184.523       30.462 2430.590 1824.375  606.215
229.00  1691.519  422.342  422.342    0.000      759.399 1399.935 1335.257   64.678       60.923 2311.759 2007.143  304.616
230.00  1746.083  395.639  395.639    0.000      756.416 1447.888 1369.894   77.994       60.923 2465.578 2089.884  375.694
231.00  1740.750  314.474  314.474    0.000      743.967 1296.701 1262.460   34.241       10.154 2150.406 1716.403  434.003
232.00  1710.425  427.794  427.794    0.000      842.403 1362.145 1329.806   32.339       71.077 2132.206 1798.737  333.469
233.00  1760.183  365.857  365.857    0.000      841.974 1303.399 1279.017   24.382       81.231 2045.850 1781.849  264.001
234.00  1818.382  328.167  328.167    0.000      849.588 1285.583 1285.583    0.000      162.462 1858.049 1675.279  182.770
235.00  1763.392  400.601  400.601    0.000      820.959 1270.238 1223.506   46.731      142.154 2253.051 1826.589  426.463
236.00  1886.252  341.111  341.111    0.000      789.655 1313.806 1282.206   31.600       30.462 2123.658 1758.721  364.936
237.00  1625.774  519.137  519.137    0.000      787.317 1380.994 1371.483    9.511       91.385 1910.926 1525.986  384.940
238.00  1725.562  368.582  368.582    0.000      807.608 1373.785 1290.084   83.701        0.000 2027.453 1529.913  497.540
239.00  1719.710  382.058  382.058    0.000      677.121 1450.996 1247.581  203.415       10.154 1828.997 1514.227  314.770
240.00  1730.404  399.786  399.786    0.000      893.030 1264.495 1256.886    7.609      132.000 2053.696 1840.666  213.031
241.00  1685.719  395.607  395.607    0.000      931.257 1282.486 1282.486    0.000      203.078 1691.375 1599.990   91.385
242.00  1768.503  422.786  422.786    0.000      760.776 1513.650 1481.703   31.948      132.000 2096.324 1822.370  273.954
243.00  1824.230  414.547  414.547    0.000      724.889 1436.158 1239.276  196.882      121.847 2165.979 1952.748  213.231
244.00  1733.019  426.237  418.628    7.609      786.060 1336.283 1186.002  150.282      213.231 1631.140 1478.832  152.308
245.00  1870.487  349.772  349.772    0.000      817.888 1317.008 1206.675  110.333       10.154 2156.330 1719.714  436.617
246.00  1834.072  478.528  478.528    0.000      901.850 1333.178 1333.178    0.000      365.540 2153.014 1939.983  213.031
247.00  1665.467  458.123  458.123    0.000      878.277 1333.128 1333.128    0.000      355.386 1977.175 1713.175  264.001
248.00  1593.444  561.921  561.921    0.000      762.545 1382.944 1382.944    0.000       71.077 2021.515 1798.130  223.385
249.00  1701.735  430.876  430.876    0.000      727.583 1470.908 1436.754   34.154       60.923 1824.772 1570.925  253.847
250.00  1756.355  480.102  470.826    9.275      754.120 1540.212 1318.306  221.906        0.000 2515.740 1957.781  557.959
251.00  1733.082  486.794  486.794    0.000      715.988 1390.192 1248.955  141.237      111.693 2097.414 1772.490  324.924
252.00  1749.955  484.407  484.407    0.000      789.471 1365.262 1273.951   91.310      212.828 2068.170 1733.193  334.978
253.00  1794.104  387.498  378.434    9.064      767.616 1326.521 1154.890  171.630      172.616 2284.721 1878.566  406.155
254.00  1899.503  404.337  399.687    4.650      857.864 1409.389 1278.174  131.215      111.693 2410.771 1953.846  456.924
255.00  1999.877  405.432  405.432    0.000      934.259 1412.083 1235.170  176.914       91.284 2870.612 2484.765  385.847
256.00  1971.266  367.970  367.970    0.000      768.338 1465.854 1279.429  186.425      132.000 2640.297 2264.603  375.694
257.00  1889.908  351.701  351.701    0.000      705.434 1453.335 1324.196  129.139       50.769 2141.656 1725.347  416.309
258.00  1841.703  376.157  376.157    0.000      828.777 1246.598 1115.644  130.954      304.616 2067.466 1833.927  233.540
259.00  1838.399  379.218  379.218    0.000      680.272 1463.915 1269.924  193.991       20.308 1854.528 1590.527  264.001
260.00  1827.301  370.423  370.423    0.000      807.207 1306.647 1202.368  104.279       71.077 2734.207 2338.206  396.001
261.00  1924.266  447.464  414.677   32.787      848.889 1320.252 1248.008   72.244       81.231 2744.962 2592.653  152.309
262.00  1767.816  401.717  384.174   17.543      825.752 1169.363 1095.174   74.190       20.308 1974.358 1761.127  213.231
263.00  1736.171  336.703  307.324   29.380      637.394 1251.431 1167.730   83.701        0.000 1763.457 1489.503  273.954
264.00  1920.577  311.869  306.797    5.073      830.207 1299.901 1210.798   89.103       20.308 2105.366 1861.673  243.693
265.00  1765.931  400.494  400.494    0.000      666.832 1375.347 1189.009  186.338       10.154 2104.466 1618.286  486.180
266.00  1699.336  436.125  436.125    0.000      714.988 1303.997 1159.682  144.315       71.077 1862.061 1468.271  393.790
267.00  1651.736  368.769  331.400   37.369      770.032 1181.995 1091.031   90.964       10.154 1904.403 1741.941  162.462
268.00  1636.477  422.335  388.997   33.339      662.676 1257.466 1119.336  138.129       10.154 1843.366 1530.406  312.960
269.00  1699.530  452.465  408.909   43.556      687.502 1204.502 1151.325   53.177        0.000 1765.253 1512.714  252.540
270.00  1640.627  466.874  440.453   26.420      749.188 1383.509 1267.513  115.996      101.539 2145.373 1851.716  293.656
271.00  1758.110  416.251  416.251    0.000      671.457 1410.039 1244.539  165.500        0.000 2398.913 2013.066  385.847
272.00  1679.415  425.592  425.592    0.000      682.530 1286.128 1260.018   26.110        0.000 1907.010 1551.625  355.386
273.00  1892.055  408.908  408.908    0.000      689.319 1530.006 1342.505  187.501        0.000 2343.324 2018.400  324.924
274.00  1743.648  373.987  373.987    0.000      704.735 1456.991 1297.938  159.054       91.385 2487.183 2202.875  284.309
275.00  1684.637  416.383  416.383    0.000      631.558 1524.740 1415.581  109.159        0.000 1429.783 1379.014   50.769
276.00  1641.054  507.751  507.751    0.000      820.482 1339.906 1266.934   72.972       40.616 2428.175 2083.043  345.131
277.00  1746.334  407.966  378.249   29.717      786.849 1215.308 1153.011   62.298      101.539 2326.228 2153.612  172.616
278.00  1657.471  380.149  367.890   12.259      638.858 1394.051 1206.158  187.893        0.000 2216.358 1871.126  345.232
279.00  1682.490  402.447  386.684   15.763      614.433 1486.444 1314.030  172.413        0.000 2291.452 2098.528  192.924
280.00  1718.593  484.633  452.902   31.731      764.019 1342.520 1135.648  206.872       40.616 2360.518 2096.517  264.001
281.00  1641.022  597.015  597.015    0.000      719.959 1448.605 1273.594  175.011       60.923 2613.753 2329.444  284.308
282.00  1682.874  471.996  471.996    0.000      790.954 1299.851 1162.886  136.966      152.308 2165.285 1931.746  233.539
283.00  1807.016  421.298  411.786    9.511      740.111 1452.681 1287.181  165.500       81.231 2342.624 2048.161  294.462
284.00  1799.125  444.107  424.450   19.657      765.047 1473.992 1386.487   87.506       10.053 2380.524 2076.412  304.112
285.00  1806.431  440.191  407.430   32.762      807.320 1328.212 1230.076   98.136      202.977 2616.175 2413.400  202.775
286.00  1714.234  466.146  418.799   47.346      833.176 1273.608 1139.545  134.063      151.804 2726.051 2330.755  395.296
287.00  1691.889  463.744  434.998   28.746      857.895 1285.325 1217.060   68.265      131.295 2278.675 2015.279  263.396
288.00  1658.098  543.419  526.950   16.469      864.053 1417.899 1324.175   93.724       20.308 2350.956 2067.454  283.502
289.00  1801.166  410.340  410.340    0.000      899.582 1343.288 1246.271   97.017      233.539 2400.321 2207.398  192.923
290.00  1777.534  380.746  345.251   35.495      881.907 1315.334 1206.903  108.431       81.029 2295.278 2092.200  203.078
291.00  1749.327  419.668  417.555    2.114      675.992 1577.013 1337.324  239.690       10.154 2409.373 2094.603  314.770
292.00  1687.521  427.339  427.339    0.000      696.055 1557.570 1356.709  200.861        0.000 1993.677 1617.983  375.694
293.00  1670.502  430.871  426.855    4.016      728.556 1336.306 1184.339  151.966       10.154 2031.475 1848.705  182.770
294.00  1678.653  418.651  398.994   19.657      794.621 1384.295 1287.322   96.974        0.000 2380.933 1751.796  629.137
295.00  1679.836  447.854  408.643   39.210      702.452 1461.552 1308.857  152.695      121.847 2385.153 1827.597  557.556
296.00  1654.283  485.520  456.408   29.112      803.394 1283.172 1157.620  125.552       40.616 2324.433 1603.508  720.925
297.00  1544.949  507.853  507.853    0.000      655.797 1334.450 1153.732  180.718        0.000 2004.432 1771.396  233.035
298.00  1677.869  518.956  502.681   16.275      970.594 1271.187 1200.802   70.385       10.154 2278.687 2024.840  253.847
299.00  1697.079  479.157  464.573   14.584      827.783 1193.825 1089.198  104.626       91.385 2465.771 2049.965  415.805
300.00  1655.547  536.700  510.913   25.787      682.864 1295.016 1133.886  161.130        0.000 1981.413 1453.814  527.598
301.00  1648.074  448.120  432.690   15.430      900.943 1073.097 1035.138   37.959       70.876 2567.622 2273.160  294.463
302.00  1699.777  501.100  487.572   13.528      805.785 1362.359 1273.211   89.147        0.000 2347.345 2042.728  304.616
303.00  1642.478  531.860  511.146   20.714      835.431 1316.674 1156.881  159.793        0.000 2497.037 1969.438  527.599
304.00  1739.992  477.290  468.201    9.089      695.670 1438.954 1275.357  163.598        0.000 2246.016 1880.476  365.540
305.00  1686.573  511.115  492.726   18.389      634.101 1441.417 1315.865  125.552       71.077 2176.245 1841.167  335.078
306.00  1782.198  371.452  371.452    0.000      560.354 1296.821 1087.568  209.253        0.000 1895.544 1489.389  406.155
307.00  1709.454  464.777  444.486   20.291      683.736 1323.294 1235.789   87.506        0.000 1983.223 1841.068  142.154
308.00  1710.120  437.250  419.495   17.755      623.692 1183.506 1147.363   36.144       10.154 2285.718 2184.179  101.539
309.00  1696.182  450.811  435.804   15.007      632.768 1391.950 1285.421  106.529       10.154 2262.806 1876.959  385.847
310.00  1790.840  438.074  421.588   16.487      776.688 1145.166 1084.293   60.874       71.077 2524.483 2077.712  446.771
311.00  1775.679  404.966  384.535   20.431      772.704 1317.666 1260.641   57.025       10.154 2028.361 1845.591  182.770
312.00  1753.813  387.773  377.416   10.357      563.159 1472.921 1363.936  108.986        0.000 2264.714 2041.329  223.385
313.00  1741.421  453.736  429.196   24.540      718.239 1282.444 1212.320   70.124        0.000 1993.075 1607.228  385.847
314.00  1721.450  462.988  443.119   19.869      690.744 1326.050 1174.040  152.010        0.000 2467.987 2112.602  355.386
315.00  1755.666  383.665  362.317   21.348      672.152 1293.294 1228.617   64.678       60.923 2173.833 1737.216  436.617
316.00  1919.516  404.643  382.661   21.982      787.022 1351.482 1231.855  119.627       40.616 2606.321 2149.598  456.724
317.00  1907.726  442.546  425.848   16.698      876.821 1311.649 1245.069   66.580      203.078 1934.655 1711.269  223.385
318.00  1766.239  453.955  435.143   18.812      751.523 1264.728 1162.048  102.681       40.616 2064.241 1810.394  253.847
319.00  1795.106  413.923  401.453   12.471      797.232 1182.120 1092.712   89.408        0.000 2095.608 1709.761  385.847
320.00  1806.053  395.608  375.950   19.657      944.808 1092.259  978.382  113.877      141.852 2054.803 1790.802  264.001
321.00  1835.819  439.296  418.582   20.714      908.855 1155.703 1060.588   95.115       91.385 1643.713 1308.635  335.078
322.00  1704.536  374.782  357.368   17.414      812.141 1202.141 1096.395  105.746       10.154 1945.514 1732.283  213.231
323.00  1804.985  465.736  450.940   14.796      774.529 1204.497 1153.265   51.232        0.000 2329.862 2045.554  284.309
324.00  1770.424  561.448  544.961   16.487      793.630 1357.843 1263.032   94.811        0.000 1529.113 1275.266  253.847
325.00  1712.852  504.188  483.051   21.137      684.697 1344.479 1232.417  112.062        0.000 1537.756 1344.832  192.924
326.00  1784.785  473.772  458.343   15.429      725.755 1532.543 1403.187  129.356        0.000 2334.579 2050.270  284.309
327.00  1881.627  439.446  427.398   12.048      669.820 1566.124 1488.129   77.994        0.000 2397.109 1990.954  406.155
328.00  1907.576  435.885  414.920   20.965      739.811 1351.598 1266.907   84.690        0.000 2237.663 1872.123  365.540
329.00  1806.419  420.558  405.340   15.218      689.535 1328.271 1238.864   89.408        0.000 2260.696 1824.079  436.617
330.00  1893.428  328.129  309.952   18.177      689.826 1325.542 1248.374   77.168        0.000 1936.574 1551.432  385.142
331.00  1807.635  387.758  369.157   18.600      769.509 1301.853 1187.715  114.138        0.000 2198.864 1945.017  253.847
332.00  1914.367  450.262  431.662   18.601      645.688 1655.545 1497.654  157.891        0.000 2309.351 1872.734  436.617
333.00  1875.901  423.734  407.882   15.852      762.285 1405.653 1295.320  110.333        0.000 2320.107 1853.231  466.877
334.00  1813.932  445.438  430.911   14.527      892.196 1405.859 1265.089  140.770       20.308 2543.687 2127.882  415.805
335.00  1930.733  409.155  394.993   14.162      737.334 1589.138 1404.833  184.305        0.000 2305.733 1757.423  548.309
336.00  1955.291  380.780  362.180   18.600      578.294 1449.230 1285.633  163.598        0.000 1942.608 1556.761  385.847
337.00  1930.995  406.763  393.447   13.316      730.995 1353.064 1219.903  133.161        0.000 2124.465 1728.464  396.001
338.00  1923.586  414.125  394.468   19.657      749.271 1334.318 1201.375  132.944       10.154 2115.619 1659.097  456.521
339.00  1804.374  448.316  429.715   18.600      802.366 1295.583 1164.586  130.997        0.000 2066.562 1467.785  598.776
340.00  1893.160  447.488  428.465   19.023      681.229 1384.072 1215.290  168.782        0.000 2015.491 1609.336  406.155
341.00  1802.688  457.812  448.089    9.723      798.559 1312.011 1161.773  150.238        0.000 1944.616 1589.230  355.386
342.00  1780.057  422.606  403.443   19.163      878.544 1258.100 1123.037  135.063       60.923 1900.683 1545.298  355.386
343.00  1886.590  367.381  347.724   19.657      827.524 1318.629 1215.948  102.681        0.000 2014.384 1669.252  345.131
344.00  1888.974  386.210  369.301   16.909      967.993 1140.285  995.710  144.574       81.231 1969.948 1736.409  233.539
345.00  1907.163  355.574  341.202   14.373      911.403 1357.487 1201.542  155.945       60.923 2004.128 1587.819  416.309
346.00  1954.993  381.051  370.483   10.568      833.277 1412.144 1328.443   83.701        0.000 2012.275 1636.582  375.693
347.00  1925.202  426.314  411.307   15.007      976.383 1386.665 1291.550   95.115      152.207 2234.750 1919.980  314.770
348.00  1982.804  367.782  351.718   16.064      931.841 1483.723 1350.692  133.031       40.414 1733.794 1388.562  345.232
349.00  2011.056  348.246  339.157    9.089     1058.095 1217.071 1147.295   69.776      172.616 2195.447 1921.292  274.155
350.00  1923.816  332.264  315.778   16.487      800.154 1364.761 1277.255   87.506       20.308 2122.160 1848.005  274.155
351.00  1956.330  350.964  334.055   16.909      897.861 1260.037 1081.351  178.686      142.054 1722.935 1347.342  375.593
352.00  1859.325  408.044  392.192   15.853     1060.123 1104.617  996.403  108.214      152.207 1772.098 1406.659  365.439
353.00  1927.662  365.357  344.855   20.503      910.713 1204.211 1029.591  174.620       90.780 1862.577 1527.499  335.078
354.00  1901.305  382.691  366.415   16.275      948.966 1236.127 1118.228  117.899       91.385 1829.404 1504.681  324.723
355.00  1835.776  441.880  422.646   19.234     1052.690 1165.012 1064.190  100.822      111.693 1791.304 1446.072  345.232
356.00  1913.917  318.731  303.513   15.219      774.143 1205.768 1123.969   81.799      101.539 1640.200 1325.430  314.770
357.00  1855.338  443.526  427.885   15.641      957.537 1414.443 1311.893  102.550       91.385 1905.203 1488.894  416.309
358.00  1890.946  349.276  333.635   15.641      784.855 1359.946 1215.371  144.575        0.000 1621.202 1296.278  324.924
359.00  1962.097  325.673  322.291    3.382      818.031 1385.007 1177.657  207.350        0.000 1894.144 1559.066  335.078
360.00  1801.814  432.039  397.634   34.405      900.726 1325.603 1107.317  218.286      121.847 1893.740 1690.662  203.078
361.00  1873.452  358.763  358.763    0.000      947.322 1308.054 1184.405  123.649      101.539 1955.168 1681.014  274.155
362.00  1896.552  381.108  381.108    0.000      951.874 1196.784 1058.003  138.781        0.000 2105.770 1669.657  436.113
363.00  1877.444  443.447  419.774   23.673      915.818 1210.823 1115.708   95.115        0.000 1598.380 1090.686  507.694
364.00  1836.142  386.359  360.052   26.306      942.964 1212.724 1174.765   37.959       10.154 1840.956 1455.210  385.747
365.00  1765.770  467.094  451.031   16.064      873.192 1263.396 1117.963  145.433       10.154 2003.427 1394.295  609.132
366.00  1901.303  332.722  332.722    0.000      699.088 1373.829 1202.840  170.989       20.308 1736.512 1279.588  456.925
367.00  1848.180  388.633  367.707   20.926      724.418 1276.510 1080.574  195.937        0.000 1749.878 1151.404  598.474
368.00  1722.934  438.562  423.766   14.796      591.871 1448.220 1230.064  218.156        0.000 1630.545 1072.081  558.463
369.00  1833.099  444.813  428.538   16.275      711.971 1313.687 1201.452  112.235        0.000 1791.099 1344.328  446.771
370.00  1834.263  417.511  395.881   21.631      703.065 1225.860 1115.831  110.029        0.000 1831.106 1334.170  496.936
371.00  1976.313  423.358  408.280   15.078      916.579 1362.490 1246.711  115.779        0.000 2094.107 1749.077  345.030
372.00  1769.733  479.931  479.931    0.000      791.166 1165.944 1080.341   85.603        0.000 1862.778 1558.161  304.616
373.00  1681.870  504.371  486.827   17.543      722.386 1211.772 1046.359  165.413        0.000 1620.797 1163.872  456.925
374.00  1834.023  344.801  344.801    0.000      846.732 1263.355 1128.292  135.063       30.462 1983.823 1455.822  528.002
375.00  1956.509  343.698  340.950    2.748      827.968 1108.841  981.387  127.454        0.000 1959.095 1563.093  396.001
376.00  1905.139  399.989  399.989    0.000      772.314 1172.908 1009.527  163.380        0.000 1810.598 1546.598  264.001
377.00  1894.347  378.437  378.437    0.000      751.794 1143.343  981.648  161.695       50.769 1753.102 1478.947  274.155
378.00  1974.623  358.693  342.629   16.064      834.013 1210.696 1109.961  100.735       30.462 1919.179 1655.480  263.698
379.00  1983.419  367.964  367.964    0.000      648.540 1252.448 1127.114  125.334       60.923 1697.699 1423.544  274.155
380.00  1999.788  454.471  435.870   18.600      860.851 1296.480 1163.537  132.943      121.847 2009.549 1786.164  223.385
381.00  1857.778  438.329  403.749   34.580      715.935 1184.757 1055.487  129.269        0.000 1918.264 1644.109  274.155
382.00  1911.951  388.896  378.975    9.920      757.750 1194.564 1044.414  150.151       81.231 1709.764 1415.301  294.462
383.00  2011.119  423.734  375.366   48.368      746.472 1287.520 1130.760  156.760       20.308 1804.570 1378.107  426.463
384.00  2008.363  356.012  356.012    0.000      786.549 1329.639 1173.955  155.684      101.539 1722.741 1529.918  192.823
385.00  1982.546  343.411  334.957    8.454      874.574 1183.650 1065.708  117.942      213.231 1886.710 1592.248  294.463
386.00  2017.986  309.978  298.352   11.625      987.531 1211.403 1135.312   76.092      111.592 1912.740 1689.355  223.385
387.00  2103.271  292.667  292.667    0.000      851.448 1185.990 1050.927  135.063      212.226 1573.550 1319.703  253.847
388.00  1857.973  292.829  292.829    0.000      602.059 1304.816 1154.708  150.108       10.154 1664.013 1389.859  274.155
389.00  1896.410  331.909  294.553   37.356      777.366 1125.836 1009.796  116.040        0.000 1945.710 1519.247  426.463
390.00  1829.344  354.466  354.466    0.000      493.931 1233.438 1104.082  129.356        0.000 1490.998 1287.921  203.078
391.00  1827.007  339.038  332.274    6.764      739.410 1193.888 1015.637  178.250       10.154 1642.609 1419.224  223.385
392.00  1884.352  287.044  287.044    0.000      641.534 1160.625 1019.856  140.770       91.385 1755.500 1511.807  243.693
393.00  1878.187  311.403  311.403    0.000      440.723 1385.721 1153.641  232.080        0.000 1923.304 1518.154  405.150
394.00  1926.848  317.534  317.534    0.000      829.026 1248.490 1128.645  119.845       60.320 1986.022 1579.867  406.155
395.00  1950.797  333.471  333.471    0.000      716.668 1296.527 1102.493  194.034        0.000 1622.909 1165.984  456.925
396.00  1842.925  343.797  341.471    2.325      724.238 1332.980 1099.042  233.939       10.053 2031.270 1585.305  445.965
397.00  1892.822  374.538  374.538    0.000      828.637 1234.875 1098.084  136.792        0.000 2013.675 1688.851  324.823
398.00  1860.133  416.098  396.412   19.686      866.823 1360.297 1257.703  102.594       49.764 1992.465 1708.660  283.805
399.00  1915.963  343.786  343.786    0.000      879.582 1227.526 1151.781   75.744       30.462 1701.825 1468.286  233.539
400.00  1908.436  300.594  300.594    0.000      807.036 1342.662 1207.599  135.063        0.000 1836.645 1502.170  334.475
401.00  2011.045  358.610  358.610    0.000      867.603 1356.526 1255.704  100.822       20.308 2312.864 2059.016  253.847
402.00  1929.782  335.748  323.066   12.682      875.869 1247.285 1155.975   91.310       30.462 2001.117 1777.732  223.385
403.00  1939.648  304.851  294.071   10.780      838.588 1328.341 1138.373  189.968       60.923 2182.472 1786.471  396.001
404.00  1864.666  391.107  364.972   26.135      795.669 1265.525 1155.191  110.333        0.000 1764.654 1520.961  243.693
405.00  1901.739  373.418  373.418    0.000      746.991 1281.909 1152.726  129.182      192.723 1723.933 1642.702   81.231
406.00  1975.615  375.370  375.370    0.000      936.434 1206.780 1107.948   98.833       71.077 1825.284 1683.129  142.154
407.00  1952.797  378.926  378.926    0.000      813.525 1357.913 1217.144  140.770      121.847 1828.396 1564.395  264.001
408.00  1927.481  351.506  351.506    0.000      852.352 1223.932 1119.305  104.626       20.308 2088.771 1723.433  365.338
409.00  1946.518  380.813  380.813    0.000     1039.808 1190.089 1085.462  104.626      243.693 1924.913 1711.682  213.231
410.00  1854.681  393.506  393.506    0.000      869.861 1342.238 1195.761  146.477       50.769 1964.122 1872.737   91.385
411.00  1912.332  388.909  388.909    0.000     1032.325 1328.007 1143.615  184.392      101.539 1879.974 1687.050  192.924
412.00  1832.784  444.452  444.452    0.000      887.759 1309.976 1195.838  114.138      152.308 2090.692 1846.999  243.693
413.00  1915.151  366.195  366.195    0.000      999.650 1325.453 1206.086  119.367      223.385 2004.736 1801.659  203.077
414.00  1893.502  363.448  363.448    0.000      913.093 1268.161 1241.529   26.632      120.439 1919.873 1676.179  243.693
415.00  1943.520  365.265  365.265    0.000      924.165 1272.803 1194.809   77.994       40.616 2054.100 1891.638  162.462
416.00  1853.978  345.366  301.523   43.843      734.710 1328.957 1172.969  155.988       20.308 1759.433 1353.278  406.155
417.00  1904.662  250.352  250.352    0.000      782.394 1316.969 1257.997   58.971       30.462 1888.005 1674.774  213.231
418.00  2032.014  249.419  238.640   10.780      939.808 1167.740 1116.377   51.362       50.568 1715.603 1522.680  192.924
419.00  2028.782  274.755  271.373    3.382      915.253 1223.890 1204.867   19.023       71.077 1793.918 1580.686  213.231
420.00  1942.319  376.518  376.518    0.000      925.630 1297.270 1189.056  108.213      303.610 1672.372 1570.833  101.539
421.00  1888.031  333.011  333.011    0.000      806.042 1363.965 1225.315  138.650       10.154 1783.059 1580.183  202.876
422.00  1957.335  319.997  319.997    0.000      655.678 1350.555 1234.515  116.040       10.154 1815.019 1632.249  182.770
423.00  1855.962  343.503  334.202    9.300      797.179 1269.147 1142.171  126.975      172.314 1838.144 1604.907  233.237
424.00  1921.421  382.884  361.535   21.348      936.557 1114.971 1071.392   43.579      172.213 1587.014 1435.109  151.905
425.00  1879.343  338.735  338.735    0.000      905.440 1134.086 1031.362  102.724      213.231 1563.286 1431.286  132.000
426.00  1899.879  344.142  325.119   19.023      888.752 1256.920 1209.362   47.557      365.540 1756.818 1675.588   81.231
427.00  1798.168  402.619  390.994   11.625      838.117 1258.745 1226.406   32.339      132.000 1787.983 1676.492  111.491
428.00  1946.823  341.303  339.401    1.902     1005.144 1192.382 1150.531   41.850      365.540 1734.102 1663.025   71.077
429.00  1954.908  343.935  322.798   21.137      948.587 1092.292 1059.953   32.339      233.539 1535.245 1433.908  101.337
430.00  2001.852  309.920  309.920    0.000      966.699 1270.023 1195.834   74.189      456.723 1784.360 1692.975   91.385
431.00  1878.299  339.493  339.493    0.000      917.669 1262.152 1194.017   68.135      243.693 1969.540 1807.280  162.260
432.00  1992.573  345.055  345.055    0.000      822.042 1322.119 1280.269   41.851      152.308 1906.911 1856.242   50.669
433.00  1953.133  363.677  363.677    0.000      831.337 1384.406 1329.240   55.167       60.923 2072.586 1930.432  142.154
434.00  1893.981  372.561  372.561    0.000      834.021 1158.556 1114.933   43.622      182.770 1738.926 1657.795   81.130
435.00  1915.150  376.542  372.104    4.438      763.977 1331.830 1290.023   41.807       50.769 1918.172 1674.882  243.290
436.00  1957.128  444.808  424.378   20.431      737.044 1203.266 1180.569   22.697       40.616 1675.589 1523.483  152.107
437.00  1904.721  402.719  397.646    5.073      781.528 1275.934 1235.986   39.948       50.769 1685.334 1583.896  101.438
438.00  1829.141  434.102  415.394   18.708      811.266 1109.146 1071.100   38.046       10.154 1710.571 1477.032  233.539
439.00  1906.879  341.266  335.348    5.918      789.835 1172.183 1088.699   83.484      152.308 1783.563 1671.870  111.693
440.00  1993.108  310.136  310.136    0.000      776.174 1336.245 1307.884   28.361      213.231 1699.710 1648.940   50.769
441.00  1922.835  369.750  351.362   18.389      729.959 1250.543 1184.310   66.233       40.616 1818.135 1665.827  152.308
442.00  1947.918  408.141  387.850   20.292      701.632 1225.471 1187.946   37.524       71.077 1595.151 1493.612  101.539
443.00  1883.660  390.962  376.589   14.373      731.900 1322.622 1265.640   56.982        0.000 1645.825 1574.748   71.077
444.00  1766.619  360.948  353.761    7.186      645.389 1284.438 1206.530   77.907       10.154 1562.882 1359.905  202.977
445.00  1715.808  443.051  433.962    9.089      764.621 1090.300 1069.418   20.882       30.462 1764.550 1551.318  213.232
446.00  1762.714  363.688  352.908   10.780      817.679 1144.684 1114.552   30.132       81.231 1802.762 1640.300  162.462
447.00  1824.119  315.128  310.478    4.650      725.066 1346.765 1198.864  147.901       40.616 1929.635 1686.446  243.189
448.00  1690.702  409.363  388.438   20.925      789.566 1145.925 1058.984   86.940       40.616 1761.528 1619.575  141.953
449.00  1614.766  462.568  447.138   15.430      764.105 1249.597 1166.114   83.484        0.000 1745.548 1542.470  203.078
450.00  1731.911  351.118  335.477   15.641      723.118 1242.222 1192.762   49.460        0.000 1611.550 1469.396  142.154
451.00  1723.259  395.599  379.112   16.487      626.406 1187.820 1143.078   44.742       10.154 1637.082 1413.697  223.385
452.00  1765.575  308.675  285.848   22.827      509.201 1432.018 1338.805   93.213        0.000 1532.229 1197.151  335.078
453.00  1733.311  403.887  383.807   20.080      636.092 1204.006 1124.110   79.896        0.000 1601.292 1286.623  314.670
454.00  1733.435  354.583  332.813   21.771      654.807 1185.756 1054.498  131.259        0.000 1890.517 1385.336  505.180
455.00  1650.293  409.288  394.704   14.584      721.437 1240.627 1176.253   64.374        0.000 1623.414 1288.437  334.977
456.00  1554.913  477.814  460.694   17.121      690.266 1183.589 1092.279   91.310       60.923 1621.092 1458.630  162.462
457.00  1727.313  389.274  371.520   17.755      841.847 1179.143 1099.246   79.896        0.000 1920.075 1686.536  233.539
458.00  1646.535  409.953  409.953    0.000      608.597 1211.625 1089.878  121.747        0.000 1582.598 1359.212  223.385
459.00  1688.560  428.696  407.771   20.925      557.629 1366.506 1248.564  117.942        0.000 1849.704 1311.549  538.156
460.00  1703.919  374.895  374.895    0.000      517.854 1344.979 1209.959  135.020        0.000 1799.639 1545.792  253.847
461.00  1745.113  342.256  342.256    0.000      603.842 1314.473 1211.749  102.724        0.000 1770.293 1455.523  314.770
462.00  1780.259  354.903  345.180    9.723      653.994 1204.605 1090.467  114.138       20.308 2066.856 1681.009  385.847
463.00  1777.959  380.755  356.871   23.884      807.081 1156.319 1042.181  114.138        0.000 2300.494 1935.055  365.439
464.00  1717.864  414.440  413.060    1.379      657.066 1140.357 1017.359  122.997        0.000 1836.938 1440.936  396.001
465.00  1638.421  441.837  411.028   30.810      653.690 1181.140 1076.992  104.148       10.154 1878.669 1452.206  426.463
466.00  1701.710  410.399  393.507   16.892      787.629 1193.404 1130.671   62.732       10.154 1649.037 1313.960  335.078
467.00  1870.174  392.031  392.031    0.000      656.421 1198.207 1061.459  136.748        0.000 1779.131 1403.438  375.693
468.00  1857.429  413.643  389.337   24.307      759.557 1357.236 1241.195  116.040       91.385 1914.357 1650.356  264.001
469.00  1838.725  368.687  368.687    0.000      868.520 1172.925 1171.023    1.902      172.616 2139.650 1875.649  264.001
470.00  1776.799  363.405  363.405    0.000      845.955 1125.029 1125.029    0.000      192.924 1703.037 1479.651  223.385
471.00  1798.734  348.542  348.542    0.000      784.552 1273.394 1260.382   13.012      121.746 1939.387 1584.203  355.184
472.00  1852.545  340.778  340.778    0.000      618.496 1389.349 1166.781  222.569       10.154 2065.555 1344.629  720.926
473.00  1859.492  406.224  406.224    0.000      672.969 1382.604 1265.227  117.377        0.000 1861.879 1628.440  233.438
474.00  1817.619  448.901  448.901    0.000      891.086 1228.423 1226.520    1.902       50.769 1953.961 1578.771  375.190
475.00  1811.029  398.206  398.206    0.000      809.277 1281.270 1235.745   45.525        0.000 2186.601 1780.446  406.155
476.00  1922.864  306.776  306.776    0.000      709.938 1310.927 1200.637  110.290        0.000 2169.711 1651.863  517.848
477.00  1841.689  368.310  368.310    0.000      780.282 1184.870 1146.824   38.046      132.000 2141.663 1746.166  395.497
478.00  1925.174  338.849  338.849    0.000      923.586 1159.647 1134.917   24.730       20.308 2574.154 2077.118  497.036
479.00  1786.448  391.011  391.011    0.000      860.910 1082.753 1071.339   11.414      132.000 1871.529 1567.316  304.213
480.00  1782.776  341.303  341.303    0.000      906.171 1199.912 1192.303    7.609       81.231 2141.462 1857.153  284.309
481.00  1808.876  418.342  418.342    0.000      773.442 1276.159 1276.159    0.000       40.616 1920.580 1808.888  111.693
482.00  1911.677  380.021  380.021    0.000      655.371 1235.148 1235.148    0.000       81.231 1410.485 1400.331   10.154
483.00  1797.225  336.868  336.868    0.000      675.649 1225.373 1213.959   11.414       91.083 1692.178 1601.196   90.982
484.00  1848.374  418.569  418.569    0.000      662.335 1302.112 1262.164   39.948       50.669 1580.284 1560.077   20.207
485.00  1808.307  431.571  431.571    0.000      677.289 1242.535 1223.512   19.023       71.077 1694.187 1572.542  121.645
486.00  1943.165  398.469  398.469    0.000      576.391 1500.165 1448.803   51.362       50.769 1866.805 1714.496  152.308
487.00  1961.151  453.515  449.711    3.804      552.693 1343.387 1286.318   57.069       10.154 1515.231 1413.894  101.337
488.00  1888.931  390.939  368.083   22.857      536.920 1463.023 1389.007   74.016       60.923 1649.752 1598.983   50.770
489.00  1876.862  444.994  444.994    0.000      621.989 1474.513 1383.681   90.832       10.154 1576.754 1485.369   91.385
490.00  1797.765  503.026  503.026    0.000      594.070 1443.997 1390.733   53.264       50.769 1716.900 1635.669   81.231
491.00  1858.642  500.557  472.066   28.492      502.249 1480.147 1395.196   84.951       30.462 1864.388 1783.157   81.231
492.00  1783.540  526.824  526.824    0.000      591.779 1619.174 1489.002  130.171        0.000 1896.659 1774.913  121.746
493.00  1927.317  473.734  462.897   10.837      551.006 1644.693 1477.856  166.837       10.154 2068.270 1895.755  172.515
494.00  1892.118  464.656  464.656    0.000      567.436 1566.589 1369.413  197.176        0.000 1825.475 1613.554  211.921
495.00  1795.958  543.764  537.656    6.108      676.776 1600.457 1487.189  113.268        0.000 1857.348 1705.644  151.704
496.00  1931.842  404.717  404.717    0.000      675.735 1457.912 1361.852   96.060        0.000 2020.511 1798.234  222.277
497.00  1648.916  637.348  637.348    0.000      551.051 1541.109 1438.820  102.289        0.000 1320.905 1097.519  223.385
498.00  1739.757  536.714  536.714    0.000      483.093 1434.347 1271.749  162.598        0.000 1493.617 1219.865  273.752
499.00  1661.014  621.024  621.024    0.000      666.872 1452.593 1316.324  136.270        0.000 1695.292 1431.291  264.001
500.00  1660.289  533.133  533.133    0.000      486.725 1493.444 1360.501  132.943        0.000 1546.200 1363.430  182.770
501.00  1772.788  526.541  526.541    0.000      513.830 1478.893 1311.708  167.185        0.000 1913.753 1578.977  334.776
502.00  1730.510  497.692  477.823   19.869      565.150 1364.189 1320.436   43.753        0.000 1876.055 1622.208  253.847
503.00  1744.515  482.498  459.881   22.616      602.982 1316.323 1206.338  109.985        0.000 1855.143 1509.911  345.232
504.00  1650.778  527.060  527.060    0.000      438.378 1454.340 1289.014  165.326        0.000 1478.444 1326.438  152.006
505.00  1853.343  518.683  518.683    0.000      428.489 1522.690 1372.800  149.890       30.462 1951.856 1830.312  121.544
506.00  1784.387  416.705  416.705    0.000      500.000 1513.586 1382.327  131.259        0.000 2300.699 2077.313  223.385
507.00  1663.360  466.215  466.215    0.000      466.189 1451.092 1251.351  199.741        0.000 2095.513 1780.743  314.770
508.00  1794.000  422.924  422.924    0.000      491.081 1428.523 1253.511  175.011        0.000 1868.814 1655.683  213.131
509.00  1687.939  497.605  497.605    0.000      485.338 1377.911 1227.249  150.662        0.000 1726.956 1594.955  132.000
510.00  1884.480  447.165  447.165    0.000      600.511 1462.531 1296.737  165.793       50.769 2298.597 1821.365  477.232
511.00  1773.566  491.712  482.834    8.877      600.379 1483.940 1354.030  129.911        0.000 2004.934 1740.933  264.001
512.00  1785.894  564.620  564.620    0.000      688.480 1443.213 1353.805   89.408        0.000 2117.835 1925.012  192.823
513.00  1824.862  490.070  490.070    0.000      592.120 1392.472 1322.392   70.081        0.000 1962.614 1851.023  111.592
514.00  1786.723  468.738  450.138   18.600      647.439 1406.861 1292.723  114.138        0.000 2153.615 1830.404  323.211
515.00  1756.206  425.860  425.860    0.000      502.011 1329.525 1228.703  100.822        0.000 2062.943 1799.950  262.993
516.00  1732.277  473.439  473.439    0.000      496.691 1349.525 1203.048  146.477       10.053 1763.648 1530.915  232.733
517.00  1828.767  413.172  413.172    0.000      494.622 1451.700 1220.576  231.124        0.000 2149.301 1804.674  344.627
518.00  1724.874  357.864  357.864    0.000      401.889 1405.755 1211.862  193.893        0.000 1810.793 1385.539  425.254
519.00  1758.916  403.271  403.271    0.000      488.402 1479.066 1282.009  197.056        0.000 2109.287 1724.548  384.739
520.00  1877.292  477.509  461.140   16.369      493.460 1537.539 1345.537  192.002        0.000 2184.274 1890.517  293.757
521.00  1777.804  415.659  415.659    0.000      509.191 1465.301 1282.681  182.621       20.106 1901.275 1708.855  192.420
522.00  1842.448  377.317  355.547   21.771      625.916 1314.411 1217.394   97.017        0.000 1913.642 1832.411   81.231
523.00  1840.411  385.513  385.513    0.000      624.802 1315.382 1206.951  108.431        0.000 2009.759 1847.700  162.059
524.00  1913.691  363.385  363.385    0.000      547.719 1373.485 1239.162  134.324        0.000 1795.626 1582.596  213.030
525.00  1769.933  390.772  390.772    0.000      513.564 1432.878 1248.746  184.131        0.000 1850.014 1383.338  466.675
526.00  1793.061  391.648  368.186   23.462      535.790 1432.622 1326.311  106.311        0.000 1684.136 1400.029  284.107
527.00  1773.323  359.442  359.442    0.000      501.073 1376.725 1219.226  157.499        0.000 1621.702 1277.176  344.526
528.00  1783.682  370.349  370.349    0.000      578.453 1397.527 1233.974  163.554        0.000 1891.936 1607.728  284.208
529.00  1751.176  406.190  406.190    0.000      510.753 1476.094 1282.104  193.991        0.000 1993.775 1648.845  344.930
530.00  1789.400  339.928  303.511   36.417      665.360 1285.671 1207.807   77.864       30.462 1996.178 1651.148  345.030
531.00  1898.760  350.398  332.432   17.966      505.609 1392.520 1177.865  214.655        0.000 1728.469 1261.794  466.675
532.00  1822.086  390.777  371.331   19.446      786.065 1249.801 1171.981   77.820        0.000 2012.176 1718.217  293.959
533.00  1810.935  374.622  354.331   20.291      679.794 1183.473 1077.770  105.703       10.154 1926.009 1652.257  273.752
534.00  1904.870  341.566  341.566    0.000      593.034 1383.087 1149.757  233.330       20.308 2085.662 1730.478  355.184
535.00  1996.277  326.594  326.594    0.000      925.245 1362.810 1308.034   54.775      111.693 2334.382 1634.066  700.315
536.00  1880.671  409.465  409.465    0.000      746.032 1403.008 1336.427   66.581        0.000 2252.141 1480.647  771.493
537.00  1883.346  423.880  423.880    0.000      944.304 1345.259 1275.526   69.733      162.462 2155.837 1719.321  436.516
538.00  1949.329  344.717  344.717    0.000      823.995 1383.854 1278.543  105.311      111.693 2047.459 1600.688  446.771
539.00  1869.990  453.022  453.022    0.000      713.177 1561.732 1435.278  126.454       10.154 2331.469 1977.293  354.176
540.00  1950.482  398.133  398.133    0.000      689.181 1521.782 1417.678  104.104      101.237 2216.658 1781.351  435.307
541.00  1936.599  355.644  355.644    0.000      731.856 1517.032 1357.978  159.054      131.799 2447.384 2133.723  313.662
542.00  1934.204  385.690  385.690    0.000      616.030 1548.291 1390.705  157.586        0.000 2564.202 1905.914  658.288
543.00  1956.486  337.922  337.922    0.000      671.022 1485.516 1286.122  199.394        0.000 2396.010 1838.957  557.052
544.00  1797.706  442.334  442.334    0.000      568.512 1405.203 1231.670  173.533        0.000 1862.369 1598.368  264.001
545.00  1831.511  458.230  434.482   23.748      603.151 1508.972 1418.271   90.702       40.616 2360.917 2158.041  202.876
546.00  1941.605  363.846  359.708    4.138      600.115 1580.962 1431.029  149.934       30.462 2286.219 1820.954  465.264
547.00  2006.329  352.792  352.792    0.000      886.802 1445.931 1372.524   73.407      131.900 2591.540 2155.931  435.609
548.00  1997.082  378.269  378.269    0.000      888.440 1500.295 1395.669  104.626       30.462 2664.232 2075.408  588.824
549.00  1841.143  466.524  466.524    0.000      847.033 1380.313 1319.657   60.656        0.000 2795.827 2156.132  639.695
550.00  1873.654  407.320  393.921   13.399      633.241 1508.508 1345.563  162.945        0.000 2406.469 1919.183  487.285
551.00  1936.845  460.292  460.292    0.000      510.884 1669.292 1411.884  257.408        0.000 2550.332 2134.023  416.309
552.00  1761.825  548.526  548.526    0.000      514.868 1681.526 1495.101  186.425        0.000 2321.916 1946.222  375.693
553.00  1783.089  397.862  397.862    0.000      558.618 1572.052 1338.069  233.983        0.000 1956.374 1480.549  475.825
554.00  1963.507  406.247  406.247    0.000      529.779 1598.554 1467.002  131.552       10.154 1995.992 1803.068  192.924
555.00  1919.619  316.863  316.863    0.000      604.101 1449.055 1323.504  125.552       91.385 2016.900 1976.285   40.616
556.00  1895.568  391.098  378.628   12.471      636.875 1522.644 1338.122  184.523        0.000 2109.191 1824.883  284.309
557.00  1910.283  387.925  387.925    0.000      688.408 1561.330 1348.273  213.058      132.000 2187.801 1862.877  324.924
558.00  1827.326  451.118  451.118    0.000      635.021 1529.846 1345.410  184.436       50.769 1885.797 1591.334  294.463
559.00  1896.879  394.262  394.262    0.000      651.526 1592.249 1349.972  242.277       10.154 2142.265 1716.809  425.455
560.00  1797.172  374.466  360.777   13.688      441.417 1612.647 1398.122  214.525       40.616 1722.838 1326.937  395.901
561.00  1722.685  404.461  379.308   25.153      620.660 1475.351 1307.949  167.402       60.923 1953.866 1558.772  395.094
562.00  1765.802  375.103  354.389   20.714      601.075 1419.569 1297.822  121.747       71.077 1692.380 1387.864  304.516
563.00  1754.883  361.869  331.630   30.240      712.495 1420.274 1214.826  205.448       60.923 1796.734 1258.579  538.156
564.00  1673.919  414.492  388.494   25.998      573.753 1570.457 1281.438  289.019       10.154 2066.966 1447.882  619.084
565.00  1622.446  477.576  461.300   16.275      584.384 1559.386 1361.634  197.752       50.769 1905.913 1438.834  467.078
566.00  1723.709  444.071  398.077   45.994      621.782 1601.542 1428.520  173.022       20.308 1967.640 1622.609  345.031
567.00  1643.719  501.167  455.184   45.983      580.154 1591.160 1425.921  165.239       20.308 2067.768 1509.607  558.161
568.00  1721.015  468.084  442.509   25.575      656.753 1544.636 1411.562  133.074        0.000 2060.021 1624.413  435.609
569.00  1724.896  459.757  403.832   55.925      628.274 1522.164 1326.923  195.241        0.000 2065.860 1406.059  659.801
570.00  1761.845  453.687  453.476    0.211      562.162 1606.126 1383.992  222.134        0.000 1906.014 1601.498  304.516
571.00  1681.396  417.385  393.924   23.461      577.346 1475.542 1348.132  127.410        0.000 1918.566 1492.103  426.463
572.00  1625.006  504.219  475.334   28.886      487.921 1558.320 1387.113  171.207        0.000 1616.576 1241.084  375.492
573.00  1738.573  453.826  411.821   42.005      532.033 1492.355 1369.009  123.345        0.000 1715.186 1391.169  324.017
574.00  1646.622  440.709  379.667   61.042      468.388 1467.217 1275.389  191.828        0.000 1674.480 1248.420  426.060
575.00  1722.926  383.294  361.735   21.559      641.882 1376.251 1285.159   91.093        0.000 1598.276 1091.991  506.286
576.00  1657.410  386.707  386.707    0.000      422.389 1536.383 1326.446  209.937        0.000 1759.933 1283.406  476.527
577.00  1641.031  442.609  442.609    0.000      365.884 1559.369 1355.823  203.546        0.000 1486.073 1060.014  426.060
578.00  1566.081  481.858  481.858    0.000      539.158 1414.602 1202.023  212.579        0.000 1733.897 1409.376  324.521
579.00  1692.112  412.342  412.342    0.000      434.235 1528.521 1247.979  280.541       10.154 1723.642 1229.120  494.522
580.00  1577.227  474.398  474.398    0.000      529.825 1325.019 1146.203  178.816        0.000 1743.145 1327.037  416.108
581.00  1582.588  505.750  505.553    0.197      506.956 1505.455 1309.518  195.937        0.000 1714.984 1430.776  284.208
582.00  1680.719  438.214  398.718   39.497      443.793 1459.352 1320.658  138.694        0.000 1731.886 1407.264  324.622
583.00  1625.429  389.431  381.188    8.243      520.877 1335.290 1272.514   62.776        0.000 1755.302 1572.532  182.770
584.00  1772.123  293.002  293.002    0.000      492.901 1433.478 1266.249  167.228        0.000 1735.698 1299.081  436.617
585.00  1755.439  337.603  337.603    0.000      475.868 1486.161 1391.046   95.115        0.000 1679.411 1273.255  406.155
586.00  1640.370  437.527  437.527    0.000      573.404 1365.864 1223.670  142.194        0.000 1767.868 1432.992  334.876
587.00  1763.782  377.094  377.094    0.000      516.856 1517.763 1371.286  146.477       60.923 1786.680 1563.295  223.385
588.00  1818.597  354.587  354.587    0.000      580.060 1293.249 1259.008   34.241        0.000 1956.879 1683.531  273.349
589.00  1778.116  331.500  321.014   10.486      531.504 1449.757 1235.537  214.220       20.207 2338.903 2034.588  304.314
590.00  1706.800  376.181  376.181    0.000      605.996 1389.790 1204.191  185.599        0.000 1945.114 1337.391  607.723
591.00  1748.340  306.908  306.908    0.000      677.770 1252.126 1113.693  138.433       30.462 2067.362 1885.096  182.266
592.00  1797.668  231.767  231.767    0.000      853.121 1079.139 1050.735   28.404       91.385 2110.080 2008.541  101.539
593.00  1744.618  454.524  454.524    0.000      577.941 1444.419 1286.528  157.891       10.154 2046.951 1894.642  152.308
594.00  1745.908  422.879  422.879    0.000      605.219 1272.677 1191.009   81.668       30.361 1608.430 1608.430    0.000
595.00  1822.596  319.127  319.127    0.000      620.918 1223.511 1107.471  116.040       10.154 1707.661 1646.738   60.923
596.00  1829.941  392.080  392.080    0.000      632.372 1386.726 1297.362   89.365        0.000 2001.619 1859.767  141.852
597.00  1709.095  456.233  440.327   15.906      680.793 1358.572 1228.010  130.563        0.000 2296.180 1981.914  314.266
598.00  1713.458  367.620  367.620    0.000      636.740 1287.848 1202.332   85.516       10.154 1932.151 1678.304  253.847
599.00  1775.940  369.903  369.903    0.000      682.219 1283.422 1213.037   70.385        0.000 1966.023 1844.176  121.846
600.00  1811.743  343.663  343.663    0.000      685.635 1229.803 1158.167   71.635       50.769 1793.204 1701.819   91.385
601.00  1650.543  543.406  534.306    9.100      705.914 1281.048 1226.577   54.471       40.616 1740.530 1659.300   81.231
602.00  1778.057  310.478  310.478    0.000      787.931 1145.477 1128.486   16.990       50.769 1920.489 1890.027   30.462
603.00  1740.821  375.384  375.384    0.000      657.017 1329.159 1308.625   20.534       40.616 1748.967 1698.198   50.769
604.00  1662.842  425.804  423.268    2.536      618.622 1287.924 1235.225   52.699        0.000 1696.800 1696.800    0.000
605.00  1695.704  421.079  419.177    1.902      663.621 1323.172 1229.959   93.213      121.847 1712.083 1681.621   30.462
606.00  1562.910  533.774  478.461   55.313      580.324 1326.123 1284.272   41.850        0.000 1684.825 1644.210   40.615
607.00  1661.411  393.733  356.375   37.359      649.149 1214.165 1184.163   30.002      101.539 1754.102 1733.794   20.308
608.00  1703.012  377.069  377.069    0.000      612.099 1492.779 1344.573  148.205       10.154 1962.915 1912.146   50.770
609.00  1654.640  398.802  382.315   16.487      653.861 1347.506 1254.380   93.125        0.000 1800.854 1699.316  101.539
610.00  1732.570  367.485  350.364   17.121      641.933 1338.207 1288.748   49.460       30.462 1763.053 1559.976  203.078
611.00  1728.141  381.220  364.099   17.121      703.275 1252.250 1179.962   72.287       10.154 1901.976 1739.514  162.462
612.00  1759.900  358.784  342.510   16.275      830.124 1131.036 1094.936   36.100       10.154 1875.348 1794.117   81.231
613.00  1685.045  390.302  377.831   12.471      744.736 1264.584 1204.145   60.439        0.000 1941.802 1870.725   71.077
614.00  1726.325  372.972  357.332   15.641      774.135 1200.682 1134.406   66.276        0.000 1802.261 1639.799  162.462
615.00  1764.995  439.971  420.737   19.234      788.930 1335.865 1295.960   39.905       10.154 1829.305 1605.919  223.385
616.00  1788.384  376.797  367.286    9.511      709.943 1436.674 1360.583   76.092       10.154 2040.517 1756.208  284.309
617.00  1789.450  377.124  362.116   15.007      571.421 1446.285 1385.411   60.874        0.000 2120.447 1866.600  253.847
618.00  1835.286  397.297  385.249   12.048      630.176 1504.513 1403.690  100.822        0.000 2234.347 1858.653  375.693
619.00  1783.848  469.392  458.401   10.991      543.611 1444.346 1434.834    9.511        0.000 2057.115 1844.689  212.427
620.00  1861.544  450.848  435.207   15.641      519.408 1440.285 1345.170   95.115        0.000 2069.577 1735.003  334.574
621.00  1841.220  447.893  431.618   16.275      666.318 1538.810 1451.304   87.506        0.000 2255.966 1920.888  335.078
622.00  1844.819  455.067  443.231   11.836      527.747 1676.733 1625.371   51.362        0.000 1915.261 1661.414  253.847
623.00  1870.158  380.525  368.054   12.471      706.722 1506.074 1417.100   88.974       10.154 2421.533 2148.386  273.147
624.00  1839.057  395.703  380.484   15.218      718.276 1372.834 1310.058   62.776       20.207 2183.077 2000.509  182.568
625.00  1814.187  423.557  410.240   13.316      739.508 1546.536 1453.367   93.169       50.669 2023.025 1850.812  172.213
626.00  1869.229  399.884  381.707   18.177      787.020 1378.544 1289.788   88.756       20.308 2069.979 1634.068  435.911
627.00  1929.030  361.996  347.623   14.373      973.181 1367.678 1307.066   60.613       50.769 2146.986 1863.080  283.906
628.00  1948.998  366.507  353.825   12.682      853.214 1368.817 1307.943   60.874       91.385 2237.166 1942.905  294.261
629.00  1888.333  424.165  406.410   17.755      704.708 1514.376 1408.065  106.311       50.769 2123.862 1951.347  172.515
630.00  1939.207  315.968  304.343   11.625      701.026 1452.152 1376.321   75.831        0.000 2103.049 1829.196  273.853
631.00  1996.125  330.586  322.554    8.032      660.985 1572.175 1469.625  102.550        0.000 2072.286 1748.672  323.614
632.00  1847.735  390.118  377.859   12.259      619.706 1650.040 1576.546   73.494        0.000 2106.978 1873.439  233.539
633.00  1945.660  400.599  382.845   17.755      711.101 1624.197 1523.375  100.822        0.000 2419.336 1728.872  690.464
634.00  1768.025  388.895  370.929   17.966      731.120 1515.856 1405.610  110.246        0.000 2184.590 1555.553  629.037
635.00  1689.850  591.760  576.330   15.429      588.441 1521.009 1422.089   98.920        0.000 2147.795 1640.807  506.988
636.00  1934.804  442.913  426.003   16.910      623.040 1703.473 1512.645  190.828        0.000 2196.252 1698.712  497.540
637.00  1857.203  373.619  361.571   12.048      659.087 1549.230 1416.591  132.639        0.000 2013.381 1597.778  415.604
638.00  1832.283  386.460  374.623   11.837      763.501 1473.507 1369.011  104.496        0.000 1952.954 1658.492  294.462
639.00  1747.538  472.126  461.980   10.146      705.675 1599.936 1455.969  143.966        0.000 2119.931 1838.041  281.890
640.00  1725.008  398.196  395.660    2.536      737.419 1484.259 1321.139  163.120        0.000 2100.240 1776.324  323.916
641.00  1883.883  353.187  336.489   16.698      826.613 1514.059 1407.965  106.094       40.616 1981.798 1383.928  597.870
642.00  1800.032  398.320  367.672   30.648      618.536 1659.950 1404.183  255.767        0.000 2035.096 1578.675  456.421
643.00  1640.062  468.492  456.022   12.470      651.747 1517.034 1357.372  159.662        0.000 1982.016 1413.500  568.516
644.00  1795.447  437.002  422.206   14.796      791.432 1435.664 1321.526  114.138        0.000 1876.456 1257.473  618.983
645.00  1897.117  339.624  327.787   11.836      803.750 1437.174 1286.980  150.195        0.000 2033.491 1515.643  517.848
646.00  1842.190  325.885  315.951    9.934      473.535 1705.178 1540.287  164.891        0.000 1898.574 1512.727  385.848
647.00  1921.203  312.215  300.379   11.837      739.121 1390.844 1295.773   95.071       10.154 1802.454 1477.631  324.823
648.00  1824.308  337.870  324.343   13.527      562.150 1479.445 1359.991  119.453        0.000 1499.349 1064.143  435.206
649.00  1979.081  322.627  302.759   19.869      717.063 1423.131 1320.929  102.202        0.000 1721.130 1295.272  425.858
650.00  1953.573  334.393  320.232   14.162      822.121 1486.348 1428.247   58.102        0.000 1968.342 1593.556  374.786
651.00  1729.745  472.400  462.043   10.357      740.451 1430.326 1331.884   98.441        0.000 1793.208 1631.350  161.857
652.00  1764.721  455.723  437.334   18.389      516.209 1610.718 1364.202  246.516        0.000 1811.913 1315.078  496.835
653.00  1727.123  430.917  430.917    0.000      572.367 1722.212 1440.890  281.322        0.000 2325.134 1675.588  649.546
654.00  1680.753  468.080  468.080    0.000      374.744 1831.304 1564.080  267.224        0.000 2026.544 1489.296  537.249
655.00  1713.864  461.026  425.405   35.621      328.054 1887.354 1508.025  379.329        0.000 2204.892 1657.792  547.100
656.00  1650.496  425.999  425.999    0.000      384.775 1731.464 1307.252  424.212        0.000 2197.156 1253.753  943.404
657.00  1671.216  524.623  416.126  108.497      246.038 1872.470 1376.753  495.717        0.000 2052.578 1302.905  749.674
658.00  1654.162  566.911  484.876   82.035      355.165 1842.251 1312.510  529.741        0.000 2188.103 1487.687  700.416
659.00  1651.179  529.283  416.185  113.098      431.428 1728.194 1363.779  364.415        0.000 2125.968 1588.115  537.853
660.00  1712.602  482.656  482.656    0.000      427.018 1835.115 1464.298  370.818        0.000 2264.202 1492.507  771.695
661.00  1776.950  429.027  429.027    0.000      817.332 1316.310 1301.091   15.219       20.308 2309.139 1791.291  517.847
662.00  1690.035  442.043  442.043    0.000      691.084 1399.389 1286.078  113.312        0.000 2462.763 1773.811  688.952
663.00  1767.733  403.649  403.649    0.000      612.061 1613.074 1427.258  185.816        0.000 2216.054 1577.367  638.687
664.00  1711.737  450.552  450.552    0.000      370.687 1710.971 1477.553  233.417        0.000 1904.707 1590.138  314.569
665.00  1752.039  456.674  456.674    0.000      716.677 1493.868 1448.213   45.655       10.154 2086.059 1549.516  536.543
666.00  1717.671  376.778  376.778    0.000      663.937 1506.436 1428.442   77.994       20.308 1828.800 1494.529  334.272
667.00  1769.725  437.022  437.022    0.000      677.245 1490.512 1424.497   66.015       10.154 2324.830 1869.518  455.312
668.00  1758.839  423.852  423.852    0.000      569.606 1618.111 1455.427  162.684        0.000 2206.396 1739.519  466.877
669.00  1751.376  423.311  423.311    0.000      702.242 1439.464 1439.464    0.000       20.308 2241.391 2008.457  232.935
670.00  1809.015  343.009  343.009    0.000      714.863 1380.538 1363.417   17.121        0.000 2231.636 1756.420  475.217
671.00  1801.112  337.215  332.353    4.862      607.994 1462.981 1311.319  151.662       10.154 2147.592 1813.118  334.473
672.00  1768.267  456.044  435.752   20.291      599.869 1545.470 1395.362  150.107       10.154 2248.528 1852.929  395.599
673.00  1696.251  415.224  409.517    5.707      613.138 1473.269 1370.545  102.724        0.000 2093.305 1789.193  304.113
674.00  1709.759  446.285  446.285    0.000      598.988 1539.245 1440.326   98.919        0.000 2118.733 1946.923  171.810
675.00  1736.430  336.475  336.475    0.000      617.270 1689.248 1528.075  161.173        0.000 2117.426 1763.652  353.773
676.00  1768.412  364.948  364.948    0.000      667.527 1536.087 1355.717  180.370       10.154 2070.182 1724.950  345.232
677.00  1848.969  328.005  328.005    0.000      729.822 1481.770 1434.213   47.557       10.154 2250.028 1986.935  263.094
678.00  1803.568  357.479  339.302   18.178      864.755 1441.971 1379.369   62.602       20.308 2466.383 2203.491  262.892
679.00  1726.100  477.715  477.715    0.000      661.815 1592.850 1443.308  149.542        0.000 2062.643 1748.578  314.065
680.00  1615.503  429.540  429.540    0.000      664.847 1364.648 1277.142   87.506       10.154 2150.897 1704.832  446.065
681.00  1679.759  489.524  471.347   18.177      656.453 1526.455 1429.568   96.887        0.000 2197.761 1954.571  243.189
682.00  1752.241  447.713  432.917   14.796      792.165 1357.338 1277.528   79.809       10.154 1870.112 1678.397  191.714
683.00  1852.922  284.548  284.548    0.000      673.539 1488.436 1344.427  144.010       10.154 2051.886 1788.490  263.396
684.00  1738.341  377.875  365.827   12.048      765.843 1367.390 1314.125   53.264       10.154 2052.286 1778.434  273.852
685.00  1624.662  432.794  415.884   16.909      596.920 1403.711 1337.217   66.493        0.000 1841.869 1700.420  141.449
686.00  1591.742  490.125  471.736   18.389      611.399 1481.221 1409.368   71.853        0.000 1884.896 1448.581  436.314
687.00  1545.176  490.739  464.952   25.787      527.361 1531.231 1390.548  140.683       20.308 1737.512 1636.074  101.438
688.00  1633.978  470.082  461.205    8.877      535.879 1525.643 1400.613  125.030        0.000 1747.264 1513.724  233.539
689.00  1592.651  503.033  503.033    0.000      639.022 1324.714 1280.961   43.753        0.000 1602.298 1216.552  385.747
690.00  1607.564  490.309  469.595   20.714      686.448 1373.704 1281.057   92.647        0.000 1733.796 1328.447  405.349
691.00  1573.775  399.908  399.908    0.000      680.053 1319.819 1190.506  129.313        0.000 1874.132 1438.321  435.811
692.00  1640.663  352.913  346.783    6.129      646.076 1329.413 1207.883  121.530        0.000 1908.812 1271.133  637.679
693.00  1596.126  410.960  382.995   27.965      749.280 1388.308 1254.375  133.933       10.053 1858.154 1472.407  385.747
694.00  1616.310  408.426  381.629   26.797      432.509 1557.108 1399.217  157.891        0.000 1839.156 1443.155  396.001
695.00  1779.900  452.340  431.837   20.502      596.705 1466.612 1369.682   96.930        0.000 1954.270 1588.730  365.540
696.00  1696.328  519.181  502.060   17.121      658.184 1442.518 1363.360   79.157       30.462 2034.890 1741.839  293.052
697.00  1713.177  420.807  401.995   18.812      722.167 1340.886 1290.089   50.797        0.000 2283.010 1927.726  355.285
698.00  1730.072  406.505  386.214   20.292      675.306 1355.415 1309.847   45.568        0.000 1921.694 1810.203  111.491
699.00  1625.067  401.548  382.314   19.234      629.007 1389.558 1336.294   53.264        0.000 1951.748 1566.203  385.545
700.00  1807.045  420.836  409.000   11.836      688.319 1352.734 1280.838   71.896       20.308 2062.845 1596.270  466.575
701.00  1715.818  457.982  441.284   16.698      675.778 1447.530 1329.588  117.942        0.000 2192.624 1664.622  528.002
702.00  1775.153  420.938  395.151   25.787      782.181 1294.249 1256.247   38.002       10.154 1837.149 1471.609  365.540
703.00  1765.161  389.454  372.545   16.909      640.510 1464.099 1338.547  125.552       10.154 2284.011 1816.933  467.079
704.00  1666.193  479.358  454.839   24.519      730.647 1347.032 1308.986   38.046       20.308 2026.452 1569.527  456.925
705.00  1497.250  575.464  555.173   20.291      630.858 1306.350 1251.183   55.167        0.000 1929.940 1584.708  345.232
706.00  1646.452  484.873  465.215   19.657      552.139 1374.133 1252.777  121.356        0.000 1761.243 1324.727  436.516
707.00  1678.938  496.861  474.245   22.616      463.337 1607.340 1400.511  206.829        0.000 2086.166 1527.703  558.463
708.00  1704.300  434.273  410.388   23.885      625.716 1393.072 1284.988  108.083        0.000 2129.800 1743.953  385.847
709.00  1698.526  495.933  475.008   20.925      535.187 1465.483 1300.244  165.239        0.000 2083.350 1595.964  487.386
710.00  1660.323  426.467  404.062   22.405      484.087 1557.350 1369.849  187.501        0.000 1932.048 1475.123  456.925
711.00  1802.274  441.831  423.654   18.177      536.656 1545.464 1384.508  160.956        0.000 2141.859 1563.290  578.570
712.00  1824.827  332.781  289.662   43.119      419.802 1537.897 1287.229  250.668        0.000 2080.940 1532.630  548.309
713.00  1890.227  308.654  287.729   20.925      530.692 1459.446 1235.410  224.036        0.000 2211.636 1612.557  599.079
714.00  1798.342  360.377  341.354   19.023      623.939 1334.061 1238.946   95.115       10.154 2008.754 1582.594  426.161
715.00  1694.030  385.368  365.076   20.291      405.044 1457.354 1262.069  195.284        0.000 2058.014 1612.351  445.662
716.00  1695.745  378.893  355.221   23.673      294.109 1666.345 1398.947  267.398        0.000 1949.239 1330.457  618.782
717.00  1824.596  297.896  275.914   21.982      673.400 1337.838 1209.438  128.400        0.000 2191.614 1654.265  537.349
718.00  1792.815  356.909  335.138   21.771      598.699 1433.115 1273.322  159.793        0.000 2137.944 1640.403  497.540
719.00  1709.023  382.226  362.146   20.080      522.989 1471.029 1332.857  138.172        0.000 2096.821 1662.018  434.803
720.00  1766.724  387.148  367.280   19.868      687.660 1447.773 1293.774  153.999        0.000 1866.905 1441.047  425.858
721.00  1781.046  392.704  373.259   19.446      642.824 1369.423 1266.699  102.724        0.000 1716.804 1291.449  425.354
722.00  1776.516  407.260  372.385   34.875      685.375 1431.325 1258.651  172.674       50.769 1899.373 1523.680  375.694
723.00  1683.840  428.541  352.872   75.669      537.334 1539.895 1260.953  278.942        0.000 1915.862 1388.162  527.699
724.00  1768.796  398.024  316.874   81.150      533.236 1482.738 1300.726  182.012        0.000 1836.541 1532.126  304.415
725.00  1693.341  433.498  398.410   35.087      556.283 1451.740 1296.708  155.032       20.308 1857.455 1593.454  264.001
726.00  1748.198  385.550  337.992   47.558      654.416 1331.420 1145.473  185.947        0.000 1858.655 1382.632  476.023
727.00  1763.906  379.974  345.310   34.664      545.519 1449.026 1312.060  136.966        0.000 2160.563 1694.190  466.373
728.00  1750.969  458.381  409.190   49.191      701.587 1440.585 1246.986  193.599        0.000 2294.069 1684.937  609.132
729.00  1798.798  388.940  368.226   20.714      590.909 1504.560 1325.917  178.642        0.000 2012.267 1525.990  486.278
730.00  1658.171  434.473  404.882   29.591      554.335 1342.364 1201.594  140.770        0.000 2032.985 1454.618  578.368
731.00  1717.701  392.371  358.975   33.396      440.492 1503.711 1312.014  191.697        0.000 1853.634 1173.525  680.108
732.00  1712.904  415.324  376.855   38.469      475.728 1538.641 1312.442  226.199        0.000 1863.383 1265.211  598.172
733.00  1597.277  471.701  448.873   22.828      506.133 1446.076 1243.096  202.980        0.000 1843.678 1236.159  607.519
734.00  1563.025  442.336  398.225   44.111      597.743 1325.456 1173.880  151.575        0.000 1968.340 1278.783  689.557
735.00  1680.285  408.240  371.885   36.355      537.684 1406.597 1277.980  128.617        0.000 1765.763 1218.360  547.402
736.00  1615.480  446.411  412.804   33.607      569.251 1383.334 1280.610  102.724        0.000 1918.767 1360.909  557.859
737.00  1572.141  422.040  393.294   28.746      420.009 1511.791 1284.472  227.319        0.000 1911.236 1131.302  779.934
738.00  1484.242  527.232  494.047   33.185      513.310 1361.898 1119.578  242.320        0.000 1833.822 1124.663  709.159
739.00  1626.089  402.760  376.128   26.632      577.556 1349.103 1087.586  261.517        0.000 1871.524  990.857  880.667
740.00  1636.298  401.219  365.287   35.932      653.214 1270.878 1151.033  119.845        0.000 1629.537 1142.554  486.983
741.00  1696.142  427.326  388.012   39.314      500.333 1430.172 1240.204  189.969        0.000 1935.467 1530.118  405.349
742.00  1580.933  445.656  412.260   33.396      568.388 1325.455 1222.992  102.463        0.000 1776.422 1330.255  446.166
743.00  1614.790  393.554  367.767   25.787      538.339 1340.509 1178.857  161.652       10.154 1975.882 1560.178  415.704
744.00  1456.412  551.802  511.220   40.582      406.735 1459.042 1364.014   95.028        0.000 1863.782 1458.836  404.946
745.00  1485.095  516.766  485.061   31.705      456.585 1476.521 1313.010  163.510        0.000 1923.804 1387.160  536.644
746.00  1530.786  471.306  443.186   28.119      624.500 1275.170 1170.978  104.192        0.000 1902.787 1244.498  658.289
747.00  1696.855  516.711  488.177   28.534      739.408 1319.518 1239.622   79.896        0.000 2086.159 1549.212  536.946
748.00  1623.752  495.773  482.245   13.527      607.512 1378.794 1276.939  101.854        0.000 2014.685 1477.234  537.450
749.00  1621.877  497.150  475.802   21.348      649.441 1353.131 1220.188  132.943        0.000 2130.501 1594.159  536.342
750.00  1611.892  511.561  495.074   16.487      552.387 1385.290 1311.492   73.798        0.000 1900.785 1484.779  416.007
751.00  1656.381  562.602  544.213   18.389      475.223 1676.414 1507.110  169.305        0.000 2165.989 1516.141  649.848
752.00  1624.861  591.973  591.973    0.000      371.416 1620.047 1437.470  182.577        0.000 2006.345 1346.343  660.002
753.00  1545.948  639.252  610.929   28.323      368.905 1731.928 1490.380  241.548        0.000 1944.512 1314.971  629.541
754.00  1540.540  619.847  616.042    3.805      363.846 1605.516 1409.579  195.937        0.000 2085.362 1323.821  761.541
755.00  1572.619  622.748  554.192   68.555      378.376 1556.940 1400.995  155.945        0.000 1920.088 1168.903  751.186
756.00  1607.241  634.374  573.027   61.347      429.004 1519.224 1355.756  163.467        0.000 1720.926 1162.463  558.463
757.00  1590.330  513.107  505.498    7.609      457.104 1499.518 1385.380  114.138        0.000 1828.301 1361.223  467.078
758.00  1726.603  414.309  401.627   12.682      547.071 1474.095 1305.008  169.087        0.000 2207.007 1516.543  690.464
759.00  1850.964  337.866  326.452   11.414      642.696 1358.731 1227.472  131.259       30.159 2261.085 1794.208  466.877
760.00  1563.771  460.670  445.663   15.007      465.830 1369.031 1239.674  129.356        0.000 1851.116 1353.576  497.540
761.00  1602.305  519.536  506.220   13.316      402.707 1577.598 1376.085  201.513       10.053 2139.948 1490.201  649.747
762.00  1641.148  469.592  427.107   42.485      494.807 1472.956 1277.932  195.023        0.000 1899.173 1421.941  477.232
763.00  1671.224  434.029  419.022   15.007      534.186 1338.651 1270.212   68.439        0.000 1839.359 1524.589  314.770
764.00  1665.681  477.095  439.472   37.624      599.899 1357.395 1245.334  112.062        0.000 1943.909 1527.600  416.309
765.00  1737.185  437.050  419.296   17.755      641.314 1284.429 1163.073  121.356        0.000 2301.199 1591.032  710.167
766.00  1657.862  394.686  367.420   27.266      671.280 1233.019 1068.041  164.978        0.000 2074.202 1607.426  466.776
767.00  1593.640  456.408  431.679   24.730      709.925 1233.806 1118.071  115.736        0.000 2051.079 1482.865  568.214
768.00  1580.408  428.033  414.928   13.105      666.312 1212.146 1047.298  164.848        0.000 1835.941 1267.324  568.617
769.00  1589.715  427.554  399.865   27.689      701.628 1165.281 1047.860  117.421        0.000 2164.080 1666.640  497.439
770.00  1696.760  381.468  368.786   12.682      637.481 1219.475 1061.508  157.967        0.000 2026.142 1548.910  477.232
771.00  1660.551  426.428  415.437   10.991      626.100 1308.514 1169.647  138.868       40.616 2026.451 1559.372  467.078
772.00  1578.970  455.206  416.314   38.891      613.605 1225.410 1136.002   89.408       10.154 1947.630 1490.705  456.925
773.00  1624.135  382.706  368.333   14.373      567.167 1304.401 1148.543  155.858       10.154 1742.540 1317.488  425.052
774.00  1740.523  408.057  392.205   15.852      577.299 1235.901 1153.026   82.875        0.000 2047.456 1671.762  375.694
775.00  1508.188  497.719  483.769   13.950      513.094 1172.867 1089.166   83.701        0.000 1474.510 1038.295  436.215
776.00  1679.153  408.628  390.873   17.755      568.643 1212.573 1085.119  127.454        0.000 1793.414 1316.182  477.232
777.00  1660.382  402.994  389.467   13.527      504.745 1346.069 1273.869   72.200        0.000 1813.217 1447.678  365.540
778.00  1699.255  384.813  370.863   13.950      395.934 1346.790 1120.721  226.069        0.000 1572.029 1013.767  558.262
779.00  1628.542  463.041  449.514   13.528      437.439 1365.429 1141.088  224.341        0.000 1374.080  978.280  395.800
780.00  1732.812  425.387  411.860   13.527      508.729 1486.511 1275.356  211.155        0.000 1619.996  899.070  720.926
781.00  1790.370  398.637  385.109   13.527      419.283 1502.126 1296.808  205.318        0.000 1857.947 1208.099  649.848
782.00  1627.658  562.228  547.010   15.219      501.297 1411.496 1360.134   51.362        0.000 2001.519 1778.133  223.385
783.00  1664.359  482.611  442.509   40.103      458.925 1443.474 1214.949  228.526        0.000 1793.214 1255.058  538.156
784.00  1742.819  434.134  434.134    0.000      383.134 1456.722 1238.045  218.677        0.000 1856.248 1328.246  528.002
785.00  1757.352  488.894  474.521   14.373      347.421 1637.435 1306.566  330.869        0.000 1665.337 1005.335  660.002
786.00  1632.534  490.333  449.654   40.679      283.736 1586.077 1264.632  321.445        0.000 1643.117  983.115  660.002
787.00  1673.707  398.619  368.845   29.774      285.431 1452.836 1208.223  244.614        0.000 1233.536  655.569  577.967
788.00  1604.344  411.318  368.920   42.399      392.343 1336.685 1108.670  228.015        0.000 1645.019 1309.941  335.078
789.00  1577.355  462.606  410.850   51.756      294.508 1563.621 1329.943  233.678        0.000 1755.812 1127.076  628.736
790.00  1574.075  481.295  444.574   36.721      251.058 1545.009 1309.428  235.581        0.000 1439.338  932.247  507.091
791.00  1688.331  422.065  375.593   46.472      287.459 1566.875 1325.631  241.244        0.000 1740.636 1234.751  505.885
792.00  1581.942  488.211  443.613   44.598      390.311 1413.042 1280.186  132.856        0.000 1844.789 1540.173  304.616
793.00  1637.558  519.974  505.389   14.584      381.362 1518.283 1322.998  195.285        0.000 1731.689 1416.919  314.770
794.00  1632.062  446.071  444.803    1.268      271.596 1500.982 1197.398  303.585        0.000 1664.231 1044.844  619.387
795.00  1549.850  507.453  507.453    0.000      325.205 1499.737 1205.141  294.595        0.000 1700.825 1304.824  396.001
796.00  1717.798  391.522  391.522    0.000      538.039 1424.922 1261.585  163.337        0.000 1698.602 1211.216  487.386
797.00  1733.598  379.195  379.195    0.000      472.891 1425.361 1301.712  123.649        0.000 1482.857 1005.625  477.232
798.00  1664.822  415.056  415.056    0.000      429.131 1400.603 1221.787  178.816        0.000 1901.389 1323.221  578.168
799.00  1646.164  438.192  438.192    0.000      484.515 1254.729 1169.256   85.473        0.000 1626.330 1211.026  415.303
800.00  1801.075  403.219  403.219    0.000      754.422 1238.042 1238.042    0.000      192.924 1826.694 1735.309   91.385
801.00  1595.489  468.899  468.899    0.000      506.038 1410.670 1332.980   77.690       40.212 1771.498 1365.544  405.954
802.00  1740.315  405.212  405.212    0.000      530.859 1379.717 1252.263  127.454        0.000 1741.639 1041.524  700.115
803.00  1921.251  385.716  385.716    0.000      723.204 1328.028 1328.028    0.000        0.000 1840.255 1342.715  497.540
804.00  1812.344  359.550  359.550    0.000      583.999 1325.975 1122.646  203.328        0.000 1775.723 1196.951  578.771
805.00  1848.648  348.646  348.646    0.000      728.789 1139.906 1139.906    0.000        0.000 1984.430 1487.896  496.535
806.00  1622.596  438.716  438.716    0.000      692.208 1052.069 1052.069    0.000       30.462 1690.155 1426.154  264.001
807.00  1726.329  523.161  523.161    0.000      645.694 1213.897 1135.435   78.462       10.154 1981.610 1525.491  456.120
808.00  1697.745  463.709  463.709    0.000      641.449 1213.443 1213.443    0.000       10.154 1823.577 1346.344  477.232
809.00  1705.474  436.129  436.129    0.000      545.214 1201.114 1165.274   35.839        0.000 1362.727  936.465  426.261
810.00  1676.240  396.111  396.111    0.000      656.415 1237.824 1203.582   34.241       20.308 1878.870 1442.656  436.215
811.00  1672.534  426.104  426.104    0.000      664.588 1241.481 1241.481    0.000        0.000 1696.892 1250.122  446.771
812.00  1693.825  400.090  400.090    0.000      444.779 1423.201 1423.201    0.000        0.000 1672.874 1328.045  344.829
813.00  1739.699  368.420  368.420    0.000      591.175 1184.189 1171.177   13.012        0.000 1634.966 1178.041  456.925
814.00  1737.308  335.155  335.155    0.000      610.885 1164.394 1107.412   56.982        0.000 1813.104 1347.838  465.266
815.00  1721.276  319.271  319.271    0.000      465.150 1191.341 1128.565   62.776        0.000 1528.410 1091.894  436.516
816.00  1754.660  434.144  434.144    0.000      449.501 1304.828 1304.828    0.000        0.000 1427.776 1082.746  345.031
817.00  1715.291  501.901  501.901    0.000      545.216 1225.071 1225.071    0.000      111.693 1758.028 1758.028    0.000
818.00  1678.734  421.197  421.197    0.000      525.722 1099.905 1099.905    0.000        0.000 1707.057 1463.364  243.693
819.00  1737.806  375.668  375.668    0.000      625.975 1273.748 1142.489  131.259        0.000 2091.096 1410.987  680.109
820.00  1646.281  439.114  439.114    0.000      520.793 1254.956 1254.956    0.000        0.000 1773.197 1458.729  314.468
821.00  1670.908  331.470  331.470    0.000      619.273 1125.197 1121.392    3.805        0.000 1731.186 1091.894  639.292
822.00  1763.589  387.174  387.174    0.000      476.821 1319.436 1311.827    7.609        0.000 1710.867 1356.992  353.876
823.00  1675.658  341.367  341.367    0.000      643.741 1144.824 1121.996   22.828        0.000 1499.953 1337.491  162.462
824.00  1572.951  388.142  388.142    0.000      644.689 1168.981 1134.739   34.241        0.000 1620.885 1246.802  374.083
825.00  1734.958  370.150  370.150    0.000      695.057 1192.887 1164.353   28.535        0.000 1580.270 1397.500  182.770
826.00  1676.192  441.462  441.462    0.000      760.464 1213.034 1213.034    0.000        0.000 1753.494 1237.056  516.438
827.00  1671.178  424.061  424.061    0.000      525.292 1367.562 1291.906   75.657        0.000 1733.898  932.044  801.854
828.00  1759.323  383.890  383.890    0.000      790.304 1192.729 1192.729    0.000        0.000 1832.522 1446.675  385.847
829.00  1740.777  346.207  346.207    0.000      589.400 1391.100 1253.493  137.607        0.000 1935.760 1346.835  588.925
830.00  1811.124  378.281  378.281    0.000      850.535 1204.955 1089.393  115.562       30.462 2032.381 1676.995  355.386
831.00  1830.770  332.149  332.149    0.000      598.529 1240.672 1166.483   74.190        0.000 1512.322  883.787  628.535
832.00  1713.677  406.187  406.187    0.000      551.663 1283.608 1283.608    0.000        0.000 1459.946 1023.329  436.617
833.00  1714.271  362.576  362.576    0.000      658.751 1290.595 1203.176   87.419       40.616 1877.352 1684.428  192.924
834.00  1802.744  345.333  345.333    0.000      500.946 1403.273 1261.036  142.238      101.539 1780.447 1506.292  274.155
835.00  1685.408  427.015  427.015    0.000      589.969 1301.613 1161.060  140.553        0.000 2106.364 1395.794  710.570
836.00  1739.418  388.385  388.385    0.000      610.630 1359.651 1278.113   81.538        0.000 1833.830 1417.521  416.309
837.00  1704.645  387.883  387.883    0.000      411.498 1533.327 1185.989  347.338        0.000 2146.989 1213.033  933.955
838.00  1788.755  386.255  386.255    0.000      420.793 1609.581 1293.028  316.553        0.000 1966.432 1245.909  720.522
839.00  1673.018  506.803  481.650   25.153      481.535 1496.704 1244.394  252.310        0.000 2026.148 1538.863  487.286
840.00  1687.480  502.466  476.468   25.998      286.509 1688.358 1298.778  389.580        0.000 2044.243 1394.395  649.848
841.00  1748.955  496.977  458.609   38.368      496.931 1590.650 1233.366  357.284        0.000 1730.376 1222.682  507.694
842.00  1647.633  546.869  516.604   30.265      496.668 1498.434 1201.806  296.628        0.000 1875.149 1397.917  477.232
843.00  1638.706  499.273  484.212   15.061      405.007 1594.890 1285.381  309.509        0.000 2118.138 1519.059  599.079
844.00  1795.065  427.877  427.877    0.000      512.406 1519.401 1209.414  309.988        0.000 2012.375 1464.066  548.310
845.00  1738.747  503.243  440.467   62.776      525.466 1484.424 1117.541  366.883        0.000 2026.850 1407.463  619.387
846.00  1787.377  390.594  334.202   56.392      526.972 1435.446 1169.516  265.930        0.000 2003.329 1597.173  406.155
847.00  1893.845  288.480  288.480    0.000      383.614 1543.739 1279.971  263.767        0.000 1472.310 1116.924  355.386
848.00  1906.880  333.831  333.831    0.000      587.113 1452.220 1330.473  121.747        0.000 2074.906 1414.904  660.002
849.00  1730.655  448.172  448.172    0.000      666.405 1292.203 1250.352   41.851        0.000 1965.525 1437.523  528.002
850.00  1760.129  392.530  392.530    0.000      566.575 1294.598 1294.598    0.000        0.000 1894.453 1782.760  111.693
851.00  1900.989  352.031  352.031    0.000      507.773 1396.890 1336.017   60.874        0.000 2116.330 1689.866  426.463
852.00  1736.037  402.723  402.723    0.000      569.907 1252.333 1239.017   13.316        0.000 1848.396 1482.856  365.540
853.00  1853.571  367.518  367.518    0.000      459.651 1438.560 1370.468   68.091        0.000 1764.764 1602.604  162.160
854.00  1721.127  375.771  375.771    0.000      482.361 1322.499 1250.472   72.026        0.000 1664.220 1379.912  284.309
855.00  1871.740  390.977  390.977    0.000      601.682 1434.311 1238.592  195.719        0.000 2413.700 1753.698  660.002
856.00  1792.276  339.217  339.217    0.000      557.495 1383.957 1176.911  207.046        0.000 1907.217 1277.677  629.541
857.00  1763.254  476.726  476.726    0.000      514.052 1569.407 1293.574  275.833        0.000 2075.198 1173.715  901.484
858.00  1996.628  283.856  283.856    0.000      559.092 1375.531 1265.285  110.246        0.000 1983.624 1597.777  385.848
859.00  1737.412  440.371  440.371    0.000      693.280 1387.980 1201.554  186.425        0.000 2187.105 1537.660  649.446
860.00  1745.877  343.269  343.269    0.000      542.666 1178.896 1129.436   49.460        0.000 2046.053 1457.128  588.925
861.00  1733.984  369.354  369.354    0.000      334.063 1542.794 1278.418  264.376        0.000 1908.527 1370.371  538.156
862.00  1791.207  410.040  410.040    0.000      511.237 1483.479 1253.475  230.004       10.154 1877.161 1278.082  599.079
863.00  1815.918  354.433  338.370   16.064      554.255 1386.031 1196.062  189.969        0.000 1667.448 1088.677  578.771
864.00  1713.412  432.887  412.384   20.503      688.198 1411.563 1291.718  119.845        0.000 1750.179 1384.640  365.540
865.00  1763.144  427.277  427.277    0.000      743.569 1410.673 1285.122  125.552       10.154 2097.629 1732.190  365.439
866.00  1875.606  402.396  402.396    0.000      768.608 1338.379 1190.130  148.249       40.616 2259.785 1975.476  284.309
867.00  1829.876  472.668  447.304   25.364      645.168 1516.890 1414.427  102.463      101.539 1715.700 1563.392  152.308
868.00  1750.013  472.985  436.038   36.947      597.312 1411.479 1221.467  190.012        0.000 2320.499 1803.254  517.245
869.00  1723.326  453.839  428.052   25.786      607.476 1364.499 1275.092   89.408       60.923 1884.299 1569.529  314.770
870.00  1880.787  370.357  345.839   24.519      613.526 1431.939 1207.642  224.297       30.462 2176.650 1699.418  477.232
871.00  1858.362  398.666  376.473   22.194      659.778 1409.487 1209.964  199.524       50.769 2128.383 1691.766  436.617
872.00  1744.254  364.951  349.310   15.641      533.543 1501.497 1267.731  233.765       10.154 2076.416 1568.723  507.694
873.00  1857.194  383.374  355.380   27.994      559.397 1536.992 1274.518  262.474       10.154 2145.883 1577.266  568.617
874.00  1772.708  393.410  367.623   25.787      471.595 1308.467 1188.666  119.801       60.923 2041.332 1858.563  182.770
875.00  1770.934  436.921  410.500   26.421      593.212 1262.465 1133.109  129.356       71.077 2062.243 1706.857  355.386
876.00  1773.797  404.422  379.354   25.068      599.432 1200.076 1057.403  142.672       50.769 2049.873 1674.380  375.492
877.00  1622.220  464.681  443.544   21.137      444.746 1392.476 1226.976  165.500        0.000 1951.154 1524.691  426.463
878.00  1657.235  542.213  501.065   41.148      486.338 1333.616 1151.561  182.055        0.000 2100.745 1806.282  294.463
879.00  1819.024  453.770  431.153   22.616      540.202 1560.550 1341.405  219.145        0.000 2600.799 1859.667  741.132
880.00  1856.274  509.168  475.108   34.060      477.557 1782.740 1456.196  326.543       10.154 2346.752 1727.365  619.387
881.00  1743.889  449.548  428.623   20.925      391.091 1704.922 1383.433  321.488        0.000 2173.128 1392.386  780.742
882.00  1881.328  474.417  434.679   39.737      534.796 1663.354 1362.965  300.389        0.000 2362.223 1631.446  730.777
883.00  1736.958  490.877  464.345   26.532      461.175 1569.016 1276.062  292.954        0.000 2490.100 1779.932  710.168
884.00  1717.826  514.959  478.381   36.578      630.481 1474.819 1275.164  199.654       20.308 2305.125 1757.217  547.908
885.00  1709.922  452.742  409.405   43.338      505.362 1545.718 1315.539  230.178        0.000 2482.363 1690.360  792.003
886.00  1727.953  482.357  457.373   24.984      447.818 1643.876 1267.829  376.046        0.000 2077.022 1305.327  771.695
887.00  1844.593  450.544  426.660   23.884      442.017 1646.228 1305.076  341.152        0.000 2168.892 1529.299  639.594
888.00  1676.008  465.974  424.514   41.461      363.941 1656.100 1361.374  294.726        0.000 1791.703 1162.565  629.138
889.00  1810.714  531.148  502.402   28.746      449.284 1617.097 1374.125  242.972        0.000 2499.862 1799.447  700.416
890.00  1828.892  472.994  447.841   25.152      513.918 1654.584 1411.133  243.451       30.462 2596.168 1834.828  761.341
891.00  1810.613  435.168  411.707   23.462      532.681 1735.933 1356.658  379.275       40.616 2534.038 1742.035  792.003
892.00  1809.393  484.819  464.739   20.080      529.432 1577.672 1275.946  301.726       50.769 2411.292 1863.889  547.403
893.00  1823.756  438.159  410.470   27.689      486.466 1641.838 1382.093  259.745       10.154 2392.192 1701.729  690.464
894.00  1834.219  452.390  433.367   19.023      593.731 1631.554 1284.085  347.468        0.000 2270.649 1641.108  629.541
895.00  1903.002  427.537  397.312   30.225      519.887 1842.058 1477.643  364.415      111.693 2309.556 1568.322  741.234
896.00  1845.969  423.404  399.942   23.462      559.614 1659.806 1381.429  278.377      111.693 2392.688 1722.532  670.156
897.00  1806.619  293.446  272.521   20.926      657.404 1407.668 1096.126  311.542       60.923 2550.017 1808.784  741.233
898.00  1719.416  475.628  450.264   25.364      651.483 1339.369 1117.366  222.003      101.539 1976.078 1478.639  497.439
899.00  1837.386  452.402  434.436   17.966      610.628 1396.234 1211.711  184.523        0.000 1961.105 1362.631  598.474
900.00  1743.958  431.187  411.107   20.080      497.487 1404.400 1231.291  173.109       40.616 2301.613 1773.813  527.800
901.00  1759.476  451.597  426.445   25.153      416.546 1568.901 1143.134  425.767        0.000 2183.183 1634.874  548.310
902.00  1818.444  392.540  364.429   28.112      444.571 1478.240 1271.194  207.046        0.000 1666.038 1138.639  527.399
903.00  1811.721  428.300  401.457   26.844      476.302 1465.216 1199.286  265.930        0.000 2104.960 1415.000  689.960
904.00  1756.909  470.133  386.859   83.274      471.035 1406.762 1119.907  286.856        0.000 2090.788 1583.697  507.091
905.00  1637.501  448.703  354.706   93.997      431.247 1323.546 1059.735  263.811        0.000 1977.287 1561.180  416.108
906.00  1601.797  549.970  470.414   79.556      352.089 1534.318 1256.583  277.735        0.000 1813.521 1277.376  536.145
907.00  1558.406  533.419  505.730   27.689      448.413 1601.020 1298.001  303.019       20.207 2049.273 1704.042  345.232
908.00  1650.680  434.148  404.345   29.803      492.908 1405.179 1165.794  239.385       20.308 1836.646 1410.183  426.463
909.00  1772.596  428.495  385.376   43.119      446.861 1526.981 1230.396  296.584        0.000 1664.823 1116.513  548.310
910.00  1692.767  385.971  357.859   28.112      496.186 1492.455 1301.540  190.915        0.000 2155.934 1851.318  304.616
911.00  1728.481  422.170  379.896   42.273      429.696 1448.874 1137.332  311.542        0.000 2173.022 1462.250  710.772
912.00  1637.175  440.030  403.463   36.567      376.863 1568.162 1291.687  276.475        0.000 2002.524 1464.469  538.055
913.00  1564.922  520.738  486.285   34.453      364.028 1645.508 1376.382  269.126        0.000 1957.479 1490.401  467.078
914.00  1572.859  454.152  427.520   26.632      443.535 1453.898 1166.869  287.030        0.000 1762.249 1274.863  487.386
915.00  1697.583  482.495  447.408   35.087      443.144 1436.345 1202.406  233.939        0.000 1999.103 1461.550  537.552
916.00  1706.265  463.597  431.470   32.128      320.273 1596.578 1326.495  270.083        0.000 1808.998 1341.920  467.078
917.00  1708.263  450.011  434.159   15.853      556.804 1542.904 1249.875  293.030       10.053 2203.386 1676.291  527.095
918.00  1541.622  438.529  406.824   31.705      405.750 1346.861 1035.101  311.760        0.000 2121.357 1309.448  811.908
919.00  1698.609  335.045  312.429   22.616      473.884 1349.991 1085.659  264.333        0.000 2273.146 1664.216  608.931
920.00  1548.282  490.977  464.345   26.632      408.031 1351.157 1105.761  245.396        0.000 2186.390 1607.619  578.771
921.00  1622.715  451.978  428.094   23.884      405.701 1531.040 1208.389  322.651        0.000 2345.949 1483.070  862.878
922.00  1649.948  440.525  420.022   20.502      514.608 1404.088 1147.278  256.810        0.000 2158.851 1539.464  619.387
923.00  1646.380  432.682  411.334   21.348      460.647 1471.839 1158.917  312.922        0.000 2069.577 1450.291  619.286
924.00  1539.298  492.569  466.148   26.421      454.340 1347.210 1068.007  279.203        0.000 2111.603 1502.370  609.233
925.00  1714.805  425.270  398.003   27.267      485.297 1402.498 1046.812  355.686        0.000 2170.207 1479.743  690.464
926.00  1667.228  446.245  423.417   22.828      418.892 1368.541 1138.537  230.004        0.000 2177.539 1487.075  690.464
927.00  1668.868  357.619  330.822   26.797      358.278 1406.555 1141.407  265.147        0.000 2306.130 1565.098  741.032
928.00  1564.505  407.333  378.164   29.169      433.761 1396.145 1137.780  258.365        0.000 2310.457 1670.864  639.594
929.00  1585.997  431.315  409.122   22.193      560.995 1287.243 1055.815  231.428        0.000 2375.907 1604.313  771.594
930.00  1687.484  423.165  403.296   19.869      361.047 1472.569 1265.349  207.220        0.000 2075.402 1097.311  978.090
931.00  1545.059  518.029  495.412   22.616      274.795 1634.572 1432.929  201.644        0.000 1952.656 1346.239  606.418
932.00  1619.406  471.263  445.265   25.998      275.616 1481.143 1220.528  260.615        0.000 2021.424 1526.095  495.328
933.00  1596.286  504.170  460.366   43.803      382.533 1449.804 1260.096  189.708        0.000 2275.977 1768.283  507.694
934.00  1563.312  399.790  367.451   32.339      459.395 1344.551 1035.737  308.814        0.000 2015.682 1579.267  436.415
935.00  1639.116  465.077  442.038   23.039      432.769 1532.874 1270.444  262.430        0.000 2328.240 1749.670  578.570
936.00  1642.965  386.191  356.177   30.014      320.487 1610.241 1264.328  345.914        0.000 2280.499 1458.437  822.062
937.00  1549.614  358.970  318.104   40.866      395.283 1423.167 1150.236  272.931        0.000 2384.151 1805.480  578.670
938.00  1693.730  391.605  361.802   29.803      387.286 1490.149 1246.655  243.494        0.000 2112.912 1544.295  568.617
939.00  1642.075  393.405  364.448   28.957      363.070 1563.935 1300.081  263.854        0.000 2256.773 1678.002  578.771
940.00  1712.417  385.065  360.969   24.096      462.812 1534.618 1270.459  264.158        0.000 2428.682 1789.189  639.493
941.00  1639.303  403.810  350.969   52.842      433.585 1407.850 1084.938  322.912        0.000 2294.970 1615.967  679.003
942.00  1648.741  456.556  423.188   33.368      387.675 1612.305 1384.203  228.102        0.000 2295.576 1645.728  649.848
943.00  1721.216  445.941  418.886   27.055      386.593 1656.193 1393.720  262.473        0.000 2149.198 1499.350  649.848
944.00  1583.093  437.195  410.774   26.421      337.690 1493.937 1256.758  237.178        0.000 1970.753 1544.893  425.859
945.00  1549.632  464.584  437.741   26.844      498.529 1435.263 1203.313  231.950        0.000 2152.317 1746.162  406.155
946.00  1525.825  416.282  385.634   30.648      536.354 1280.147 1025.891  254.256        0.000 2246.718 1566.509  680.209
947.00  1593.339  434.695  409.120   25.575      436.182 1499.475 1171.552  327.923        0.000 2314.981 1715.902  599.079
948.00  1541.809  467.235  440.180   27.055      451.012 1560.735 1239.638  321.097        0.000 2298.090 1567.011  731.079
949.00  1485.244  494.550  474.682   19.869      473.837 1340.064 1059.611  280.453       10.154 2218.267 1568.520  649.747
950.00  1453.266  440.085  421.696   18.389      252.271 1574.698 1234.405  340.294        0.000 2153.525 1422.446  731.079
951.00  1504.834  405.509  348.511   56.997      443.062 1411.014 1171.542  239.472        0.000 2247.623 1658.698  588.925
952.00  1616.426  364.753  364.753    0.000      468.693 1375.353 1096.238  279.116        0.000 2419.336 1810.104  609.233
953.00  1569.658  347.176  291.124   56.053      423.734 1405.734 1065.832  339.903        0.000 2168.500 1589.729  578.771
954.00  1641.045  507.289  452.605   54.684      450.019 1501.064 1136.225  364.839        0.000 2319.707 1507.396  812.310
955.00  1700.373  458.201  442.044   16.158      449.715 1440.532 1209.072  231.461        0.000 1962.511 1596.971  365.540
956.00  1819.999  414.694  414.694    0.000      584.991 1572.016 1170.034  401.983        0.000 2571.040 2002.423  568.617
957.00  1699.738  427.405  426.770    0.634      592.207 1348.582 1050.355  298.226       20.308 2590.036 1981.609  608.427
958.00  1629.733  447.626  447.626    0.000      486.072 1448.500 1224.116  224.384       10.154 2398.925 1952.255  446.670
959.00  1704.022  426.804  380.630   46.175      602.669 1335.796 1012.536  323.260       10.154 2140.355 1693.987  446.368
960.00  1657.758  427.245  427.245    0.000      633.460 1492.424 1124.117  368.307        0.000 2599.190 2061.135  538.055
961.00  1722.903  374.748  354.880   19.868      611.148 1482.603 1151.266  331.337        0.000 2388.769 1962.306  426.463
962.00  1797.929  435.505  394.712   40.794      708.206 1439.291 1138.728  300.563        0.000 2468.191 2031.574  436.617
963.00  1713.738  404.112  375.789   28.323      448.503 1669.494 1306.981  362.513        0.000 2181.868 1654.370  527.498
964.00  1746.887  438.275  349.290   88.985      624.507 1519.444 1116.896  402.548        0.000 2084.961 1496.036  588.925
965.00  1674.604  480.776  442.533   38.243      573.152 1596.051 1223.419  372.633        0.000 2553.543 1954.464  599.079
966.00  1646.155  475.078  449.954   25.124      660.646 1518.105 1218.020  300.085       10.154 2915.666 2337.601  578.065
967.00  1651.946  458.359  413.549   44.809      556.031 1573.177 1215.545  357.632        0.000 2380.125 1568.217  811.908
968.00  1614.990  465.740  417.549   48.192      749.234 1424.599 1133.548  291.051       40.616 2527.208 1887.816  639.392
969.00  1650.261  473.497  425.094   48.403      748.289 1466.484 1198.477  268.007       10.154 2478.148 1899.377  578.771
970.00  1708.900  475.152  413.037   62.114      683.301 1496.960 1245.857  251.103        0.000 2302.813 1906.812  396.001
971.00  1770.381  334.999  297.013   37.985      774.643 1414.129 1019.669  394.460       40.616 2622.108 1911.538  710.570
972.00  1706.698  454.535  393.167   61.368      582.485 1486.096 1154.672  331.424        0.000 2540.980 1962.209  578.771
973.00  1594.533  430.464  355.852   74.612      677.769 1574.392 1258.872  315.520        0.000 2297.086 1799.546  497.540
974.00  1602.635  440.493  389.977   50.517      689.139 1513.425 1221.166  292.259        0.000 2455.724 1998.799  456.925
975.00  1511.172  566.068  506.519   59.548      567.692 1545.243 1229.853  315.390        0.000 1815.026 1368.457  446.569
976.00  1577.324  463.624  404.441   59.183      667.133 1458.919 1137.996  320.923        0.000 2677.906 2078.928  598.978
977.00  1613.924  460.731  431.351   29.380      583.480 1449.577 1149.406  300.172       10.154 2480.760 1932.451  548.309
978.00  1611.930  446.377  419.591   26.786      596.404 1434.667 1151.572  283.095        0.000 2657.400 2078.629  578.771
979.00  1730.817  383.157  382.100    1.057      466.360 1696.659 1345.864  350.795        0.000 2448.693 1676.999  771.695
980.00  1695.189  415.021  384.373   30.648      469.906 1630.343 1214.435  415.908        0.000 2152.521 1463.565  688.956
981.00  1592.941  451.284  400.345   50.939      444.651 1601.188 1207.978  393.210        0.000 2003.325 1556.554  446.771
982.00  1618.595  392.086  351.546   40.539      482.742 1614.505 1221.425  393.080        0.000 2379.422 1760.035  619.387
983.00  1617.061  395.286  376.897   18.389      446.206 1540.352 1269.714  270.637        0.000 2255.261 1869.413  385.847
984.00  1695.427  456.623  433.796   22.828      661.806 1270.449 1182.215   88.234       10.154 2120.350 1765.166  355.184
985.00  1637.783  487.524  453.734   33.790      599.249 1436.561 1197.958  238.603        0.000 2032.181 1748.276  283.905
986.00  1745.178  420.810  369.871   50.939      575.353 1332.489 1142.824  189.665       10.154 1921.887 1546.696  375.191
987.00  1789.070  386.479  340.189   46.290      655.812 1417.830 1194.794  223.036        0.000 2450.689 2024.529  426.160
988.00  1674.657  434.378  363.993   70.385      510.637 1511.398 1311.754  199.644        0.000 2171.422 1846.599  324.823
989.00  1591.860  482.665  434.896   47.769      568.956 1363.373 1261.301  102.072        0.000 2204.093 1757.524  446.569
990.00  1644.597  495.224  441.536   53.687      534.670 1570.123 1346.261  223.863        0.000 2400.940 1852.631  548.309
991.00  1641.206  526.952  496.303   30.648      543.792 1644.921 1449.083  195.839        0.000 2275.454 1779.425  496.028
992.00  1644.854  528.336  495.814   32.522      419.283 1606.555 1496.961  109.594        0.000 2102.656 1524.388  578.268
993.00  1687.891  449.885  416.278   33.607      526.850 1355.453 1232.282  123.171        0.000 2021.018 1635.875  385.144
994.00  1771.074  390.477  342.919   47.557      606.744 1276.837 1163.916  112.921        0.000 2004.321 1760.628  243.693
995.00  1792.987  382.906  348.905   34.001      483.916 1405.810 1319.044   86.766        0.000 2304.819 1970.043  334.776
996.00  1832.602  467.139  431.293   35.846      513.357 1466.660 1353.131  113.529        0.000 2013.281 1720.931  292.350
997.00  1642.273  453.041  391.985   61.056      446.774 1435.163 1350.298   84.864        0.000 1633.149 1319.587  313.562
998.00  1728.197  392.531  338.084   54.446      560.523 1283.777 1181.966  101.811        0.000 1908.526 1644.525  264.001
999.00  1720.747  446.817  421.876   24.941      559.055 1465.055 1363.027  102.028        0.000 2420.536 1953.458  467.078
1000.00  1834.305  431.443  384.308   47.135      735.831 1247.288 1129.650  117.638       40.616 2423.148 2047.959  375.190
1001.00  1781.687  392.846  353.955   38.891      535.491 1365.452 1202.420  163.032        0.000 2243.603 1858.058  385.545
1002.00  1853.073  447.805  409.183   38.623      619.751 1418.066 1302.808  115.257       50.769 2404.860 1948.137  456.723
1003.00  1868.857  413.411  376.422   36.989      826.317 1302.187 1124.501  177.686       60.923 2515.540 1998.599  516.941
1004.00  1552.798  456.756  402.223   54.532      726.019 1140.811 1078.035   62.776       40.616 2417.830 2001.521  416.309
1005.00  1688.933  383.048  319.004   64.044      512.969 1493.604 1282.449  211.155        0.000 2435.625 1897.469  538.156
1006.00  1562.795  463.161  431.245   31.916      464.765 1393.959 1297.377   96.582        0.000 2240.678 1875.138  365.540
1007.00  1694.444  446.567  393.515   53.052      749.873 1317.581 1213.173  104.409       60.923 2580.588 2164.481  416.108
1008.00  1645.712  435.304  408.503   26.801      665.753 1382.561 1187.103  195.459       30.462 2569.937 2062.645  507.292
1009.00  1598.992  425.285  392.960   32.325      651.314 1396.489 1257.795  138.694       30.462 2303.221 1978.297  324.924
1010.00  1520.713  443.908  411.147   32.762      579.074 1299.139 1202.122   97.017       10.154 2347.946 2073.792  274.155
1011.00  1599.136  402.171  361.815   40.356      584.861 1442.957 1293.328  149.629      101.539 2173.029 1837.951  335.078
1012.00  1565.875  477.343  444.441   32.902      637.001 1431.422 1281.923  149.499       10.154 2160.766 1785.072  375.694
1013.00  1533.749  443.181  415.704   27.478      495.894 1459.588 1301.697  157.891        0.000 1822.861 1467.676  355.185
1014.00  1567.662  531.471  497.061   34.410      628.273 1364.919 1249.183  115.736        0.000 1847.096 1491.710  355.386
1015.00  1891.300  370.797  336.359   34.438      667.136 1538.206 1369.076  169.130        0.000 2552.644 2085.868  466.776
1016.00  1704.069  356.456  329.401   27.055      640.592 1320.400 1195.284  125.117        0.000 2150.008 1835.339  314.670
1017.00  1874.109  257.135  255.656    1.479      844.611 1108.244 1006.041  102.202        0.000 2320.512 1894.250  426.261
1018.00  1834.423  226.043  226.043    0.000      728.091 1342.492 1276.086   66.406       30.462 2517.055 1836.745  680.310
1019.00  1700.156  309.574  309.574    0.000      776.639 1203.145 1109.117   94.028       50.769 2297.793 1881.685  416.108
1020.00  1894.165  236.542  236.542    0.000      838.338 1166.779 1113.515   53.264       81.231 2304.118 2030.669  273.449
1021.00  1719.899  338.986  338.986    0.000      806.699 1231.091 1126.638  104.453       71.077 2336.987 1991.856  345.131
1022.00  1684.616  365.144  365.144    0.000      836.524 1234.949 1168.934   66.015       81.231 2310.949 1976.173  334.776
1023.00  1698.324  424.577  424.577    0.000      839.127 1284.583 1214.459   70.124       71.077 2364.740 1917.969  446.771
1024.00  1726.936  347.614  347.614    0.000      787.800 1290.607 1165.098  125.508       50.769 2304.322 1746.463  557.859
1025.00  1733.716  385.352  385.352    0.000      927.151 1176.219 1063.984  112.235       50.769 2158.454 1671.068  487.386
1026.00  1839.904  300.656  300.656    0.000      879.417 1242.997 1104.520  138.477       71.077 2395.900 1725.744  670.156
1027.00  1738.791  278.205  278.205    0.000      850.149 1131.240 1051.343   79.896      121.847 2272.349 1957.579  314.770
1028.00  1788.375  295.649  295.649    0.000      767.178 1216.326 1099.340  116.986      111.693 2299.299 1913.954  385.344
1029.00  1777.700  285.863  285.863    0.000      673.756 1272.924 1053.127  219.797      101.539 2151.611 1816.533  335.078
1030.00  1614.346  456.033  456.033    0.000      587.587 1441.980 1337.484  104.496       10.154 2089.688 1633.267  456.421
1031.00  1625.630  416.298  408.055    8.243      545.438 1464.622 1216.769  247.853        0.000 2362.733 1672.269  690.464
1032.00  1628.099  396.745  396.745    0.000      486.466 1593.246 1398.570  194.676        0.000 1920.387 1220.273  700.114
1033.00  1596.659  428.380  428.380    0.000      600.423 1398.515 1296.443  102.072       30.462 1878.866 1605.113  273.753
1034.00  1631.532  420.664  420.664    0.000      675.356 1403.179 1278.584  124.595       81.231 2134.622 1748.774  385.848
1035.00  1516.492  520.012  520.012    0.000      457.098 1541.025 1397.625  143.401        0.000 1846.699 1531.929  314.770
1036.00  1489.481  511.081  511.081    0.000      396.887 1432.750 1256.054  176.696        0.000 1808.384 1432.892  375.492
1037.00  1463.686  554.273  554.273    0.000      484.132 1431.468 1235.532  195.937       20.308 2151.211 1684.737  466.474
1038.00  1587.234  496.902  496.902    0.000      429.657 1619.256 1368.500  250.755        0.000 2295.977 1676.590  619.387
1039.00  1464.401  541.315  541.315    0.000      343.969 1498.080 1293.458  204.622        0.000 1688.054 1191.016  497.037
1040.00  1513.814  472.625  472.625    0.000      334.149 1534.450 1333.068  201.383        0.000 1928.026 1481.356  446.670
1041.00  1580.349  435.882  435.882    0.000      405.881 1513.456 1280.561  232.896        0.000 1929.227 1330.652  598.575
1042.00  1687.437  308.375  308.375    0.000      303.717 1620.431 1385.285  235.146        0.000 2084.557 1505.988  578.570
1043.00  1639.196  413.161  413.161    0.000      402.335 1391.808 1235.820  155.988        0.000 1855.844 1419.629  436.215
1044.00  1596.965  411.355  394.869   16.487      374.535 1598.283 1377.747  220.536        0.000 1790.188 1384.436  405.752
1045.00  1600.290  473.677  462.897   10.780      391.958 1554.300 1393.082  161.218        0.000 1818.343 1392.183  426.161
1046.00  1664.177  466.690  433.717   32.973      104.194 1883.309 1478.989  404.320        0.000 1902.382 1142.051  760.332
1047.00  1578.742  455.575  455.575    0.000      346.088 1579.226 1313.774  265.452        0.000 1990.854 1483.562  507.292
1048.00  1605.342  359.378  359.378    0.000      347.861 1641.708 1278.500  363.208        0.000 2067.667 1438.328  629.339
1049.00  1545.570  392.025  392.025    0.000      556.592 1477.935 1303.272  174.664        0.000 2051.783 1483.166  568.618
1050.00  1641.564  432.775  432.775    0.000      632.115 1558.576 1398.782  159.793        0.000 1978.295 1238.773  739.522
