# Supplementary material for: N-Glycans modulate tilting of HIV-1 envelope glycoprotein
Source: Nat Commun. 2026 Apr 15;17:5206. doi: 10.1038/s41467-026-71874-2 (PMC13254402; doi:10.1038/s41467-026-71874-2)
Supplement: Supplementary file 8 — Source Data [file 41467_2026_71874_MOESM8_ESM.zip › source_data/1_Main_Text_Figures/4_Figure_5/3_Raw_data/FULL_MPER/FULL_MPER.B.5.txt]

#ASA ANALYSIS
#SIM_TIME  ASA1.4 TotOccl1.4 ShldMem1.4 ShldGly1.4   ASA7.2 TotOccl7.2 ShldMem7.2 ShldGly7.2   ASA18.6 TotOccl18.6 ShldMem18.6 ShldGly18.6

  0.00  1895.204  457.821  457.821    0.000      454.205 1577.152 1577.152    0.000        0.000 1866.798 1866.798    0.000
  1.00  2059.825  397.356  397.356    0.000      479.718 1529.143 1457.552   71.592        0.000 1803.363 1783.055   20.308
  2.00  1942.563  381.422  381.422    0.000      354.385 1718.216 1536.204  182.012        0.000 1175.635  860.865  314.770
  3.00  1924.651  361.934  361.934    0.000      375.655 1634.160 1492.488  141.672        0.000 1447.781 1295.473  152.308
  4.00  1897.952  307.106  307.106    0.000      359.099 1531.268 1508.832   22.436        0.000 1470.402 1470.402    0.000
  5.00  1977.223  241.408  241.408    0.000      308.129 1519.283 1433.723   85.560        0.000 1643.319 1298.087  345.232
  6.00  1919.260  322.701  322.701    0.000      340.163 1450.200 1365.119   85.082        0.000 1470.701 1135.623  335.078
  7.00  2009.777  195.908  195.908    0.000      351.795 1366.318 1366.318    0.000        0.000 1642.409 1378.408  264.001
  8.00  1983.646  229.141  229.141    0.000      359.223 1282.080 1282.080    0.000        0.000 1492.117 1411.188   80.929
  9.00  1859.865  314.482  314.482    0.000      405.016 1290.833 1290.833    0.000        0.000 1460.950 1450.797   10.154
 10.00  1788.663  402.077  402.077    0.000      360.523 1313.626 1313.626    0.000        0.000 1378.711 1297.480   81.231
 11.00  1735.173  466.077  466.077    0.000      256.549 1354.324 1320.083   34.241        0.000 1440.138 1217.055  223.083
 12.00  1852.141  418.005  418.005    0.000      251.614 1547.567 1541.860    5.707        0.000 1367.851 1064.545  303.306
 13.00  1779.616  533.806  533.806    0.000      296.835 1473.247 1461.833   11.414        0.000 1427.668 1103.751  323.916
 14.00  1824.396  364.346  364.346    0.000      211.840 1352.667 1318.469   34.198        0.000 1287.628 1024.030  263.598
 15.00  1774.068  432.275  418.536   13.739      129.356 1635.761 1395.126  240.635        0.000 1641.300 1104.052  537.249
 16.00  1877.655  437.692  390.056   47.636      256.852 1634.412 1455.346  179.066        0.000 1892.232 1680.009  212.224
 17.00  1957.478  317.886  317.886    0.000      282.573 1492.062 1414.633   77.429        0.000 1526.898 1233.141  293.757
 18.00  1935.404  278.596  278.596    0.000      170.078 1654.268 1472.082  182.186        0.000 1812.813 1406.759  406.054
 19.00  1818.632  330.457  330.457    0.000      227.063 1552.237 1416.489  135.748        0.000 1537.052 1192.223  344.829
 20.00  1889.839  304.866  304.866    0.000      255.076 1561.362 1500.967   60.395        0.000 1651.659 1265.812  385.847
 21.00  1702.377  334.952  334.952    0.000      256.201 1401.483 1401.483    0.000        0.000 1440.742 1186.996  253.746
 22.00  1840.380  282.814  282.814    0.000      324.162 1461.225 1461.225    0.000        0.000 1267.826 1014.281  253.545
 23.00  1959.704  309.890  309.890    0.000      310.673 1334.227 1332.324    1.902        0.000 1417.015 1224.696  192.319
 24.00  1840.400  392.131  392.131    0.000      157.412 1733.883 1654.595   79.288        0.000 1844.788 1560.882  283.906
 25.00  1852.455  212.418  212.418    0.000      301.857 1351.723 1264.696   87.027        0.000 1519.256 1154.018  365.237
 26.00  1916.099  239.023  239.023    0.000      384.091 1334.554 1234.080  100.474        0.000 1661.310 1285.617  375.694
 27.00  1806.527  315.730  315.730    0.000      123.606 1479.153 1293.337  185.816        0.000 1287.529  516.035  771.493
 28.00  1735.187  407.719  407.719    0.000      228.145 1490.112 1362.919  127.193        0.000 1226.608  759.630  466.978
 29.00  1784.576  268.217  268.217    0.000      341.413 1165.077 1151.761   13.316        0.000 1126.073  750.481  375.593
 30.00  1875.356  201.802  201.802    0.000      332.293 1405.004 1311.791   93.213        0.000 1337.188  585.902  751.286
 31.00  1845.024  237.833  237.833    0.000      404.189 1264.564 1239.878   24.686        0.000 1404.853 1059.721  345.131
 32.00  1933.352  277.817  277.817    0.000      427.150 1323.998 1323.998    0.000        0.000 1440.542 1278.080  162.462
 33.00  1808.925  243.522  243.522    0.000      475.918 1033.605 1033.605    0.000        0.000 1257.569 1227.108   30.462
 34.00  1760.360  253.224  253.224    0.000      472.025 1032.790 1032.790    0.000        0.000 1237.767 1237.767    0.000
 35.00  1811.354  275.739  275.739    0.000      400.863 1090.405 1090.405    0.000        0.000 1530.616 1439.231   91.385
 36.00  1817.897  195.290  195.290    0.000      434.974  975.279  975.279    0.000        0.000 1356.992 1306.222   50.769
 37.00  1738.609  262.313  262.313    0.000      522.262 1015.023 1015.023    0.000        0.000 1318.896 1136.126  182.770
 38.00  1767.686  237.394  237.394    0.000      421.442  976.544  976.544    0.000        0.000 1258.880 1258.880    0.000
 39.00  1764.999  176.723  176.723    0.000      440.376 1066.472 1062.710    3.761        0.000 1316.989 1134.219  182.770
 40.00  1943.116  178.134  178.134    0.000      334.587 1271.734 1159.499  112.235        0.000 1622.908 1308.138  314.770
 41.00  1786.589  228.246  228.246    0.000      381.193 1041.119  961.484   79.636        0.000 1327.135  981.903  345.232
 42.00  1746.026  253.067  253.067    0.000      312.148 1204.114 1097.889  106.224        0.000 1406.353  939.778  466.575
 43.00  1780.564  219.690  219.690    0.000      393.040 1213.539 1150.763   62.776        0.000 1490.001 1266.616  223.385
 44.00  1750.784  250.171  250.171    0.000      546.606  954.939  913.436   41.503        0.000 1508.304 1104.762  403.541
 45.00  1771.320  257.379  257.379    0.000      407.693 1117.442 1047.318   70.124        0.000 1536.547 1313.464  223.083
 46.00  1679.358  285.195  222.193   63.002      269.043 1210.933  981.234  229.700        0.000 1487.984 1081.829  406.155
 47.00  1766.079  317.259  270.991   46.268      335.754 1241.982 1061.829  180.153        0.000 1306.128  991.459  314.669
 48.00  1760.026  285.626  241.662   43.964      322.265 1174.471  996.003  178.468        0.000 1519.059 1234.851  284.208
 49.00  1803.012  247.971  229.009   18.962      382.534 1122.069  985.582  136.487        0.000 1500.459 1246.612  253.847
 50.00  1690.173  304.427  210.802   93.625      215.997 1167.076  895.439  271.637        0.000 1195.644  698.205  497.439
 51.00  1706.146  401.124  263.112  138.012      311.501 1232.586  911.620  320.966        0.000 1418.326  920.786  497.540
 52.00  1605.665  417.008  357.281   59.727      244.704 1230.145  939.224  290.921        0.000 1185.589  708.458  477.132
 53.00  1813.597  354.000  293.208   60.791      280.069 1394.398 1193.407  200.991        0.000 1634.271 1339.808  294.463
 54.00  1714.463  394.644  331.542   63.102      358.969 1020.864  863.495  157.369        0.000 1195.141  870.217  324.924
 55.00  1650.191  352.065  321.854   30.211      297.534 1171.376  960.438  210.938        0.000 1458.934 1073.389  385.545
 56.00  1750.882  315.044  264.159   50.886      280.416 1206.069  948.139  257.930        0.000 1531.523 1206.699  324.823
 57.00  1671.063  331.175  317.304   13.872      244.358 1164.043  925.354  238.689        0.000 1483.767  896.153  587.615
 58.00  1662.387  400.427  341.698   58.728      141.635 1334.834 1090.480  244.354        0.000 1438.030  931.543  506.487
 59.00  1736.196  408.972  328.757   80.215      184.436 1365.575  959.179  406.396        0.000 1473.217  600.788  872.429
 60.00  1858.001  373.802  373.802    0.000      310.074 1420.080 1235.687  184.393        0.000 1567.406 1070.975  496.432
 61.00  1954.437  313.910  313.910    0.000      329.357 1092.016 1061.579   30.437        0.000 1016.785  885.892  130.893
 62.00  1972.715  326.280  326.280    0.000      600.732 1026.243  986.295   39.948        0.000 1309.035 1056.397  252.638
 63.00  1906.834  295.210  295.210    0.000      583.436  821.070  821.070    0.000        0.000 1075.901 1075.901    0.000
 64.00  1914.280  319.231  319.231    0.000      473.412 1094.083 1080.767   13.316        0.000 1476.926 1223.079  253.847
 65.00  1998.828  337.476  337.476    0.000      349.547 1084.380 1084.380    0.000        0.000 1242.694 1039.818  202.876
 66.00  2040.950  162.704  162.704    0.000      311.415 1046.850 1025.925   20.925        0.000 1112.302  939.686  172.616
 67.00  1924.460  260.558  244.297   16.261      367.612 1053.895 1044.427    9.468        0.000 1227.814  801.654  426.161
 68.00  1984.247  264.017  264.017    0.000      450.628 1075.044 1061.946   13.099        0.000 1440.042 1338.503  101.539
 69.00  1861.967  329.578  329.578    0.000      374.879  975.123  975.123    0.000        0.000 1033.282  820.051  213.231
 70.00  1933.830  317.347  317.347    0.000      243.191 1048.184 1004.648   43.536        0.000 1287.430 1104.660  182.770
 71.00  1896.197  331.377  331.377    0.000      354.907 1188.898 1188.898    0.000        0.000 1399.926 1278.079  121.847
 72.00  1907.705  340.335  340.335    0.000      250.066 1180.261  989.085  191.175        0.000 1539.770  758.123  781.647
 73.00  1844.019  373.970  373.970    0.000      371.763 1275.495 1205.110   70.385        0.000 1246.711  901.479  345.232
 74.00  1912.517  282.039  282.039    0.000      299.737 1166.987 1166.987    0.000        0.000 1498.240 1224.791  273.449
 75.00  1671.294  366.579  366.579    0.000      258.104  973.922  973.922    0.000        0.000 1063.136 1063.136    0.000
 76.00  1709.021  327.794  327.794    0.000      311.575  964.068  964.068    0.000        0.000 1194.029 1022.219  171.810
 77.00  1749.280  272.715  272.715    0.000      302.849  954.369  954.369    0.000        0.000 1147.288  842.772  304.516
 78.00  1753.321  335.682  335.682    0.000      358.961  975.675  975.675    0.000        0.000 1287.125  862.073  425.052
 79.00  1760.444  417.479  417.479    0.000      323.642 1381.291 1303.688   77.603        0.000 1487.889 1082.438  405.450
 80.00  1787.417  354.086  354.086    0.000      463.973 1052.463 1046.756    5.707        0.000 1278.180 1014.280  263.900
 81.00  1655.093  467.383  467.383    0.000      430.213 1299.112 1264.870   34.241        0.000 1445.055 1141.951  303.105
 82.00  1849.588  288.611  288.611    0.000      255.117 1257.640 1220.464   37.176        0.000 1099.526  724.840  374.686
 83.00  1925.427  259.817  259.817    0.000      424.288 1241.919 1240.060    1.859        0.000 1370.471  934.056  436.415
 84.00  1950.678  302.908  302.908    0.000      425.288 1215.767 1215.767    0.000        0.000 1401.034 1116.927  284.107
 85.00  1784.123  416.492  416.492    0.000      385.820 1280.266 1123.984  156.282        0.000 1370.573  883.187  487.386
 86.00  1926.414  344.598  344.598    0.000      603.063 1148.624 1125.797   22.828        0.000 1674.886 1593.655   81.231
 87.00  1913.395  329.831  329.831    0.000      532.296 1196.654 1144.216   52.438        0.000 1736.314 1198.158  538.156
 88.00  1949.357  405.291  405.291    0.000      512.013 1156.672 1120.702   35.970        0.000 1430.287  933.956  496.331
 89.00  2023.475  295.133  295.133    0.000      456.410 1143.055 1084.084   58.971        0.000 1276.669  841.967  434.702
 90.00  1933.010  272.103  272.103    0.000      398.352 1045.696 1011.455   34.241        0.000 1207.505  974.773  232.733
 91.00  1839.644  312.538  312.538    0.000      546.722  942.108  919.280   22.828        0.000 1328.145 1206.299  121.847
 92.00  1700.517  383.427  383.427    0.000      389.007 1015.221  984.784   30.437        0.000 1084.351  618.381  465.970
 93.00  1810.249  369.628  369.628    0.000      537.259 1029.400 1029.400    0.000        0.000 1316.786 1194.939  121.847
 94.00  1890.203  274.360  274.360    0.000      463.503  997.652  997.652    0.000        0.000 1205.999  860.767  345.232
 95.00  1768.848  454.119  454.119    0.000      622.953 1014.035 1014.035    0.000       60.923 1593.455 1593.455    0.000
 96.00  1921.107  314.655  314.655    0.000      475.474 1150.393 1150.393    0.000        0.000 1263.599 1263.599    0.000
 97.00  2036.673  272.165  272.165    0.000      402.245 1092.232 1092.232    0.000        0.000 1155.930 1155.930    0.000
 98.00  1985.449  349.014  349.014    0.000      595.410  939.589  939.589    0.000        0.000 1289.341 1289.341    0.000
 99.00  1843.468  332.917  332.917    0.000      463.247 1010.991 1010.991    0.000        0.000 1552.234 1176.943  375.291
100.00  1890.690  335.772  335.772    0.000      523.605  963.709  963.709    0.000        0.000 1390.276  984.121  406.155
101.00  1804.832  373.899  373.899    0.000      265.111 1082.036 1076.329    5.707        0.000 1177.548 1015.086  162.462
102.00  1892.334  275.286  275.286    0.000      361.220  980.099  867.863  112.235        0.000 1238.371  811.908  426.463
103.00  1804.400  304.788  304.788    0.000      227.971 1109.703 1056.744   52.960        0.000 1145.679  831.009  314.669
104.00  1811.396  406.907  406.907    0.000      292.519 1029.440  968.827   60.613        0.000 1329.555 1065.755  263.799
105.00  1885.682  335.058  335.058    0.000      314.912 1036.619 1032.857    3.761        0.000 1308.542  963.613  344.930
106.00  1857.267  402.997  402.997    0.000      315.521 1263.746 1246.626   17.121        0.000 1437.427 1417.119   20.308
107.00  2076.282  360.990  360.990    0.000      420.447 1000.139  950.679   49.460        0.000 1247.115 1115.417  131.698
108.00  1827.053  393.261  393.261    0.000      347.253 1015.725 1011.920    3.805        0.000 1204.089 1072.089  132.000
109.00  1817.514  383.314  383.314    0.000      337.828 1075.164  953.678  121.486        0.000 1356.397  848.905  507.492
110.00  1863.111  292.648  275.950   16.698      200.779 1336.171 1067.947  268.224        0.000 1459.344  891.129  568.215
111.00  1964.921  317.179  317.179    0.000      390.873 1307.710 1197.421  110.290        0.000 1843.682 1163.876  679.806
112.00  1764.146  407.998  407.998    0.000      392.391 1114.712 1036.718   77.994        0.000 1667.545 1058.312  609.233
113.00  1946.519  332.206  332.206    0.000      441.549 1236.410 1236.410    0.000        0.000 1674.382 1390.074  284.309
114.00  2040.717  398.145  398.145    0.000      523.780 1130.511 1101.977   28.534        0.000 1797.237 1218.466  578.771
115.00  2231.244  271.862  271.862    0.000      556.760 1215.332 1207.722    7.609        0.000 2085.966 1548.919  537.047
116.00  1979.816  382.530  382.530    0.000      502.072 1107.450 1068.067   39.383        0.000 1745.460 1187.803  557.657
117.00  1968.510  363.310  363.310    0.000      406.355 1139.363  997.517  141.846        0.000 1411.188  903.695  507.492
118.00  1797.759  579.445  579.445    0.000      414.828 1100.332 1040.458   59.873        0.000 1756.118 1319.803  436.315
119.00  1733.017  581.511  581.511    0.000      350.403 1158.995 1153.418    5.576        0.000 1419.729 1045.245  374.484
120.00  1698.046  591.729  591.729    0.000      386.851 1300.283 1300.283    0.000        0.000 2018.606 1795.322  223.285
121.00  1701.286  470.196  470.196    0.000      395.202 1255.659 1155.925   99.735        0.000 1938.585 1106.773  831.812
122.00  1733.667  387.873  387.873    0.000      397.450 1004.885 1004.885    0.000        0.000 1299.697 1096.619  203.078
123.00  1836.720  488.572  488.572    0.000      203.285 1252.803 1102.739  150.064        0.000 1552.032 1024.333  527.699
124.00  1775.821  460.047  460.047    0.000      299.737 1133.659 1133.659    0.000        0.000 1766.170 1573.247  192.924
125.00  1869.509  436.562  436.562    0.000      263.509 1029.129 1029.129    0.000        0.000 1350.466 1299.697   50.769
126.00  1628.714  480.267  480.267    0.000      308.727 1093.540 1093.540    0.000        0.000 1632.860 1075.102  557.758
127.00  1608.873  422.908  422.908    0.000      276.825 1072.743  971.063  101.680        0.000 1582.796  863.080  719.716
128.00  1767.895  424.363  424.363    0.000      152.140 1072.620 1057.401   15.218        0.000 1198.158  700.618  497.540
129.00  1749.330  441.923  441.923    0.000      239.516 1070.275 1044.122   26.154        0.000 1390.175 1095.914  294.261
130.00  1689.045  498.898  498.898    0.000      281.236 1141.994 1110.090   31.904        0.000 1309.851  913.849  396.001
131.00  1809.086  493.656  479.706   13.950      379.677 1060.600 1007.422   53.177        0.000 1807.391 1218.466  588.925
132.00  1680.883  489.555  472.012   17.543      311.064 1110.526 1029.814   80.712        0.000 1755.210 1076.311  678.899
133.00  1800.427  462.035  443.858   18.177      204.839 1255.662 1221.508   34.154        0.000 1531.121 1268.027  263.094
134.00  1759.456  494.984  482.091   12.893      320.445 1134.349 1047.931   86.418        0.000 1562.085  893.541  668.543
135.00  1599.601  550.508  537.192   13.316      237.439 1171.430 1038.399  133.030        0.000 1887.816 1156.938  730.878
136.00  1800.638  440.582  427.688   12.893      379.720 1120.282 1033.689   86.593        0.000 1895.752  993.669  902.083
137.00  1668.524  621.145  609.309   11.836      483.390  999.002  940.422   58.580        0.000 1490.907 1259.081  231.826
138.00  1761.336  438.660  425.978   12.682      319.879 1080.537 1006.477   74.059        0.000 1298.186 1024.939  273.248
139.00  1998.926  501.058  501.058    0.000      499.695 1282.948 1159.386  123.562        0.000 1817.545 1259.081  558.463
140.00  1806.912  447.243  447.243    0.000      411.529 1134.835 1118.019   16.816        0.000 1157.038  944.311  212.727
141.00  1844.466  392.553  392.553    0.000      518.600 1141.926 1136.219    5.707        0.000 1647.937 1435.713  212.224
142.00  1864.444  237.690  237.690    0.000      474.229  960.120  960.120    0.000        0.000  992.667  982.514   10.154
143.00  1848.353  273.384  273.384    0.000      462.465  874.955  874.955    0.000        0.000 1276.471 1276.471    0.000
144.00  1899.036  269.919  269.919    0.000      465.494  894.963  894.963    0.000        0.000 1215.244 1042.729  172.515
145.00  1920.947  297.884  297.884    0.000      517.073  874.943  874.943    0.000        0.000 1326.935 1113.905  213.030
146.00  1912.724  285.814  285.814    0.000      403.276 1022.004 1022.004    0.000        0.000 1390.678 1076.311  314.367
147.00  1851.847  321.593  321.593    0.000      505.964  936.615  908.602   28.013        0.000 1446.273 1081.237  365.036
148.00  1895.008  339.624  339.624    0.000      307.739 1118.716  955.945  162.771       40.616 1602.101 1196.549  405.552
149.00  1921.804  392.010  392.010    0.000      388.014 1137.769 1047.372   90.397        0.000 1409.172 1206.800  202.372
150.00  1827.830  294.690  294.690    0.000      368.775  979.197  933.760   45.438        0.000 1202.278 1009.455  192.823
151.00  1732.284  327.936  320.116    7.821      289.969 1000.417  898.041  102.376       10.154 1297.786 1104.863  192.924
152.00  1849.041  329.937  318.946   10.991      415.082  937.049  840.206   96.843       10.154 1628.541 1445.771  182.770
153.00  1771.190  438.751  391.490   47.260      450.671  961.732  861.215  100.517       20.308 1683.332 1510.716  172.616
154.00  1728.554  434.788  391.038   43.750      361.859 1045.806  985.541   60.265        0.000 1340.805 1178.645  162.160
155.00  1876.173  417.491  417.491    0.000      355.763 1130.098  986.436  143.662        0.000 1442.441 1088.467  353.975
156.00  1855.414  453.306  453.306    0.000      469.378  910.053  910.053    0.000        0.000 1273.950  839.147  434.803
157.00  1890.115  386.164  386.164    0.000      271.506 1113.767  961.073  152.695        0.000 1272.039 1100.531  171.507
158.00  1811.738  394.109  394.109    0.000      350.447 1151.417  978.145  173.272        0.000 1303.605  818.033  485.572
159.00  1964.880  362.083  362.083    0.000      467.476  867.910  864.192    3.718        0.000 1222.474  778.425  444.050
160.00  1878.335  381.290  381.290    0.000      484.768  879.177  879.177    0.000       10.053 1221.671 1221.671    0.000
161.00  1845.172  388.047  388.047    0.000      436.310  861.466  821.735   39.731        0.000 1343.015  758.118  584.896
162.00  1784.414  335.624  335.624    0.000      228.619 1105.972  917.829  188.143        0.000 1159.241  614.257  544.984
163.00  1806.048  322.417  322.417    0.000      366.786  864.567  853.371   11.196        0.000  929.623  767.362  162.261
164.00  1852.086  352.872  352.872    0.000      380.014  903.320  897.700    5.620        0.000 1094.402  982.710  111.693
165.00  1764.127  393.689  393.689    0.000      237.776  969.296  925.630   43.666        0.000  975.469  621.595  353.874
166.00  1788.326  337.969  337.969    0.000      241.929  904.140  904.140    0.000        0.000 1141.650 1060.419   81.231
167.00  1664.967  412.995  412.995    0.000      298.865  804.166  800.449    3.718        0.000 1020.004  817.330  202.674
168.00  1761.695  434.984  434.984    0.000      285.939  840.580  780.141   60.439        0.000 1136.316  833.514  302.802
169.00  1786.310  318.172  318.172    0.000      343.957  715.377  715.377    0.000        0.000  947.619  876.945   70.674
170.00  1703.933  448.792  448.792    0.000      267.824  758.012  712.705   45.307        0.000 1009.045  766.461  242.584
171.00  1655.050  373.925  373.925    0.000      245.386  749.136  749.136    0.000        0.000  807.577  746.754   60.823
172.00  1667.468  380.145  380.145    0.000      294.845  734.223  734.223    0.000        0.000  889.715  707.650  182.064
173.00  1650.538  351.054  351.054    0.000      270.637  762.580  762.580    0.000        0.000  969.539  746.154  223.385
174.00  1569.651  415.391  415.391    0.000      283.259  666.292  647.704   18.588        0.000  814.116  480.447  333.669
175.00  1525.047  323.734  323.734    0.000      142.319  724.388  724.388    0.000        0.000  824.363  673.466  150.897
176.00  1545.388  381.926  381.926    0.000      235.015  762.102  698.380   63.722        0.000  820.956  546.902  274.054
177.00  1669.848  382.448  382.448    0.000      228.224  907.770  864.539   43.231        0.000  993.068  831.211  161.857
178.00  1626.489  375.466  375.466    0.000      348.199  803.384  803.384    0.000        0.000 1134.215 1032.877  101.337
179.00  1703.574  417.643  417.643    0.000      355.200  792.114  792.114    0.000        0.000 1085.357  822.062  263.296
180.00  1603.050  321.604  321.604    0.000      198.393  829.654  829.654    0.000        0.000 1025.542 1025.542    0.000
181.00  1638.305  402.478  402.478    0.000      204.013  990.929  990.929    0.000        0.000 1146.683 1106.068   40.615
182.00  1607.779  342.387  342.387    0.000      215.259  788.056  788.056    0.000        0.000  861.672  739.826  121.847
183.00  1616.082  380.151  380.151    0.000      161.174  920.634  815.106  105.529        0.000 1086.062  619.387  466.675
184.00  1642.305  416.448  416.448    0.000      177.388 1091.538  892.895  198.644        0.000 1186.694  639.694  546.999
185.00  1482.039  314.273  314.273    0.000      193.208  824.793  742.048   82.745        0.000 1167.293  781.849  385.444
186.00  1547.495  377.709  345.391   32.318      223.123  960.630  799.685  160.945        0.000 1204.689  840.560  364.129
187.00  1659.037  345.296  313.748   31.548      187.505 1036.174  830.476  205.698        0.000 1438.028  992.466  445.561
188.00  1780.829  358.380  358.380    0.000      316.466  932.841  832.715  100.126        0.000 1217.761  994.879  222.881
189.00  1550.781  416.792  416.792    0.000      384.862  778.651  774.846    3.805        0.000 1302.696 1019.396  283.301
190.00  1502.547  382.975  382.975    0.000      102.377 1014.960  730.659  284.301        0.000 1009.043  441.836  567.206
191.00  1607.330  377.141  320.259   56.883      188.110 1027.069  782.368  244.701        0.000 1210.607  775.200  435.407
192.00  1467.172  431.831  380.709   51.123      209.981  944.456  748.998  195.458        0.000 1180.351  603.695  576.656
193.00  1582.483  423.608  355.888   67.719      240.287  994.390  766.809  227.580        0.000 1018.392  703.723  314.669
194.00  1519.512  390.112  390.112    0.000      261.561  939.186  722.976  216.210        0.000 1152.505  858.344  294.160
195.00  1448.934  524.192  447.262   76.930      257.800  963.439  768.807  194.632        0.000 1142.250  766.859  375.391
196.00  1496.686  516.961  428.780   88.182      218.199 1015.687  811.369  204.318        0.000 1165.382  841.164  324.219
197.00  1639.629  426.369  415.166   11.202      203.502 1008.381  832.424  175.957        0.000 1166.691 1024.537  142.154
198.00  1557.048  454.326  434.628   19.698      141.892 1038.904  851.664  187.240        0.000 1032.881  769.885  262.996
199.00  1628.384  415.699  389.367   26.332      187.673  982.959  793.729  189.230        0.000 1222.786  778.431  444.355
200.00  1545.116  482.521  412.853   69.667      126.889 1090.684  821.906  268.778        0.000  872.831  477.232  395.598
201.00  1398.713  602.974  496.617  106.357      239.726  882.688  694.240  188.447        0.000 1292.755  848.100  444.654
202.00  1545.617  548.969  495.050   53.920      189.882  983.200  705.171  278.029        0.000 1194.032  505.884  688.148
203.00  1511.336  431.693  431.693    0.000      148.118 1005.775  803.143  202.633        0.000 1145.578  831.211  314.367
204.00  1623.834  442.055  371.000   71.055      285.903  941.913  782.946  158.967        0.000 1399.123 1054.395  344.728
205.00  1616.726  456.661  394.901   61.760      300.641  981.473  801.233  180.240        0.000 1314.167  951.146  363.021
206.00  1719.980  376.905  314.767   62.138      392.732  899.033  719.358  179.675        0.000 1343.928 1000.208  343.721
207.00  1612.179  412.377  354.323   58.054      355.289  875.757  718.127  157.630        0.000 1243.693  839.654  404.039
208.00  1711.431  362.888  362.888    0.000      404.147  996.767  802.907  193.861        0.000 1751.181 1031.667  719.515
209.00  1619.804  382.530  382.530    0.000      419.495  833.649  756.264   77.385        0.000 1206.800  750.379  456.421
210.00  1539.477  382.365  382.365    0.000      421.737  784.670  784.670    0.000        0.000 1155.429  942.802  212.627
211.00  1678.962  377.293  377.293    0.000      436.095  854.485  767.632   86.854        0.000 1512.124 1177.046  335.078
212.00  1582.095  415.063  415.063    0.000      307.042 1023.802  900.370  123.432        0.000 1329.454 1035.193  294.261
213.00  1599.431  389.010  389.010    0.000      490.912  777.020  777.020    0.000        0.000 1155.934 1155.934    0.000
214.00  1650.151  407.279  407.279    0.000      479.281  746.537  746.537    0.000        0.000 1065.250 1065.250    0.000
215.00  1533.092  431.647  431.647    0.000      448.116  804.416  804.416    0.000        0.000 1185.988 1104.757   81.231
216.00  1563.942  410.972  410.972    0.000      371.328  926.256  926.256    0.000        0.000 1065.150 1024.534   40.615
217.00  1574.681  354.629  354.629    0.000      369.948  782.761  782.761    0.000        0.000  983.818  902.587   81.231
218.00  1673.964  312.976  312.976    0.000      375.047  836.537  836.537    0.000        0.000 1023.829  841.059  182.770
219.00  1612.369  370.422  370.422    0.000      411.668  807.679  777.242   30.437        0.000 1247.319 1155.934   91.385
220.00  1693.491  360.805  360.805    0.000      472.846  808.624  764.915   43.709        0.000 1268.832 1075.908  192.924
221.00  1553.992  382.935  382.935    0.000      244.570  979.245  854.954  124.291        0.000  941.695  556.453  385.243
222.00  1568.562  425.546  425.546    0.000      408.896  859.311  859.311    0.000        0.000 1095.212  963.211  132.000
223.00  1661.420  332.468  332.468    0.000      418.234  810.720  810.720    0.000        0.000 1185.892 1054.194  131.698
224.00  1844.694  267.222  267.222    0.000      614.127  742.870  742.870    0.000        0.000 1430.891 1298.991  131.900
225.00  1758.209  219.872  219.872    0.000      570.940  744.153  744.153    0.000        0.000 1419.429 1409.275   10.154
226.00  1723.621  368.840  368.840    0.000      604.141  866.770  864.868    1.902        0.000 1692.172 1429.078  263.094
227.00  1606.072  373.537  373.537    0.000      570.854  804.386  785.537   18.849        0.000 1583.501 1207.808  375.694
228.00  1584.697  410.021  410.021    0.000      483.434  914.763  914.763    0.000       10.154 1478.947 1255.763  223.184
229.00  1607.121  391.897  391.897    0.000      603.191  770.480  770.480    0.000        0.000 1631.954 1276.568  355.386
230.00  1730.008  355.878  355.878    0.000      660.565  785.898  785.898    0.000        0.000 1714.494 1289.342  425.153
231.00  1584.961  401.786  401.786    0.000      613.378  940.655  940.655    0.000        0.000 1578.671 1376.904  201.767
232.00  1587.933  374.095  374.095    0.000      421.082 1013.441  960.525   52.917        0.000 1560.978 1228.016  332.962
233.00  1680.934  298.567  298.567    0.000      323.644  875.083  875.083    0.000        0.000 1045.347  801.754  243.592
234.00  1683.464  292.184  292.184    0.000      443.052  713.915  713.915    0.000        0.000 1468.793 1458.740   10.053
235.00  1687.341  309.502  309.502    0.000      585.636  814.985  814.985    0.000        0.000 1537.859 1122.053  415.805
236.00  1808.681  246.438  246.438    0.000      391.997  793.331  774.612   18.719        0.000 1228.619  852.926  375.693
237.00  1629.397  293.286  293.286    0.000      360.606  794.875  777.928   16.947        0.000  984.826  710.772  274.054
238.00  1517.585  298.159  298.159    0.000      217.374  893.745  747.529  146.216        0.000 1065.452  700.517  364.935
239.00  1512.198  271.451  271.451    0.000      314.218  813.563  753.255   60.308        0.000  993.570  811.707  181.863
240.00  1610.338  360.934  342.123   18.812      354.472  878.914  771.657  107.257        0.000 1386.251 1092.897  293.354
241.00  1614.691  370.164  370.164    0.000      457.410  963.491  832.363  131.128        0.000 1836.441 1502.774  333.667
242.00  1821.533  286.953  286.953    0.000      528.567  664.934  657.369    7.566        0.000 1390.176 1207.910  182.266
243.00  1599.727  315.714  315.714    0.000      374.916  883.506  711.354  172.152        0.000 1460.949  873.234  587.716
244.00  1567.151  342.166  336.670    5.496      449.498  784.258  721.482   62.776        0.000 1155.329  942.501  212.828
245.00  1621.652  371.389  371.389    0.000      525.541  938.624  833.922  104.703        0.000 1780.241 1386.457  393.784
246.00  1671.163  378.660  378.660    0.000      484.511  886.493  809.325   77.168        0.000 1501.162 1146.986  354.176
247.00  1584.443  357.840  357.840    0.000      398.482  942.984  816.878  126.106        0.000 1400.228  954.465  445.763
248.00  1624.187  338.243  338.243    0.000      520.697 1001.133  904.333   96.800        0.000 1398.112  993.771  404.341
249.00  1625.011  389.450  389.450    0.000      503.794 1000.917  953.707   47.210        0.000 1359.612 1056.004  303.609
250.00  1489.011  349.737  349.737    0.000      422.169  986.532  940.877   45.655        0.000 1237.463  995.080  242.383
251.00  1664.488  300.794  300.794    0.000      552.869  851.561  796.395   55.167        0.000 1567.012 1212.735  354.277
252.00  1684.046  317.924  317.924    0.000      584.126  855.649  825.256   30.393        0.000 1390.175 1197.553  192.621
253.00  1747.168  321.149  321.149    0.000      526.012  852.729  852.729    0.000        0.000 1274.156  839.655  434.500
254.00  1674.095  280.556  280.556    0.000      494.673  826.259  716.839  109.420        0.000 1387.760 1003.323  384.437
255.00  1637.521  346.600  346.600    0.000      414.300  868.864  853.863   15.001        0.000 1419.731  943.708  476.023
256.00  1709.123  321.348  321.348    0.000      430.556  916.313  868.973   47.340        0.000 1193.429  818.944  374.485
257.00  1644.639  325.005  325.005    0.000      528.002  783.344  781.486    1.859        0.000 1276.065  699.108  576.957
258.00  1791.932  321.036  321.036    0.000      593.724  657.790  655.887    1.902        0.000 1236.859  933.351  303.508
259.00  1691.936  289.174  289.174    0.000      490.445  857.767  812.112   45.655        0.000 1338.904 1085.057  253.847
260.00  1567.629  309.387  309.387    0.000      432.157  793.622  723.367   70.254        0.000 1122.649  900.775  221.874
261.00  1452.042  348.773  348.773    0.000      263.680  928.082  833.489   94.593        0.000 1084.956  780.642  304.314
262.00  1597.538  383.121  383.121    0.000      511.185  782.263  738.554   43.709        0.000 1174.427  688.956  485.471
263.00  1638.512  252.932  252.932    0.000      514.691  806.433  755.506   50.927        0.000 1285.213  799.638  485.575
264.00  1576.725  350.754  350.754    0.000      419.234  853.895  853.895    0.000        0.000 1116.927 1056.004   60.923
265.00  1560.069  279.403  279.403    0.000      426.889  665.102  665.102    0.000        0.000  993.874  658.796  335.078
266.00  1566.101  282.892  282.892    0.000      454.856  794.279  794.279    0.000        0.000 1268.933 1177.548   91.385
267.00  1469.823  329.583  329.583    0.000      399.733  811.145  782.610   28.534        0.000 1054.292  872.329  181.964
268.00  1592.841  273.001  273.001    0.000      290.965  928.774  748.707  180.066        0.000 1224.999  941.194  283.805
269.00  1613.141  277.625  277.625    0.000      394.373  814.256  717.674   96.582        0.000 1177.044  934.157  242.887
270.00  1630.236  250.700  250.700    0.000      573.276  623.459  621.557    1.902       30.462 1330.158 1177.850  152.308
271.00  1642.791  271.733  271.733    0.000      551.525  712.385  706.679    5.707        0.000 1045.146  974.069   71.077
272.00  1574.324  233.310  233.310    0.000      445.648  812.515  812.515    0.000        0.000 1176.743 1095.613   81.130
273.00  1611.384  253.312  253.312    0.000      270.681  857.537  810.153   47.383        0.000 1410.684 1299.697  110.987
274.00  1564.530  363.314  363.314    0.000      346.128  873.779  755.412  118.366        0.000 1511.319 1176.443  334.876
275.00  1538.509  325.210  325.210    0.000      424.984  628.135  620.612    7.522        0.000 1136.429  781.447  354.983
276.00  1491.172  367.260  367.260    0.000      425.942  684.981  634.228   50.753        0.000 1033.484  566.406  467.079
277.00  1570.771  271.339  271.339    0.000      468.734  756.503  690.966   65.537        0.000 1125.167  578.168  546.999
278.00  1478.759  354.509  354.509    0.000      453.343  720.219  720.219    0.000        0.000  970.239  748.264  221.975
279.00  1513.204  385.243  385.243    0.000      442.279  700.111  700.111    0.000        0.000 1196.045  942.198  253.847
280.00  1508.580  333.723  333.723    0.000      319.061  697.871  697.871    0.000        0.000  953.057  760.134  192.924
281.00  1417.437  395.094  395.094    0.000      353.822  792.244  792.244    0.000        0.000 1154.928 1054.395  100.533
282.00  1591.597  314.119  314.119    0.000      369.338  846.467  827.444   19.023        0.000 1146.078  862.878  283.200
283.00  1530.018  305.162  305.162    0.000      339.419  756.281  745.085   11.196        0.000  994.072  781.345  212.728
284.00  1632.170  279.235  279.235    0.000      395.802  707.509  635.482   72.026        0.000 1255.663  789.389  466.274
285.00  1601.401  293.116  293.116    0.000      368.736  816.344  816.344    0.000        0.000 1204.792  942.702  262.090
286.00  1521.546  316.260  316.260    0.000      490.918  657.832  657.832    0.000        0.000 1267.425  962.809  304.616
287.00  1546.260  261.421  261.421    0.000      338.381  740.099  740.099    0.000        0.000 1319.400 1106.370  213.030
288.00  1554.325  264.650  264.650    0.000      393.639  659.080  659.080    0.000        0.000 1085.961  933.653  152.308
289.00  1599.214  235.479  235.479    0.000      390.573  778.805  712.660   66.146        0.000 1510.917 1216.957  293.960
290.00  1599.811  356.922  356.922    0.000      267.180  992.155  931.847   60.308        0.000 1319.097 1055.600  263.497
291.00  1531.005  257.531  257.531    0.000      487.894  712.439  670.980   41.459        0.000 1451.301 1116.324  334.977
292.00  1533.548  344.605  344.605    0.000      273.061  774.090  770.285    3.805        0.000 1005.234  903.695  101.539
293.00  1558.278  305.484  305.484    0.000      210.807  910.739  886.400   24.339        0.000 1106.069  953.761  152.308
294.00  1433.433  424.462  424.462    0.000       94.767 1003.587 1003.587    0.000        0.000 1084.254  789.791  294.463
295.00  1419.814  395.690  395.690    0.000      370.155  913.038  903.526    9.511        0.000 1287.733 1013.578  274.155
296.00  1530.527  297.704  297.704    0.000      231.430  920.099  865.281   54.819        0.000 1187.098  791.399  395.699
297.00  1507.214  314.669  314.669    0.000      252.223  811.489  777.464   34.024        0.000 1146.383  709.766  436.617
298.00  1511.201  313.479  313.479    0.000      240.592  817.025  805.655   11.370        0.000 1114.111  699.210  414.901
299.00  1592.703  304.022  304.022    0.000      183.612  937.080  783.647  153.434        0.000 1214.947  687.146  527.801
300.00  1472.818  356.728  356.728    0.000      411.836  760.053  745.009   15.044        0.000 1326.740  738.820  587.919
301.00  1490.000  371.717  371.717    0.000      194.459  909.857  870.257   39.600        0.000 1072.590  637.282  435.308
302.00  1388.981  355.383  355.383    0.000      212.536  780.359  780.359    0.000        0.000 1003.223  873.033  130.191
303.00  1568.828  242.357  242.357    0.000      432.508  630.394  630.394    0.000        0.000 1277.378  963.010  314.368
304.00  1371.924  467.238  467.238    0.000      360.393  845.338  749.408   95.930        0.000 1238.471  731.079  507.392
305.00  1374.426  464.523  464.523    0.000      327.141  796.584  791.008    5.576        0.000 1084.956  638.488  446.468
306.00  1427.458  490.378  490.378    0.000      288.627  785.811  712.360   73.451        0.000 1207.306  812.109  395.197
307.00  1411.090  461.256  461.256    0.000      215.601  855.852  808.643   47.209        0.000 1033.181  871.223  161.958
308.00  1481.261  388.048  388.048    0.000      325.075  743.849  730.750   13.099        0.000 1084.354  657.891  426.463
309.00  1488.360  395.604  395.604    0.000      244.483  847.025  816.979   30.045        0.000 1044.744  821.459  223.285
310.00  1523.848  391.708  391.708    0.000      346.773  768.036  768.036    0.000        0.000 1204.890 1043.134  161.757
311.00  1537.826  347.364  347.364    0.000      227.450  912.699  844.346   68.352        0.000 1126.073  517.848  608.225
312.00  1612.653  307.595  307.595    0.000      354.298 1011.390  931.841   79.549        0.000 1460.850  863.080  597.770
313.00  1567.872  406.469  406.469    0.000      316.554  975.238  975.238    0.000        0.000 1358.709  974.772  383.936
314.00  1611.630  353.237  353.237    0.000      361.775  901.355  891.887    9.468        0.000 1216.252  730.878  485.374
315.00  1593.963  326.387  326.387    0.000      469.598  836.877  836.877    0.000        0.000 1327.944 1206.702  121.242
316.00  1492.279  303.956  303.956    0.000      302.675  812.132  812.132    0.000        0.000 1092.799  981.106  111.693
317.00  1561.269  261.278  261.278    0.000      256.246  676.516  625.893   50.623        0.000  842.169  517.245  324.924
318.00  1700.035  246.485  246.485    0.000      144.183  954.165  924.337   29.828        0.000  974.772  680.310  294.463
319.00  1649.025  283.685  283.685    0.000      246.994  835.339  820.295   15.044        0.000 1154.424  880.269  274.155
320.00  1449.078  319.525  319.525    0.000      164.330  848.053  838.541    9.511        0.000  796.720  665.324  131.396
321.00  1673.739  255.142  255.142    0.000       74.103 1036.251  894.188  142.063        0.000  911.633  536.040  375.593
322.00  1552.942  323.030  323.030    0.000      225.026  884.186  884.186    0.000        0.000  989.745  707.049  282.696
323.00  1574.463  263.361  263.361    0.000      359.784  794.536  794.536    0.000        0.000  972.152  810.396  161.757
324.00  1528.650  285.904  285.904    0.000      261.256  828.813  775.896   52.917        0.000 1100.934  594.752  506.182
325.00  1471.067  384.175  354.802   29.373      174.447  928.063  758.378  169.685        0.000 1190.506  837.034  353.472
326.00  1451.972  319.677  285.927   33.750      174.620  954.442  843.816  110.627        0.000  887.199  644.413  242.786
327.00  1426.584  306.154  306.154    0.000      184.729  851.433  811.920   39.513        0.000  960.590  606.716  353.874
328.00  1425.781  326.112  326.112    0.000      204.578  797.825  797.825    0.000        0.000  727.553  727.553    0.000
329.00  1418.069  327.736  327.736    0.000      237.265  815.239  805.727    9.511        0.000  799.839  526.490  273.349
330.00  1637.996  320.750  320.750    0.000      346.381  787.273  787.273    0.000        0.000 1042.725 1042.725    0.000
331.00  1611.873  298.397  298.397    0.000      303.454  821.811  821.811    0.000        0.000  858.550  858.550    0.000
332.00  1552.356  275.256  275.256    0.000      315.644  704.694  704.694    0.000        0.000  917.359  917.359    0.000
333.00  1716.475  264.679  264.679    0.000      283.998  809.490  787.141   22.349        0.000  852.220  467.078  385.142
334.00  1646.634  313.483  313.483    0.000      417.071  814.868  814.868    0.000        0.000 1176.842  792.003  384.840
335.00  1580.901  295.514  295.514    0.000      324.336  734.618  734.618    0.000        0.000 1085.761  791.600  294.160
336.00  1387.844  342.854  342.854    0.000      214.220  736.666  734.807    1.859        0.000  658.595  445.363  213.231
337.00  1585.053  296.133  296.133    0.000      294.247  727.874  714.602   13.273        0.000  934.157  588.925  345.232
338.00  1555.599  370.614  370.614    0.000      197.580  922.994  815.215  107.779        0.000  964.619  761.541  203.078
339.00  1733.541  315.138  314.927    0.211      314.957  966.777  825.583  141.194        0.000 1318.694  934.157  384.537
340.00  1678.357  384.069  343.096   40.973      205.231 1188.510 1007.150  181.360        0.000 1398.718 1034.287  364.431
341.00  1710.978  321.176  271.888   49.288      324.294  879.273  716.676  162.598        0.000 1399.323 1065.152  334.171
342.00  1680.833  353.240  316.860   36.380      249.502 1084.790  918.214  166.576        0.000 1409.377 1064.346  345.030
343.00  1621.794  394.744  330.595   64.150      211.025 1140.946 1001.176  139.770        0.000 1551.025 1216.450  334.574
344.00  1606.686  424.538  369.830   54.707      256.680 1014.413  845.979  168.435        0.000 1399.927 1014.080  385.847
345.00  1630.054  368.101  368.101    0.000      289.747  971.991  856.299  115.692        0.000 1348.854  983.314  365.540
346.00  1631.862  375.866  375.866    0.000      470.248  888.520  888.520    0.000        0.000 1399.627 1034.087  365.540
347.00  1664.320  318.188  318.188    0.000      388.580  878.963  860.027   18.936        0.000 1531.623  871.621  660.002
348.00  1577.377  293.848  293.848    0.000      431.735  777.374  777.374    0.000       20.308 1440.242 1440.242    0.000
349.00  1688.827  361.783  361.783    0.000      332.076  959.718  860.799   98.919        0.000 1350.064 1025.140  324.924
350.00  1599.348  363.437  363.437    0.000      619.105  635.210  635.210    0.000       10.154 1440.542 1227.613  212.929
351.00  1690.430  345.937  345.937    0.000      418.158  866.764  762.138  104.626        0.000 1339.708  943.706  396.001
352.00  1658.730  382.550  382.550    0.000      423.691  809.097  774.942   34.154        0.000 1258.779  944.008  314.770
353.00  1586.041  361.916  361.916    0.000      465.628  824.408  824.408    0.000        0.000 1420.234 1146.080  274.155
354.00  1749.991  232.007  232.007    0.000      460.910  874.156  851.329   22.828        0.000 1491.209 1156.535  334.675
355.00  1779.742  270.943  270.943    0.000      436.702  820.301  788.005   32.296       20.308 1430.992 1177.346  253.645
356.00  1771.732  215.193  215.193    0.000      468.433  893.237  807.634   85.603        0.000 1603.104 1268.026  335.078
357.00  1622.647  251.059  251.059    0.000      512.490  762.580  762.580    0.000       71.077 1521.470 1430.488   90.982
358.00  1613.100  229.175  229.175    0.000      655.329  621.215  621.215    0.000        0.000 1292.956  705.139  587.817
359.00  1761.986  283.524  283.524    0.000      505.576  853.572  788.894   64.678        0.000 1681.818 1072.585  609.233
360.00  1703.539  286.685  286.685    0.000      540.590  901.182  819.514   81.668        0.000 1734.802 1196.647  538.156
361.00  1594.938  301.906  301.906    0.000      488.580  729.144  729.144    0.000        0.000 1479.847  961.999  517.848
362.00  1719.054  347.275  347.275    0.000      376.437 1064.745  958.216  106.529        0.000 1541.580  891.732  649.848
363.00  1621.337  348.213  348.213    0.000      402.592  889.292  889.292    0.000        0.000 1388.163 1306.932   81.231
364.00  1735.540  227.087  227.087    0.000      571.766  887.174  870.053   17.121        0.000 1752.191 1173.420  578.771
365.00  1808.468  302.059  302.059    0.000      499.217  893.881  893.881    0.000        0.000 1653.268 1541.576  111.693
366.00  1699.663  243.257  243.257    0.000      472.674  878.258  844.017   34.241        0.000 1510.509 1419.124   91.385
367.00  1702.910  280.632  280.632    0.000      378.633  985.470  941.804   43.666        0.000 1359.313 1247.721  111.592
368.00  1766.278  228.337  228.337    0.000      496.706  794.828  741.999   52.829        0.000 1623.613 1237.766  385.847
369.00  1676.146  237.700  237.700    0.000      385.776  910.895  851.924   58.971        0.000 1532.030 1349.260  182.770
370.00  1604.948  301.141  301.141    0.000      363.252  756.778  707.318   49.460        0.000 1429.077  829.998  599.079
371.00  1628.178  282.134  282.134    0.000      233.504  961.644  895.063   66.580        0.000 1490.208  941.898  548.310
372.00  1513.104  418.404  418.404    0.000      286.943  896.019  833.243   62.776        0.000 1379.821  973.666  406.155
373.00  1473.097  404.456  404.456    0.000      171.120  879.365  843.221   36.143        0.000 1125.673 1013.980  111.693
374.00  1405.642  423.875  423.875    0.000      181.968  978.900  931.343   47.557        0.000 1052.585  951.047  101.539
375.00  1576.432  380.179  380.179    0.000      186.034 1102.492  982.648  119.845        0.000 1208.312  619.387  588.925
376.00  1641.798  337.456  337.456    0.000      140.640  959.534  921.488   38.046        0.000 1298.088  912.241  385.847
377.00  1634.331  323.249  323.249    0.000      258.408  928.436  875.302   53.134        0.000 1297.786 1175.940  121.847
378.00  1569.916  374.518  374.518    0.000      159.619 1017.952 1000.831   17.121        0.000 1238.270  913.345  324.924
379.00  1425.177  468.904  468.904    0.000      202.894  983.644  934.228   49.416        0.000 1256.266  890.727  365.540
380.00  1642.036  304.025  304.025    0.000      171.033  954.985  913.178   41.807        0.000 1320.004  822.464  497.540
381.00  1579.331  378.108  378.108    0.000      256.636  890.804  890.804    0.000        0.000 1217.358  790.895  426.463
382.00  1487.369  426.745  426.745    0.000      249.071  885.037  885.037    0.000        0.000 1247.520 1095.212  152.308
383.00  1632.271  358.110  358.110    0.000      302.291  916.772  865.410   51.362        0.000 1367.858  982.010  385.847
384.00  1545.368  333.217  333.217    0.000      180.457  947.957  947.957    0.000        0.000 1177.548 1096.317   81.231
385.00  1692.241  363.098  363.098    0.000       75.744  927.776  927.776    0.000        0.000 1015.388 1005.234   10.154
386.00  1486.518  378.273  348.682   29.591       83.571 1036.286  865.079  171.207        0.000 1268.631  852.322  416.309
387.00  1592.182  361.380  361.380    0.000       81.668 1062.850  960.126  102.724        0.000 1205.596  738.518  467.078
388.00  1610.023  312.378  312.378    0.000      184.392  914.978  842.691   72.287        0.000 1126.274  557.657  568.617
389.00  1762.655  208.405  208.405    0.000      296.150  932.141  907.411   24.730        0.000 1309.145  831.913  477.232
390.00  1733.354  246.734  246.734    0.000      359.012  904.617  900.813    3.805        0.000 1084.857 1023.933   60.923
391.00  1579.914  327.422  327.422    0.000      290.791 1045.932  973.775   72.157        0.000 1319.299 1166.991  152.308
392.00  1631.300  292.874  292.874    0.000      250.799  862.902  819.149   43.753        0.000 1085.058 1003.827   81.231
393.00  1448.863  401.477  401.477    0.000      125.378  980.967  956.237   24.730        0.000 1177.346 1004.730  172.616
394.00  1664.757  367.044  367.044    0.000      104.496 1097.750 1097.750    0.000        0.000 1329.153 1176.845  152.308
395.00  1608.802  352.262  352.262    0.000      193.991  991.654  991.654    0.000        0.000 1269.235 1259.081   10.154
396.00  1670.540  337.097  337.097    0.000      250.712  915.990  915.990    0.000        0.000 1277.981  973.365  304.616
397.00  1665.596  279.272  279.272    0.000      218.634  874.824  874.824    0.000        0.000 1207.808  852.422  355.386
398.00  1615.626  270.529  270.529    0.000      414.355  827.079  806.154   20.925        0.000 1629.745 1020.512  609.233
399.00  1627.729  310.164  310.164    0.000      284.826  916.925  869.367   47.557        0.000 1709.166 1161.459  547.706
400.00  1612.859  388.218  388.218    0.000      231.993  958.168  958.168    0.000        0.000 1297.686 1155.531  142.154
401.00  1717.495  317.868  317.868    0.000      289.019  964.770  928.627   36.144        0.000 1562.791  963.712  599.079
402.00  1715.794  336.831  336.831    0.000      311.759  976.447  976.447    0.000        0.000 1369.061 1125.368  243.693
403.00  1652.439  354.151  354.151    0.000      185.947  928.264  924.502    3.761        0.000 1156.738 1075.507   81.231
404.00  1613.706  361.932  361.932    0.000      326.891  922.224  922.224    0.000        0.000 1414.698 1363.928   50.770
405.00  1530.691  369.661  369.661    0.000      309.553  872.460  872.460    0.000        0.000 1093.804 1063.342   30.462
406.00  1723.933  295.888  295.888    0.000      380.285  855.351  855.351    0.000        0.000 1459.439 1368.054   91.385
407.00  1723.595  301.102  301.102    0.000      340.120  926.184  926.184    0.000        0.000 1601.998 1358.305  243.693
408.00  1596.626  261.865  261.865    0.000      361.253  861.060  861.060    0.000        0.000 1283.602 1090.678  192.924
409.00  1685.245  211.450  211.450    0.000      414.049  761.383  761.383    0.000        0.000 1387.060 1234.752  152.308
410.00  1598.902  299.926  299.926    0.000      397.874  867.391  867.391    0.000       40.616 1235.957 1235.957    0.000
411.00  1652.974  312.707  312.707    0.000      403.451  855.292  855.292    0.000        0.000 1357.101 1113.509  243.592
412.00  1659.979  345.184  345.184    0.000      402.635  780.794  780.794    0.000        0.000 1306.432 1164.278  142.154
413.00  1697.092  227.735  227.735    0.000      446.909  669.063  669.063    0.000       91.385 1359.914 1359.914    0.000
414.00  1581.884  291.365  291.365    0.000      497.364  662.298  662.298    0.000       71.077 1368.763 1368.763    0.000
415.00  1718.438  288.141  288.141    0.000      497.924  832.196  832.196    0.000       60.923 1317.190 1317.190    0.000
416.00  1704.731  330.073  330.073    0.000      503.978  728.027  728.027    0.000       40.616 1318.694 1318.694    0.000
417.00  1757.906  267.164  267.164    0.000      555.254  820.160  820.160    0.000      182.770  751.186  751.186    0.000
418.00  1713.959  316.527  316.527    0.000      454.388  833.740  833.740    0.000       20.308 1370.472 1370.472    0.000
419.00  1606.856  312.055  312.055    0.000      344.316  879.877  879.877    0.000       40.616 1238.370 1238.370    0.000
420.00  1548.521  305.391  305.391    0.000      386.036  791.904  791.904    0.000        0.000 1460.949 1460.949    0.000
421.00  1562.354  336.518  336.518    0.000      412.625  876.301  876.301    0.000       50.769 1308.041 1308.041    0.000
422.00  1498.253  435.741  435.741    0.000      475.400  810.431  810.431    0.000        0.000 1441.246  964.014  477.232
423.00  1490.614  390.893  390.893    0.000      408.733  693.212  693.212    0.000       40.616 1247.520 1247.520    0.000
424.00  1631.069  276.687  276.687    0.000      332.556  743.538  743.538    0.000        0.000 1296.279 1133.817  162.462
425.00  1714.128  287.152  287.152    0.000      421.484  718.074  718.074    0.000       20.308 1421.040 1380.425   40.615
426.00  1585.273  311.740  311.740    0.000      433.593  690.361  690.361    0.000       10.154 1319.401 1207.709  111.693
427.00  1574.866  398.882  398.882    0.000      408.820  782.353  780.450    1.902        0.000 1369.366 1308.443   60.923
428.00  1600.752  327.409  327.409    0.000      361.089  805.854  712.642   93.213        0.000 1358.806 1104.959  253.847
429.00  1640.367  280.974  280.974    0.000      463.679  567.350  555.936   11.414        0.000 1034.087  780.441  253.645
430.00  1525.884  324.555  324.555    0.000      666.395  528.227  528.227    0.000       20.308 1476.231 1283.307  192.924
431.00  1562.004  330.900  330.900    0.000      436.532  633.673  633.673    0.000        0.000 1284.918 1152.918  132.000
432.00  1544.430  317.552  317.552    0.000      451.529  740.006  740.006    0.000       50.769 1248.423 1248.423    0.000
433.00  1608.841  289.009  289.009    0.000      546.599  665.301  665.301    0.000       40.616 1146.381 1105.967   40.414
434.00  1466.406  359.001  359.001    0.000      465.019  694.832  694.832    0.000       81.029 1187.903 1187.903    0.000
435.00  1613.064  329.458  329.458    0.000      532.887  688.516  688.516    0.000       50.769 1166.992 1055.299  111.693
436.00  1528.170  297.465  297.465    0.000      402.157  774.484  774.484    0.000        0.000 1380.626  842.470  538.156
437.00  1678.949  252.139  252.139    0.000      382.309  883.373  773.692  109.681        0.000 1481.863 1045.246  436.617
438.00  1619.274  293.173  293.173    0.000      535.535  607.454  607.454    0.000       60.923 1197.050 1044.742  152.308
439.00  1718.879  251.889  251.889    0.000      606.400  593.922  593.922    0.000      132.000 1309.548 1248.625   60.923
440.00  1705.684  257.185  257.185    0.000      561.823  772.566  772.566    0.000        0.000 1378.712  708.555  670.156
441.00  1687.465  247.479  247.479    0.000      418.626  702.799  702.799    0.000        0.000 1387.663  747.969  639.694
442.00  1660.130  296.331  296.331    0.000      336.228  853.168  777.467   75.701        0.000 1346.043  746.964  599.079
443.00  1616.502  318.524  318.524    0.000      453.006  753.081  582.178  170.902        0.000 1327.947  840.560  487.386
444.00  1569.408  329.429  329.429    0.000      186.339  881.183  762.382  118.801        0.000 1106.571  619.387  487.185
445.00  1702.569  283.276  283.276    0.000      361.220  805.264  737.347   67.917        0.000 1440.242 1115.318  324.924
446.00  1821.638  208.463  208.463    0.000      281.540  931.455  780.359  151.097        0.000 1460.851 1085.460  375.391
447.00  1658.551  239.049  239.049    0.000      310.759  865.857  854.705   11.153        0.000 1501.666 1318.896  182.770
448.00  1767.130  213.450  213.450    0.000      396.232  711.516  711.516    0.000        0.000 1390.880 1269.134  121.746
449.00  1702.259  261.714  261.714    0.000      353.729  924.034  924.034    0.000        0.000 1416.919 1061.533  355.386
450.00  1693.708  218.115  218.115    0.000      393.591  767.062  763.300    3.761        0.000 1502.248 1239.860  262.388
451.00  1641.013  257.978  257.978    0.000      279.852  712.811  712.811    0.000        0.000 1120.432  979.488  140.945
452.00  1623.182  234.067  234.067    0.000      437.086  607.725  607.725    0.000        0.000 1186.888 1085.853  101.035
453.00  1778.900  230.476  230.476    0.000      275.137  771.061  771.061    0.000        0.000 1430.589 1248.222  182.367
454.00  1663.210  275.709  275.709    0.000      379.014  704.963  704.963    0.000        0.000 1326.739 1306.432   20.308
455.00  1745.043  197.711  197.711    0.000      356.197  723.716  723.716    0.000        0.000 1389.067 1226.605  162.462
456.00  1792.747  200.362  200.362    0.000      318.716  815.363  815.363    0.000       10.154 1501.565 1501.565    0.000
457.00  1621.236  280.176  280.176    0.000      282.442  821.133  713.485  107.648        0.000 1379.620 1004.028  375.593
458.00  1673.234  247.738  247.738    0.000      334.153  836.133  817.284   18.849        0.000 1395.405 1040.019  355.386
459.00  1629.722  369.734  369.734    0.000      289.964  884.773  848.673   36.100        0.000 1467.688  807.686  660.002
460.00  1624.541  304.009  304.009    0.000      121.138 1045.809  880.353  165.456        0.000 1308.442  932.748  375.694
461.00  1634.580  270.468  270.468    0.000      159.141  903.734  804.814   98.920        0.000 1260.975  583.084  677.891
462.00  1530.116  343.401  343.401    0.000      152.053  947.349  884.573   62.776        0.000 1330.351  662.006  668.344
463.00  1697.250  365.489  365.489    0.000      217.677  866.897  745.237  121.660        0.000 1224.487  778.724  445.763
464.00  1580.648  306.897  306.897    0.000      158.837  985.004  730.096  254.908        0.000 1222.578  382.021  840.557
465.00  1722.567  284.112  284.112    0.000      145.999  870.885  684.460  186.425        0.000 1076.311  548.310  528.002
466.00  1728.313  192.764  192.764    0.000      366.665  789.753  746.261   43.492        0.000 1329.756  811.908  517.848
467.00  1728.766  207.904  207.904    0.000      406.831  776.868  737.007   39.861        0.000 1492.419 1269.033  223.385
468.00  1775.694  271.538  271.538    0.000      412.103  881.350  786.409   94.941        0.000 1572.944  973.865  599.079
469.00  1786.686  278.144  278.144    0.000      503.848  878.057  832.402   45.655        0.000 1647.441 1068.669  578.771
470.00  1608.672  337.651  337.651    0.000      628.144  700.830  700.830    0.000       10.154 1490.705 1216.551  274.155
471.00  1641.539  268.659  268.659    0.000      516.035  681.685  655.053   26.632       60.923 1400.228 1146.381  253.847
472.00  1625.421  260.979  260.979    0.000      506.267  678.362  661.285   17.077       10.154 1552.537 1207.305  345.232
473.00  1671.160  248.332  248.332    0.000      256.636  894.478  784.145  110.333        0.000 1318.190  810.496  507.694
474.00  1674.266  250.996  250.996    0.000      478.599  726.025  604.930  121.095        0.000 1611.350 1337.296  274.054
475.00  1660.103  241.360  241.360    0.000      469.433  829.942  751.948   77.994        0.000 1539.567 1072.489  467.079
476.00  1709.357  248.832  248.832    0.000      357.328  787.749  685.025  102.724        0.000 1539.365 1072.286  467.079
477.00  1733.131  276.154  276.154    0.000      552.181  780.058  694.454   85.604       20.308 1702.131 1163.976  538.156
478.00  1558.474  367.094  367.094    0.000      453.524  722.690  690.351   32.339        0.000 1407.569 1133.414  274.155
479.00  1645.268  313.339  313.339    0.000      411.502  786.750  686.016  100.735        0.000 1470.703  993.470  477.232
480.00  1676.956  294.783  294.783    0.000      490.391  827.486  802.756   24.730        0.000 1457.836  858.757  599.079
481.00  1665.320  241.323  241.323    0.000      542.405  745.207  729.989   15.219        0.000 1439.837  901.681  538.156
482.00  1670.927  261.600  261.600    0.000      623.201  694.458  694.458    0.000       50.769 1698.407 1403.944  294.462
483.00  1655.350  324.604  324.604    0.000      351.534  862.792  745.024  117.769        0.000 1468.182  960.488  507.694
484.00  1630.435  355.732  355.732    0.000      352.523  753.075  654.155   98.920        0.000 1410.079  831.308  578.771
485.00  1581.763  396.415  336.726   59.690      367.568  783.192  669.533  113.659        0.000 1430.488 1115.717  314.770
486.00  1661.075  322.931  306.233   16.698      375.743  808.458  708.202  100.257        0.000 1438.634 1225.403  213.231
487.00  1684.034  344.711  321.672   23.039      287.247  907.469  795.234  112.235        0.000 1572.642 1237.564  335.078
488.00  1621.717  365.849  327.591   38.257      131.259 1030.685  771.972  258.712        0.000 1376.303  695.993  680.310
489.00  1535.015  371.935  371.935    0.000      381.883  877.493  833.740   43.753        0.000 1470.299 1013.374  456.925
490.00  1784.924  281.153  281.153    0.000      427.626  890.631  890.631    0.000        0.000 1734.200 1500.661  233.539
491.00  1644.931  331.926  331.926    0.000      364.807  923.633  912.219   11.414        0.000 1754.908 1501.061  253.847
492.00  1640.530  276.493  276.493    0.000      397.319  775.714  771.910    3.805        0.000 1338.498 1145.574  192.924
493.00  1695.167  263.523  263.523    0.000      374.405  723.724  704.701   19.023        0.000 1245.509  940.893  304.616
494.00  1649.188  327.528  327.528    0.000      546.689  714.773  672.922   41.850        0.000 1596.571 1129.492  467.078
495.00  1621.401  338.494  338.494    0.000      428.745  619.299  605.983   13.316        0.000 1308.239 1135.623  172.616
496.00  1637.082  315.059  315.059    0.000      384.731  666.787  666.787    0.000        0.000 1298.086 1237.162   60.923
497.00  1726.531  235.448  235.448    0.000      415.994  828.868  790.909   37.959       10.154 1450.195 1277.579  172.616
498.00  1660.859  299.780  299.780    0.000      410.244  766.040  745.115   20.925        0.000 1277.277 1084.353  192.924
499.00  1680.470  239.021  239.021    0.000      335.924  771.364  653.639  117.725        0.000 1314.874  899.169  415.704
500.00  1762.909  254.430  254.430    0.000      543.785  774.262  650.612  123.650       20.308 1510.716  901.484  609.233
501.00  1657.321  245.470  245.470    0.000      359.317  781.879  641.109  140.770        0.000 1328.952  922.797  406.155
502.00  1606.372  306.251  306.251    0.000      328.924  693.341  693.341    0.000        0.000 1462.159 1340.312  121.846
503.00  1647.347  261.398  261.398    0.000      388.069  730.992  710.066   20.925        0.000 1593.958  984.725  609.233
504.00  1825.982  214.367  214.367    0.000      671.248  625.914  601.184   24.730       30.462 1620.792  991.251  629.541
505.00  1766.245  272.254  272.254    0.000      391.873  838.245  606.165  232.080        0.000 1368.960  576.958  792.003
506.00  1648.518  329.892  329.892    0.000      655.467  663.546  663.546    0.000       50.769 1580.386 1377.309  203.078
507.00  1786.286  280.762  280.762    0.000      683.054  832.547  832.547    0.000      314.770 1518.043 1518.043    0.000
508.00  1797.367  259.323  259.323    0.000      648.632  671.456  671.456    0.000      101.539 1558.269 1385.653  172.616
509.00  1646.282  255.094  255.094    0.000      530.741  675.700  675.700    0.000       10.154 1430.893 1126.276  304.616
510.00  1633.844  286.475  286.475    0.000      518.203  597.867  597.867    0.000        0.000 1507.500 1182.575  324.924
511.00  1733.369  259.396  259.396    0.000      604.236  688.170  688.170    0.000       91.385 1811.904 1598.672  213.232
512.00  1665.533  264.941  264.941    0.000      577.607  539.381  539.381    0.000       20.308 1427.877 1275.569  152.308
513.00  1802.112  272.694  272.694    0.000      553.653  721.886  662.915   58.971       30.462 1814.321 1499.551  314.770
514.00  1566.830  310.282  310.282    0.000      442.888  721.076  652.593   68.483       10.154 1587.112 1221.572  365.540
515.00  1645.820  310.927  310.927    0.000      567.748  709.884  618.573   91.310        0.000 1813.216 1183.675  629.541
516.00  1729.405  336.942  336.942    0.000      366.623  918.747  758.954  159.793        0.000 1741.439  979.898  761.541
517.00  1722.024  296.964  296.964    0.000      589.278  647.960  647.960    0.000       50.769 1590.230 1234.844  355.386
518.00  1837.071  336.083  336.083    0.000      622.131  712.550  693.527   19.023       20.308 1864.182 1265.103  599.079
519.00  1733.969  307.267  307.267    0.000      588.975  713.126  656.057   57.069        0.000 1728.974 1140.049  588.925
520.00  1759.690  305.806  305.806    0.000      733.630  583.901  532.539   51.362       71.077 1607.126 1373.587  233.539
521.00  1736.386  341.282  341.282    0.000      606.654  569.467  525.715   43.753        0.000 1426.668 1000.407  426.261
522.00  1656.870  312.656  312.656    0.000      522.517  642.348  581.692   60.656       60.923 1242.987 1081.029  161.958
523.00  1759.910  276.942  249.325   27.617      689.186  673.266  589.696   83.571        0.000 1767.981 1158.748  609.233
524.00  1794.363  270.713  270.079    0.634      650.143  616.841  542.652   74.189       10.154 1368.960 1074.497  294.463
525.00  1811.409  287.950  287.950    0.000      623.167  646.843  559.598   87.245        0.000 1728.571 1139.646  588.925
526.00  1790.487  310.344  310.344    0.000      520.925  720.919  652.523   68.396        0.000 1430.290  963.211  467.078
527.00  1742.227  309.252  309.252    0.000      759.734  715.228  652.452   62.776       91.385 1814.924 1175.230  639.694
528.00  1877.925  278.430  278.430    0.000      724.427  652.283  600.921   51.362      142.154 1693.481 1307.634  385.848
529.00  1801.779  354.095  354.095    0.000      688.840  685.695  655.258   30.437       71.077 1843.171 1244.293  598.878
530.00  1699.318  362.061  362.061    0.000      633.894  663.836  595.353   68.483       40.616 1549.616 1265.307  284.309
531.00  1880.722  243.002  243.002    0.000      790.131  671.607  622.147   49.460       91.385 1752.289 1366.441  385.848
532.00  1837.391  289.237  289.237    0.000      562.423  830.908  711.063  119.845        0.000 1709.859  999.087  710.771
533.00  1861.907  260.544  253.569    6.975      730.004  738.033  677.159   60.874      152.308 1767.980 1311.056  456.925
534.00  1823.622  307.028  307.028    0.000      412.407  844.116  798.461   45.655        0.000 1481.056  932.746  548.310
535.00  1823.681  334.674  334.674    0.000      557.670  886.536  726.743  159.793       30.462 1567.215  886.905  680.310
536.00  1679.043  343.071  315.805   27.266      523.772  977.790  757.123  220.667       20.308 1768.377  997.487  770.891
537.00  1784.497  313.508  313.508    0.000      676.341  699.979  618.180   81.799       50.769 1660.409 1132.407  528.002
538.00  1793.797  346.209  346.209    0.000      698.741  775.823  688.448   87.375       10.154 1772.707 1325.936  446.771
539.00  1833.332  297.098  297.098    0.000      598.268  744.133  647.159   96.974       20.308 1594.159 1188.004  406.155
540.00  1752.346  268.211  268.211    0.000      609.333  680.305  678.403    1.902        0.000 1379.319 1267.626  111.693
541.00  1840.479  260.701  260.701    0.000      539.296  708.841  651.815   57.026       10.154 1390.880 1208.110  182.770
542.00  1719.785  323.783  323.783    0.000      573.874  738.923  712.421   26.502        0.000 1451.299 1339.607  111.693
543.00  1775.669  274.972  274.972    0.000      458.573  775.848  718.823   57.025        0.000 1204.287 1072.287  132.000
544.00  1746.840  302.897  302.897    0.000      423.169  773.081  725.523   47.557        0.000 1309.045 1055.198  253.847
545.00  1786.857  229.574  229.574    0.000      367.915  758.634  631.267  127.367        0.000 1238.169  862.576  375.593
546.00  1734.791  221.489  199.105   22.384      472.145  743.692  633.403  110.290        0.000 1529.412  879.866  649.546
547.00  1745.860  252.764  239.438   13.327      381.710  752.690  684.294   68.396        0.000  873.234  365.540  507.694
548.00  1729.592  328.191  307.008   21.183      418.288  809.116  727.317   81.799        0.000 1127.081  528.002  599.079
549.00  1750.813  209.287  209.287    0.000      391.178  682.988  641.138   41.851        0.000 1329.957 1045.649  284.309
550.00  1716.432  294.155  290.350    3.804      412.625  760.212  720.264   39.948        0.000 1409.278  810.199  599.079
551.00  1582.422  287.711  287.711    0.000      360.697  748.264  670.748   77.516        0.000 1488.290 1143.058  345.232
552.00  1597.462  286.415  286.415    0.000      383.961  809.740  809.740    0.000        0.000 1228.519  852.825  375.693
553.00  1616.692  340.665  340.665    0.000      315.477  902.827  777.275  125.552        0.000 1386.849  696.990  689.859
554.00  1675.258  301.905  301.905    0.000      222.569  970.826  797.717  173.109        0.000 1611.949  606.916 1005.033
555.00  1600.101  355.432  355.432    0.000      247.299  862.314  656.866  205.448        0.000 1146.483  598.173  548.310
556.00  1598.738  390.601  390.601    0.000      578.899  735.125  719.906   15.218        0.000 1631.150  879.763  751.387
557.00  1679.542  288.851  288.851    0.000      543.753  665.493  661.689    3.805        0.000 1436.623 1162.469  274.155
558.00  1675.415  344.894  315.768   29.126      450.489  891.304  710.586  180.718        0.000 1617.883  988.343  629.541
559.00  1691.763  322.230  322.230    0.000      442.284  784.116  645.335  138.781        0.000 1562.088 1095.009  467.078
560.00  1642.931  303.526  303.526    0.000      526.024  689.550  689.550    0.000       40.616 1298.890 1146.582  152.308
561.00  1680.385  296.578  296.578    0.000      455.379  680.682  680.682    0.000        0.000 1173.619  960.790  212.828
562.00  1597.081  281.417  281.417    0.000      492.903  506.939  472.698   34.241        0.000 1074.802  608.227  466.575
563.00  1731.698  286.853  286.853    0.000      510.066  602.616  602.616    0.000       40.616 1157.240 1157.240    0.000
564.00  1614.255  280.782  280.782    0.000      629.348  635.767  635.767    0.000      233.539 1449.486 1449.486    0.000
565.00  1689.979  301.144  301.144    0.000      467.693  735.123  735.123    0.000       60.923 1359.615 1359.615    0.000
566.00  1612.358  300.529  300.529    0.000      412.190  717.785  717.785    0.000        0.000 1267.525 1267.525    0.000
567.00  1652.576  243.991  243.991    0.000      314.654  704.843  704.843    0.000        0.000 1065.856 1065.856    0.000
568.00  1731.687  249.457  249.457    0.000      342.153  736.206  715.324   20.882        0.000 1106.672  781.748  324.924
569.00  1800.541  299.338  299.338    0.000      244.570 1012.667  915.737   96.930        0.000 1540.776  962.005  578.771
570.00  1792.450  271.714  271.714    0.000      378.340  767.701  727.753   39.948        0.000 1400.230  811.305  588.925
571.00  1640.275  332.378  332.378    0.000      335.576  742.302  742.302    0.000        0.000 1195.437  648.639  546.798
572.00  1745.804  255.069  255.069    0.000      427.713  672.441  643.906   28.534        0.000  980.698  453.603  527.095
573.00  1555.527  351.171  351.171    0.000      261.430  781.366  676.783  104.583        0.000 1010.962  585.507  425.455
574.00  1743.943  270.414  270.414    0.000      340.370  706.032  706.032    0.000        0.000 1023.224  769.881  253.343
575.00  1695.277  301.861  301.861    0.000      416.679  840.842  840.842    0.000        0.000 1308.543 1308.543    0.000
576.00  1805.620  293.687  293.687    0.000      438.040  771.021  771.021    0.000       10.154 1104.159 1012.774   91.385
577.00  1796.103  306.204  306.204    0.000      569.515  703.425  703.425    0.000       50.769 1480.048 1368.355  111.693
578.00  1741.917  326.476  326.476    0.000      539.285  849.321  849.321    0.000       81.130 1582.697 1420.739  161.958
579.00  1720.008  286.543  286.543    0.000      574.657  728.731  728.731    0.000      111.693 1470.501 1409.577   60.923
580.00  1806.317  303.501  303.501    0.000      604.789  801.753  801.753    0.000      284.309 1469.096 1469.096    0.000
581.00  1720.747  275.989  275.989    0.000      611.020  666.123  666.123    0.000      365.540 1507.998 1507.998    0.000
582.00  1767.560  272.125  272.125    0.000      499.391  821.467  821.467    0.000      223.385 1390.478 1390.478    0.000
583.00  1691.175  348.669  348.669    0.000      527.752  838.113  838.113    0.000      172.616  831.409  729.870  101.539
584.00  1731.611  259.099  259.099    0.000      806.172  621.995  621.995    0.000      548.007 1521.872 1328.949  192.923
585.00  1786.886  222.033  222.033    0.000      762.250  669.351  669.351    0.000      548.310 1375.185 1375.185    0.000
586.00  1668.153  257.806  257.806    0.000      588.321  585.421  585.421    0.000      396.001 1149.093 1149.093    0.000
587.00  1693.824  265.792  265.792    0.000      581.190  707.167  707.167    0.000       30.462 1595.162 1219.469  375.693
588.00  1795.357  201.656  201.656    0.000      538.693  699.893  699.893    0.000       71.077 1341.916 1209.916  132.000
589.00  1644.382  231.179  231.179    0.000      569.994  742.124  742.124    0.000      152.308 1336.688 1153.918  182.770
590.00  1688.278  189.054  189.054    0.000      580.453  653.609  653.609    0.000      355.386 1191.118 1191.118    0.000
591.00  1717.195  233.528  233.528    0.000      563.156  727.870  727.870    0.000      203.078  790.088  790.088    0.000
592.00  1780.278  211.819  211.819    0.000      680.839  655.878  655.878    0.000      335.078  889.316  889.316    0.000
593.00  1705.256  229.667  229.667    0.000      565.408  812.870  812.870    0.000      324.521 1399.222 1399.222    0.000
594.00  1831.506  138.168  138.168    0.000      583.903  850.751  850.751    0.000      192.117 1556.252 1414.098  142.154
595.00  1623.482  232.166  232.166    0.000      606.565  697.917  697.917    0.000      283.402 1197.854 1197.854    0.000
596.00  1806.045  227.744  227.744    0.000      737.474  593.894  593.894    0.000      101.539 1663.420 1541.574  121.847
597.00  1830.027  198.709  198.709    0.000      641.609  794.928  794.928    0.000       91.284 1774.106 1581.183  192.924
598.00  1540.475  269.853  269.853    0.000      347.207  844.300  844.300    0.000       40.616 1625.816 1625.816    0.000
599.00  1596.265  232.479  232.479    0.000      535.574  659.519  659.519    0.000       10.053 1658.892 1394.992  263.900
600.00  1594.526  281.405  281.405    0.000      509.414  743.088  743.088    0.000      243.391 1436.417 1426.263   10.154
601.00  1699.025  266.258  266.258    0.000      542.102  737.826  737.826    0.000      171.910 1452.101 1442.149    9.953
602.00  1661.797  253.527  253.527    0.000      548.062  765.004  765.004    0.000      253.142 1475.023 1475.023    0.000
603.00  1641.434  247.374  247.374    0.000      533.371  711.616  711.616    0.000      141.953 1341.819 1280.896   60.923
604.00  1692.799  210.834  210.834    0.000      509.803  850.084  850.084    0.000       20.308 1517.446 1274.156  243.290
605.00  1684.606  213.870  213.870    0.000      598.086  685.402  685.402    0.000      213.231 1476.926 1174.124  302.802
606.00  1655.883  221.674  221.674    0.000      627.360  696.050  696.050    0.000      456.521 1435.006 1374.083   60.923
607.00  1773.720  215.317  215.317    0.000      613.134  644.170  644.170    0.000      274.155 1191.120 1170.812   20.308
608.00  1756.137  211.926  211.926    0.000      518.196  743.778  743.778    0.000      223.385  876.552  876.552    0.000
609.00  1733.439  281.912  281.912    0.000      679.664  688.167  688.167    0.000      426.463  789.483  789.483    0.000
610.00  1767.185  204.620  204.620    0.000      627.965  670.927  670.927    0.000      172.616 1380.323 1380.323    0.000
611.00  1775.873  267.254  267.254    0.000      640.900  693.728  693.728    0.000      304.616 1350.466 1269.235   81.231
612.00  1656.447  280.647  280.647    0.000      517.164  722.975  722.975    0.000      284.309 1203.374 1203.374    0.000
613.00  1584.307  192.903  192.903    0.000      429.310  716.889  716.889    0.000      121.847 1264.901 1244.594   20.308
614.00  1682.180  273.702  273.702    0.000      560.394  831.978  831.978    0.000      233.539 1450.195 1419.734   30.462
615.00  1651.390  234.309  234.309    0.000      578.418  558.800  558.800    0.000      182.770 1247.820 1237.666   10.154
616.00  1701.863  252.112  252.112    0.000      554.982  707.556  707.556    0.000      172.314 1349.459 1349.459    0.000
617.00  1828.982  184.262  184.262    0.000      574.701  694.229  694.229    0.000      335.078 1349.862 1339.708   10.154
618.00  1776.377  246.179  246.179    0.000      587.667  662.196  662.196    0.000      294.463 1246.815 1246.815    0.000
619.00  1804.747  188.175  188.175    0.000      551.829  707.465  707.465    0.000      142.154 1350.365 1350.365    0.000
620.00  1683.166  248.151  248.151    0.000      469.813  862.012  862.012    0.000      172.616 1572.542 1572.542    0.000
621.00  1754.782  213.773  213.773    0.000      614.639  682.439  682.439    0.000      264.001 1378.011 1378.011    0.000
622.00  1627.580  330.084  330.084    0.000      582.144  651.649  651.649    0.000      264.001 1491.414 1491.414    0.000
623.00  1751.693  245.373  245.373    0.000      585.375  684.599  684.599    0.000      203.078 1571.031 1449.487  121.544
624.00  1753.526  257.139  257.139    0.000      585.859  648.812  648.812    0.000      192.924 1542.385 1440.846  101.539
625.00  1697.898  255.610  255.610    0.000      608.467  729.689  729.689    0.000      233.539 1470.302 1439.840   30.462
626.00  1599.667  279.609  279.609    0.000      545.438  718.355  718.355    0.000      253.847 1398.920 1388.767   10.154
627.00  1743.496  233.693  233.693    0.000      455.856  920.943  920.943    0.000      162.462 1725.154 1725.154    0.000
628.00  1662.551  199.907  199.907    0.000      640.206  581.608  581.608    0.000      406.155 1316.686 1316.686    0.000
629.00  1696.042  194.830  194.830    0.000      637.737  665.262  665.262    0.000      314.770 1329.756 1329.756    0.000
630.00  1675.117  191.015  191.015    0.000      560.659  631.153  631.153    0.000      274.155 1285.620 1285.620    0.000
631.00  1656.204  211.865  211.865    0.000      523.735  702.394  702.394    0.000      284.309 1485.980 1485.980    0.000
632.00  1830.034  198.232  198.232    0.000      598.095  756.362  756.362    0.000      314.770 1470.600 1470.600    0.000
633.00  1782.844  192.697  192.697    0.000      692.893  755.195  755.195    0.000      466.978 1530.013 1530.013    0.000
634.00  1753.533  189.827  189.827    0.000      740.888  653.969  653.969    0.000      446.771 1619.280 1619.280    0.000
635.00  1700.220  207.405  207.405    0.000      538.645  687.265  687.265    0.000      233.539 1469.289 1439.130   30.159
636.00  1718.702  233.218  233.218    0.000      563.149  720.588  720.588    0.000      132.000 1188.004 1188.004    0.000
637.00  1795.741  194.339  194.339    0.000      578.407  863.574  863.574    0.000      243.492 1600.991 1600.991    0.000
638.00  1831.665  163.620  163.620    0.000      672.408  579.793  579.793    0.000      385.847 1300.498 1300.498    0.000
639.00  1635.521  255.383  255.383    0.000      505.652  734.611  734.611    0.000      111.693 1470.197 1419.529   50.669
640.00  1687.339  206.633  206.633    0.000      325.804  861.851  861.851    0.000       30.462 1429.787 1429.787    0.000
641.00  1629.005  240.721  240.721    0.000      457.458  781.774  781.774    0.000       30.462 1429.686 1429.686    0.000
642.00  1677.594  277.773  277.773    0.000      402.245  752.425  752.425    0.000       81.231 1461.957 1461.957    0.000
643.00  1674.538  224.657  224.657    0.000      447.814  640.726  640.726    0.000       20.308 1481.461 1481.461    0.000
644.00  1760.940  245.288  245.288    0.000      558.710  800.456  800.456    0.000      243.693 1420.739 1420.739    0.000
645.00  1601.637  277.357  277.357    0.000      523.687  672.464  672.464    0.000      213.231 1389.674 1389.674    0.000
646.00  1744.148  270.666  270.666    0.000      517.979  816.540  816.540    0.000      111.693 1491.615 1491.615    0.000
647.00  1726.243  233.416  233.416    0.000      540.511  693.676  693.676    0.000       30.462 1641.410 1377.409  264.001
648.00  1601.076  306.266  306.266    0.000      471.336  865.913  865.913    0.000        0.000 1723.345 1408.574  314.770
649.00  1597.587  268.529  268.529    0.000      392.605  876.087  876.087    0.000       71.077 1025.542 1025.542    0.000
650.00  1780.178  229.788  229.788    0.000      641.065  713.683  713.683    0.000       10.154 1756.420 1461.957  294.463
651.00  1781.817  224.910  224.910    0.000      599.343  635.571  635.571    0.000       40.616 1705.852 1533.236  172.616
652.00  1889.089  182.787  182.787    0.000      652.760  883.797  883.797    0.000      142.154 2044.535 1974.062   70.472
653.00  1715.543  264.135  264.135    0.000      528.267  752.373  752.373    0.000       71.077 1614.265 1461.957  152.308
654.00  1711.470  259.817  259.817    0.000      545.177  624.353  624.353    0.000       60.923 1542.786 1471.708   71.077
655.00  1751.596  222.832  222.832    0.000      452.873  840.054  760.462   79.592        0.000 1855.042  789.086 1065.956
656.00  1651.013  235.809  235.809    0.000      566.102  622.559  622.559    0.000        0.000 1633.769  994.075  639.694
657.00  1609.875  304.891  304.891    0.000      249.541 1006.498  715.620  290.878        0.000 1684.939  710.167  974.772
658.00  1658.100  272.066  272.066    0.000      351.534  954.700  780.906  173.794       50.769 1705.751  852.825  852.926
659.00  1728.742  277.366  277.366    0.000      614.135  692.110  663.750   28.361        0.000 1694.791 1359.713  335.078
660.00  1724.824  248.075  248.075    0.000      598.660  838.722  838.722    0.000       10.154 1853.133 1436.824  416.309
661.00  1838.973  215.967  215.967    0.000      732.499  684.295  684.295    0.000      182.770 1724.952 1552.336  172.616
662.00  1818.926  245.418  245.418    0.000      542.057  791.498  791.498    0.000      101.539 1562.791 1390.175  172.616
663.00  1748.862  285.849  285.849    0.000      555.808  713.836  713.836    0.000        0.000 1632.461 1429.484  202.977
664.00  1924.339  243.873  243.873    0.000      586.712  853.666  853.666    0.000        0.000 1410.382 1044.842  365.540
665.00  1826.742  329.997  329.997    0.000      427.876  908.753  908.753    0.000        0.000  872.730  862.576   10.154
666.00  1877.841  277.824  277.824    0.000      606.865  719.357  719.357    0.000      304.616 1216.857 1216.857    0.000
667.00  1791.882  228.009  228.009    0.000      528.568  801.286  801.286    0.000      142.154 1411.389 1411.389    0.000
668.00  1744.815  195.298  195.298    0.000      523.732  847.675  847.675    0.000       60.923 1797.237 1167.696  629.541
669.00  1784.334  269.330  269.330    0.000      461.476  942.587  762.653  179.935       50.568 1391.082  913.849  477.232
670.00  1795.451  274.755  274.755    0.000      333.936 1000.540  910.926   89.615        0.000 1218.466  984.926  233.539
671.00  1811.774  216.884  216.884    0.000      286.598 1025.112  783.306  241.806       20.308 1720.328  950.242  770.086
672.00  1707.558  239.469  239.469    0.000      230.091  951.121  842.995  108.127        0.000  995.080  619.387  375.694
673.00  1877.162  245.873  219.814   26.059      469.780 1115.895  798.179  317.716       71.077 1624.520 1157.542  466.978
674.00  1853.233  229.770  194.600   35.170      554.732  886.241  654.250  231.991       10.154 1901.588 1353.480  548.109
675.00  1838.552  204.826  204.826    0.000      360.523  902.222  724.624  177.599        0.000 1286.626  941.394  345.232
676.00  1801.397  171.899  162.599    9.300      309.684 1055.137  777.401  277.735        0.000 1410.482  791.196  619.286
677.00  1870.524  201.644  201.644    0.000      414.005 1094.317  860.345  233.972        0.000 1671.668 1082.743  588.925
678.00  1831.114  186.008  182.415    3.593      347.599  987.841  744.564  243.277        0.000 1380.324  903.092  477.232
679.00  1826.022  194.933  194.933    0.000      370.731  865.525  758.996  106.529        0.000  812.310  274.155  538.156
680.00  1740.054  222.169  222.169    0.000      205.318 1126.013  768.424  357.588        0.000 1410.786  730.476  680.310
681.00  1847.885  216.829  216.829    0.000      301.900 1021.393  682.784  338.609       50.769 1399.225  353.576 1045.649
682.00  1722.048  352.267  352.267    0.000      399.265  960.334  714.938  245.396        0.000 1581.893  820.352  761.541
683.00  1705.067  251.435  251.435    0.000      458.323  853.332  596.956  256.375        0.000 1106.068  821.759  284.309
684.00  1684.269  254.626  183.128   71.498      456.031  783.508  623.802  159.706        0.000 1215.649 1053.187  162.462
685.00  1736.568  297.970  255.837   42.132      334.717 1049.928  705.699  344.229        0.000 1714.799  932.951  781.849
686.00  1667.058  319.894  245.926   73.968      342.283  856.108  652.866  203.242        0.000 1081.640  837.947  243.693
687.00  1544.319  452.139  364.319   87.820      328.923  971.288  834.497  136.792        0.000 1297.284 1023.129  274.155
688.00  1697.803  440.113  356.184   83.929      398.352 1144.195  952.411  191.784       91.385 1327.438 1185.284  142.154
689.00  1891.548  264.504  264.504    0.000      361.045 1002.752  808.717  194.034        0.000 1594.159 1076.311  517.848
690.00  1700.046  348.291  265.374   82.917      378.296 1013.911  810.496  203.415       40.616 1643.923 1156.537  487.386
691.00  1724.106  372.035  283.901   88.134      389.320 1145.459  932.707  212.753        0.000 1630.853 1305.929  324.924
692.00  1720.379  309.055  300.601    8.455      174.620 1211.487  943.958  267.528        0.000 1430.589  862.879  567.710
693.00  1582.533  414.558  347.428   67.130      240.853 1240.087  926.382  313.705        0.000  964.619  446.771  517.848
694.00  1680.967  460.226  390.249   69.977      280.801 1144.068  893.791  250.277        0.000 1563.294 1136.831  426.463
695.00  1820.305  417.306  314.783  102.523      357.110 1233.700  909.234  324.467       40.616 1877.361 1227.513  649.848
696.00  1835.019  308.462  261.496   46.966      244.831 1176.888  853.497  323.391        0.000 1269.235  680.310  588.925
697.00  1665.892  362.178  322.019   40.160      184.523 1027.477  670.541  356.936        0.000 1248.927  690.464  558.463
698.00  1711.326  357.261  275.243   82.018      201.644 1149.176  790.294  358.882        0.000 1502.774  873.234  629.540
699.00  1760.749  353.956  280.039   73.917      219.666 1020.898  727.868  293.030        0.000 1482.164  954.465  527.699
700.00  1752.314  347.285  247.354   99.931      186.425 1075.559  737.558  338.000        0.000 1401.235  924.003  477.232
701.00  1673.848  371.697  282.958   88.739      285.214 1052.736  707.562  345.175        0.000 1633.266  922.596  710.671
702.00  1718.782  326.323  284.698   41.625      313.662 1032.546  730.820  301.726        0.000 1532.530  934.157  598.373
703.00  1641.689  466.160  371.588   94.572      184.436 1304.070  882.152  421.918        0.000 1541.576  790.188  751.387
704.00  1576.600  445.048  369.057   75.991      176.870 1231.294  897.315  333.978        0.000 1409.379  972.762  436.617
705.00  1546.219  499.139  391.839  107.300      220.275 1137.907  832.028  305.879        0.000 1471.307 1024.536  446.771
706.00  1659.449  455.271  376.462   78.809      244.788 1122.282  809.012  313.270        0.000 1582.696  831.308  751.387
707.00  1619.391  430.178  371.376   58.802      119.627 1258.457  884.400  374.057        0.000 1562.186  810.799  751.387
708.00  1523.663  440.155  351.710   88.445      231.950 1155.550  783.091  372.458        0.000 1580.084  869.313  710.772
709.00  1594.227  474.838  390.220   84.618      348.805 1114.493  854.139  260.354        0.000 1600.988 1113.602  487.386
710.00  1723.075  320.367  320.367    0.000      199.393 1150.863  799.242  351.621        0.000 1460.146  678.297  781.849
711.00  1689.784  446.386  401.723   44.663      302.291 1138.142  736.247  401.896        0.000 1741.332  980.294  761.038
712.00  1668.457  472.001  465.025    6.975      216.731 1243.559  836.772  406.787        0.000 1621.396  839.547  781.849
713.00  1581.215  513.495  413.032  100.463      280.931 1161.151  848.098  313.053        0.000 1641.805 1073.389  568.416
714.00  1576.130  486.529  384.532  101.997      302.335 1069.061  743.855  325.206        0.000 1490.403  860.863  629.541
715.00  1583.874  436.262  339.149   97.113      283.355 1131.113  813.647  317.466        0.000 1560.680 1073.294  487.386
716.00  1621.644  480.294  366.608  113.686      239.342 1173.080  836.809  336.271        0.000 1693.279 1033.277  660.002
717.00  1464.252  549.233  439.898  109.334      146.346 1209.266  882.854  326.412        0.000 1359.612  598.172  761.440
718.00  1568.814  546.955  404.639  142.316      199.741 1149.970  766.185  383.786        0.000 1470.704  851.318  619.387
719.00  1522.117  609.234  512.833   96.401      154.086 1211.401  801.027  410.375        0.000 1642.312  921.387  720.925
720.00  1555.301  546.182  473.900   72.282      254.864 1221.981  825.357  396.623        0.000 1491.008  912.438  578.570
721.00  1560.914  514.502  419.141   95.361      258.669 1242.742  846.119  396.624        0.000 1602.302 1023.531  578.771
722.00  1533.749  559.611  465.782   93.830      299.606 1090.475  870.287  220.188        0.000 1367.958 1023.129  344.829
723.00  1623.068  428.878  323.727  105.151      440.682 1058.912  757.271  301.641       40.616 1739.726 1120.743  618.984
724.00  1678.125  362.702  284.010   78.692      285.171 1144.854  894.577  250.277        0.000 1479.651 1032.880  446.771
725.00  1695.121  410.071  325.203   84.868      472.976 1032.762  880.621  152.140        0.000 1605.217 1371.879  233.338
726.00  1521.216  518.272  415.634  102.638      340.121 1178.092  953.621  224.471       10.154 1641.908 1073.291  568.617
727.00  1486.081  572.015  455.761  116.254      351.534 1092.027  856.664  235.363       10.154 1559.975 1153.920  406.054
728.00  1679.704  371.926  308.422   63.504      403.026 1062.159  836.307  225.852        0.000 1882.487 1293.562  588.925
729.00  1707.395  422.393  344.381   78.012      302.378 1099.591  744.731  354.860       20.308 1811.608 1243.092  568.517
730.00  1785.583  352.048  247.483  104.565      378.079 1064.195  775.612  288.584        0.000 1630.953  880.371  750.582
731.00  1603.278  475.165  356.425  118.740      231.906 1155.914  831.534  324.380        0.000 1427.870  991.556  436.315
732.00  1683.094  426.258  343.545   82.713      285.084 1127.903  791.805  336.098       40.616 1579.880 1123.056  456.824
733.00  1678.320  417.676  346.674   71.002      226.243 1156.666  826.493  330.173        0.000 1739.730 1181.368  558.363
734.00  1738.967  345.770  272.667   73.103      239.472 1090.003  787.798  302.204        0.000 1740.735 1222.887  517.848
735.00  1646.620  405.925  309.217   96.708      275.442 1157.708  817.719  339.990        0.000 1536.150 1201.072  335.078
736.00  1666.796  395.441  305.705   89.736      269.953 1106.248  724.799  381.448        0.000 1388.562 1033.176  355.386
737.00  1605.099  437.231  346.121   91.110      319.196 1120.501  725.258  395.243        0.000 1732.383 1041.920  690.464
738.00  1677.309  423.912  309.471  114.441      338.305 1038.509  710.586  327.923        0.000 1700.321 1081.439  618.883
739.00  1622.745  433.051  341.369   91.682       75.833 1262.025  888.099  373.926        0.000 1501.666  933.250  568.416
740.00  1583.576  403.985  284.348  119.637      209.166 1064.624  717.199  347.425        0.000 1349.661  730.375  619.286
741.00  1653.385  462.313  373.514   88.799      155.945 1242.861  840.269  402.592        0.000 1450.392  780.236  670.156
742.00  1604.991  450.326  365.947   84.380      268.224 1169.358  802.911  366.448        0.000 1542.081 1054.997  487.084
743.00  1627.204  406.315  302.317  103.998      226.373 1131.779  810.900  320.879        0.000 1582.090  901.881  680.209
744.00  1643.350  383.486  278.794  104.692      172.893 1231.502  766.178  465.323        0.000 1580.582 1043.433  537.149
745.00  1572.444  503.664  382.977  120.687      270.905 1108.664  728.292  380.372        0.000 1430.084  881.775  548.309
746.00  1658.977  368.467  252.333  116.134      322.566 1014.410  711.434  302.976        0.000 1369.161  983.314  385.848
747.00  1587.272  408.178  293.894  114.284      288.717  969.655  656.819  312.836        0.000 1559.162 1011.155  548.007
748.00  1606.284  437.494  321.445  116.048      321.402 1049.576  722.686  326.891        0.000 1700.822 1142.359  558.463
749.00  1632.934  317.668  241.479   76.189      339.905  919.391  596.870  322.521        0.000 1338.398  962.805  375.593
750.00  1798.199  332.186  262.581   69.604      355.124  948.544  703.234  245.310        0.000 1588.528 1080.834  507.694
751.00  1716.962  344.117  268.957   75.161      262.517  980.625  714.608  266.017        0.000 1496.742 1151.510  345.232
752.00  1725.490  300.621  228.918   71.703      277.431 1082.725  798.032  284.693        0.000 1520.058 1042.826  477.232
753.00  1690.376  353.557  280.325   73.232      345.870  952.833  800.954  151.880        0.000 1404.553 1191.322  213.231
754.00  1750.936  278.423  278.423    0.000      493.076  966.467  787.955  178.511        0.000 1657.890 1383.735  274.155
755.00  1711.266  321.645  321.645    0.000      477.346  896.723  725.517  171.207        0.000 1682.420 1184.880  497.540
756.00  1826.814  355.455  355.455    0.000      349.979  924.161  754.857  169.304        0.000 1517.149 1171.917  345.232
757.00  1745.006  325.438  255.485   69.953      305.966  978.495  693.672  284.823        0.000 1467.884 1153.114  314.770
758.00  1682.339  404.569  309.066   95.503      260.484  999.235  752.415  246.820        0.000 1378.208  961.898  416.309
759.00  1539.439  444.751  358.262   86.489      163.424 1209.067  859.566  349.501        0.000 1512.023  963.713  548.310
760.00  1571.162  471.513  373.358   98.154      239.168 1057.015  720.961  336.054        0.000 1522.578  771.191  751.387
761.00  1660.098  412.948  330.649   82.299      324.774  914.011  630.568  283.442        0.000 1600.091 1001.012  599.079
762.00  1632.213  425.153  348.953   76.201      366.710  919.786  597.135  322.651        0.000 1841.567 1201.974  639.594
763.00  1648.701  426.635  360.056   66.579      477.085  898.437  731.035  167.402       10.154 1784.267 1296.881  487.386
764.00  1649.240  326.863  326.863    0.000      540.122  765.409  750.191   15.219        0.000 1529.416 1021.722  507.694
765.00  1643.097  285.399  285.399    0.000      479.075  730.196  648.397   81.799        0.000 1763.651 1184.880  578.771
766.00  1723.696  305.423  305.423    0.000      279.638 1111.819  875.934  235.885        0.000 1661.407 1153.713  507.694
767.00  1707.567  351.098  351.098    0.000      574.407  710.287  702.677    7.609        0.000 1661.617 1164.077  497.540
768.00  1734.424  324.250  324.250    0.000      256.462  968.546  678.146  290.399        0.000 1394.397  825.881  568.516
769.00  1746.739  318.788  318.788    0.000      406.613  864.140  646.158  217.981        0.000 1782.659 1031.272  751.387
770.00  1622.415  340.464  340.464    0.000      420.190  926.612  797.256  129.356        0.000 1844.481 1011.863  832.618
771.00  1682.452  247.147  247.147    0.000      542.068  701.975  701.975    0.000      132.000 1619.189 1294.264  324.924
772.00  1738.081  382.113  382.113    0.000      547.427  896.139  896.139    0.000        0.000 1998.703 1379.317  619.387
773.00  1658.032  348.060  348.060    0.000      543.187  960.076  960.076    0.000      162.462 1561.284 1540.976   20.308
774.00  1622.139  424.488  424.488    0.000      551.405  789.606  789.606    0.000        0.000 1106.571  710.570  396.001
775.00  1662.232  363.715  363.715    0.000      415.907  904.162  771.001  133.161        0.000 1056.004  528.002  528.002
776.00  1584.410  398.421  398.421    0.000      577.950  731.628  731.628    0.000       50.769 1671.766 1631.150   40.615
777.00  1668.545  407.344  407.344    0.000      640.123  728.127  728.127    0.000        0.000 1702.126 1438.125  264.001
778.00  1615.029  352.977  352.977    0.000      473.455  900.759  900.759    0.000        0.000  964.014  720.321  243.693
779.00  1597.133  455.407  455.407    0.000      534.111  915.644  909.937    5.707        0.000 1188.004  954.465  233.539
780.00  1546.578  459.055  459.055    0.000      452.442  850.098  844.391    5.707        0.000 1056.004  720.925  335.078
781.00  1582.336  400.395  400.395    0.000      343.707  915.718  792.069  123.649        0.000 1208.312  649.848  558.463
782.00  1631.768  395.454  395.454    0.000      549.416  775.640  775.640    0.000        0.000 1681.119 1447.580  233.539
783.00  1830.164  274.309  274.309    0.000      650.021  851.472  851.472    0.000       30.462 1794.718 1520.563  274.155
784.00  1779.132  293.483  293.483    0.000      608.039  759.127  759.127    0.000        0.000 1701.026 1345.842  355.184
785.00  1784.936  322.134  322.134    0.000      503.415  875.431  820.264   55.167        0.000 1135.524  710.268  425.257
786.00  1700.495  283.330  283.330    0.000      615.391  798.078  798.078    0.000       10.154 1750.586 1075.305  675.281
787.00  1699.717  389.849  389.849    0.000      464.806  914.565  819.450   95.115       50.769 1790.901 1086.264  704.637
788.00  1694.271  371.236  371.236    0.000      478.727  823.108  804.346   18.762        0.000 1740.729 1425.959  314.770
789.00  1720.908  353.347  353.347    0.000      429.789  898.087  776.339  121.747        0.000 1863.689 1115.318  748.371
790.00  1601.294  495.657  422.724   72.933      340.468  999.441  839.648  159.793        0.000 1147.388  588.925  558.463
791.00  1568.837  477.555  477.555    0.000      374.101  959.908  819.138  140.770        0.000 1086.364  375.593  710.772
792.00  1560.523  520.606  520.606    0.000      312.922  942.606  794.226  148.379        0.000 1156.837  527.699  629.138
793.00  1619.455  429.083  429.083    0.000      408.603 1062.806  910.710  152.097        0.000 1780.142  957.678  822.464
794.00  1609.626  353.824  353.824    0.000      470.770  866.181  771.066   95.115        0.000 1719.322 1171.013  548.309
795.00  1545.013  443.108  443.108    0.000      554.906  856.411  807.430   48.981       20.308 1429.786 1094.708  335.078
796.00  1576.575  441.642  441.642    0.000      485.988  868.293  868.293    0.000        0.000 1812.614 1426.767  385.847
797.00  1545.930  356.509  356.509    0.000      355.208  761.666  761.666    0.000        0.000 1682.117 1387.655  294.463
798.00  1496.036  427.888  427.888    0.000      461.085  786.633  786.633    0.000        0.000 1557.565 1364.641  192.924
799.00  1619.857  441.881  441.881    0.000      340.207  837.819  837.819    0.000        0.000 1679.913 1517.451  162.462
800.00  1495.783  479.623  479.623    0.000      404.450  770.400  770.400    0.000        0.000 1590.632 1346.939  243.693
801.00  1534.243  373.677  373.677    0.000      442.975  748.305  740.696    7.609        0.000 1560.573 1327.034  233.539
802.00  1423.853  510.487  510.487    0.000      323.391  800.444  743.375   57.069        0.000 1662.213 1357.596  304.616
803.00  1643.607  378.031  378.031    0.000      427.843  784.601  765.578   19.023        0.000 1689.867 1375.097  314.770
804.00  1615.666  341.006  341.006    0.000      279.594  813.616  705.185  108.431        0.000 1506.695 1090.386  416.309
805.00  1730.869  384.065  384.065    0.000      431.126  844.440  783.566   60.874        0.000 1505.891 1221.582  284.309
806.00  1520.578  406.211  406.211    0.000      272.029  825.480  812.164   13.316        0.000 1530.011 1286.318  243.693
807.00  1531.853  379.870  379.870    0.000      422.136  773.599  764.087    9.511        0.000 1540.266 1276.265  264.001
808.00  1627.633  407.825  407.825    0.000      310.031  842.879  793.419   49.460        0.000 1548.919 1234.149  314.770
809.00  1643.905  341.261  341.261    0.000      469.434  804.967  804.967    0.000        0.000 1487.192 1233.345  253.847
810.00  1668.102  378.609  378.609    0.000      498.141  765.904  765.904    0.000       30.462 1752.187 1478.032  274.155
811.00  1584.424  444.629  444.629    0.000      361.004  911.159  911.159    0.000       40.616 1730.871 1527.794  203.078
812.00  1535.861  491.369  491.369    0.000      268.007  923.774  923.774    0.000        0.000 1761.950 1447.179  314.770
813.00  1498.479  616.886  616.886    0.000      327.195  936.080  901.969   34.111        0.000 1631.550 1316.779  314.770
814.00  1417.919  625.718  625.718    0.000      253.006  980.056  862.113  117.943        0.000 1386.959  980.803  406.155
815.00  1409.985  527.770  527.770    0.000      161.695 1086.588  877.335  209.253        0.000 1556.962  896.959  660.002
816.00  1494.096  511.323  482.241   29.083      142.237 1093.461  868.990  224.471        0.000 1577.972  826.585  751.387
817.00  1519.915  476.119  475.696    0.423      283.442  881.872  777.507  104.365        0.000 1537.559 1040.019  497.540
818.00  1530.318  511.855  501.921    9.934      127.454 1110.263  864.954  245.309        0.000 1216.652  922.189  294.463
819.00  1446.950  554.536  545.236    9.300       60.874 1137.947  862.114  275.833        0.000 1325.734  797.732  528.002
820.00  1542.144  498.641  498.641    0.000      180.414 1131.888  935.951  195.937        0.000 1681.623 1163.775  517.848
821.00  1615.109  490.566  490.566    0.000       20.925 1189.782  961.854  227.928        0.000 1581.592  870.820  710.772
822.00  1435.269  571.402  571.402    0.000      146.390 1047.167  879.765  167.402        0.000 1478.646 1092.799  385.847
823.00  1617.589  480.601  480.601    0.000      197.839 1000.896  835.396  165.500        0.000 1427.976  981.205  446.771
824.00  1520.620  491.665  491.665    0.000      237.700 1038.538  905.377  133.161        0.000 1228.015  852.322  375.694
825.00  1284.133  634.162  634.162    0.000      317.379  890.975  818.687   72.287        0.000 1289.140  862.677  426.463
826.00  1363.584  647.793  647.793    0.000      235.667  999.927  865.038  134.889        0.000 1289.543  873.234  416.309
827.00  1303.225  667.865  644.855   23.010      106.137 1141.074  911.071  230.004        0.000 1460.143  962.603  497.540
828.00  1318.772  663.115  663.115    0.000      364.284  842.894  816.262   26.632        0.000 1370.170  852.322  517.848
829.00  1302.194  606.610  606.610    0.000      166.924 1131.701  943.504  188.197        0.000 1418.925  738.918  680.008
830.00  1366.245  608.679  608.679    0.000      362.252 1007.787 1007.787    0.000        0.000 1318.193  861.268  456.924
831.00  1298.675  641.829  641.829    0.000      296.237 1006.488 1006.488    0.000        0.000 1550.924 1266.615  284.309
832.00  1438.289  528.264  528.264    0.000      370.296  927.980  927.980    0.000        0.000 1510.813 1003.119  507.694
833.00  1362.013  573.979  573.979    0.000      366.057  936.557  910.403   26.154       10.154 1681.722 1102.951  578.771
834.00  1442.407  530.850  530.850    0.000      174.750 1096.861  859.291  237.570        0.000 1601.493 1235.953  365.540
835.00  1500.485  535.997  452.563   83.434      146.173 1197.162  931.666  265.496        0.000 1783.458 1326.534  456.925
836.00  1362.938  495.564  428.379   67.185       53.264 1022.427  801.804  220.623        0.000 1378.414  880.874  497.540
837.00  1513.795  462.680  452.534   10.146       85.169 1136.764  754.446  382.318        0.000 1268.329  476.327  792.003
838.00  1373.257  555.383  519.281   36.103      132.769 1117.441  804.255  313.186        0.000 1359.713  679.504  680.209
839.00  1385.309  570.079  558.454   11.625      138.650 1025.446  854.282  171.163        0.000 1207.808  781.345  426.463
840.00  1707.980  427.572  398.844   28.728      222.525 1045.067  740.058  305.009        0.000 1610.945 1123.558  487.386
841.00  1378.500  546.427  473.705   72.722      165.456  936.698  680.018  256.680        0.000 1489.202  859.661  629.541
842.00  1514.913  473.766  403.184   70.582      324.902  886.703  666.037  220.666        0.000 1470.297 1104.757  365.540
843.00  1474.138  443.203  360.828   82.375      233.765  896.279  726.975  169.304       10.154 1358.810 1074.502  284.309
844.00  1470.805  503.516  424.691   78.826      253.006  957.863  847.530  110.333       20.308 1398.917 1094.301  304.616
845.00  1377.470  478.194  397.043   81.150      283.181  889.442  763.977  125.465       20.308 1127.081  467.079  660.002
846.00  1306.170  577.435  495.792   81.642      228.276  974.765  839.788  134.977       71.077 1044.641  740.025  304.616
847.00  1421.369  484.563  402.368   82.196      199.741  987.175  829.284  157.891        0.000  902.385  425.153  477.232
848.00  1337.047  590.769  518.960   71.809      176.131  882.822  776.337  106.485        0.000  923.802  669.955  253.847
849.00  1354.645  540.726  454.952   85.773      190.012  952.822  806.345  146.477        0.000 1024.837  730.375  294.463
850.00  1468.790  519.406  453.925   65.481      157.891 1138.370  944.335  194.034        0.000 1297.282  850.511  446.771
851.00  1400.615  514.440  470.744   43.696      154.086 1083.247  921.768  161.479        0.000 1075.203  841.663  233.539
852.00  1296.000  604.513  531.579   72.935       64.417 1185.411  925.100  260.310        0.000 1177.649  801.956  375.694
853.00  1455.831  505.803  464.375   41.427      138.824 1048.887  853.168  195.719        0.000 1226.408  871.022  355.386
854.00  1264.475  650.765  555.006   95.760       38.046 1211.291  886.085  325.206        0.000 1054.191  566.805  487.386
855.00  1362.688  624.684  536.098   88.587       30.437 1178.975  842.399  336.576        0.000 1065.252  516.942  548.310
856.00  1421.318  590.356  500.281   90.074       98.832 1269.206  917.759  351.447        0.000 1441.348  832.115  609.233
857.00  1374.889  684.032  600.722   83.310       85.430 1253.919  920.593  333.326        0.000  995.080  294.463  700.618
858.00  1418.124  652.159  577.138   75.021      152.053 1174.002  905.995  268.007        0.000 1531.827  942.902  588.925
859.00  1369.531  616.505  524.402   92.104      140.640 1158.348  933.497  224.852        0.000 1441.348  984.423  456.925
860.00  1395.095  614.318  590.011   24.307      171.207  994.665  848.188  146.477        0.000 1379.115 1084.653  294.463
861.00  1551.404  474.423  457.091   17.332      226.199  910.086  856.822   53.264        0.000  993.972  872.125  121.847
862.00  1555.304  456.938  446.158   10.780      191.915 1162.655  940.261  222.395        0.000 1085.961  761.037  324.924
863.00  1520.224  403.068  403.068    0.000      301.987  950.527  749.145  201.383        0.000 1086.264  923.802  162.462
864.00  1564.966  416.910  416.910    0.000      131.259 1035.737  835.996  199.741        0.000 1325.832  879.061  446.771
865.00  1577.325  339.150  339.150    0.000      133.117 1084.076  777.980  306.096        0.000 1266.922  647.535  619.387
866.00  1538.072  396.222  396.222    0.000      188.327  957.092  660.334  296.758        0.000 1348.253  678.097  670.156
867.00  1500.258  446.548  411.461   35.087      133.074 1119.271  792.293  326.978        0.000 1622.104 1033.179  588.925
868.00  1578.894  406.048  406.048    0.000      418.505  746.384  668.608   77.777        0.000 1610.848  798.537  812.310
869.00  1498.645  471.421  471.421    0.000      429.354  853.031  822.594   30.437       91.385 1470.904  973.364  497.540
870.00  1515.878  406.678  406.678    0.000      127.323 1061.642  751.568  310.074        0.000 1491.213  729.672  761.541
871.00  1627.069  428.011  428.011    0.000      144.575 1061.413  776.068  285.345        0.000 1105.466  425.156  680.310
872.00  1434.348  552.876  552.876    0.000      167.402  985.122  844.395  140.727        0.000 1045.850  700.618  345.232
873.00  1408.080  528.957  465.932   63.026      224.254  920.443  832.937   87.506        0.000 1014.382  872.228  142.154
874.00  1408.478  643.917  593.867   50.050      165.239  946.509  805.826  140.683        0.000  984.725  873.032  111.693
875.00  1393.979  573.677  513.273   60.405      112.192  949.667  824.333  125.334        0.000 1106.170  811.707  294.462
876.00  1319.875  572.245  501.104   71.141      123.649  989.434  843.478  145.955        0.000  832.417  619.185  213.232
877.00  1362.133  572.429  561.015   11.414       38.046 1014.068  821.936  192.132        0.000  984.422  649.344  335.078
878.00  1213.683  592.817  538.340   54.477       24.730  963.324  788.313  175.011        0.000  690.263  405.954  284.309
879.00  1347.443  587.072  536.809   50.263        7.609 1089.558  815.888  273.670        0.000  893.239  659.700  233.539
880.00  1349.778  657.160  540.958  116.202       47.557 1109.308  862.575  246.733        0.000  964.115  537.753  426.362
881.00  1415.698  539.474  449.828   89.645       30.437 1040.706  804.952  235.754        0.000 1195.842  789.687  406.155
882.00  1423.720  575.332  512.912   62.420      169.304  970.751  765.390  205.361        0.000  994.879  822.263  172.616
883.00  1446.405  422.671  344.994   77.678      258.625  916.455  739.672  176.783        0.000 1298.387 1105.463  192.924
884.00  1480.479  442.187  374.791   67.397      151.923 1012.840  700.570  312.270        0.000 1408.668 1043.129  365.540
885.00  1380.199  516.039  461.126   54.913       43.753 1079.028  770.899  308.129        0.000 1003.122  637.582  365.540
886.00  1541.275  444.813  358.073   86.740      127.367 1075.217  826.843  248.375        0.000 1599.787 1274.863  324.924
887.00  1381.883  510.061  467.294   42.767      127.454  985.980  769.640  216.340        0.000 1387.361 1163.976  223.385
888.00  1441.945  492.709  472.518   20.191      140.770 1002.247  829.138  173.109        0.000 1263.605 1121.451  142.154
889.00  1455.142  495.310  431.494   63.817      315.347  982.092  807.385  174.707        0.000 1418.325  981.708  436.617
890.00  1401.015  488.927  418.701   70.227      260.010  934.907  790.637  144.270        0.000 1528.505 1305.119  223.385
891.00  1557.127  339.114  325.884   13.230      279.551  937.464  736.037  201.426        0.000 1505.381 1312.458  192.924
892.00  1563.956  284.458  284.458    0.000      275.833  974.864  756.099  218.764        0.000 1606.512 1271.434  335.078
893.00  1535.245  387.009  387.009    0.000      287.280 1164.744  965.307  199.437        0.000 1641.305 1133.611  507.694
894.00  1615.460  314.113  314.113    0.000      181.927 1129.308  921.958  207.350        0.000 1658.601 1008.753  649.848
895.00  1438.705  469.267  469.267    0.000      123.301 1085.540  817.316  268.224        0.000 1440.339  678.798  761.541
896.00  1473.039  371.017  371.017    0.000      106.529 1189.881 1001.554  188.327        0.000 1467.788  960.094  507.694
897.00  1566.194  416.574  416.574    0.000      235.885 1163.475  961.875  201.600        0.000 1730.266 1181.957  548.309
898.00  1604.319  387.880  387.880    0.000      362.819  991.030  867.381  123.649        0.000 1702.325  940.784  761.541
899.00  1633.285  426.024  426.024    0.000      349.460 1038.363  891.886  146.477        0.000 1863.678 1264.599  599.079
900.00  1689.691  272.723  272.723    0.000      553.525  753.551  753.551    0.000        0.000 1667.948 1505.486  162.462
901.00  1690.618  269.299  269.299    0.000      612.105  789.964  788.062    1.902        0.000 1890.331 1484.176  406.155
902.00  1569.536  348.833  348.833    0.000      539.905  815.768  815.768    0.000        0.000 1659.905 1060.826  599.079
903.00  1659.265  306.999  306.999    0.000      534.328  810.799  810.799    0.000        0.000 1707.762 1392.992  314.770
904.00  1562.148  449.292  449.292    0.000      246.299 1115.900  821.218  294.682        0.000 1418.326  697.401  720.926
905.00  1652.128  361.523  361.523    0.000      256.810  976.494  883.456   93.039        0.000 1592.849 1075.001  517.848
906.00  1674.240  375.129  375.129    0.000      355.588 1004.379  908.275   96.104        0.000 1500.355  972.354  528.002
907.00  1522.276  389.005  389.005    0.000      328.315  977.853  812.397  165.456        0.000 1520.666 1134.919  385.747
908.00  1563.903  381.921  381.921    0.000      361.132  848.675  793.509   55.167        0.000 1498.954 1072.491  426.463
909.00  1446.047  480.726  480.726    0.000      461.954  809.741  737.541   72.200        0.000 1571.435 1205.896  365.540
910.00  1558.043  375.912  375.912    0.000      339.991  856.740  681.816  174.924        0.000 1347.548  982.009  365.540
911.00  1653.931  342.095  335.965    6.130      288.758 1114.246  849.827  264.419        0.000 1743.746 1063.436  680.310
912.00  1446.151  434.322  434.322    0.000      237.440  949.953  696.947  253.006        0.000 1541.576  962.805  578.771
913.00  1635.841  383.967  383.967    0.000      286.382 1083.625  863.437  220.188        0.000 1642.812 1246.811  396.001
914.00  1697.927  348.032  347.187    0.845      223.819 1103.166  836.888  266.278        0.000 1611.343 1093.495  517.848
915.00  1623.559  354.111  354.111    0.000      144.575 1175.190  888.508  286.682        0.000 1278.079  719.716  558.363
916.00  1510.705  447.840  400.535   47.305      172.677 1085.009  786.348  298.661        0.000 1651.858 1164.472  487.386
917.00  1463.179  390.882  390.882    0.000      347.512  869.672  702.270  167.402        0.000 1420.839  811.606  609.233
918.00  1603.330  415.687  415.687    0.000      203.546  992.192  822.887  169.305        0.000 1601.894  931.738  670.156
919.00  1551.561  431.440  431.440    0.000      146.216 1084.019  781.554  302.465        0.000 1450.594  658.591  792.003
920.00  1403.236  467.022  467.022    0.000      222.264  905.724  829.632   76.092        0.000 1400.127  933.048  467.078
921.00  1579.875  434.275  434.275    0.000      155.901 1069.508  755.629  313.879        0.000 1426.972  807.585  619.387
922.00  1510.735  462.565  462.565    0.000      319.542  933.069  731.426  201.644        0.000 1607.430  977.889  629.541
923.00  1628.582  409.846  409.846    0.000      205.405  951.099  706.138  244.961        0.000 1558.269  999.805  558.463
924.00  1552.411  423.569  423.569    0.000      247.299  964.140  779.791  184.349        0.000 1609.939 1112.399  497.540
925.00  1554.264  424.089  424.089    0.000      303.846  869.211  686.591  182.621        0.000 1447.783 1011.367  436.416
926.00  1628.316  427.652  427.652    0.000      203.415  980.446  721.734  258.712        0.000 1377.408  961.099  416.309
927.00  1574.127  407.696  407.696    0.000      247.255  993.289  761.296  231.993        0.000 1338.400  861.168  477.232
928.00  1623.287  374.323  374.323    0.000      213.014  969.300  803.800  165.500        0.000 1135.224  698.607  436.617
929.00  1765.422  336.238  336.238    0.000      167.054 1016.288  786.110  230.178        0.000 1207.707  456.421  751.286
930.00  1792.828  336.634  336.634    0.000      190.230  977.595  833.020  144.575        0.000 1145.478  658.393  487.084
931.00  1689.252  429.391  429.391    0.000      205.361  912.917  779.757  133.161        0.000 1387.763  829.501  558.262
932.00  1504.578  537.710  460.459   77.251      146.303 1036.664  890.187  146.477        0.000 1116.323  842.169  274.155
933.00  1535.998  443.044  422.545   20.499      174.707  918.530  713.082  205.448        0.000  924.003  588.925  335.078
934.00  1506.922  535.621  535.621    0.000      178.816  963.938  710.932  253.006        0.000 1397.717  626.424  771.293
935.00  1535.381  492.473  492.473    0.000       93.213 1072.603  893.787  178.816        0.000 1013.675  668.443  345.232
936.00  1510.299  460.883  451.583    9.300      111.888 1099.246  772.051  327.195        0.000 1450.594  942.900  507.694
937.00  1465.290  539.343  539.343    0.000       64.678 1119.996  869.067  250.929        0.000 1157.139  720.522  436.617
938.00  1456.152  568.102  568.102    0.000      359.230  871.287  799.000   72.287        0.000 1186.194  800.347  385.847
939.00  1615.603  452.465  452.465    0.000      197.666 1044.977  847.660  197.318        0.000 1267.824  668.746  599.079
940.00  1429.772  544.736  544.736    0.000      262.387  960.252  764.403  195.850        0.000 1145.275  637.682  507.593
941.00  1403.202  547.170  547.170    0.000      223.732  997.365  856.769  140.596        0.000 1287.130  576.358  710.772
942.00  1561.915  478.495  478.495    0.000      310.031 1020.310  909.977  110.333        0.000 1470.905  993.673  477.232
943.00  1515.054  534.063  534.063    0.000      323.304  883.440  817.078   66.363        0.000 1529.617  950.846  578.771
944.00  1466.553  526.928  526.928    0.000      361.263  843.206  805.160   38.046        0.000 1248.121  679.504  568.617
945.00  1429.980  630.760  630.760    0.000      201.644 1006.282  816.226  190.056        0.000 1600.687  961.094  639.594
946.00  1405.237  675.311  675.311    0.000      138.824  995.438  871.789  123.649        0.000 1075.807  507.190  568.617
947.00  1403.725  640.752  640.752    0.000      184.436 1071.893  934.928  136.965        0.000 1307.939  678.399  629.540
948.00  1488.167  527.741  527.741    0.000       98.746 1146.101  867.115  278.985        0.000 1571.232  850.507  720.724
949.00  1516.542  597.070  597.070    0.000       81.538 1157.367  963.898  193.469        0.000 1601.096 1062.940  538.156
950.00  1529.976  569.299  566.763    2.536      114.007 1175.261  901.591  273.670        0.000 1267.224  800.146  467.078
951.00  1610.120  463.463  463.463    0.000       70.385 1107.464  871.840  235.624        0.000 1389.167  962.704  426.463
952.00  1654.049  454.702  454.702    0.000      176.609 1203.317  978.846  224.471        0.000 1804.978 1144.976  660.002
953.00  1576.789  486.924  486.924    0.000      268.180 1011.416  979.077   32.339        0.000 1712.075 1204.381  507.694
954.00  1684.253  418.752  418.752    0.000      306.226  967.387  948.364   19.023        0.000 1580.984 1124.059  456.925
955.00  1573.417  478.958  478.958    0.000      354.295  797.393  797.393    0.000        0.000 1501.666  973.664  528.002
956.00  1456.727  585.824  585.824    0.000      134.846 1036.198  874.850  161.348        0.000 1420.031  760.029  660.002
957.00  1500.900  543.832  543.832    0.000      264.376  881.822  811.437   70.385        0.000 1440.339  973.261  467.078
958.00  1469.278  601.351  601.351    0.000      268.224  889.229  847.378   41.851        0.000 1215.450  616.371  599.079
959.00  1568.370  563.174  563.174    0.000      121.747 1065.179  799.683  265.495        0.000 1440.541  790.692  649.848
960.00  1483.429  604.479  604.479    0.000      444.529  891.323  891.323    0.000        0.000 1591.942 1145.171  446.771
961.00  1430.078  581.854  581.854    0.000      199.525  933.455  775.825  157.630        0.000 1388.867  810.096  578.771
962.00  1567.666  494.755  494.755    0.000      288.280  933.694  874.723   58.971        0.000 1439.432 1043.431  396.001
963.00  1551.031  515.103  515.103    0.000      283.095  875.681  769.152  106.529        0.000 1409.576 1135.421  274.155
964.00  1535.734  485.825  485.825    0.000      195.850 1005.143  786.553  218.590        0.000 1185.591  779.436  406.155
965.00  1516.123  530.789  530.789    0.000      272.974  924.360  894.314   30.045        0.000 1519.557 1184.479  335.078
966.00  1576.975  582.476  582.476    0.000      334.674  872.185  792.854   79.331        0.000 1379.517  973.362  406.155
967.00  1459.406  545.849  545.849    0.000      138.824 1006.742  770.857  235.885        0.000  953.258  313.564  639.694
968.00  1523.393  568.852  568.852    0.000      213.057  890.418  841.219   49.199        0.000 1095.309  800.846  294.462
969.00  1615.898  450.464  450.464    0.000      319.499  864.134  719.734  144.401        0.000 1376.597  980.595  396.001
970.00  1644.834  402.843  402.843    0.000      280.718  955.208  814.438  140.770        0.000 1455.122 1109.890  345.232
971.00  1582.189  443.803  443.803    0.000      182.621  956.535  818.406  138.129        0.000 1216.150  830.303  385.847
972.00  1470.991  568.843  568.843    0.000      155.988 1083.509  952.250  131.259        0.000 1488.794 1031.869  456.925
973.00  1434.706  515.352  515.352    0.000      264.419  917.804  803.666  114.138        0.000 1476.936 1040.320  436.617
974.00  1466.470  569.604  569.604    0.000      188.284 1027.821  813.035  214.786        0.000 1308.036  881.573  426.463
975.00  1561.477  479.255  479.255    0.000      138.868 1023.671  797.515  226.156        0.000 1347.947  921.484  426.463
976.00  1556.882  425.559  425.559    0.000      150.064 1104.654  933.447  171.207        0.000 1743.748 1135.219  608.529
977.00  1516.851  495.872  495.872    0.000      188.327  906.674  859.117   47.557        0.000 1328.243 1084.550  243.693
978.00  1577.822  434.507  434.507    0.000      334.500  835.275  827.665    7.609        0.000 1508.706 1234.551  274.155
979.00  1545.004  479.828  479.828    0.000      317.510  868.276  849.383   18.893        0.000 1429.782 1094.704  335.078
980.00  1612.164  449.235  449.235    0.000      220.666  983.822  865.880  117.943        0.000 1418.728 1114.112  304.616
981.00  1752.440  405.915  405.915    0.000      427.234  971.719  884.256   87.462        0.000 1569.428  990.657  578.771
982.00  1600.085  409.700  409.700    0.000      233.417 1023.935  759.602  264.333        0.000 1307.131  850.206  456.924
983.00  1729.054  353.561  353.561    0.000      325.293  912.262  752.686  159.576        0.000 1599.985 1132.906  467.078
984.00  1743.671  289.081  289.081    0.000      309.770  950.869  709.321  241.548        0.000 1437.927 1031.771  406.155
985.00  1655.824  474.291  474.291    0.000      360.567  954.596  800.553  154.042        0.000 1538.966 1203.888  335.078
986.00  1743.648  314.635  314.635    0.000      334.674  834.731  832.829    1.902        0.000 1338.599 1216.752  121.846
987.00  1581.755  385.198  385.198    0.000      382.101  861.558  821.610   39.948        0.000 1406.664 1142.663  264.001
988.00  1685.146  380.328  380.328    0.000      266.235  970.160  765.407  204.753        0.000 1434.512 1180.665  253.847
989.00  1760.891  312.120  312.120    0.000      302.422 1036.914  818.150  218.764        0.000 1314.174  695.390  618.784
990.00  1605.375  502.317  497.245    5.073      251.103  983.219  762.988  220.231        0.000 1275.971  971.354  304.616
991.00  1665.367  399.290  365.260   34.030      230.134 1032.415  783.431  248.984        0.000 1255.462 1021.922  233.539
992.00  1471.080  494.239  419.530   74.708      165.413 1003.582  743.229  260.354        0.000 1307.036  992.265  314.770
993.00  1663.146  432.748  432.748    0.000      249.157  973.091  744.946  228.145        0.000 1520.564 1053.485  467.078
994.00  1647.789  410.226  410.226    0.000      264.071  867.459  728.678  138.781        0.000 1380.021  902.788  477.232
995.00  1639.823  413.919  413.919    0.000      351.534  835.377  759.285   76.092        0.000 1541.677 1135.521  406.155
996.00  1425.811  521.001  507.473   13.528       89.408 1019.003  729.854  289.149        0.000 1177.850  446.771  731.079
997.00  1521.065  513.120  441.540   71.580      165.500  905.247  644.806  260.441        0.000 1369.968  872.427  497.540
998.00  1668.500  411.328  329.068   82.260      134.802 1179.220  825.915  353.306        0.000 1380.325  801.553  578.771
999.00  1677.582  415.476  327.031   88.445      290.922  934.427  653.191  281.236        0.000 1268.026  729.870  538.156
1000.00  1631.524  395.979  322.877   73.103      230.178  851.691  625.361  226.330        0.000 1420.938  953.860  467.078
1001.00  1606.015  410.772  328.725   82.047      150.281 1053.581  783.802  269.778        0.000 1389.469  891.929  497.540
1002.00  1790.751  330.807  266.467   64.340      230.178  988.222  690.517  297.704        0.000 1257.674  851.518  406.155
1003.00  1768.753  348.904  296.217   52.686      248.549 1052.558  767.344  285.214        0.000 1306.432 1052.586  253.847
1004.00  1491.349  485.438  404.826   80.612      146.390  944.935  753.151  191.784        0.000 1186.996  882.380  304.617
1005.00  1657.884  424.342  357.523   66.818      258.582  959.172  702.405  256.767        0.000 1469.094 1123.862  345.232
1006.00  1521.509  421.514  354.229   67.285      131.172 1202.052  831.104  370.948        0.000 1613.460 1095.612  517.848
1007.00  1443.738  537.146  457.818   79.329      230.048  963.026  702.843  260.182        0.000 1369.466  922.695  446.771
1008.00  1581.619  516.739  457.868   58.871      176.696 1038.511  683.520  354.991        0.000 1560.279 1001.816  558.464
1009.00  1684.006  467.873  394.445   73.428      210.764 1024.877  711.085  313.792        0.000 1590.939 1012.168  578.771
1010.00  1575.619  568.070  469.412   98.657       75.701 1209.948  854.229  355.719        0.000 1419.326  698.401  720.925
1011.00  1446.548  552.250  480.175   72.075      252.919  969.034  780.707  188.327        0.000 1539.570 1031.876  507.694
1012.00  1551.625  473.790  423.277   50.514      182.228 1064.660  758.782  305.879        0.000 1631.052 1123.358  507.694
1013.00  1433.517  528.551  439.995   88.556      233.983  943.004  653.941  289.062        0.000 1410.383  801.150  609.233
1014.00  1474.226  482.797  400.246   82.551      138.868 1118.130  799.587  318.542        0.000 1431.092  812.008  619.084
1015.00  1615.443  379.752  379.752    0.000      193.688 1008.225  755.393  252.832        0.000 1389.368  901.982  487.386
1016.00  1550.613  469.001  469.001    0.000      357.111  814.558  734.662   79.897        0.000 1269.235  852.926  416.309
1017.00  1524.069  413.258  413.258    0.000      176.914 1008.418  816.286  192.132        0.000 1106.773  761.541  345.232
1018.00  1507.585  475.408  475.408    0.000      197.839 1003.827  791.074  212.753        0.000 1045.850  832.618  213.231
1019.00  1617.023  504.230  504.230    0.000      207.176 1097.077  870.704  226.373        0.000 1076.311  619.387  456.925
1020.00  1533.765  472.703  472.703    0.000      140.770  940.182  693.318  246.864        0.000  883.186  436.415  446.771
1021.00  1630.723  457.726  457.726    0.000      252.660  928.938  731.143  197.795        0.000 1328.042  830.502  497.540
1022.00  1584.105  525.603  428.122   97.481      133.161 1149.272  827.707  321.565        0.000 1126.980  751.286  375.693
1023.00  1647.807  386.613  330.395   56.217      296.715  954.334  667.913  286.421        0.000 1470.803  984.122  486.681
1024.00  1516.530  573.628  510.083   63.545      100.822 1094.023  820.657  273.365        0.000 1258.478  760.938  497.540
1025.00  1478.801  559.679  507.785   51.894       70.342 1042.938  792.226  250.712        0.000  883.085  629.238  253.847
1026.00  1349.407  651.887  598.145   53.742      102.724 1164.429  842.082  322.347        0.000 1177.850  710.772  467.078
1027.00  1443.068  555.733  516.773   38.960       13.316 1149.664  805.652  344.011        0.000 1005.234  477.232  528.002
1028.00  1587.271  485.199  485.199    0.000      121.356 1032.462  749.020  283.442        0.000 1096.619  487.386  609.233
1029.00  1453.917  525.185  455.434   69.751      127.150  973.042  718.135  254.908        0.000 1106.571  791.801  314.770
1030.00  1465.091  554.969  482.682   72.288      136.705 1030.771  671.236  359.534        0.000 1318.898  506.588  812.310
1031.00  1501.032  510.410  426.486   83.924      178.207 1026.186  704.699  321.488        0.000 1268.028  547.102  720.925
1032.00  1581.093  523.410  501.216   22.194       76.092 1103.538  831.510  272.029        0.000  933.654  507.191  426.463
1033.00  1603.708  431.924  365.574   66.351       74.016 1125.359  815.719  309.640        0.000 1126.880  466.877  660.002
1034.00  1530.042  466.828  391.008   75.820       54.906  988.921  713.088  275.833        0.000  913.849  385.847  528.002
1035.00  1611.373  447.423  358.103   89.320       98.919 1110.578  808.504  302.074        0.000 1146.584  689.660  456.925
1036.00  1552.338  483.913  463.143   20.771      174.837 1024.457  798.561  225.895        0.000 1045.447  639.292  406.155
1037.00  1509.101  473.838  397.802   76.036      195.632  912.916  739.850  173.065        0.000 1126.879  700.416  426.463
1038.00  1599.607  558.021  479.704   78.317      284.520  920.854  749.778  171.076        0.000 1227.713  750.480  477.232
1039.00  1613.971  483.539  455.216   28.323      132.813  953.598  695.190  258.408        0.000 1157.442  690.363  467.078
1040.00  1608.180  502.542  450.140   52.403       24.730 1020.943  778.275  242.668        0.000  893.541  548.310  345.232
1041.00  1542.226  529.090  448.746   80.344      115.649  982.657  697.312  285.345        0.000  984.725  446.570  538.156
1042.00  1535.827  505.145  408.077   97.068       91.310 1032.453  747.456  284.997        0.000 1238.269  791.499  446.771
1043.00  1500.443  474.963  377.402   97.561      248.723  827.309  571.151  256.158        0.000 1156.133  709.363  446.771
1044.00  1481.813  539.460  470.009   69.451      151.792  949.566  659.166  290.399        0.000 1085.459  567.611  517.848
1045.00  1556.228  477.139  398.612   78.527      180.588  927.526  661.248  266.278        0.000 1157.442  761.440  396.001
1046.00  1695.571  398.736  398.736    0.000      197.795  923.033  696.660  226.373        0.000 1166.289  800.749  365.540
1047.00  1513.814  408.871  408.871    0.000      129.356 1046.660  761.706  284.953        0.000 1065.956  669.954  396.001
1048.00  1396.425  492.006  418.059   73.946      120.969 1018.881  763.973  254.908        0.000 1024.435  811.203  213.232
1049.00  1451.987  526.484  424.951  101.532      129.356 1018.623  739.029  279.594        0.000 1034.791  648.943  385.847
1050.00  1569.098  431.303  378.552   52.751      183.831  988.484  707.074  281.410        0.000 1269.235  751.387  517.848
