# Supplementary material for: N-Glycans modulate tilting of HIV-1 envelope glycoprotein
Source: Nat Commun. 2026 Apr 15;17:5206. doi: 10.1038/s41467-026-71874-2 (PMC13254402; doi:10.1038/s41467-026-71874-2)
Supplement: Supplementary file 8 — Source Data [file 41467_2026_71874_MOESM8_ESM.zip › source_data/1_Main_Text_Figures/4_Figure_5/3_Raw_data/FULL_MPER/FULL_MPER.B.4.txt]

#ASA ANALYSIS
#SIM_TIME  ASA1.4 TotOccl1.4 ShldMem1.4 ShldGly1.4   ASA7.2 TotOccl7.2 ShldMem7.2 ShldGly7.2   ASA18.6 TotOccl18.6 ShldMem18.6 ShldGly18.6

  0.00  1895.204  457.821  457.821    0.000      454.205 1577.152 1577.152    0.000        0.000 1866.798 1866.798    0.000
  1.00  1792.254  361.332  361.332    0.000      516.468 1076.983 1076.983    0.000        0.000 1857.656 1857.656    0.000
  2.00  1902.533  349.638  349.638    0.000      512.364  954.234  954.234    0.000        0.000 1439.734 1439.734    0.000
  3.00  1757.315  433.106  433.106    0.000      355.208 1099.726 1099.726    0.000        0.000 1475.327 1394.096   81.231
  4.00  1814.673  416.419  416.419    0.000      465.324 1004.998  991.682   13.316        0.000 1680.013 1558.167  121.846
  5.00  1851.049  399.215  399.215    0.000      453.910 1067.393 1067.393    0.000        0.000 1688.659 1668.351   20.308
  6.00  1833.604  392.692  392.692    0.000      391.264 1039.669 1039.669    0.000        0.000 1404.545 1404.545    0.000
  7.00  1854.100  332.031  332.031    0.000      514.698 1005.601 1005.601    0.000        0.000 1473.920 1382.535   91.385
  8.00  1863.365  385.501  385.501    0.000      435.363  993.752  993.752    0.000        0.000 1586.513 1464.667  121.847
  9.00  1738.431  393.793  393.793    0.000      410.548 1136.130 1136.130    0.000        0.000 1581.291 1581.291    0.000
 10.00  1824.851  326.593  326.593    0.000      359.273 1093.156 1093.156    0.000        0.000 1606.925 1606.925    0.000
 11.00  1985.035  263.521  263.521    0.000      484.303 1066.824 1066.824    0.000        0.000 1690.166 1690.166    0.000
 12.00  1921.479  384.083  384.083    0.000      482.444 1044.381 1044.381    0.000        0.000 1791.605 1791.605    0.000
 13.00  1760.925  380.629  380.629    0.000      427.669  927.998  927.998    0.000        0.000 1372.078 1138.639  233.439
 14.00  1868.129  347.128  347.128    0.000      577.124 1092.285 1092.285    0.000        0.000 2132.310 1980.002  152.308
 15.00  1681.768  467.192  467.192    0.000      426.712 1058.849 1058.849    0.000        0.000 1672.468 1672.468    0.000
 16.00  1794.610  413.974  413.974    0.000      530.393 1035.730 1035.730    0.000        0.000 1636.480 1565.403   71.077
 17.00  1811.614  383.155  383.155    0.000      505.918 1154.075 1154.075    0.000        0.000 1601.798 1571.337   30.462
 18.00  1779.092  490.626  490.626    0.000      414.005 1236.607 1236.607    0.000        0.000 1872.735 1872.735    0.000
 19.00  1873.042  401.745  401.745    0.000      505.484 1212.000 1212.000    0.000        0.000 1924.510 1924.510    0.000
 20.00  1916.546  384.915  384.915    0.000      575.092 1259.115 1259.115    0.000        0.000 2122.254 2030.869   91.385
 21.00  1858.888  404.555  404.555    0.000      525.545 1146.548 1146.548    0.000        0.000 1762.551 1661.012  101.539
 22.00  1773.144  444.858  444.858    0.000      438.778 1137.207 1137.207    0.000        0.000 1647.642 1607.026   40.615
 23.00  1686.263  414.348  414.348    0.000      530.393 1140.786 1140.786    0.000        0.000 1769.688 1657.995  111.693
 24.00  1513.476  449.939  449.939    0.000      280.455 1095.870  970.927  124.943        0.000 1482.962 1098.425  384.537
 25.00  1656.158  408.512  408.512    0.000      475.225 1063.539 1019.787   43.753        0.000 1515.240  865.593  649.647
 26.00  1678.488  446.463  446.463    0.000      349.240 1209.229 1089.384  119.845        0.000 1473.613  895.749  577.864
 27.00  1582.189  399.002  399.002    0.000      470.424  939.076  882.007   57.069        0.000 1311.861  875.244  436.617
 28.00  1756.755  447.758  447.758    0.000      555.895  991.212  955.068   36.144        0.000 1435.819 1019.510  416.309
 29.00  1684.208  458.489  446.555   11.933      482.694 1025.712  951.522   74.190        0.000 1518.357 1447.280   71.077
 30.00  1603.862  489.696  480.819    8.877      531.508  942.964  849.752   93.213        0.000 1374.795 1283.511   91.284
 31.00  1602.128  427.696  427.696    0.000      528.445 1032.672  977.506   55.167        0.000 1385.050 1161.664  223.385
 32.00  1531.133  495.827  495.827    0.000      575.003  919.825  885.584   34.241        0.000 1223.388 1050.772  172.616
 33.00  1591.739  474.241  474.241    0.000      486.595  909.925  843.344   66.580        0.000 1279.185 1147.184  132.000
 34.00  1627.126  446.985  420.987   25.998      477.817 1104.996  975.727  129.269        0.000 1590.234 1356.896  233.338
 35.00  1682.053  385.876  385.876    0.000      528.042 1040.963  980.220   60.743       20.308 1495.225 1374.185  121.040
 36.00  1654.373  381.621  381.621    0.000      544.862 1131.973 1069.197   62.776       30.462 1729.873 1577.766  152.107
 37.00  1713.884  352.079  352.079    0.000      595.581 1075.196 1075.196    0.000       10.154 1679.201 1679.201    0.000
 38.00  1548.812  424.702  424.702    0.000      556.888 1011.178 1011.178    0.000        0.000 1649.652 1649.652    0.000
 39.00  1609.283  383.969  383.969    0.000      629.423 1034.656 1034.656    0.000       81.231 1567.214 1567.214    0.000
 40.00  1582.185  467.630  467.630    0.000      721.987  921.606  921.606    0.000       60.923 1637.583 1637.583    0.000
 41.00  1624.928  423.461  423.461    0.000      690.560  960.590  960.590    0.000       71.077 1318.994 1318.994    0.000
 42.00  1613.003  372.510  372.510    0.000      556.623 1170.279 1170.279    0.000       40.616 1570.733 1570.733    0.000
 43.00  1657.496  360.652  360.652    0.000      594.587 1034.271 1034.271    0.000       40.616 1440.745 1440.745    0.000
 44.00  1668.560  417.412  417.412    0.000      651.828 1107.078 1107.078    0.000        0.000 1778.637 1778.637    0.000
 45.00  1757.598  424.772  424.772    0.000      602.933 1156.742 1156.742    0.000        0.000 1680.617 1680.617    0.000
 46.00  1728.275  368.181  368.181    0.000      485.560 1026.061 1026.061    0.000        0.000 1391.986 1381.833   10.154
 47.00  1725.605  310.291  310.291    0.000      500.641 1056.623 1056.623    0.000        0.000 1374.995 1374.995    0.000
 48.00  1646.480  375.754  375.754    0.000      582.524  978.158  978.158    0.000       10.154 1350.466 1350.466    0.000
 49.00  1766.186  389.620  389.620    0.000      583.132 1029.033 1029.033    0.000        0.000 1362.228 1362.228    0.000
 50.00  1715.443  351.917  351.917    0.000      591.259  943.602  943.602    0.000       10.154 1339.004 1339.004    0.000
 51.00  1836.634  330.879  330.879    0.000      813.694  982.289  982.289    0.000       50.769 1663.223 1663.223    0.000
 52.00  1886.952  287.862  287.862    0.000      579.676 1119.177 1119.177    0.000        0.000 1526.601 1506.293   20.308
 53.00  1614.855  377.212  377.212    0.000      496.187 1067.073 1067.073    0.000        0.000 1431.893 1431.893    0.000
 54.00  1590.581  376.093  376.093    0.000      573.972 1027.477 1027.477    0.000        0.000 1694.185 1694.185    0.000
 55.00  1637.296  438.754  438.754    0.000      537.649 1038.230 1038.230    0.000        0.000 1399.020 1399.020    0.000
 56.00  1767.120  396.174  396.174    0.000      599.171 1017.886 1017.886    0.000       10.154 1578.577 1578.577    0.000
 57.00  1694.442  336.138  336.138    0.000      603.920  973.790  973.790    0.000        0.000 1406.162 1406.162    0.000
 58.00  1755.104  387.359  387.359    0.000      514.484 1170.149 1170.149    0.000        0.000 1586.817 1586.817    0.000
 59.00  1651.823  358.255  358.255    0.000      542.796  994.064  994.064    0.000       30.462 1384.647 1384.647    0.000
 60.00  1734.868  335.229  335.229    0.000      562.071  984.424  984.424    0.000        0.000 1557.665 1547.511   10.154
 61.00  1619.042  391.562  391.562    0.000      517.938 1104.568 1104.568    0.000        0.000 1526.293 1505.985   20.308
 62.00  1710.600  391.542  391.542    0.000      523.686 1044.265 1044.265    0.000        0.000 1469.195 1408.272   60.923
 63.00  1730.732  402.396  402.396    0.000      643.792  953.383  953.383    0.000        0.000 1454.816 1393.892   60.923
 64.00  1730.524  361.337  361.337    0.000      688.925  952.517  952.517    0.000        0.000 1446.877 1355.492   91.385
 65.00  1699.967  371.576  371.576    0.000      389.918 1215.514 1166.054   49.460        0.000 1597.376 1536.452   60.923
 66.00  1722.240  326.957  326.957    0.000      592.899 1096.185 1067.650   28.534        0.000 1518.860 1275.167  243.693
 67.00  1639.457  397.867  397.867    0.000      461.987 1088.271 1082.564    5.707        0.000 1569.929 1387.462  182.468
 68.00  1749.929  404.893  404.893    0.000      662.726  923.596  923.596    0.000       20.308 1597.175 1515.944   81.231
 69.00  1678.156  463.229  463.229    0.000      610.420 1014.806 1011.001    3.805        0.000 1444.560 1383.637   60.923
 70.00  1660.810  378.528  378.528    0.000      376.600 1065.181 1019.526   45.655        0.000 1004.727  903.188  101.539
 71.00  1668.904  390.068  390.068    0.000      349.320 1158.657 1151.048    7.609        0.000 1326.534 1224.995  101.539
 72.00  1722.222  364.302  364.302    0.000      489.659 1068.851 1000.369   68.483        0.000 1356.289 1061.826  294.463
 73.00  1619.963  368.066  368.066    0.000      499.212 1020.309 1016.504    3.804        0.000 1129.593 1068.670   60.923
 74.00  1783.854  379.119  379.119    0.000      445.341 1033.310  968.632   64.678        0.000 1282.604 1170.911  111.693
 75.00  1636.256  396.491  396.491    0.000      494.194 1038.195  988.735   49.460        0.000 1366.142 1193.526  172.616
 76.00  1688.408  414.783  414.783    0.000      565.962 1044.643  979.965   64.678        0.000 1355.690 1051.275  304.415
 77.00  1684.350  375.106  375.106    0.000      481.917 1145.422 1067.428   77.994        0.000 1292.353 1170.506  121.847
 78.00  1621.824  461.320  461.320    0.000      595.234 1110.103 1110.103    0.000        0.000 1351.671 1097.824  253.847
 79.00  1634.437  351.314  351.314    0.000      532.841 1054.214 1008.558   45.655        0.000 1362.729  926.716  436.014
 80.00  1699.454  427.944  427.944    0.000      496.530 1027.486 1023.681    3.805        0.000 1425.462 1354.385   71.077
 81.00  1589.396  461.787  461.787    0.000      356.893 1104.228 1043.354   60.874        0.000 1268.029 1136.028  132.000
 82.00  1813.798  336.735  336.735    0.000      490.573  985.817  961.087   24.730        0.000 1012.673  982.211   30.462
 83.00  1705.542  371.961  371.961    0.000      463.112 1053.902 1042.488   11.414        0.000 1047.355  976.278   71.077
 84.00  1662.146  383.739  383.739    0.000      388.493 1110.777 1099.363   11.414        0.000  877.552  836.937   40.616
 85.00  1814.447  320.221  320.221    0.000      325.369 1095.522 1051.770   43.753        0.000  888.007  786.469  101.539
 86.00  1713.132  393.579  393.579    0.000      389.264 1134.822 1129.115    5.707        0.000 1069.269  937.268  132.000
 87.00  1747.634  346.846  346.846    0.000      363.632 1056.623 1056.623    0.000        0.000 1029.261  978.492   50.769
 88.00  1764.063  329.891  329.891    0.000      435.054  986.584  977.073    9.511        0.000 1169.503 1128.887   40.615
 89.00  1648.805  434.066  434.066    0.000      280.622 1095.610 1010.007   85.603        0.000 1094.701  881.671  213.030
 90.00  1661.486  438.846  438.846    0.000      445.813 1120.603 1025.488   95.115        0.000 1393.487 1088.871  304.616
 91.00  1687.824  369.398  369.398    0.000      285.769 1150.036 1091.065   58.971        0.000 1269.327 1147.481  121.847
 92.00  1701.663  429.882  429.882    0.000      341.103 1244.976 1165.079   79.896        0.000 1352.771 1200.564  152.208
 93.00  1626.502  423.632  423.632    0.000      416.456 1124.271 1091.932   32.339        0.000 1189.806 1078.113  111.693
 94.00  1589.212  374.368  374.368    0.000      403.842 1209.014 1197.600   11.414        0.000 1037.200  905.200  132.000
 95.00  1617.972  377.008  377.008    0.000      440.502 1104.693 1104.693    0.000        0.000  967.631  927.016   40.615
 96.00  1669.588  326.371  326.371    0.000      541.757 1024.149 1007.028   17.121        0.000 1096.817  934.354  162.462
 97.00  1594.372  362.921  362.921    0.000      378.158 1083.206 1069.890   13.316        0.000 1166.787 1095.709   71.077
 98.00  1612.927  457.375  457.375    0.000      543.527 1068.718 1045.890   22.828        0.000 1120.543 1069.774   50.769
 99.00  1604.981  459.786  459.786    0.000      557.718 1077.358 1077.358    0.000        0.000 1364.237 1303.314   60.923
100.00  1685.629  427.574  427.574    0.000      543.840 1073.126 1044.591   28.535        0.000 1252.044 1191.120   60.923
101.00  1547.075  475.419  475.419    0.000      443.102 1139.711 1107.372   32.339        0.000 1407.364  750.077  657.287
102.00  1591.349  427.861  427.861    0.000      261.387 1232.750 1232.750    0.000        0.000 1024.432 1024.432    0.000
103.00  1534.699  497.044  497.044    0.000      413.607 1137.459 1124.143   13.316        0.000 1124.864 1094.402   30.462
104.00  1485.719  450.031  450.031    0.000      454.247 1076.114 1076.114    0.000        0.000 1137.834 1087.065   50.770
105.00  1632.155  382.315  382.315    0.000      305.869 1258.341 1155.617  102.724        0.000 1312.059 1139.443  172.616
106.00  1685.290  349.983  349.983    0.000      344.568 1147.148 1114.809   32.339        0.000 1255.760 1123.861  131.900
107.00  1710.446  295.616  295.616    0.000      415.474 1179.953 1079.131  100.822        0.000 1456.823 1113.002  343.821
108.00  1604.712  349.633  349.633    0.000      292.600 1221.634 1126.519   95.115        0.000 1078.621  977.183  101.438
109.00  1561.022  455.793  455.793    0.000      253.734 1173.349 1125.792   47.557        0.000 1085.254 1034.484   50.769
110.00  1510.507  496.163  496.163    0.000      305.310 1178.446 1106.159   72.287        0.000 1106.870 1045.947   60.923
111.00  1510.297  421.297  421.297    0.000      238.215 1105.952 1062.199   43.753        0.000  823.468  610.841  212.627
112.00  1579.487  402.840  402.840    0.000      231.729 1199.327 1155.574   43.753        0.000 1047.154  986.231   60.923
113.00  1595.208  391.294  391.294    0.000      287.714 1153.030 1086.450   66.581        0.000 1220.274 1037.504  182.770
114.00  1409.036  467.754  467.754    0.000      143.531 1142.868 1093.409   49.460        0.000  865.690  673.169  192.521
115.00  1664.081  358.623  358.623    0.000      322.603 1088.823 1086.921    1.902        0.000  846.388  785.666   60.722
116.00  1583.367  364.675  364.675    0.000      313.913 1144.344 1079.665   64.678        0.000 1068.567  936.566  132.000
117.00  1535.611  380.121  380.121    0.000      180.195 1174.910 1119.743   55.167        0.000  772.596  661.307  111.289
118.00  1558.484  370.554  370.554    0.000      313.396 1094.888 1037.820   57.069        0.000 1007.345  926.114   81.231
119.00  1452.828  477.255  477.255    0.000      344.654 1048.536  991.467   57.069        0.000 1006.339  945.416   60.923
120.00  1408.390  485.052  485.052    0.000      324.421  975.598  962.282   13.316        0.000  692.573  652.260   40.313
121.00  1338.323  446.243  446.243    0.000      273.747  936.173  936.173    0.000        0.000  756.510  756.510    0.000
122.00  1549.400  421.932  421.932    0.000      363.985 1012.519  995.398   17.121        0.000 1075.504  994.272   81.231
123.00  1432.774  468.935  468.935    0.000      251.447 1033.747 1016.626   17.121        0.000  924.101  903.794   20.308
124.00  1488.053  392.086  392.086    0.000      262.293 1062.463 1011.100   51.362        0.000  906.510  876.048   30.462
125.00  1413.433  440.923  440.923    0.000      173.059 1129.336 1079.876   49.460        0.000  865.590  814.820   50.769
126.00  1567.451  332.569  332.569    0.000      305.615 1026.140  965.267   60.873        0.000 1096.819 1005.434   91.385
127.00  1446.158  403.581  403.581    0.000      236.873 1026.485  996.048   30.437        0.000 1048.866  927.019  121.847
128.00  1570.090  423.894  423.894    0.000      273.880 1009.543  952.474   57.069        0.000  915.457  864.687   50.769
129.00  1424.279  526.328  526.328    0.000      201.285 1072.405 1011.531   60.874        0.000  997.994  947.225   50.769
130.00  1363.784  595.478  595.478    0.000      269.996 1022.080  982.132   39.948        0.000  695.088  634.164   60.923
131.00  1412.114  600.233  600.233    0.000      324.601  960.505  960.505    0.000        0.000  864.284  843.976   20.308
132.00  1377.076  578.557  578.557    0.000      330.645 1116.797 1116.797    0.000        0.000  955.468  945.315   10.154
133.00  1300.069  619.014  619.014    0.000      364.151  979.104  979.104    0.000        0.000  845.284  804.669   40.615
134.00  1474.536  457.516  457.516    0.000      360.002  986.973  981.266    5.707        0.000 1104.558 1033.481   71.077
135.00  1447.689  463.535  463.535    0.000      199.172 1168.509 1134.268   34.241        0.000 1037.002  996.387   40.615
136.00  1435.702  458.271  458.271    0.000      301.980  949.147  905.394   43.753        0.000 1057.511  986.434   71.077
137.00  1447.961  463.013  463.013    0.000      291.907 1029.033 1017.620   11.414        0.000  864.886  834.424   30.462
138.00  1493.108  420.436  420.436    0.000      271.977 1148.196 1049.755   98.441        0.000 1149.198  632.456  516.741
139.00  1522.563  455.302  455.302    0.000      408.380 1044.985  997.428   47.557        0.000 1157.237 1025.236  132.000
140.00  1469.669  507.761  507.761    0.000      276.041 1069.425  987.626   81.799        0.000 1199.362  854.130  345.232
141.00  1620.583  410.172  410.172    0.000      257.843 1057.617 1019.571   38.046        0.000 1249.831  914.753  335.078
142.00  1510.779  473.370  473.370    0.000      360.091  939.672  939.672    0.000        0.000 1076.709  721.323  355.386
143.00  1570.720  463.016  463.016    0.000      305.834 1014.722 1005.211    9.511        0.000 1090.987  745.755  345.232
144.00  1568.397  427.721  427.721    0.000      309.508  984.249  944.301   39.948        0.000  975.172  772.497  202.675
145.00  1558.354  498.870  498.870    0.000      320.356  979.924  970.413    9.511        0.000 1136.125 1105.664   30.462
146.00  1424.957  528.830  528.830    0.000      357.108 1116.537 1063.272   53.264        0.000 1378.410  761.336  617.074
147.00  1476.814  515.323  515.323    0.000      315.819  980.653  959.727   20.925        0.000  954.561  934.254   20.308
148.00  1524.978  449.012  449.012    0.000      384.426  939.977  922.857   17.121        0.000 1236.658 1206.197   30.462
149.00  1547.043  450.680  450.680    0.000      335.964  985.025  985.025    0.000        0.000 1040.818 1000.202   40.615
150.00  1593.395  410.178  410.178    0.000      439.072  889.787  889.787    0.000        0.000 1240.479 1230.326   10.154
151.00  1486.692  425.662  425.662    0.000      444.390  916.116  898.995   17.121        0.000  993.969  963.508   30.462
152.00  1404.809  402.338  402.338    0.000      316.895  969.061  938.624   30.437        0.000  942.900  912.438   30.462
153.00  1435.240  405.253  405.253    0.000      435.357  844.565  819.835   24.730        0.000 1061.331 1030.869   30.462
154.00  1460.426  412.246  412.246    0.000      473.705  890.766  869.841   20.925        0.000 1052.578 1052.578    0.000
155.00  1670.875  431.408  431.408    0.000      466.616 1047.495 1001.840   45.655        0.000 1370.566 1299.489   71.077
156.00  1488.956  410.710  410.710    0.000      564.240  797.299  761.155   36.144        0.000 1148.083 1026.237  121.847
157.00  1503.286  463.116  463.116    0.000      485.947  988.616  923.938   64.678        0.000 1442.747 1249.824  192.924
158.00  1589.420  339.858  339.858    0.000      481.353  939.589  888.226   51.362        0.000 1139.843 1099.429   40.414
159.00  1459.454  418.341  418.341    0.000      481.961  986.230  944.380   41.850        0.000 1212.828 1111.390  101.438
160.00  1482.023  423.045  423.045    0.000      485.686 1064.487  999.983   64.504        0.000 1218.660 1128.079   90.580
161.00  1521.959  435.782  435.782    0.000      498.036 1017.975  976.211   41.764        0.000 1238.967 1208.808   30.159
162.00  1476.660  487.117  487.117    0.000      517.547 1067.900 1045.247   22.654        0.000 1177.040 1116.821   60.219
163.00  1497.215  422.029  422.029    0.000      364.111  964.707  926.965   37.742        0.000  846.188  776.317   69.871
164.00  1514.025  425.928  425.928    0.000      377.211 1009.325  979.193   30.132        0.000 1195.139  962.306  232.834
165.00  1521.730  399.768  399.768    0.000      413.571 1011.958 1011.958    0.000        0.000 1138.437 1087.769   50.669
166.00  1472.515  418.399  418.399    0.000      440.153 1083.816 1072.489   11.327        0.000 1041.022 1020.915   20.106
167.00  1625.175  362.689  362.689    0.000      392.902  974.911  967.476    7.435        0.000 1108.479  968.034  140.445
168.00  1482.559  489.022  489.022    0.000      465.275 1012.782 1007.075    5.707        0.000 1323.515 1201.870  121.645
169.00  1437.402  492.034  492.034    0.000      478.287 1079.321 1079.321    0.000        0.000 1309.340 1279.281   30.059
170.00  1475.480  506.304  506.304    0.000      323.685 1195.099 1195.099    0.000        0.000 1262.093 1008.245  253.847
171.00  1472.635  446.519  446.519    0.000      367.353 1198.208 1186.794   11.414        0.000 1434.502  997.986  436.516
172.00  1596.232  368.087  368.087    0.000      514.902 1007.039 1007.039    0.000        0.000 1069.065  988.137   80.929
173.00  1478.289  508.800  508.800    0.000      362.556 1141.454 1107.213   34.241        0.000 1190.112  824.573  365.540
174.00  1444.815  510.861  510.861    0.000      437.338 1029.859 1020.348    9.511        0.000 1110.587  958.278  152.308
175.00  1442.461  470.603  470.603    0.000      371.329  976.077  976.077    0.000        0.000  959.688  715.995  243.693
176.00  1550.582  459.658  459.658    0.000      333.366 1134.130 1134.130    0.000        0.000 1119.636 1119.636    0.000
177.00  1569.641  486.685  486.685    0.000      449.957  984.979  984.979    0.000        0.000 1005.927 1005.927    0.000
178.00  1490.308  470.412  470.412    0.000      428.574 1164.538 1124.589   39.948        0.000 1199.863  612.748  587.115
179.00  1589.104  438.511  438.511    0.000      500.209 1092.027 1092.027    0.000        0.000 1500.957 1054.588  446.368
180.00  1469.170  459.424  459.424    0.000      369.339 1069.936 1069.936    0.000        0.000 1115.314  923.196  192.118
181.00  1488.786  420.719  420.719    0.000      499.245  902.410  902.410    0.000        0.000 1064.744  733.889  330.856
182.00  1502.065  452.433  452.433    0.000      415.719 1004.703  998.996    5.707        0.000  940.688  539.862  400.826
183.00  1525.689  418.797  418.797    0.000      297.487 1124.414 1116.805    7.609        0.000 1061.631  769.583  292.048
184.00  1387.695  493.197  493.197    0.000      370.854 1051.431 1051.431    0.000        0.000 1078.620 1068.466   10.154
185.00  1418.738  502.731  502.731    0.000      366.448 1063.533 1063.533    0.000        0.000 1301.401 1240.478   60.923
186.00  1365.986  498.112  498.112    0.000      322.521  974.909  974.909    0.000        0.000 1051.075  990.352   60.722
187.00  1332.059  528.148  528.148    0.000      275.050 1135.127 1135.127    0.000        0.000 1150.300  887.808  262.492
188.00  1319.759  523.126  523.126    0.000      326.804 1113.699 1113.699    0.000        0.000 1308.745 1007.748  300.997
189.00  1345.365  454.410  454.410    0.000      323.774  961.376  961.376    0.000        0.000 1240.278 1230.124   10.154
190.00  1505.415  388.840  388.840    0.000      346.381  975.552  975.552    0.000        0.000 1160.454 1160.454    0.000
191.00  1414.459  501.807  501.807    0.000      317.629 1107.153 1107.153    0.000        0.000 1292.051 1221.074   70.976
192.00  1494.584  430.358  430.358    0.000      495.793  976.328  976.328    0.000        0.000 1262.796 1222.181   40.615
193.00  1497.153  352.052  352.052    0.000      338.425 1038.282 1038.282    0.000        0.000 1089.578  988.039  101.539
194.00  1404.904  449.102  449.102    0.000      367.350  974.993  974.993    0.000        0.000 1099.733  887.609  212.124
195.00  1312.162  534.761  534.761    0.000      325.934 1090.726 1090.726    0.000        0.000 1282.804 1252.343   30.462
196.00  1426.677  458.881  458.881    0.000      313.959 1106.514 1106.514    0.000        0.000 1202.579  828.595  373.984
197.00  1594.391  395.147  395.147    0.000      321.651 1101.449 1101.449    0.000        0.000 1141.252 1019.405  121.847
198.00  1512.666  411.516  411.516    0.000      354.512  958.824  958.824    0.000        0.000 1000.004  959.388   40.615
199.00  1536.629  377.580  377.580    0.000      408.081  989.571  989.571    0.000        0.000 1145.175 1023.328  121.847
200.00  1485.875  406.808  406.808    0.000      353.605 1021.996 1021.996    0.000        0.000 1184.686 1012.070  172.616
201.00  1511.519  393.098  393.098    0.000      460.650  958.137  958.137    0.000        0.000 1140.651 1140.651    0.000
202.00  1464.071  486.295  486.295    0.000      522.513  948.918  948.918    0.000        0.000 1383.535 1302.304   81.231
203.00  1482.063  448.365  448.365    0.000      384.253 1038.677 1038.677    0.000        0.000 1292.353 1211.122   81.231
204.00  1363.403  481.245  481.245    0.000      396.961 1039.112 1039.112    0.000        0.000 1244.197 1244.197    0.000
205.00  1500.794  431.878  431.878    0.000      474.786  896.399  896.399    0.000        0.000 1074.600 1064.547   10.053
206.00  1488.324  429.659  429.659    0.000      446.812  946.547  946.547    0.000        0.000 1082.037  868.906  213.131
207.00  1469.322  399.082  399.082    0.000      498.348  853.207  853.207    0.000        0.000  939.283  939.283    0.000
208.00  1512.561  418.708  418.708    0.000      384.863  982.519  982.519    0.000        0.000 1274.461 1274.461    0.000
209.00  1546.056  415.116  415.116    0.000      588.745 1004.918 1004.918    0.000        0.000 1173.727 1173.727    0.000
210.00  1433.700  458.937  458.937    0.000      569.939 1009.624 1009.624    0.000        0.000 1205.292  921.891  283.401
211.00  1469.675  402.579  402.579    0.000      508.559  869.033  869.033    0.000        0.000 1025.840 1025.840    0.000
212.00  1489.573  415.436  415.436    0.000      565.150  894.842  894.842    0.000       20.308 1128.287 1087.672   40.615
213.00  1459.588  509.551  509.551    0.000      458.095 1037.643 1037.643    0.000        0.000 1325.933 1325.933    0.000
214.00  1530.929  500.786  500.786    0.000      455.117 1007.335 1007.335    0.000        0.000 1172.017 1091.390   80.627
215.00  1524.353  412.954  412.954    0.000      488.010  926.703  926.703    0.000        0.000 1223.689 1022.322  201.367
216.00  1496.667  426.181  426.181    0.000      472.966  983.293  983.293    0.000        0.000 1241.986 1231.833   10.154
217.00  1609.171  443.241  443.241    0.000      399.472 1109.671 1109.671    0.000        0.000 1335.683 1244.499   91.183
218.00  1633.141  392.319  392.319    0.000      555.157 1050.784 1050.784    0.000       20.308 1314.672 1304.619   10.053
219.00  1628.178  388.651  388.651    0.000      520.088 1041.712 1041.712    0.000        0.000 1410.580 1380.118   30.462
220.00  1558.155  398.138  398.138    0.000      438.202 1069.506 1069.506    0.000        0.000 1057.908 1057.908    0.000
221.00  1483.502  469.024  469.024    0.000      472.794 1017.885 1017.885    0.000        0.000 1014.278  994.172   20.106
222.00  1466.118  440.736  440.736    0.000      511.968  958.390  958.390    0.000        0.000 1159.953 1099.232   60.722
223.00  1437.095  422.568  422.568    0.000      524.371  972.872  950.045   22.828        0.000 1198.656 1198.656    0.000
224.00  1529.331  450.113  450.113    0.000      499.391  938.458  938.458    0.000        0.000 1056.807  965.422   91.385
225.00  1353.156  496.027  496.027    0.000      383.340  961.940  961.940    0.000        0.000  976.579  866.295  110.285
226.00  1380.551  392.507  392.507    0.000      470.074  930.635  930.635    0.000        0.000 1068.970  807.181  261.789
227.00  1533.956  447.282  447.282    0.000      536.557  903.362  903.362    0.000        0.000 1268.023 1268.023    0.000
228.00  1463.210  420.761  420.761    0.000      494.240  948.106  948.106    0.000        0.000 1217.154 1065.450  151.703
229.00  1370.016  471.018  471.018    0.000      492.543  977.370  977.370    0.000        0.000 1145.775 1015.383  130.392
230.00  1408.529  488.033  488.033    0.000      457.965  901.808  901.808    0.000        0.000 1116.119 1116.119    0.000
231.00  1360.741  539.064  539.064    0.000      439.498  915.041  915.041    0.000        0.000 1074.900  943.706  131.194
232.00  1374.518  593.766  593.766    0.000      461.075  980.494  980.494    0.000        0.000 1279.989 1128.386  151.603
233.00  1435.391  528.151  528.151    0.000      382.302 1005.956 1005.956    0.000        0.000 1078.217 1017.898   60.319
234.00  1392.970  559.234  559.234    0.000      331.943  964.150  964.150    0.000        0.000  915.958  856.040   59.917
235.00  1451.607  508.349  508.349    0.000      421.688  922.744  922.744    0.000        0.000 1067.762 1067.762    0.000
236.00  1428.647  433.607  433.607    0.000      488.798  972.418  972.418    0.000        0.000 1108.381 1108.381    0.000
237.00  1323.763  557.243  557.243    0.000      372.672  931.046  931.046    0.000        0.000  965.121  884.292   80.829
238.00  1391.851  562.687  562.687    0.000      425.746  924.644  924.644    0.000        0.000  967.832  967.832    0.000
239.00  1370.929  457.236  457.236    0.000      360.208  926.070  926.070    0.000        0.000  886.499  835.729   50.769
240.00  1342.417  497.190  497.190    0.000      358.703 1022.998 1022.998    0.000        0.000  957.979  947.825   10.154
241.00  1361.328  490.928  490.928    0.000      389.615 1138.907 1138.907    0.000        0.000 1087.670  955.670  132.000
242.00  1464.680  433.077  433.077    0.000      388.135 1086.776 1086.776    0.000        0.000 1128.885 1088.270   40.616
243.00  1565.789  327.986  327.986    0.000      371.016 1090.530 1070.083   20.447        0.000 1108.476  816.331  292.145
244.00  1698.937  315.855  315.855    0.000      454.546  974.274  955.469   18.806        0.000 1188.701  693.378  495.323
245.00  1547.780  413.947  413.947    0.000      393.026 1156.245 1086.339   69.907        0.000 1331.660  906.104  425.556
246.00  1533.538  373.272  373.272    0.000      331.069 1118.503 1090.099   28.404        0.000 1217.555  742.539  475.016
247.00  1634.375  392.296  392.296    0.000      467.424 1001.944 1001.944    0.000        0.000 1151.606 1151.606    0.000
248.00  1511.101  460.827  460.827    0.000      404.613 1056.280 1056.280    0.000       30.462 1233.741 1193.126   40.615
249.00  1437.291  493.975  493.975    0.000      341.750 1052.609 1052.609    0.000        0.000 1050.168  877.552  172.616
250.00  1417.744  482.285  482.285    0.000      455.714  954.805  954.805    0.000        0.000 1200.662 1200.662    0.000
251.00  1431.609  495.418  495.418    0.000      363.636 1028.743 1000.208   28.534        0.000 1038.608  481.856  556.753
252.00  1464.896  501.331  501.331    0.000      359.610 1010.790 1010.790    0.000        0.000 1253.544 1182.467   71.077
253.00  1401.754  520.594  520.594    0.000      326.097 1117.376 1117.376    0.000        0.000 1222.984 1051.275  171.709
254.00  1544.826  417.373  417.373    0.000      496.877 1032.644 1032.644    0.000        0.000 1229.622 1077.313  152.308
255.00  1445.085  397.224  397.224    0.000      432.496 1066.621 1066.621    0.000        0.000 1279.283  813.918  465.365
256.00  1368.271  472.418  472.418    0.000      409.631 1057.323 1057.323    0.000        0.000 1066.957  843.572  223.385
257.00  1497.300  384.611  384.611    0.000      337.348 1033.075 1033.075    0.000        0.000 1299.192 1116.725  182.468
258.00  1657.982  365.570  365.570    0.000      588.447  940.502  940.502    0.000       50.769 1282.001 1099.231  182.770
259.00  1473.566  482.924  482.924    0.000      659.646  933.848  933.848    0.000        0.000 1473.716 1038.710  435.006
260.00  1530.538  466.930  466.930    0.000      506.686 1054.000 1054.000    0.000        0.000 1351.768 1069.374  282.394
261.00  1440.837  506.588  506.588    0.000      471.802 1065.975 1065.975    0.000        0.000 1336.189 1103.254  232.935
262.00  1532.656  451.675  451.675    0.000      513.349 1018.197 1018.197    0.000       40.616 1364.238 1364.238    0.000
263.00  1489.438  446.386  446.386    0.000      518.792  920.665  920.665    0.000        0.000 1291.854 1271.546   20.308
264.00  1547.490  398.821  398.821    0.000      574.396  849.365  849.365    0.000       20.308 1253.549 1253.549    0.000
265.00  1326.238  489.614  489.614    0.000      614.947  789.493  789.493    0.000       40.616 1190.516 1190.516    0.000
266.00  1357.901  493.172  493.172    0.000      363.589  968.004  968.004    0.000       20.308 1001.011 1001.011    0.000
267.00  1400.993  498.573  498.573    0.000      484.325  977.947  977.947    0.000       10.154 1159.649 1159.649    0.000
268.00  1541.689  362.606  362.606    0.000      416.848  947.030  947.030    0.000       20.308 1070.880 1070.880    0.000
269.00  1556.188  367.563  367.563    0.000      483.390 1007.474 1007.474    0.000        0.000 1194.538 1194.538    0.000
270.00  1520.287  508.107  508.107    0.000      582.946  851.919  851.919    0.000       10.154 1133.513 1133.513    0.000
271.00  1533.656  397.846  397.846    0.000      425.757  993.204  993.204    0.000        0.000 1210.320 1179.858   30.462
272.00  1567.226  379.087  379.087    0.000      507.033  927.147  927.147    0.000        0.000 1214.040 1214.040    0.000
273.00  1521.902  422.055  422.055    0.000      378.071 1104.749 1104.749    0.000        0.000 1111.596 1111.596    0.000
274.00  1491.530  403.925  403.925    0.000      407.592  919.405  919.405    0.000        0.000 1161.258 1161.258    0.000
275.00  1585.282  426.639  426.639    0.000      503.062  959.741  959.741    0.000       20.308 1287.531 1267.223   20.308
276.00  1525.432  396.840  396.840    0.000      454.029  999.946  999.946    0.000        0.000 1184.384 1184.384    0.000
277.00  1609.577  449.347  449.347    0.000      423.760  986.502  986.502    0.000       10.154 1113.001 1113.001    0.000
278.00  1564.879  425.229  425.229    0.000      472.923  984.821  984.821    0.000       20.308 1298.992 1298.992    0.000
279.00  1463.541  404.407  404.407    0.000      507.948  871.847  871.847    0.000       40.616 1124.064 1124.064    0.000
280.00  1572.318  418.538  418.538    0.000      591.608  931.419  931.419    0.000       50.769 1325.834 1031.372  294.463
281.00  1608.236  411.345  411.345    0.000      614.948  925.676  925.676    0.000       81.231 1205.194 1205.194    0.000
282.00  1431.442  489.324  489.324    0.000      505.473 1052.776 1052.776    0.000       40.616 1293.558 1293.558    0.000
283.00  1565.311  445.298  445.298    0.000      523.111 1010.368 1010.368    0.000       20.308 1263.903 1263.903    0.000
284.00  1615.718  371.301  371.301    0.000      527.657 1115.504 1109.841    5.663       40.616 1424.456 1302.710  121.746
285.00  1698.643  409.918  409.918    0.000      658.915 1013.078 1013.078    0.000      101.236 1551.831 1450.292  101.539
286.00  1639.310  384.272  384.272    0.000      633.456 1110.966 1110.966    0.000      142.154 1645.427 1574.350   71.077
287.00  1551.409  409.302  409.302    0.000      515.777  986.721  986.721    0.000       91.385 1315.782 1315.782    0.000
288.00  1661.456  318.393  318.393    0.000      594.291  948.549  948.549    0.000       40.616 1192.126 1192.126    0.000
289.00  1611.774  378.972  378.972    0.000      559.223  945.081  945.081    0.000      101.539 1295.272 1295.272    0.000
290.00  1703.714  349.743  349.743    0.000      603.281  996.097  996.097    0.000        0.000 1414.807  947.728  467.078
291.00  1684.146  373.438  373.438    0.000      480.531 1125.669 1125.669    0.000       20.308 1169.706 1169.706    0.000
292.00  1566.544  516.456  516.456    0.000      464.499 1089.057 1089.057    0.000       20.308 1264.208 1254.054   10.154
293.00  1697.979  381.311  381.311    0.000      529.019 1068.095 1060.486    7.609        0.000 1258.670  956.674  301.996
294.00  1398.090  534.562  534.562    0.000      450.258  992.858  992.858    0.000       40.616 1004.522  994.369   10.154
295.00  1551.096  413.302  413.302    0.000      458.009 1041.498  965.407   76.092        0.000 1252.344  958.587  293.757
296.00  1540.444  503.582  503.582    0.000      504.565 1029.737 1027.835    1.902        0.000 1300.597 1199.058  101.539
297.00  1622.834  311.074  311.074    0.000      516.164  899.050  857.200   41.851        0.000 1352.376 1190.919  161.457
298.00  1527.635  453.019  428.712   24.307      454.029 1081.143  934.754  146.390       10.154 1304.720 1203.282  101.438
299.00  1471.440  449.936  409.242   40.693      432.814 1096.100  997.180   98.919        0.000 1407.167 1244.705  162.462
300.00  1497.399  468.525  468.525    0.000      332.162 1267.704 1157.371  110.333        0.000 1254.858 1021.722  233.137
301.00  1502.829  440.165  440.165    0.000      355.285 1088.109 1017.724   70.385        0.000 1152.313  797.733  354.579
302.00  1494.952  471.478  471.478    0.000      537.124  933.156  933.156    0.000        0.000  992.767  830.708  162.059
303.00  1566.491  457.415  457.415    0.000      481.651  988.666  988.666    0.000        0.000 1017.194  652.461  364.734
304.00  1441.148  455.931  455.931    0.000      458.520 1031.552 1008.768   22.784        0.000 1008.850  816.833  192.017
305.00  1480.023  473.405  473.405    0.000      302.368 1057.961 1012.741   45.220        0.000 1010.358  818.543  191.815
306.00  1630.640  363.006  363.006    0.000      442.442 1067.831 1067.831    0.000        0.000 1062.335  860.064  202.271
307.00  1526.798  376.747  376.747    0.000      494.277  986.982  986.982    0.000        0.000 1159.146  987.638  171.507
308.00  1500.890  464.693  464.693    0.000      450.053 1029.270 1029.270    0.000        0.000 1144.773 1002.921  141.852
309.00  1615.669  372.682  372.682    0.000      403.066 1010.374 1010.374    0.000        0.000 1150.505  999.001  151.504
310.00  1578.938  329.649  329.649    0.000      439.507 1000.338 1000.338    0.000       20.308 1199.361 1199.361    0.000
311.00  1515.126  386.213  386.213    0.000      542.051  936.965  936.965    0.000        0.000 1009.956  949.032   60.923
312.00  1541.680  460.886  460.886    0.000      386.710 1043.529 1039.724    3.805        0.000 1103.451  850.813  252.638
313.00  1419.695  489.927  489.927    0.000      427.964  996.191  996.191    0.000        0.000 1174.832 1174.832    0.000
314.00  1520.034  469.374  469.374    0.000      449.877 1078.982 1056.155   22.828        0.000 1141.049  958.985  182.064
315.00  1479.747  405.102  405.102    0.000      594.544  850.926  845.219    5.707        0.000 1164.275  891.430  272.844
316.00  1552.108  362.563  362.563    0.000      397.613 1046.386 1046.386    0.000        0.000 1216.655 1074.904  141.751
317.00  1409.542  457.045  457.045    0.000      374.187 1033.034 1033.034    0.000        0.000 1073.295 1073.295    0.000
318.00  1554.860  452.562  452.562    0.000      450.834 1085.199 1085.199    0.000        0.000 1081.637 1081.637    0.000
319.00  1492.434  389.458  389.458    0.000      401.805  996.150  996.150    0.000        0.000 1120.443  909.225  211.218
320.00  1592.863  306.730  306.730    0.000      461.174 1011.109 1011.109    0.000        0.000  949.337  766.668  182.669
321.00  1451.209  416.199  416.199    0.000      183.045 1080.113 1080.113    0.000        0.000  980.804  980.804    0.000
322.00  1542.604  477.713  477.713    0.000      337.261  977.764  975.862    1.902        0.000 1008.447  877.656  130.791
323.00  1567.152  459.006  459.006    0.000      484.336 1199.214 1185.899   13.316        0.000 1321.910 1049.570  272.341
324.00  1600.866  419.578  419.578    0.000      342.182 1047.559 1047.559    0.000        0.000 1098.525 1098.525    0.000
325.00  1643.584  321.001  321.001    0.000      383.385  996.835  996.835    0.000        0.000 1012.067 1012.067    0.000
326.00  1607.789  333.736  333.736    0.000      420.397 1011.930 1011.930    0.000        0.000 1012.370  657.589  354.781
327.00  1552.261  315.672  315.672    0.000      499.206  881.103  881.103    0.000       10.154  989.247  776.318  212.929
328.00  1534.643  364.395  364.395    0.000      411.749  962.258  962.258    0.000       10.154  920.784  920.784    0.000
329.00  1481.001  437.076  437.076    0.000      475.260  878.069  878.069    0.000        0.000 1108.275  865.791  242.484
330.00  1588.222  411.528  411.528    0.000      536.343  891.341  891.341    0.000        0.000 1149.290 1149.290    0.000
331.00  1521.193  471.334  471.334    0.000      457.356  966.611  966.611    0.000        0.000  880.067  880.067    0.000
332.00  1701.876  333.887  333.887    0.000      566.273  978.417  978.417    0.000        0.000 1209.919 1027.149  182.770
333.00  1659.024  356.387  356.387    0.000      524.463 1079.763 1079.763    0.000        0.000 1161.762 1161.762    0.000
334.00  1402.917  503.999  503.999    0.000      456.324  943.404  943.404    0.000       10.154 1092.495 1092.495    0.000
335.00  1684.128  303.100  303.100    0.000      559.139  930.257  930.257    0.000        0.000 1161.865  968.942  192.924
336.00  1403.810  421.993  421.993    0.000      387.025  911.235  911.235    0.000        0.000 1050.272  674.578  375.694
337.00  1481.326  347.674  347.674    0.000      470.813  992.428  992.428    0.000       10.154 1233.946  858.253  375.694
338.00  1603.724  411.921  411.921    0.000      468.557  971.720  971.720    0.000       40.616 1223.388 1223.388    0.000
339.00  1660.653  308.067  308.067    0.000      534.143 1012.057 1012.057    0.000       10.154 1407.365 1407.365    0.000
340.00  1754.926  306.515  306.515    0.000      549.710  991.617  991.617    0.000       71.077 1211.225 1211.225    0.000
341.00  1665.084  325.177  325.177    0.000      627.660  798.791  798.791    0.000       60.923 1129.490 1129.490    0.000
342.00  1663.009  325.073  325.073    0.000      535.134  886.761  886.761    0.000       71.077  960.494  960.494    0.000
343.00  1541.749  438.149  438.149    0.000      500.337  990.178  990.178    0.000        0.000 1204.489 1204.489    0.000
344.00  1512.742  409.805  409.805    0.000      574.266  877.033  877.033    0.000       71.077 1313.065 1292.758   20.308
345.00  1581.694  347.467  347.467    0.000      610.753  914.085  914.085    0.000        0.000 1172.016  593.447  578.570
346.00  1607.044  469.517  469.517    0.000      523.679  990.219  990.219    0.000        0.000 1273.956 1020.109  253.847
347.00  1610.726  388.008  388.008    0.000      510.325  981.051  973.442    7.609        0.000 1283.005 1090.283  192.722
348.00  1610.132  430.871  430.871    0.000      581.398  913.568  913.568    0.000        0.000 1090.283  765.460  324.823
349.00  1510.464  395.379  395.379    0.000      428.137  924.503  924.503    0.000        0.000  928.527  654.372  274.155
350.00  1443.838  431.908  431.908    0.000      466.437  934.666  917.546   17.121        0.000 1027.953  743.745  284.208
351.00  1438.414  462.611  462.611    0.000      541.147  857.330  857.330    0.000       71.077  999.503  999.503    0.000
352.00  1506.480  436.617  436.617    0.000      390.688 1139.157 1139.157    0.000       70.573 1083.446 1083.446    0.000
353.00  1475.261  451.678  451.678    0.000      554.330  898.657  898.657    0.000       10.154 1071.585 1071.585    0.000
354.00  1446.866  419.091  419.091    0.000      404.135  897.621  897.621    0.000        0.000  927.821  927.821    0.000
355.00  1458.310  509.004  509.004    0.000      470.936  966.575  966.575    0.000        0.000 1000.005 1000.005    0.000
356.00  1562.369  435.913  435.913    0.000      511.013  949.671  949.671    0.000       30.462  928.625  665.629  262.996
357.00  1518.705  447.520  447.520    0.000      542.020  899.475  899.475    0.000        0.000  950.240  940.086   10.154
358.00  1524.409  409.708  409.708    0.000      335.609 1059.354 1059.354    0.000        0.000  828.394  828.394    0.000
359.00  1594.290  414.222  414.222    0.000      488.914  984.346  984.346    0.000       10.154  967.630  967.630    0.000
360.00  1539.089  437.607  437.607    0.000      419.009 1050.788 1050.788    0.000       20.308 1173.422 1163.268   10.154
361.00  1502.743  412.770  412.770    0.000      496.619  956.759  956.759    0.000       50.769  860.164  860.164    0.000
362.00  1510.986  459.810  459.810    0.000      379.405 1023.643 1023.643    0.000        0.000  830.104  748.873   81.231
363.00  1575.906  462.746  462.746    0.000      306.346 1060.917 1060.917    0.000        0.000  880.069  880.069    0.000
364.00  1541.542  490.571  490.571    0.000      412.137  860.573  860.573    0.000        0.000  972.861  972.861    0.000
365.00  1490.613  443.936  443.936    0.000      345.729  913.957  913.957    0.000        0.000  801.753  801.753    0.000
366.00  1476.115  486.643  486.643    0.000      315.084  922.678  922.678    0.000        0.000  646.422  646.422    0.000
367.00  1550.384  469.026  469.026    0.000      405.259  904.241  904.241    0.000        0.000  600.485  330.454  270.032
368.00  1585.227  465.495  465.495    0.000      394.669  989.012  989.012    0.000        0.000 1000.605  727.761  272.845
369.00  1542.493  400.620  400.620    0.000      426.832 1013.953 1013.953    0.000        0.000  827.386  807.078   20.308
370.00  1514.050  405.205  405.205    0.000      464.410 1027.013 1027.013    0.000       30.462  895.749  895.749    0.000
371.00  1516.810  469.161  469.161    0.000      517.925  962.163  962.163    0.000        0.000  917.465  635.169  282.295
372.00  1510.456  426.531  426.531    0.000      517.453  838.041  838.041    0.000       40.616  745.150  745.150    0.000
373.00  1633.790  414.601  414.601    0.000      486.158 1046.454 1046.454    0.000       20.308 1011.162  900.174  110.988
374.00  1485.675  462.852  462.852    0.000      399.301  935.106  935.106    0.000        0.000  802.860  631.049  171.812
375.00  1547.055  454.754  454.754    0.000      486.668 1001.368 1001.368    0.000        0.000  904.091  651.453  252.638
376.00  1532.084  414.593  414.593    0.000      378.513 1003.531  895.926  107.605        0.000 1086.967  593.248  493.719
377.00  1524.661  451.854  451.854    0.000      378.025  941.530  941.530    0.000        0.000  745.049  663.818   81.231
378.00  1467.834  478.825  478.825    0.000      338.076  971.456  971.456    0.000        0.000  767.167  393.186  373.980
379.00  1510.885  491.340  491.340    0.000      405.176 1071.935 1071.935    0.000        0.000 1191.117  968.638  222.478
380.00  1487.216  488.659  488.659    0.000      389.219 1004.709 1004.709    0.000        0.000  984.320  573.141  411.178
381.00  1611.114  471.680  471.680    0.000      517.889 1028.052 1028.052    0.000       50.769 1110.287 1110.287    0.000
382.00  1513.157  438.610  438.610    0.000      371.196 1124.084 1124.084    0.000        0.000 1068.568 1058.414   10.154
383.00  1519.197  467.175  467.175    0.000      491.850 1009.417 1009.417    0.000       10.154  772.493  772.493    0.000
384.00  1483.730  484.069  484.069    0.000      439.026  912.665  912.665    0.000        0.000  886.198  745.253  140.945
385.00  1489.010  430.459  430.459    0.000      369.850  940.545  940.545    0.000       30.462  847.493  847.493    0.000
386.00  1413.895  497.665  497.665    0.000      399.385  935.835  935.835    0.000       30.462  680.007  680.007    0.000
387.00  1406.151  443.601  443.601    0.000      493.495  923.039  923.039    0.000        0.000  866.996  866.996    0.000
388.00  1439.799  487.219  487.219    0.000      478.017  972.673  972.673    0.000       30.361  814.820  814.820    0.000
389.00  1370.365  517.994  517.994    0.000      459.258  923.386  923.386    0.000       40.616  834.624  834.624    0.000
390.00  1395.931  541.041  541.041    0.000      423.039  953.782  953.782    0.000       30.462  703.935  703.935    0.000
391.00  1421.283  495.466  495.466    0.000      430.593  967.999  967.999    0.000        0.000  856.840  856.840    0.000
392.00  1418.771  521.157  521.157    0.000      409.581 1064.541 1064.541    0.000        0.000  979.492  868.706  110.786
393.00  1407.774  455.074  455.074    0.000      405.430  928.445  905.748   22.697        0.000  904.998  612.953  292.046
394.00  1513.681  424.486  424.486    0.000      402.146 1017.250 1017.250    0.000        0.000 1018.200  867.101  151.099
395.00  1547.528  406.341  406.341    0.000      507.424  866.531  866.531    0.000        0.000  948.630  807.282  141.348
396.00  1480.653  449.974  449.974    0.000      536.813  985.771  985.771    0.000        0.000  835.026  784.257   50.769
397.00  1401.302  450.794  450.794    0.000      411.097  835.828  835.828    0.000       40.616  590.127  590.127    0.000
398.00  1562.466  370.526  370.526    0.000      500.549  895.355  895.355    0.000        0.000  744.947  664.218   80.728
399.00  1408.884  457.366  457.366    0.000      440.490  887.933  887.933    0.000       70.876  743.137  621.491  121.646
400.00  1472.748  456.767  456.767    0.000      477.368  884.780  841.027   43.753       70.674  723.535  703.630   19.906
401.00  1510.952  436.153  436.153    0.000      528.693  897.062  897.062    0.000        0.000 1097.822  856.042  241.780
402.00  1617.931  358.403  358.403    0.000      439.374  960.309  960.309    0.000       50.769  936.064  925.910   10.154
403.00  1505.061  518.373  518.373    0.000      565.136  943.834  943.834    0.000        0.000  975.670  672.059  303.611
404.00  1360.985  533.902  533.902    0.000      372.623  999.307  999.307    0.000       10.154  866.797  866.797    0.000
405.00  1380.961  498.650  498.650    0.000      462.455  948.847  948.847    0.000       30.462  735.095  431.082  304.013
406.00  1411.803  438.945  438.945    0.000      447.976  859.881  859.881    0.000       40.616  784.559  632.251  152.308
407.00  1392.312  511.254  511.254    0.000      464.226  921.748  921.748    0.000        0.000  854.630  803.860   50.769
408.00  1483.976  492.175  492.175    0.000      543.353 1004.886 1004.886    0.000       40.616 1077.517 1077.517    0.000
409.00  1472.213  464.804  464.804    0.000      518.313  892.821  892.821    0.000       71.077  836.132  815.825   20.308
410.00  1525.065  484.954  484.954    0.000      440.800 1029.734 1029.734    0.000       20.308 1128.585 1128.585    0.000
411.00  1459.108  489.801  489.801    0.000      508.076  999.221  999.221    0.000       50.769 1297.382 1076.007  221.375
412.00  1411.915  493.105  493.105    0.000      499.477  925.074  925.074    0.000       40.616  933.755  933.755    0.000
413.00  1427.463  491.116  491.116    0.000      466.868  925.584  925.584    0.000       40.616 1102.747 1082.640   20.107
414.00  1443.158  398.288  398.288    0.000      344.477  855.034  855.034    0.000       10.154  719.316  719.316    0.000
415.00  1330.742  524.661  524.661    0.000      428.999  938.902  938.902    0.000        0.000  892.833  721.525  171.309
416.00  1479.098  410.891  410.891    0.000      577.121  865.219  865.219    0.000      101.438  832.311  792.500   39.811
417.00  1460.500  362.057  362.057    0.000      416.461  899.990  896.186    3.805        0.000  751.885  560.772  191.113
418.00  1333.591  482.409  482.409    0.000      404.312  982.088  980.186    1.902        0.000  832.713  480.347  352.366
419.00  1455.639  416.016  416.016    0.000      456.409  939.029  933.322    5.707       20.308 1014.273  853.822  160.451
420.00  1390.870  529.669  529.669    0.000      451.139  998.084  945.297   52.786       20.308  930.635  499.750  430.885
421.00  1354.004  465.995  465.995    0.000      456.073  850.015  850.015    0.000       40.616  750.681  681.011   69.670
422.00  1320.729  521.659  521.659    0.000      398.733  942.276  942.276    0.000        0.000  941.892  811.098  130.794
423.00  1293.042  454.529  454.529    0.000      472.834  820.271  820.271    0.000       40.616  792.098  681.612  110.486
424.00  1312.661  480.029  480.029    0.000      414.734  870.681  844.049   26.632       50.769  700.313  449.583  250.730
425.00  1348.918  489.771  489.771    0.000      472.357  884.864  833.805   51.059       10.154  732.786  460.240  272.546
426.00  1386.278  471.092  471.092    0.000      467.172  910.734  880.297   30.437       30.462  927.416  583.391  344.025
427.00  1398.189  359.664  359.664    0.000      460.731  761.212  761.212    0.000        0.000  715.896  381.423  334.474
428.00  1301.875  479.526  479.526    0.000      368.215  900.365  888.951   11.414       30.462  772.797  511.410  261.387
429.00  1388.512  449.710  449.710    0.000      491.728  877.465  706.952  170.513       70.976  935.962  593.143  342.819
430.00  1447.556  392.064  392.064    0.000      463.156  864.500  830.259   34.241       60.923  843.374  561.277  282.096
431.00  1343.730  476.527  476.527    0.000      382.137  997.562  997.562    0.000       40.616  892.836  650.853  241.983
432.00  1512.015  417.334  417.334    0.000      405.346  867.258  867.258    0.000       10.154  884.188  702.423  181.764
433.00  1326.306  529.070  529.070    0.000      391.949  961.297  887.107   74.190       30.462  927.923  592.844  335.078
434.00  1402.533  498.123  498.123    0.000      476.903  949.178  949.178    0.000       30.462 1027.850  693.174  334.676
435.00  1459.298  389.951  389.951    0.000      437.180  825.960  825.960    0.000        0.000 1003.419  661.509  341.911
436.00  1572.161  381.391  381.391    0.000      469.509  975.957  974.055    1.902       30.462  990.656  659.197  331.459
437.00  1441.753  421.167  421.167    0.000      442.092  859.043  855.238    3.805       60.923  903.389  600.784  302.605
438.00  1445.928  434.133  434.133    0.000      545.903  837.466  837.466    0.000       40.616  981.400  910.726   70.675
439.00  1382.900  413.867  413.867    0.000      444.339  845.423  792.246   53.177        0.000  971.651  637.983  333.668
440.00  1535.724  372.334  372.334    0.000      473.104  944.759  944.759    0.000        0.000 1089.575  957.574  132.000
441.00  1468.788  396.785  396.785    0.000      447.677  984.799  984.799    0.000       30.462  915.855  571.729  344.126
442.00  1403.953  421.493  421.493    0.000      360.688  956.403  956.403    0.000        0.000 1168.597  763.648  404.949
443.00  1393.461  422.380  422.380    0.000      437.299  810.332  810.332    0.000       30.462  831.408  691.264  140.144
444.00  1497.649  305.093  305.093    0.000      395.662  811.532  811.532    0.000        0.000  822.761  631.346  191.415
445.00  1578.189  378.171  378.171    0.000      463.581  873.655  848.925   24.730       71.077  883.382  650.648  232.734
446.00  1468.955  379.684  379.684    0.000      466.009  933.150  923.638    9.512      101.338  992.464  810.498  181.966
447.00  1498.135  397.638  397.638    0.000      463.842  873.841  873.841    0.000       81.130  916.459  764.151  152.308
448.00  1362.892  426.375  426.375    0.000      564.874  692.812  692.812    0.000       10.154  922.088  810.697  111.391
449.00  1364.087  414.917  414.917    0.000      461.716  841.812  841.812    0.000        0.000  793.305  793.305    0.000
450.00  1412.835  518.453  518.453    0.000      433.666  834.500  834.500    0.000       20.308  876.046  846.188   29.858
451.00  1469.248  491.893  491.893    0.000      398.044  843.491  843.491    0.000       30.462  621.898  621.898    0.000
452.00  1383.383  420.767  420.767    0.000      371.626  801.506  801.506    0.000       71.077  614.657  594.752   19.906
453.00  1507.094  344.521  344.521    0.000      362.330  835.970  835.970    0.000        0.000  808.285  808.285    0.000
454.00  1361.321  425.183  425.183    0.000      324.025  859.236  859.236    0.000        0.000  814.018  603.201  210.817
455.00  1603.009  312.602  312.602    0.000      475.211  903.282  874.748   28.535        0.000 1048.662  545.796  502.866
456.00  1497.846  369.488  369.488    0.000      312.999  904.753  861.000   43.753        0.000  611.744  369.963  241.781
457.00  1374.820  358.895  358.895    0.000      376.687  959.914  908.552   51.362        0.000  703.428  582.587  120.841
458.00  1535.700  314.482  314.482    0.000      405.400 1012.095  949.319   62.776       30.462  867.398  715.492  151.906
459.00  1566.630  382.499  382.499    0.000      415.038 1009.284  857.360  151.923       60.923 1083.042  731.276  351.767
460.00  1460.595  386.915  386.915    0.000      546.674  772.151  621.782  150.368       50.769  984.517  713.579  270.938
461.00  1487.267  366.087  366.087    0.000      403.527  900.505  675.602  224.903       10.154  755.103  422.036  333.067
462.00  1506.601  348.692  348.692    0.000      404.651  969.731  736.094  233.637       60.923  851.612  641.397  210.216
463.00  1615.717  355.114  355.114    0.000      445.814  946.375  651.391  294.983       60.923  996.282  714.588  281.694
464.00  1613.476  348.082  348.082    0.000      540.018  782.481  561.123  221.358       81.231  923.997  703.226  220.771
465.00  1474.902  349.526  349.526    0.000      390.994  908.686  686.724  221.962        0.000  693.979  542.676  151.303
466.00  1550.442  404.504  404.504    0.000      466.821  827.668  697.965  129.702       20.308  632.453  542.475   89.977
467.00  1440.035  350.107  350.107    0.000      460.378  841.892  743.664   98.228       50.769  715.594  544.586  171.007
468.00  1432.951  428.646  428.646    0.000      381.953  943.786  847.806   95.980        0.000  835.727  322.308  513.419
469.00  1437.482  373.549  373.549    0.000      464.621  867.649  739.330  128.319       50.769  735.496  391.976  343.521
470.00  1453.104  426.855  426.855    0.000      618.104  846.817  759.485   87.333       30.462 1007.943  775.610  232.333
471.00  1504.917  360.475  360.475    0.000      459.088  836.879  806.443   30.437        0.000  864.886  260.583  604.303
472.00  1460.358  390.308  390.308    0.000      438.193  871.294  769.002  102.292       20.308  674.474  231.427  443.047
473.00  1455.301  373.297  373.297    0.000      468.079  927.802  779.466  148.336        0.000  804.065  411.081  392.984
474.00  1518.781  377.130  377.130    0.000      595.220  868.267  796.889   71.378        0.000  903.891  592.037  311.854
475.00  1553.120  347.255  347.255    0.000      495.793  797.485  786.071   11.414        0.000  674.174  481.955  192.220
476.00  1466.201  385.248  385.248    0.000      434.923  928.657  915.340   13.316        0.000  844.578  541.469  303.108
477.00  1523.782  350.660  350.660    0.000      514.297  905.919  905.919    0.000        0.000  764.253  511.010  253.243
478.00  1574.584  363.532  363.532    0.000      534.833  932.121  884.564   47.557        0.000  785.666  452.197  333.469
479.00  1605.266  309.478  309.478    0.000      464.183  927.105  927.105    0.000        0.000  673.971  673.971    0.000
480.00  1491.187  365.919  365.919    0.000      460.954  992.432  992.432    0.000        0.000  878.258  543.984  334.274
481.00  1434.439  369.869  369.869    0.000      431.196  862.592  862.592    0.000        0.000  945.510  532.019  413.491
482.00  1530.736  396.603  396.603    0.000      453.334  975.521  975.521    0.000       20.308  894.742  754.196  140.546
483.00  1537.938  391.226  391.226    0.000      366.873 1059.998 1059.998    0.000       71.077  797.225  636.170  161.055
484.00  1512.548  446.105  446.105    0.000      445.770  956.543  956.543    0.000       50.769  806.072  644.414  161.658
485.00  1536.523  455.948  455.948    0.000      449.360  997.361  997.361    0.000        0.000  867.600  665.127  202.473
486.00  1510.727  416.488  416.488    0.000      442.826  803.842  803.842    0.000        0.000  773.499  591.435  182.064
487.00  1515.434  405.508  405.508    0.000      412.010  867.834  867.834    0.000       60.923  652.259  652.259    0.000
488.00  1416.825  446.742  446.742    0.000      419.618  847.768  847.768    0.000       60.923  464.664  464.664    0.000
489.00  1650.781  326.584  326.584    0.000      480.869  755.853  727.319   28.534        0.000  775.711  563.386  212.324
490.00  1628.542  404.569  404.569    0.000      493.244  951.397  945.690    5.707        0.000 1079.321  896.853  182.467
491.00  1574.246  384.754  384.754    0.000      393.765  922.732  922.732    0.000        0.000  726.854  615.262  111.592
492.00  1471.766  483.174  483.174    0.000      481.433  928.488  928.488    0.000      101.438  856.540  856.540    0.000
493.00  1449.887  399.533  399.533    0.000      472.360  716.247  716.247    0.000       71.077  613.046  613.046    0.000
494.00  1537.543  426.183  426.183    0.000      542.217  854.520  854.520    0.000       10.154  823.866  672.263  151.603
495.00  1487.867  367.667  367.667    0.000      480.357  708.650  693.476   15.175       30.462  766.464  332.263  434.201
496.00  1499.934  418.639  418.639    0.000      473.781  915.428  915.428    0.000        0.000  774.706  451.596  323.110
497.00  1457.004  471.399  471.399    0.000      473.561  775.829  775.829    0.000      121.645  702.822  702.822    0.000
498.00  1508.478  453.159  453.159    0.000      492.210  911.498  911.498    0.000       20.308  775.814  725.247   50.568
499.00  1413.479  380.710  380.710    0.000      316.588  839.208  839.208    0.000       10.154  410.877  410.877    0.000
500.00  1303.364  462.624  462.624    0.000      375.687  865.927  865.927    0.000        0.000  531.316  521.163   10.154
501.00  1466.278  408.227  408.227    0.000      390.297  835.881  835.881    0.000       50.769  554.136  554.136    0.000
502.00  1505.410  368.269  368.269    0.000      475.294  813.183  813.183    0.000       60.923  774.403  743.941   30.462
503.00  1437.663  388.176  388.176    0.000      407.086  820.580  820.580    0.000        0.000  644.117  461.850  182.266
504.00  1447.141  380.981  380.981    0.000      421.430  927.624  927.624    0.000       40.616  696.695  696.695    0.000
505.00  1451.960  383.812  383.812    0.000      450.866  806.610  806.610    0.000        0.000  695.887  594.550  101.337
506.00  1423.951  366.321  366.321    0.000      421.131  747.556  747.556    0.000       20.308  632.656  632.656    0.000
507.00  1375.916  473.708  473.708    0.000      373.227  876.911  876.911    0.000       50.769  621.797  621.797    0.000
508.00  1405.497  393.448  393.448    0.000      362.244  801.985  801.985    0.000       30.462  481.755  481.755    0.000
509.00  1477.024  437.467  437.467    0.000      349.447  977.251  977.251    0.000        0.000  776.616  776.616    0.000
510.00  1539.974  415.792  415.792    0.000      500.197  888.930  888.930    0.000        0.000 1201.671 1201.671    0.000
511.00  1544.624  364.382  364.382    0.000      458.436  821.702  821.702    0.000      111.693  874.938  874.938    0.000
512.00  1434.406  456.979  456.979    0.000      395.404  754.302  754.302    0.000       60.923  631.950  631.950    0.000
513.00  1409.353  413.299  413.299    0.000      336.218 1003.970 1003.970    0.000        0.000  938.577  888.008   50.568
514.00  1501.317  454.259  454.259    0.000      345.425  952.045  952.045    0.000       40.616  723.234  551.422  171.812
515.00  1447.909  454.079  454.079    0.000      413.738  870.683  870.683    0.000       10.154 1025.337 1025.337    0.000
516.00  1535.079  434.245  434.245    0.000      396.743  903.711  903.711    0.000       60.923  682.817  441.135  241.683
517.00  1386.585  456.432  456.432    0.000      417.187  849.417  818.980   30.437       50.769  611.140  359.706  251.434
518.00  1504.820  461.506  461.506    0.000      385.069  980.710  870.377  110.333       10.154  733.989  341.507  392.482
519.00  1461.632  445.008  445.008    0.000      409.190  956.457  946.946    9.511        0.000  713.380  561.072  152.308
520.00  1545.535  475.520  475.520    0.000      399.682  950.711  950.711    0.000       71.077  690.963  670.856   20.107
521.00  1504.052  423.789  423.789    0.000      439.626  898.870  898.870    0.000       81.231  542.273  542.273    0.000
522.00  1452.856  430.692  430.692    0.000      383.340  867.094  867.094    0.000       71.077  563.687  472.504   91.184
523.00  1470.461  449.565  449.565    0.000      308.592  880.502  779.680  100.822       40.616  654.672  381.322  273.351
524.00  1410.923  432.678  432.678    0.000      317.325  953.474  949.669    3.805        0.000  662.010  390.573  271.437
525.00  1514.190  418.287  418.287    0.000      503.966  827.711  801.079   26.632       20.308  542.073  320.500  221.573
526.00  1492.897  457.579  457.579    0.000      385.373 1018.972 1018.972    0.000        0.000  783.955  783.955    0.000
527.00  1506.595  402.914  402.914    0.000      388.273  883.270  883.270    0.000       10.154  642.306  642.306    0.000
528.00  1403.323  410.565  410.565    0.000      375.818  925.283  925.283    0.000        0.000  603.398  603.398    0.000
529.00  1488.942  390.916  390.916    0.000      361.603  897.058  897.058    0.000        0.000  471.299  471.299    0.000
530.00  1553.037  421.532  421.532    0.000      455.889  903.665  903.665    0.000        0.000  795.916  745.449   50.467
531.00  1493.141  409.076  409.076    0.000      404.091  935.800  935.800    0.000        0.000  772.597  691.366   81.231
532.00  1507.370  398.583  398.583    0.000      457.704  908.591  908.591    0.000        0.000  772.394  600.181  172.213
533.00  1494.500  423.552  423.552    0.000      436.641  990.311  990.311    0.000      121.746  820.850  820.850    0.000
534.00  1499.282  462.315  462.315    0.000      474.045  970.557  970.557    0.000      101.539  953.959  953.959    0.000
535.00  1615.813  391.065  391.065    0.000      480.743  934.972  934.972    0.000       81.231  772.294  772.294    0.000
536.00  1466.750  433.184  433.184    0.000      439.839  951.495  951.495    0.000       10.154 1063.136 1063.136    0.000
537.00  1506.732  429.192  429.192    0.000      451.518  979.295  979.295    0.000       60.722  935.763  935.763    0.000
538.00  1527.351  383.997  383.997    0.000      405.950  909.554  909.554    0.000       10.154  723.638  662.714   60.923
539.00  1479.855  483.127  483.127    0.000      386.071  953.859  953.859    0.000       30.462  754.600  754.600    0.000
540.00  1516.862  413.144  413.144    0.000      486.446  906.356  906.356    0.000       40.616  722.330  722.330    0.000
541.00  1502.063  451.349  451.349    0.000      507.588  888.373  888.373    0.000       70.876  807.280  807.280    0.000
542.00  1552.409  400.768  400.768    0.000      492.108  846.997  846.997    0.000       50.769  682.618  682.618    0.000
543.00  1499.030  417.127  417.127    0.000      413.040  986.545  986.545    0.000       60.923  886.197  886.197    0.000
544.00  1505.074  432.346  432.346    0.000      432.495  915.386  915.386    0.000       30.462  593.948  593.948    0.000
545.00  1607.730  406.151  406.151    0.000      509.881  956.502  956.502    0.000       91.183  917.766  917.766    0.000
546.00  1556.777  388.823  388.823    0.000      458.303  906.744  906.744    0.000       81.231  633.457  633.457    0.000
547.00  1479.576  472.649  472.649    0.000      431.412 1021.965 1021.965    0.000       40.616  683.724  683.724    0.000
548.00  1655.324  321.879  321.879    0.000      485.027  862.606  862.606    0.000       50.769  844.983  844.983    0.000
549.00  1623.712  358.270  358.270    0.000      503.134  870.990  870.990    0.000       20.308  865.288  865.288    0.000
550.00  1588.990  287.146  287.146    0.000      221.827  980.235  816.772  163.463        0.000  706.043  413.695  292.348
551.00  1628.712  342.193  342.193    0.000      549.532  749.801  749.801    0.000        0.000  745.450  280.789  464.661
552.00  1561.200  392.265  392.265    0.000      472.226  867.575  867.575    0.000        0.000  756.811  503.972  252.839
553.00  1650.871  382.093  382.093    0.000      569.278  894.123  894.123    0.000       50.366  854.327  662.811  191.516
554.00  1584.110  412.482  412.482    0.000      565.345  733.856  733.856    0.000       40.616  735.598  735.598    0.000
555.00  1621.084  397.178  397.178    0.000      447.239  822.746  822.746    0.000       30.462  999.500  776.114  223.385
556.00  1601.407  362.937  362.937    0.000      405.385  813.400  813.400    0.000       20.308  726.652  453.502  273.150
557.00  1569.981  366.036  366.036    0.000      449.262  803.073  803.073    0.000       91.083  471.399  441.138   30.261
558.00  1426.532  548.429  548.429    0.000      386.451  852.139  852.139    0.000       40.616  697.398  697.398    0.000
559.00  1526.849  459.718  459.718    0.000      505.866  849.807  849.807    0.000       50.769  745.856  655.074   90.782
560.00  1519.941  437.733  437.733    0.000      484.589  843.269  776.688   66.580       60.923  640.796  571.127   69.670
561.00  1516.819  401.655  401.655    0.000      505.260  703.496  674.962   28.534       40.616  722.632  572.334  150.298
562.00  1557.964  400.117  400.117    0.000      416.375  879.552  864.334   15.218       81.231  703.731  613.553   90.179
563.00  1617.063  361.521  361.521    0.000      458.572  926.325  926.325    0.000       40.616  829.599  658.189  171.410
564.00  1539.752  386.357  386.357    0.000      443.309  915.395  905.884    9.511       50.769  873.937  602.195  271.742
565.00  1434.431  488.438  488.438    0.000      510.362  952.919  922.483   30.437       10.154  936.267  573.140  363.127
566.00  1366.981  516.926  516.926    0.000      508.151  954.904  922.565   32.339       50.568  710.166  589.928  120.238
567.00  1310.444  522.491  522.491    0.000      355.934  932.731  932.731    0.000        0.000  753.396  490.601  262.794
568.00  1386.457  462.935  462.935    0.000      351.306 1006.567 1006.567    0.000        0.000  754.802  572.434  182.368
569.00  1312.716  521.415  521.415    0.000      332.196  909.466  882.834   26.632        0.000  783.152  490.700  292.452
570.00  1443.067  439.982  439.982    0.000      409.583  925.816  925.816    0.000       30.462  653.165  400.926  252.239
571.00  1433.352  462.303  462.303    0.000      396.439 1009.165  971.120   38.046       20.308  814.619  440.333  374.286
572.00  1512.007  446.321  446.321    0.000      382.954 1010.636 1010.636    0.000       50.769  763.047  571.129  191.918
573.00  1407.078  535.441  535.441    0.000      353.946 1031.429 1031.429    0.000        0.000  968.234  887.003   81.231
574.00  1424.849  511.318  511.318    0.000      415.158  884.078  884.078    0.000       60.923  693.576  633.055   60.521
575.00  1358.215  465.493  465.493    0.000      437.941 1029.081 1029.081    0.000        0.000  855.233  612.143  243.090
576.00  1529.770  380.878  380.878    0.000      438.456  938.904  708.813  230.091       10.154  894.844  490.299  404.546
577.00  1467.805  401.669  401.669    0.000      476.805  911.931  911.931    0.000       81.231  814.016  601.589  212.427
578.00  1451.731  382.754  382.754    0.000      447.248  894.771  894.771    0.000       10.154  783.758  783.758    0.000
579.00  1396.734  465.248  465.248    0.000      447.106  906.785  906.785    0.000       10.154  734.192  734.192    0.000
580.00  1480.881  398.817  398.817    0.000      426.790 1016.726 1016.726    0.000       40.616  753.394  753.394    0.000
581.00  1438.642  359.827  359.827    0.000      434.879  941.108  941.108    0.000       71.077  711.171  711.171    0.000
582.00  1373.632  477.165  477.165    0.000      390.690  910.241  910.241    0.000       10.154  600.483  600.483    0.000
583.00  1397.003  455.337  455.337    0.000      441.095  964.502  964.502    0.000       30.462  872.222  872.222    0.000
584.00  1335.835  512.113  512.113    0.000      480.054  947.423  947.423    0.000       40.616  923.598  923.598    0.000
585.00  1505.045  442.221  442.221    0.000      547.671  947.944  947.944    0.000       50.568 1002.716  790.490  212.226
586.00  1345.082  433.591  433.591    0.000      484.897  882.791  882.791    0.000       30.462  803.962  803.962    0.000
587.00  1371.670  483.936  483.936    0.000      430.556  942.414  942.414    0.000       20.308  961.903  941.596   20.308
588.00  1416.218  471.409  471.409    0.000      423.462 1015.774 1015.774    0.000       71.077  674.475  674.475    0.000
589.00  1400.277  478.316  478.316    0.000      431.459  941.022  941.022    0.000        0.000  735.501  735.501    0.000
590.00  1458.497  424.174  424.174    0.000      477.847  859.789  859.789    0.000       50.769  905.502  430.884  474.619
591.00  1465.643  458.849  458.849    0.000      365.480  980.244  980.244    0.000       60.923  885.093  520.358  364.735
592.00  1487.682  440.977  440.977    0.000      420.737  879.724  879.724    0.000       50.769  540.766  460.741   80.025
593.00  1502.649  475.260  475.260    0.000      439.381 1026.748 1026.748    0.000       71.077 1048.156  765.858  282.298
594.00  1436.649  452.358  452.358    0.000      450.606  855.511  855.511    0.000       91.385  741.831  580.375  161.457
595.00  1519.402  439.399  439.399    0.000      492.239  872.805  813.834   58.971       60.923  792.198  561.272  230.925
596.00  1425.318  451.401  451.401    0.000      366.395  942.368  758.061  184.307       40.616  662.713  301.395  361.317
597.00  1555.049  412.515  412.515    0.000      383.207 1063.252  949.114  114.138       40.616  700.112  349.753  350.359
598.00  1398.189  410.369  410.369    0.000      380.102  846.563  778.080   68.483       20.308  571.431  240.978  330.454
599.00  1496.214  402.942  402.942    0.000      498.258  888.326  789.407   98.920       71.077  720.723  360.411  360.312
600.00  1536.810  417.697  417.697    0.000      434.149  971.596  914.570   57.025       30.260  984.021  642.207  341.814
601.00  1641.973  358.285  358.285    0.000      476.763  939.240  756.793  182.448       91.385  865.185  422.435  442.750
602.00  1405.504  402.490  402.490    0.000      347.892 1015.083  836.397  178.686       71.077  711.171  399.818  311.352
603.00  1483.953  408.147  408.147    0.000      395.792  926.497  773.621  152.876       30.462  821.958  511.611  310.347
604.00  1571.785  466.314  466.314    0.000      458.956 1055.470  901.384  154.086       71.077 1046.553  531.721  514.832
605.00  1445.876  446.875  446.875    0.000      431.195  886.555  797.321   89.234       30.462  753.093  450.689  302.405
606.00  1449.353  346.926  346.926    0.000      389.961  800.523  690.189  110.333       50.769  754.100  562.181  191.918
607.00  1452.150  427.344  427.344    0.000      450.873  869.127  850.104   19.023        0.000  814.920  451.793  363.127
608.00  1473.766  433.635  433.635    0.000      433.192  817.123  780.980   36.144       60.923  719.516  649.445   70.072
609.00  1440.054  439.782  439.782    0.000      430.721  883.483  883.483    0.000       40.616  712.477  451.091  261.386
610.00  1311.640  478.873  478.873    0.000      320.869  973.054  927.399   45.655       40.616  570.624  380.515  190.109
611.00  1328.591  473.930  473.930    0.000      432.668  936.959  925.546   11.414        0.000  663.316  451.693  211.623
612.00  1484.171  341.572  341.572    0.000      414.602  847.725  847.725    0.000        0.000  601.389  500.051  101.338
613.00  1395.363  436.188  436.188    0.000      286.807  976.649  976.649    0.000       60.923  743.343  692.976   50.367
614.00  1359.324  429.761  429.761    0.000      330.079  961.522  961.522    0.000       40.616  680.911  630.141   50.769
615.00  1494.015  368.455  368.455    0.000      331.065  923.562  923.562    0.000       81.029  573.138  522.771   50.367
616.00  1426.775  417.223  417.223    0.000      437.815  952.090  952.090    0.000       60.923  746.557  614.959  131.598
617.00  1434.074  408.885  408.885    0.000      389.521  779.985  779.985    0.000       70.876  609.632  488.992  120.640
618.00  1607.289  420.973  420.973    0.000      444.085  931.895  931.895    0.000       30.462  713.782  491.805  221.978
619.00  1451.409  397.555  397.555    0.000      461.208  836.660  836.660    0.000        0.000  631.951  510.708  121.243
620.00  1463.296  385.687  385.687    0.000      367.436  888.319  888.319    0.000       40.616  461.647  391.173   70.474
621.00  1471.820  415.661  415.661    0.000      397.442 1004.535 1004.535    0.000       60.923  579.475  499.249   80.226
622.00  1499.689  322.971  322.971    0.000      399.852  874.841  871.036    3.805       60.722  711.975  480.647  231.327
623.00  1434.037  451.182  451.182    0.000      345.292  913.098  909.293    3.805       30.462  741.531  500.653  240.878
624.00  1420.042  429.080  429.080    0.000      385.934  893.294  864.846   28.448        0.000  684.327  544.183  140.144
625.00  1365.867  466.628  466.628    0.000      344.255  866.362  837.827   28.535       20.308  480.447  430.683   49.764
626.00  1313.738  428.220  428.220    0.000      336.558  840.937  823.946   16.990        0.000  580.478  510.205   70.273
627.00  1484.178  442.133  442.133    0.000      351.432  976.084  966.573    9.512       40.616  682.014  581.682  100.333
628.00  1459.055  472.621  472.621    0.000      354.508  923.467  923.467    0.000        0.000  654.067  624.208   29.858
629.00  1383.829  473.986  473.986    0.000      406.814  911.489  907.684    3.805       10.154  655.174  412.888  242.286
630.00  1442.127  472.266  472.266    0.000      396.794  996.834  996.834    0.000        0.000  856.543  635.571  220.973
631.00  1466.325  417.646  417.646    0.000      296.362  999.608  999.608    0.000        0.000  836.737  645.623  191.114
632.00  1475.726  388.323  388.323    0.000      466.739  876.780  876.780    0.000        0.000  703.528  481.550  221.978
633.00  1519.232  416.135  416.135    0.000      428.309 1009.680  981.233   28.448       40.616  715.190  603.699  111.492
634.00  1483.645  350.676  350.676    0.000      337.163  943.571  939.766    3.805       30.462  613.954  523.976   89.977
635.00  1408.134  397.715  397.715    0.000      336.913  785.816  778.206    7.609        0.000  533.127  453.102   80.025
636.00  1453.918  451.266  451.266    0.000      456.921  873.403  860.087   13.316       60.923  614.053  503.768  110.285
637.00  1378.372  447.158  447.158    0.000      327.011  870.157  843.525   26.632        0.000  602.493  452.195  150.298
638.00  1406.510  485.091  485.091    0.000      382.005  820.010  814.304    5.707       60.923  441.037  371.166   69.871
639.00  1496.072  382.683  382.683    0.000      497.861  904.107  902.205    1.902       40.616  751.986  501.356  250.630
640.00  1499.634  385.842  385.842    0.000      455.194  883.431  877.724    5.707       60.923  624.208  514.123  110.084
641.00  1364.632  400.657  400.657    0.000      416.628  955.945  955.945    0.000       40.616  854.530  580.979  273.552
642.00  1439.218  435.270  435.270    0.000      357.667  992.825  992.825    0.000        0.000  744.249  623.005  121.243
643.00  1476.061  394.932  394.932    0.000      480.955  903.673  899.868    3.805       81.231  754.801  573.237  181.563
644.00  1422.105  487.601  487.601    0.000      454.116  884.297  882.395    1.902       50.769  502.964  432.691   70.273
645.00  1363.552  469.058  469.058    0.000      477.799  867.743  848.720   19.023       20.308  792.097  681.611  110.486
646.00  1396.878  436.973  436.973    0.000      430.936  858.750  853.043    5.707       20.308  581.381  421.533  159.848
647.00  1308.037  480.128  480.128    0.000      384.373  860.656  849.243   11.414       30.462  630.943  511.108  119.836
648.00  1508.688  380.853  380.853    0.000      404.613  904.280  854.951   49.329        0.000  786.570  554.237  232.333
649.00  1512.044  349.608  349.608    0.000      388.092  883.001  873.490    9.511       10.154  531.114  421.432  109.682
650.00  1370.264  492.417  492.417    0.000      475.944  862.547  860.644    1.902       50.769  613.751  543.881   69.871
651.00  1448.678  433.161  433.161    0.000      488.827  830.085  816.769   13.316       30.462  863.076  632.351  230.724
652.00  1446.154  477.566  477.566    0.000      509.885  878.328  859.305   19.023      101.539  704.936  534.030  170.907
653.00  1382.328  468.193  468.193    0.000      467.001  883.819  878.112    5.707       71.077  674.878  493.817  181.061
654.00  1293.000  505.104  505.104    0.000      375.724  868.560  801.979   66.580       30.462  551.021  400.623  150.398
655.00  1424.775  450.955  450.955    0.000      390.992  875.489  850.760   24.730       60.923  620.893  410.476  210.417
656.00  1359.158  499.885  499.885    0.000      410.619  962.557  916.902   45.655       50.769  682.117  541.973  140.144
657.00  1412.529  439.058  439.058    0.000      406.903  885.035  833.760   51.275       60.923  641.400  501.457  139.943
658.00  1356.085  441.784  441.784    0.000      399.815  897.231  864.892   32.339       50.769  791.196  520.460  270.737
659.00  1415.868  465.086  465.086    0.000      380.312  795.327  778.207   17.121       70.976  410.877  350.959   59.918
660.00  1455.226  417.531  417.531    0.000      389.732  899.654  865.413   34.241       40.616  560.169  480.547   79.623
661.00  1459.112  402.522  402.522    0.000      357.268  864.627  817.113   47.514       40.616  420.227  300.291  119.936
662.00  1423.336  410.042  410.042    0.000      356.666  981.833  922.862   58.971       60.923  521.162  411.078  110.084
663.00  1398.423  441.230  441.230    0.000      404.044  841.240  816.510   24.730       60.923  559.666  450.185  109.481
664.00  1478.376  410.961  410.961    0.000      399.478  833.640  826.031    7.609       20.308  794.817  563.288  231.529
665.00  1475.179  373.757  373.757    0.000      416.855  807.211  759.654   47.557       10.154  725.548  524.884  200.665
666.00  1445.261  457.166  457.166    0.000      309.586  953.997  896.929   57.069       10.154  761.237  551.222  210.015
667.00  1552.994  387.672  387.672    0.000      420.912  904.965  880.235   24.730        0.000  945.312  654.871  290.441
668.00  1443.527  456.986  456.986    0.000      422.725  907.345  907.345    0.000       30.462  883.886  621.695  262.191
669.00  1408.600  456.807  456.807    0.000      290.178  915.047  903.633   11.414       10.154  613.153  442.146  171.007
670.00  1516.720  424.352  424.352    0.000      409.890  886.815  867.835   18.979       40.616  592.846  492.916   99.930
671.00  1506.360  399.265  399.265    0.000      391.724  881.097  867.781   13.316       30.462  644.114  473.508  170.605
672.00  1356.114  475.526  475.526    0.000      281.833  862.563  834.029   28.534        0.000  619.286  438.929  180.357
673.00  1512.162  413.540  413.540    0.000      296.490  865.399  844.474   20.925        0.000  573.238  412.988  160.250
674.00  1464.050  403.089  403.089    0.000      384.383  820.697  794.065   26.632       30.462  706.545  483.763  222.782
675.00  1534.488  390.887  390.887    0.000      361.556  811.668  800.254   11.414       71.077  604.000  522.769   81.231
676.00  1419.911  452.890  452.890    0.000      332.895  830.474  824.767    5.707        0.000  583.193  362.220  220.973
677.00  1467.892  444.813  444.813    0.000      301.544  879.107  831.549   47.557        0.000  611.240  481.452  129.789
678.00  1425.203  448.720  448.720    0.000      349.281  829.305  806.477   22.828        0.000  605.611  525.385   80.226
679.00  1459.254  438.908  438.908    0.000      301.458  901.982  869.643   32.339        0.000  694.482  563.688  130.794
680.00  1432.763  512.039  512.039    0.000      400.600  986.160  967.137   19.023       30.462  785.466  523.677  261.789
681.00  1505.916  380.970  380.970    0.000      303.537  914.824  867.267   47.557       40.616  563.387  473.208   90.179
682.00  1486.808  406.593  406.593    0.000      393.502  894.853  854.948   39.905        0.000  674.878  604.404   70.474
683.00  1469.395  454.372  454.372    0.000      315.462  954.729  949.022    5.707        0.000  670.454  490.097  180.357
684.00  1435.243  487.133  487.133    0.000      369.763  892.950  877.731   15.219        0.000  543.683  443.551  100.131
685.00  1431.250  433.966  433.966    0.000      348.928  859.012  847.598   11.414       20.308  695.187  503.067  192.120
686.00  1473.945  520.247  520.247    0.000      327.701  865.934  837.399   28.535        0.000  523.176  412.087  111.089
687.00  1433.348  399.700  399.700    0.000      323.903  786.601  780.894    5.707        0.000  521.165  451.294   69.871
688.00  1517.557  392.857  392.857    0.000      322.425  939.211  916.384   22.828        0.000  642.403  492.508  149.895
689.00  1448.568  425.629  425.629    0.000      325.761  871.500  835.356   36.144        0.000  534.937  444.759   90.179
690.00  1518.534  368.936  368.936    0.000      294.758  930.804  877.539   53.264        0.000  542.674  463.052   79.623
691.00  1454.843  495.513  495.513    0.000      246.766 1057.234 1055.332    1.902        0.000  766.464  575.551  190.913
692.00  1413.345  455.304  455.304    0.000      339.240  992.208  965.576   26.632       10.154  601.788  481.349  120.439
693.00  1506.240  416.229  416.229    0.000      373.224  954.728  950.923    3.805       30.462  482.155  412.284   69.871
694.00  1550.503  395.754  395.754    0.000      353.431  935.614  935.614    0.000        0.000  644.515  564.691   79.824
695.00  1474.337  445.234  445.234    0.000      427.822  840.074  811.626   28.448        0.000  523.171  493.112   30.059
696.00  1480.216  420.705  420.705    0.000      404.705  814.698  791.870   22.828       60.923  561.580  431.791  129.789
697.00  1499.006  420.298  420.298    0.000      328.478  936.573  890.918   45.655       10.154  561.979  482.357   79.623
698.00  1496.279  448.085  448.085    0.000      391.254  895.289  876.266   19.023        0.000  651.758  481.353  170.404
699.00  1379.803  489.785  489.785    0.000      368.857 1019.368  970.082   49.286        0.000  863.478  652.458  211.020
700.00  1433.127  439.620  439.620    0.000      453.801  815.866  794.941   20.925       60.923  684.527  584.597   99.930
701.00  1450.892  468.215  468.215    0.000      372.104  927.054  896.618   30.437        0.000  813.312  553.031  260.281
702.00  1498.896  424.525  424.525    0.000      426.571  902.717  887.542   15.175        0.000  756.107  595.253  160.854
703.00  1434.002  485.319  485.319    0.000      386.666  908.509  876.257   32.252        0.000  553.131  483.260   69.871
704.00  1528.173  409.924  409.924    0.000      436.210  934.280  934.280    0.000       30.462  705.036  523.272  181.765
705.00  1406.117  449.037  449.037    0.000      349.192  843.796  843.796    0.000        0.000  725.851  534.737  191.114
706.00  1520.013  407.742  407.742    0.000      403.222  887.849  887.849    0.000       30.462  633.558  462.350  171.209
707.00  1411.462  405.536  405.536    0.000      377.201  844.568  844.568    0.000        0.000  453.000  442.846   10.154
708.00  1464.229  437.194  437.194    0.000      358.393  905.527  905.527    0.000        0.000  797.928  615.762  182.166
709.00  1414.040  416.700  416.700    0.000      370.454  751.318  751.318    0.000        0.000  491.204  411.381   79.824
710.00  1418.882  394.453  394.453    0.000      317.456  872.835  861.421   11.414       20.308  502.462  482.557   19.906
711.00  1585.744  421.023  421.023    0.000      424.201  967.136  927.318   39.818       20.308  968.838  776.718  192.120
712.00  1450.280  419.702  419.702    0.000      330.469  852.396  812.447   39.948       10.154  565.598  484.769   80.829
713.00  1519.277  397.216  397.216    0.000      400.682  845.868  813.529   32.339        0.000  595.054  564.593   30.462
714.00  1491.976  420.687  420.687    0.000      420.136  829.178  787.328   41.851       30.462  614.961  544.487   70.474
715.00  1422.309  434.379  434.379    0.000      367.867  822.486  795.854   26.632       40.616  561.479  430.685  130.794
716.00  1431.935  419.340  419.340    0.000      349.413  859.353  828.916   30.437        0.000  412.485  372.473   40.012
717.00  1480.497  441.302  441.302    0.000      295.324  893.897  884.386    9.511        0.000  523.877  493.818   30.060
718.00  1500.763  418.045  418.045    0.000      430.734  795.150  778.029   17.121       10.154  604.404  544.285   60.119
719.00  1473.585  405.218  405.218    0.000      446.550  861.733  844.613   17.121       10.154  683.925  523.071  160.854
720.00  1505.612  411.155  411.155    0.000      446.127  893.331  866.699   26.632        0.000  766.061  666.131   99.930
721.00  1368.304  438.063  438.063    0.000      376.427  927.403  927.403    0.000       20.308  692.874  553.132  139.742
722.00  1421.863  417.641  417.641    0.000      313.915  950.485  925.799   24.686        0.000  615.060  372.173  242.887
723.00  1424.409  453.225  453.225    0.000      331.293  968.770  966.868    1.902       10.154  563.485  533.626   29.858
724.00  1444.565  453.958  453.958    0.000      414.040  885.335  885.335    0.000        0.000  601.990  330.652  271.338
725.00  1496.435  350.863  350.863    0.000      459.389  919.749  919.749    0.000       10.154  675.077  574.744  100.332
726.00  1416.352  429.520  429.520    0.000      453.380  851.871  849.968    1.902        0.000  654.569  220.870  433.699
727.00  1572.489  387.035  387.035    0.000      434.790  941.406  922.427   18.979        0.000  773.499  451.289  322.210
728.00  1495.662  452.702  452.702    0.000      354.458  846.733  827.710   19.023       20.308  511.410  451.693   59.717
729.00  1473.475  430.589  430.589    0.000      430.593  918.023  916.120    1.902        0.000  744.145  592.340  151.805
730.00  1490.194  415.887  415.887    0.000      444.389  839.080  835.275    3.805        0.000  683.222  279.483  403.739
731.00  1312.926  492.116  492.116    0.000      395.787  892.818  889.013    3.805        0.000  672.263  490.501  181.763
732.00  1378.965  507.563  507.563    0.000      369.854  785.775  785.775    0.000        0.000  511.311  501.358    9.953
733.00  1492.402  476.274  476.274    0.000      485.499  872.240  872.240    0.000        0.000  885.797  723.839  161.959
734.00  1455.838  489.887  489.887    0.000      347.377  907.265  907.265    0.000       30.462  698.908  698.908    0.000
735.00  1450.896  446.491  446.491    0.000      436.823  931.555  931.555    0.000       10.154  792.904  782.951    9.953
736.00  1468.373  455.898  455.898    0.000      350.610  985.981  985.981    0.000       40.616  670.454  650.548   19.906
737.00  1433.036  489.108  489.108    0.000      456.312  924.507  924.507    0.000        0.000  784.258  541.370  242.888
738.00  1412.250  453.108  453.108    0.000      430.715  821.574  821.574    0.000        0.000  520.759  470.091   50.669
739.00  1460.565  436.923  436.923    0.000      452.377  823.991  823.991    0.000       40.616  731.677  731.677    0.000
740.00  1463.700  448.672  448.672    0.000      396.352  929.432  929.432    0.000        0.000  752.490  390.371  362.119
741.00  1509.769  405.308  405.308    0.000      440.148  884.087  884.087    0.000        0.000  815.625  655.375  160.250
742.00  1472.557  474.238  474.238    0.000      503.142  847.513  841.806    5.707        0.000  862.273  411.182  451.092
743.00  1585.859  380.006  380.006    0.000      532.622  847.422  847.422    0.000       30.462  846.186  574.041  272.144
744.00  1416.856  483.584  483.584    0.000      361.122  872.370  843.922   28.448        0.000  570.626  308.738  261.887
745.00  1443.025  384.064  384.064    0.000      444.005  956.468  952.664    3.805        0.000  731.582  339.401  392.181
746.00  1387.789  426.613  426.613    0.000      403.137  948.851  939.340    9.511        0.000  630.845  339.299  291.546
747.00  1446.937  432.000  432.000    0.000      420.741  891.774  870.848   20.925       30.462  550.821  461.245   89.575
748.00  1395.405  408.226  408.226    0.000      364.020  856.845  824.506   32.339       20.308  492.009  422.138   69.871
749.00  1464.150  409.888  409.888    0.000      374.088  845.212  799.557   45.655        0.000  612.143  370.562  241.582
750.00  1494.938  424.342  424.342    0.000      443.830  811.495  788.711   22.784        0.000  574.144  301.499  272.645
751.00  1483.078  428.922  428.922    0.000      457.875  893.555  885.945    7.609       10.154  664.724  220.772  443.953
752.00  1403.193  451.935  451.935    0.000      438.423  838.037  828.526    9.511       50.769  532.825  403.237  129.588
753.00  1315.398  456.583  456.583    0.000      426.656  777.087  777.087    0.000        0.000  650.549  620.690   29.858
754.00  1490.106  440.502  440.502    0.000      466.001  815.475  815.475    0.000        0.000  822.160  540.468  281.692
755.00  1459.592  464.461  464.461    0.000      434.924  890.968  890.968    0.000       30.462  846.391  785.668   60.722
756.00  1363.240  445.159  445.159    0.000      325.020  888.278  888.278    0.000       30.462  782.648  721.926   60.722
757.00  1474.751  441.987  441.987    0.000      353.084  924.030  924.030    0.000        0.000  742.838  682.317   60.521
758.00  1498.926  431.860  431.860    0.000      471.594  852.746  852.746    0.000       10.154  682.321  601.693   80.628
759.00  1431.595  444.436  444.436    0.000      351.092  924.591  924.591    0.000       10.154  703.026  652.257   50.769
760.00  1523.289  396.047  396.047    0.000      427.920  856.460  856.460    0.000       50.769  755.406  685.133   70.273
761.00  1457.684  416.244  416.244    0.000      461.509  840.338  840.338    0.000       20.308  868.807  838.747   30.060
762.00  1521.260  399.742  399.742    0.000      420.397  894.505  894.505    0.000       40.616  524.079  513.925   10.154
763.00  1482.951  386.305  386.305    0.000      376.427  822.521  818.803    3.718       40.616  412.889  412.889    0.000
764.00  1461.850  479.416  479.416    0.000      406.432  849.840  847.938    1.902        0.000  681.412  581.884   99.528
765.00  1399.010  426.750  426.750    0.000      458.476  894.377  881.061   13.316       20.308  907.511  756.610  150.901
766.00  1527.490  404.970  404.970    0.000      400.850  838.780  838.780    0.000       50.769  544.385  534.432    9.953
767.00  1496.208  470.960  470.960    0.000      424.110  885.682  881.921    3.761       81.231  701.216  581.581  119.635
768.00  1488.528  429.185  429.185    0.000      319.533  986.201  973.015   13.186       40.616  744.246  624.410  119.836
769.00  1457.788  421.661  421.661    0.000      370.198  847.253  799.696   47.557       10.154  603.298  502.764  100.534
770.00  1580.039  405.724  405.724    0.000      321.209  910.721  878.381   32.339       30.462  685.635  595.657   89.977
771.00  1479.647  431.989  431.989    0.000      338.892  880.625  861.602   19.023       40.616  470.594  370.865   99.729
772.00  1407.299  409.562  409.562    0.000      376.765  814.819  805.307    9.511       30.462  461.142  411.378   49.764
773.00  1383.939  424.503  424.503    0.000      401.885  904.397  904.397    0.000        0.000  672.965  592.941   80.025
774.00  1429.301  437.401  437.401    0.000      396.828  946.168  946.168    0.000       30.462  683.017  683.017    0.000
775.00  1347.305  444.771  444.771    0.000      421.996  821.165  821.165    0.000       50.769  644.013  573.740   70.273
776.00  1505.850  409.954  409.954    0.000      375.768  856.455  856.455    0.000      101.337  561.173  541.267   19.906
777.00  1567.768  387.171  387.171    0.000      390.732  898.349  898.349    0.000       50.769  593.143  503.367   89.776
778.00  1706.916  315.099  315.099    0.000      398.301 1004.271 1002.369    1.902       30.462 1080.329  969.842  110.486
779.00  1575.427  323.146  323.146    0.000      326.619  967.522  965.620    1.902       40.616  767.066  655.976  111.090
780.00  1455.099  357.183  357.183    0.000      347.067  847.817  847.817    0.000       20.308  685.233  605.007   80.226
781.00  1575.696  339.878  339.878    0.000      423.807  807.913  807.913    0.000       20.308  727.458  656.984   70.474
782.00  1448.078  437.238  437.238    0.000      420.872  933.680  933.680    0.000       40.616  774.609  764.656    9.953
783.00  1467.863  466.744  466.744    0.000      404.224  885.989  885.989    0.000        0.000  886.299  865.991   20.308
784.00  1458.016  429.165  429.165    0.000      383.601 1034.150 1034.150    0.000       30.462  764.955  683.926   81.030
785.00  1450.737  422.417  422.417    0.000      392.894  917.510  917.510    0.000       30.462  691.969  631.448   60.521
786.00  1415.969  427.161  427.161    0.000      375.257  975.447  975.447    0.000       20.308  733.893  683.325   50.568
787.00  1529.106  470.263  470.263    0.000      511.746  927.667  927.667    0.000       50.769  732.584  722.631    9.953
788.00  1459.986  427.095  427.095    0.000      296.487 1004.579 1004.579    0.000       10.154  713.783  713.783    0.000
789.00  1452.115  435.092  435.092    0.000      420.180  910.150  910.150    0.000       60.923  543.180  493.214   49.965
790.00  1477.099  419.467  419.467    0.000      376.218  896.670  896.670    0.000       81.231  655.376  655.376    0.000
791.00  1440.010  421.312  421.312    0.000      345.517 1004.532 1004.532    0.000        0.000  804.968  754.601   50.367
792.00  1418.986  429.075  429.075    0.000      373.616 1016.680 1016.680    0.000       40.616  654.268  583.794   70.474
793.00  1474.425  308.585  308.585    0.000      447.241  937.090  937.090    0.000       60.923  858.150  746.457  111.693
794.00  1516.234  313.507  313.507    0.000      417.488  851.706  851.706    0.000       50.769  661.306  620.891   40.414
795.00  1367.311  396.542  396.542    0.000      371.020  927.886  927.886    0.000       10.154  701.320  641.000   60.320
796.00  1376.431  443.158  443.158    0.000      384.851  867.917  867.917    0.000       60.923  754.700  663.919   90.782
797.00  1389.349  469.853  469.853    0.000      374.351  926.459  926.459    0.000       20.308  770.488  719.920   50.568
798.00  1487.534  439.595  439.595    0.000      314.423  945.465  945.465    0.000       20.308  742.838  611.441  131.397
799.00  1412.414  434.737  434.737    0.000      379.366  954.598  954.598    0.000       40.616  593.245  472.202  121.042
800.00  1396.831  413.351  413.351    0.000      310.749  953.946  953.946    0.000       30.462  613.752  573.136   40.616
801.00  1465.934  404.757  404.757    0.000      372.448  996.744  996.744    0.000       50.769  742.938  632.251  110.687
802.00  1410.852  391.608  391.608    0.000      458.432  867.395  867.395    0.000      101.539  633.557  482.455  151.102
803.00  1329.237  494.455  494.455    0.000      435.780  830.949  825.242    5.707       81.231  431.486  391.273   40.213
804.00  1390.392  442.912  442.912    0.000      355.023  922.687  915.078    7.609        0.000  665.728  473.407  192.321
805.00  1466.623  386.987  386.987    0.000      473.043  808.072  768.123   39.948        0.000  692.670  582.385  110.285
806.00  1494.781  400.815  400.815    0.000      421.426  883.301  883.301    0.000       40.616  775.007  704.935   70.072
807.00  1447.118  398.063  398.063    0.000      363.847  905.260  905.260    0.000       10.154  805.667  653.560  152.107
808.00  1500.620  368.255  368.255    0.000      414.647  849.585  849.585    0.000       50.769  815.524  714.186  101.338
809.00  1460.956  406.419  406.419    0.000      406.780  893.111  893.111    0.000       40.616  824.569  753.894   70.675
810.00  1505.787  425.194  425.194    0.000      342.916  952.743  947.036    5.707        0.000  672.969  431.890  241.079
811.00  1573.545  457.074  457.074    0.000      490.046  978.336  965.020   13.316       40.616 1194.738  740.629  454.110
812.00  1620.603  397.746  397.746    0.000      376.514  987.416  987.416    0.000       20.308 1052.180  889.718  162.462
813.00  1569.090  373.232  373.232    0.000      344.741  946.770  946.770    0.000       10.154  891.529  830.606   60.923
814.00  1558.203  393.848  393.848    0.000      401.593 1010.196 1010.196    0.000       50.769 1031.473  941.093   90.380
815.00  1634.474  362.531  362.531    0.000      517.023  925.193  925.193    0.000      121.847 1052.281  991.760   60.521
816.00  1510.533  398.213  398.213    0.000      346.217  916.421  916.421    0.000       10.154  901.583  770.588  130.995
817.00  1584.511  419.375  419.375    0.000      520.618  900.076  900.076    0.000       20.308 1050.772  939.683  111.089
818.00  1481.448  394.055  394.055    0.000      399.559  992.242  992.242    0.000       20.308  966.828  806.578  160.249
819.00  1517.618  414.934  414.934    0.000      449.105  989.295  989.295    0.000       50.769  856.140  795.821   60.319
820.00  1542.741  368.863  368.863    0.000      381.452  925.960  925.960    0.000       10.154 1007.243  896.958  110.285
821.00  1608.650  383.029  383.029    0.000      394.332  887.839  887.839    0.000       20.308 1092.996 1002.617   90.379
822.00  1451.850  438.640  438.640    0.000      458.621  861.474  861.474    0.000        0.000 1090.685 1040.318   50.367
823.00  1459.946  432.089  432.089    0.000      449.888  818.933  818.933    0.000       40.616  867.402  747.164  120.238
824.00  1514.209  381.622  381.622    0.000      450.196  918.625  918.625    0.000       81.231 1021.620  931.442   90.179
825.00  1458.883  360.802  360.802    0.000      509.544  773.798  773.798    0.000       10.154  789.388  658.996  130.392
826.00  1542.954  356.327  356.327    0.000      493.380  870.418  870.418    0.000       30.462 1069.172  969.241   99.930
827.00  1709.972  284.221  284.221    0.000      499.598  943.003  943.003    0.000       60.923 1070.476 1019.707   50.769
828.00  1545.905  354.809  354.809    0.000      424.680 1002.241 1002.241    0.000       50.769 1112.100  919.578  192.522
829.00  1506.202  397.904  397.904    0.000      428.442  885.687  885.687    0.000       40.616  948.734  857.952   90.782
830.00  1508.678  352.258  352.258    0.000      446.903  945.646  945.646    0.000       50.769  876.850  876.850    0.000
831.00  1497.441  399.593  399.593    0.000      498.351  798.007  798.007    0.000        0.000 1051.177  827.792  223.385
832.00  1504.307  388.930  388.930    0.000      422.821  908.379  908.379    0.000       30.462  988.343  988.343    0.000
833.00  1485.362  412.053  412.053    0.000      416.553  861.341  861.341    0.000        0.000  969.544  888.916   80.628
834.00  1440.525  471.472  471.472    0.000      454.769  894.201  894.201    0.000       20.308  980.300  838.146  142.154
835.00  1410.075  459.861  459.861    0.000      398.222  995.324  995.324    0.000       10.154  900.476  779.434  121.042
836.00  1468.630  402.058  402.058    0.000      350.705  920.310  920.310    0.000       20.308  662.714  461.446  201.268
837.00  1423.897  482.189  482.189    0.000      350.616  992.299  992.299    0.000        0.000  743.545  602.396  141.149
838.00  1375.514  467.471  467.471    0.000      364.882  922.642  922.642    0.000        0.000  624.610  554.337   70.273
839.00  1433.167  505.655  505.655    0.000      440.800  900.330  900.330    0.000        0.000  624.711  564.793   59.918
840.00  1480.216  396.128  396.128    0.000      375.514  922.073  922.073    0.000        0.000  692.671  572.232  120.439
841.00  1459.166  406.918  406.918    0.000      424.546  964.408  964.408    0.000       40.616  895.349  804.969   90.380
842.00  1419.343  494.488  494.488    0.000      410.705  896.585  896.585    0.000       20.308  781.846  721.124   60.722
843.00  1485.923  390.597  390.597    0.000      502.446  965.926  965.926    0.000       50.769  944.608  803.660  140.948
844.00  1475.019  404.662  404.662    0.000      506.894  875.703  875.703    0.000       30.462  811.099  720.519   90.581
845.00  1454.313  422.320  422.320    0.000      484.033  873.317  873.317    0.000       30.462  822.963  752.087   70.876
846.00  1566.534  332.950  332.950    0.000      554.421  835.321  835.321    0.000        0.000  992.062  830.002  162.060
847.00  1508.885  340.333  340.333    0.000      514.857  878.464  878.464    0.000       81.231  740.928  660.501   80.427
848.00  1418.023  389.233  389.233    0.000      446.116  921.052  921.052    0.000       40.616  781.945  701.518   80.427
849.00  1378.812  371.361  371.361    0.000      496.919  805.229  805.229    0.000       50.769  882.580  882.580    0.000
850.00  1356.782  395.089  395.089    0.000      328.478  936.090  936.090    0.000       40.616  941.691  800.542  141.149
851.00  1407.349  357.569  357.569    0.000      440.063  871.984  871.984    0.000       20.308  882.580  801.952   80.628
852.00  1598.141  333.519  333.519    0.000      440.110 1071.504 1071.504    0.000       60.923 1180.860  988.138  192.723
853.00  1492.924  395.008  395.008    0.000      454.627  933.501  933.501    0.000       50.769  822.257  722.126  100.131
854.00  1498.980  366.479  366.479    0.000      433.628 1009.035  999.523    9.511       20.308  876.751  694.182  182.569
855.00  1501.888  441.241  441.241    0.000      492.596  970.555  970.555    0.000      121.847  964.113  852.420  111.693
856.00  1528.198  409.084  409.084    0.000      436.651 1007.397 1005.495    1.902       20.308  832.818  792.203   40.615
857.00  1539.766  411.757  411.757    0.000      492.730 1130.991 1130.991    0.000       81.231 1119.337  997.490  121.847
858.00  1427.767  466.375  466.375    0.000      437.550  974.400  974.400    0.000       50.769  800.644  780.537   20.107
859.00  1415.291  446.557  446.557    0.000      377.502  975.702  975.702    0.000       30.462  731.478  661.004   70.474
860.00  1440.943  407.637  407.637    0.000      402.236  933.896  933.896    0.000       50.769  819.950  789.689   30.261
861.00  1441.426  471.183  471.183    0.000      428.736  980.404  980.404    0.000       40.616  781.744  781.744    0.000
862.00  1432.600  480.788  480.788    0.000      435.344  980.150  980.150    0.000       10.154  743.441  683.121   60.320
863.00  1411.318  413.728  413.728    0.000      419.008  847.774  847.774    0.000       71.077  741.630  701.819   39.811
864.00  1507.356  354.355  354.355    0.000      422.636 1034.790 1034.790    0.000       50.769  733.185  562.177  171.008
865.00  1453.595  328.655  328.655    0.000      456.921  994.885  994.885    0.000       50.769  693.476  652.860   40.616
866.00  1524.629  309.685  309.685    0.000      470.849  968.079  968.079    0.000       81.231  656.077  636.171   19.906
867.00  1349.789  461.099  461.099    0.000      388.102  975.680  975.680    0.000       30.462  881.676  740.929  140.747
868.00  1404.862  442.519  442.519    0.000      445.688  916.974  916.974    0.000       40.616  669.351  639.492   29.858
869.00  1457.635  460.156  460.156    0.000      522.504  984.679  984.679    0.000       50.769  942.598  912.136   30.462
870.00  1481.119  426.963  426.963    0.000      384.642  902.533  902.533    0.000       71.077  690.159  569.519  120.640
871.00  1397.371  452.153  452.153    0.000      364.015  984.238  984.238    0.000       81.231  681.614  521.364  160.250
872.00  1206.382  526.692  526.692    0.000      308.760 1031.115 1017.799   13.316       40.616  710.969  530.612  180.357
873.00  1469.276  401.317  401.317    0.000      492.071  979.287  979.287    0.000       50.769 1040.417  829.800  210.618
874.00  1367.377  434.413  434.413    0.000      427.869 1063.583  995.101   68.483       71.077  821.455  410.977  410.478
875.00  1426.231  441.457  441.457    0.000      354.154 1096.220 1096.220    0.000       40.616  871.319  600.784  270.536
876.00  1418.018  426.532  426.532    0.000      396.404 1084.985 1077.376    7.609       71.077  802.355  481.050  321.305
877.00  1428.690  452.414  452.414    0.000      441.703 1095.973 1095.973    0.000       71.077  760.233  580.077  180.156
878.00  1429.098  410.564  410.564    0.000      409.408  982.223  982.223    0.000       50.769  611.643  500.955  110.687
879.00  1385.194  417.916  417.916    0.000      437.519 1049.532 1045.728    3.805       50.769  932.847  650.951  281.896
880.00  1414.208  426.500  426.500    0.000      436.912  977.338  967.827    9.511       40.616  806.376  544.185  262.191
881.00  1526.559  357.474  357.474    0.000      478.620  956.937  956.937    0.000        0.000 1134.717  892.431  242.286
882.00  1422.837  385.595  385.595    0.000      373.481  896.625  896.625    0.000       40.616  781.242  611.239  170.002
883.00  1381.367  531.437  531.437    0.000      419.654  979.112  979.112    0.000       60.923  940.990  770.184  170.806
884.00  1474.639  479.734  479.734    0.000      436.394 1087.159 1087.159    0.000       20.308 1004.529  903.795  100.735
885.00  1485.199  406.968  406.968    0.000      429.256 1000.730 1000.730    0.000       40.616  741.532  681.010   60.521
886.00  1463.939  473.536  473.536    0.000      408.288  993.124  956.980   36.144       50.769  961.297  811.200  150.096
887.00  1532.126  371.790  371.790    0.000      398.466 1035.877 1035.877    0.000      101.539  640.395  539.861  100.533
888.00  1414.984  515.225  515.225    0.000      403.530 1048.014 1046.155    1.859       71.077  812.003  690.961  121.042
889.00  1573.283  405.097  405.097    0.000      513.984  999.038  999.038    0.000       70.976  922.793  722.329  200.464
890.00  1556.617  389.079  389.079    0.000      444.554  933.673  848.070   85.603      142.054  672.062  612.345   59.717
891.00  1601.129  411.022  411.022    0.000      415.466  965.575  918.017   47.557       30.462  891.930  681.312  210.618
892.00  1500.314  417.046  417.046    0.000      421.898  992.114  917.925   74.190       20.308  670.956  521.262  149.694
893.00  1445.732  438.614  438.614    0.000      526.784  841.110  804.966   36.144       81.231  801.448  641.801  159.647
894.00  1460.183  491.908  491.908    0.000      446.369  946.465  895.103   51.362       40.616  812.103  742.433   69.670
895.00  1490.453  437.961  437.961    0.000      404.997  949.099  916.760   32.339       50.769  620.288  520.759   99.528
896.00  1515.244  427.820  427.820    0.000      458.389  900.809  841.837   58.971       71.077  682.616  622.899   59.717
897.00  1381.465  450.483  450.483    0.000      386.102  930.946  894.803   36.143       30.462  652.055  552.326   99.729
898.00  1340.510  495.391  495.391    0.000      312.401  987.837  953.596   34.241       10.154  712.275  642.606   69.670
899.00  1372.648  509.256  509.256    0.000      260.126 1162.771 1141.846   20.925       50.769  741.532  691.768   49.764
900.00  1362.779  514.461  514.461    0.000      342.698 1016.977  992.247   24.730       91.385  630.240  560.570   69.670
901.00  1463.831  378.986  378.986    0.000      448.014  926.877  886.972   39.905       60.923  721.724  500.952  220.772
902.00  1348.722  456.613  456.613    0.000      338.505  989.876  970.897   18.979       50.769  639.691  229.719  409.973
903.00  1329.668  477.271  477.271    0.000      399.898  944.038  940.233    3.805       10.154  751.784  530.008  221.776
904.00  1448.856  532.152  532.152    0.000      304.651 1171.401 1072.482   98.919        0.000  803.053  580.874  222.179
905.00  1438.080  430.975  430.975    0.000      386.012 1060.218  930.862  129.356        0.000  952.348  699.608  252.739
906.00  1381.993  444.918  444.918    0.000      344.298 1026.964  987.016   39.948        0.000  803.659  481.148  322.511
907.00  1374.793  470.527  470.527    0.000      399.465  976.854  976.854    0.000        0.000  772.996  479.542  293.455
908.00  1397.981  422.391  422.391    0.000      375.905  913.442  913.442    0.000        0.000  642.005  581.283   60.722
909.00  1357.682  482.896  482.896    0.000      301.454 1019.186 1013.479    5.707        0.000  632.953  440.432  192.521
910.00  1379.170  495.404  495.404    0.000      309.976 1133.197 1125.588    7.609        0.000  891.428  509.402  382.026
911.00  1485.241  408.600  408.600    0.000      316.372 1012.316  987.587   24.730        0.000  661.909  440.134  221.775
912.00  1464.189  475.638  475.638    0.000      439.329 1033.071 1027.364    5.707       10.154  962.203  860.866  101.337
913.00  1431.573  494.848  494.848    0.000      437.466  983.430  983.430    0.000        0.000  812.705  711.267  101.438
914.00  1460.551  460.876  460.876    0.000      354.414 1116.802 1116.802    0.000        0.000  803.459  803.459    0.000
915.00  1403.849  459.183  459.183    0.000      352.733 1103.061 1103.061    0.000        0.000  902.283  679.602  222.680
916.00  1426.702  451.659  451.659    0.000      384.722 1038.602 1038.602    0.000        0.000  702.824  692.670   10.154
917.00  1449.864  439.131  439.131    0.000      264.889 1106.118 1106.118    0.000        0.000  802.955  650.949  152.006
918.00  1403.366  475.273  475.273    0.000      359.427 1021.661 1021.661    0.000        0.000  803.963  601.893  202.070
919.00  1489.374  394.343  394.343    0.000      405.476  897.524  867.087   30.437        0.000  703.629  450.991  252.638
920.00  1357.369  444.554  444.554    0.000      423.196  889.574  842.452   47.123        0.000  590.830  329.748  261.082
921.00  1501.235  356.272  356.272    0.000      343.915  974.791  906.743   68.048        0.000  713.383  541.472  171.910
922.00  1531.819  366.358  366.358    0.000      349.577  867.490  867.490    0.000        0.000  631.246  219.565  411.681
923.00  1447.041  391.696  391.696    0.000      375.390  928.739  928.739    0.000        0.000  682.015  399.217  282.798
924.00  1493.380  441.069  441.069    0.000      383.561  948.848  948.848    0.000       20.308  793.407  773.099   20.308
925.00  1375.981  514.141  514.141    0.000      474.738  939.728  937.825    1.902        0.000  732.886  480.949  251.937
926.00  1416.383  474.885  474.885    0.000      449.315  956.976  956.976    0.000        0.000  843.472  350.158  493.314
927.00  1350.178  441.750  441.750    0.000      406.257  925.073  925.073    0.000       60.923  643.109  522.670  120.439
928.00  1294.228  490.596  490.596    0.000      416.978  892.125  892.125    0.000       50.769  591.636  511.008   80.628
929.00  1333.424  478.361  478.361    0.000      392.945  950.659  950.659    0.000        0.000  784.557  634.662  149.895
930.00  1408.046  479.258  479.258    0.000      411.407  991.562  991.562    0.000       60.923  840.760  790.594   50.166
931.00  1421.302  450.872  450.872    0.000      368.507  916.338  916.338    0.000       60.923  582.587  562.480   20.107
932.00  1469.903  465.917  465.917    0.000      462.063  999.823  999.823    0.000      111.491  805.367  644.312  161.055
933.00  1402.778  446.809  446.809    0.000      347.927  901.376  901.376    0.000       40.616  562.481  512.113   50.367
934.00  1459.907  433.880  433.880    0.000      452.769  951.519  951.519    0.000      121.746  591.935  471.697  120.238
935.00  1415.398  402.840  402.840    0.000      428.779  866.496  866.496    0.000       40.616  552.831  482.759   70.072
936.00  1390.393  477.279  477.279    0.000      430.292 1013.793 1013.793    0.000       30.462  652.361  652.361    0.000
937.00  1280.680  498.445  498.445    0.000      384.852  948.036  948.036    0.000       60.923  680.508  570.022  110.486
938.00  1391.246  430.330  430.330    0.000      443.388  875.697  875.697    0.000       40.616  571.830  481.450   90.380
939.00  1380.531  423.297  423.297    0.000      445.593  950.411  950.411    0.000       60.923  771.188  570.724  200.464
940.00  1334.792  479.214  479.214    0.000      450.303  900.778  900.778    0.000       50.769  573.439  503.166   70.273
941.00  1373.570  460.130  460.130    0.000      438.844  966.704  921.049   45.655       50.769  643.509  532.822  110.687
942.00  1409.824  465.740  465.740    0.000      477.328  989.618  989.618    0.000       50.769  804.866  674.273  130.593
943.00  1392.956  428.249  428.249    0.000      401.683  987.628  987.628    0.000       60.923  635.068  594.452   40.616
944.00  1354.474  444.112  444.112    0.000      508.597  951.798  940.384   11.414      121.847  700.517  559.569  140.948
945.00  1360.332  428.852  428.852    0.000      481.349  892.518  892.518    0.000       50.769  717.503  697.195   20.308
946.00  1306.541  412.191  412.191    0.000      291.126  914.919  914.919    0.000       60.923  560.371  479.743   80.628
947.00  1396.618  454.286  454.286    0.000      397.907 1024.771 1024.771    0.000       71.077  672.965  552.124  120.841
948.00  1398.483  444.340  444.340    0.000      429.594  888.193  888.193    0.000       30.462  655.071  574.243   80.829
949.00  1298.253  456.246  456.246    0.000      340.452  871.030  871.030    0.000       71.077  562.180  491.505   70.675
950.00  1434.637  396.441  396.441    0.000      331.071  893.729  893.729    0.000       20.308  674.273  633.859   40.414
951.00  1356.626  432.375  432.375    0.000      380.965  855.170  855.170    0.000       50.769  690.460  440.232  250.228
952.00  1404.592  455.572  455.572    0.000      380.832  866.366  841.636   24.730       60.923  551.422  341.408  210.014
953.00  1389.813  434.604  434.604    0.000      435.224  881.491  881.491    0.000       81.231  713.580  573.436  140.144
954.00  1361.461  449.947  449.947    0.000      382.869  857.116  857.116    0.000       71.077  682.821  582.690  100.131
955.00  1544.492  319.239  319.239    0.000      475.422  950.106  950.106    0.000       91.385  802.555  682.920  119.635
956.00  1329.488  493.697  493.697    0.000      480.180  948.464  948.464    0.000      142.154  661.505  461.042  200.464
957.00  1426.654  448.080  448.080    0.000      486.361  996.713  975.788   20.925      101.438  822.260  470.694  351.566
958.00  1474.334  352.931  352.931    0.000      502.401  952.954  952.954    0.000       70.976  801.950  451.792  350.158
959.00  1543.231  405.487  405.487    0.000      506.680  931.730  931.730    0.000      101.337  670.655  660.703    9.953
960.00  1464.268  438.418  438.418    0.000      583.995  919.972  919.972    0.000      172.515  906.005  885.697   20.308
961.00  1482.002  429.146  429.146    0.000      495.440  952.784  952.784    0.000      101.539  731.577  711.269   20.308
962.00  1375.061  440.355  440.355    0.000      453.069  912.279  912.279    0.000       71.077  690.961  590.629  100.332
963.00  1401.618  452.919  452.919    0.000      405.908  863.724  863.724    0.000       10.154  640.596  610.737   29.858
964.00  1444.821  407.489  407.489    0.000      455.061  830.441  830.441    0.000      152.308  661.204  630.743   30.462
965.00  1380.986  481.685  481.685    0.000      511.605  969.912  969.912    0.000       91.385  781.743  781.743    0.000
966.00  1384.244  515.767  515.767    0.000      377.334  885.994  885.994    0.000      121.847  639.290  639.290    0.000
967.00  1303.769  509.520  509.520    0.000      383.903  946.823  946.823    0.000       71.077  712.276  712.276    0.000
968.00  1305.807  531.156  531.156    0.000      345.474  904.931  904.931    0.000       71.077  570.426  529.811   40.615
969.00  1281.472  520.450  520.450    0.000      326.100  939.854  939.854    0.000       50.769  622.700  582.889   39.811
970.00  1326.490  484.485  484.485    0.000      423.985  818.463  818.463    0.000       20.308  653.969  653.969    0.000
971.00  1437.061  498.806  498.806    0.000      353.340  887.251  887.251    0.000       91.385  722.432  682.621   39.811
972.00  1417.552  469.806  469.806    0.000      411.877  926.142  926.142    0.000       60.923  681.914  681.914    0.000
973.00  1433.486  437.247  437.247    0.000      534.263  988.669  988.669    0.000      111.693  721.623  721.623    0.000
974.00  1439.609  464.608  464.608    0.000      431.634  901.862  901.862    0.000       81.231  680.709  640.093   40.616
975.00  1287.307  577.040  577.040    0.000      417.234  988.315  988.315    0.000       20.308  844.373  713.177  131.196
976.00  1321.089  495.134  495.134    0.000      491.692  919.538  919.538    0.000       40.616  713.685  693.779   19.906
977.00  1401.205  442.479  442.479    0.000      495.021  959.005  959.005    0.000       30.462  898.668  898.668    0.000
978.00  1438.354  466.461  466.461    0.000      510.185  955.120  955.120    0.000       10.154  962.104  921.689   40.414
979.00  1337.755  498.912  498.912    0.000      357.024 1082.178 1036.523   45.655        0.000  950.242  564.394  385.847
980.00  1407.516  497.734  497.734    0.000      483.005  976.210  976.210    0.000      101.539  796.928  756.714   40.213
981.00  1337.939  501.847  501.847    0.000      472.672  933.885  930.080    3.805        0.000  949.839  503.269  446.570
982.00  1435.622  404.889  404.889    0.000      519.566  902.676  902.676    0.000        0.000 1152.209  868.606  283.603
983.00  1364.620  487.255  487.255    0.000      565.395  934.923  931.118    3.804        0.000 1102.345  727.861  374.484
984.00  1348.916  431.185  431.185    0.000      554.114  869.561  869.561    0.000       20.308 1092.193 1031.470   60.722
985.00  1466.956  336.738  336.738    0.000      462.848  979.074  979.074    0.000       10.154  857.447  807.080   50.367
986.00  1541.048  386.023  386.023    0.000      598.126  927.667  927.667    0.000       10.154 1173.022 1112.501   60.521
987.00  1433.947  462.403  462.403    0.000      592.237  946.952  946.952    0.000       50.769 1209.915 1179.453   30.462
988.00  1433.981  461.579  461.579    0.000      494.073 1028.314 1028.314    0.000        0.000 1129.592  845.283  284.309
989.00  1374.618  450.728  450.728    0.000      405.602 1079.203  935.324  143.879        0.000 1096.113  833.220  262.892
990.00  1375.188  444.379  444.379    0.000      491.391  975.699  975.699    0.000        0.000 1026.144  955.067   71.077
991.00  1344.819  488.857  488.857    0.000      480.966  993.850  993.850    0.000       71.077 1039.714 1039.714    0.000
992.00  1356.000  462.804  462.804    0.000      441.888  914.784  914.784    0.000       50.769  899.472  889.319   10.154
993.00  1388.478  441.867  441.867    0.000      544.383  921.875  921.875    0.000       81.231  844.881  834.727   10.154
994.00  1417.009  471.253  471.253    0.000      603.659  879.896  879.896    0.000       71.077 1006.939 1006.939    0.000
995.00  1431.925  357.745  357.745    0.000      591.898  849.158  849.158    0.000       30.462  874.841  874.841    0.000
996.00  1417.981  439.347  439.347    0.000      506.816  974.182  974.182    0.000       50.769 1006.337  996.183   10.154
997.00  1400.728  442.410  442.410    0.000      559.386  877.552  877.552    0.000       30.462  946.519  926.211   20.308
998.00  1386.860  435.012  435.012    0.000      560.733  985.511  985.511    0.000       71.077 1166.689 1136.227   30.462
999.00  1373.880  455.701  455.701    0.000      518.366  898.214  898.214    0.000       10.154 1019.608  887.608  132.000
1000.00  1395.613  433.414  433.414    0.000      502.880 1028.446  965.670   62.776        0.000 1131.603 1009.858  121.746
1001.00  1430.058  421.013  421.013    0.000      509.928  999.654  938.781   60.874        0.000 1025.137  771.895  253.242
1002.00  1513.483  384.495  384.495    0.000      604.744  956.415  868.909   87.506        0.000 1442.954 1107.876  335.078
1003.00  1341.492  453.219  453.219    0.000      527.958  906.486  906.486    0.000        0.000 1026.644  925.206  101.438
1004.00  1359.861  454.751  454.751    0.000      541.266  924.597  918.890    5.707        0.000 1036.293  874.536  161.757
1005.00  1417.375  456.655  456.655    0.000      323.631 1054.077  924.764  129.313        0.000  712.978  410.175  302.802
1006.00  1441.510  474.772  474.772    0.000      435.475 1064.114 1008.948   55.167        0.000  855.334  703.429  151.905
1007.00  1496.552  448.723  448.723    0.000      486.666  934.024  876.955   57.069        0.000  885.091  643.010  242.081
1008.00  1510.078  431.394  431.394    0.000      453.813 1109.592 1031.598   77.994        0.000 1091.892  860.968  230.924
1009.00  1325.035  468.870  468.870    0.000      406.117  995.115  936.143   58.971        0.000  772.195  650.651  121.544
1010.00  1491.032  456.554  456.554    0.000      509.448  998.485  912.882   85.603        0.000 1126.273  953.758  172.515
1011.00  1398.340  495.888  444.809   51.079      291.332 1149.369  972.069  177.301        0.000 1013.271  821.657  191.614
1012.00  1324.372  450.416  450.416    0.000      383.775 1032.121  973.150   58.971        0.000  912.439  740.226  172.213
1013.00  1525.437  445.691  445.691    0.000      386.497 1069.820 1003.239   66.580        0.000  862.674  670.758  191.916
1014.00  1468.508  456.742  456.742    0.000      354.597 1188.240 1093.125   95.115        0.000 1064.146  741.937  322.209
1015.00  1484.381  329.615  329.615    0.000      397.874 1061.390  998.614   62.776        0.000  913.143  641.202  271.941
1016.00  1572.583  351.381  351.381    0.000      285.756 1164.679 1048.639  116.040        0.000  942.799  791.095  151.703
1017.00  1532.146  374.030  374.030    0.000      408.968 1013.991 1002.577   11.414        0.000  770.481  709.659   60.823
1018.00  1495.318  473.688  464.997    8.691      291.073 1185.547 1061.985  123.562        0.000  986.730  814.719  172.011
1019.00  1601.807  417.928  417.928    0.000      477.766 1146.194 1117.660   28.534        0.000 1092.494  920.180  172.314
1020.00  1552.463  315.549  315.549    0.000      471.931 1037.699 1020.578   17.121        0.000  913.646  771.593  142.054
1021.00  1379.570  443.660  443.660    0.000      489.399 1007.773 1007.773    0.000        0.000  924.805  792.804  132.000
1022.00  1376.662  464.460  464.460    0.000      538.342  937.737  937.737    0.000       10.154  825.175  764.352   60.823
1023.00  1445.285  473.262  473.262    0.000      500.070 1011.974 1011.974    0.000        0.000 1084.451  942.700  141.751
1024.00  1432.757  457.349  457.349    0.000      490.035 1039.726 1039.726    0.000        0.000 1005.934  863.981  141.953
1025.00  1488.172  425.336  425.336    0.000      457.701 1069.345 1033.201   36.144        0.000  944.307  711.976  232.331
1026.00  1387.366  415.059  415.059    0.000      295.108 1240.760 1007.995  232.765        0.000  916.158  562.183  353.975
1027.00  1525.526  420.040  420.040    0.000      468.726 1109.683 1083.051   26.632        0.000 1198.154 1096.615  101.539
1028.00  1432.926  501.329  501.329    0.000      388.267 1070.993  968.269  102.724        0.000 1128.786 1007.545  121.242
1029.00  1365.905  471.254  471.254    0.000      493.146  909.986  909.986    0.000        0.000  754.299  632.956  121.343
1030.00  1385.776  474.763  474.763    0.000      378.413 1064.754 1064.754    0.000        0.000  893.937  782.345  111.592
1031.00  1362.444  496.328  496.328    0.000      440.713  957.931  957.931    0.000        0.000  883.284  802.254   81.029
1032.00  1312.448  500.974  500.974    0.000      396.868  940.857  940.857    0.000       50.769  631.147  631.147    0.000
1033.00  1451.094  454.037  454.037    0.000      396.527  928.748  928.748    0.000        0.000  593.647  472.002  121.645
1034.00  1423.664  460.679  460.679    0.000      449.270  997.738  997.738    0.000        0.000  913.644  539.763  373.881
1035.00  1360.823  466.344  466.344    0.000      443.778  955.027  901.893   53.134        0.000  773.901  470.494  303.407
1036.00  1389.129  452.556  452.556    0.000      496.743  992.350  975.229   17.121        0.000  881.476  609.735  271.741
1037.00  1378.312  461.345  461.345    0.000      548.285 1022.174 1018.369    3.805        0.000  963.108  760.434  202.674
1038.00  1459.064  411.402  411.402    0.000      480.353  973.586  926.028   47.557        0.000 1017.696  784.560  233.136
1039.00  1561.043  429.411  429.411    0.000      397.858 1090.913 1026.235   64.678        0.000  943.099  741.331  201.767
1040.00  1576.078  448.664  448.664    0.000      524.928  959.911  956.107    3.805       60.621 1074.296  881.674  192.621
1041.00  1453.092  459.463  459.463    0.000      565.101 1112.387 1112.387    0.000      162.160  914.949  904.795   10.154
1042.00  1595.796  326.311  326.311    0.000      654.981  931.339  931.339    0.000       91.183 1237.262 1034.487  202.775
1043.00  1536.746  341.278  341.278    0.000      551.900  960.572  960.572    0.000       10.154 1167.289 1055.697  111.592
1044.00  1526.526  386.849  386.849    0.000      452.428  982.491  925.422   57.069        0.000 1023.326  769.983  253.343
1045.00  1645.073  362.056  362.056    0.000      500.720 1140.505 1020.661  119.845        0.000 1217.356  943.604  273.752
1046.00  1522.661  434.815  434.815    0.000      540.317  992.476  963.942   28.534       10.053 1074.900  973.462  101.438
1047.00  1609.096  352.555  352.555    0.000      516.455 1062.476  993.993   68.483        0.000 1206.900  842.367  364.532
1048.00  1608.094  358.054  358.054    0.000      385.418 1215.625 1150.947   64.678        0.000 1043.430  820.448  222.982
1049.00  1451.212  420.738  420.738    0.000      434.214 1003.668  923.771   79.897        0.000  952.950  801.045  151.905
1050.00  1597.943  410.944  410.944    0.000      473.223 1061.612  943.670  117.943        0.000 1217.457  923.901  293.555
