# Supplementary material for: N-Glycans modulate tilting of HIV-1 envelope glycoprotein
Source: Nat Commun. 2026 Apr 15;17:5206. doi: 10.1038/s41467-026-71874-2 (PMC13254402; doi:10.1038/s41467-026-71874-2)
Supplement: Supplementary file 8 — Source Data [file 41467_2026_71874_MOESM8_ESM.zip › source_data/1_Main_Text_Figures/4_Figure_5/3_Raw_data/FULL_MPER/FULL_MPER.B.1.txt]

#ASA ANALYSIS
#SIM_TIME  ASA1.4 TotOccl1.4 ShldMem1.4 ShldGly1.4   ASA7.2 TotOccl7.2 ShldMem7.2 ShldGly7.2   ASA18.6 TotOccl18.6 ShldMem18.6 ShldGly18.6

  0.00  1895.204  457.821  457.821    0.000      454.205 1577.152 1577.152    0.000        0.000 1866.798 1866.798    0.000
  1.00  2038.106  432.667  432.667    0.000      538.385 1739.154 1739.154    0.000        0.000 2024.742 1679.510  345.232
  2.00  1908.349  412.187  412.187    0.000      323.213 1724.317 1650.128   74.190        0.000 1802.057  994.173  807.884
  3.00  1901.920  518.366  518.366    0.000      222.863 1995.798 1879.758  116.040        0.000 1510.415  952.957  557.458
  4.00  1834.807  658.272  658.272    0.000      207.737 1795.706 1795.706    0.000        0.000 1441.849 1350.464   91.385
  5.00  1798.587  617.955  617.955    0.000      261.385 1859.297 1859.297    0.000        0.000 1614.163  961.600  652.563
  6.00  1864.952  548.081  548.081    0.000      288.755 2008.064 2008.064    0.000        0.000 1680.718 1569.025  111.693
  7.00  1820.476  554.992  554.992    0.000      302.974 1813.902 1813.902    0.000        0.000 1552.939 1278.784  274.155
  8.00  1752.332  559.895  559.895    0.000      317.420 1683.341 1672.188   11.153        0.000 1388.066 1093.804  294.261
  9.00  1796.811  574.522  574.522    0.000      310.546 1776.550 1776.550    0.000        0.000 1355.995 1345.842   10.154
 10.00  1909.565  551.751  551.751    0.000      338.029 1926.474 1926.474    0.000        0.000 1764.158 1743.851   20.308
 11.00  1751.534  682.599  682.599    0.000      335.491 1928.870 1928.870    0.000        0.000 1564.602 1544.295   20.308
 12.00  1646.888  830.408  830.408    0.000      302.020 1987.377 1987.377    0.000        0.000 1597.773 1486.080  111.693
 13.00  1693.258  733.269  733.269    0.000      151.708 2080.135 2080.135    0.000        0.000 1694.492 1603.107   91.385
 14.00  1712.058  832.471  832.471    0.000      206.784 2087.556 2087.556    0.000        0.000 1768.584 1646.838  121.746
 15.00  1741.571  759.236  759.236    0.000      288.795 2058.125 2058.125    0.000        0.000 1845.090 1642.012  203.078
 16.00  1809.099  628.733  628.733    0.000      312.008 2155.602 2127.068   28.534        0.000 2089.781 1623.507  466.274
 17.00  1797.667  686.955  686.955    0.000      463.504 1825.093 1819.386    5.707        0.000 2060.936 1604.011  456.925
 18.00  1850.110  663.855  663.855    0.000      388.752 2113.308 2113.308    0.000        0.000 1918.772 1583.694  335.078
 19.00  1705.848  795.713  795.713    0.000      276.040 2060.185 2060.185    0.000        0.000 1944.816 1822.969  121.847
 20.00  1754.621  805.264  805.264    0.000      307.512 2101.439 2101.439    0.000        0.000 2026.146 1694.387  331.758
 21.00  1751.003  768.101  768.101    0.000      351.178 1965.121 1961.316    3.805        0.000 1734.702 1562.086  172.616
 22.00  1708.623  832.870  832.870    0.000      261.085 2068.363 1932.529  135.835        0.000 1684.235 1257.973  426.261
 23.00  1569.413  908.272  908.272    0.000      192.731 2123.831 2123.831    0.000        0.000 1615.268 1615.268    0.000
 24.00  1643.998  859.237  859.237    0.000      186.156 2046.472 2031.471   15.001        0.000 1745.755 1502.062  243.693
 25.00  1731.404  811.071  811.071    0.000      220.743 2046.248 1989.310   56.939        0.000 1768.073 1191.715  576.358
 26.00  1574.013  876.313  876.313    0.000      247.331 1946.818 1946.818    0.000        0.000 1919.378 1827.993   91.385
 27.00  1635.622  876.872  876.872    0.000      203.242 2077.214 2073.453    3.761        0.000 1807.890 1757.120   50.769
 28.00  1630.301  769.619  769.619    0.000      180.546 1929.827 1869.041   60.787        0.000 1675.883 1026.638  649.245
 29.00  1724.615  740.668  740.668    0.000      328.222 1975.280 1973.378    1.902        0.000 2031.274 1665.835  365.439
 30.00  1730.944  726.847  726.847    0.000      296.364 1922.277 1922.277    0.000        0.000 1715.298 1532.528  182.770
 31.00  1677.366  785.509  785.509    0.000      259.265 1952.104 1952.104    0.000        0.000 1870.322 1454.012  416.309
 32.00  1683.886  744.230  744.230    0.000      333.373 1850.276 1850.276    0.000        0.000 1817.337 1817.337    0.000
 33.00  1922.625  725.560  725.560    0.000      286.547 2007.437 2007.437    0.000        0.000 1686.241 1665.933   20.308
 34.00  1637.425  760.185  760.185    0.000      178.380 1962.770 1958.965    3.804        0.000 1856.039 1703.731  152.308
 35.00  1613.929  818.274  818.274    0.000      303.925 1841.262 1841.262    0.000        0.000 1922.399 1739.730  182.669
 36.00  1551.738  826.569  826.569    0.000      236.784 1891.304 1891.304    0.000        0.000 1593.446 1512.215   81.231
 37.00  1721.986  774.795  774.795    0.000      219.971 1963.995 1963.995    0.000        0.000 2121.758 2060.834   60.923
 38.00  1600.772  768.275  768.275    0.000      179.721 1877.663 1877.663    0.000        0.000 1613.456 1613.456    0.000
 39.00  1764.102  651.478  651.478    0.000      276.034 1983.781 1979.976    3.805        0.000 1745.555 1573.745  171.810
 40.00  1624.976  822.509  822.509    0.000      140.684 1990.707 1990.707    0.000        0.000 1421.339 1329.954   91.385
 41.00  1678.606  828.670  828.670    0.000      148.205 2146.808 2146.808    0.000        0.000 1573.643 1563.489   10.154
 42.00  1578.651  809.883  809.883    0.000      160.827 1952.408 1952.408    0.000        0.000 1422.647 1412.493   10.154
 43.00  1639.719  833.615  833.615    0.000      228.788 1988.751 1988.751    0.000        0.000 1655.781 1625.420   30.361
 44.00  1724.924  707.409  707.409    0.000      230.305 2057.024 2057.024    0.000        0.000 1868.410 1807.487   60.923
 45.00  1633.785  805.199  805.199    0.000      183.226 1837.536 1837.536    0.000        0.000 1514.230 1514.230    0.000
 46.00  1556.981  881.220  881.220    0.000      174.187 2007.695 2007.695    0.000        0.000 1758.025 1758.025    0.000
 47.00  1564.778  844.868  844.868    0.000      161.087 1862.443 1862.443    0.000        0.000 1229.623 1209.517   20.106
 48.00  1492.332  837.688  837.688    0.000      244.270 1925.011 1911.695   13.316        0.000 1578.571 1294.262  284.309
 49.00  1612.907  725.499  725.499    0.000      152.184 2010.248 2006.443    3.804        0.000 1708.058 1413.596  294.463
 50.00  1500.493  770.462  770.462    0.000      267.524 1922.637 1922.637    0.000        0.000 1846.281 1552.725  293.555
 51.00  1532.924  757.579  757.579    0.000      303.274 1970.280 1949.442   20.838        0.000 1817.944 1544.494  273.449
 52.00  1598.741  713.697  713.697    0.000      373.829 1871.171 1871.171    0.000        0.000 1948.833 1361.521  587.312
 53.00  1481.587  918.954  918.954    0.000      281.663 1915.863 1912.059    3.804        0.000 1820.551 1455.817  364.733
 54.00  1535.508  836.913  836.913    0.000      261.814 1974.363 1970.559    3.805        0.000 1719.618 1527.299  192.319
 55.00  1668.366  747.415  722.631   24.784      192.776 2041.257 1934.902  106.354        0.000 1779.943 1333.273  446.670
 56.00  1440.026  877.961  843.426   34.535      142.455 2052.044 1867.097  184.947        0.000 1809.191 1433.498  375.694
 57.00  1591.969  900.688  870.170   30.519      155.250 2005.141 1856.338  148.803        0.000 1789.688 1363.729  425.959
 58.00  1547.616  826.837  815.000   11.837      154.129 1933.376 1886.209   47.166        0.000 1366.448 1244.601  121.847
 59.00  1707.904  771.543  743.972   27.571      273.624 2072.718 2042.412   30.306        0.000 1870.724 1687.954  182.770
 60.00  1575.676  826.247  805.744   20.503      299.697 1948.433 1916.355   32.078        0.000 1588.126 1344.433  243.693
 61.00  1636.849  794.758  779.751   15.007      280.628 1810.896 1769.393   41.503        0.000 1833.120 1558.966  274.155
 62.00  1666.465  777.225  755.906   21.319      299.341 1960.613 1909.251   51.362        0.000 1650.048 1345.432  304.616
 63.00  1570.878  812.435  794.469   17.967      380.226 1962.269 1880.557   81.712        0.000 1778.435 1362.327  416.107
 64.00  1543.363  920.497  904.222   16.275      325.666 1916.006 1841.903   74.103        0.000 2068.670 1704.542  364.129
 65.00  1712.582  644.859  622.709   22.150      234.153 1965.249 1875.928   89.321        0.000 1736.614 1421.843  314.771
 66.00  1712.311  687.109  667.480   19.628      119.019 2117.714 2037.817   79.896        0.000 1797.927 1534.531  263.396
 67.00  1740.429  711.746  693.569   18.177      181.444 2105.651 2007.862   97.789        0.000 1674.975 1482.153  192.823
 68.00  1679.312  703.205  682.703   20.502      105.224 2118.596 2038.961   79.635        0.000 1873.639 1558.970  314.669
 69.00  1712.895  641.382  626.164   15.219      242.543 1918.836 1834.146   84.690        0.000 1481.260 1217.360  263.900
 70.00  1690.463  645.552  628.854   16.698      291.300 1989.876 1914.176   75.701        0.000 1573.334 1410.872  162.462
 71.00  1685.826  678.953  671.132    7.821      291.344 2022.453 1961.797   60.656        0.000 1956.274 1673.175  283.099
 72.00  1628.739  743.839  726.718   17.121      237.092 1992.057 1944.499   47.558        0.000 1798.935 1616.972  181.964
 73.00  1574.776  797.283  775.090   22.193      247.553 1960.635 1868.118   92.517        0.000 1642.914 1429.985  212.929
 74.00  1533.725  898.370  878.924   19.446      166.272 2140.839 2076.465   64.374        0.000 1678.398 1566.806  111.592
 75.00  1607.555  873.622  852.951   20.671      250.794 2092.261 2009.647   82.614        0.000 1677.592 1566.906  110.687
 76.00  1770.657  697.448  682.230   15.219      321.605 2026.722 1951.413   75.309        0.000 2111.691 1849.202  262.490
 77.00  1643.538  902.958  881.398   21.560      286.325 2116.959 2039.357   77.603        0.000 1817.333 1465.469  351.864
 78.00  1636.324  811.181  793.638   17.543      348.323 1962.758 1896.438   66.320        0.000 1595.146 1463.851  131.295
 79.00  1587.885  804.107  783.690   20.417      428.605 1814.185 1743.800   70.385        0.000 1797.921 1586.703  211.217
 80.00  1759.247  703.724  676.558   27.166      517.924 1816.870 1784.748   32.122        0.000 1558.058 1487.687   70.372
 81.00  1750.569  784.765  768.998   15.767      487.746 1868.528 1815.264   53.264        0.000 1875.630 1845.471   30.159
 82.00  1636.130  860.136  832.870   27.266      350.280 1957.417 1913.664   43.753        0.000 1679.395 1618.976   60.419
 83.00  1813.130  681.798  662.847   18.951      457.702 2034.453 1960.264   74.189        0.000 2047.350 1956.670   90.679
 84.00  1666.485  757.119  741.056   16.064      273.233 2142.859 2043.939   98.919        0.000 1978.492 1725.651  252.841
 85.00  1653.400  883.651  862.206   21.445      485.776 2043.889 1958.416   85.473        0.000 2106.454 2045.631   60.823
 86.00  1601.569  880.991  865.618   15.373      421.214 2081.689 2030.371   51.319        0.000 2075.583 2045.121   30.462
 87.00  1663.475  855.461  833.551   21.910      359.093 2041.336 1995.855   45.481        0.000 1776.218 1756.011   20.207
 88.00  1555.121  899.973  885.389   14.584      237.912 2008.130 1926.592   81.538        0.000 1897.656 1545.392  352.265
 89.00  1866.196  638.163  619.140   19.023      237.868 2051.118 1990.636   60.482        0.000 1933.736 1692.059  241.677
 90.00  1687.652  692.777  671.430   21.348      512.859 1901.305 1821.409   79.896        0.000 1840.446 1516.832  323.614
 91.00  1622.315  847.826  824.576   23.250      337.213 1637.688 1579.021   58.667        0.000 1691.955 1388.850  303.105
 92.00  1740.202  806.246  788.703   17.543      396.703 1875.392 1824.204   51.188        0.000 1771.881 1359.199  412.682
 93.00  1599.274  917.221  889.915   27.306      270.944 1953.264 1871.726   81.538        0.000 2001.200 1709.659  291.541
 94.00  1661.538  884.028  859.778   24.250      362.809 1870.719 1802.323   68.396        0.000 2085.740 1854.115  231.624
 95.00  1596.761  896.698  881.691   15.007      316.287 1846.002 1794.640   51.362        0.000 1670.554 1529.407  141.146
 96.00  1636.855  909.982  887.365   22.616      340.332 1848.588 1784.128   64.461        0.000 1891.421 1780.937  110.484
 97.00  1615.725  919.990  904.560   15.430      370.893 1821.851 1768.587   53.264        0.000 1736.504 1656.080   80.425
 98.00  1662.931  836.152  815.438   20.714      127.924 1872.327 1821.313   51.014        0.000 1633.658 1512.517  121.141
 99.00  1701.709  813.228  785.822   27.406      288.795 1824.265 1771.218   53.047        0.000 1822.464 1650.856  171.608
100.00  1669.932  827.372  816.592   10.780      364.583 1810.634 1747.859   62.776        0.000 1772.495 1682.218   90.277
101.00  1692.966  932.208  905.168   27.041      350.966 2041.823 1977.450   64.374        0.000 2016.173 1875.329  140.844
102.00  1709.365  849.725  831.336   18.389      262.686 1815.054 1746.572   68.483        0.000 1521.966 1511.913   10.053
103.00  1651.238  881.779  853.872   27.907      353.737 2020.960 1946.771   74.190        0.000 1918.167 1766.765  151.401
104.00  1779.822  849.443  827.038   22.405      414.259 1999.492 1913.074   86.418        0.000 1912.948 1669.255  243.693
105.00  1624.628  942.168  920.315   21.853      297.224 1859.359 1795.072   64.287        0.000 1786.064 1533.427  252.638
106.00  1604.494  923.746  905.780   17.966      412.733 1836.173 1747.548   88.625        0.000 2117.207 2016.071  101.136
107.00  1597.271  878.111  859.510   18.600      357.267 1828.640 1779.397   49.242        0.000 1904.677 1733.471  171.205
108.00  1615.377  915.377  899.736   15.641      252.564 1771.485 1717.188   54.297        0.000 1794.520 1683.130  111.390
109.00  1704.333  895.615  873.593   22.021      233.027 2024.472 1954.304   70.167        0.000 1984.825 1663.422  321.404
110.00  1659.995  914.790  887.370   27.420      243.880 2004.376 1928.284   76.092        0.000 1962.505 1711.777  250.727
111.00  1689.504  945.161  921.487   23.673      351.830 2175.491 2093.780   81.712        0.000 2197.353 1734.097  463.256
112.00  1721.872  879.485  869.973    9.511      404.922 1862.177 1812.804   49.373        0.000 2145.070 1892.029  253.041
113.00  1687.124  901.843  877.747   24.095      444.253 1990.127 1927.351   62.776        0.000 2228.999 1844.361  384.638
114.00  1687.945  814.055  793.130   20.925      390.775 1952.167 1883.815   68.352        0.000 2157.422 1974.955  182.468
115.00  1680.196  905.590  879.846   25.744      205.658 2040.701 1958.903   81.799        0.000 1908.010 1603.999  304.011
116.00  1722.231  871.983  851.086   20.896      338.160 1991.129 1907.515   83.614        0.000 1960.387 1514.625  445.763
117.00  1660.990  866.638  841.360   25.278      367.207 2006.654 1922.996   83.658        0.000 1836.528 1644.713  191.815
118.00  1661.775  892.855  869.748   23.107      408.208 2024.635 1946.641   77.994        0.000 2112.396 1594.548  517.848
119.00  1678.118  889.727  864.661   25.066      323.082 2047.353 1984.664   62.689        0.000 2041.927 1708.059  333.869
120.00  1573.860  888.388  864.597   23.792      346.081 1891.912 1801.124   90.788        0.000 1697.894 1417.410  280.484
121.00  1630.365  991.325  964.737   26.589      271.119 2140.606 2055.351   85.256        0.000 1904.582 1601.477  303.105
122.00  1574.297  977.405  962.019   15.386      174.102 2297.420 2200.533   96.887        0.000 2171.215 1877.660  293.555
123.00  1597.939 1033.468 1007.520   25.948      261.553 2218.273 2128.909   89.365        0.000 2077.500 1794.703  282.797
124.00  1625.447  864.261  840.406   23.855      145.092 2059.765 1995.087   64.678        0.000 1730.072 1538.862  191.210
125.00  1620.898  986.318  973.003   13.316      178.756 2049.145 2001.718   47.427        0.000 1817.126 1695.582  121.544
126.00  1561.219 1062.262 1050.214   12.048       92.694 2122.910 2039.688   83.223        0.000 1693.272 1491.303  201.969
127.00  1612.616  966.976  966.976    0.000      153.992 2014.784 1967.617   47.166        0.000 1761.235 1478.035  283.200
128.00  1640.840  923.982  923.982    0.000      216.986 1965.676 1852.146  113.529        0.000 1619.991 1264.806  355.185
129.00  1662.175  878.029  878.029    0.000      227.399 1878.516 1842.851   35.665        0.000 1592.138 1278.980  313.158
130.00  1540.163  901.693  901.693    0.000      238.893 1937.389 1888.103   49.286        0.000 1361.209 1118.927  242.282
131.00  1668.843  918.782  918.782    0.000       81.279 2159.446 1937.920  221.525        0.000 1543.078 1148.890  394.189
132.00  1758.891  803.762  795.096    8.666      149.110 1859.600 1715.286  144.314        0.000 1624.101 1279.373  344.728
133.00  1680.523  904.418  904.418    0.000      277.984 1970.304 1932.606   37.698        0.000 1684.431 1461.650  222.781
134.00  1717.924  834.094  826.062    8.032      193.590 1781.977 1704.591   77.385        0.000 1518.855 1336.589  182.266
135.00  1705.908  853.080  853.080    0.000      182.916 1957.058 1853.171  103.887        0.000 1855.930 1412.886  443.043
136.00  1562.913 1007.195 1007.195    0.000      260.562 1736.602 1734.700    1.902        0.000 1502.149 1320.992  181.157
137.00  1607.762  979.448  979.448    0.000      305.654 1771.531 1737.290   34.241        0.000 1550.404 1419.412  130.993
138.00  1813.608  837.594  837.594    0.000      382.738 1811.317 1775.434   35.883        0.000 1542.770 1341.204  201.566
139.00  1815.204  830.520  830.520    0.000      366.826 1781.964 1778.159    3.805        0.000 1559.656 1448.871  110.786
140.00  1722.156  862.676  862.676    0.000      354.339 1800.579 1800.579    0.000        0.000 1602.394 1450.590  151.804
141.00  1684.446  872.043  872.043    0.000      299.678 2044.646 2014.514   30.132        0.000 1979.082 1613.744  365.338
142.00  1650.353  832.259  832.259    0.000      376.474 2041.205 2041.205    0.000        0.000 2015.384 1812.710  202.675
143.00  1625.481  856.328  856.328    0.000      147.166 1884.517 1833.155   51.362        0.000 1405.747 1122.849  282.898
144.00  1701.036  922.981  922.981    0.000      306.009 2072.067 2070.165    1.902        0.000 1752.083 1701.616   50.467
145.00  1794.773  842.182  842.182    0.000      280.409 2226.360 2196.620   29.741        0.000 2075.589 1682.007  393.582
146.00  1605.346  987.465  987.465    0.000      171.076 2308.422 2268.474   39.948        0.000 2026.236 1763.545  262.691
147.00  1537.711 1034.069 1034.069    0.000       82.662 2316.376 2270.721   45.655        0.000 1914.038 1600.074  313.964
148.00  1611.630  993.270  953.167   40.103      109.728 2340.416 2247.204   93.213        0.000 2117.213 1823.658  293.555
149.00  1529.112  987.503  987.503    0.000       58.971 2185.416 2030.211  155.206        0.000 1887.098 1471.494  415.604
150.00  1553.733  974.511  974.511    0.000      145.868 2156.449 2107.120   49.329        0.000 1886.089 1521.758  364.330
151.00  1671.098  976.719  974.817    1.902       91.138 2299.650 2123.041  176.609        0.000 1854.526 1460.238  394.288
152.00  1789.995  900.236  900.236    0.000      327.620 2206.122 2183.468   22.654        0.000 1957.570 1684.120  273.449
153.00  1622.645 1013.820 1013.820    0.000      225.119 2201.845 2201.845    0.000        0.000 1745.846 1695.177   50.669
154.00  1566.950 1118.723 1118.723    0.000      261.607 2383.117 2352.723   30.393        0.000 1720.105 1487.776  232.330
155.00  1551.258 1103.935 1103.935    0.000       58.105 2247.378 2247.378    0.000        0.000 1553.329 1553.329    0.000
156.00  1752.676  916.011  916.011    0.000      161.478 2189.647 2189.647    0.000        0.000 1721.812 1721.812    0.000
157.00  1794.390  938.654  938.654    0.000      246.991 2189.614 2189.614    0.000        0.000 1926.506 1835.423   91.083
158.00  1676.917  991.306  991.306    0.000      255.899 2227.309 2227.309    0.000        0.000 1925.094 1783.746  141.348
159.00  1818.243  860.426  860.426    0.000      213.098 2154.392 2012.589  141.802        0.000 1860.465 1383.737  476.728
160.00  1669.568  981.673  981.673    0.000      216.212 2008.481 1964.728   43.753        0.000 1745.553 1512.316  233.237
161.00  1643.962  977.296  977.296    0.000      228.653 2204.032 2149.431   54.602        0.000 2003.430 1831.318  172.112
162.00  1751.518  882.220  882.220    0.000      349.669 2085.932 2082.127    3.805        0.000 2077.102 1612.644  464.458
163.00  1767.544  850.277  850.277    0.000      242.154 2336.381 2336.381    0.000        0.000 2121.038 1705.635  415.403
164.00  1549.158  951.136  951.136    0.000      226.891 2190.921 2190.921    0.000        0.000 2205.691 2114.306   91.385
165.00  1725.927  875.893  875.893    0.000      228.917 2236.603 2059.004  177.598        0.000 2073.490 1506.082  567.408
166.00  1697.158  919.667  919.667    0.000      121.788 2165.845 1986.606  179.240        0.000 1954.161 1230.322  723.840
167.00  1706.514  836.544  836.544    0.000      242.019 2248.964 2127.521  121.443        0.000 2027.135 1613.144  413.991
168.00  1569.903 1031.490 1031.490    0.000      123.086 2167.488 2093.341   74.146        0.000 1764.560 1158.746  605.814
169.00  1748.856  811.016  811.016    0.000      196.280 1864.750 1765.961   98.789        0.000 1667.332 1393.177  274.155
170.00  1581.124  955.211  955.211    0.000      120.968 2094.771 1981.677  113.094        0.000 1839.553 1354.780  484.773
171.00  1478.316  968.371  968.371    0.000       42.283 2293.626 2148.757  144.868        0.000 1852.710 1428.767  423.943
172.00  1539.417  930.383  930.383    0.000       43.666 2168.119 2115.246   52.873        0.000 1620.681 1389.056  231.625
173.00  1529.377 1041.048 1041.048    0.000      192.219 2304.303 2211.091   93.213        0.000 1774.601 1390.366  384.235
174.00  1455.724 1053.402 1053.402    0.000       53.005 2481.864 2462.841   19.023        0.000 1782.738 1470.385  312.354
175.00  1788.953  791.032  791.032    0.000      238.435 2162.042 2141.117   20.925        0.000 1952.348 1512.016  440.332
176.00  1583.286  940.702  940.702    0.000      107.217 2139.865 2009.042  130.823        0.000 1708.758 1367.151  341.608
177.00  1607.358  936.288  936.288    0.000      232.640 2190.872 2084.344  106.529        0.000 2095.494 1621.688  473.806
178.00  1603.884 1067.594 1067.594    0.000      173.622 2188.369 2188.369    0.000        0.000 1778.825 1647.227  131.597
179.00  1568.838  986.135  986.135    0.000      200.173 2047.202 2005.351   41.851        0.000 1734.486 1532.819  201.667
180.00  1525.017  976.664  976.664    0.000      145.394 1847.472 1838.004    9.468        0.000 1537.549 1396.302  141.247
181.00  1700.204  764.942  764.942    0.000      279.543 2035.421 2018.300   17.121        0.000 1993.866 1752.391  241.476
182.00  1724.875  760.952  760.952    0.000      224.982 1995.143 1995.143    0.000        0.000 1999.305 1796.228  203.078
183.00  1742.047  823.368  823.368    0.000      115.302 1927.993 1897.556   30.437        0.000 1719.925 1598.984  120.941
184.00  1719.742  772.338  772.338    0.000      172.805 2050.319 2031.427   18.893        0.000 1863.778 1762.844  100.934
185.00  1670.510  845.390  845.390    0.000      112.494 2116.466 2114.563    1.902        0.000 1805.565 1714.180   91.385
186.00  1749.378  881.064  881.064    0.000      240.275 2063.159 2053.865    9.294        0.000 2014.570 1852.209  162.361
187.00  1704.631  770.967  770.967    0.000      162.202 1864.845 1864.845    0.000        0.000 1655.168 1432.589  222.579
188.00  1692.924  800.720  800.720    0.000      180.968 1953.004 1953.004    0.000        0.000 1931.642 1779.535  152.107
189.00  1580.674  965.416  965.416    0.000      240.032 2033.549 2029.744    3.805        0.000 2275.163 2083.348  191.815
190.00  1588.353  893.789  893.789    0.000       83.788 1958.123 1958.123    0.000        0.000 1825.483 1734.602   90.881
191.00  1568.466  929.917  929.917    0.000      121.920 1853.454 1853.454    0.000        0.000 1704.339 1643.819   60.520
192.00  1756.882  746.845  746.845    0.000      332.553 1687.473 1687.473    0.000        0.000 1900.375 1434.303  466.071
193.00  1585.442  864.591  864.591    0.000       99.179 1980.761 1980.761    0.000        0.000 1785.365 1623.710  161.656
194.00  1707.098  830.915  830.915    0.000       68.396 1899.529 1899.529    0.000        0.000 1883.890 1763.051  120.839
195.00  1624.569  908.643  908.643    0.000      257.929 1913.994 1891.166   22.828        0.000 1957.282 1804.974  152.308
196.00  1638.674  911.818  911.818    0.000      235.009 1841.071 1841.071    0.000        0.000 1917.465 1714.589  202.876
197.00  1500.827 1090.101 1090.101    0.000       82.965 1838.018 1838.018    0.000        0.000 1614.563 1463.161  151.401
198.00  1452.960 1101.533 1101.533    0.000       34.847 1864.685 1864.685    0.000        0.000 1385.345 1254.050  131.295
199.00  1541.283 1054.684 1054.684    0.000       91.305 1756.074 1756.074    0.000        0.000 1173.724 1022.222  151.502
200.00  1702.299  900.872  900.872    0.000      176.772 1771.353 1771.353    0.000        0.000 1516.346 1232.138  284.208
201.00  1557.923  984.090  984.090    0.000      114.093 1739.005 1722.189   16.816        0.000 1315.076 1061.935  253.142
202.00  1580.089  981.925  981.925    0.000       68.785 1663.666 1663.666    0.000        0.000 1121.853 1060.929   60.923
203.00  1671.906  896.684  896.684    0.000      129.050 1886.030 1886.030    0.000        0.000 1401.025 1290.138  110.886
204.00  1575.952  992.783  992.783    0.000      123.000 1861.304 1844.401   16.903        0.000 1392.681 1201.067  191.614
205.00  1478.048 1034.835 1034.835    0.000      183.436 1791.764 1791.764    0.000        0.000 1499.855 1359.110  140.744
206.00  1522.714 1118.161 1118.161    0.000      148.117 1875.455 1875.455    0.000        0.000 1505.481 1343.422  162.059
207.00  1400.259 1116.302 1116.302    0.000       98.827 2014.181 1991.528   22.654        0.000 1723.339 1511.216  212.123
208.00  1405.197 1135.700 1135.700    0.000       82.356 1976.482 1976.482    0.000        0.000 1642.005 1359.207  282.798
209.00  1473.945 1038.312 1038.312    0.000      130.564 1884.690 1884.690    0.000        0.000 1719.412 1719.412    0.000
210.00  1459.896 1065.135 1065.135    0.000       67.962 1905.714 1905.714    0.000        0.000 1809.898 1809.898    0.000
211.00  1490.451 1113.770 1113.770    0.000       73.367 1925.497 1925.497    0.000        0.000 1910.924 1880.664   30.260
212.00  1600.391 1075.583 1075.583    0.000       39.774 1983.704 1983.704    0.000        0.000 1617.876 1253.444  364.433
213.00  1534.885 1044.948 1044.948    0.000       79.205 1936.340 1936.340    0.000        0.000 1391.280 1391.280    0.000
214.00  1741.742  932.679  932.679    0.000      207.255 2002.852 2002.852    0.000        0.000 1665.627 1504.976  160.651
215.00  1787.852  865.154  865.154    0.000      302.364 1869.396 1869.396    0.000        0.000 1875.846 1804.971   70.876
216.00  1561.059 1110.615 1110.615    0.000       70.124 2115.437 2102.208   13.229        0.000 1796.221 1553.937  242.284
217.00  1584.512 1054.974 1054.974    0.000      227.968 2018.221 1999.198   19.023        0.000 1773.408 1723.442   49.965
218.00  1563.741 1062.483 1062.483    0.000      345.421 1990.336 1948.703   41.633        0.000 1817.844 1787.685   30.159
219.00  1466.141 1129.255 1129.255    0.000      255.977 2101.596 2074.964   26.632        0.000 1868.911 1839.052   29.858
220.00  1581.236  963.521  963.521    0.000      198.741 1957.592 1859.064   98.528        0.000 1531.316 1157.537  373.778
221.00  1549.720 1047.351 1047.351    0.000      424.246 1997.493 1997.493    0.000        0.000 1786.776 1473.415  313.362
222.00  1659.121 1000.947 1000.947    0.000      284.349 2101.203 2101.203    0.000        0.000 1845.484 1805.271   40.213
223.00  1576.534 1058.290 1058.290    0.000      283.643 2150.532 2150.532    0.000        0.000 1997.888 1997.888    0.000
224.00  1517.288 1040.490 1040.490    0.000      269.686 2005.227 2005.227    0.000        0.000 1881.774 1692.069  189.705
225.00  1487.509 1069.696 1069.696    0.000      290.823 2125.336 2125.336    0.000        0.000 1840.256 1709.363  130.893
226.00  1625.751  936.335  936.335    0.000      291.521 2107.491 2107.491    0.000        0.000 2016.494 2016.494    0.000
227.00  1602.290  942.792  942.792    0.000      261.167 1959.313 1959.313    0.000        0.000 1772.290 1350.660  421.630
228.00  1515.292 1056.233 1056.233    0.000      290.476 2025.816 2025.816    0.000        0.000 1784.056 1400.525  383.531
229.00  1519.374  979.317  979.317    0.000      293.931 1958.584 1958.584    0.000        0.000 1673.676 1381.228  292.448
230.00  1564.666 1004.529 1004.529    0.000      146.215 2153.074 2153.074    0.000        0.000 2050.363 1939.073  111.290
231.00  1573.230 1032.604 1032.604    0.000      185.854 2142.594 2142.594    0.000        0.000 2302.010 2220.779   81.231
232.00  1523.402 1002.809 1002.809    0.000      266.706 2104.975 2104.975    0.000        0.000 2250.728 2047.851  202.876
233.00  1519.437 1125.004 1125.004    0.000      159.921 2215.881 2170.661   45.220        0.000 2417.124 2245.715  171.409
234.00  1619.492  966.517  966.517    0.000      160.821 2124.028 2108.809   15.219        0.000 2278.877 2248.718   30.159
235.00  1551.513  997.864  997.864    0.000      186.856 2110.775 2082.327   28.448        0.000 2115.916 2005.330  110.585
236.00  1446.762 1087.507 1087.507    0.000      265.063 1934.885 1908.470   26.415        0.000 2116.014 1894.844  221.170
237.00  1597.245 1026.120 1026.120    0.000      294.412 1978.336 1970.727    7.609        0.000 2024.835 1813.619  211.216
238.00  1409.985 1050.766 1050.766    0.000       63.595 1964.595 1904.331   60.265        0.000 1755.205 1533.228  221.976
239.00  1596.607  971.967  971.967    0.000       88.325 2205.582 2147.132   58.450        0.000 2032.281 1972.162   60.119
240.00  1334.140 1156.385 1156.385    0.000      181.102 2018.848 1983.009   35.839        0.000 2078.112 1846.685  231.427
241.00  1372.007 1155.172 1155.172    0.000      136.489 2149.338 2045.798  103.539        0.000 2027.449 1744.448  283.001
242.00  1503.795  972.689  972.689    0.000       88.413 1978.831 1937.415   41.416        0.000 1712.683 1581.488  131.196
243.00  1715.689  942.546  942.546    0.000      168.569 1999.396 1943.066   56.330        0.000 1918.168 1746.257  171.911
244.00  1425.234 1049.992 1049.992    0.000      151.320 2025.070 1910.682  114.388        0.000 2057.707 1885.695  172.012
245.00  1459.538 1074.276 1074.276    0.000       71.855 2088.446 2024.333   64.113        0.000 1895.143 1674.476  220.667
246.00  1539.029  975.398  975.398    0.000       57.156 2034.638 2034.638    0.000        0.000 2069.168 1928.221  140.947
247.00  1580.902 1038.035 1038.035    0.000      222.561 2028.685 2019.260    9.425        0.000 1988.833 1656.274  332.559
248.00  1506.090 1137.318 1137.318    0.000      212.786 2194.730 2147.651   47.079        0.000 2207.605 1692.177  515.429
249.00  1507.190 1193.839 1193.839    0.000      139.942 1961.614 1957.853    3.761        0.000 1865.094 1562.590  302.504
250.00  1631.169 1077.920 1077.920    0.000      150.188 2128.836 2100.780   28.056        0.000 2037.501 1593.451  444.051
251.00  1645.845 1020.234 1020.234    0.000       62.257 1818.814 1803.595   15.218        0.000 1511.014 1349.862  161.152
252.00  1723.541  899.135  899.135    0.000      164.587 1784.777 1769.776   15.001        0.000 1526.592 1315.375  211.218
253.00  1669.006  900.359  900.359    0.000      174.610 1902.557 1894.948    7.609        0.000 1602.998 1371.875  231.122
254.00  1762.894  856.974  856.974    0.000      147.555 1840.438 1840.438    0.000        0.000 1424.256 1312.966  111.290
255.00  1593.745  934.100  934.100    0.000      163.246 1971.846 1971.846    0.000        0.000 1959.689 1848.601  111.088
256.00  1702.663  929.674  929.674    0.000      297.696 1940.305 1940.305    0.000        0.000 2213.135 2071.685  141.450
257.00  1580.895  923.400  923.400    0.000      118.289 1956.432 1956.432    0.000        0.000 1633.563 1532.930  100.633
258.00  1695.324  831.418  831.418    0.000      150.583 1665.655 1665.655    0.000        0.000 1573.850 1503.578   70.272
259.00  1610.950  975.710  975.710    0.000      144.311 1926.131 1926.131    0.000        0.000 1719.208 1699.102   20.106
260.00  1391.032 1089.289 1089.289    0.000      125.546 1862.742 1862.742    0.000        0.000 1508.803 1478.644   30.159
261.00  1567.963 1031.441 1031.441    0.000      232.989 2080.536 2078.634    1.902        0.000 2102.845 1841.764  261.081
262.00  1625.776  946.037  946.037    0.000      170.558 1757.680 1757.680    0.000        0.000 1583.192 1552.932   30.260
263.00  1664.182  831.443  831.443    0.000      177.949 1567.063 1567.063    0.000        0.000 1474.217 1433.703   40.515
264.00  1534.664  942.364  942.364    0.000      108.647 1840.522 1770.398   70.124        0.000 1471.608 1310.354  161.255
265.00  1659.671  865.117  865.117    0.000      191.604 1929.309 1906.655   22.654        0.000 1987.635 1755.304  232.330
266.00  1573.724  911.394  911.394    0.000      153.870 1818.503 1818.503    0.000        0.000 1481.454 1299.491  181.964
267.00  1550.910  963.364  963.364    0.000      135.192 1901.650 1790.154  111.496        0.000 1714.288 1442.244  272.044
268.00  1521.987 1014.522 1014.522    0.000       72.979 1890.943 1890.943    0.000        0.000 1583.602 1230.831  352.771
269.00  1649.181  906.273  906.273    0.000       61.043 1946.884 1884.717   62.167        0.000 1601.395 1410.484  190.911
270.00  1532.633 1104.975 1104.975    0.000       72.374 2002.555 1866.502  136.052        0.000 1929.229 1737.111  192.117
271.00  1606.092  962.189  962.189    0.000      111.454 1897.665 1839.651   58.015        0.000 1858.755 1727.560  131.195
272.00  1581.954 1022.654 1022.654    0.000      111.237 1970.550 1931.384   39.166        0.000 1776.112 1615.061  161.051
273.00  1431.197 1089.668 1089.668    0.000      108.209 1956.339 1878.262   78.076        0.000 1846.085 1735.197  110.888
274.00  1531.222 1020.911 1020.911    0.000       68.435 2063.722 2003.327   60.395        0.000 1614.860 1422.743  192.117
275.00  1592.875  944.134  944.134    0.000      124.858 1951.399 1911.711   39.687        0.000 1826.784 1796.725   30.060
276.00  1453.246 1068.055 1068.055    0.000      106.442 1875.838 1832.085   43.753        0.000 1716.804 1656.082   60.722
277.00  1386.177 1103.958 1103.958    0.000       58.712 1881.946 1881.946    0.000        0.000 1683.933 1633.164   50.769
278.00  1484.404  946.520  946.520    0.000       29.399 1705.206 1705.206    0.000        0.000 1393.791 1323.218   70.573
279.00  1486.147  973.022  973.022    0.000       22.741 1894.807 1894.807    0.000        0.000 1465.068 1455.015   10.053
280.00  1473.781 1028.122 1028.122    0.000       27.929 1843.786 1834.274    9.511        0.000 1486.782 1386.252  100.531
281.00  1539.216  979.334  979.334    0.000       86.684 1863.123 1863.123    0.000        0.000 1384.845 1314.070   70.775
282.00  1430.364 1052.154 1052.154    0.000      111.241 1793.614 1784.103    9.511        0.000 1364.435 1254.051  110.384
283.00  1514.163 1034.629 1034.629    0.000      154.344 1738.179 1738.179    0.000        0.000 1596.062 1555.548   40.515
284.00  1478.205  905.015  905.015    0.000       91.916 1752.166 1744.556    7.609        0.000 1627.231 1547.107   80.124
285.00  1578.531  987.901  987.901    0.000      207.004 1738.995 1738.995    0.000        0.000 1647.536 1456.021  191.515
286.00  1497.737 1005.246 1005.246    0.000       60.874 1807.411 1807.411    0.000        0.000 1595.968 1545.601   50.366
287.00  1602.126  874.717  874.717    0.000      170.211 1661.278 1661.278    0.000        0.000 1665.938 1595.567   70.372
288.00  1569.639  974.890  974.890    0.000      236.789 1679.722 1679.722    0.000        0.000 1636.376 1515.739  120.637
289.00  1515.251 1008.166 1008.166    0.000      191.096 1770.571 1770.571    0.000        0.000 1662.720 1572.744   89.977
290.00  1525.580  996.966  996.966    0.000      142.757 1811.618 1811.618    0.000        0.000 1586.005 1495.527   90.478
291.00  1571.338  945.139  945.139    0.000       74.146 1906.005 1906.005    0.000        0.000 1677.797 1607.325   70.472
292.00  1363.361 1127.157 1127.157    0.000      110.334 1803.103 1803.103    0.000        0.000 1718.208 1677.995   40.212
293.00  1359.356 1204.002 1204.002    0.000      124.945 2029.454 2023.878    5.576        0.000 1865.295 1784.971   80.324
294.00  1278.906 1223.467 1223.467    0.000       93.083 1936.573 1891.049   45.525        0.000 1695.391 1585.409  109.983
295.00  1439.023 1015.596 1015.596    0.000       69.951 1773.199 1729.925   43.275        0.000 1597.370 1445.868  151.502
296.00  1362.041 1168.417 1168.417    0.000       68.137 1786.305 1786.305    0.000        0.000 1352.977 1283.307   69.670
297.00  1391.059 1150.337 1150.337    0.000       25.724 1844.092 1836.657    7.435        0.000 1576.256 1515.836   60.419
298.00  1441.492 1044.518 1044.518    0.000       78.771 1685.483 1685.483    0.000        0.000 1363.231 1353.278    9.953
299.00  1468.193 1042.366 1042.366    0.000       41.634 1790.794 1790.794    0.000        0.000 1638.190 1547.006   91.184
300.00  1584.491 1031.721 1031.721    0.000       54.647 1756.253 1746.742    9.512        0.000 1351.971 1291.952   60.018
301.00  1537.054  916.938  916.938    0.000       99.262 1673.157 1646.524   26.632        0.000 1453.911  969.846  484.065
302.00  1509.924 1069.317 1069.317    0.000      122.007 1865.879 1863.977    1.902        0.000 1664.823 1624.408   40.414
303.00  1625.928  900.542  900.542    0.000      118.891 1749.856 1749.856    0.000        0.000 1442.043 1431.990   10.053
304.00  1494.092 1032.408 1032.408    0.000       78.987 1860.881 1860.881    0.000        0.000 1461.753 1230.325  231.428
305.00  1540.002  904.648  904.648    0.000       62.171 1835.487 1835.487    0.000        0.000 1554.640 1554.640    0.000
306.00  1617.335  928.778  928.778    0.000      114.136 1773.186 1773.186    0.000        0.000 1353.375 1303.110   50.265
307.00  1703.794  876.288  876.288    0.000       65.803 1658.976 1658.976    0.000        0.000 1415.207 1405.053   10.154
308.00  1610.459  959.462  959.462    0.000      137.917 1747.711 1747.711    0.000        0.000 1261.595 1261.595    0.000
309.00  1514.921 1054.101 1054.101    0.000      140.771 1794.014 1794.014    0.000        0.000 1433.003 1362.128   70.875
310.00  1646.932  846.400  846.400    0.000      144.141 1718.685 1659.887   58.797        0.000 1311.956 1190.109  121.847
311.00  1466.441  957.871  957.871    0.000      138.518 1745.149 1728.158   16.990        0.000 1373.587 1302.711   70.875
312.00  1474.241 1069.652 1069.652    0.000       52.573 1683.890 1683.890    0.000        0.000 1404.547 1384.239   20.308
313.00  1540.628 1051.630 1051.630    0.000       62.731 1814.667 1814.667    0.000        0.000 1526.797 1486.282   40.515
314.00  1427.688 1117.248 1117.248    0.000       97.147 1798.775 1798.775    0.000        0.000 1796.622 1796.622    0.000
315.00  1596.069  983.588  983.588    0.000      151.050 1909.076 1909.076    0.000        0.000 1924.197 1924.197    0.000
316.00  1536.719 1014.922 1014.922    0.000       39.383 1864.317 1864.317    0.000        0.000 1673.669 1623.202   50.467
317.00  1582.217 1001.448 1001.448    0.000      121.441 1783.852 1783.852    0.000        0.000 1644.925 1614.463   30.462
318.00  1573.453  945.431  945.431    0.000      175.737 1773.157 1773.157    0.000        0.000 1590.033 1448.281  141.752
319.00  1430.604 1057.622 1057.622    0.000       84.090 1731.564 1731.564    0.000        0.000 1790.898 1790.898    0.000
320.00  1612.954  961.199  961.199    0.000      243.359 1756.547 1756.547    0.000        0.000 1940.891 1738.116  202.775
321.00  1434.411 1133.312 1133.312    0.000      114.091 1865.440 1750.965  114.475        0.000 1870.614 1628.534  242.081
322.00  1479.412 1008.165 1008.165    0.000      175.350 1978.591 1855.812  122.780        0.000 1840.256 1586.913  253.343
323.00  1511.470  983.179  983.179    0.000      267.095 1618.264 1606.850   11.414        0.000 1517.449 1142.761  374.688
324.00  1487.297 1006.182 1006.182    0.000      146.389 1834.151 1737.873   96.278        0.000 1496.536 1354.684  141.852
325.00  1501.136  966.570  966.570    0.000      149.929 1788.063 1788.063    0.000        0.000 1505.483 1454.915   50.568
326.00  1482.204  974.989  974.989    0.000      205.445 1863.107 1800.940   62.167        0.000 1728.761 1355.687  373.074
327.00  1546.145  924.401  924.401    0.000      288.887 1694.180 1694.180    0.000        0.000 1610.542 1377.204  233.338
328.00  1589.004  923.800  923.800    0.000      229.917 1797.490 1797.490    0.000        0.000 1658.193 1394.192  264.001
329.00  1635.029  946.413  946.413    0.000      163.251 1972.029 1972.029    0.000        0.000 1544.189 1341.716  202.473
330.00  1625.238  956.599  956.599    0.000      235.017 1878.769 1878.769    0.000        0.000 1577.869 1425.560  152.308
331.00  1515.625 1029.134 1029.134    0.000      172.159 1945.385 1945.385    0.000        0.000 1457.630 1437.322   20.308
332.00  1519.254 1075.553 1075.553    0.000       66.059 2052.142 2052.142    0.000        0.000 1739.527 1526.497  213.030
333.00  1488.081 1083.293 1083.293    0.000      171.543 1900.591 1898.733    1.859        0.000 1638.790 1313.967  324.823
334.00  1632.311  909.135  909.135    0.000      138.651 1935.279 1935.279    0.000        0.000 1518.555 1366.247  152.308
335.00  1685.975  875.087  875.087    0.000      102.204 2085.084 2085.084    0.000        0.000 1548.616 1122.153  426.463
336.00  1572.676 1069.007 1069.007    0.000      134.933 1912.370 1912.370    0.000        0.000 1637.484 1637.484    0.000
337.00  1583.235  993.389  993.389    0.000       58.669 2133.081 2133.081    0.000        0.000 1992.768 1911.537   81.231
338.00  1561.289 1056.323 1056.323    0.000       55.037 2087.789 2087.789    0.000        0.000 1799.639 1475.924  323.716
339.00  1537.844 1061.409 1061.409    0.000      156.334 2050.873 2050.873    0.000        0.000 1888.615 1675.786  212.828
340.00  1643.734  946.727  946.727    0.000      143.796 1991.923 1991.923    0.000        0.000 2032.679 1951.549   81.130
341.00  1528.820  971.759  971.759    0.000      228.574 1957.194 1957.194    0.000        0.000 1930.839 1798.940  131.900
342.00  1449.989 1052.975 1052.975    0.000      186.597 1950.052 1950.052    0.000        0.000 1798.634 1687.748  110.886
343.00  1584.842 1002.509 1002.509    0.000      148.333 2006.613 1995.242   11.370        0.000 1988.042 1867.505  120.538
344.00  1581.572  950.576  950.576    0.000      206.651 1882.087 1882.087    0.000        0.000 1928.622 1756.711  171.910
345.00  1535.905 1016.336 1016.336    0.000       94.767 1857.977 1835.280   22.697        0.000 1988.245 1847.098  141.147
346.00  1412.761 1001.572 1001.572    0.000      170.643 1862.023 1862.023    0.000        0.000 2000.906 1850.009  150.897
347.00  1448.201  950.258  950.258    0.000      276.693 1903.590 1901.687    1.902        0.000 1910.429 1718.312  192.117
348.00  1420.430 1033.258 1033.258    0.000       69.563 1972.800 1935.233   37.568        0.000 1858.353 1716.702  141.650
349.00  1507.723  908.128  908.128    0.000      113.533 1815.993 1749.935   66.059        0.000 2020.711 1808.788  211.923
350.00  1504.267  979.560  979.560    0.000      153.650 1814.523 1791.695   22.828        0.000 1698.705 1526.592  172.113
351.00  1524.542 1017.430 1017.430    0.000       78.512 1946.488 1946.488    0.000        0.000 1785.873 1694.690   91.183
352.00  1596.717  980.019  980.019    0.000      165.673 1738.790 1738.790    0.000        0.000 1971.354 1879.969   91.385
353.00  1522.285  920.199  920.199    0.000      267.916 1714.607 1714.607    0.000        0.000 1957.980 1857.348  100.632
354.00  1506.597  911.138  911.138    0.000      227.364 1736.877 1736.877    0.000        0.000 2109.683 2029.659   80.024
355.00  1521.536 1014.972 1014.972    0.000      150.964 2045.910 2045.910    0.000        0.000 2051.780 1909.626  142.155
356.00  1518.230  889.927  889.927    0.000      176.955 1654.299 1654.299    0.000        0.000 1828.490 1788.579   39.911
357.00  1496.423  940.267  940.267    0.000      104.495 1997.726 1997.726    0.000        0.000 1998.082 1998.082    0.000
358.00  1492.296  939.052  939.052    0.000       85.040 1698.395 1698.395    0.000        0.000 1767.774 1626.424  141.349
359.00  1519.079 1003.242 1003.242    0.000       49.329 1872.550 1872.550    0.000        0.000 1868.408 1777.626   90.781
360.00  1465.095 1000.606 1000.606    0.000      160.572 1796.797 1796.797    0.000        0.000 1786.571 1786.571    0.000
361.00  1453.078  961.253  961.253    0.000      203.408 1853.002 1853.002    0.000        0.000 2010.158 1879.163  130.995
362.00  1565.268  963.296  963.296    0.000       56.245 1974.783 1974.783    0.000        0.000 1890.118 1769.480  120.638
363.00  1462.863 1049.002 1049.002    0.000      133.287 1808.020 1808.020    0.000        0.000 2049.056 1877.547  171.509
364.00  1546.916  929.464  929.464    0.000      198.697 1944.426 1944.426    0.000        0.000 2206.203 2014.084  192.120
365.00  1572.402  969.504  969.504    0.000      170.511 1873.995 1873.995    0.000        0.000 1927.528 1443.961  483.566
366.00  1537.352  967.300  967.300    0.000      146.737 1758.627 1747.213   11.414        0.000 2019.206 1494.522  524.683
367.00  1433.256 1039.828 1039.828    0.000       49.673 1705.874 1705.874    0.000        0.000 1707.552 1424.149  283.403
368.00  1538.571  961.704  961.704    0.000       37.180 1870.993 1867.275    3.718        0.000 2017.794 1736.501  281.293
369.00  1626.444  974.093  974.093    0.000      134.890 2041.447 1866.703  174.744        0.000 2287.624 1391.475  896.149
370.00  1452.116  960.486  960.486    0.000       24.080 1889.399 1800.855   88.544        0.000 1889.916 1303.812  586.104
371.00  1481.107 1036.560 1036.560    0.000      143.362 2018.763 2018.763    0.000        0.000 1749.376 1749.376    0.000
372.00  1666.333  882.011  882.011    0.000      139.384 1940.133 1940.133    0.000        0.000 1940.696 1222.284  718.411
373.00  1527.133 1018.608 1018.608    0.000       29.874 1834.575 1834.575    0.000        0.000 1798.731 1547.001  251.730
374.00  1377.390 1094.430 1094.430    0.000       16.990 2070.386 2070.386    0.000        0.000 2142.965 2142.965    0.000
375.00  1356.323 1054.847 1054.847    0.000       67.227 1963.528 1963.528    0.000        0.000 1786.867 1786.867    0.000
376.00  1450.899 1054.188 1054.188    0.000       16.688 1860.054 1860.054    0.000        0.000 1527.101 1527.101    0.000
377.00  1448.510 1064.820 1064.820    0.000       16.861 1805.881 1805.881    0.000        0.000 1538.055 1406.054  132.000
378.00  1426.578 1057.538 1057.538    0.000       87.202 1878.640 1878.640    0.000        0.000 1577.162 1577.162    0.000
379.00  1454.250 1107.788 1107.788    0.000       84.606 1891.826 1891.826    0.000        0.000 1564.597 1564.597    0.000
380.00  1348.662 1094.731 1094.731    0.000       76.559 1887.323 1887.323    0.000        0.000 1687.146 1687.146    0.000
381.00  1554.405 1021.272 1021.272    0.000       88.368 1951.051 1951.051    0.000        0.000 1950.741 1950.741    0.000
382.00  1715.453  938.664  938.664    0.000       73.929 1983.387 1983.387    0.000        0.000 1887.403 1816.326   71.077
383.00  1614.763  901.343  901.343    0.000      221.272 1844.220 1844.220    0.000        0.000 1554.341 1554.341    0.000
384.00  1528.562 1054.863 1054.863    0.000      145.264 1974.297 1974.297    0.000        0.000 1788.276 1788.276    0.000
385.00  1400.990 1085.368 1085.368    0.000      212.193 1878.600 1878.600    0.000        0.000 1646.828 1586.610   60.219
386.00  1486.179 1087.296 1087.296    0.000      106.052 1915.388 1887.201   28.187        0.000 1774.109 1693.684   80.425
387.00  1438.452 1128.324 1128.324    0.000      134.629 2019.837 2012.359    7.479        0.000 1816.631 1756.513   60.118
388.00  1519.161 1087.712 1087.712    0.000      161.263 1942.536 1915.991   26.545        0.000 1698.401 1536.040  162.361
389.00  1492.336 1132.247 1132.247    0.000       15.132 1905.870 1905.870    0.000        0.000 1345.533 1285.013   60.520
390.00  1421.663 1059.655 1059.655    0.000       24.643 1872.427 1872.427    0.000        0.000 1262.999 1162.165  100.833
391.00  1454.986 1050.262 1050.262    0.000       63.591 1897.845 1897.845    0.000        0.000 1649.147 1557.763   91.385
392.00  1367.370 1089.789 1089.789    0.000       22.611 1915.818 1913.916    1.902        0.000 1626.925 1334.075  292.850
393.00  1395.338 1025.724 1025.724    0.000      229.910 1898.453 1898.453    0.000        0.000 1730.981 1730.981    0.000
394.00  1517.781  988.085  988.085    0.000      380.833 1882.895 1882.895    0.000        0.000 1759.934 1688.857   71.077
395.00  1553.609 1044.460 1044.460    0.000      248.281 1961.181 1961.181    0.000        0.000 1608.431 1537.354   71.077
396.00  1449.144 1032.215 1032.215    0.000      125.715 1952.938 1952.938    0.000        0.000 1646.336 1646.336    0.000
397.00  1521.327 1054.105 1054.105    0.000      111.326 1928.148 1928.148    0.000        0.000 1655.980 1655.980    0.000
398.00  1380.564 1143.474 1143.474    0.000      103.199 1949.424 1949.424    0.000        0.000 1583.499 1583.499    0.000
399.00  1364.718 1171.822 1171.822    0.000      122.432 1970.385 1970.385    0.000        0.000 1512.820 1512.820    0.000
400.00  1601.826 1007.452 1007.452    0.000      111.758 1998.363 1998.363    0.000        0.000 1823.669 1823.669    0.000
401.00  1552.294  981.804  981.804    0.000      131.561 2034.937 2034.937    0.000        0.000 1584.002 1584.002    0.000
402.00  1412.601 1070.748 1070.748    0.000      262.889 1953.707 1953.707    0.000        0.000 1688.458 1688.458    0.000
403.00  1456.656 1085.758 1085.758    0.000      229.527 1996.020 1996.020    0.000        0.000 1757.116 1757.116    0.000
404.00  1594.384  895.621  895.621    0.000      242.759 2014.152 2014.152    0.000        0.000 1847.502 1847.502    0.000
405.00  1614.291  975.813  975.813    0.000      225.769 1826.411 1826.411    0.000        0.000 1777.528 1777.528    0.000
406.00  1546.758 1049.458 1049.458    0.000      201.298 1950.072 1950.072    0.000        0.000 1414.403 1414.403    0.000
407.00  1550.690  926.454  926.454    0.000      213.360 1892.268 1892.268    0.000        0.000 1787.981 1767.674   20.308
408.00  1503.270  990.680  990.680    0.000      199.005 1997.667 1997.667    0.000        0.000 1699.714 1669.252   30.462
409.00  1421.464 1118.772 1118.772    0.000      161.257 2098.257 2098.257    0.000        0.000 1707.654 1707.654    0.000
410.00  1600.785 1013.975 1013.975    0.000      131.864 1823.865 1823.865    0.000        0.000 1443.046 1443.046    0.000
411.00  1575.280  974.001  974.001    0.000      224.081 1798.198 1798.198    0.000        0.000 1957.683 1886.605   71.077
412.00  1562.423 1044.873 1044.873    0.000      113.877 2013.010 2013.010    0.000        0.000 1767.369 1767.369    0.000
413.00  1615.329 1041.591 1041.591    0.000      262.246 1996.534 1996.534    0.000        0.000 1910.124 1859.355   50.769
414.00  1614.238  999.697  999.697    0.000      181.493 1917.117 1917.117    0.000        0.000 1611.541 1490.297  121.243
415.00  1553.843 1039.765 1039.765    0.000      239.636 1823.008 1823.008    0.000        0.000 1745.959 1745.959    0.000
416.00  1546.962 1068.036 1068.036    0.000      179.029 1901.295 1901.295    0.000        0.000 1865.084 1834.824   30.260
417.00  1701.678  897.175  897.175    0.000      208.163 1988.965 1988.965    0.000        0.000 2019.002 2019.002    0.000
418.00  1504.662 1036.637 1036.637    0.000      237.783 1926.765 1926.765    0.000        0.000 1664.326 1664.326    0.000
419.00  1403.015 1111.952 1111.952    0.000      218.803 1980.111 1980.111    0.000        0.000 1542.381 1542.381    0.000
420.00  1344.941 1211.282 1211.282    0.000      211.198 2043.658 2043.658    0.000        0.000 1848.702 1848.702    0.000
421.00  1450.617 1080.903 1080.903    0.000      188.453 1904.795 1904.795    0.000        0.000 1502.764 1502.764    0.000
422.00  1570.322  901.426  901.426    0.000      209.381 1693.011 1693.011    0.000        0.000 1485.278 1384.141  101.137
423.00  1491.079  918.825  918.825    0.000      236.616 1847.721 1808.512   39.209        0.000 1762.239 1651.151  111.089
424.00  1418.473 1089.058 1089.058    0.000      222.825 1885.080 1885.080    0.000        0.000 1794.914 1794.914    0.000
425.00  1441.290 1090.924 1090.924    0.000      140.035 2158.525 2158.525    0.000        0.000 2028.153 1977.887   50.266
426.00  1397.213 1117.686 1117.686    0.000      198.571 1956.889 1956.889    0.000        0.000 1651.962 1651.962    0.000
427.00  1371.368 1195.333 1195.333    0.000      229.789 2129.976 2129.976    0.000        0.000 1976.273 1976.273    0.000
428.00  1427.423 1093.720 1093.720    0.000      147.637 2137.301 2137.301    0.000        0.000 1726.153 1726.153    0.000
429.00  1380.834 1105.429 1105.429    0.000      286.201 2124.255 2124.255    0.000        0.000 2028.858 2028.858    0.000
430.00  1564.334 1020.203 1020.203    0.000      263.551 1985.261 1985.261    0.000        0.000 1675.990 1675.990    0.000
431.00  1391.826 1080.120 1080.120    0.000      249.328 2016.379 2016.379    0.000        0.000 1785.973 1785.973    0.000
432.00  1476.839 1052.030 1052.030    0.000      226.977 2039.249 2039.249    0.000        0.000 1637.485 1637.485    0.000
433.00  1532.770  951.179  951.179    0.000      334.675 1823.282 1823.282    0.000        0.000 1575.151 1575.151    0.000
434.00  1373.904 1086.446 1086.446    0.000      172.282 2026.625 2026.625    0.000        0.000 1532.831 1532.831    0.000
435.00  1339.729 1091.919 1091.919    0.000      102.379 2029.268 2029.268    0.000        0.000 1597.072 1597.072    0.000
436.00  1429.300 1023.968 1023.968    0.000      178.550 2005.694 2005.694    0.000        0.000 1495.329 1495.329    0.000
437.00  1459.979 1019.446 1019.446    0.000      202.595 1914.083 1914.083    0.000        0.000 1525.189 1505.283   19.906
438.00  1355.875 1123.767 1123.767    0.000      184.566 1972.353 1972.353    0.000        0.000 1613.654 1523.075   90.579
439.00  1329.931 1070.563 1070.563    0.000      161.696 1854.793 1854.793    0.000        0.000 1377.308 1336.692   40.616
440.00  1238.327 1181.232 1181.232    0.000       95.375 1964.845 1964.845    0.000        0.000 1244.701 1224.595   20.107
441.00  1150.390 1197.684 1197.684    0.000      107.004 1816.083 1816.083    0.000        0.000 1387.059 1387.059    0.000
442.00  1116.784 1222.394 1222.394    0.000      116.034 1846.871 1846.871    0.000        0.000 1275.467 1145.075  130.391
443.00  1384.587 1049.877 1049.877    0.000      186.944 1914.301 1914.301    0.000        0.000 1372.277 1302.608   69.670
444.00  1289.378 1103.109 1103.109    0.000      176.692 1883.431 1883.431    0.000        0.000 1566.809 1263.801  303.008
445.00  1360.539 1074.330 1074.330    0.000      224.757 1852.366 1852.366    0.000        0.000 1683.226 1522.275  160.951
446.00  1364.911 1032.574 1032.574    0.000      212.798 1860.702 1860.702    0.000        0.000 1616.272 1585.810   30.462
447.00  1315.461 1072.432 1072.432    0.000      131.819 1921.705 1921.705    0.000        0.000 1718.209 1506.888  211.321
448.00  1371.928 1013.494 1013.494    0.000      170.125 1872.375 1851.885   20.490        0.000 1648.743 1558.465   90.278
449.00  1365.344 1105.871 1105.871    0.000      216.329 1874.280 1874.280    0.000        0.000 1765.061 1725.149   39.912
450.00  1340.182 1038.219 1038.219    0.000       84.689 1962.511 1962.511    0.000        0.000 1556.855 1446.270  110.585
451.00  1328.742 1057.797 1057.797    0.000       51.878 2010.630 2010.630    0.000        0.000 1787.479 1737.615   49.864
452.00  1304.475 1142.307 1142.307    0.000       65.195 1930.610 1930.610    0.000        0.000 1536.649 1385.346  151.303
453.00  1315.025 1089.413 1089.413    0.000      110.673 2052.955 2017.638   35.317        0.000 1626.022 1283.607  342.415
454.00  1232.128 1238.244 1238.244    0.000      120.709 1999.615 1999.615    0.000        0.000 1744.354 1614.667  129.688
455.00  1319.003 1125.540 1125.540    0.000      149.624 1952.749 1952.749    0.000        0.000 1872.133 1862.180    9.953
456.00  1410.041 1069.823 1069.823    0.000       88.754 1997.571 1997.571    0.000        0.000 1575.452 1383.535  191.917
457.00  1438.429 1009.667 1009.667    0.000      231.069 1727.774 1727.774    0.000        0.000 1138.541 1138.541    0.000
458.00  1243.539 1123.658 1123.658    0.000      181.795 1937.660 1937.660    0.000        0.000 1433.503 1403.644   29.858
459.00  1421.901 1004.257 1004.257    0.000      212.962 1838.950 1838.950    0.000        0.000 1609.835 1397.912  211.923
460.00  1221.335 1135.028 1135.028    0.000       94.510 1900.353 1900.353    0.000        0.000 1589.125 1589.125    0.000
461.00  1275.724 1126.108 1126.108    0.000      173.968 1997.650 1997.650    0.000        0.000 1392.984 1392.984    0.000
462.00  1249.957 1157.689 1157.689    0.000      127.149 2093.561 2093.561    0.000        0.000 1550.825 1520.666   30.159
463.00  1335.368 1120.141 1120.141    0.000      198.094 2043.061 2043.061    0.000        0.000 1385.749 1375.796    9.953
464.00  1377.084 1044.486 1044.486    0.000      186.028 1814.794 1814.794    0.000        0.000 1286.525 1276.371   10.154
465.00  1348.524 1178.833 1178.833    0.000      145.565 2094.034 2094.034    0.000        0.000 1336.287 1336.287    0.000
466.00  1250.381 1118.563 1118.563    0.000      150.356 1934.330 1934.330    0.000        0.000 1719.016 1709.063    9.953
467.00  1282.462 1120.087 1120.087    0.000      126.281 2049.229 2049.229    0.000        0.000 1483.064 1463.158   19.906
468.00  1181.817 1192.326 1192.326    0.000      136.533 1942.680 1942.680    0.000        0.000 1313.061 1282.902   30.159
469.00  1485.658 1013.903 1013.903    0.000      203.845 1730.611 1730.611    0.000        0.000 1084.954 1064.646   20.308
470.00  1364.615 1085.747 1085.747    0.000      226.796 1995.552 1995.552    0.000        0.000 1615.067 1615.067    0.000
471.00  1508.683 1018.323 1018.323    0.000      214.614 2031.227 2031.227    0.000        0.000 1769.487 1769.487    0.000
472.00  1427.492 1094.405 1094.405    0.000      155.643 1903.718 1903.718    0.000        0.000 1387.462 1387.462    0.000
473.00  1433.959 1063.993 1063.993    0.000      180.069 2043.272 2043.272    0.000        0.000 1488.292 1488.292    0.000
474.00  1377.754 1028.671 1028.671    0.000      242.458 1929.000 1929.000    0.000        0.000 1666.635 1666.635    0.000
475.00  1355.303 1084.115 1084.115    0.000      191.994 2049.583 2049.583    0.000        0.000 1578.570 1518.151   60.419
476.00  1354.556 1113.795 1113.795    0.000      187.809 2136.161 2092.495   43.666        0.000 1777.529 1484.275  293.255
477.00  1341.573 1129.104 1129.104    0.000      154.043 2177.113 2177.113    0.000        0.000 1798.131 1487.085  311.046
478.00  1422.106 1124.512 1124.512    0.000      120.750 2080.963 2067.647   13.316        0.000 1718.206 1517.145  201.062
479.00  1420.172 1020.520 1020.520    0.000      250.756 1864.040 1864.040    0.000        0.000 1577.066 1496.239   80.828
480.00  1432.761 1119.027 1119.027    0.000      199.523 2206.397 2206.397    0.000        0.000 1767.370 1636.678  130.691
481.00  1374.542 1154.287 1154.287    0.000      175.868 2153.533 2153.533    0.000        0.000 1741.235 1629.844  111.390
482.00  1501.410 1020.853 1020.853    0.000      199.042 2023.826 2023.826    0.000        0.000 1551.430 1460.045   91.385
483.00  1367.100 1191.951 1191.951    0.000      101.641 2217.814 2217.814    0.000        0.000 1556.454 1475.223   81.231
484.00  1342.030 1132.605 1132.605    0.000       80.587 2179.947 2179.947    0.000        0.000 1609.841 1609.841    0.000
485.00  1390.526 1117.119 1117.119    0.000       76.217 2106.580 2106.580    0.000        0.000 1376.703 1376.703    0.000
486.00  1383.529 1061.203 1061.203    0.000       81.360 2333.245 2333.245    0.000        0.000 1913.851 1913.851    0.000
487.00  1287.697 1168.914 1168.914    0.000      166.787 2269.735 2256.419   13.316        0.000 1982.817 1536.047  446.771
488.00  1446.411 1040.774 1040.774    0.000      106.872 1985.774 1985.774    0.000        0.000 1529.009 1427.471  101.539
489.00  1266.676 1199.423 1199.423    0.000       79.852 2084.919 2084.919    0.000        0.000 1438.331 1387.561   50.769
490.00  1315.310 1124.027 1124.027    0.000       90.138 1895.544 1895.544    0.000        0.000 1297.181 1266.719   30.462
491.00  1381.625 1208.889 1208.889    0.000      111.236 1993.987 1993.987    0.000        0.000 1478.643 1478.643    0.000
492.00  1432.406 1175.265 1175.265    0.000      199.382 2134.803 2134.803    0.000        0.000 1537.655 1507.395   30.260
493.00  1429.531 1143.646 1143.646    0.000      149.235 2072.159 2072.159    0.000        0.000 1488.898 1448.282   40.615
494.00  1474.558 1078.551 1078.551    0.000      219.364 2050.117 2050.117    0.000        0.000 1680.714 1680.714    0.000
495.00  1530.260 1100.979 1100.979    0.000      179.889 2050.928 2050.928    0.000        0.000 1557.860 1557.860    0.000
496.00  1445.520 1024.273 1024.273    0.000      169.001 1880.996 1880.996    0.000        0.000 1182.372 1121.449   60.923
497.00  1411.806 1082.145 1082.145    0.000      125.335 1852.193 1852.193    0.000        0.000 1508.100 1508.100    0.000
498.00  1484.551 1012.476 1012.476    0.000      171.934 1819.198 1819.198    0.000        0.000 1265.914 1265.914    0.000
499.00  1202.985 1176.639 1176.639    0.000      159.793 1841.038 1841.038    0.000        0.000 1152.211 1152.211    0.000
500.00  1382.141 1127.746 1127.746    0.000      144.690 2034.466 2034.466    0.000        0.000 1406.261 1406.261    0.000
501.00  1372.534 1035.380 1035.380    0.000      141.110 1956.033 1956.033    0.000        0.000 1518.449 1518.449    0.000
502.00  1301.733 1175.925 1175.925    0.000      217.546 1828.574 1828.574    0.000        0.000 1345.133 1345.133    0.000
503.00  1552.110  970.258  970.258    0.000      244.825 2155.108 2155.108    0.000        0.000 1968.235 1877.454   90.780
504.00  1367.425 1077.229 1077.229    0.000      221.700 1905.697 1905.697    0.000        0.000 1589.629 1559.470   30.159
505.00  1371.943 1085.047 1085.047    0.000      109.164 2060.740 2058.838    1.902        0.000 1860.865 1667.941  192.924
506.00  1410.236 1113.305 1113.305    0.000      185.557 1991.656 1930.869   60.786        0.000 1851.421 1526.698  324.722
507.00  1445.033 1044.403 1044.403    0.000      112.058 2005.194 2005.194    0.000        0.000 1769.787 1668.551  101.237
508.00  1322.235 1142.591 1142.591    0.000      143.143 1974.003 1974.003    0.000        0.000 1699.308 1699.308    0.000
509.00  1414.027 1147.179 1147.179    0.000       73.843 1883.056 1883.056    0.000        0.000 1750.384 1689.461   60.923
510.00  1441.086 1078.776 1078.776    0.000       60.441 1989.850 1989.850    0.000        0.000 1682.020 1682.020    0.000
511.00  1276.616 1229.102 1229.102    0.000       99.909 1875.523 1875.523    0.000        0.000 1567.412 1567.412    0.000
512.00  1499.728 1048.027 1048.027    0.000      104.021 1714.272 1714.272    0.000        0.000 1661.716 1550.023  111.693
513.00  1515.493 1056.041 1056.041    0.000      163.339 1960.254 1960.254    0.000        0.000 2045.947 2045.947    0.000
514.00  1383.902 1120.384 1120.384    0.000      104.142 1816.265 1816.265    0.000        0.000 1437.825  962.507  475.318
515.00  1540.189  947.789  947.789    0.000       55.165 1919.913 1919.913    0.000        0.000 1688.045 1475.922  212.123
516.00  1410.905 1067.248 1067.248    0.000        7.479 1897.026 1897.026    0.000        0.000 1446.872 1446.872    0.000
517.00  1454.033 1001.314 1001.314    0.000       22.350 2108.293 2108.293    0.000        0.000 1791.197 1791.197    0.000
518.00  1241.985 1134.704 1134.704    0.000       14.828 2035.019 2035.019    0.000        0.000 1426.666 1426.666    0.000
519.00  1326.608 1163.704 1163.704    0.000       33.504 2083.663 2083.663    0.000        0.000 1671.366 1417.519  253.847
520.00  1346.267 1087.373 1087.373    0.000       80.629 1968.175 1932.510   35.665        0.000 1457.730 1245.103  212.627
521.00  1431.005 1160.640 1160.640    0.000       18.764 1982.625 1982.625    0.000        0.000 1590.536 1408.170  182.367
522.00  1388.965 1173.725 1173.725    0.000       36.663 2093.947 2093.947    0.000        0.000 1579.376 1467.784  111.592
523.00  1369.705 1152.380 1152.380    0.000      101.946 1940.506 1940.506    0.000        0.000 1537.955 1537.955    0.000
524.00  1341.003 1083.941 1083.941    0.000      150.715 1879.639 1879.639    0.000        0.000 1660.808 1397.009  263.799
525.00  1364.137 1124.335 1124.335    0.000       66.191 2189.313 2189.313    0.000        0.000 1920.379 1789.286  131.093
526.00  1521.063 1013.589 1013.589    0.000      104.195 2126.370 2126.370    0.000        0.000 1990.655 1990.655    0.000
527.00  1323.998 1108.468 1108.468    0.000      130.654 2026.540 2026.540    0.000        0.000 1777.622 1777.622    0.000
528.00  1334.351 1196.579 1196.579    0.000       82.489 2072.028 2072.028    0.000        0.000 1708.758 1708.758    0.000
529.00  1312.650 1124.435 1124.435    0.000       71.769 2076.056 2076.056    0.000        0.000 1901.077 1901.077    0.000
530.00  1345.684 1076.690 1076.690    0.000       92.908 2084.687 2084.687    0.000        0.000 1718.808 1526.792  192.017
531.00  1299.832 1194.898 1194.898    0.000       54.085 2146.811 2118.795   28.016        0.000 2061.930 1547.605  514.325
532.00  1215.352 1223.687 1223.687    0.000       62.773 2126.651 2126.651    0.000        0.000 1940.381 1889.611   50.770
533.00  1252.242 1223.653 1223.653    0.000       48.464 2206.561 2206.561    0.000        0.000 1956.275 1956.275    0.000
534.00  1210.965 1223.042 1223.042    0.000       81.237 2078.761 2078.761    0.000        0.000 2214.538 2194.230   20.308
535.00  1310.489 1174.419 1174.419    0.000      261.478 2061.643 2061.643    0.000        0.000 2116.219 2095.912   20.308
536.00  1268.326 1221.027 1221.027    0.000      113.269 2109.032 2109.032    0.000        0.000 1982.812 1952.551   30.261
537.00  1234.017 1268.562 1268.562    0.000      156.841 2094.981 2094.981    0.000        0.000 1759.930 1537.149  222.781
538.00  1196.908 1272.287 1272.287    0.000      104.141 2222.047 2222.047    0.000        0.000 1889.420 1778.734  110.686
539.00  1384.048 1170.747 1170.747    0.000      185.982 2161.781 2161.781    0.000        0.000 1778.030 1686.847   91.183
540.00  1559.187 1116.415 1116.415    0.000      120.350 2176.995 2176.995    0.000        0.000 1781.145 1387.058  394.087
541.00  1532.436 1050.843 1050.843    0.000      138.388 2024.614 2024.614    0.000        0.000 1639.296 1476.834  162.462
542.00  1380.967 1101.203 1101.203    0.000      122.438 1978.806 1978.806    0.000        0.000 1395.496 1183.272  212.224
543.00  1296.373 1246.749 1246.749    0.000       78.686 2182.118 2139.060   43.057        0.000 1714.784 1563.987  150.796
544.00  1378.998 1174.852 1174.852    0.000      110.939 1994.593 1994.593    0.000        0.000 1618.177 1455.917  162.260
545.00  1288.569 1147.132 1147.132    0.000      133.940 1899.516 1899.516    0.000        0.000 1638.081 1436.516  201.566
546.00  1331.075 1148.855 1148.855    0.000      154.647 2099.981 2086.882   13.099        0.000 1839.144 1577.159  261.985
547.00  1287.893 1274.671 1274.671    0.000      232.252 2172.795 2110.629   62.167        0.000 2198.953 1957.073  241.879
548.00  1345.195 1185.993 1185.993    0.000      188.100 2093.335 2019.798   73.537        0.000 1322.409 1070.879  251.530
549.00  1308.103 1174.897 1174.897    0.000       42.629 2113.974 2113.974    0.000        0.000 1638.283 1366.042  272.241
550.00  1386.318 1113.494 1113.494    0.000      113.099 2074.472 2072.569    1.902        0.000 1587.510 1183.976  403.535
551.00  1181.493 1198.878 1198.878    0.000      112.017 2038.904 2037.002    1.902        0.000 1697.394 1445.864  251.531
552.00  1392.596 1141.808 1141.808    0.000       96.671 2012.667 2012.667    0.000        0.000 1545.492 1545.492    0.000
553.00  1313.476 1240.423 1240.423    0.000      164.289 2055.507 2055.507    0.000        0.000 1687.949 1446.270  241.679
554.00  1419.445 1195.813 1195.813    0.000      108.734 2231.332 2216.462   14.871        0.000 1400.722 1159.347  241.375
555.00  1361.806 1233.755 1233.755    0.000      130.739 2240.337 2240.337    0.000        0.000 1726.444 1525.382  201.062
556.00  1343.431 1168.982 1168.982    0.000      136.361 2331.530 2331.530    0.000        0.000 2068.168 1836.040  232.128
557.00  1395.005 1167.043 1167.043    0.000      154.692 2259.304 2259.304    0.000        0.000 1738.012 1526.793  211.219
558.00  1277.656 1289.918 1289.918    0.000      113.879 2289.008 2289.008    0.000        0.000 1582.988 1462.351  120.637
559.00  1564.212 1082.653 1082.653    0.000      207.438 2210.640 2210.640    0.000        0.000 1715.898 1545.797  170.101
560.00  1310.336 1160.920 1160.920    0.000      100.819 2103.596 2099.878    3.718        0.000 1673.069 1401.632  271.438
561.00  1305.569 1227.359 1227.359    0.000      135.181 2267.511 2265.652    1.859        0.000 1682.110 1572.629  109.481
562.00  1437.433 1114.263 1114.263    0.000       62.946 2149.805 2100.346   49.459        0.000 1324.624 1020.310  304.314
563.00  1332.010 1216.757 1216.757    0.000       10.982 2424.703 2341.693   83.010        0.000 1989.540 1767.565  221.975
564.00  1348.291 1101.847 1101.847    0.000      123.131 2396.273 2282.227  114.046        0.000 1878.255 1262.089  616.166
565.00  1309.984 1170.303 1170.303    0.000       73.585 2309.715 2279.971   29.744        0.000 1787.373 1484.267  303.106
566.00  1215.486 1214.360 1214.360    0.000       11.068 2102.991 2089.675   13.316        0.000 1191.012 1160.853   30.159
567.00  1333.004 1178.798 1178.798    0.000      128.665 2214.790 2214.790    0.000        0.000 1494.219 1414.095   80.124
568.00  1392.457 1073.833 1073.833    0.000       77.735 2129.242 2125.611    3.632        0.000 1505.086 1495.133    9.953
569.00  1397.942 1057.358 1057.358    0.000       39.948 2297.280 2277.219   20.061        0.000 1606.620 1123.359  483.261
570.00  1370.620 1050.301 1050.301    0.000       53.135 2163.818 2123.092   40.727        0.000 1141.953 1091.687   50.266
571.00  1322.932 1099.804 1099.804    0.000       25.595 2131.046 2127.414    3.632        0.000 1264.300 1073.190  191.109
572.00  1307.369 1080.992 1080.992    0.000       14.873 1993.087 1964.553   28.534        0.000  923.395  652.563  270.832
573.00  1219.153 1207.951 1207.951    0.000       99.006 1985.600 1899.997   85.604        0.000  918.267  585.103  333.165
574.00  1294.360 1137.932 1137.932    0.000       25.422 2016.503 1916.160  100.344        0.000  834.922  583.493  251.429
575.00  1267.098 1188.465 1188.465    0.000       65.370 2069.601 2069.601    0.000        0.000  995.473  995.473    0.000
576.00  1442.535 1063.309 1063.309    0.000      129.876 2123.821 2123.821    0.000        0.000 1205.791 1054.893  150.897
577.00  1409.966 1133.592 1133.592    0.000      123.950 2067.818 2067.818    0.000        0.000 1379.808 1248.614  131.194
578.00  1253.869 1180.252 1180.252    0.000       56.550 2176.084 2176.084    0.000        0.000 1436.714 1436.714    0.000
579.00  1418.093 1055.520 1055.520    0.000      116.600 2126.442 2126.442    0.000        0.000 1600.985 1600.985    0.000
580.00  1316.932 1189.862 1189.862    0.000       68.051 2298.276 2298.276    0.000        0.000 1289.734 1289.734    0.000
581.00  1326.028 1148.604 1148.604    0.000      143.190 2046.349 2046.349    0.000        0.000 1430.688 1430.688    0.000
582.00  1264.344 1181.111 1181.111    0.000      122.439 2093.778 2093.778    0.000        0.000 1230.118 1230.118    0.000
583.00  1235.573 1203.738 1203.738    0.000       77.562 2263.778 2263.778    0.000        0.000 1672.971 1672.971    0.000
584.00  1235.865 1183.423 1183.423    0.000       16.775 2260.086 2260.086    0.000        0.000 1454.708 1273.249  181.460
585.00  1105.250 1306.821 1306.821    0.000       43.666 2231.034 2231.034    0.000        0.000 1586.010 1565.903   20.106
586.00  1240.065 1198.173 1198.173    0.000       51.881 2258.495 2258.495    0.000        0.000 1607.422 1456.121  151.300
587.00  1178.822 1186.584 1186.584    0.000       68.223 2272.579 2272.579    0.000        0.000 1675.680 1555.544  120.136
588.00  1268.063 1234.959 1234.959    0.000       59.918 2366.968 2366.968    0.000        0.000 1634.667 1293.660  341.007
589.00  1307.496 1119.317 1119.317    0.000      193.686 2228.053 2228.053    0.000        0.000 1809.392 1809.392    0.000
590.00  1375.303 1126.825 1126.825    0.000      160.528 2365.798 2365.798    0.000        0.000 1543.382 1543.382    0.000
591.00  1354.581 1120.188 1120.188    0.000      182.663 2310.955 2310.955    0.000        0.000 1442.652 1442.652    0.000
592.00  1443.628 1075.686 1075.686    0.000      147.637 2276.615 2276.615    0.000        0.000 1549.320 1458.036   91.284
593.00  1273.568 1210.462 1210.462    0.000       83.269 2483.412 2483.412    0.000        0.000 1713.288 1713.288    0.000
594.00  1210.385 1263.881 1263.881    0.000      107.083 2461.014 2461.014    0.000        0.000 1818.849 1818.849    0.000
595.00  1264.128 1280.222 1280.222    0.000      207.682 2463.473 2463.473    0.000        0.000 1916.751 1916.751    0.000
596.00  1413.238 1144.396 1144.396    0.000      201.848 2442.615 2442.615    0.000        0.000 1862.775 1862.775    0.000
597.00  1282.056 1254.794 1254.794    0.000      114.959 2291.825 2291.825    0.000        0.000 1746.560 1746.560    0.000
598.00  1592.620 1009.289 1009.289    0.000      105.487 2339.855 2339.855    0.000        0.000 1766.462 1766.462    0.000
599.00  1283.518 1252.375 1252.375    0.000       73.886 2317.326 2317.326    0.000        0.000 1262.193 1262.193    0.000
600.00  1221.792 1286.858 1286.858    0.000      149.589 2321.682 2321.682    0.000        0.000 1798.732 1798.732    0.000
601.00  1366.322 1141.040 1141.040    0.000       86.641 2362.731 2362.731    0.000        0.000 1672.966 1612.748   60.218
602.00  1163.510 1435.116 1435.116    0.000       45.482 2548.071 2548.071    0.000        0.000 1602.894 1602.894    0.000
603.00  1336.749 1232.596 1232.596    0.000       62.863 2414.395 2414.395    0.000        0.000 1777.422 1777.422    0.000
604.00  1300.553 1267.868 1267.868    0.000       63.986 2402.459 2402.459    0.000        0.000 1594.453 1594.453    0.000
605.00  1150.109 1438.956 1438.956    0.000       39.035 2224.156 2224.156    0.000        0.000 1363.328 1363.328    0.000
606.00  1087.719 1409.549 1409.549    0.000       62.084 2293.341 2293.341    0.000        0.000 1628.936 1517.545  111.390
607.00  1233.345 1317.683 1317.683    0.000      115.770 2377.987 2377.987    0.000        0.000 1434.004 1383.738   50.266
608.00  1313.022 1203.859 1203.859    0.000       77.129 2193.079 2193.079    0.000        0.000 1555.646 1495.327   60.319
609.00  1318.618 1237.327 1237.327    0.000      117.547 2384.846 2384.846    0.000        0.000 1787.875 1777.721   10.154
610.00  1359.692 1265.627 1265.627    0.000       74.664 2418.899 2418.899    0.000        0.000 2050.157 1667.838  382.320
611.00  1302.743 1245.023 1245.023    0.000      115.781 2304.771 2304.771    0.000        0.000 1848.396 1737.812  110.584
612.00  1416.499 1183.753 1183.753    0.000      117.637 2364.719 2353.305   11.414        0.000 1853.225 1642.208  211.016
613.00  1305.032 1299.174 1299.174    0.000       36.922 2302.225 2302.225    0.000        0.000 1966.111 1855.527  110.584
614.00  1368.867 1290.806 1290.806    0.000       69.170 2385.629 2368.509   17.121        0.000 1772.389 1450.084  322.304
615.00  1420.540 1207.359 1207.359    0.000       83.010 2212.996 2212.996    0.000        0.000 1795.718 1614.763  180.956
616.00  1329.977 1236.951 1236.951    0.000       70.299 2378.103 2378.103    0.000        0.000 1764.451 1532.725  231.725
617.00  1362.589 1336.901 1336.901    0.000       20.579 2397.374 2382.200   15.175        0.000 1693.773 1391.273  302.500
618.00  1376.847 1271.258 1271.258    0.000       42.975 2346.026 2346.026    0.000        0.000 1662.807 1278.472  384.336
619.00  1286.504 1269.351 1269.351    0.000       67.272 2241.152 2239.250    1.902        0.000 1753.897 1593.048  160.849
620.00  1361.535 1242.898 1242.898    0.000       74.795 2440.486 2429.072   11.414        0.000 1579.880 1309.448  270.432
621.00  1503.152 1168.917 1168.917    0.000       68.482 2431.430 2402.895   28.534        0.000 1997.585 1564.697  432.888
622.00  1437.229 1209.746 1209.746    0.000       69.867 2459.746 2448.332   11.414        0.000 1863.275 1501.263  362.012
623.00  1242.009 1340.709 1340.709    0.000       22.568 2442.496 2427.277   15.219        0.000 1740.927 1559.971  180.956
624.00  1352.404 1133.126 1133.126    0.000       29.832 2296.512 2296.512    0.000        0.000 1909.714 1798.928  110.786
625.00  1493.495 1097.325 1097.325    0.000       84.868 2520.523 2511.012    9.512        0.000 1804.559 1532.319  272.240
626.00  1517.172 1084.837 1084.837    0.000       66.926 2396.689 2396.689    0.000        0.000 1447.574 1387.155   60.419
627.00  1399.712 1054.476 1054.476    0.000       53.609 2391.215 2391.215    0.000        0.000 1576.861 1486.383   90.478
628.00  1559.170 1010.857 1010.857    0.000      105.014 2328.473 2328.473    0.000        0.000 1485.168 1343.719  141.449
629.00  1543.416 1068.103 1068.103    0.000       59.404 2457.328 2447.816    9.512        0.000 1512.317 1281.396  230.922
630.00  1508.580 1241.960 1241.960    0.000       55.599 2579.633 2573.926    5.707        0.000 1444.961 1243.394  201.567
631.00  1512.328 1154.710 1154.710    0.000       76.263 2691.681 2691.681    0.000        0.000 2149.789 2028.950  120.839
632.00  1513.716 1184.948 1184.948    0.000      137.307 2508.500 2502.793    5.707        0.000 2141.751 1939.983  201.768
633.00  1571.524 1120.290 1120.290    0.000      184.783 2267.527 2267.527    0.000        0.000 2009.954 1687.147  322.808
634.00  1583.533 1059.415 1059.415    0.000       40.034 2424.920 2424.920    0.000        0.000 1654.065 1412.488  241.577
635.00  1375.992 1228.059 1228.059    0.000       39.429 2495.243 2493.341    1.902        0.000 2255.865 1749.781  506.084
636.00  1406.308 1228.344 1228.344    0.000       62.517 2574.395 2574.395    0.000        0.000 2182.770 1920.080  262.691
637.00  1438.450 1173.501 1173.501    0.000       63.641 2423.232 2347.836   75.396        0.000 1748.266 1394.896  353.370
638.00  1393.406 1220.854 1220.854    0.000       72.027 2510.570 2510.570    0.000        0.000 1901.173 1466.673  434.500
639.00  1360.981 1148.443 1148.443    0.000       43.018 2529.313 2521.704    7.609        0.000 2406.356 2104.255  302.101
640.00  1426.000 1181.036 1181.036    0.000       73.585 2386.410 2335.091   51.319        0.000 1718.406 1264.200  454.205
641.00  1378.159 1207.164 1207.164    0.000       72.761 2598.772 2598.772    0.000        0.000 2133.306 1810.699  322.607
642.00  1417.570 1155.248 1155.248    0.000       52.875 2432.761 2432.761    0.000        0.000 2039.909 1919.171  120.738
643.00  1577.584 1083.363 1083.363    0.000      118.071 2387.499 2372.281   15.219        0.000 2121.746 1395.100  726.646
644.00  1732.350  965.358  965.358    0.000      199.308 2445.983 2445.983    0.000        0.000 2189.902 1664.924  524.978
645.00  1609.147 1099.796 1099.796    0.000      282.966 2335.189 2310.459   24.730        0.000 2160.453 1737.412  423.041
646.00  1648.452 1025.382 1025.382    0.000      223.952 2612.004 2598.818   13.186        0.000 2675.778 1721.230  954.548
647.00  1462.546 1142.842 1142.842    0.000      200.170 2426.882 2358.703   68.178        0.000 1926.309 1374.086  552.223
648.00  1538.716 1152.981 1152.981    0.000       76.999 2600.450 2473.126  127.324        0.000 2766.354 1858.047  908.307
649.00  1616.114 1054.491 1054.491    0.000       84.998 2507.626 2465.776   41.851        0.000 2289.120 1411.979  877.141
650.00  1340.203 1256.083 1256.083    0.000       76.610 2460.027 2452.418    7.609        0.000 2216.934 1705.529  511.404
651.00  1490.405 1046.380 1046.380    0.000       78.297 2460.332 2460.332    0.000        0.000 2177.530 2177.530    0.000
652.00  1316.667 1268.488 1268.488    0.000       80.329 2489.378 2489.378    0.000        0.000 2416.302 1971.446  444.856
653.00  1252.676 1322.415 1322.415    0.000       29.659 2462.086 2462.086    0.000        0.000 1505.785 1333.773  172.011
654.00  1359.738 1282.795 1282.795    0.000      116.559 2473.901 2473.901    0.000        0.000 2454.099 1786.966  667.133
655.00  1414.697 1237.489 1237.489    0.000      107.780 2418.569 2418.569    0.000        0.000 2412.587 1936.665  475.922
656.00  1360.784 1215.908 1215.908    0.000       94.250 2816.878 2811.301    5.577        0.000 1652.556 1340.705  311.851
657.00  1303.886 1250.484 1250.484    0.000       53.610 2525.684 2525.684    0.000        0.000 1804.869 1442.246  362.622
658.00  1434.947 1197.949 1197.949    0.000      134.199 2511.326 2511.326    0.000        0.000 2063.541 1416.913  646.627
659.00  1307.812 1214.466 1214.466    0.000       84.133 2582.201 2530.839   51.362        0.000 2235.245 1892.329  342.916
660.00  1404.421 1155.472 1155.472    0.000       27.843 2360.527 2354.820    5.707        0.000 1982.611 1739.422  243.189
661.00  1239.725 1266.851 1266.851    0.000       66.797 2282.315 2232.855   49.460        0.000 1910.732 1515.839  394.893
662.00  1312.075 1159.212 1159.212    0.000       79.119 2257.746 2227.309   30.437        0.000 1992.967 1476.528  516.439
663.00  1342.651 1117.908 1117.908    0.000       79.074 2304.930 2304.930    0.000        0.000 1729.875 1618.585  111.290
664.00  1279.475 1195.860 1195.860    0.000       54.475 2268.159 2259.080    9.079        0.000 1670.457 1508.398  162.059
665.00  1203.342 1238.441 1238.441    0.000        7.350 2346.362 2346.362    0.000        0.000 1687.239 1303.608  383.632
666.00  1271.487 1189.618 1189.618    0.000       27.496 2198.442 2198.442    0.000        0.000 1578.672 1538.761   39.912
667.00  1224.975 1133.885 1133.885    0.000       23.779 2259.139 2259.139    0.000        0.000 1987.739 1987.739    0.000
668.00  1327.846 1158.111 1158.111    0.000      104.581 2252.037 2252.037    0.000        0.000 1819.542 1789.080   30.462
669.00  1438.970 1055.437 1055.437    0.000      121.963 2237.643 2237.643    0.000        0.000 1779.632 1759.325   20.308
670.00  1412.721 1204.488 1204.488    0.000       42.714 2348.745 2348.745    0.000        0.000 1615.659 1565.393   50.266
671.00  1460.701 1102.572 1102.572    0.000      103.848 2407.253 2407.253    0.000        0.000 1616.263 1616.263    0.000
672.00  1528.865 1035.265 1035.265    0.000      153.133 2387.372 2387.372    0.000        0.000 1817.036 1766.267   50.769
673.00  1408.836 1121.336 1121.336    0.000       56.291 2251.863 2251.863    0.000        0.000 1830.903 1769.980   60.923
674.00  1391.393 1093.189 1093.189    0.000       82.360 2506.591 2506.591    0.000        0.000 1962.602 1932.140   30.462
675.00  1438.663 1140.485 1140.485    0.000       72.243 2429.968 2429.968    0.000        0.000 2121.837 2091.376   30.462
676.00  1278.288 1245.635 1245.635    0.000       40.208 2353.896 2353.896    0.000        0.000 1851.011 1851.011    0.000
677.00  1439.485 1156.409 1156.409    0.000       32.685 2214.122 2214.122    0.000        0.000 2003.119 2003.119    0.000
678.00  1335.844 1180.009 1180.009    0.000       14.527 2319.224 2319.224    0.000        0.000 1769.479 1647.733  121.746
679.00  1471.466 1054.425 1054.425    0.000       62.126 2319.314 2319.314    0.000        0.000 1907.813 1877.955   29.859
680.00  1407.401 1156.025 1156.025    0.000       84.393 2334.217 2334.217    0.000        0.000 2166.997 2147.091   19.906
681.00  1297.578 1156.819 1156.819    0.000       25.723 2376.317 2376.317    0.000        0.000 1766.269 1766.269    0.000
682.00  1391.726 1135.382 1135.382    0.000       17.121 2136.027 2136.027    0.000        0.000 1897.361 1897.361    0.000
683.00  1412.602 1159.115 1159.115    0.000        1.816 2301.422 2301.422    0.000        0.000 1797.029 1797.029    0.000
684.00  1237.406 1250.913 1250.913    0.000       78.209 2249.881 2249.881    0.000        0.000 1572.735 1572.735    0.000
685.00  1178.828 1261.652 1261.652    0.000       96.240 2168.219 2168.219    0.000        0.000 2051.277 2020.816   30.462
686.00  1171.420 1301.261 1301.261    0.000       47.212 2073.537 2073.537    0.000        0.000 1688.655 1688.655    0.000
687.00  1216.378 1395.898 1395.898    0.000        9.252 2230.763 2230.763    0.000        0.000 1728.363 1587.317  141.047
688.00  1119.038 1387.658 1387.658    0.000       22.049 2393.682 2393.682    0.000        0.000 1745.755 1523.882  221.874
689.00  1245.186 1315.978 1315.978    0.000       20.925 2267.173 2225.758   41.416        0.000 1493.921 1372.578  121.343
690.00  1380.382 1248.696 1248.696    0.000       44.445 2316.623 2222.029   94.594        0.000 1462.050 1350.861  111.189
691.00  1382.495 1046.095 1046.095    0.000      110.507 1959.879 1959.879    0.000        0.000 1578.572 1456.826  121.746
692.00  1407.297 1192.346 1192.346    0.000      109.468 2094.144 1964.918  129.226        0.000 1978.286 1181.465  796.821
693.00  1420.369 1068.096 1068.096    0.000      136.746 2041.810 1989.111   52.699        0.000 1747.767 1051.075  696.692
694.00  1212.627 1262.959 1262.959    0.000       31.561 2180.889 2158.105   22.784        0.000 1949.638  878.964 1070.673
695.00  1232.822 1301.025 1301.025    0.000       50.930 2006.006 2006.006    0.000        0.000 1463.258 1292.453  170.804
696.00  1228.438 1221.160 1221.160    0.000       52.486 1941.543 1821.051  120.492        0.000 1434.206 1273.253  160.953
697.00  1224.700 1287.276 1287.276    0.000       59.402 1965.545 1876.009   89.537        0.000 1496.034 1365.442  130.592
698.00  1274.220 1280.920 1280.920    0.000       76.005 2024.383 1960.010   64.374        0.000 1616.970 1536.444   80.526
699.00  1297.267 1208.889 1208.889    0.000       78.812 2097.312 1927.801  169.511        0.000 1637.680  982.309  655.371
700.00  1285.759 1211.887 1211.887    0.000       80.496 2024.702 1899.541  125.161        0.000 1645.629 1394.498  251.131
701.00  1246.143 1317.862 1317.862    0.000       79.637 2031.724 2003.233   28.491        0.000 2022.727 1558.365  464.362
702.00  1353.632 1253.816 1253.816    0.000       51.189 2101.677 2101.677    0.000        0.000 1558.464 1173.825  384.639
703.00  1513.621 1085.324 1085.324    0.000      155.982 2083.177 2081.274    1.902        0.000 1565.704 1222.585  343.119
704.00  1417.631 1128.550 1128.550    0.000      127.192 2078.235 2025.493   52.743        0.000 1669.355 1548.012  121.343
705.00  1443.244 1106.262 1106.262    0.000      109.555 2130.486 2128.584    1.902        0.000 1384.842 1263.398  121.444
706.00  1314.619 1231.550 1231.550    0.000      100.130 2061.539 2061.539    0.000        0.000 1786.573 1605.614  180.960
707.00  1389.741 1200.106 1200.106    0.000       43.753 2207.458 2190.555   16.903        0.000 1883.085 1438.428  444.657
708.00  1329.707 1148.500 1148.500    0.000       93.645 2072.089 2072.089    0.000        0.000 1900.774 1639.393  261.381
709.00  1289.429 1257.711 1257.711    0.000      153.210 1958.228 1947.031   11.196        0.000 2040.215 1759.025  281.190
710.00  1388.500 1186.011 1186.011    0.000      105.488 2109.938 2109.938    0.000        0.000 1533.836 1273.053  260.783
711.00  1302.366 1195.765 1195.765    0.000       60.398 1962.345 1962.345    0.000        0.000 1455.922 1426.064   29.859
712.00  1336.935 1229.899 1229.899    0.000       38.866 2111.275 2096.404   14.871        0.000 1869.312 1486.886  382.426
713.00  1276.087 1348.527 1348.527    0.000       55.851 2278.503 2037.430  241.074        0.000 1920.887 1366.448  554.440
714.00  1242.789 1317.348 1317.348    0.000       58.970 2247.163 2247.163    0.000        0.000 2103.758 1436.319  667.439
715.00  1242.151 1321.583 1321.583    0.000       96.585 2073.016 2073.016    0.000        0.000 2001.109 1647.936  353.173
716.00  1278.025 1248.415 1248.415    0.000       80.717 2039.624 2009.706   29.918        0.000 1849.707 1447.476  402.231
717.00  1422.763 1090.627 1090.627    0.000      194.239 1991.969 1980.816   11.153        0.000 2171.516 1810.399  361.116
718.00  1366.948 1149.712 1149.712    0.000      110.936 2244.093 2238.430    5.663        0.000 1989.348 1546.703  442.645
719.00  1419.233 1163.504 1163.504    0.000       61.866 2246.686 2240.979    5.707        0.000 2282.400 1960.595  321.805
720.00  1370.389 1163.447 1163.447    0.000      135.355 2192.329 2153.294   39.035        0.000 2019.302 1768.775  250.527
721.00  1289.836 1174.102 1174.102    0.000       65.240 2240.693 2220.375   20.318        0.000 2058.918 1788.586  270.332
722.00  1302.834 1209.229 1209.229    0.000      144.866 2102.169 2065.852   36.317        0.000 1878.561 1717.910  160.651
723.00  1262.938 1243.046 1243.046    0.000       69.261 2198.141 2198.141    0.000        0.000 1959.290 1819.349  139.941
724.00  1297.434 1254.240 1254.240    0.000      104.838 2204.227 2204.227    0.000        0.000 1957.276 1767.168  190.108
725.00  1326.175 1151.498 1151.498    0.000       59.923 2233.625 2229.993    3.632        0.000 1818.339 1385.445  432.894
726.00  1308.953 1202.819 1202.819    0.000      110.201 2154.948 2117.685   37.263        0.000 1637.786 1344.129  293.657
727.00  1213.474 1194.310 1194.310    0.000       11.414 2164.164 2156.555    7.609        0.000 1790.696 1689.660  101.036
728.00  1330.085 1180.258 1180.258    0.000       11.197 2257.104 2232.374   24.730        0.000 1797.029 1605.514  191.515
729.00  1320.615 1182.475 1182.475    0.000       46.864 2274.488 2221.746   52.743        0.000 2061.534 1749.480  312.054
730.00  1250.672 1222.297 1222.297    0.000       37.829 2173.149 2173.149    0.000        0.000 2050.474 1839.154  211.320
731.00  1240.049 1278.847 1278.847    0.000        1.816 2232.418 2171.979   60.439        0.000 1960.091 1768.879  191.212
732.00  1308.078 1246.681 1246.681    0.000       83.874 2218.460 2218.460    0.000        0.000 1948.633 1788.283  160.350
733.00  1309.000 1241.172 1241.172    0.000       37.268 2250.317 2250.317    0.000        0.000 1878.455 1747.562  130.893
734.00  1269.230 1268.049 1268.049    0.000      142.019 2185.296 2185.296    0.000        0.000 2182.571 1931.439  251.132
735.00  1305.996 1258.091 1258.091    0.000       73.582 2277.369 2269.933    7.436        0.000 2010.151 1889.915  120.236
736.00  1304.130 1289.116 1289.116    0.000       88.538 2370.886 2327.568   43.318        0.000 2342.816 1808.488  534.328
737.00  1240.601 1319.557 1319.557    0.000      112.363 2200.654 2172.685   27.969        0.000 1949.940 1709.265  240.675
738.00  1288.307 1258.769 1258.769    0.000       86.901 2379.276 2351.606   27.670        0.000 2232.130 2020.913  211.217
739.00  1309.118 1262.310 1262.310    0.000      122.826 2360.255 2351.176    9.079        0.000 2461.346 2179.555  281.791
740.00  1398.683 1138.663 1138.663    0.000      139.774 2341.633 2307.651   33.982        0.000 2239.270 1957.077  282.193
741.00  1417.492 1210.367 1210.367    0.000       95.589 2267.224 2261.690    5.534        0.000 2239.168 1585.909  653.259
742.00  1438.141 1064.954 1064.954    0.000       99.352 2095.503 2086.424    9.079        0.000 2051.775 1598.273  453.502
743.00  1329.270 1183.516 1183.516    0.000       83.219 2155.854 2083.223   72.631        0.000 2400.725 1758.222  642.503
744.00  1250.341 1281.071 1281.071    0.000       38.478 2106.383 2063.631   42.753        0.000 1980.093 1477.232  502.861
745.00  1395.307 1108.325 1108.325    0.000      171.284 2073.454 2024.646   48.807        0.000 2279.990 1878.765  401.225
746.00  1410.275 1132.726 1132.726    0.000      107.480 2049.422 2017.083   32.339        0.000 1899.472 1628.236  271.236
747.00  1374.908 1115.152 1113.576    1.576       33.462 2060.356 2012.027   48.329        0.000 2001.312 1456.726  544.586
748.00  1386.241 1127.342 1127.342    0.000       41.851 2019.142 1982.009   37.133        0.000 2171.009 1607.221  563.788
749.00  1445.354 1068.909 1068.121    0.788       24.211 2082.101 1973.936  108.166        0.000 1701.022 1518.654  182.368
750.00  1375.164 1154.302 1146.814    7.488       68.956 2026.714 1953.652   73.062        0.000 1677.895 1325.831  352.064
751.00  1443.753 1058.582 1058.582    0.000       77.562 2061.358 1997.202   64.156        0.000 1696.901 1456.124  240.776
752.00  1400.200 1090.222 1090.222    0.000        3.718 1989.287 1985.655    3.632        0.000 1486.486 1406.562   79.924
753.00  1327.729 1142.200 1142.200    0.000       20.277 2029.002 1967.526   61.477        0.000 1618.480 1103.152  515.329
754.00  1477.733 1023.492 1023.492    0.000        5.448 2049.436 1974.513   74.923        0.000 1559.358 1157.634  401.724
755.00  1350.298 1200.466 1200.466    0.000        0.000 2070.887 2040.623   30.264        0.000 1555.644 1213.233  342.411
756.00  1388.822 1067.332 1067.332    0.000       18.417 2039.645 1977.994   61.652        0.000 1397.211 1164.276  232.935
757.00  1300.804 1289.070 1289.070    0.000       16.861 2221.490 2079.250  142.241        0.000 1590.230  809.993  780.237
758.00  1338.399 1252.229 1252.229    0.000       51.276 2224.224 2061.234  162.990        0.000 1515.340  699.110  816.231
759.00  1222.542 1272.145 1271.160    0.985       34.760 2110.990 2024.309   86.681        0.000 1315.175  738.517  576.658
760.00  1223.832 1237.311 1236.917    0.394       64.288 2084.658 2010.517   74.141        0.000 1314.976  842.369  472.606
761.00  1403.650 1116.355 1116.355    0.000       73.321 2214.811 2200.284   14.527        0.000 1930.832 1526.691  404.141
762.00  1384.115 1125.590 1125.590    0.000       32.685 2025.901 2025.901    0.000        0.000 1900.181 1254.959  645.221
763.00  1401.799 1111.843 1111.843    0.000        7.350 2106.978 1714.498  392.480        0.000 1840.664  872.127  968.537
764.00  1306.571 1188.402 1090.398   98.004        1.816 1970.767 1538.081  432.686        0.000 1861.679  749.980 1111.699
765.00  1446.126 1127.618 1127.618    0.000       10.895 2087.038 2085.222    1.816        0.000 1893.545 1045.346  848.199
766.00  1344.516 1234.481 1234.481    0.000        0.000 2248.015 2068.684  179.331        0.000 2165.591 1216.656  948.935
767.00  1334.504 1193.566 1193.566    0.000       27.411 2273.672 2273.672    0.000        0.000 2203.385 1752.494  450.891
768.00  1337.532 1306.922 1306.922    0.000        0.000 2298.735 2298.735    0.000        0.000 2063.439 1485.977  577.461
769.00  1514.191 1110.165 1110.165    0.000      122.905 2133.669 2133.669    0.000        0.000 2200.664 2180.758   19.906
770.00  1531.873 1106.739 1106.739    0.000       49.935 2363.619 2361.804    1.816        0.000 2244.898 2163.768   81.130
771.00  1475.306 1067.818 1067.818    0.000       54.475 2146.435 2146.435    0.000        0.000 2143.267 2072.795   70.472
772.00  1399.704 1134.766 1134.766    0.000       54.908 2033.729 2029.925    3.805        0.000 1334.377 1070.980  263.397
773.00  1364.421 1046.611 1046.611    0.000       27.238 2068.801 2033.350   35.452        0.000 1339.503 1209.113  130.391
774.00  1339.519 1219.667 1219.667    0.000        3.632 2023.695 1969.911   53.783        0.000 1781.648 1468.589  313.059
775.00  1298.392 1245.046 1245.046    0.000        0.000 2041.296 2039.480    1.816        0.000 1761.543 1558.969  202.574
776.00  1437.411 1106.596 1106.596    0.000       25.422 2022.305 1954.515   67.790        0.000 1810.700 1407.565  403.135
777.00  1483.294  961.833  953.754    8.079       25.422 1908.744 1899.665    9.079        0.000 1589.429 1346.944  242.486
778.00  1427.668 1096.832 1093.483    3.350       20.147 2166.015 2123.132   42.883        0.000 1548.209 1326.033  222.176
779.00  1292.057 1135.419 1131.872    3.547        0.000 2031.360 1957.652   73.709        0.000 1488.195 1295.875  192.319
780.00  1269.280 1239.272 1239.272    0.000       16.343 2177.274 2044.502  132.772        0.000 2006.240 1601.292  404.948
781.00  1329.252 1154.614 1154.614    0.000       14.527 2010.124 1972.856   37.268        0.000 1490.506 1349.056  141.450
782.00  1316.339 1195.486 1195.486    0.000       12.884 2192.356 2039.178  153.178        0.000 1692.277 1530.418  161.859
783.00  1188.584 1317.394 1304.357   13.037        5.448 2201.598 2021.322  180.276        0.000 2006.546 1773.812  232.733
784.00  1311.912 1179.832 1179.832    0.000        1.859 2155.214 1852.578  302.636        0.000 1658.700 1274.058  384.641
785.00  1393.180 1082.418 1082.418    0.000       18.287 2033.540 1847.504  186.036        0.000 1667.749 1546.606  121.143
786.00  1295.951 1079.869 1079.869    0.000       25.768 2091.755 1934.993  156.762        0.000 1800.552 1638.894  161.658
787.00  1425.940 1009.330 1009.330    0.000       22.610 2093.915 1933.996  159.919        0.000 1823.271 1326.939  496.333
788.00  1434.068 1027.244 1027.244    0.000       12.840 2074.764 1961.491  113.273        0.000 1822.972 1498.651  324.320
789.00  1371.368 1079.291 1079.291    0.000       16.687 2177.360 2134.950   42.409        0.000 1851.820 1649.749  202.071
790.00  1420.133 1049.665 1049.665    0.000       16.343 2055.392 1885.482  169.910        0.000 1863.684 1702.127  161.557
791.00  1311.562 1153.257 1153.257    0.000        0.000 2042.689 1866.380  176.309        0.000 1498.552 1356.598  141.953
792.00  1356.531 1147.094 1147.094    0.000        1.816 1946.388 1783.484  162.904        0.000 1373.284 1272.651  100.633
793.00  1435.699 1114.247 1114.247    0.000        3.718 2016.696 1830.879  185.817        0.000 1722.537 1550.928  171.609
794.00  1326.935 1174.001 1174.001    0.000       58.712 1977.074 1903.837   73.237        0.000 1718.418 1538.665  179.754
795.00  1310.768 1248.831 1248.831    0.000        3.718 2115.927 1833.781  282.146        0.000 1760.038 1569.527  190.511
796.00  1237.928 1247.133 1247.133    0.000      109.815 2030.313 1992.440   37.873        0.000 1488.296 1143.769  344.526
797.00  1350.732 1120.586 1120.586    0.000      130.997 1898.370 1896.511    1.859        0.000 1575.657 1384.042  191.615
798.00  1316.402 1237.385 1237.385    0.000       96.535 2026.544 2026.544    0.000        0.000 1639.594 1468.687  170.906
799.00  1318.999 1201.695 1201.695    0.000       80.714 2183.066 2173.772    9.294        0.000 1742.343 1448.082  294.261
800.00  1276.255 1253.962 1253.962    0.000       53.476 2270.951 2270.951    0.000        0.000 1396.708 1082.541  314.167
801.00  1260.830 1157.423 1157.423    0.000       36.836 2165.865 2165.865    0.000        0.000 1640.604 1316.083  324.521
802.00  1387.792 1120.420 1120.420    0.000       40.852 2024.355 2024.355    0.000        0.000 1646.532 1515.739  130.793
803.00  1304.089 1199.397 1199.397    0.000       93.597 2125.047 2125.047    0.000        0.000 1769.185 1739.326   29.858
804.00  1363.390 1174.143 1174.143    0.000       77.986 2210.397 2210.397    0.000        0.000 2087.677 2047.062   40.615
805.00  1540.501 1066.492 1066.492    0.000       54.819 2166.159 2166.159    0.000        0.000 2063.851 2063.851    0.000
806.00  1472.190 1125.049 1125.049    0.000       49.935 2198.969 2198.969    0.000        0.000 2254.458 1751.190  503.269
807.00  1473.468 1039.936 1039.936    0.000       90.358 2182.244 2182.244    0.000        0.000 1391.583 1282.102  109.481
808.00  1283.583 1194.050 1194.050    0.000      129.175 1907.311 1907.311    0.000        0.000 1699.113 1427.071  272.042
809.00  1323.887 1130.464 1130.464    0.000      118.203 1892.063 1892.063    0.000        0.000 1525.593 1385.651  139.943
810.00  1238.055 1242.199 1242.199    0.000       57.024 2300.741 2300.741    0.000        0.000 1965.125 1721.432  243.693
811.00  1308.087 1132.421 1132.421    0.000       63.249 2137.242 2137.242    0.000        0.000 2014.588 1841.972  172.616
812.00  1174.166 1307.633 1307.633    0.000       70.038 2046.355 2046.355    0.000        0.000 1810.202 1607.729  202.474
813.00  1192.913 1256.463 1256.463    0.000       51.622 2082.406 2082.406    0.000        0.000 1647.841 1556.456   91.385
814.00  1236.558 1219.680 1219.680    0.000       71.377 2120.729 2120.729    0.000        0.000 1969.950 1697.203  272.747
815.00  1359.268 1139.476 1139.476    0.000       76.999 1980.673 1980.673    0.000        0.000 1678.597 1597.669   80.929
816.00  1212.659 1198.648 1198.648    0.000       37.222 1980.426 1980.426    0.000        0.000 1343.727 1161.963  181.765
817.00  1043.594 1265.386 1265.386    0.000       66.233 1929.207 1929.207    0.000        0.000 1696.903 1354.687  342.216
818.00  1099.657 1275.022 1275.022    0.000       14.656 1961.061 1961.061    0.000        0.000 1280.995 1280.995    0.000
819.00  1089.760 1321.830 1321.830    0.000       23.952 2168.455 2168.455    0.000        0.000 1618.888 1375.195  243.693
820.00  1202.562 1221.622 1221.622    0.000       35.148 2022.407 2022.407    0.000        0.000 1383.738 1353.477   30.260
821.00  1293.879 1081.914 1081.914    0.000       52.313 1973.045 1973.045    0.000        0.000 1525.894 1344.934  180.960
822.00  1283.194 1225.029 1225.029    0.000       62.039 2102.214 2102.214    0.000        0.000 1383.233 1091.285  291.948
823.00  1283.900 1237.611 1237.611    0.000       16.386 2200.310 2194.733    5.576        0.000 1618.687 1187.298  431.389
824.00  1112.325 1292.699 1292.699    0.000        3.805 2054.133 2054.133    0.000        0.000 1635.068 1213.332  421.736
825.00  1132.590 1226.025 1226.025    0.000        7.523 2124.956 2106.798   18.158        0.000 1502.466 1191.416  311.050
826.00  1127.776 1284.932 1284.932    0.000        7.523 1876.803 1876.803    0.000        0.000 1120.746  969.242  151.504
827.00  1135.596 1320.895 1320.895    0.000        3.632 1876.965 1876.965    0.000        0.000 1070.375 1029.759   40.616
828.00  1010.694 1367.708 1367.708    0.000       23.692 2044.714 2044.714    0.000        0.000 1100.734 1100.734    0.000
829.00  1049.102 1371.953 1371.953    0.000        0.000 2004.847 2004.847    0.000        0.000 1664.923 1293.254  371.669
830.00  1237.612 1257.819 1257.819    0.000       30.869 2074.714 2020.327   54.387        0.000 1564.892 1101.437  463.455
831.00  1204.167 1299.071 1299.071    0.000       29.659 1995.043 1995.043    0.000        0.000 1503.170 1069.673  433.497
832.00  1325.047 1223.412 1223.412    0.000       52.788 1978.264 1978.264    0.000        0.000 1484.870 1132.302  352.567
833.00  1281.291 1258.861 1258.861    0.000       44.012 1998.023 1998.023    0.000        0.000 1354.479 1283.402   71.077
834.00  1253.727 1243.091 1243.091    0.000       37.481 1890.928 1890.928    0.000        0.000 1091.589  960.393  131.195
835.00  1354.082 1201.474 1201.474    0.000       22.482 2047.771 2047.771    0.000        0.000 1657.386 1557.858   99.528
836.00  1218.692 1220.670 1220.670    0.000       35.017 2065.254 2065.254    0.000        0.000 1628.639 1335.384  293.255
837.00  1185.448 1308.139 1308.139    0.000       34.154 2017.093 2017.093    0.000        0.000 1556.053 1162.263  393.790
838.00  1249.056 1287.001 1287.001    0.000       31.342 2042.938 2016.698   26.241        0.000 1780.443 1315.879  464.563
839.00  1284.128 1199.631 1199.631    0.000       49.286 2084.572 2082.713    1.859        0.000 1534.740 1182.371  352.369
840.00  1205.641 1283.598 1283.598    0.000        7.436 2072.951 2072.951    0.000        0.000 1444.664 1183.982  260.683
841.00  1141.976 1338.757 1338.757    0.000        0.000 2206.147 2206.147    0.000        0.000 2114.414 1548.109  566.304
842.00  1306.631 1113.749 1113.749    0.000       17.121 2086.306 2054.011   32.296        0.000 2022.226 1739.827  282.398
843.00  1270.101 1181.980 1181.980    0.000       11.110 2185.006 2185.006    0.000        0.000 2227.515 2046.656  180.859
844.00  1127.960 1285.259 1285.259    0.000       14.786 2216.867 2207.787    9.079        0.000 2248.629 1975.682  272.947
845.00  1163.407 1313.875 1313.875    0.000        7.263 2220.812 2220.812    0.000        0.000 2465.380 2183.385  281.995
846.00  1047.084 1412.490 1412.490    0.000        1.816 2213.373 2183.628   29.745        0.000 1762.250 1448.184  314.066
847.00  1154.444 1339.449 1339.449    0.000        0.000 2247.957 2203.166   44.791        0.000 1812.009 1429.180  382.829
848.00  1128.404 1351.201 1351.201    0.000       13.055 2231.827 2231.827    0.000        0.000 1667.240 1375.091  292.149
849.00  1101.663 1349.255 1349.255    0.000        3.805 2173.075 2173.075    0.000        0.000 1852.828 1761.846   90.983
850.00  1107.444 1403.910 1403.910    0.000       20.795 2325.201 2325.201    0.000        0.000 1749.373 1628.532  120.841
851.00  1176.265 1350.304 1350.304    0.000        5.576 2256.121 2256.121    0.000        0.000 1578.672 1397.511  181.161
852.00  1136.276 1374.329 1374.329    0.000       24.165 2332.391 2332.391    0.000        0.000 1992.668 1841.265  151.403
853.00  1135.125 1423.911 1423.911    0.000       18.588 2366.884 2366.884    0.000        0.000 1910.432 1264.507  645.925
854.00  1178.375 1356.759 1356.759    0.000       32.078 2272.082 2258.766   13.316        0.000 1924.409 1274.964  649.445
855.00  1234.837 1191.060 1191.060    0.000       20.362 2348.793 2348.793    0.000        0.000 1904.104 1550.125  353.978
856.00  1202.941 1235.326 1235.326    0.000       15.044 2283.667 2283.667    0.000        0.000 1847.902 1515.239  332.663
857.00  1242.508 1269.274 1269.274    0.000       28.361 2359.108 2359.108    0.000        0.000 1933.657 1396.207  537.450
858.00  1217.196 1321.041 1321.041    0.000       25.853 2389.116 2389.116    0.000        0.000 2036.302 2036.302    0.000
859.00  1261.863 1334.707 1334.707    0.000       20.103 2433.589 2433.589    0.000        0.000 2074.502 2074.502    0.000
860.00  1310.671 1238.944 1238.944    0.000       37.743 2264.212 2223.319   40.894        0.000 1890.931 1406.663  484.269
861.00  1328.854 1229.425 1229.425    0.000        7.523 2312.552 2237.109   75.443        0.000 1995.584 1185.587  809.996
862.00  1471.647 1091.094 1091.094    0.000        0.000 2190.625 2004.762  185.863        0.000 1548.109  981.503  566.606
863.00  1294.988 1264.746 1264.746    0.000        5.707 2255.825 2130.448  125.378        0.000 2034.389 1093.195  941.194
864.00  1360.484 1244.379 1244.379    0.000       28.534 2410.426 2284.961  125.465        0.000 1992.467 1597.471  394.996
865.00  1175.647 1347.598 1347.598    0.000       73.411 2381.150 2381.150    0.000        0.000 2273.454 1455.516  817.938
866.00  1402.457 1233.887 1233.887    0.000       66.918 2421.140 2421.140    0.000        0.000 2105.965 1943.503  162.462
867.00  1285.415 1320.748 1320.748    0.000        0.000 2433.763 2433.763    0.000        0.000 2114.916 1658.495  456.421
868.00  1364.480 1162.539 1162.539    0.000       75.573 2337.669 2337.669    0.000        0.000 1811.208 1315.479  495.729
869.00  1285.574 1248.871 1248.871    0.000       52.094 2263.086 2263.086    0.000        0.000 1860.865 1414.598  446.267
870.00  1293.071 1199.316 1199.316    0.000       48.506 2346.340 2344.524    1.816        0.000 1869.712 1274.253  595.459
871.00  1432.320 1028.369 1028.369    0.000       43.580 2206.285 2098.891  107.394        0.000 1769.381 1426.463  342.918
872.00  1290.550 1220.439 1215.710    4.729       47.989 2264.858 2145.149  119.709        0.000 1873.032 1260.988  612.044
873.00  1474.995 1041.098 1041.098    0.000       41.245 2340.623 2296.957   43.666        0.000 2036.607 1697.206  339.401
874.00  1341.553 1169.667 1169.667    0.000       10.982 2137.816 2091.209   46.606        0.000 1595.264 1403.748  191.516
875.00  1375.429 1166.509 1166.509    0.000       49.676 2288.529 2284.812    3.718        0.000 1974.275 1460.650  513.625
876.00  1357.550 1083.956 1083.956    0.000       86.728 2061.561 2053.951    7.609        0.000 1726.160 1554.348  171.812
877.00  1331.385 1244.977 1244.977    0.000       46.131 2173.006 2136.044   36.962        0.000 1657.797 1282.707  375.090
878.00  1454.506 1134.085 1134.085    0.000       55.296 2250.915 2237.599   13.316        0.000 1705.851 1442.554  263.297
879.00  1311.095 1205.716 1205.716    0.000      101.333 1944.777 1927.830   16.948        0.000 1495.535 1110.090  385.445
880.00  1281.645 1251.655 1251.655    0.000       22.349 1934.579 1932.677    1.902        0.000 1386.457 1325.735   60.722
881.00  1320.217 1211.071 1211.071    0.000       79.378 2075.293 2075.293    0.000        0.000 1356.397 1042.230  314.167
882.00  1472.009 1009.445 1009.445    0.000       89.236 2071.174 2048.952   22.222        0.000 1474.117 1180.660  293.457
883.00  1341.937 1220.935 1220.935    0.000       18.158 2253.651 2164.768   88.883        0.000 1962.608 1630.348  332.260
884.00  1463.894 1133.549 1133.549    0.000       20.493 2143.627 2139.909    3.718        0.000 1705.341 1525.387  179.954
885.00  1283.101 1244.171 1244.171    0.000       22.309 2254.059 2199.325   54.734        0.000 1829.203 1356.195  473.009
886.00  1406.027 1180.132 1180.132    0.000       11.414 2235.933 2228.324    7.609        0.000 1646.632 1203.585  443.047
887.00  1309.664 1252.588 1252.588    0.000       36.403 2169.137 2165.332    3.805        0.000 2048.359 1475.628  572.731
888.00  1383.816 1231.279 1231.279    0.000       58.971 2200.645 2168.565   32.080        0.000 1681.710 1089.274  592.436
889.00  1246.035 1237.118 1237.118    0.000       59.490 2013.871 2004.359    9.512        0.000 1317.680  886.195  431.485
890.00  1286.217 1254.824 1254.824    0.000       19.974 2190.491 2188.676    1.816        0.000 1201.265  828.494  372.771
891.00  1395.227 1167.265 1167.265    0.000       37.222 2196.980 2195.078    1.902        0.000 1316.882  764.154  552.728
892.00  1292.153 1329.746 1329.746    0.000       17.077 2145.532 2145.532    0.000        0.000 1474.620 1152.615  322.006
893.00  1297.010 1238.488 1238.488    0.000        5.663 2012.860 2012.860    0.000        0.000 1606.723 1284.013  322.710
894.00  1295.710 1204.465 1204.465    0.000       40.164 2072.082 2072.082    0.000        0.000 1665.634 1203.584  462.049
895.00  1232.469 1264.795 1264.795    0.000       11.414 2133.284 2125.849    7.435        0.000 1303.006 1030.967  272.039
896.00  1288.752 1258.210 1258.210    0.000        0.000 2074.157 2068.709    5.448        0.000 1223.185 1133.209   89.977
897.00  1371.511 1101.015 1101.015    0.000       68.392 2009.331 2009.331    0.000        0.000 1300.997 1058.914  242.083
898.00  1357.788 1091.985 1091.985    0.000       44.572 2192.005 2167.623   24.383        0.000 1373.381 1061.129  312.252
899.00  1162.484 1239.795 1239.795    0.000       26.027 1883.700 1846.263   37.437        0.000 1241.983  960.595  281.388
900.00  1270.802 1186.842 1186.842    0.000       34.673 1859.935 1847.138   12.797        0.000 1382.933  959.792  423.142
901.00  1319.557 1171.315 1171.315    0.000       60.528 1957.547 1950.197    7.350        0.000 1342.515 1061.529  280.986
902.00  1489.332 1079.577 1079.577    0.000       37.268 2041.261 1982.679   58.582        0.000 1158.542  877.454  281.088
903.00  1289.366 1237.361 1237.361    0.000       53.783 1880.106 1867.094   13.012        0.000 1188.297  846.689  341.608
904.00  1261.626 1255.423 1255.423    0.000       10.895 2012.782 1992.808   19.974        0.000 1546.804 1285.418  261.386
905.00  1294.431 1279.450 1279.450    0.000        0.000 2066.679 2066.679    0.000        0.000 1606.717 1314.471  292.246
906.00  1378.203 1110.287 1110.287    0.000       51.881 1982.905 1970.194   12.711        0.000 1534.240 1140.552  393.688
907.00  1489.018 1012.066 1012.066    0.000       38.651 1932.283 1932.283    0.000        0.000 1489.804 1176.041  313.763
908.00  1311.482 1194.729 1194.729    0.000       55.080 1869.458 1869.458    0.000        0.000 1271.946  958.888  313.058
909.00  1306.523 1163.616 1163.616    0.000       51.276 1996.861 1995.045    1.816        0.000 1636.177 1312.765  323.412
910.00  1380.555 1026.479 1026.479    0.000        5.533 1941.940 1941.940    0.000        0.000 1586.815 1456.223  130.592
911.00  1410.395 1105.219 1105.219    0.000       21.919 2092.059 2086.482    5.576        0.000 1900.679 1566.609  334.070
912.00  1293.338 1246.616 1246.616    0.000        9.511 1908.527 1899.015    9.511        0.000 1458.637 1347.549  111.088
913.00  1489.036 1049.774 1049.774    0.000       20.061 1999.628 1871.185  128.443        0.000 1416.916 1072.893  344.023
914.00  1320.740 1174.743 1174.743    0.000        1.902 2031.374 2031.374    0.000        0.000 1333.877 1121.652  212.225
915.00  1303.841 1205.082 1205.082    0.000       14.742 1997.603 1954.415   43.188        0.000 1386.556 1113.107  273.449
916.00  1318.617 1202.313 1202.313    0.000       14.527 2075.511 2075.511    0.000        0.000 1488.196 1205.296  282.900
917.00  1514.609 1056.231 1056.231    0.000       56.549 1944.981 1943.078    1.902        0.000 1324.124 1061.734  262.390
918.00  1505.737 1035.757 1035.757    0.000      111.025 1941.088 1884.624   56.464        0.000 1514.433 1181.669  332.764
919.00  1337.085 1109.799 1109.799    0.000       64.073 2005.628 1981.289   24.339        0.000 1616.775 1384.545  232.230
920.00  1312.724 1173.646 1173.646    0.000       43.666 1930.679 1919.611   11.068        0.000 1447.278 1255.261  192.017
921.00  1334.736 1252.929 1252.929    0.000       36.922 2051.414 1972.036   79.378        0.000 1361.017 1140.148  220.869
922.00  1520.324 1018.156 1018.156    0.000       38.133 2104.764 1969.100  135.663        0.000 1265.610  894.043  371.567
923.00  1499.294  892.018  892.018    0.000       49.287 1914.620 1821.625   92.995        0.000 1520.559 1058.918  461.641
924.00  1384.580  998.365  998.365    0.000       20.061 1972.807 1917.901   54.906        0.000 1327.637  955.567  372.069
925.00  1377.761 1158.131 1158.131    0.000       23.952 1884.446 1884.446    0.000        0.000 1298.184 1087.167  211.017
926.00  1304.163 1211.934 1211.934    0.000       60.009 1995.336 1925.815   69.521        0.000 1633.863 1321.810  312.053
927.00  1363.247 1146.615 1146.615    0.000      184.048 1943.626 1908.779   34.847        0.000 1432.192 1129.893  302.299
928.00  1299.610 1215.015 1215.015    0.000       71.077 1986.042 1963.733   22.309        0.000 1390.473  947.224  443.249
929.00  1471.134 1139.043 1139.043    0.000      107.177 2178.405 2111.998   66.407        0.000 1608.836 1057.612  551.224
930.00  1323.337 1190.407 1190.407    0.000       30.003 2218.131 2207.236   10.895        0.000 1732.087 1349.660  382.427
931.00  1390.090 1198.926 1198.926    0.000       67.831 2140.179 2140.179    0.000        0.000 1959.694 1424.760  534.934
932.00  1266.910 1230.077 1230.077    0.000       22.308 2168.886 2157.646   11.240        0.000 1420.736 1238.067  182.669
933.00  1418.269 1173.045 1173.045    0.000       42.024 2076.237 2068.974    7.263        0.000 1300.296 1138.941  161.355
934.00  1420.638 1226.262 1226.262    0.000       51.102 2101.470 2056.859   44.612        0.000 1724.040 1288.532  435.508
935.00  1308.172 1222.574 1222.574    0.000       38.911 2046.653 2007.618   39.035        0.000 1503.777 1383.137  120.640
936.00  1282.553 1309.017 1309.017    0.000       70.818 2021.993 1997.654   24.339        0.000 1085.861  934.961  150.901
937.00  1173.699 1283.091 1283.091    0.000        9.339 1918.050 1918.050    0.000        0.000 1026.042  945.213   80.828
938.00  1227.324 1270.521 1270.521    0.000       21.877 2126.475 2126.475    0.000        0.000 1547.205 1506.992   40.213
939.00  1274.762 1225.793 1219.291    6.502       27.324 2033.537 2031.678    1.859        0.000 1228.415  927.321  301.094
940.00  1133.755 1353.300 1353.300    0.000        0.000 2033.298 1933.169  100.129        0.000 1404.645  909.322  495.323
941.00  1225.673 1266.763 1266.763    0.000        5.534 1979.692 1936.632   43.060        0.000 1412.588 1140.447  272.142
942.00  1236.058 1312.646 1312.646    0.000        0.000 1809.178 1720.116   89.062        0.000 1116.217  926.111  190.106
943.00  1198.369 1307.353 1307.353    0.000        1.902 2184.880 2138.279   46.601        0.000 1253.649  838.649  415.000
944.00  1261.505 1366.020 1366.020    0.000       29.441 2035.714 1989.243   46.470        0.000 1449.384  997.188  452.196
945.00  1218.888 1273.128 1273.128    0.000       34.501 1997.671 1927.375   70.296        0.000 1331.763  998.798  332.965
946.00  1269.387 1253.198 1253.198    0.000       12.711 1995.368 1855.903  139.465        0.000 1445.464 1163.167  282.297
947.00  1363.392 1205.147 1179.360   25.787        0.000 2147.816 1890.919  256.897        0.000 1433.801 1001.007  432.794
948.00  1316.559 1173.942 1159.303   14.638        7.263 2151.974 2008.960  143.014        0.000 1341.113  999.703  341.411
949.00  1293.895 1269.736 1269.736    0.000       35.106 1952.099 1929.704   22.395        0.000 1311.753  969.841  341.912
950.00  1231.588 1263.114 1263.114    0.000        1.816 2116.864 2007.914  108.950        0.000 1261.690  940.690  321.000
951.00  1357.663 1218.414 1218.414    0.000       36.489 2186.951 2053.364  133.588        0.000 1760.938 1235.353  525.585
952.00  1325.263 1229.373 1229.373    0.000       41.851 2151.055 2118.284   32.771        0.000 1545.996 1304.215  241.781
953.00  1206.237 1303.096 1303.096    0.000       24.384 2009.604 1928.929   80.675        0.000 1629.538 1266.215  363.323
954.00  1212.369 1263.349 1263.349    0.000        3.632 2096.999 2044.082   52.917        0.000 1127.381  826.787  300.595
955.00  1212.358 1332.983 1332.983    0.000       19.974 2132.659 2094.054   38.605        0.000 1553.639 1250.836  302.802
956.00  1180.167 1314.697 1314.697    0.000        0.000 2095.015 1952.688  142.326        0.000 1127.079  756.513  370.566
957.00  1291.494 1203.006 1203.006    0.000        0.000 2006.072 1960.590   45.482        0.000 1237.966 1057.509  180.457
958.00  1186.429 1303.956 1303.956    0.000        0.000 1896.819 1802.309   94.510        0.000 1351.665  928.726  422.939
959.00  1346.100 1200.804 1200.804    0.000        0.000 2059.761 1999.319   60.442        0.000 1290.444 1079.224  211.219
960.00  1205.402 1296.277 1296.277    0.000       29.268 2103.107 2067.746   35.361        0.000 1418.523 1188.503  230.020
961.00  1028.508 1428.155 1428.155    0.000        3.632 1945.163 1945.163    0.000        0.000 1300.199 1160.860  139.339
962.00  1051.486 1456.876 1456.876    0.000       29.268 2156.645 2143.590   13.055        0.000 1715.900 1506.189  209.711
963.00  1209.911 1288.664 1288.664    0.000        3.632 2232.335 2192.000   40.335        0.000 1759.933 1549.016  210.918
964.00  1261.893 1213.176 1213.176    0.000        1.859 2147.949 2114.748   33.201        0.000 1635.576 1474.724  160.852
965.00  1274.818 1286.660 1286.660    0.000        0.000 2162.329 1996.872  165.457        0.000 1772.707 1360.620  412.087
966.00  1389.321 1202.433 1202.433    0.000        9.079 2103.682 2034.075   69.607        0.000 2126.976 1865.896  261.080
967.00  1475.437 1213.074 1213.074    0.000        1.902 2133.998 2024.670  109.327        0.000 1761.848 1430.994  330.855
968.00  1366.001 1201.388 1201.388    0.000       54.475 1999.672 1924.016   75.656        0.000 1628.737 1399.020  229.718
969.00  1345.175 1200.647 1200.647    0.000       14.613 2026.948 1950.601   76.347        0.000 1888.715 1605.816  282.899
970.00  1178.078 1260.245 1260.245    0.000        1.816 1956.095 1851.987  104.108        0.000 1239.272 1058.213  181.059
971.00  1256.337 1337.053 1337.053    0.000        0.000 2057.123 2001.523   55.599        0.000 1176.238 1055.198  121.040
972.00  1340.245 1252.052 1252.052    0.000       58.799 2119.724 2110.213    9.511        0.000 1555.243 1434.606  120.637
973.00  1263.193 1289.636 1289.636    0.000       51.187 2011.949 2010.047    1.902        0.000 1556.152 1435.514  120.638
974.00  1281.068 1247.617 1247.617    0.000       40.207 2140.312 2134.736    5.576        0.000 1540.374 1448.989   91.385
975.00  1319.020 1266.971 1266.971    0.000       58.755 2045.159 2007.113   38.046        0.000 1990.658 1718.316  272.342
976.00  1340.720 1292.768 1292.768    0.000        1.816 2230.326 2185.279   45.046        0.000 1961.102 1750.185  210.917
977.00  1396.784 1234.405 1234.405    0.000        3.632 2092.726 2048.973   43.753        0.000 1671.267 1500.059  171.208
978.00  1189.857 1380.349 1380.349    0.000       21.790 2003.401 1965.355   38.046        0.000 1698.708 1366.950  331.758
979.00  1116.557 1469.430 1469.430    0.000        5.448 2043.380 2007.411   35.970        0.000 1589.735 1408.171  181.563
980.00  1221.253 1394.684 1394.684    0.000       11.414 1944.290 1936.681    7.609        0.000 1688.050 1437.221  250.829
981.00  1116.961 1443.535 1443.535    0.000        0.000 2148.435 2135.292   13.142        0.000 1536.852 1365.545  171.307
982.00  1128.012 1448.540 1448.540    0.000        3.632 2160.844 2143.854   16.990        0.000 1690.063 1499.352  190.711
983.00  1184.225 1428.840 1428.840    0.000        0.000 2032.537 1936.557   95.980        0.000 1377.105 1073.898  303.208
984.00  1220.701 1352.361 1352.361    0.000        0.000 1938.054 1842.898   95.156        0.000 1343.827 1132.809  211.018
985.00  1139.459 1416.585 1412.250    4.335       21.790 2074.900 1981.732   93.168        0.000 1303.413  990.756  312.657
986.00  1230.772 1378.043 1378.043    0.000        5.448 2108.828 2079.087   29.741        0.000 1709.064 1447.680  261.385
987.00  1151.779 1380.372 1380.372    0.000       49.633 2076.841 2047.100   29.741        0.000 1769.588 1579.380  190.208
988.00  1144.456 1433.537 1433.537    0.000       42.715 1970.150 1951.258   18.893        0.000 1508.502 1407.869  100.633
989.00  1138.253 1513.400 1513.400    0.000        1.859 2105.074 2067.897   37.176        0.000 1729.369 1538.461  190.908
990.00  1074.403 1518.083 1518.083    0.000        1.816 2070.188 2055.013   15.175        0.000 1721.631 1570.633  150.998
991.00  1067.821 1360.470 1360.470    0.000       29.053 2118.614 2111.178    7.435        0.000 1792.612 1671.167  121.444
992.00  1093.871 1404.325 1404.325    0.000       11.154 2001.268 1999.409    1.859        0.000 1882.080 1610.242  271.839
993.00  1063.147 1501.500 1501.500    0.000       11.241 1945.207 1945.207    0.000        0.000 1700.621 1630.550   70.071
994.00  1156.382 1391.544 1391.544    0.000       20.492 1943.777 1943.777    0.000        0.000 1740.127 1619.891  120.236
995.00  1159.372 1396.843 1396.843    0.000        3.632 1968.505 1968.505    0.000        0.000 1762.047 1610.747  151.300
996.00  1019.108 1518.536 1518.536    0.000        0.000 1989.564 1982.300    7.263        0.000 1659.099 1346.746  312.353
997.00  1243.681 1316.280 1316.280    0.000       18.158 1994.958 1993.142    1.816        0.000 1892.035 1629.847  262.188
998.00  1170.101 1366.521 1366.521    0.000        0.000 2085.456 1992.027   93.429        0.000 2059.225 1799.347  259.878
999.00  1145.384 1437.419 1435.448    1.971        0.000 2027.521 1979.272   48.249        0.000 1760.337 1488.195  272.141
1000.00  1070.291 1409.524 1409.524    0.000       10.895 1984.757 1975.245    9.512        0.000 1951.049 1669.355  281.693
1001.00  1192.753 1325.141 1321.397    3.744       36.403 2013.028 1996.081   16.948        0.000 1549.420 1418.024  131.396
1002.00  1231.428 1363.362 1363.362    0.000       29.053 2247.547 2206.476   41.071        0.000 1670.062 1520.066  149.996
1003.00  1243.200 1349.103 1349.103    0.000       36.922 2148.652 2115.194   33.459        0.000 1850.012 1549.219  300.793
1004.00  1169.394 1345.137 1345.137    0.000       36.922 2053.250 2033.232   20.017        0.000 1427.071 1256.568  170.504
1005.00  1183.351 1383.118 1383.118    0.000       18.245 2244.883 2139.058  105.825        0.000 1711.680 1409.377  302.302
1006.00  1130.372 1358.928 1358.928    0.000       43.753 2023.927 1935.473   88.453        0.000 1548.716 1286.023  262.692
1007.00  1235.610 1300.713 1300.713    0.000        0.000 2106.079 2056.363   49.716        0.000 1277.680 1044.140  233.539
1008.00  1121.264 1319.083 1319.083    0.000        0.000 2189.261 2029.647  159.614        0.000 1746.366 1466.783  279.583
1009.00  1081.525 1434.181 1434.181    0.000        0.000 2189.257 2028.000  161.256        0.000 1691.476 1378.314  313.162
1010.00  1077.049 1409.945 1409.945    0.000        9.079 2088.702 2035.005   53.697        0.000 1761.749 1520.066  241.682
1011.00  1140.611 1415.372 1415.372    0.000       30.998 2216.884 2116.021  100.863        0.000 1608.031 1395.907  212.124
1012.00  1191.072 1304.964 1304.964    0.000       25.465 2226.172 2113.504  112.667        0.000 1559.370 1357.500  201.870
1013.00  1198.955 1326.030 1326.030    0.000       90.094 2167.426 2152.642   14.784        0.000 1579.280 1377.912  201.368
1014.00  1259.112 1245.432 1245.432    0.000       72.977 2095.180 2080.525   14.656        0.000 1557.255 1356.092  201.163
1015.00  1285.130 1172.375 1172.375    0.000       43.838 2079.568 2079.568    0.000        0.000 1372.281 1212.835  159.446
1016.00  1110.240 1349.191 1349.191    0.000        1.816 1870.869 1760.102  110.766        0.000 1027.043  787.273  239.771
1017.00  1284.165 1190.553 1190.553    0.000        3.718 2170.271 2082.766   87.505        0.000 1647.439 1415.510  231.929
1018.00  1246.387 1307.974 1307.974    0.000        0.000 2061.440 2042.851   18.589        0.000 1266.116 1027.249  238.868
1019.00  1336.500 1202.024 1202.024    0.000        0.000 2295.851 2290.403    5.448        0.000 1511.812 1171.309  340.503
1020.00  1245.835 1237.381 1237.381    0.000       29.053 2158.728 2151.465    7.263        0.000 1418.828 1048.564  370.264
1021.00  1250.065 1249.436 1249.436    0.000        5.448 1997.862 1996.046    1.816        0.000 1379.418 1229.824  149.594
1022.00  1230.768 1275.447 1275.447    0.000        0.000 2124.434 2122.618    1.816        0.000 1431.686 1170.203  261.483
1023.00  1201.777 1295.011 1295.011    0.000        9.079 2078.237 2069.158    9.079        0.000 1191.219  971.654  219.565
1024.00  1297.238 1200.979 1200.979    0.000       12.970 2220.646 2206.119   14.527        0.000 1765.768 1455.421  310.347
1025.00  1384.082 1174.307 1174.307    0.000       18.245 2073.122 2047.700   25.422        0.000 1400.422 1040.114  360.307
1026.00  1415.370 1128.337 1128.337    0.000       20.404 2148.290 2112.320   35.970        0.000 1521.976 1182.173  339.803
1027.00  1405.042 1044.054 1044.054    0.000       25.594 2091.812 2055.496   36.317        0.000 1544.797 1264.510  280.287
1028.00  1526.057  999.157  999.157    0.000        9.079 2191.576 2147.131   44.445        0.000 1576.762 1316.079  260.683
1029.00  1304.943 1223.237 1223.237    0.000        0.000 2150.719 1897.500  253.220        0.000 1588.122 1276.973  311.150
1030.00  1394.576 1130.847 1130.847    0.000        0.000 2243.545 2176.012   67.532        0.000 1394.295 1051.880  342.415
1031.00  1349.431 1222.693 1222.693    0.000       11.153 2296.086 2149.310  146.776        0.000 1564.703 1325.232  239.471
1032.00  1322.332 1179.341 1179.341    0.000        1.816 2253.848 2213.597   40.250        0.000 1596.070 1366.351  229.719
1033.00  1255.447 1156.839 1156.839    0.000        0.000 2135.301 2102.356   32.945        0.000 1209.316 1009.557  199.759
1034.00  1331.095 1201.305 1201.305    0.000        1.902 2352.721 2295.480   57.242        0.000 1295.367 1114.609  180.758
1035.00  1245.514 1285.606 1285.606    0.000       31.129 2175.818 2098.861   76.957        0.000 1232.639 1041.324  191.315
1036.00  1285.747 1316.512 1316.512    0.000       56.377 1992.242 1898.684   93.559        0.000 1202.479  900.880  301.599
1037.00  1210.414 1339.930 1339.930    0.000        3.632 2112.159 1954.700  157.459        0.000 1063.038  840.458  222.580
1038.00  1363.418 1274.665 1274.665    0.000       14.570 2174.370 2062.312  112.058        0.000 1475.423 1215.043  260.380
1039.00  1375.917 1179.302 1179.302    0.000        0.000 2255.896 2029.921  225.974        0.000 1375.796 1163.472  212.324
1040.00  1345.413 1300.533 1300.533    0.000        7.263 2336.421 2240.873   95.548        0.000 1336.793 1114.413  222.380
1041.00  1304.689 1154.247 1154.247    0.000       34.501 2099.600 1987.018  112.582        0.000 1367.356 1175.035  192.320
1042.00  1321.268 1212.033 1212.033    0.000        0.000 2206.369 2048.132  158.238        0.000 1436.917 1174.928  261.989
1043.00  1188.249 1237.878 1237.878    0.000       16.343 2112.606 1981.692  130.913        0.000 1121.043  899.770  221.273
1044.00  1193.938 1289.060 1289.060    0.000        3.632 2158.205 2054.529  103.676        0.000 1264.606  982.511  282.096
1045.00  1232.188 1264.101 1264.101    0.000        0.000 2263.835 2193.277   70.558        0.000 1306.934 1053.490  253.444
1046.00  1263.998 1205.799 1205.799    0.000       19.974 2299.256 2258.443   40.813        0.000 1124.266  830.205  294.060
1047.00  1383.473 1134.568 1134.568    0.000       32.858 2238.074 2170.802   67.272        0.000 1406.765 1043.236  363.529
1048.00  1399.838 1165.971 1165.971    0.000       27.710 2352.068 2198.285  153.782        0.000 1367.757 1145.981  221.776
1049.00  1235.391 1360.279 1360.279    0.000       21.877 2276.530 2118.812  157.718        0.000 1456.223 1183.275  272.948
1050.00  1310.714 1235.748 1235.748    0.000        0.000 2245.679 2086.404  159.275        0.000 1792.711 1429.083  363.628
