# Supplementary material for: N-Glycans modulate tilting of HIV-1 envelope glycoprotein
Source: Nat Commun. 2026 Apr 15;17:5206. doi: 10.1038/s41467-026-71874-2 (PMC13254402; doi:10.1038/s41467-026-71874-2)
Supplement: Supplementary file 8 — Source Data [file 41467_2026_71874_MOESM8_ESM.zip › source_data/1_Main_Text_Figures/4_Figure_5/3_Raw_data/FULL_MPER/FULL_MPER.B.3.txt]

#ASA ANALYSIS
#SIM_TIME  ASA1.4 TotOccl1.4 ShldMem1.4 ShldGly1.4   ASA7.2 TotOccl7.2 ShldMem7.2 ShldGly7.2   ASA18.6 TotOccl18.6 ShldMem18.6 ShldGly18.6

  0.00  1895.204  457.821  457.821    0.000      454.205 1577.152 1577.152    0.000        0.000 1866.798 1866.798    0.000
  1.00  1676.006  579.821  579.821    0.000      424.339 1400.983 1400.983    0.000        0.000 1440.644 1288.336  152.308
  2.00  1768.611  571.912  571.912    0.000      489.578 1459.259 1453.553    5.707        0.000 1711.380 1670.865   40.515
  3.00  1796.052  556.732  556.732    0.000      456.115 1628.521 1624.716    3.805        0.000 1985.635 1691.576  294.059
  4.00  1852.750  552.564  552.564    0.000      537.614 1695.402 1685.890    9.511        0.000 1840.667 1739.128  101.539
  5.00  1731.194  610.452  610.452    0.000      410.853 1753.339 1610.840  142.499        0.000 2064.051 1851.021  213.030
  6.00  1712.606  731.786  731.786    0.000      301.815 1767.258 1580.832  186.425        0.000 1687.050 1382.434  304.616
  7.00  1775.507  621.514  621.514    0.000      386.166 1562.030 1322.427  239.603        0.000 1841.067 1174.633  666.434
  8.00  1678.667  570.680  568.567    2.114      338.348 1619.122 1482.157  136.965        0.000 1766.370 1198.357  568.013
  9.00  1623.782  635.036  635.036    0.000      298.661 1691.819 1627.141   64.678        0.000 1706.757 1564.603  142.154
 10.00  1607.353  696.523  696.523    0.000      278.986 1663.974 1591.860   72.114        0.000 1425.361 1334.380   90.982
 11.00  1711.352  730.715  730.715    0.000      330.131 1685.558 1647.598   37.959        0.000 1536.554 1435.015  101.539
 12.00  1770.172  676.424  676.424    0.000      407.947 1686.800 1578.891  107.910        0.000 1934.160 1335.584  598.575
 13.00  1753.935  643.151  643.151    0.000      403.805 1764.190 1595.189  169.000        0.000 1732.894 1073.899  658.995
 14.00  1814.969  657.681  657.681    0.000      432.895 1613.909 1540.151   73.757        0.000 2115.321 1557.260  558.060
 15.00  1636.622  673.770  673.770    0.000      211.280 1561.077 1395.794  165.283        0.000 1751.191 1498.551  252.640
 16.00  1728.218  673.567  673.567    0.000      368.867 1475.214 1426.276   48.938        0.000 1882.287 1638.694  243.592
 17.00  1590.004  614.016  614.016    0.000      181.278 1501.677 1378.028  123.649        0.000 1323.219  766.065  557.154
 18.00  1747.965  604.143  604.143    0.000      252.615 1572.966 1516.070   56.896        0.000 1651.562 1073.194  578.368
 19.00  1758.764  582.076  582.076    0.000      304.061 1530.501 1526.697    3.805        0.000 1508.601 1021.719  486.882
 20.00  1730.022  577.181  577.181    0.000      425.454 1383.908 1345.862   38.046        0.000 1580.585 1215.045  365.540
 21.00  1731.780  657.241  657.241    0.000      476.597 1401.761 1401.761    0.000        0.000 1749.676 1678.599   71.077
 22.00  1736.009  661.869  661.869    0.000      479.677 1339.338 1339.338    0.000        0.000 1773.209 1671.871  101.337
 23.00  1797.738  624.986  624.986    0.000      469.262 1514.868 1438.776   76.092        0.000 1693.083 1429.283  263.800
 24.00  1855.863  627.108  627.108    0.000      412.779 1529.736 1449.883   79.853        0.000 1844.786 1398.419  446.368
 25.00  1698.336  716.033  716.033    0.000      547.065 1409.510 1407.651    1.859        0.000 1782.857 1458.436  324.420
 26.00  1816.501  677.892  677.892    0.000      474.654 1374.353 1366.875    7.479        0.000 1703.437 1419.431  284.006
 27.00  1746.285  553.828  553.828    0.000      435.874 1388.361 1388.361    0.000        0.000 1419.632 1044.643  374.989
 28.00  1678.406  578.074  578.074    0.000      305.834 1529.214 1529.214    0.000        0.000 1417.622 1104.259  313.363
 29.00  1679.352  548.496  548.496    0.000      290.658 1493.900 1461.822   32.078        0.000 1367.456 1144.775  222.682
 30.00  1658.966  622.657  622.657    0.000      384.516 1441.837 1415.466   26.371        0.000 1480.555 1247.318  233.237
 31.00  1717.213  578.574  578.574    0.000      370.061 1653.882 1614.194   39.688        0.000 1681.113 1275.764  405.349
 32.00  1668.318  602.638  602.638    0.000      325.415 1488.307 1424.020   64.287        0.000 1568.922 1254.756  314.166
 33.00  1681.559  649.986  649.986    0.000      409.805 1565.229 1480.322   84.908        0.000 1812.013 1528.509  283.504
 34.00  1678.890  559.128  559.128    0.000      400.034 1495.712 1410.456   85.255        0.000 1693.988 1339.307  354.681
 35.00  1810.902  551.242  551.242    0.000      338.598 1573.877 1507.731   66.146        0.000 1561.887 1247.318  314.569
 36.00  1743.866  578.266  578.266    0.000      334.190 1618.531 1529.428   89.104        0.000 1741.735  972.660  769.076
 37.00  1867.529  529.549  529.549    0.000      304.875 1613.613 1467.136  146.477        0.000 1622.507 1256.968  365.540
 38.00  1805.747  521.576  521.576    0.000      292.258 1506.956 1419.451   87.505        0.000 1399.627 1135.626  264.001
 39.00  1632.765  634.152  634.152    0.000      254.901 1567.138 1542.408   24.730        0.000 1521.774 1369.466  152.308
 40.00  1708.209  631.660  631.660    0.000      350.437 1549.362 1507.511   41.851        0.000 1549.218 1275.466  273.752
 41.00  1546.475  611.514  611.514    0.000      295.721 1405.002 1405.002    0.000        0.000 1298.787 1096.717  202.070
 42.00  1739.407  588.477  588.477    0.000      309.376 1473.274 1439.033   34.241        0.000 1447.078 1284.616  162.462
 43.00  1622.505  672.931  672.931    0.000      314.825 1478.677 1478.677    0.000        0.000 1316.584 1053.087  263.497
 44.00  1827.684  582.792  582.792    0.000      304.195 1488.957 1488.957    0.000        0.000 1262.696 1161.762  100.934
 45.00  1663.011  665.486  665.486    0.000      352.130 1423.977 1423.977    0.000        0.000 1366.041 1214.640  151.401
 46.00  1498.969  735.802  735.802    0.000      254.649 1444.440 1444.440    0.000        0.000 1141.356  968.740  172.616
 47.00  1437.708  758.549  758.549    0.000      224.298 1453.813 1453.813    0.000        0.000 1249.526 1026.443  223.083
 48.00  1411.113  813.726  813.726    0.000      161.306 1430.533 1369.660   60.874        0.000  854.429  702.725  151.704
 49.00  1321.057  815.811  815.811    0.000       70.126 1458.594 1372.991   85.603        0.000  733.285  632.550  100.735
 50.00  1396.241  732.682  732.682    0.000       81.064 1469.473 1465.669    3.805        0.000  784.060  509.905  274.155
 51.00  1357.469  742.579  742.579    0.000      137.224 1476.929 1476.929    0.000        0.000 1029.051  978.282   50.769
 52.00  1597.520  695.781  695.781    0.000      316.335 1423.043 1419.238    3.805        0.000 1068.670  885.901  182.770
 53.00  1504.750  761.070  761.070    0.000      227.411 1502.199 1502.199    0.000        0.000 1120.042 1059.522   60.520
 54.00  1545.685  730.577  730.577    0.000      309.729 1488.173 1488.173    0.000        0.000 1234.045 1102.145  131.900
 55.00  1420.438  781.776  781.776    0.000      322.958 1469.842 1462.233    7.609        0.000 1247.008 1135.618  111.390
 56.00  1600.819  707.775  707.775    0.000      283.741 1624.311 1550.122   74.190        0.000 1412.687 1087.763  324.924
 57.00  1639.610  638.853  638.853    0.000      252.182 1412.241 1353.269   58.971        0.000 1219.456 1078.511  140.945
 58.00  1523.086  715.689  715.689    0.000      232.512 1455.016 1411.263   43.753        0.000 1101.641  950.740  150.901
 59.00  1485.580  750.724  750.724    0.000      272.894 1409.155 1397.741   11.414        0.000 1170.410 1079.126   91.284
 60.00  1473.830  771.467  771.467    0.000      314.525 1395.226 1370.496   24.730        0.000 1033.682  668.243  365.439
 61.00  1633.875  714.944  714.944    0.000      271.595 1435.946 1375.073   60.874        0.000 1242.588  868.303  374.285
 62.00  1501.232  777.374  777.374    0.000      266.365 1318.667 1318.667    0.000        0.000  975.878  854.232  121.645
 63.00  1590.861  743.436  743.436    0.000      324.770 1459.285 1459.285    0.000        0.000 1285.415 1173.923  111.491
 64.00  1425.820  691.297  691.297    0.000      231.251 1212.289 1212.289    0.000        0.000  959.182  766.258  192.924
 65.00  1556.990  783.958  783.958    0.000      407.249 1236.929 1216.482   20.447        0.000 1250.219  855.125  395.094
 66.00  1500.802  805.674  805.674    0.000      224.683 1414.363 1302.127  112.236        0.000 1178.744  915.549  263.194
 67.00  1486.514  691.463  691.463    0.000      173.628 1282.179 1282.179    0.000        0.000 1044.843  831.612  213.232
 68.00  1519.582  768.746  768.746    0.000      296.327 1263.358 1263.358    0.000        0.000  947.323  947.323    0.000
 69.00  1541.123  707.751  707.751    0.000      232.077 1307.019 1307.019    0.000        0.000 1071.477 1041.016   30.462
 70.00  1590.188  739.468  739.468    0.000      275.702 1309.434 1279.258   30.176        0.000 1130.491  928.018  202.473
 71.00  1518.024  709.081  709.081    0.000      248.374 1365.784 1365.784    0.000        0.000 1090.485 1090.485    0.000
 72.00  1591.126  625.264  625.264    0.000      237.005 1312.533 1312.533    0.000        0.000  916.853  714.077  202.775
 73.00  1543.690  663.758  663.758    0.000      297.142 1164.123 1164.123    0.000        0.000 1020.503  807.272  213.231
 74.00  1601.334  633.005  633.005    0.000      276.351 1324.205 1324.205    0.000        0.000 1009.845  868.397  141.449
 75.00  1409.362  783.184  783.184    0.000      164.419 1229.554 1229.554    0.000        0.000  820.348  607.520  212.828
 76.00  1450.462  768.637  768.637    0.000      254.166 1163.309 1163.309    0.000        0.000  880.367  880.367    0.000
 77.00  1481.711  719.271  719.271    0.000      244.098 1332.281 1332.281    0.000        0.000  986.333  986.333    0.000
 78.00  1608.084  712.995  712.995    0.000      298.183 1210.257 1210.257    0.000        0.000 1042.424 1042.424    0.000
 79.00  1459.764  690.217  690.217    0.000      165.068 1264.336 1264.336    0.000        0.000  849.500  849.500    0.000
 80.00  1414.601  801.778  801.778    0.000      185.555 1177.097 1177.097    0.000        0.000  830.199  830.199    0.000
 81.00  1373.285  787.608  787.608    0.000      170.256 1294.818 1294.818    0.000        0.000  788.878  788.878    0.000
 82.00  1434.418  715.310  715.310    0.000      236.620 1281.290 1281.290    0.000        0.000  830.603  830.603    0.000
 83.00  1307.094  879.196  879.196    0.000       97.190 1379.916 1379.916    0.000        0.000  606.416  606.416    0.000
 84.00  1470.875  807.820  807.820    0.000      271.251 1266.587 1266.587    0.000        0.000  766.561  766.561    0.000
 85.00  1489.094  693.717  693.717    0.000      133.680 1443.281 1443.281    0.000        0.000  889.309  889.309    0.000
 86.00  1455.764  749.289  749.289    0.000      154.778 1452.400 1452.400    0.000        0.000  969.333  969.333    0.000
 87.00  1516.451  750.650  750.650    0.000      175.876 1331.458 1331.458    0.000        0.000  962.507  962.507    0.000
 88.00  1437.637  674.847  674.847    0.000      220.535 1286.958 1286.958    0.000        0.000 1006.835 1006.835    0.000
 89.00  1531.424  654.575  654.575    0.000      232.856 1288.180 1288.180    0.000        0.000 1018.402 1018.402    0.000
 90.00  1526.255  738.939  738.939    0.000      220.234 1265.943 1265.943    0.000        0.000  857.441  857.441    0.000
 91.00  1384.720  757.242  757.242    0.000      246.122 1315.848 1315.848    0.000        0.000  995.978  995.978    0.000
 92.00  1558.558  607.337  607.337    0.000      332.857 1222.978 1222.978    0.000        0.000  891.225  891.225    0.000
 93.00  1436.704  811.902  811.902    0.000      219.712 1289.377 1289.377    0.000        0.000  829.193  829.193    0.000
 94.00  1737.320  618.087  618.087    0.000      324.719 1231.961 1231.961    0.000        0.000 1050.564 1050.564    0.000
 95.00  1617.419  581.616  581.616    0.000      288.024 1169.360 1169.360    0.000        0.000 1153.210 1153.210    0.000
 96.00  1466.099  753.171  753.171    0.000      386.291 1286.642 1286.642    0.000        0.000 1284.506 1284.506    0.000
 97.00  1418.850  757.823  757.823    0.000      265.544 1319.951 1319.951    0.000        0.000 1140.451 1140.451    0.000
 98.00  1496.690  709.688  709.688    0.000      212.711 1275.604 1275.604    0.000        0.000  937.474  937.474    0.000
 99.00  1503.711  779.817  779.817    0.000      239.300 1363.175 1363.175    0.000        0.000 1107.164 1107.164    0.000
100.00  1532.460  721.583  721.583    0.000      306.170 1318.130 1318.130    0.000        0.000  926.811  926.811    0.000
101.00  1505.946  772.148  772.148    0.000      213.178 1491.364 1491.364    0.000        0.000 1117.019 1117.019    0.000
102.00  1462.475  746.495  746.495    0.000      207.219 1362.269 1362.269    0.000        0.000 1059.009 1059.009    0.000
103.00  1528.123  801.513  801.513    0.000      193.213 1368.771 1368.771    0.000        0.000 1098.629 1098.629    0.000
104.00  1433.649  751.920  751.920    0.000      363.898 1225.530 1225.530    0.000        0.000 1008.044 1008.044    0.000
105.00  1564.285  687.008  687.008    0.000      411.571 1257.348 1257.348    0.000        0.000 1219.257 1219.257    0.000
106.00  1300.671  804.081  804.081    0.000      333.248 1323.287 1323.287    0.000        0.000  774.609  774.609    0.000
107.00  1444.033  794.989  794.989    0.000      285.041 1234.592 1234.592    0.000        0.000  768.371  768.371    0.000
108.00  1315.170  838.050  838.050    0.000      208.127 1305.191 1305.191    0.000        0.000  946.814  946.814    0.000
109.00  1402.338  824.648  824.648    0.000      203.931 1386.603 1386.603    0.000        0.000  908.814  908.814    0.000
110.00  1480.821  740.703  740.703    0.000      273.101 1312.286 1177.309  134.976        0.000 1048.453  694.277  354.176
111.00  1530.954  760.246  760.246    0.000      213.359 1404.479 1186.236  218.242        0.000 1086.162  710.972  375.191
112.00  1534.920  767.353  767.353    0.000      292.733 1239.469 1205.228   34.241        0.000 1157.933 1046.542  111.390
113.00  1426.789  772.802  772.802    0.000      222.524 1336.761 1098.680  238.081        0.000 1199.661  976.981  222.680
114.00  1229.772  793.765  793.765    0.000      182.484 1379.925 1349.488   30.437        0.000  965.922  823.969  141.953
115.00  1369.403  765.025  765.025    0.000      143.319 1276.512 1229.303   47.210        0.000  857.450  745.757  111.693
116.00  1409.108  683.532  683.532    0.000      179.162 1379.878 1287.709   92.169        0.000  928.526  826.987  101.539
117.00  1402.303  785.721  785.721    0.000      119.240 1441.377 1363.470   77.907        0.000  825.071  632.449  192.621
118.00  1566.716  651.935  651.935    0.000      166.666 1447.719 1396.618   51.101        0.000 1079.528  947.628  131.900
119.00  1499.368  660.969  660.969    0.000      140.373 1401.010 1384.193   16.816        0.000 1047.553  774.707  272.846
120.00  1485.355  574.700  574.700    0.000      203.757 1214.501 1214.501    0.000        0.000 1098.725  794.613  304.112
121.00  1510.233  646.384  646.384    0.000      233.461 1343.516 1271.316   72.200        0.000  930.940  758.324  172.616
122.00  1607.111  649.964  649.964    0.000      124.514 1499.858 1418.189   81.668        0.000 1109.283  765.160  344.123
123.00  1657.519  675.230  675.230    0.000      194.246 1306.760 1145.673  161.087        0.000  724.641  582.688  141.953
124.00  1531.684  807.118  807.118    0.000      138.349 1495.266 1466.732   28.535        0.000  612.447  470.797  141.650
125.00  1597.218  701.576  701.576    0.000       92.865 1395.268 1395.268    0.000        0.000  553.434  411.482  141.953
126.00  1454.956  723.751  723.751    0.000      123.217 1378.928 1378.928    0.000        0.000  844.881  733.390  111.491
127.00  1506.042  760.509  760.509    0.000      100.649 1343.550 1343.550    0.000        0.000  987.737  835.731  152.006
128.00  1458.327  739.452  739.452    0.000      111.976 1375.602 1375.602    0.000        0.000  807.584  402.032  405.552
129.00  1477.709  715.877  715.877    0.000      140.165 1231.540 1231.540    0.000        0.000  635.369  564.494   70.876
130.00  1464.359  766.449  766.449    0.000      123.260 1299.801 1269.625   30.176        0.000  684.229  613.353   70.876
131.00  1548.920  715.191  715.191    0.000      104.366 1404.297 1404.297    0.000        0.000  847.694  726.452  121.242
132.00  1651.557  711.148  711.148    0.000      146.304 1485.887 1483.985    1.902        0.000  837.642  777.021   60.621
133.00  1676.633  609.193  609.193    0.000       38.046 1487.081 1445.491   41.590        0.000 1030.259  776.613  253.645
134.00  1589.564  554.281  554.281    0.000      121.574 1476.552 1476.552    0.000        0.000  996.183  823.567  172.616
135.00  1548.896  691.357  691.357    0.000      143.795 1453.977 1453.977    0.000        0.000 1019.905  867.596  152.308
136.00  1570.163  576.200  576.200    0.000      168.739 1420.117 1420.117    0.000        0.000  941.087  415.806  525.281
137.00  1560.860  628.423  628.423    0.000      200.168 1526.650 1526.650    0.000        0.000 1002.111  880.265  121.847
138.00  1621.224  657.142  657.142    0.000      170.817 1452.110 1452.110    0.000        0.000 1031.064  980.294   50.769
139.00  1615.316  595.528  595.528    0.000      144.184 1530.527 1530.527    0.000        0.000 1081.932 1031.364   50.568
140.00  1620.434  597.566  597.566    0.000      241.374 1547.891 1547.891    0.000        0.000 1182.976  979.899  203.077
141.00  1567.243  669.470  669.470    0.000      190.614 1373.963 1373.963    0.000        0.000 1037.906  916.059  121.847
142.00  1592.569  619.663  619.663    0.000       89.235 1590.427 1590.427    0.000        0.000 1101.139 1070.778   30.361
143.00  1612.320  662.387  662.387    0.000      193.292 1480.510 1480.510    0.000        0.000 1081.732  959.886  121.846
144.00  1627.038  649.415  649.415    0.000      247.554 1442.300 1442.300    0.000        0.000 1143.059 1092.290   50.769
145.00  1531.696  689.405  689.405    0.000      150.065 1529.762 1529.762    0.000        0.000 1111.792 1010.253  101.539
146.00  1691.694  563.103  563.103    0.000      178.122 1559.289 1559.289    0.000        0.000 1020.408  858.148  162.260
147.00  1464.124  716.571  716.571    0.000      136.620 1579.700 1579.700    0.000        0.000 1042.023  950.638   91.385
148.00  1684.398  742.088  742.088    0.000      235.885 1531.365 1531.365    0.000        0.000 1151.602  857.140  294.463
149.00  1748.825  758.568  758.568    0.000      159.358 1923.577 1840.267   83.310        0.000 1306.426  932.244  374.182
150.00  1729.678  684.076  684.076    0.000      272.155 1546.404 1546.404    0.000        0.000 1030.761  817.933  212.828
151.00  1680.727  733.281  733.281    0.000      190.052 1744.631 1635.036  109.594        0.000  958.779  543.881  414.898
152.00  1615.768  757.280  757.280    0.000      171.768 1637.060 1469.625  167.435        0.000 1031.666  606.916  424.750
153.00  1575.373  794.606  785.545    9.060       64.678 1590.549 1336.685  253.864        0.000 1364.936 1000.303  364.633
154.00  1476.089  800.058  787.587   12.471       99.827 1549.431 1463.828   85.603        0.000 1162.561  919.170  243.391
155.00  1622.944  713.924  696.380   17.544      199.997 1413.432 1339.243   74.190        0.000 1168.498  853.728  314.770
156.00  1529.562  705.713  680.761   24.952      148.941 1662.615 1515.888  146.727        0.000 1296.977  942.498  354.479
157.00  1731.578  731.553  731.553    0.000      195.589 1846.808 1586.465  260.343        0.000 1588.525 1112.804  475.721
158.00  1697.081  580.633  580.633    0.000      116.254 1619.087 1524.276   94.810        0.000 1297.178 1104.355  192.823
159.00  1562.730  710.827  710.827    0.000      170.550 1711.149 1489.971  221.177        0.000 1215.749  922.194  293.555
160.00  1381.099  750.358  750.358    0.000      131.126 1745.120 1443.567  301.553        0.000 1173.824  759.124  414.701
161.00  1397.188  726.910  720.569    6.341       74.449 1731.847 1466.351  265.496        0.000 1003.219  638.384  364.835
162.00  1365.015  878.229  878.229    0.000      134.669 1722.081 1640.500   81.581        0.000  992.461  729.266  263.195
163.00  1361.842  845.655  845.655    0.000      135.062 1721.426 1605.647  115.779        0.000 1095.107  790.491  304.616
164.00  1365.171  913.685  910.514    3.171       92.002 1866.303 1656.322  209.981        0.000  891.124  577.260  313.863
165.00  1362.881  870.187  848.628   21.560       82.664 1664.258 1575.111   89.147        0.000  911.029  586.609  324.420
166.00  1491.323  858.195  846.569   11.625      106.096 1731.576 1591.371  140.205        0.000  870.312  597.265  273.046
167.00  1479.357  814.610  781.002   33.607      139.992 1738.625 1562.581  176.044        0.000 1513.921 1139.437  374.484
168.00  1438.292  870.063  818.519   51.545      143.710 1818.171 1591.026  227.145        0.000 1434.100 1029.356  404.744
169.00  1427.087  838.770  812.814   25.955       79.896 1774.503 1622.667  151.836        0.000 1271.734 1009.346  262.388
170.00  1455.979  813.167  737.061   76.106      185.474 1709.777 1565.551  144.227        0.000 1039.509  776.214  263.295
171.00  1543.482  766.876  699.156   67.720      130.394 1651.057 1475.056  176.000        0.000 1258.577 1015.388  243.189
172.00  1519.554  786.336  721.376   64.960      212.063 1602.264 1464.396  137.868        0.000 1211.219  907.006  304.213
173.00  1609.802  752.936  687.896   65.039       73.973 1717.833 1494.754  223.080        0.000 1231.128  774.506  456.622
174.00  1567.383  761.433  697.779   63.654      130.473 1936.658 1717.253  219.406        0.000 1458.338 1093.100  365.237
175.00  1481.927  751.170  734.261   16.909      201.082 1759.120 1668.114   91.006        0.000 1113.300  779.733  333.566
176.00  1575.389  669.208  645.563   23.645      156.593 1683.122 1588.312   94.810        0.000 1327.137 1043.433  283.704
177.00  1432.943  741.062  714.051   27.012      176.774 1694.592 1630.305   64.287        0.000 1313.064 1141.960  171.104
178.00  1407.974  725.461  700.731   24.730      186.592 1729.472 1680.621   48.851        0.000 1146.078  953.356  192.722
179.00  1416.452  826.908  797.106   29.802      176.948 1850.053 1614.733  235.319        0.000 1287.428  943.405  344.022
180.00  1383.395  747.917  747.917    0.000      184.121 1705.083 1602.446  102.637        0.000 1235.954 1034.086  201.868
181.00  1478.746  736.142  736.142    0.000      121.824 1591.217 1503.842   87.375        0.000 1084.552  902.790  181.762
182.00  1606.938  743.501  743.501    0.000      218.719 1911.367 1738.519  172.848        0.000 1602.201 1013.578  588.623
183.00  1403.809  768.987  768.987    0.000      233.933 1764.753 1764.753    0.000        0.000 1335.383 1244.401   90.982
184.00  1586.478  682.393  682.393    0.000      159.619 1730.553 1726.748    3.805        0.000 1165.680  942.900  222.781
185.00  1718.642  591.018  591.018    0.000      158.664 1874.060 1874.060    0.000        0.000 1529.012 1458.136   70.876
186.00  1573.077  615.253  615.253    0.000      164.066 1739.899 1739.899    0.000        0.000 1444.259 1303.011  141.247
187.00  1524.724  751.779  751.779    0.000      176.176 1579.614 1579.614    0.000        0.000 1314.768 1243.893   70.876
188.00  1526.776  818.420  818.420    0.000      269.343 1677.753 1677.753    0.000        0.000 1488.491 1346.336  142.154
189.00  1496.055  845.391  845.391    0.000      115.995 1852.700 1824.600   28.100        0.000 1496.943 1283.712  213.231
190.00  1425.097  889.931  889.931    0.000       97.574 1768.569 1751.448   17.121        0.000 1271.647 1078.724  192.924
191.00  1425.189  996.099  996.099    0.000      118.807 1790.891 1707.885   83.005        0.000 1283.002  968.232  314.770
192.00  1523.207  953.530  953.530    0.000      219.358 1715.047 1715.047    0.000        0.000 1422.046 1005.737  416.309
193.00  1470.216  898.539  898.539    0.000      219.578 1669.670 1607.024   62.646        0.000 1545.993 1302.299  243.693
194.00  1466.385  880.639  880.639    0.000      223.253 1766.394 1635.831  130.563        0.000 1545.596 1139.542  406.054
195.00  1432.112  985.307  985.307    0.000      197.741 1746.125 1621.312  124.812        0.000 1670.864 1285.924  384.940
196.00  1407.239  889.538  889.538    0.000       94.978 1755.106 1615.249  139.857        0.000 1366.647 1011.261  355.386
197.00  1507.369  784.594  784.594    0.000      122.612 1800.236 1765.994   34.241        0.000 1326.633  901.481  425.153
198.00  1588.574  715.982  715.982    0.000      102.507 1693.253 1561.483  131.770        0.000 1003.626  577.163  426.463
199.00  1509.769  866.715  866.715    0.000      108.691 1877.926 1815.542   62.385        0.000 1317.286 1053.285  264.001
200.00  1462.164  848.314  848.314    0.000      132.988 1888.046 1831.064   56.982        0.000 1194.534  930.533  264.001
201.00  1545.025  822.792  815.183    7.609       64.548 1903.134 1700.763  202.372        0.000 1235.955  870.416  365.540
202.00  1436.938  838.927  812.957   25.969       46.389 1813.985 1704.391  109.594        0.000 1145.475  922.291  223.184
203.00  1321.137  864.814  864.814    0.000       39.080 1800.291 1680.925  119.366        0.000 1183.375  879.969  303.407
204.00  1402.902  849.642  849.642    0.000      116.899 1764.396 1656.182  108.214        0.000 1395.099 1181.968  213.131
205.00  1477.829  702.831  702.831    0.000       62.776 1713.084 1713.084    0.000        0.000 1415.507 1293.963  121.544
206.00  1636.707  602.485  602.485    0.000      110.544 1732.061 1639.718   92.343        0.000 1225.295  952.350  272.945
207.00  1577.212  684.937  684.937    0.000      133.760 1677.623 1611.999   65.624        0.000 1033.581  830.504  203.078
208.00  1619.300  544.313  544.313    0.000       34.155 1632.151 1602.062   30.089        0.000  932.648  719.416  213.232
209.00  1615.864  600.688  600.688    0.000      116.421 1584.336 1548.453   35.883        0.000 1235.855 1002.315  233.539
210.00  1711.093  544.068  544.068    0.000      156.369 1633.832 1572.056   61.776        0.000 1533.534 1188.403  345.131
211.00  1669.943  579.332  579.332    0.000      186.936 1517.717 1381.099  136.618        0.000 1384.342 1130.697  253.645
212.00  1559.318  709.823  692.913   16.909       64.678 1417.238 1273.099  144.140        0.000  909.826  666.335  243.491
213.00  1520.042  726.416  672.970   53.446       15.218 1565.337 1467.374   97.963        0.000  941.390  637.580  303.810
214.00  1606.240  655.530  640.945   14.584       74.017 1561.251 1466.919   94.332        0.000 1291.051 1037.204  253.847
215.00  1564.592  662.487  605.973   56.514       66.926 1432.840 1306.168  126.671        0.000 1026.845  762.945  263.900
216.00  1596.301  584.672  558.000   26.672      159.361 1369.817 1252.657  117.160        0.000 1181.670  948.130  233.539
217.00  1492.888  756.892  674.616   82.276      142.324 1427.439 1266.700  160.739        0.000 1260.787  987.036  273.752
218.00  1597.331  711.687  625.091   86.595       54.906 1715.911 1528.932  186.979        0.000 1079.319  703.626  375.694
219.00  1616.612  763.695  679.683   84.012       62.558 1735.495 1511.122  224.373        0.000 1029.654  613.950  415.704
220.00  1452.638  739.581  660.478   79.103       92.865 1694.092 1542.300  151.792        0.000 1009.649  664.417  345.232
221.00  1667.387  553.450  553.450    0.000      100.648 1580.248 1412.465  167.783        0.000 1110.382  765.554  344.829
222.00  1493.003  677.515  677.515    0.000      138.694 1608.266 1525.086   83.179        0.000 1021.314  584.899  436.415
223.00  1482.492  758.866  681.865   77.001      127.106 1636.850 1366.213  270.637        0.000 1532.426 1126.573  405.853
224.00  1488.347  747.776  747.776    0.000       19.023 1695.987 1598.458   97.528        0.000 1499.949 1216.044  283.906
225.00  1602.115  666.412  607.794   58.618       58.884 1677.364 1543.040  134.324        0.000 1422.749  996.286  426.463
226.00  1504.851  752.742  682.616   70.126       87.506 1657.041 1476.073  180.968        0.000 1380.823 1117.224  263.598
227.00  1540.149  777.965  700.370   77.594       89.408 1718.741 1555.926  162.815        0.000 1398.317  951.546  446.771
228.00  1363.799  840.146  759.365   80.781       94.984 1648.538 1472.059  176.479        0.000 1310.252 1015.790  294.463
229.00  1505.313  749.750  676.387   73.363       84.780 1891.067 1696.435  194.632        0.000 1638.689 1263.198  375.492
230.00  1625.195  673.621  606.386   67.236       41.764 1771.620 1544.388  227.232        0.000 1504.279  986.633  517.647
231.00  1456.126  708.336  683.183   25.153      140.684 1709.707 1565.741  143.966        0.000 1012.470  465.068  547.402
232.00  1470.269  764.741  721.206   43.535      152.184 1630.760 1415.811  214.949        0.000 1103.151  586.109  517.042
233.00  1447.466  716.912  636.629   80.283       38.002 1652.411 1446.235  206.176        0.000 1619.183 1020.204  598.978
234.00  1451.984  741.598  656.915   84.682      104.626 1543.435 1369.250  174.185        0.000  984.524  598.677  385.847
235.00  1524.993  778.960  704.310   74.650      121.747 1685.279 1511.660  173.620        0.000 1296.177  890.324  405.853
236.00  1342.006  748.301  666.173   82.128       70.385 1442.529 1277.594  164.935        0.000 1405.758  796.525  609.233
237.00  1488.098  697.954  616.980   80.974       98.919 1522.335 1361.336  161.000        0.000 1496.841 1070.378  426.463
238.00  1514.605  694.531  622.028   72.502      157.891 1641.483 1484.984  156.499        0.000 1416.011 1010.158  405.853
239.00  1493.127  698.809  618.018   80.791       76.092 1623.590 1419.664  203.926        0.000 1392.787 1098.325  294.463
240.00  1533.944  784.401  720.256   64.145      127.454 1633.875 1442.917  190.958        0.000 1263.197  573.036  690.162
241.00  1580.714  636.641  596.596   40.045      144.358 1554.327 1406.731  147.596        0.000 1508.403 1092.094  416.309
242.00  1530.581  684.990  626.461   58.529       74.795 1577.154 1469.854  107.301        0.000 1230.929  542.075  688.854
243.00  1641.135  731.908  705.473   26.435       89.408 1660.713 1513.291  147.423        0.000 1321.806  735.899  585.906
244.00  1443.161  806.408  722.413   83.995       30.437 1720.944 1499.679  221.265        0.000 1479.847  982.810  497.037
245.00  1506.513  740.321  718.038   22.283       79.464 1841.462 1537.713  303.749        0.000 1660.593 1116.914  543.678
246.00  1480.012  759.283  691.133   68.150       69.953 1694.512 1498.586  195.926        0.000 1450.281  784.555  665.727
247.00  1467.708  783.610  726.068   57.542      145.872 1769.566 1541.171  228.395        0.000 1168.392  773.298  395.094
248.00  1446.736  838.370  772.386   65.984       66.278 2026.205 1702.738  323.466        0.000 1432.797  623.608  809.189
249.00  1468.628  764.964  690.219   74.746       48.724 1822.662 1580.994  241.668        0.000 1637.676 1018.894  618.782
250.00  1419.206  842.845  760.477   82.368       31.907 1870.199 1657.109  213.090        0.000 1456.929  818.040  638.888
251.00  1527.510  796.911  723.124   73.787       46.514 1867.203 1699.377  167.826        0.000 1090.178  603.597  486.581
252.00  1404.756  878.998  810.353   68.645      173.455 1835.240 1570.614  264.626        0.000 1154.824  637.278  517.545
253.00  1490.876  773.950  702.908   71.042      111.844 1711.489 1543.141  168.348        0.000 1452.505 1076.812  375.693
254.00  1540.317  733.115  673.928   59.187      159.093 1743.170 1431.769  311.401        0.000 1076.609  610.740  465.869
255.00  1413.901  747.053  724.085   22.967      206.698 1724.095 1535.039  189.056        0.000 1623.103 1107.271  515.832
256.00  1404.533  835.773  835.773    0.000       80.929 1819.476 1459.127  360.349        0.000 1505.079  927.517  577.562
257.00  1418.963  820.198  820.198    0.000      129.313 1904.377 1763.955  140.422        0.000 1717.000  957.576  759.425
258.00  1492.951  826.448  826.448    0.000       99.220 1952.845 1812.076  140.770        0.000 1799.240 1292.856  506.384
259.00  1514.335  917.474  917.474    0.000       27.668 2007.583 1856.178  151.405        0.000 1520.259 1148.793  371.466
260.00  1543.440  834.352  834.352    0.000       27.882 2086.907 1908.569  178.338        0.000 1884.892 1510.810  374.081
261.00  1567.481  755.227  755.227    0.000        9.294 2169.700 1924.912  244.788        0.000 1410.074  996.887  413.187
262.00  1771.664  749.811  749.811    0.000       85.430 2078.011 1926.173  151.838        0.000 1643.012  984.118  658.894
263.00  1599.726  807.278  807.278    0.000      107.040 1866.810 1788.686   78.124        0.000 1591.537 1229.422  362.116
264.00  1485.411  820.994  820.994    0.000       70.081 1814.882 1697.764  117.118        0.000 1704.438 1350.161  354.277
265.00  1456.984  859.398  859.398    0.000       48.983 1912.469 1726.521  185.948        0.000 1479.142  944.910  534.232
266.00  1534.443  796.383  796.383    0.000       32.296 1955.691 1739.783  215.908        0.000 1515.734 1121.547  394.187
267.00  1573.006  762.222  762.222    0.000       13.142 2090.184 1840.687  249.498        0.000 1724.239 1178.650  545.588
268.00  1513.162  844.382  843.324    1.057       48.851 2031.445 1774.166  257.279        0.000 1774.909  884.189  890.720
269.00  1490.997  934.857  934.857    0.000       76.995 2008.834 1778.360  230.474        0.000 1806.177  984.519  821.658
270.00  1407.378  963.451  963.451    0.000      134.063 1975.585 1847.051  128.535        0.000 1601.590 1116.220  485.370
271.00  1581.950  798.969  798.969    0.000       98.224 1895.905 1746.661  149.244        0.000 1401.129 1057.207  343.922
272.00  1391.100  943.485  943.485    0.000       32.078 1991.886 1791.761  200.125        0.000 1623.508  965.421  658.087
273.00  1454.166  937.204  918.604   18.600       82.831 1941.688 1657.173  284.515        0.000 1693.076 1025.036  668.040
274.00  1470.177  905.417  905.417    0.000       29.915 1962.271 1735.426  226.844        0.000 1616.371  917.668  698.703
275.00  1396.992  964.174  964.174    0.000       85.125 1775.797 1511.039  264.758        0.000 1282.800  787.275  495.524
276.00  1448.878  826.533  826.533    0.000      111.975 1818.084 1717.262  100.822        0.000 1789.994 1344.130  445.864
277.00  1494.382  927.652  927.652    0.000      134.881 2043.722 1821.197  222.525        0.000 1900.374 1566.002  334.373
278.00  1451.625  823.857  823.857    0.000       64.678 1878.447 1637.548  240.899        0.000 1676.591 1281.900  394.691
279.00  1384.715  997.035  978.646   18.389        1.902 2126.283 1763.988  362.295        0.000 1601.890  957.078  644.813
280.00  1352.616 1043.625 1043.625    0.000       45.177 1996.892 1814.704  182.188        0.000 1483.964 1200.361  283.603
281.00  1378.160 1048.286 1048.286    0.000       29.785 1972.804 1814.999  157.804        0.000 1299.586  997.386  302.199
282.00  1267.805 1078.864 1078.864    0.000       19.023 1903.783 1725.010  178.773        0.000 1244.604  889.218  355.386
283.00  1196.176 1103.522 1103.522    0.000       19.023 1873.328 1685.173  188.155        0.000 1270.037 1016.994  253.043
284.00  1286.318 1027.791 1027.791    0.000       89.408 1872.597 1695.683  176.914        0.000 1559.172 1203.786  355.386
285.00  1200.805 1055.183 1055.183    0.000       15.218 1815.795 1565.470  250.325        0.000 1474.620  825.175  649.445
286.00  1214.743 1076.050 1076.050    0.000       34.241 1872.687 1732.047  140.639        0.000 1202.579  887.809  314.770
287.00  1193.807 1134.273 1134.273    0.000        3.805 1941.600 1797.156  144.444        0.000 1060.322  614.458  445.864
288.00  1216.676 1007.987 1007.987    0.000        5.707 1942.253 1740.653  201.600        0.000 1542.481 1137.231  405.250
289.00  1235.481 1025.838 1025.838    0.000        3.805 1978.910 1773.462  205.448        0.000 1503.372 1148.390  354.983
290.00  1167.248 1097.132 1097.132    0.000       20.925 1924.046 1787.211  136.835        0.000 1483.569 1219.669  263.900
291.00  1182.860  987.314  987.314    0.000        3.805 1938.885 1788.906  149.979        0.000 1426.768 1132.306  294.463
292.00  1172.358  981.672  981.672    0.000       11.414 1781.463 1584.059  197.404        0.000 1384.944  838.046  546.899
293.00  1227.255 1010.706 1010.706    0.000        9.511 1947.355 1672.390  274.965        0.000 1460.549  719.719  740.830
294.00  1178.023 1047.408 1047.408    0.000       19.023 1787.395 1608.796  178.599        0.000 1234.048  655.378  578.670
295.00  1139.573 1102.257 1102.257    0.000       22.828 1810.037 1681.898  128.139        0.000 1103.453  739.022  364.431
296.00  1268.469 1000.729 1000.729    0.000        1.902 1962.263 1850.462  111.801        0.000 1455.520 1050.573  404.946
297.00  1310.732  825.026  825.026    0.000        1.902 1801.703 1667.162  134.541        0.000 1224.898  819.649  405.248
298.00  1277.520  956.042  956.042    0.000        7.609 1890.547 1700.317  190.230        0.000 1301.806  724.444  577.362
299.00  1260.649  971.299  971.299    0.000       20.925 1937.934 1772.866  165.068        0.000 1374.089  918.373  455.715
300.00  1300.835  968.064  968.064    0.000       24.730 1859.766 1736.552  123.214        0.000 1133.815  738.217  395.598
301.00  1268.998  945.564  945.564    0.000        0.000 1829.717 1649.344  180.373        0.000 1348.855  852.122  496.734
302.00  1208.450  940.926  940.926    0.000        1.902 1741.867 1528.984  212.883        0.000 1344.935  827.592  517.344
303.00  1204.965 1050.862 1050.862    0.000       24.730 1835.887 1674.624  161.262        0.000 1438.227  719.719  718.508
304.00  1285.987  966.982  966.982    0.000       32.339 1744.670 1592.747  151.924        0.000 1316.382  647.436  668.947
305.00  1184.072 1026.426 1026.426    0.000       49.460 1855.134 1665.383  189.751        0.000 1517.651  919.580  598.071
306.00  1217.146 1023.520 1023.520    0.000       20.925 1886.080 1745.397  140.683        0.000  919.775  474.415  445.360
307.00  1274.228  978.641  978.641    0.000       19.023 1847.704 1706.934  140.770        0.000 1276.771  750.382  526.389
308.00  1205.993 1042.499 1042.499    0.000       38.046 1800.537 1686.486  114.051        0.000 1123.558  718.209  405.349
309.00  1021.454 1105.726 1105.726    0.000        3.805 1839.235 1648.277  190.958        0.000 1125.169  597.671  527.498
310.00  1158.535  979.101  979.101    0.000       13.316 1653.766 1492.723  161.043        0.000 1034.187  597.873  436.314
311.00  1061.876 1074.384 1074.384    0.000       19.023 1676.625 1546.410  130.215        0.000  993.469  547.706  445.763
312.00  1223.249  974.673  974.673    0.000       22.828 1645.097 1542.590  102.507        0.000  978.892  573.946  404.947
313.00  1041.223 1005.714 1005.714    0.000       26.197 1739.218 1586.345  152.873        0.000  989.345  727.559  261.786
314.00  1092.859 1079.345 1079.345    0.000        3.805 1670.778 1533.165  137.613        0.000 1052.483  900.578  151.906
315.00  1193.813  997.765  997.765    0.000       11.414 1612.205 1513.502   98.702        0.000 1184.182  738.117  446.065
316.00  1235.202 1009.851 1009.851    0.000        5.707 1680.431 1494.613  185.818        0.000 1204.591  991.360  213.231
317.00  1092.722  970.494  970.494    0.000        9.511 1555.017 1419.954  135.063        0.000 1124.968  810.802  314.166
318.00  1228.785 1019.216 1019.216    0.000        3.805 1544.854 1433.184  111.670        0.000 1001.615  808.691  192.924
319.00  1300.788  947.095  947.095    0.000       32.339 1707.714 1550.257  157.457        0.000 1216.051  941.896  274.155
320.00  1190.514  995.420  995.420    0.000        0.000 1620.883 1512.626  108.257        0.000  892.433  719.817  172.616
321.00  1309.024  962.878  962.878    0.000        0.000 1636.761 1513.329  123.432        0.000 1175.937  952.552  223.385
322.00  1198.063  974.323  974.323    0.000        0.000 1642.736 1525.315  117.421        0.000  872.327  659.095  213.232
323.00  1229.265 1013.227 1013.227    0.000       15.218 1680.908 1521.810  159.097        0.000 1116.221  902.990  213.232
324.00  1094.922 1021.110 1021.110    0.000        7.609 1628.165 1438.761  189.404        0.000  912.943  730.173  182.770
325.00  1157.892  972.842  972.842    0.000       26.632 1500.584 1354.672  145.912        0.000  973.363  780.439  192.924
326.00  1209.670  980.630  980.630    0.000       19.023 1553.757 1428.422  125.334        0.000  720.724  548.108  172.616
327.00  1142.583 1046.268 1046.268    0.000        0.000 1640.309 1425.350  214.959        0.000  963.510  628.734  334.776
328.00  1125.344 1094.107 1094.107    0.000       38.046 1645.712 1465.385  180.327        0.000 1055.500  821.960  233.539
329.00  1179.697  963.877  963.877    0.000        0.000 1692.230 1451.029  241.201        0.000 1003.319  851.011  152.308
330.00  1196.638  986.445  986.445    0.000       39.948 1577.309 1393.308  184.001        0.000  951.946  647.833  304.112
331.00  1155.951  921.211  921.211    0.000        3.805 1617.217 1425.476  191.741        0.000  761.440  588.824  172.616
332.00  1159.498  990.059  990.059    0.000       22.828 1652.710 1435.979  216.731        0.000 1034.688  740.326  294.362
333.00  1259.550  943.472  943.472    0.000        0.000 1576.665 1470.137  106.528        0.000  851.716  558.262  293.455
334.00  1301.297  947.381  947.381    0.000        3.805 1596.334 1396.593  199.741        0.000  811.504  477.132  334.373
335.00  1280.221  934.743  934.743    0.000        3.805 1535.201 1339.264  195.937        0.000  728.963  354.277  374.686
336.00  1169.966  964.703  964.703    0.000       24.730 1562.490 1395.347  167.143        0.000  983.415  517.848  465.567
337.00  1154.977 1010.436 1010.436    0.000        1.902 1615.091 1416.045  199.046        0.000  769.377  395.497  373.879
338.00  1198.235  986.329  986.329    0.000        0.000 1571.601 1370.304  201.297        0.000  902.184  507.694  394.490
339.00  1095.757 1059.642 1059.642    0.000       36.144 1564.047 1315.412  248.636        0.000  679.403  304.214  375.190
340.00  1147.602  987.477  987.477    0.000       30.437 1528.629 1344.367  184.262        0.000  708.252  475.821  232.431
341.00  1329.989  897.291  897.291    0.000       53.264 1684.962 1496.332  188.630        0.000  547.806  223.385  324.420
342.00  1169.399 1060.935 1060.935    0.000       45.655 1696.671 1472.765  223.906        0.000  435.710  162.261  273.449
343.00  1239.864  994.056  994.056    0.000       19.023 1576.613 1360.619  215.995        0.000  292.648   40.616  252.033
344.00  1262.458  973.053  973.053    0.000        0.000 1694.185 1449.571  244.614        0.000  821.960  396.001  425.959
345.00  1299.679  893.602  893.602    0.000       72.287 1661.437 1433.727  227.710        0.000  608.628  111.693  496.935
346.00  1295.514  985.562  985.562    0.000       72.287 1655.219 1503.818  151.401        0.000  577.462  253.445  324.017
347.00  1270.323  973.997  973.997    0.000       15.218 1734.975 1428.108  306.868        0.000  658.994  304.616  354.378
348.00  1543.287  751.805  751.805    0.000        9.511 1811.759 1502.424  309.335        0.000 1012.066  556.451  455.615
349.00  1443.593  890.636  890.636    0.000       55.167 1637.577 1317.870  319.706        0.000  727.756  313.362  414.394
350.00  1451.882  812.300  812.300    0.000       47.557 1594.124 1354.825  239.299        0.000  769.280  505.682  263.598
351.00  1480.349  793.419  793.419    0.000       87.375 1717.960 1486.227  231.732        0.000 1356.391  647.635  708.756
352.00  1348.184  886.531  886.531    0.000       11.414 1780.202 1590.621  189.581        0.000 1019.704  433.095  586.609
353.00  1243.659  933.849  933.849    0.000        1.902 1601.001 1421.278  179.723        0.000  359.706  239.068  120.638
354.00  1248.292  977.255  953.793   23.462       39.775 1712.637 1467.932  244.704        0.000  393.084  160.753  232.331
355.00  1370.261  940.593  918.729   21.864       36.144 1717.308 1496.901  220.407        0.000  593.546  361.116  232.431
356.00  1237.777  973.414  950.306   23.107      112.236 1725.277 1609.671  115.605        0.000  689.459  394.996  294.463
357.00  1240.394 1080.495 1071.990    8.505       74.190 1553.454 1375.245  178.210        0.000  616.168  271.741  344.427
358.00  1285.228  941.400  941.400    0.000       43.234 1583.799 1361.230  222.569        0.000  342.818  140.143  202.674
359.00  1405.799  918.987  918.987    0.000        3.805 1752.107 1495.297  256.810        0.000  495.931  201.569  294.362
360.00  1213.330 1120.117 1112.085    8.032       58.971 1531.485 1315.968  215.517        0.000  566.102  160.450  405.651
361.00  1360.109  920.596  916.791    3.805       67.359 1505.461 1320.592  184.869        0.000  908.617  677.090  231.527
362.00  1406.958  901.213  901.213    0.000       30.263 1462.232 1352.590  109.642        0.000  372.273  150.799  221.474
363.00  1325.608  869.402  869.402    0.000       57.069 1549.651 1358.256  191.396        0.000  483.462  321.705  161.757
364.00  1303.747  897.605  897.605    0.000      104.540 1477.707 1390.721   86.987        0.000  972.660  749.577  223.083
365.00  1256.561 1027.169 1027.169    0.000      224.471 1485.456 1416.974   68.483        0.000  567.107  304.214  262.892
366.00  1380.573  816.496  816.496    0.000       68.483 1463.786 1401.010   62.776        0.000  465.365  233.539  231.826
367.00  1116.834 1052.783 1052.783    0.000       58.798 1571.707 1461.504  110.203        0.000  414.901  273.149  141.751
368.00  1062.241 1063.560 1063.560    0.000       62.776 1549.694 1411.087  138.607        0.000  597.568  304.113  293.455
369.00  1241.504  960.144  960.144    0.000       59.663 1524.245 1404.574  119.671        0.000  687.445  302.404  385.041
370.00  1166.808  949.851  949.851    0.000       33.419 1512.435 1322.637  189.797        0.000  860.765  414.398  446.368
371.00  1095.083 1065.863 1065.863    0.000      128.704 1522.577 1257.517  265.061        0.000  658.793  172.415  486.378
372.00  1015.968 1165.343 1165.343    0.000       28.534 1510.136 1323.842  186.295        0.000  629.138  253.646  375.492
373.00  1140.359 1010.601 1010.601    0.000        0.000 1426.835 1200.548  226.287        0.000  558.060  182.770  375.290
374.00  1170.906 1074.305 1074.305    0.000        1.902 1567.814 1309.754  258.060        0.000  587.416  181.765  405.651
375.00  1145.203  977.831  977.831    0.000        0.000 1596.523 1376.465  220.058        0.000  436.315  162.261  274.054
376.00  1112.144 1026.229 1026.229    0.000        0.000 1516.117 1260.176  255.941        0.000  517.647  223.184  294.462
377.00  1170.651  980.977  980.977    0.000       19.023 1405.818 1230.552  175.267        0.000  416.309  152.308  264.001
378.00  1092.955  988.872  988.872    0.000       45.655 1460.170 1332.760  127.410        0.000  456.925  264.001  192.924
379.00  1195.154  985.819  985.819    0.000       15.218 1519.868 1368.467  151.401        0.000  537.954  324.924  213.030
380.00  1253.413  961.316  953.754    7.562       20.925 1566.354 1361.468  204.885        0.000  831.812  324.723  507.089
381.00  1170.759 1009.716 1009.716    0.000       57.069 1499.332 1302.971  196.361        0.000  710.671  335.078  375.593
382.00  1076.984 1062.791 1062.791    0.000        0.000 1378.202 1221.306  156.896        0.000  659.801  253.847  405.954
383.00  1141.315 1001.513 1001.513    0.000        0.000 1510.877 1336.603  174.274        0.000 1033.584  546.500  487.084
384.00  1099.520  975.827  975.827    0.000       49.460 1392.335 1274.566  117.770        0.000  619.387  223.385  396.001
385.00  1146.396 1022.001 1022.001    0.000        1.902 1514.121 1342.010  172.111        0.000  710.772  223.385  487.386
386.00  1185.997 1009.434 1009.434    0.000        5.707 1550.130 1382.124  168.006        0.000  598.978  294.463  304.516
387.00  1207.988  986.120  986.120    0.000       19.023 1551.990 1385.021  166.969        0.000  576.960  232.534  344.426
388.00  1259.107  990.117  990.117    0.000       13.316 1455.927 1291.033  164.894        0.000  639.493  355.185  284.309
389.00  1264.982 1006.749 1006.749    0.000       19.023 1595.911 1450.040  145.872        0.000  831.510  456.724  374.786
390.00  1192.463 1040.098 1040.098    0.000       24.730 1596.355 1480.445  115.910        0.000  432.796  341.411   91.385
391.00  1169.279  978.780  978.780    0.000        1.902 1443.124 1276.374  166.750        0.000  455.517  252.440  203.078
392.00  1223.978 1058.842 1026.617   32.225       26.546 1569.716 1394.365  175.351        0.000  557.960  405.954  152.006
393.00  1128.889  972.396  972.396    0.000        7.609 1520.172 1279.187  240.985        0.000  374.386  151.102  223.285
394.00  1054.352 1012.269 1012.269    0.000        3.805 1619.609 1418.052  201.557        0.000  607.825  333.671  274.155
395.00  1191.400  975.216  948.516   26.700        1.902 1612.470 1352.289  260.181        0.000  537.350  192.522  344.829
396.00  1140.286 1041.759 1017.272   24.487        0.000 1705.330 1528.590  176.740        0.000  616.971  394.292  222.680
397.00  1193.271 1031.157  978.472   52.685        1.902 1662.585 1472.528  190.057        0.000  496.736  324.120  172.616
398.00  1241.297  889.058  833.667   55.391       70.385 1521.715 1427.164   94.551        0.000  680.109  487.185  192.924
399.00  1424.164  830.437  830.437    0.000      106.529 1668.292 1557.959  110.333        0.000  403.139  271.541  131.598
400.00  1205.579  929.655  929.655    0.000      117.942 1489.987 1364.695  125.292        0.000  709.965  416.309  293.656
401.00  1250.432  894.590  881.700   12.890        3.805 1573.859 1400.793  173.065        0.000  384.640  232.634  152.006
402.00  1260.365  865.159  865.159    0.000      133.161 1478.831 1360.933  117.899        0.000  404.949  252.641  152.308
403.00  1184.420  951.899  951.899    0.000       62.776 1460.330 1300.798  159.532        0.000  486.582  293.658  192.924
404.00  1055.459  979.737  979.737    0.000       18.937 1582.549 1414.239  168.310        0.000  618.985  273.753  345.232
405.00  1088.499  978.203  960.183   18.020        0.000 1465.175 1277.195  187.980        0.000  507.291  314.569  192.722
406.00  1103.224  999.952  999.952    0.000       43.753 1461.196 1241.485  219.711        0.000  517.848  243.693  274.155
407.00  1054.973 1057.569 1053.274    4.295       22.828 1629.069 1397.772  231.297        0.000  395.398  182.368  213.030
408.00  1083.827 1052.240 1037.499   14.742      131.259 1468.759 1324.793  143.966        0.000  506.687  263.599  243.088
409.00  1071.644 1064.546 1044.391   20.155       85.603 1418.306 1245.936  172.370        0.000  496.432  192.723  303.709
410.00  1110.585 1008.911 1008.066    0.845       41.851 1414.506 1230.418  184.088        0.000  445.965  131.799  314.166
411.00  1105.190 1106.450 1103.760    2.690      127.454 1524.137 1331.016  193.121        0.000  456.522  304.415  152.107
412.00  1104.506 1042.704 1029.807   12.897       53.264 1350.260 1215.501  134.759        0.000  223.184  141.953   81.231
413.00  1012.160 1074.547 1074.547    0.000      140.597 1321.595 1138.244  183.351        0.000  578.268  345.031  233.237
414.00  1028.525 1086.664 1086.664    0.000       73.930 1458.694 1286.107  172.587        0.000  557.960  304.616  253.343
415.00  1073.969 1018.493 1018.493    0.000       41.851 1413.164 1168.507  244.657        0.000  456.421  274.155  182.266
416.00  1086.927 1033.955 1031.418    2.537       62.776 1674.676 1467.804  206.872        0.000  352.569   99.729  252.840
417.00  1113.903  980.863  980.863    0.000       72.287 1424.619 1157.351  267.268        0.000  649.747  314.770  334.977
418.00  1099.642 1066.853 1066.853    0.000       30.437 1712.378 1428.422  283.956        0.000  628.535  263.197  365.338
419.00  1114.934 1040.046 1040.046    0.000       20.839 1578.570 1332.183  246.387        0.000  568.315  304.415  263.900
420.00  1092.809 1010.691 1010.691    0.000       47.557 1536.033 1282.341  253.692        0.000  548.108  284.108  264.001
421.00  1089.953 1030.458 1030.458    0.000       53.264 1474.248 1287.872  186.377        0.000  679.807  334.877  344.930
422.00  1204.940  962.681  962.681    0.000        0.000 1506.326 1302.699  203.627        0.000  405.853  182.770  223.083
423.00  1199.929  912.302  912.302    0.000        0.000 1422.339 1192.726  229.613        0.000  486.582  171.812  314.770
424.00  1185.885  985.409  985.409    0.000       85.517 1571.051 1380.524  190.527        0.000  690.262  406.155  284.107
425.00  1042.103 1125.353 1125.353    0.000       30.437 1584.317 1297.425  286.892        0.000  608.931  345.031  263.900
426.00  1149.749 1062.936 1062.936    0.000      119.845 1345.714 1203.650  142.064        0.000  395.497  192.521  202.977
427.00  1164.170 1062.672 1062.672    0.000       96.974 1570.818 1406.101  164.717        0.000  658.291  465.469  192.823
428.00  1165.751  993.322  993.322    0.000      112.236 1408.528 1283.455  125.073        0.000  313.764  202.072  111.693
429.00  1187.602 1077.563 1077.563    0.000      134.890 1498.791 1339.563  159.228        0.000  362.220  250.628  111.592
430.00  1235.381 1027.963 1027.963    0.000      114.138 1491.747 1402.600   89.147        0.000  496.131  313.462  182.669
431.00  1125.479 1041.498 1041.498    0.000      175.011 1378.232 1283.291   94.941        0.000  809.394  545.393  264.001
432.00  1151.706 1043.877 1043.877    0.000      173.109 1421.119 1229.769  191.350        0.000  524.785  301.399  223.385
433.00  1149.177 1028.237 1028.237    0.000      150.281 1481.342 1290.037  191.306        0.000  442.547  300.393  142.154
434.00  1159.132 1004.199 1004.199    0.000      154.086 1328.952 1151.266  177.685        0.000  536.044  292.351  243.693
435.00  1196.738  959.826  959.826    0.000      135.063 1562.446 1397.903  164.543        0.000  543.784  371.369  172.414
436.00  1078.158 1133.140 1133.140    0.000      188.327 1335.435 1174.957  160.478        0.000  607.121  332.966  274.155
437.00  1102.621 1087.716 1087.716    0.000       91.310 1491.579 1302.741  188.838        0.000  515.132  302.001  213.131
438.00   942.646 1104.585 1093.594   10.991       51.362 1500.878 1330.193  170.685        0.000  319.696  258.974   60.722
439.00  1100.885 1009.206  999.060   10.146       68.483 1490.366 1327.073  163.293        0.000  382.831  230.623  152.207
440.00  1218.667  951.841  951.841    0.000      144.575 1475.760 1339.620  136.139        0.000  616.973  322.812  294.161
441.00  1126.216 1020.185 1019.551    0.634      102.724 1269.709 1129.374  140.335        0.000  343.421  241.983  101.438
442.00  1139.652 1089.324 1088.901    0.423      100.649 1397.777 1278.541  119.236        0.000  668.950  374.487  294.463
443.00  1054.701 1090.203 1090.203    0.000       74.190 1449.272 1348.929  100.343        0.000  648.843  405.150  243.693
444.00  1154.285 1113.545 1113.545    0.000       32.339 1443.336 1280.000  163.337        0.000  323.113  191.314  131.799
445.00  1101.814 1057.521 1057.521    0.000       26.632 1183.642 1002.968  180.675        0.000  242.286   90.179  152.107
446.00  1158.067 1079.381 1079.381    0.000       30.437 1381.298 1202.656  178.642        0.000  404.948  252.640  152.308
447.00  1126.165 1041.168 1041.168    0.000       15.218 1480.134 1223.065  257.068        0.000  544.789  189.806  354.983
448.00  1125.395 1084.058 1084.058    0.000       32.339 1382.678 1170.532  212.146        0.000  251.834   89.976  161.857
449.00  1257.371  992.982  992.982    0.000       49.460 1555.045 1306.627  248.418        0.000  323.617  100.232  223.385
450.00  1063.380 1108.865 1108.865    0.000        0.000 1439.662 1214.546  225.116        0.000  180.255   40.113  140.142
451.00  1108.248 1073.094  996.763   76.332        0.000 1419.391 1089.389  330.002        0.000  535.943   99.830  436.114
452.00  1058.747 1134.848 1070.080   64.768        0.000 1266.687  947.151  319.536        0.000  487.084   81.030  406.054
453.00  1010.590 1169.068 1116.185   52.883       24.730 1249.355  867.174  382.182        0.000  283.705   30.462  253.244
454.00  1114.991 1067.985 1067.985    0.000       76.092 1224.318 1008.671  215.647        0.000  262.290  120.538  141.751
455.00  1115.896 1135.792 1084.105   51.687       38.046 1387.393 1048.669  338.724        0.000  231.729   19.906  211.823
456.00  1050.758 1018.329  985.484   32.845       53.264 1371.827 1172.009  199.818        0.000  280.890  139.641  141.249
457.00   979.931 1163.417 1118.791   44.625       89.408 1306.891 1062.153  244.738        0.000  182.468   91.083   91.385
458.00  1015.783 1138.141 1074.292   63.849       13.316 1406.891 1057.263  349.627        0.000  334.675   10.154  324.522
459.00   997.471 1171.596 1093.468   78.127       72.287 1364.350 1149.439  214.911        0.000  192.521   80.828  111.693
460.00  1063.088 1150.143 1063.061   87.082       85.603 1281.126 1096.005  185.121        0.000  334.877  182.569  152.308
461.00  1024.806 1155.454 1056.432   99.022       68.483 1296.906 1117.013  179.893        0.000  314.267  212.728  101.539
462.00  1179.793  995.030  920.745   74.284       85.603 1386.785 1159.465  227.319        0.000  354.380  232.534  121.847
463.00  1020.735 1149.854 1084.934   64.920       77.994 1357.904 1204.860  153.044        0.000  313.765  232.534   81.231
464.00  1025.379 1151.224 1060.451   90.773      121.747 1310.527 1183.725  126.802        0.000  385.546  253.545  132.000
465.00  1069.077 1108.280 1035.651   72.629      140.770 1289.600 1130.762  158.838        0.000  747.768  483.767  264.001
466.00  1191.652 1004.110  939.937   64.173       17.121 1467.425 1289.479  177.946        0.000  538.156  264.001  274.155
467.00  1069.378 1058.615  973.767   84.848        9.511 1382.432 1193.116  189.317        0.000  456.120  242.889  213.231
468.00  1265.004  964.374  884.293   80.080       24.730 1446.854 1320.356  126.498        0.000  375.090  293.859   81.231
469.00  1206.835  998.043  945.192   52.852       85.603 1467.768 1343.174  124.595        0.000  465.671  293.055  172.616
470.00  1128.615 1043.780 1024.545   19.234      142.672 1308.711 1220.129   88.582        0.000  446.771  253.847  192.924
471.00  1124.171 1020.091 1019.457    0.634       57.069 1402.959 1236.121  166.837        0.000  345.031  253.646   91.385
472.00  1023.183 1104.552 1095.025    9.527       81.799 1336.117 1213.031  123.087        0.000  406.155  264.001  142.154
473.00  1240.971  952.346  948.287    4.058       41.851 1296.566 1171.710  124.856        0.000  335.078  223.385  111.693
474.00  1024.615 1033.252 1020.011   13.241        7.609 1357.704 1184.726  172.979        0.000  354.984  192.522  162.462
475.00   997.157 1121.527 1040.015   81.513       51.362 1371.972 1181.959  190.013        0.000  375.291  222.983  152.308
476.00   949.675 1194.282 1097.579   96.703        9.511 1410.996 1225.006  185.990        0.000  273.552  182.167   91.385
477.00   978.302 1080.386 1031.006   49.380       17.121 1322.158 1176.290  145.868        0.000  284.309  132.000  152.308
478.00  1015.569 1052.469 1004.725   47.744       56.982 1407.897 1269.853  138.043        0.000  344.930  192.723  152.207
479.00  1022.432 1083.872 1043.860   40.012       66.580 1369.239 1208.630  160.608        0.000  345.232  182.770  162.462
480.00   967.905 1180.755 1076.593  104.163       51.362 1382.001 1201.630  180.371        0.000  271.943  120.238  151.705
481.00  1004.450 1143.529 1057.699   85.830        0.000 1427.141 1118.190  308.951        0.000  253.847   71.077  182.770
482.00  1140.517 1039.235  964.528   74.707       11.414 1536.905 1201.842  335.063        0.000  253.445   81.231  172.214
483.00  1090.383 1004.815  999.530    5.284        5.707 1344.957 1071.374  273.583        0.000  283.705    0.000  283.705
484.00  1046.376 1020.461 1010.104   10.357       24.730 1417.494 1147.628  269.865        0.000  385.646  131.799  253.847
485.00  1137.531 1069.970 1065.320    4.650       13.316 1436.471 1175.943  260.528        0.000  293.255   60.119  233.136
486.00  1066.937 1192.253 1187.181    5.073        1.902 1342.521 1073.001  269.520        0.000  233.539   40.616  192.924
487.00  1066.790 1111.094 1104.964    6.130        0.000 1244.857  976.552  268.305        0.000   70.172    0.000   70.172
488.00  1033.952 1131.899 1125.981    5.918        0.000 1304.690 1029.600  275.089        0.000  130.090    0.000  130.090
489.00  1057.496 1075.101 1068.338    6.764        1.902 1353.233 1084.844  268.389        0.000  181.160   59.817  121.343
490.00  1106.973 1010.468 1010.468    0.000       18.937 1335.129 1024.631  310.498        0.000  100.332   39.811   60.521
491.00  1159.158 1019.798 1016.204    3.593       20.925 1389.082 1067.083  321.999        0.000  130.090   49.764   80.326
492.00  1144.776 1021.090 1016.440    4.650       39.948 1296.039 1037.721  258.318        0.000  190.510   89.575  100.935
493.00  1040.055 1141.944 1141.156    0.789       32.080 1275.982  935.611  340.371        0.000  180.255    9.953  170.302
494.00  1005.301 1181.298 1175.591    5.707        1.902 1529.541 1152.547  376.994        0.000  191.214    0.000  191.214
495.00  1059.620 1127.205 1123.400    3.805        9.511 1357.951 1021.473  336.478        0.000  170.302    9.953  160.349
496.00  1057.821 1150.205 1144.498    5.707       24.730 1214.589  941.662  272.927        0.000  211.924   29.858  182.066
497.00  1046.338 1195.101 1186.012    9.089       32.339 1346.538 1075.638  270.900        0.000  151.805   20.107  131.699
498.00  1061.837 1047.520 1047.520    0.000        9.511 1331.359 1046.369  284.990        0.000  130.190    0.000  130.190
499.00  1125.471 1044.943 1044.943    0.000       34.068 1295.730 1035.897  259.833        0.000  151.202    9.953  141.249
500.00  1059.201 1036.881 1036.881    0.000       22.828 1236.557 1098.689  137.868        0.000  263.599   91.385  172.214
501.00  1168.459  944.274  944.274    0.000        3.805 1313.645 1106.991  206.655        0.000  273.753   71.077  202.675
502.00  1125.178 1014.390  958.801   55.590        0.000 1468.122 1110.234  357.888        0.000  393.991   29.858  364.132
503.00  1111.868 1084.651 1005.366   79.285        0.000 1372.659 1039.976  332.683        0.000  487.185   81.030  406.155
504.00  1088.520 1096.188 1044.128   52.060        9.511 1380.567 1030.028  350.539        0.000  517.446  172.616  344.830
505.00   982.142 1152.781 1091.397   61.383       38.046 1439.319 1106.420  332.899        0.000  416.309  142.154  274.155
506.00  1091.940 1160.058 1072.376   87.682        0.000 1528.422 1154.671  373.751        0.000  354.783    0.000  354.783
507.00  1069.667 1081.475  998.932   82.543        9.079 1355.580 1041.403  314.177        0.000  324.522  111.291  213.231
508.00  1022.885 1130.606 1069.985   60.621        0.000 1365.002 1016.798  348.204        0.000  314.569    0.000  314.569
509.00   984.131 1154.556 1080.822   73.735        0.000 1426.519 1056.787  369.732        0.000  436.014   30.060  405.954
510.00  1043.295 1088.444 1001.561   86.883        1.902 1348.958 1006.204  342.754        0.000  425.659   71.077  354.582
511.00   938.592 1074.708  984.725   89.983       38.046 1348.570 1175.078  173.492        0.000  324.321  202.474  121.847
512.00  1025.658 1045.433  971.972   73.461       47.557 1304.642 1136.380  168.262        0.000  396.001  182.770  213.232
513.00   989.091 1124.174 1036.188   87.986       38.046 1312.256 1141.788  170.468        0.000  314.770  152.308  162.462
514.00   997.253 1059.172  994.135   65.037        0.000 1196.910 1024.628  172.283        0.000  243.693  132.000  111.693
515.00  1181.450  930.801  895.603   35.198       17.121 1288.179 1101.113  187.066        0.000  415.907  172.214  243.693
516.00  1094.123 1021.552  938.238   83.314       93.213 1325.477 1113.724  211.753        0.000  202.273   29.858  172.415
517.00  1001.537 1137.761 1098.912   38.849       47.125 1198.289 1003.091  195.198        0.000  172.213   80.929   91.284
518.00  1087.223 1112.967 1015.557   97.410      127.454 1274.167 1174.733   99.433        0.000  416.309  274.155  142.154
519.00  1112.433 1031.322  940.384   90.938       76.092 1292.367 1139.844  152.523        0.000  365.138  202.675  162.462
520.00   955.174 1190.339 1087.388  102.951       70.385 1425.658 1230.808  194.850        0.000  406.155  243.693  162.462
521.00  1020.330 1181.227 1069.226  112.001       54.129 1517.531 1288.439  229.091        0.000  537.955  375.492  162.462
522.00  1009.886 1112.399 1024.335   88.064        9.166 1470.104 1220.216  249.889        0.000  395.398  192.321  203.078
523.00  1067.719 1158.464 1049.588  108.876       85.344 1325.916 1070.583  255.332        0.000  476.629  334.475  142.154
524.00  1088.355 1125.016 1032.798   92.218       85.603 1409.190 1212.478  196.712        0.000  568.014  324.321  243.693
525.00  1118.938 1062.728  996.226   66.502       41.851 1501.703 1198.251  303.452        0.000  638.286  425.257  213.030
526.00  1083.075 1150.785 1055.856   94.929        0.000 1523.929 1271.142  252.787        0.000  566.707  384.038  182.669
527.00  1126.366 1050.329  966.106   84.223       79.810 1500.410 1347.276  153.134        0.000  516.239  353.777  162.462
528.00   935.305 1152.238 1075.206   77.032       72.287 1435.128 1255.148  179.981        0.000  547.806  365.339  182.467
529.00  1034.115 1090.946 1009.034   81.912       75.746 1506.072 1377.325  128.748        0.000  537.955  405.954  132.000
530.00  1067.334 1060.884  968.337   92.547       66.407 1445.147 1268.407  176.740        0.000  321.505  260.682   60.822
531.00  1162.347 1076.237  994.914   81.323       14.873 1481.426 1259.118  222.308        0.000  497.540  324.924  172.616
532.00  1006.932 1204.077 1095.195  108.882       41.678 1590.714 1414.277  176.436        0.000  392.682  291.445  101.237
533.00  1095.299 1148.846 1046.046  102.801       35.884 1455.045 1253.366  201.679        0.000  323.818  212.226  111.592
534.00  1113.685 1052.815  953.769   99.047       35.971 1362.494 1125.446  237.048        0.000  507.694  304.616  203.078
535.00  1207.776 1018.934  937.942   80.992       51.362 1433.265 1206.248  227.017        0.000  575.654  372.678  202.977
536.00  1070.119 1128.911 1017.540  111.371        0.000 1314.280 1039.143  275.137        0.000  211.923  120.639   91.284
537.00  1154.203 1020.908  938.895   82.013       47.557 1510.953 1225.222  285.731        0.000  677.696  444.157  233.539
538.00  1137.801 1060.401  970.147   90.254       79.896 1561.444 1304.427  257.017        0.000  455.416  364.132   91.284
539.00  1091.328 1113.663  973.065  140.598       89.408 1528.756 1307.752  221.003        0.000  505.380  342.918  162.462
540.00  1194.035  968.473  846.813  121.660       68.483 1425.092 1228.601  196.491        0.000  443.855  322.009  121.847
541.00  1121.747 1065.816  943.464  122.352       93.213 1587.087 1334.264  252.823        0.000  656.081  503.773  152.308
542.00  1116.701 1099.550  997.589  101.961       87.506 1540.824 1311.047  229.777        0.000  547.807  314.368  233.438
543.00  1021.453 1153.788 1036.382  117.406       15.218 1501.563 1193.659  307.904        0.000  241.883  150.498   91.385
544.00  1013.845 1130.719 1029.584  101.135       17.121 1502.430 1244.500  257.930        0.000  161.355   80.527   80.828
545.00  1062.021 1147.473 1019.104  128.370       45.655 1473.811 1257.428  216.384        0.000  291.446  129.788  161.657
546.00  1063.936 1130.460 1021.943  108.517       58.971 1377.746 1208.963  168.783        0.000  273.752  121.746  152.006
547.00  1064.709 1138.161 1029.940  108.221       83.701 1540.999 1315.582  225.417        0.000  413.594  170.102  243.492
548.00  1038.395 1062.412  950.612  111.801       70.385 1356.004 1157.046  198.959        0.000  425.055  212.025  213.030
549.00  1147.894 1098.926  999.966   98.960       68.483 1436.541 1215.490  221.051        0.000  385.142  222.982  162.160
550.00   947.071 1111.151 1001.331  109.820        9.511 1354.663 1099.330  255.334        0.000  211.420  120.640   90.780
551.00  1020.680 1139.463 1031.477  107.986        0.000 1485.190 1158.256  326.934        0.000  230.221   79.623  150.599
552.00  1109.427 1021.734  917.090  104.645        0.000 1749.421 1402.511  346.910        0.000  402.133  129.889  272.244
553.00  1055.896 1040.084 1028.036   12.048        0.000 1579.692 1329.323  250.368        0.000  262.694   59.918  202.776
554.00  1130.381  992.884  992.884    0.000        0.000 1525.427 1322.099  203.328        0.000  252.035   70.675  181.361
555.00  1121.258 1007.190  942.085   65.104       11.414 1673.427 1439.617  233.810        0.000  390.774  259.175  131.598
556.00  1243.224  977.710  959.729   17.981       75.227 1481.076 1323.186  157.891        0.000  373.381  221.173  152.207
557.00  1192.246 1037.599  969.072   68.526       83.701 1708.604 1530.437  178.167        0.000  565.398  413.291  152.107
558.00  1167.185  881.592  861.935   19.657       24.730 1422.227 1228.323  193.904        0.000  442.446  270.233  172.213
559.00  1117.131 1010.360  942.109   68.251       30.437 1608.311 1371.261  237.050        0.000  522.874  340.104  182.770
560.00  1159.251  914.320  810.774  103.546       39.948 1610.298 1426.251  184.047        0.000  340.406  259.276   81.130
561.00  1013.935 1041.632  932.438  109.193       11.414 1492.187 1306.585  185.602        0.000  221.174  150.097   71.077
562.00  1198.606  961.334  869.196   92.138       66.580 1613.505 1465.990  147.515        0.000  425.357  273.149  152.207
563.00  1110.637 1027.670  918.921  108.749       19.023 1693.828 1518.385  175.443        0.000  371.771  280.588   91.183
564.00  1239.141  997.310  970.301   27.009      106.442 1588.710 1432.202  156.507        0.000  503.067  462.451   40.616
565.00  1137.986 1007.664  923.832   83.832        9.511 1635.458 1466.976  168.482        0.000  311.751  220.669   91.083
566.00  1068.446 1001.072  954.104   46.969        5.620 1806.456 1647.620  158.836        0.000  779.637  586.713  192.924
567.00  1051.292 1018.639  951.562   67.076       19.023 1616.265 1502.214  114.051        0.000  547.706  395.398  152.308
568.00  1086.166  993.149  958.330   34.819       32.339 1518.643 1376.189  142.455        0.000  538.156  274.155  264.001
569.00  1180.787  960.474  923.291   37.183       49.460 1483.930 1317.091  166.839        0.000  425.256  182.266  242.989
570.00  1134.875  955.727  926.354   29.373      114.138 1587.513 1451.673  135.840        0.000  688.855  465.671  223.184
571.00  1213.035  839.608  804.819   34.788       89.408 1393.353 1279.302  114.051        0.000  507.091  344.629  162.462
572.00  1149.982 1007.220  981.379   25.841      102.724 1411.119 1304.850  106.269        0.000  680.108  416.309  263.799
573.00  1190.521  890.094  884.577    5.517       72.201 1508.227 1346.276  161.950        0.000  710.369  426.262  284.107
574.00  1113.455  875.042  875.042    0.000        0.000 1497.426 1307.457  189.969        0.000  487.386  264.001  223.385
575.00  1036.232  918.943  918.943    0.000        5.707 1438.793 1254.531  184.262        0.000  374.789   90.581  284.208
576.00  1051.990  927.096  927.096    0.000       47.557 1400.057 1231.489  168.568        0.000  436.516  162.462  274.054
577.00  1208.418  828.469  827.484    0.985       34.241 1355.014 1214.244  140.770        0.000  354.682  111.089  243.592
578.00  1185.177  879.248  879.248    0.000        5.707 1496.129 1336.943  159.186        0.000  354.682  151.705  202.977
579.00  1154.047  844.337  844.337    0.000       45.655 1439.111 1247.196  191.915        0.000  536.346  323.115  213.231
580.00  1039.751 1038.593 1038.593    0.000       17.121 1408.111 1218.789  189.322        0.000  223.285   91.385  131.900
581.00  1048.923  960.471  960.471    0.000        1.902 1631.225 1383.624  247.602        0.000  203.078   60.923  142.154
582.00  1028.891 1000.651 1000.651    0.000        0.000 1477.181 1251.197  225.984        0.000  426.061  162.060  264.001
583.00   989.719 1067.353 1040.637   26.716       30.437 1603.427 1468.408  135.020        0.000  557.257  303.410  253.847
584.00   990.073 1019.110 1002.860   16.250       51.362 1551.904 1342.999  208.905        0.000  588.523  273.753  314.770
585.00  1137.940  933.960  933.960    0.000        0.000 1585.577 1338.496  247.081        0.000  545.897  211.221  334.676
586.00  1233.533  881.739  881.739    0.000        1.902 1460.622 1227.029  233.593        0.000  281.695  129.387  152.308
587.00  1117.962  914.123  884.987   29.136        0.000 1572.990 1382.761  190.230        0.000  475.221  252.037  223.184
588.00  1179.405  911.150  911.150    0.000        5.707 1532.748 1331.322  201.426        0.000  444.961  120.037  324.924
589.00  1121.130  951.431  951.431    0.000       15.218 1541.869 1340.312  201.557        0.000  749.778  303.209  446.569
590.00  1042.334  986.614  986.614    0.000        0.000 1448.396 1243.294  205.102        0.000  425.257  100.332  324.924
591.00  1116.368  970.223  966.630    3.593        1.902 1466.338 1255.183  211.155        0.000  292.753   59.717  233.036
592.00  1102.451  971.579  961.434   10.146        0.000 1413.980 1151.808  262.171        0.000  291.345  119.735  171.611
593.00  1176.297  915.855  912.050    3.805        0.000 1440.697 1242.123  198.574        0.000  221.474   89.776  131.698
594.00  1317.168  878.588  878.588    0.000       15.218 1656.856 1453.483  203.373        0.000  514.831  129.789  385.043
595.00  1155.642  943.923  909.761   34.163        1.902 1353.538 1175.413  178.125        0.000  282.498   90.078  192.420
596.00  1188.863  877.107  865.270   11.837       26.632 1340.471 1104.804  235.667        0.000  323.716  100.532  223.184
597.00  1144.244  885.253  828.607   56.646        0.000 1435.802 1143.714  292.088        0.000  110.184   39.811   70.373
598.00  1310.438  893.184  876.697   16.487       22.828 1619.635 1299.272  320.362        0.000  404.144   89.676  314.468
599.00  1158.639  905.965  882.080   23.884        0.000 1445.701 1202.732  242.969        0.000  302.302   29.858  272.443
600.00  1213.607  843.452  822.738   20.714        0.000 1447.479 1193.263  254.215        0.000  262.089   39.811  222.278
601.00  1135.093  882.989  835.855   47.135        0.000 1391.058 1154.092  236.966        0.000  261.384   39.811  221.572
602.00  1251.555  889.417  844.396   45.021        0.000 1352.324 1108.095  244.229        0.000  201.870   59.917  141.953
603.00  1112.292  940.336  914.972   25.364        0.000 1378.440 1142.901  235.539        0.000  272.444   69.971  202.474
604.00  1138.693  945.293  902.246   43.047       36.144 1463.269 1304.081  159.188        0.000  313.865  141.350  172.515
605.00  1110.435  967.836  933.903   33.933       22.828 1365.436 1167.683  197.752        0.000  273.351   90.581  182.770
606.00  1155.360 1004.700 1004.700    0.000       30.437 1540.182 1359.810  180.372        0.000  394.592  191.515  203.078
607.00  1206.435  926.675  924.773    1.902       45.655 1469.057 1313.587  155.470        0.000  283.201  120.839  162.361
608.00  1272.327  828.903  819.814    9.089        0.000 1504.251 1251.851  252.400        0.000  494.721  271.537  223.184
609.00  1163.199  893.628  887.799    5.829        0.000 1539.492 1294.874  244.618        0.000  314.065   90.679  223.385
610.00  1141.953  949.122  941.301    7.821        0.000 1457.783 1245.763  212.020        0.000  507.190  202.574  304.616
611.00  1186.646  855.223  855.223    0.000        1.816 1538.711 1337.067  201.643        0.000  597.466  130.993  466.474
612.00  1113.608  855.745  855.745    0.000        1.816 1374.238 1133.209  241.029        0.000  485.372   60.018  425.354
613.00  1216.840  865.900  865.900    0.000        7.609 1543.843 1396.156  147.688        0.000  566.300  201.869  364.431
614.00  1197.506  891.421  891.421    0.000        0.000 1617.088 1391.409  225.679        0.000  868.503  604.905  263.599
615.00  1208.160  920.048  920.048    0.000       19.023 1609.686 1441.204  168.482        0.000  566.200  222.379  343.821
616.00  1146.126  933.597  917.956   15.641       62.776 1509.468 1368.784  140.683        0.000  596.459  151.805  444.654
617.00  1146.438  940.289  896.466   43.823       70.385 1494.988 1314.921  180.067        0.000  747.458  253.042  494.416
618.00  1217.589  870.128  867.169    2.959       15.088 1559.878 1156.686  403.192        0.000  615.660   29.858  585.801
619.00  1320.969  802.385  798.580    3.805        3.805 1624.652 1368.885  255.767        0.000  576.052  121.243  454.808
620.00  1217.079  890.643  884.330    6.313       39.774 1584.880 1290.468  294.412        0.000  677.992  192.420  485.572
621.00  1347.675  831.834  831.834    0.000       37.785 1474.767 1119.613  355.155        0.000  535.535   10.154  525.381
622.00  1320.484  764.718  764.718    0.000       66.580 1625.654 1311.306  314.348        0.000  667.536   91.284  576.252
623.00  1292.553  859.531  859.531    0.000       17.121 1609.955 1274.813  335.142        0.000  657.886   81.030  576.856
624.00  1437.692  723.215  723.215    0.000       22.698 1512.672 1214.671  298.001        0.000  668.644   20.308  648.337
625.00  1209.404  831.677  831.677    0.000       22.395 1499.707 1247.484  252.223        0.000  790.088  284.006  506.081
626.00  1120.440  900.093  900.093    0.000        9.511 1468.061 1280.777  187.284        0.000  596.863   40.213  556.649
627.00  1166.995  934.377  928.514    5.863       71.811 1531.828 1284.538  247.291        0.000  717.702  292.650  425.052
628.00  1196.129  919.216  919.216    0.000       26.110 1540.911 1347.963  192.947        0.000  627.021  100.934  526.087
629.00  1120.090  975.162  975.162    0.000       24.730 1429.211 1227.568  201.644        0.000  535.938   90.982  444.957
630.00  1134.084  880.018  880.018    0.000        0.000 1577.498 1398.337  179.161        0.000  606.512  202.674  403.837
631.00  1175.213  944.083  905.269   38.814      134.020 1446.704 1319.381  127.323        0.000  685.733  230.723  455.010
632.00  1279.256  832.139  779.994   52.145      143.364 1516.832 1395.389  121.443        0.000  626.217  242.587  383.630
633.00  1302.117  714.502  714.502    0.000       15.218 1472.136 1286.316  185.820        0.000  527.296  172.213  355.083
634.00  1295.047  751.392  751.392    0.000       43.753 1344.245 1179.354  164.891        0.000  404.341   80.929  323.412
635.00  1255.564  937.719  937.719    0.000       19.023 1518.441 1327.440  191.002        0.000  404.543   30.261  374.283
636.00  1222.302  882.937  882.937    0.000       28.534 1580.388 1306.161  274.226        0.000  657.785   30.261  627.525
637.00  1284.016  834.501  834.501    0.000       62.211 1442.686 1268.240  174.446        0.000  647.228  242.887  404.341
638.00  1275.895  788.231  788.231    0.000       38.046 1421.851 1238.236  183.615        0.000  455.614  131.396  324.219
639.00  1327.750  818.530  818.530    0.000       16.557 1644.196 1400.442  243.754        0.000  657.180  242.081  415.100
640.00  1230.071  871.834  871.834    0.000       94.421 1575.167 1341.582  233.585        0.000  780.035  283.805  496.230
641.00  1297.251  790.731  774.301   16.430       79.246 1524.618 1334.609  190.009        0.000  830.603  456.018  374.585
642.00  1279.267  811.746  811.746    0.000      106.830 1385.229 1163.875  221.354        0.000  708.756  273.853  434.904
643.00  1231.044  887.144  883.973    3.171       33.937 1415.754 1160.813  254.941        0.000  525.885   20.106  505.779
644.00  1130.143  910.253  907.110    3.143       24.730 1468.757 1173.779  294.979        0.000  729.669  182.166  547.503
645.00  1261.782  777.804  744.634   33.170       58.754 1481.951 1313.298  168.652        0.000  627.223  182.266  444.957
646.00  1145.063  985.145  985.145    0.000       36.013 1588.651 1334.958  253.693        0.000  577.058  141.449  435.609
647.00  1125.639  935.089  865.806   69.283      100.822 1436.899 1209.803  227.096        0.000  597.265  222.781  374.484
648.00  1331.181  809.014  763.147   45.867        0.000 1462.626 1146.202  316.424        0.000  445.259    0.000  445.259
649.00  1162.669  932.221  906.222   25.998        0.000 1329.540 1084.926  244.614        0.000  211.317   40.212  171.105
650.00  1221.385  940.597  918.615   21.982       22.654 1527.074 1222.537  304.537        0.000  394.490    0.000  394.490
651.00  1185.580  992.918  959.945   32.973        0.000 1468.674 1135.390  333.283        0.000  201.365    0.000  201.365
652.00  1115.447  989.453  904.817   84.636        0.000 1492.504 1239.498  253.006        0.000  383.632   30.160  353.472
653.00  1200.293  924.907  883.085   41.822       15.218 1473.358 1204.156  269.202        0.000  473.403   70.271  403.132
654.00  1154.452  994.685  934.918   59.767       68.483 1390.063 1134.394  255.669        0.000  464.764  171.510  293.254
655.00  1118.429  948.263  867.717   80.546       93.169 1390.239 1196.475  193.764        0.000  342.114  139.741  202.373
656.00  1039.616  956.779  901.880   54.899       39.774 1323.528 1163.093  160.434        0.000  421.432  209.712  211.720
657.00  1194.116  902.570  845.164   57.406      119.671 1356.724 1211.117  145.607        0.000  493.819  250.630  243.189
658.00  1204.147  966.676  822.697  143.978       58.971 1274.582 1132.910  141.672        0.000  270.835  109.682  161.153
659.00  1023.822 1068.079  948.665  119.415       34.241 1243.426 1109.575  133.851        0.000  219.967  109.581  110.386
660.00  1061.108 1034.831  952.206   82.625      110.333 1338.105 1166.511  171.594        0.000  471.903  299.891  172.012
661.00  1090.760 1029.309  968.237   61.072       41.851 1297.841 1096.163  201.677        0.000  372.070   70.071  301.999
662.00  1036.815 1076.027  991.770   84.257       56.896 1385.261 1153.713  231.548        0.000  441.539  189.405  252.134
663.00  1136.980 1003.284  914.340   88.943      112.236 1273.425 1101.053  172.372        0.000  472.306  209.310  262.996
664.00  1114.910  979.112  883.241   95.871       98.919 1220.321 1057.382  162.939        0.000  352.368  150.196  202.172
665.00  1133.266  999.147  919.333   79.814       62.689 1216.863 1006.371  210.492        0.000  443.249   70.976  372.272
666.00  1026.193 1125.593 1010.254  115.338       41.851 1241.730 1097.510  144.220        0.000  100.231   59.917   40.314
667.00  1120.663 1026.447  961.756   64.691       39.818 1448.595 1250.336  198.259        0.000  320.297  179.652  140.645
668.00   985.626 1241.373 1121.340  120.033      106.224 1515.094 1416.870   98.224        0.000  430.884  329.647  101.236
669.00   992.723 1128.508 1065.958   62.550      123.562 1512.628 1340.306  172.322        0.000  574.849  392.582  182.267
670.00   946.751 1204.914 1105.537   99.376      115.562 1311.467 1180.563  130.904        0.000  566.302  323.415  242.887
671.00   884.035 1247.624 1147.927   99.697       79.462 1340.341 1184.968  155.372        0.000  525.785  222.680  303.105
672.00   916.813 1175.944 1079.749   96.195      108.431 1317.739 1203.177  114.562        0.000  454.712  282.197  172.515
673.00  1020.819 1128.697 1065.178   63.519      131.259 1371.250 1154.364  216.885        0.000  687.243  203.078  484.166
674.00  1002.826 1139.357 1107.522   31.835       17.077 1548.430 1247.268  301.162        0.000  484.268  100.936  383.332
675.00   997.437 1184.686 1137.341   47.346        1.859 1308.522 1040.784  267.738        0.000  180.254   40.112  140.142
676.00   938.617 1169.151 1128.020   41.132       13.012 1461.122 1159.703  301.419        0.000  380.714   70.171  310.543
677.00   970.491 1180.797 1087.948   92.849       41.764 1443.333 1263.869  179.464        0.000  412.687  331.456   81.231
678.00  1179.568 1001.125  985.483   15.641       13.230 1422.967 1186.348  236.619        0.000  423.244  120.236  303.008
679.00  1184.911 1049.648 1015.514   34.133       98.615 1339.688 1235.801  103.887        0.000  506.486  354.177  152.308
680.00  1079.796 1092.474 1063.326   29.147        9.511 1446.129 1218.897  227.232        0.000  799.738  525.684  274.054
681.00   960.445 1219.120 1181.281   37.839       41.851 1441.982 1214.411  227.571        0.000  646.930  283.605  363.325
682.00   950.336 1115.169 1085.745   29.424        1.902 1427.800 1149.651  278.149        0.000  554.942  162.160  392.781
683.00   948.384 1203.288 1155.913   47.376        0.000 1281.685 1068.717  212.968        0.000  182.066   50.065  132.000
684.00   960.723 1151.174 1151.174    0.000        1.902 1414.579 1181.982  232.597        0.000  332.866   80.628  252.238
685.00  1045.172 1227.703 1226.646    1.057       24.730 1404.016 1123.302  280.714        0.000  415.503   91.183  324.319
686.00   993.382 1149.241 1051.820   97.422       30.437 1323.474 1147.090  176.385        0.000  200.964   50.065  150.898
687.00  1191.133  987.397  979.153    8.243        0.000 1426.856 1205.461  221.395        0.000  395.800   91.284  304.516
688.00  1127.174 1040.342 1040.342    0.000       14.828 1415.650 1187.852  227.798        0.000  405.450  182.367  223.083
689.00  1089.794 1124.272 1112.013   12.259       51.362 1388.648 1249.780  138.868        0.000  423.849  322.310  101.539
690.00  1018.727 1104.952 1067.164   37.788       39.426 1404.505 1311.945   92.560        0.000  415.404  303.711  111.693
691.00  1139.987 1009.153  986.390   22.764       37.268 1261.101 1150.595  110.506        0.000  486.381  130.995  355.386
692.00  1089.376  953.251  941.293   11.958      113.314 1242.116 1183.405   58.712        0.000  516.541  364.233  152.308
693.00  1175.314  861.909  861.909    0.000       73.146 1332.131 1177.612  154.518        0.000  588.320  344.627  243.693
694.00  1107.092  839.064  839.064    0.000      100.083 1235.636 1086.220  149.416        0.000  719.615  354.277  365.338
695.00  1105.418  912.153  912.153    0.000       52.699 1470.606 1250.851  219.755        0.000  536.847  303.308  233.539
696.00   971.176 1007.791  972.822   34.969       97.745 1310.909 1181.814  129.095        0.000  537.552  121.243  416.309
697.00  1254.310  905.760  890.753   15.007       51.232 1326.858 1117.649  209.209        0.000  304.516  142.054  162.462
698.00  1226.558  819.958  817.211    2.748        3.805 1406.408 1166.641  239.767        0.000  301.397   59.817  241.580
699.00  1159.009  924.969  896.434   28.534        7.435 1432.646 1231.307  201.339        0.000  210.516  109.682  100.834
700.00  1165.812  927.645  910.313   17.332       19.023 1413.577 1212.498  201.079        0.000  392.982   89.776  303.206
701.00  1201.840  906.502  867.187   39.314        3.805 1348.161 1141.677  206.484        0.000  202.071   50.165  151.906
702.00  1152.535  992.165  952.217   39.948        9.511 1433.686 1228.411  205.275        0.000  333.568   80.024  253.545
703.00  1118.319  971.619  956.669   14.950       81.799 1366.470 1237.633  128.837        0.000  596.063  454.311  141.752
704.00  1046.657 1023.707 1023.707    0.000       68.483 1279.573 1142.911  136.662        0.000  374.286  221.978  152.308
705.00  1028.940  976.094  958.339   17.755       28.534 1295.909 1076.067  219.842        0.000  455.214  131.598  323.616
706.00  1126.078  966.331  966.331    0.000       34.241 1396.813 1212.809  184.004        0.000  709.565  415.103  294.463
707.00  1095.082 1025.155 1013.319   11.836       39.948 1246.882 1075.762  171.120        0.000  344.428  192.119  152.308
708.00  1081.118  993.493  993.493    0.000       55.167 1339.277 1143.945  195.331        0.000  344.427  181.965  162.462
709.00  1008.024 1042.175 1022.729   19.446       19.023 1395.723 1196.373  199.351        0.000  352.771  139.741  213.030
710.00  1084.559 1043.256 1015.778   27.478       45.568 1652.285 1395.475  256.810        0.000  484.370  210.417  273.953
711.00  1183.069  912.575  880.236   32.340       45.655 1472.598 1267.280  205.318        0.000  555.042  291.344  263.698
712.00  1139.478  946.961  862.720   84.242      114.138 1405.896 1295.562  110.333        0.000  516.539  191.615  324.924
713.00  1108.833  989.528  881.571  107.957       77.994 1045.530  933.859  111.671        0.000  303.508  121.141  182.367
714.00  1198.853  914.645  852.292   62.353       32.339 1468.660 1204.545  264.115        0.000  283.805    0.000  283.805
715.00  1037.347  986.124  953.294   32.830       11.414 1256.259 1013.808  242.451        0.000  231.627    0.000  231.627
716.00  1196.548  884.240  876.420    7.821        5.707 1414.752 1144.799  269.953        0.000  324.420   70.976  253.444
717.00  1106.958 1003.171  936.848   66.324       45.612 1404.405 1047.860  356.545        0.000  282.394  100.632  181.762
718.00  1120.661  945.379  866.683   78.697       17.121 1280.548  907.012  373.535        0.000  294.160   20.106  274.054
719.00  1182.424  922.867  889.951   32.916        0.000 1417.079 1069.578  347.501        0.000  302.702    0.000  302.702
720.00  1018.561 1034.021  943.093   90.928       45.655 1226.424  987.300  239.124        0.000  222.881   10.154  212.728
721.00  1090.995  986.686  936.851   49.835       53.264 1366.890 1134.940  231.950        0.000  355.083  141.852  213.231
722.00   950.356  968.917  877.379   91.539       68.178 1249.421 1103.994  145.427        0.000  403.938  151.603  252.335
723.00  1060.910  976.672  892.849   83.823       83.701 1199.233 1074.636  124.598        0.000  405.752  283.906  121.847
724.00  1062.739  956.012  866.018   89.994       47.557 1238.706 1095.385  143.321        0.000  313.863  181.964  131.900
725.00  1107.882  936.627  881.061   55.566       26.632 1361.487 1182.160  179.327        0.000  405.147  172.213  232.935
726.00  1267.029  923.943  894.829   29.115        1.902 1428.982 1146.795  282.187        0.000  465.067  162.059  303.008
727.00  1125.510  860.598  860.598    0.000       28.534 1449.672 1150.336  299.336        0.000  717.703  242.989  474.714
728.00  1142.524  989.136  965.577   23.559        5.707 1466.414 1229.845  236.570        0.000  466.071  253.041  213.030
729.00  1070.189 1023.213  940.898   82.315       39.818 1425.731 1182.338  243.393        0.000  546.999  131.900  415.100
730.00   962.400  986.774  925.730   61.044       62.776 1327.250 1130.588  196.661        0.000  546.599  303.510  243.089
731.00   993.765 1041.501  982.579   58.922       79.896 1256.173 1103.957  152.216        0.000  263.799  152.308  111.491
732.00   977.999  991.092  904.647   86.445      111.149 1237.150 1139.883   97.267        0.000  513.722  321.806  191.916
733.00  1027.264 1017.030  915.893  101.136      111.670 1351.891 1207.804  144.087        0.000  595.257  382.831  212.426
734.00  1201.274  930.778  862.873   67.905      115.997 1332.951 1106.287  226.664        0.000  363.730  222.179  141.551
735.00  1008.050  976.959  858.801  118.158       74.103 1227.419 1003.178  224.241        0.000  424.649  202.675  221.974
736.00  1158.127  895.488  859.574   35.914       55.167 1365.463 1136.119  229.344        0.000  453.604  141.149  312.455
737.00  1172.634  891.185  858.619   32.566       60.656 1411.074 1232.008  179.067        0.000  465.164  282.999  182.165
738.00  1201.926  888.074  865.881   22.194       34.241 1426.462 1141.693  284.768        0.000  354.277   50.769  303.508
739.00  1072.913  973.701  929.407   44.294       11.414 1356.903 1020.208  336.696        0.000  354.378   50.769  303.609
740.00  1161.656  917.307  882.407   34.900       87.506 1476.102 1145.764  330.338        0.000  444.657  161.356  283.301
741.00  1179.380  918.990  865.618   53.372        0.000 1372.378 1036.986  335.392        0.000  293.455   50.769  242.685
742.00  1214.984 1040.539  965.980   74.559       39.948 1402.896 1133.867  269.030        0.000  261.885   60.319  201.566
743.00  1105.971 1011.415  929.789   81.626       28.534 1277.798 1053.545  224.252        0.000  303.812  141.551  162.261
744.00  1118.170  902.637  863.246   39.390       55.167 1252.967 1022.496  230.471        0.000  304.112  101.438  202.674
745.00  1041.845 1039.668  963.199   76.470        0.000 1273.892  959.937  313.955        0.000  263.598   60.923  202.675
746.00  1207.382  912.643  853.717   58.926        3.805 1278.564  949.519  329.044        0.000  272.946   30.462  242.484
747.00  1172.842  953.766  878.239   75.527       28.491 1327.934  996.989  330.945        0.000  253.545  101.338  152.207
748.00  1247.391  946.607  874.570   72.037       28.534 1467.189 1138.712  328.478        0.000  293.054   70.876  222.178
749.00  1123.474  939.050  925.881   13.169       22.828 1356.302 1086.361  269.942        0.000  253.847  121.847  132.000
750.00  1205.437  937.905  884.832   53.073       45.655 1533.893 1116.750  417.143        0.000  434.100   91.083  343.018
751.00  1144.843  980.570  948.376   32.193      111.583 1484.788 1227.728  257.060        0.000  334.070  171.608  162.462
752.00  1193.481  874.934  812.163   62.771       15.218 1571.728 1260.284  311.444        0.000  536.242  212.124  324.118
753.00  1230.121  926.884  852.136   74.748        0.000 1465.671 1133.823  331.848        0.000  525.484  120.941  404.543
754.00  1263.918  921.480  853.553   67.927       53.264 1336.164 1098.035  238.129        0.000  535.944  363.931  172.013
755.00  1149.516  925.689  879.247   46.442        7.435 1416.523 1093.968  322.555        0.000  352.570  119.835  232.735
756.00  1381.007  862.030  807.689   54.341       76.092 1429.352 1177.053  252.299        0.000  850.207  546.296  303.911
757.00  1303.669  845.602  834.609   10.993       68.439 1414.268 1156.648  257.620        0.000  435.006  232.231  202.775
758.00  1260.300  905.548  849.519   56.029       76.092 1416.226 1128.769  287.457        0.000  555.749  313.664  242.085
759.00  1117.801 1084.986 1072.089   12.897       19.023 1522.398 1147.276  375.122        0.000  566.100  242.889  323.211
760.00  1146.033 1000.909  956.519   44.390       22.828 1502.699 1173.565  329.133        0.000  494.523  332.866  161.657
761.00  1064.936  918.727  909.187    9.541       28.534 1339.268 1107.546  231.722        0.000  506.588  364.434  142.154
762.00  1181.231 1027.001  989.013   37.988        1.902 1462.394 1069.283  393.111        0.000  453.808   60.923  392.885
763.00  1077.720  936.944  874.121   62.823       28.534 1356.347  989.087  367.260        0.000  402.636  131.498  271.139
764.00  1200.804  787.109  744.701   42.408       62.776 1359.755  972.700  387.056        0.000  626.021  303.309  322.712
765.00  1177.668  937.125  910.807   26.318       87.506 1363.731 1068.201  295.530        0.000  445.160  333.568  111.592
766.00  1221.630  877.066  877.066    0.000       53.264 1441.040 1139.749  301.291        0.000  707.352  443.452  263.900
767.00  1189.777  907.573  907.573    0.000       45.655 1397.672 1186.952  210.720        0.000  516.840  303.609  213.231
768.00  1267.381  810.674  809.406    1.268       39.948 1532.904 1250.766  282.138        0.000  698.199  435.105  263.094
769.00  1241.423  791.017  791.017    0.000       62.256 1499.352 1233.248  266.104        0.000  738.515  364.431  374.084
770.00  1177.965  815.732  815.732    0.000        1.902 1498.867 1215.218  283.649        0.000  607.620  151.804  455.816
771.00  1266.973  851.777  851.777    0.000       74.190 1362.862 1108.052  254.810        0.000  547.100  304.012  243.088
772.00  1283.600  777.244  777.244    0.000       38.046 1517.424 1154.932  362.491        0.000  495.827  101.539  394.288
773.00  1380.914  792.393  792.393    0.000       36.144 1387.548 1146.095  241.453        0.000  486.681  314.166  172.515
774.00  1333.329  792.961  774.542   18.418       77.646 1516.942 1287.600  229.341        0.000  657.886  425.153  232.733
775.00  1289.428  812.966  812.966    0.000       97.017 1507.316 1265.988  241.328        0.000  638.989  374.988  264.001
776.00  1203.734  790.002  780.843    9.159       70.342 1248.127 1041.048  207.079        0.000  536.344  333.972  202.372
777.00  1321.750  799.625  792.917    6.708       62.298 1475.361 1201.876  273.485        0.000  628.231  476.225  152.006
778.00  1264.317  890.233  890.233    0.000       57.025 1551.146 1332.304  218.842        0.000  779.934  445.360  334.574
779.00  1308.540  814.556  814.556    0.000       63.122 1516.801 1301.065  215.736        0.000  687.548  465.269  222.279
780.00  1387.519  802.182  802.182    0.000       30.437 1564.501 1282.882  281.619        0.000  587.515  374.384  213.131
781.00  1351.575  728.191  722.046    6.144       60.700 1427.277 1126.124  301.153        0.000  515.631  324.017  191.614
782.00  1219.378  747.264  747.264    0.000       58.971 1424.124 1112.499  311.624        0.000  547.100  263.699  283.402
783.00  1160.170  838.472  794.877   43.595        0.000 1490.232 1163.172  327.060        0.000  413.393  220.872  192.522
784.00  1281.128  810.393  779.464   30.929        9.425 1521.447 1162.359  359.089        0.000  483.764  170.404  313.360
785.00  1184.732  827.679  774.853   52.827       19.023 1548.250 1189.292  358.958        0.000  495.125  232.031  263.094
786.00  1208.889  910.467  859.672   50.795       64.678 1381.582 1037.190  344.392        0.000  496.432  252.940  243.492
787.00  1189.283  839.625  739.206  100.419       81.755 1262.224  965.388  296.836        0.000  242.988  131.295  111.693
788.00  1224.050  868.286  759.104  109.182       72.287 1369.791  985.146  384.646        0.000  364.433  131.095  233.338
789.00  1212.803  950.747  846.546  104.200       83.527 1324.697 1070.963  253.734        0.000  404.645  242.284  162.361
790.00  1199.958  777.505  750.662   26.844       34.241 1239.746  919.171  320.575        0.000  343.521  110.385  233.136
791.00  1250.730  822.968  777.220   45.748       91.310 1309.516 1025.433  284.083        0.000  363.428  190.812  172.616
792.00  1139.162  857.937  842.774   15.162       66.580 1286.614  968.811  317.803        0.000  507.291  314.468  192.823
793.00  1106.101  880.746  852.069   28.677      106.311 1386.570 1063.404  323.166        0.000  415.503  223.285  192.218
794.00  1271.396  879.861  879.861    0.000       86.853 1364.774 1037.204  327.570        0.000  567.609  304.314  263.295
795.00  1244.425  753.256  728.961   24.295       93.213 1307.631 1012.654  294.977        0.000  415.403  284.006  131.397
796.00  1271.029  887.537  886.903    0.634        0.000 1430.830  981.549  449.281        0.000  404.544  120.840  283.704
797.00  1223.748  794.294  777.808   16.487       36.144 1325.424  951.943  373.481        0.000  403.237   90.480  312.757
798.00  1220.716  816.033  786.320   29.713        1.902 1397.493 1054.576  342.916        0.000  320.297   60.219  260.078
799.00  1045.390  837.755  809.643   28.112        0.000 1322.056  936.030  386.026        0.000  232.028   40.112  191.916
800.00  1217.809  884.163  821.339   62.824      102.637 1366.893 1037.458  329.435        0.000  536.442  343.821  192.621
801.00  1259.406  836.972  814.779   22.194       41.807 1337.179  977.221  359.958        0.000  353.471  171.306  182.165
802.00  1219.927  800.780  800.780    0.000       77.733 1377.058 1026.480  350.578        0.000  506.283  222.680  283.603
803.00  1240.917  854.489  851.924    2.565       30.264 1634.263 1337.298  296.966        0.000  547.806  344.728  203.078
804.00  1184.387  874.060  866.874    7.187       47.471 1321.155  979.834  341.321        0.000  405.651  152.207  253.444
805.00  1173.020  877.957  856.329   21.627       36.144 1206.493  903.561  302.933        0.000  263.497   40.414  223.083
806.00  1224.885  945.469  904.622   40.847       26.632 1416.602 1010.260  406.342        0.000  373.176  150.698  222.478
807.00  1144.505  886.944  822.111   64.833        0.000 1343.282  918.001  425.281        0.000  413.389  190.407  222.982
808.00  1171.135  836.501  785.826   50.676        7.609 1440.225 1006.040  434.185        0.000  434.805  181.462  253.343
809.00  1134.283  873.283  822.980   50.303       28.534 1282.882  921.630  361.252        0.000  364.532  171.810  192.722
810.00  1133.478  883.676  815.370   68.306        3.805 1325.732  938.109  387.623        0.000  324.420   80.727  243.693
811.00  1141.849  876.280  805.407   70.872       64.678 1478.188 1033.844  444.344        0.000  415.605   60.722  354.882
812.00  1158.663  910.101  866.015   44.086        0.000 1394.693  927.997  466.696        0.000  243.693   30.462  213.231
813.00  1265.691  830.427  778.865   51.563       17.121 1466.558 1010.625  455.933        0.000  394.996  121.444  273.552
814.00  1223.313  841.531  814.112   27.419       41.851 1466.641 1145.293  321.347        0.000  313.765   90.380  223.385
815.00  1428.473  712.878  712.878    0.000       32.339 1484.221 1087.086  397.135        0.000  415.906   10.154  405.752
816.00  1251.161  830.270  798.808   31.461       87.462 1473.279 1111.081  362.198        0.000  750.682  294.362  456.320
817.00  1305.591  763.061  698.061   65.001       70.081 1477.526 1054.237  423.288        0.000  637.581  120.539  517.042
818.00  1322.665  690.174  658.698   31.476       76.092 1437.239 1128.207  309.032        0.000  524.880  130.492  394.389
819.00  1312.752  845.811  829.976   15.834      108.344 1473.374 1201.223  272.151        0.000  576.554  333.264  243.290
820.00  1231.930  841.311  830.320   10.991        7.609 1371.006 1077.062  293.944        0.000  232.230   60.420  171.810
821.00  1200.790  897.464  858.082   39.383       60.874 1402.703 1073.479  329.224        0.000  273.752   30.261  243.492
822.00  1298.461  818.578  795.794   22.784       24.730 1492.276 1219.867  272.409        0.000  414.899  121.646  293.253
823.00  1218.883  892.024  849.324   42.700       98.832 1262.963 1025.392  237.571        0.000  353.877  171.107  182.770
824.00  1339.520  757.501  727.003   30.498       79.723 1380.680 1125.044  255.636        0.000  405.248  151.804  253.444
825.00  1319.447  815.235  814.841    0.394      119.845 1363.230 1162.192  201.038        0.000  547.001  384.539  162.462
826.00  1248.500  869.836  869.836    0.000       87.375 1392.360 1182.418  209.942        0.000  445.461  212.728  232.733
827.00  1281.002  866.217  823.291   42.925        5.707 1437.375 1087.748  349.626        0.000  443.150   50.166  392.984
828.00  1316.476  842.350  842.350    0.000       87.506 1453.139 1263.992  189.146        0.000  566.804  353.572  213.231
829.00  1312.673  873.760  873.760    0.000        7.609 1408.574 1203.344  205.231        0.000  263.396  100.934  162.462
830.00  1295.718  850.969  850.969    0.000       41.851 1481.806 1251.801  230.004        0.000  546.194  282.193  264.001
831.00  1323.598  847.515  847.515    0.000       34.241 1416.008 1202.000  214.008        0.000  405.047  212.224  192.823
832.00  1205.815  960.321  960.321    0.000       11.414 1417.130 1174.592  242.537        0.000  324.118  121.141  202.977
833.00  1180.016  971.149  971.149    0.000       55.167 1459.556 1173.697  285.859        0.000  455.316  161.457  293.859
834.00  1175.890  907.770  907.770    0.000        3.805 1532.481 1217.142  315.339        0.000  546.395  141.146  405.248
835.00  1398.831  837.963  837.963    0.000       30.264 1575.969 1220.855  355.114        0.000  526.893  152.006  374.887
836.00  1391.838  790.269  790.269    0.000       70.212 1563.046 1349.300  213.747        0.000  567.308  333.769  233.539
837.00  1374.090  797.765  797.765    0.000       37.872 1559.682 1379.919  179.763        0.000  577.864  374.786  203.078
838.00  1193.643  987.490  987.490    0.000       50.971 1659.315 1343.555  315.760        0.000  779.128  313.460  465.668
839.00  1334.000  910.238  910.238    0.000      147.033 1607.091 1288.427  318.664        0.000  678.395  364.834  313.561
840.00  1241.667  924.771  924.771    0.000       28.013 1628.375 1366.087  262.289        0.000  646.026  343.020  303.005
841.00  1217.835  910.297  910.297    0.000       74.059 1443.238 1239.268  203.970        0.000  617.371  333.667  283.704
842.00  1322.677  816.009  790.857   25.153       79.896 1335.126 1160.766  174.360        0.000  332.363  190.611  141.752
843.00  1217.071  955.070  925.368   29.703       94.811 1442.291 1230.836  211.454        0.000  384.537  201.969  182.568
844.00  1226.025  942.002  942.002    0.000       64.678 1540.139 1295.222  244.917        0.000  516.036  161.958  354.078
845.00  1258.095  930.051  917.369   12.682       38.046 1541.992 1333.000  208.992        0.000  596.660  383.731  212.929
846.00  1263.300  901.283  901.283    0.000       62.776 1595.386 1399.710  195.676        0.000  537.652  324.420  213.232
847.00  1206.367  906.254  906.254    0.000       93.039 1460.536 1312.201  148.336        0.000  425.052  343.821   81.231
848.00  1243.928  948.537  948.537    0.000       60.874 1571.857 1315.058  256.799        0.000  536.645  192.219  344.426
849.00  1221.343  902.002  902.002    0.000       32.339 1473.639 1252.416  221.223        0.000  322.909   60.521  262.388
850.00  1184.077  926.459  926.459    0.000      121.617 1533.298 1317.174  216.124        0.000  769.679  475.620  294.059
851.00  1226.522  953.515  953.515    0.000       45.655 1514.063 1276.928  237.135        0.000  617.371  272.744  344.627
852.00  1235.192  916.689  916.689    0.000       66.146 1535.861 1304.564  231.298        0.000  566.501  363.927  202.574
853.00  1220.326  931.175  924.411    6.764       68.483 1496.985 1277.405  219.579        0.000  465.365   80.526  384.840
854.00  1290.260  796.303  796.303    0.000      111.844 1610.345 1385.198  225.147        0.000  952.348  517.646  434.702
855.00  1320.774  692.481  692.481    0.000      115.390 1502.991 1315.530  187.461        0.000  729.568  466.071  263.497
856.00  1349.234  754.286  754.286    0.000      139.900 1667.625 1511.646  155.979        0.000 1051.167  454.708  596.458
857.00  1212.900  842.280  842.280    0.000       15.218 1691.029 1511.740  179.290        0.000  719.012  324.319  394.692
858.00  1311.868  764.350  764.350    0.000       41.764 1555.235 1384.289  170.946        0.000  669.854  355.084  314.770
859.00  1322.687  761.238  761.238    0.000        7.436 1642.912 1401.929  240.984        0.000  548.108  253.645  294.462
860.00  1356.010  811.150  805.443    5.707       20.925 1595.568 1356.792  238.776        0.000  558.463  182.770  375.694
861.00  1222.044  849.951  849.951    0.000       72.026 1505.811 1323.626  182.185        0.000  537.148  304.213  232.935
862.00  1208.888  892.806  892.806    0.000       18.936 1600.096 1390.120  209.975        0.000  617.169  262.993  354.176
863.00  1097.732  913.701  913.701    0.000        1.902 1452.497 1241.610  210.887        0.000  556.851  202.473  354.378
864.00  1073.929  948.890  948.890    0.000       89.927 1466.652 1238.378  228.273        0.000  723.840  331.056  392.784
865.00  1308.144  808.749  808.749    0.000        1.859 1637.321 1387.142  250.179        0.000  789.484  303.105  486.378
866.00  1291.680  825.531  825.531    0.000       72.287 1497.938 1189.430  308.508        0.000  678.698  233.136  445.562
867.00  1224.523  871.604  867.828    3.776       74.964 1504.378 1209.617  294.760        0.000  739.419  344.123  395.296
868.00  1170.724  883.014  853.361   29.652       52.313 1461.053 1201.743  259.310        0.000  657.181  181.460  475.721
869.00  1318.852  826.104  803.584   22.520       86.728 1219.039 1046.928  172.111        0.000  577.061  252.137  324.924
870.00  1287.394  861.677  845.309   16.368       19.023 1609.267 1313.163  296.103        0.000  567.811  171.810  396.001
871.00  1265.180  872.307  868.563    3.744      150.195 1448.658 1346.412  102.246        0.000  588.119  283.502  304.616
872.00  1322.453  805.866  805.866    0.000      205.437 1302.093 1173.302  128.791        0.000  485.975  252.738  233.237
873.00  1352.249  829.720  803.382   26.338       65.843 1528.103 1335.590  192.513        0.000  598.273  395.397  202.876
874.00  1292.401  807.695  807.695    0.000       62.689 1512.755 1262.532  250.224        0.000  718.809  303.911  414.898
875.00  1368.234  849.183  849.183    0.000      143.748 1693.956 1464.175  229.780        0.000  759.828  445.864  313.964
876.00  1274.454  909.565  909.565    0.000       38.046 1646.794 1260.588  386.205        0.000  789.285  233.136  556.148
877.00  1251.696  919.187  906.716   12.471       30.132 1732.221 1451.257  280.964        0.000  638.989  476.527  162.462
878.00  1282.989  867.107  867.107    0.000       55.167 1638.058 1365.216  272.842        0.000  659.801  406.054  253.746
879.00  1297.495  850.650  850.650    0.000       36.144 1577.273 1310.709  266.564        0.000  771.695  477.232  294.462
880.00  1205.127  851.336  851.336    0.000        0.000 1419.559 1205.214  214.344        0.000  577.362  161.859  415.503
881.00  1342.075  860.942  858.126    2.816       55.167 1449.478 1229.550  219.927        0.000  575.953  332.462  243.492
882.00  1175.178  859.234  859.234    0.000       54.906 1567.325 1313.077  254.248        0.000  597.366  293.657  303.709
883.00  1045.692  939.809  939.809    0.000       81.799 1425.226 1216.884  208.342        0.000  708.857  385.041  323.816
884.00  1180.176  903.784  903.784    0.000       81.755 1426.555 1246.360  180.195        0.000  700.315  497.238  203.078
885.00  1200.310  861.115  861.115    0.000       38.046 1636.209 1389.350  246.858        0.000  689.658  243.693  445.964
886.00  1245.712  756.845  756.845    0.000       36.144 1521.646 1346.506  175.141        0.000  487.285  223.385  263.900
887.00  1329.716  800.689  785.287   15.403       58.971 1489.165 1293.446  195.719        0.000  456.219  314.065  142.154
888.00  1166.502  840.885  821.862   19.023       22.828 1349.870 1055.362  294.509        0.000  425.255  141.349  283.906
889.00  1303.089  833.979  829.329    4.650       28.448 1438.499 1154.021  284.478        0.000  384.538  151.200  233.338
890.00  1253.550  791.106  791.106    0.000       70.342 1468.770 1250.049  218.721        0.000  657.988  292.851  365.137
891.00  1223.499  850.943  810.361   40.582       31.646 1568.797 1259.332  309.466        0.000  332.963  130.590  202.372
892.00  1299.615  793.478  793.478    0.000       19.023 1436.373 1227.468  208.905        0.000  405.450  131.497  273.953
893.00  1360.602  699.772  699.772    0.000       17.121 1345.963 1078.217  267.746        0.000  263.195   20.106  243.088
894.00  1249.054  814.835  814.835    0.000       16.775 1419.261 1060.552  358.709        0.000  324.823   50.669  274.155
895.00  1291.137  792.874  788.224    4.650       27.842 1279.121 1004.288  274.834        0.000  333.969  130.993  202.977
896.00  1328.322  752.127  731.836   20.291        1.902 1507.567 1178.263  329.304        0.000  383.934  110.887  273.047
897.00  1581.304  605.009  605.009    0.000      130.954 1431.998 1132.532  299.466        0.000  516.539  253.243  263.295
898.00  1372.987  775.317  775.317    0.000       87.027 1338.315 1118.087  220.228        0.000  313.763   80.627  233.136
899.00  1313.325  871.997  871.997    0.000       69.950 1357.952 1123.589  234.363        0.000  547.303  212.628  334.675
900.00  1252.965  810.623  786.796   23.827       22.784 1333.611 1188.173  145.438        0.000  638.385  242.686  395.699
901.00  1413.971  779.220  770.375    8.845       14.699 1434.298 1233.390  200.909        0.000  619.185  233.338  385.847
902.00  1355.725  817.690  817.690    0.000       11.414 1369.400 1129.459  239.940        0.000  658.188  172.414  485.774
903.00  1456.469  727.677  727.677    0.000       13.316 1372.127 1091.625  280.502        0.000  434.906  201.668  233.237
904.00  1429.814  709.978  701.734    8.243       11.414 1447.087 1154.829  292.259        0.000  443.951  200.762  243.189
905.00  1438.647  788.505  788.505    0.000       62.776 1453.376 1255.149  198.227        0.000  658.896  294.362  364.534
906.00  1381.725  727.299  727.299    0.000       92.262 1343.376 1172.647  170.729        0.000  628.634  365.137  263.497
907.00  1275.264  838.888  838.888    0.000       27.970 1384.491 1223.924  160.567        0.000  517.546  243.693  273.852
908.00  1486.550  731.859  731.859    0.000       26.110 1511.821 1317.795  194.026        0.000  425.859  213.030  212.828
909.00  1218.177  849.740  849.740    0.000       16.861 1486.794 1281.346  205.448        0.000  455.718  222.178  233.539
910.00  1265.404  832.876  832.876    0.000       13.316 1622.468 1444.215  178.253        0.000  609.032  202.877  406.155
911.00  1268.776  805.017  805.017    0.000       81.799 1458.384 1256.135  202.249        0.000  679.806  395.497  284.309
912.00  1359.504  806.514  806.514    0.000       15.218 1478.405 1206.420  271.985        0.000  477.031   30.261  446.771
913.00  1330.394  717.418  717.418    0.000        5.620 1501.798 1281.608  220.190        0.000  608.429  181.966  426.463
914.00  1287.452  825.189  825.189    0.000       33.809 1517.577 1301.580  215.997        0.000  649.848  294.463  355.386
915.00  1170.297  989.802  989.802    0.000        1.902 1448.920 1248.487  200.433        0.000  538.156  152.308  385.847
916.00  1221.354  900.554  900.554    0.000       28.534 1348.923 1196.912  152.011        0.000  609.233  304.616  304.616
917.00  1309.907  809.542  809.542    0.000       28.448 1467.944 1274.473  193.470        0.000  690.363  365.439  324.924
918.00  1323.226  837.640  837.640    0.000       58.971 1614.720 1347.232  267.488        0.000  596.565  292.049  304.516
919.00  1203.747  889.203  889.203    0.000        0.000 1457.559 1189.034  268.525        0.000  493.115  159.647  333.468
920.00  1292.769  981.874  981.874    0.000       28.534 1530.112 1274.039  256.073        0.000  705.441  260.180  445.261
921.00  1258.597  918.611  912.693    5.918        0.000 1529.034 1305.170  223.864        0.000  597.972  242.587  355.386
922.00  1290.289  808.617  808.617    0.000        0.000 1480.741 1218.657  262.085        0.000  536.546  232.030  304.516
923.00  1214.065  931.947  912.712   19.235        7.609 1489.812 1264.087  225.725        0.000  575.852  342.615  233.237
924.00  1344.360  807.832  807.832    0.000        3.805 1525.701 1277.845  247.856        0.000  394.894  110.888  284.006
925.00  1214.928  956.059  927.736   28.323       34.241 1461.540 1273.429  188.111        0.000  434.605  231.829  202.776
926.00  1299.418  922.183  896.428   25.754       34.241 1494.395 1281.943  212.452        0.000  395.398  172.415  222.983
927.00  1352.770  892.305  862.391   29.914       26.632 1479.998 1282.332  197.666        0.000  505.581  251.835  253.746
928.00  1262.588  859.060  859.060    0.000       15.218 1556.383 1347.390  208.993        0.000  494.520  291.443  203.078
929.00  1321.870  878.462  872.332    6.129       30.437 1558.776 1346.584  212.193        0.000  476.428  212.628  263.800
930.00  1203.894 1004.954 1004.954    0.000       51.362 1730.378 1512.609  217.770        0.000  626.725  271.339  355.386
931.00  1351.008  854.593  854.593    0.000       56.723 1641.570 1411.955  229.616        0.000  628.937  314.167  314.770
932.00  1259.087  812.108  812.108    0.000        3.805 1694.701 1464.653  230.048        0.000  484.570  130.390  354.179
933.00  1331.898  894.372  894.372    0.000       76.092 1688.352 1516.410  171.941        0.000  537.954  355.184  182.770
934.00  1276.776  984.789  984.789    0.000       28.448 1831.331 1592.074  239.257        0.000  832.115  405.652  426.463
935.00  1456.692  882.536  882.536    0.000       25.941 1756.049 1516.922  239.127        0.000  484.267  260.882  223.385
936.00  1275.551  946.230  946.230    0.000       79.418 1436.584 1254.353  182.231        0.000  536.947  272.946  264.001
937.00  1248.747  877.720  837.386   40.334       28.534 1597.032 1395.648  201.384        0.000  597.872  283.102  314.770
938.00  1235.422  949.159  923.372   25.787       13.229 1665.158 1382.926  282.232        0.000  694.479  340.101  354.378
939.00  1357.478  855.331  855.331    0.000       22.349 1659.109 1418.342  240.766        0.000  552.526  299.989  252.537
940.00  1328.002  867.748  867.748    0.000        0.000 1627.420 1431.786  195.633        0.000  552.930  279.783  273.147
941.00  1279.606  920.031  920.031    0.000       11.414 1720.638 1488.817  231.821        0.000  765.561  440.637  324.924
942.00  1347.735  889.746  888.478    1.268       13.316 1621.752 1387.385  234.366        0.000  553.531  270.734  282.797
943.00  1231.089  922.457  879.649   42.808       95.028 1614.058 1477.352  136.706        0.000  623.605  410.978  212.628
944.00  1361.696  908.865  908.865    0.000       58.971 1882.416 1643.723  238.693        0.000  869.110  290.942  578.167
945.00  1251.658  977.790  977.790    0.000       15.218 1754.711 1484.024  270.688        0.000  663.620  279.180  384.439
946.00  1378.038  814.231  814.231    0.000       94.942 1631.400 1424.874  206.526        0.000  695.687  441.840  253.847
947.00  1312.081  865.731  865.731    0.000       13.229 1737.848 1563.014  174.834        0.000  861.771  222.983  638.787
948.00  1361.806  933.038  930.502    2.536      121.356 1672.169 1510.006  162.163        0.000  729.973  537.150  192.823
949.00  1286.373  986.195  986.195    0.000       16.990 1734.909 1556.701  178.208        0.000  689.760  334.475  355.285
950.00  1218.727  960.047  960.047    0.000       67.614 1605.940 1407.110  198.830        0.000  679.807  344.830  334.977
951.00  1335.089  884.414  884.414    0.000       37.959 1607.750 1432.826  174.925        0.000  573.739  381.117  192.621
952.00  1190.701  970.806  970.806    0.000       58.493 1526.513 1359.371  167.142        0.000  521.664  249.121  272.542
953.00  1271.833  939.015  939.015    0.000       32.209 1464.948 1265.553  199.394        0.000  362.823  170.302  192.521
954.00  1360.975  813.996  813.996    0.000       96.626 1499.924 1316.184  183.740        0.000  380.820  259.275  121.545
955.00  1592.364  714.493  714.493    0.000      105.485 1736.849 1469.102  267.747        0.000  664.723  360.611  304.113
956.00  1370.084  903.727  903.727    0.000       58.407 1886.561 1667.586  218.975        0.000  991.156  494.220  496.935
957.00  1488.970  759.241  759.241    0.000       70.126 1830.574 1627.374  203.200        0.000  815.521  541.770  273.752
958.00  1440.149  724.274  724.274    0.000       19.023 1835.066 1602.432  232.634        0.000  932.142  506.687  425.455
959.00  1319.434  838.751  838.751    0.000      110.246 1708.668 1480.523  228.145        0.000  718.613  403.943  314.670
960.00  1300.477  811.476  811.476    0.000       24.730 1781.069 1520.506  260.563        0.000  932.847  558.161  374.686
961.00  1226.159  814.758  791.234   23.524       74.190 1562.775 1283.506  279.270        0.000  755.300  271.540  483.760
962.00  1203.559  896.834  896.834    0.000       74.190 1639.393 1437.250  202.144        0.000  725.647  362.925  362.721
963.00  1291.030  822.131  822.131    0.000      148.205 1612.945 1485.022  127.923        0.000  725.649  391.578  334.071
964.00  1260.221  813.305  807.985    5.320       91.310 1707.015 1515.286  191.730        0.000  847.193  685.538  161.656
965.00  1258.762  845.068  845.068    0.000       68.223 1735.841 1537.232  198.609        0.000  952.348  689.758  262.590
966.00  1401.642  750.802  750.802    0.000       57.069 1668.719 1540.099  128.620        0.000  840.559  394.191  446.368
967.00  1426.231  708.207  708.207    0.000       38.046 1687.764 1395.605  292.159        0.000  778.628  465.470  313.158
968.00  1438.788  794.882  794.882    0.000       41.851 1702.082 1429.423  272.659        0.000  729.568  385.344  344.224
969.00  1296.990  824.298  824.298    0.000       26.632 1744.850 1541.693  203.157        0.000  618.178  476.326  141.852
970.00  1388.317  792.716  792.716    0.000       49.460 1579.898 1371.731  208.168        0.000  587.414  283.503  303.911
971.00  1386.619  833.567  833.567    0.000       22.828 1714.753 1602.094  112.660        0.000  791.197  375.492  415.704
972.00  1521.598  752.206  752.206    0.000       57.069 1793.742 1634.124  159.618        0.000  749.878  364.534  385.344
973.00  1551.000  713.117  713.117    0.000       79.810 1647.103 1418.913  228.190        0.000  596.465  181.966  414.499
974.00  1491.449  789.215  789.215    0.000       74.190 1755.089 1545.238  209.852        0.000  636.577  383.234  253.343
975.00  1364.687  807.219  774.404   32.815      134.371 1432.056 1305.598  126.458        0.000  608.328  486.682  121.645
976.00  1274.534  827.943  827.943    0.000        7.609 1540.660 1360.980  179.680        0.000  740.126  426.463  313.663
977.00  1300.826  853.080  853.080    0.000       53.264 1680.503 1383.067  297.435        0.000  780.942  385.646  395.296
978.00  1164.212  913.856  913.856    0.000       72.114 1528.766 1356.828  171.939        0.000  759.125  343.925  415.201
979.00  1280.439  927.429  927.429    0.000      230.558 1565.598 1415.066  150.532        0.000  817.028  180.357  636.671
980.00  1396.620  881.611  881.611    0.000      185.860 1637.050 1467.581  169.469        0.000  911.231  698.705  212.526
981.00  1257.198  899.797  899.797    0.000      111.975 1551.069 1365.208  185.860        0.000  698.401  232.835  465.567
982.00  1238.441 1011.272 1007.256    4.016       62.776 1621.535 1503.296  118.239        0.000  869.205  383.734  485.471
983.00  1154.347  992.471  960.047   32.424        0.000 1654.915 1423.878  231.037        0.000  540.968  278.879  262.089
984.00  1164.441  967.986  909.896   58.090       64.374 1659.272 1507.607  151.665        0.000  663.414  551.822  111.592
985.00  1293.126  890.305  874.481   15.824       10.895 1767.931 1587.040  180.891        0.000  982.508  455.514  526.994
986.00  1372.903  867.260  867.260    0.000       60.395 1774.886 1523.705  251.181        0.000  900.977  535.941  365.036
987.00  1142.125 1029.151 1029.151    0.000       15.218 1756.482 1600.537  155.945        0.000  633.259  491.105  142.154
988.00  1389.518  800.340  800.340    0.000      142.672 1807.802 1716.578   91.223        0.000  808.890  392.782  416.108
989.00  1273.182  867.075  867.075    0.000      117.942 1657.047 1531.625  125.422        0.000  744.047  359.306  384.741
990.00  1139.401  957.602  957.602    0.000       79.896 1711.951 1580.693  131.259        0.000  712.680  550.419  162.261
991.00  1305.880  826.321  826.321    0.000      148.379 1598.582 1497.803  100.778        0.000  784.861  551.321  233.539
992.00  1447.422  712.518  712.518    0.000      140.770 1510.999 1421.591   89.408        0.000  806.478  461.246  345.232
993.00  1298.044  780.369  780.369    0.000       58.971 1590.412 1474.415  115.997        0.000  544.182  422.437  121.746
994.00  1216.106  864.927  813.651   51.276       36.144 1592.415 1400.283  192.132        0.000  575.453  382.529  192.924
995.00  1357.212  796.384  787.506    8.877       30.437 1623.624 1422.068  201.557        0.000  605.109  402.132  202.977
996.00  1299.552  896.502  893.331    3.171       43.753 1777.236 1581.645  195.591        0.000  795.420  572.236  223.184
997.00  1328.162  775.259  760.886   14.373        5.707 1677.705 1557.860  119.845        0.000  472.304  370.866  101.438
998.00  1409.996  723.275  718.202    5.073       36.144 1682.106 1475.492  206.615        0.000  745.048  451.894  293.154
999.00  1224.248  855.653  825.428   30.225        0.000 1736.894 1452.804  284.090        0.000  514.730  261.587  253.143
1000.00  1420.042  808.538  808.538    0.000       91.310 1656.352 1460.415  195.937        0.000  850.713  505.481  345.232
1001.00  1403.557  760.270  760.270    0.000       58.971 1708.447 1459.247  249.201        0.000  484.166  240.775  243.391
1002.00  1285.170  859.108  859.108    0.000      127.280 1608.235 1392.584  215.651        0.000  737.010  392.482  344.528
1003.00  1330.086  902.722  884.333   18.389       36.144 1700.021 1494.834  205.187        0.000  665.930  401.929  264.001
1004.00  1375.550  791.315  769.333   21.982        1.859 1640.650 1409.610  231.040        0.000  613.952  351.362  262.590
1005.00  1184.906  900.666  899.398    1.268      132.943 1651.895 1504.037  147.859        0.000  758.823  515.130  243.693
1006.00  1280.452  828.714  828.714    0.000       56.243 1506.408 1293.395  213.014        0.000  593.743  340.904  252.839
1007.00  1288.553  898.674  898.674    0.000      129.356 1636.124 1470.754  165.370        0.000  958.985  491.907  467.078
1008.00  1242.451  833.095  803.715   29.380       22.828 1706.765 1456.613  250.151        0.000  683.321  460.439  222.883
1009.00  1268.001  817.960  817.960    0.000      123.865 1614.679 1443.603  171.076        0.000  911.334  667.641  243.693
1010.00  1231.211  907.520  907.520    0.000      117.290 1644.289 1461.799  182.490        0.000  978.891  745.453  233.438
1011.00  1278.915  858.122  858.122    0.000       66.580 1587.447 1437.296  150.151        0.000  896.155  409.573  486.582
1012.00  1408.259  854.336  842.217   12.120       91.310 1598.933 1437.284  161.649        0.000  756.413  402.233  354.179
1013.00  1223.563 1014.273 1014.273    0.000        1.902 1910.343 1724.566  185.776        0.000  785.364  400.925  384.439
1014.00  1194.369 1031.960  985.037   46.923        0.000 1777.962 1589.466  188.496        0.000  641.498  149.795  491.703
1015.00  1167.685 1030.800 1009.452   21.348        3.718 1874.502 1645.453  229.048        0.000  711.870  399.619  312.251
1016.00  1100.191  965.082  965.082    0.000        9.511 1779.529 1585.584  193.945        0.000  840.659  515.836  324.823
1017.00  1197.064  937.782  937.782    0.000       37.220 1866.714 1710.428  156.286        0.000  962.302  647.632  314.669
1018.00  1223.408  922.320  922.320    0.000       62.515 1642.216 1521.422  120.793        0.000  931.340  161.256  770.084
1019.00  1194.126  893.894  893.894    0.000       34.241 1751.416 1474.732  276.684        0.000  879.865   90.179  789.687
1020.00  1215.400  891.117  891.117    0.000       22.741 1829.853 1627.175  202.678        0.000  840.157  191.315  648.842
1021.00  1193.804  836.765  836.765    0.000       19.023 1720.818 1518.053  202.765        0.000  892.030  294.161  597.869
1022.00  1244.900  815.768  807.313    8.455       28.448 1717.359 1504.302  213.057        0.000  877.253  491.406  385.847
1023.00  1313.822  775.279  727.298   47.980       40.981 1780.288 1529.792  250.496        0.000  744.744  481.549  263.195
1024.00  1230.179  837.017  834.903    2.114       37.698 1659.287 1450.035  209.253        0.000  817.835  442.243  375.593
1025.00  1242.938  861.065  861.065    0.000       79.636 1616.662 1493.013  123.649        0.000  849.503  606.113  243.391
1026.00  1275.590  872.866  872.866    0.000       47.514 1665.467 1532.306  133.161        0.000  825.976  582.283  243.693
1027.00  1171.519  940.005  927.323   12.682        5.707 1720.804 1530.618  190.186        0.000  524.077  341.610  182.467
1028.00  1250.142  835.658  825.936    9.723       61.341 1591.536 1441.559  149.977        0.000  644.413  431.786  212.627
1029.00  1286.116  750.291  749.868    0.423       18.677 1801.229 1617.571  183.658        0.000  737.509  473.609  263.900
1030.00  1271.541  908.002  908.002    0.000       14.699 1655.863 1449.076  206.787        0.000  687.039  362.417  324.622
1031.00  1309.955  833.226  833.226    0.000       99.432 1479.522 1305.419  174.103        0.000  757.716  403.136  354.580
1032.00  1266.735  788.291  788.291    0.000      123.813 1570.532 1403.261  167.271        0.000  880.567  637.277  243.290
1033.00  1383.806  771.316  771.316    0.000      161.862 1575.372 1412.293  163.079        0.000  921.487  475.421  446.065
1034.00  1277.792  836.945  836.945    0.000       48.336 1630.502 1484.285  146.217        0.000  821.760  345.131  476.629
1035.00  1304.299  842.823  842.823    0.000        7.435 1572.347 1328.945  243.401        0.000  760.130  213.231  546.899
1036.00  1378.387  750.533  750.533    0.000       41.245 1661.511 1502.930  158.581        0.000  992.869  445.363  547.505
1037.00  1178.931  885.671  885.671    0.000       24.038 1705.340 1515.371  189.970        0.000  891.227  393.888  497.339
1038.00  1202.476  880.167  880.167    0.000       11.414 1522.812 1370.629  152.184        0.000  720.925  335.078  385.847
1039.00  1293.892  829.628  829.628    0.000       13.316 1610.143 1490.601  119.542        0.000  923.198  537.351  385.847
1040.00  1154.398  892.732  890.618    2.114       66.537 1598.990 1454.415  144.575        0.000  710.067  456.522  253.545
1041.00  1243.920  944.609  934.463   10.146        5.707 1761.280 1506.372  254.908        0.000  647.736  180.859  466.877
1042.00  1211.870  919.015  899.358   19.657       41.851 1675.110 1395.905  279.205        0.000  687.244  312.154  375.090
1043.00  1245.612  947.278  947.278    0.000       66.580 1614.940 1400.025  214.916        0.000  596.464  231.226  365.238
1044.00  1414.413  773.696  752.348   21.348       11.414 1761.201 1458.908  302.293        0.000  758.826  160.551  598.275
1045.00  1186.136  900.708  900.708    0.000       24.730 1586.354 1388.602  197.752        0.000  513.121  129.788  383.333
1046.00  1226.534  999.385  951.325   48.059        9.511 1698.809 1473.171  225.638        0.000  728.062  474.416  253.646
1047.00  1233.881 1006.595  965.579   41.016       45.568 1713.207 1442.002  271.205        0.000  645.220  351.060  294.160
1048.00  1214.766  962.959  930.409   32.551        0.000 1673.552 1463.093  210.459        0.000  573.838  311.750  262.088
1049.00  1325.092  936.947  899.747   37.200        3.761 1768.404 1525.429  242.975        0.000  584.595  341.506  243.089
1050.00  1291.290  884.406  871.513   12.893       66.580 1734.040 1545.756  188.284        0.000  755.708  481.553  274.155
