# Supplementary material for: N-Glycans modulate tilting of HIV-1 envelope glycoprotein
Source: Nat Commun. 2026 Apr 15;17:5206. doi: 10.1038/s41467-026-71874-2 (PMC13254402; doi:10.1038/s41467-026-71874-2)
Supplement: Supplementary file 8 — Source Data [file 41467_2026_71874_MOESM8_ESM.zip › source_data/1_Main_Text_Figures/4_Figure_5/3_Raw_data/FULL_MPER/FULL_MPER.B.2.txt]

#ASA ANALYSIS
#SIM_TIME  ASA1.4 TotOccl1.4 ShldMem1.4 ShldGly1.4   ASA7.2 TotOccl7.2 ShldMem7.2 ShldGly7.2   ASA18.6 TotOccl18.6 ShldMem18.6 ShldGly18.6

  0.00  1895.204  457.821  457.821    0.000      454.205 1577.152 1577.152    0.000        0.000 1866.798 1866.798    0.000
  1.00  1628.124  606.120  606.120    0.000      162.903 1639.030 1595.063   43.967        0.000 1167.394  903.695  263.699
  2.00  1645.650  605.011  605.011    0.000      174.098 1480.663 1410.669   69.993        0.000 1329.957 1035.495  294.463
  3.00  1647.884  543.336  543.336    0.000       87.203 1499.807 1423.810   75.997        0.000 1022.124  760.737  261.387
  4.00  1659.859  580.037  580.037    0.000       73.929 1663.109 1467.135  195.973        0.000 1146.785  882.784  264.001
  5.00  1741.109  619.063  619.063    0.000      191.612 1729.543 1599.028  130.515        0.000 1245.807 1013.981  231.826
  6.00  1767.878  533.210  533.210    0.000      180.718 1612.699 1508.505  104.194        0.000 1410.081 1136.330  273.752
  7.00  1631.624  577.211  577.211    0.000      119.585 1614.255 1541.844   72.411        0.000 1166.188  861.974  304.214
  8.00  1543.127  656.130  656.130    0.000       51.275 1582.161 1419.527  162.634        0.000 1105.261  730.979  374.283
  9.00  1732.322  575.178  575.178    0.000      197.665 1512.742 1396.451  116.291        0.000 1278.786 1146.785  132.000
 10.00  1865.439  534.518  534.518    0.000      279.464 1733.279 1650.356   82.923        0.000 1682.829 1225.905  456.925
 11.00  1790.970  580.059  580.059    0.000      185.077 1639.484 1502.779  136.705        0.000 1457.126 1234.647  222.478
 12.00  1698.565  594.816  594.816    0.000      247.125 1558.521 1441.401  117.120        0.000 1343.729 1091.793  251.936
 13.00  1736.616  583.836  583.836    0.000      273.279 1540.344 1469.918   70.426        0.000 1508.299 1357.402  150.897
 14.00  1598.025  588.275  588.275    0.000      247.038 1383.034 1334.661   48.373        0.000 1242.493 1081.841  160.653
 15.00  1579.481  625.387  625.387    0.000      262.474 1317.616 1282.253   35.363        0.000 1104.359  973.968  130.391
 16.00  1616.432  615.290  615.290    0.000      260.136 1422.102 1327.038   95.064        0.000 1163.772  941.697  222.075
 17.00  1658.624  651.865  651.865    0.000      319.195 1481.424 1335.041  146.383        0.000 1143.265  778.431  364.835
 18.00  1695.684  557.229  557.229    0.000      398.917 1171.101 1167.340    3.761        0.000  993.269  892.435  100.833
 19.00  1746.790  530.366  530.366    0.000      356.677 1268.980 1265.348    3.632        0.000 1113.810 1113.810    0.000
 20.00  1614.262  532.386  532.386    0.000      244.831 1460.021 1386.874   73.148        0.000  990.151  839.153  150.999
 21.00  1637.084  594.891  594.891    0.000      258.539 1517.573 1476.414   41.159        0.000 1155.129 1044.040  111.089
 22.00  1656.375  601.853  597.639    4.214      269.518 1544.331 1457.739   86.593        0.000 1293.864 1092.095  201.769
 23.00  1639.509  612.320  612.320    0.000      287.029 1439.587 1381.093   58.494        0.000 1377.004 1215.046  161.958
 24.00  1538.706  666.209  666.209    0.000      247.038 1484.547 1480.785    3.761        0.000 1142.357 1061.932   80.425
 25.00  1545.348  693.210  693.210    0.000      239.168 1372.273 1357.141   15.131        0.000 1103.755 1023.531   80.225
 26.00  1586.232  530.280  530.280    0.000      237.526 1357.276 1351.569    5.707        0.000 1064.549  953.258  111.291
 27.00  1498.124  710.022  710.022    0.000      243.190 1485.321 1447.449   37.872        0.000 1285.218 1103.556  181.662
 28.00  1545.701  646.575  646.575    0.000      237.396 1594.104 1560.986   33.118        0.000 1205.296 1024.336  180.960
 29.00  1583.013  658.251  658.251    0.000      171.207 1620.332 1547.573   72.759        0.000 1214.539  800.849  413.690
 30.00  1583.438  709.373  709.373    0.000      152.184 1564.254 1476.845   87.409        0.000 1123.156  709.565  413.591
 31.00  1567.031  684.033  684.033    0.000      108.387 1659.807 1654.100    5.707        0.000  982.512  750.382  232.130
 32.00  1636.263  628.315  628.315    0.000      224.123 1407.337 1364.708   42.629        0.000 1274.563  943.305  331.258
 33.00  1625.517  631.396  631.396    0.000      211.025 1496.218 1375.215  121.004        0.000 1069.977  628.736  441.240
 34.00  1581.309  662.252  662.252    0.000      281.019 1433.279 1433.279    0.000        0.000 1090.185  950.645  139.541
 35.00  1716.125  598.370  598.370    0.000      378.427 1427.909 1427.909    0.000        0.000 1050.977 1050.977    0.000
 36.00  1663.544  464.158  464.158    0.000      214.829 1349.344 1349.344    0.000        0.000  910.429  910.429    0.000
 37.00  1685.694  527.770  527.770    0.000      312.836 1121.615 1121.615    0.000        0.000  769.080  769.080    0.000
 38.00  1631.989  642.114  642.114    0.000      235.711 1266.139 1266.139    0.000        0.000  718.312  718.312    0.000
 39.00  1758.014  482.479  482.479    0.000      265.495 1220.867 1220.867    0.000        0.000  699.511  699.511    0.000
 40.00  1712.716  481.473  481.473    0.000      254.042 1368.904 1368.904    0.000        0.000  962.407  962.407    0.000
 41.00  1685.748  596.746  596.746    0.000      208.948 1251.857 1251.857    0.000        0.000  849.103  849.103    0.000
 42.00  1617.296  530.734  530.734    0.000      170.859 1240.717 1240.717    0.000        0.000  677.193  677.193    0.000
 43.00  1539.854  551.083  551.083    0.000      341.979 1228.475 1228.475    0.000        0.000  868.408  868.408    0.000
 44.00  1704.880  472.392  472.392    0.000      193.947 1342.433 1342.433    0.000        0.000  789.387  789.387    0.000
 45.00  1552.493  549.722  549.722    0.000      260.049 1100.635 1100.635    0.000        0.000  628.334  628.334    0.000
 46.00  1585.877  499.359  499.359    0.000      263.246 1078.637 1078.637    0.000        0.000  474.820  474.820    0.000
 47.00  1666.963  535.940  535.940    0.000      275.137 1165.912 1165.912    0.000        0.000  414.902  414.902    0.000
 48.00  1729.320  573.291  573.291    0.000      279.333 1150.878 1150.878    0.000        0.000  687.448  687.448    0.000
 49.00  1839.071  484.491  484.491    0.000      339.167 1298.214 1298.214    0.000        0.000  820.956  820.956    0.000
 50.00  1644.354  532.248  532.248    0.000      489.275 1130.206 1130.206    0.000        0.000  595.760  595.760    0.000
 51.00  1803.585  445.372  445.372    0.000      319.753 1249.529 1249.529    0.000        0.000  626.122  626.122    0.000
 52.00  1658.291  566.688  566.688    0.000      284.518 1156.887 1156.887    0.000        0.000  769.885  769.885    0.000
 53.00  1589.706  501.840  501.840    0.000      195.589 1128.644 1128.644    0.000        0.000  360.613  360.613    0.000
 54.00  1671.934  548.582  548.582    0.000      260.571 1331.936 1331.936    0.000        0.000  738.016  738.016    0.000
 55.00  1493.861  569.991  569.991    0.000      229.485 1160.513 1160.513    0.000        0.000  676.892  676.892    0.000
 56.00  1679.307  488.764  488.764    0.000      303.197 1184.123 1184.123    0.000        0.000  757.118  757.118    0.000
 57.00  1720.693  435.635  435.635    0.000      212.580 1212.650 1212.650    0.000        0.000  808.691  808.691    0.000
 58.00  1542.614  516.243  516.243    0.000      193.600 1227.917 1227.917    0.000        0.000  718.513  718.513    0.000
 59.00  1483.073  565.162  565.162    0.000       98.487 1175.692 1175.692    0.000        0.000  424.753  424.753    0.000
 60.00  1512.162  552.485  552.485    0.000      167.359 1176.897 1176.897    0.000        0.000  373.683  373.683    0.000
 61.00  1459.254  648.340  648.340    0.000      140.727 1271.498 1271.498    0.000        0.000  676.490  676.490    0.000
 62.00  1637.345  500.008  500.008    0.000      178.166 1210.824 1210.824    0.000        0.000  796.121  796.121    0.000
 63.00  1621.361  447.564  447.564    0.000      193.686 1202.271 1202.271    0.000        0.000 1110.994 1110.994    0.000
 64.00  1572.033  542.937  542.937    0.000      218.503 1276.548 1276.548    0.000        0.000 1036.198 1036.198    0.000
 65.00  1703.198  432.384  432.384    0.000      296.585 1269.542 1269.542    0.000        0.000 1219.671 1219.671    0.000
 66.00  1625.486  533.280  533.280    0.000      245.353 1293.626 1293.626    0.000        0.000 1370.371 1370.371    0.000
 67.00  1630.548  541.784  541.784    0.000      273.409 1175.030 1175.030    0.000        0.000 1097.523 1056.907   40.616
 68.00  1512.310  498.920  498.920    0.000      124.769 1303.077 1303.077    0.000        0.000  898.059  898.059    0.000
 69.00  1548.584  507.981  507.981    0.000      303.717 1243.694 1243.694    0.000        0.000 1274.663  991.159  283.505
 70.00  1579.170  505.981  505.981    0.000      289.062 1198.825 1198.825    0.000        0.000 1243.298 1172.220   71.077
 71.00  1491.188  503.825  503.825    0.000      178.642 1057.695 1057.695    0.000        0.000 1011.969  940.891   71.077
 72.00  1540.048  482.101  482.101    0.000       53.264 1207.246 1207.246    0.000        0.000 1032.278  900.277  132.000
 73.00  1508.772  464.086  464.086    0.000      193.602 1323.684 1323.684    0.000        0.000 1180.364 1100.138   80.226
 74.00  1603.163  474.137  474.137    0.000      129.182 1227.307 1227.307    0.000        0.000  699.210  699.210    0.000
 75.00  1610.293  422.378  422.378    0.000      180.196 1149.148 1149.148    0.000        0.000  829.401  768.478   60.923
 76.00  1736.436  420.322  420.322    0.000      237.223 1146.032 1146.032    0.000        0.000 1244.102 1244.102    0.000
 77.00  1659.316  508.781  508.781    0.000      218.329 1280.272 1280.272    0.000        0.000 1020.113 1020.113    0.000
 78.00  1530.773  580.312  580.312    0.000      336.620 1185.113 1185.113    0.000        0.000 1024.939 1024.939    0.000
 79.00  1360.947  653.459  653.459    0.000      195.719 1022.858 1022.858    0.000        0.000  729.069  729.069    0.000
 80.00  1526.572  594.950  594.950    0.000      219.585 1253.335 1253.335    0.000        0.000 1033.583  962.506   71.077
 81.00  1372.573  625.530  625.530    0.000      229.787 1098.776 1098.776    0.000        0.000  891.530  871.222   20.308
 82.00  1529.853  545.529  545.529    0.000      319.325 1216.767 1216.767    0.000        0.000 1051.781 1041.627   10.154
 83.00  1426.469  529.345  529.345    0.000      146.303 1152.386 1152.386    0.000        0.000  912.743  912.743    0.000
 84.00  1464.941  521.298  521.298    0.000      203.113 1127.011 1127.011    0.000        0.000  940.290  940.290    0.000
 85.00  1444.953  590.329  590.329    0.000      195.763 1129.950 1129.950    0.000        0.000  869.213  869.213    0.000
 86.00  1487.924  633.187  633.187    0.000      197.752 1127.617 1127.617    0.000        0.000  829.099  829.099    0.000
 87.00  1293.493  623.439  623.439    0.000      161.521 1023.813 1023.813    0.000        0.000  686.241  686.241    0.000
 88.00  1416.931  562.128  562.128    0.000      205.405  968.298  968.298    0.000        0.000  627.930  627.930    0.000
 89.00  1244.198  572.160  572.160    0.000      113.616 1116.979 1116.979    0.000        0.000  587.417  587.417    0.000
 90.00  1419.597  574.731  574.731    0.000      104.583 1128.174 1128.174    0.000        0.000  474.820  413.896   60.923
 91.00  1257.491  635.191  635.191    0.000      129.356 1017.068 1017.068    0.000        0.000  462.152  371.370   90.782
 92.00  1151.115  687.738  687.738    0.000      119.845 1165.877 1165.877    0.000        0.000  476.629  436.014   40.616
 93.00  1201.102  668.017  668.017    0.000      106.050 1057.099 1057.099    0.000        0.000  607.624  435.209  172.415
 94.00  1231.156  617.970  617.970    0.000      180.631 1006.086 1006.086    0.000        0.000  617.475  617.475    0.000
 95.00  1327.684  644.883  644.883    0.000      111.844 1116.194 1116.194    0.000        0.000  363.127  363.127    0.000
 96.00  1346.629  569.378  569.378    0.000      172.762 1041.495 1041.495    0.000        0.000  667.341  485.376  181.966
 97.00  1352.054  573.115  573.115    0.000      225.765 1090.303 1090.303    0.000        0.000  635.271  635.271    0.000
 98.00  1439.616  576.599  576.599    0.000      220.362 1121.684 1121.684    0.000        0.000  857.550  533.028  324.522
 99.00  1304.381  639.272  639.272    0.000      203.546 1071.232 1071.232    0.000        0.000  557.357  557.357    0.000
100.00  1357.591  669.261  669.261    0.000      214.829 1052.258 1052.258    0.000        0.000  960.296  868.911   91.385
101.00  1266.943  661.883  661.883    0.000      155.597 1159.134 1159.134    0.000        0.000  698.004  698.004    0.000
102.00  1236.534  697.928  697.928    0.000      180.588 1123.719 1123.719    0.000        0.000  537.351  537.351    0.000
103.00  1502.202  512.484  512.484    0.000      148.379 1228.437 1228.437    0.000        0.000  860.566  860.566    0.000
104.00  1392.801  592.584  592.584    0.000      157.804 1139.245 1139.245    0.000        0.000  747.466  666.235   81.231
105.00  1467.542  447.911  447.911    0.000      144.488 1181.996 1181.996    0.000        0.000  618.783  618.783    0.000
106.00  1413.481  552.672  552.672    0.000      148.379 1201.101 1201.101    0.000        0.000  617.979  617.979    0.000
107.00  1455.154  495.102  495.102    0.000      218.590 1141.700 1141.700    0.000        0.000  689.459  526.996  162.462
108.00  1510.759  482.737  482.737    0.000      176.827 1239.674 1239.674    0.000        0.000  761.340  669.955   91.385
109.00  1481.736  571.835  571.835    0.000      125.552 1328.702 1328.702    0.000        0.000  974.772  913.849   60.923
110.00  1435.029  614.786  614.786    0.000      233.678 1097.842 1097.842    0.000        0.000  730.275  628.736  101.539
111.00  1385.669  611.022  611.022    0.000      209.122 1039.591 1037.689    1.902        0.000  609.233  335.078  274.155
112.00  1509.557  531.237  531.237    0.000      214.612 1178.719 1152.087   26.632        0.000  791.601  375.694  415.907
113.00  1387.932  570.973  570.973    0.000      178.685 1222.731 1222.731    0.000        0.000  780.240  617.778  162.462
114.00  1339.964  599.954  599.954    0.000      112.236 1060.596 1060.596    0.000        0.000  405.552  232.936  172.616
115.00  1348.431  656.139  656.139    0.000      130.911 1134.621 1134.621    0.000        0.000  466.073  161.457  304.616
116.00  1445.838  619.797  619.797    0.000      115.910 1201.674 1201.674    0.000        0.000  628.535  628.535    0.000
117.00  1438.851  511.621  511.621    0.000      108.431 1242.050 1242.050    0.000        0.000  568.014  568.014    0.000
118.00  1493.632  541.457  541.457    0.000      167.141 1270.983 1270.983    0.000        0.000  659.399  344.830  314.569
119.00  1579.807  527.746  527.746    0.000      163.380 1343.530 1254.122   89.408        0.000  842.772  467.078  375.694
120.00  1556.626  490.970  490.970    0.000      182.230 1233.580 1233.580    0.000        0.000  901.081  901.081    0.000
121.00  1639.997  504.419  504.419    0.000      163.598 1338.078 1338.078    0.000        0.000  862.074  426.262  435.813
122.00  1688.172  532.205  532.205    0.000      233.504 1336.000 1336.000    0.000        0.000  851.217  364.232  486.984
123.00  1728.232  496.542  496.542    0.000      237.787 1172.142 1172.142    0.000        0.000  871.223  505.683  365.540
124.00  1764.585  461.781  461.781    0.000      291.008 1170.938 1170.938    0.000        0.000  944.311  578.771  365.540
125.00  1620.998  513.033  513.033    0.000      300.302 1121.166 1121.166    0.000        0.000  873.033  873.033    0.000
126.00  1630.395  567.005  567.005    0.000      320.923 1132.634 1132.634    0.000        0.000  821.660  821.660    0.000
127.00  1589.391  494.901  494.901    0.000      289.573 1107.902 1107.902    0.000        0.000  659.600  659.600    0.000
128.00  1682.291  464.672  464.672    0.000      360.480 1151.301 1151.301    0.000        0.000  730.476  527.399  203.078
129.00  1632.606  587.590  587.590    0.000      314.520 1192.599 1192.599    0.000        0.000  831.814  831.814    0.000
130.00  1797.874  404.151  404.151    0.000      216.123 1285.500 1285.500    0.000        0.000  902.589  902.589    0.000
131.00  1707.465  490.158  490.158    0.000      123.301 1282.683 1282.683    0.000        0.000  832.114  832.114    0.000
132.00  1648.693  424.546  424.546    0.000      138.824 1206.391 1206.391    0.000        0.000  598.677  598.677    0.000
133.00  1730.244  395.980  395.980    0.000      121.312 1313.610 1313.610    0.000        0.000  709.967  445.966  264.001
134.00  1743.168  403.096  403.096    0.000      226.156 1176.165 1176.165    0.000        0.000  710.370  710.370    0.000
135.00  1632.949  474.591  474.591    0.000      216.210 1224.717 1224.717    0.000        0.000  668.749  486.381  182.368
136.00  1737.398  443.047  443.047    0.000      140.727 1219.910 1219.910    0.000        0.000  749.878  709.565   40.313
137.00  1708.517  516.182  516.182    0.000      280.977 1225.495 1225.495    0.000        0.000  668.950  547.907  121.042
138.00  1792.867  553.643  553.643    0.000      336.144 1361.925 1361.925    0.000        0.000 1073.392 1073.392    0.000
139.00  1668.754  535.136  535.136    0.000      300.519 1168.084 1168.084    0.000        0.000  850.915  850.915    0.000
140.00  1634.200  533.278  533.278    0.000      290.834 1187.788 1187.788    0.000        0.000  961.904  961.904    0.000
141.00  1703.630  502.233  502.233    0.000      275.703 1277.373 1277.373    0.000        0.000 1004.229  963.613   40.616
142.00  1767.204  451.615  451.615    0.000      322.043 1247.024 1247.024    0.000        0.000 1227.212 1136.028   91.183
143.00  1694.420  528.208  528.208    0.000      395.330 1174.566 1159.391   15.175        0.000 1113.006 1041.929   71.077
144.00  1732.448  458.478  458.478    0.000      474.966 1024.630 1024.630    0.000        0.000 1113.308 1083.047   30.261
145.00  1753.011  487.864  487.864    0.000      439.126 1123.893 1123.893    0.000        0.000 1203.184 1182.877   20.308
146.00  1643.431  538.533  538.533    0.000      543.579 1066.227 1066.227    0.000        0.000 1128.991 1128.991    0.000
147.00  1786.817  476.578  476.578    0.000      538.046 1124.368 1124.368    0.000        0.000 1173.225  677.092  496.133
148.00  1752.003  509.620  509.620    0.000      529.916 1081.142 1081.142    0.000        0.000 1029.563  907.717  121.846
149.00  1659.310  594.921  594.921    0.000      434.843 1173.097 1173.097    0.000        0.000 1008.250  866.800  141.450
150.00  1665.556  531.044  531.044    0.000      484.178 1010.881 1010.881    0.000        0.000  787.378  787.378    0.000
151.00  1644.459  621.072  621.072    0.000      582.835 1235.780 1235.780    0.000        0.000  989.451  918.373   71.077
152.00  1821.026  537.317  537.317    0.000      532.678 1240.973 1240.973    0.000        0.000 1163.373 1163.373    0.000
153.00  1685.444  556.394  556.394    0.000      497.018 1231.509 1231.509    0.000        0.000  989.853  989.853    0.000
154.00  1613.417  630.352  630.352    0.000      526.719 1131.542 1131.542    0.000        0.000  840.661  840.661    0.000
155.00  1556.123  655.776  655.776    0.000      423.087 1171.542 1171.542    0.000        0.000 1129.091 1129.091    0.000
156.00  1706.752  580.437  580.437    0.000      378.080 1319.430 1319.430    0.000        0.000 1012.270  648.138  364.132
157.00  1599.975  634.241  634.241    0.000      558.016 1177.763 1177.763    0.000        0.000 1152.615  929.331  223.285
158.00  1650.688  555.726  555.726    0.000      444.140 1183.470 1183.470    0.000        0.000 1059.924 1059.924    0.000
159.00  1646.708  576.918  576.918    0.000      315.563 1416.376 1311.750  104.626        0.000  799.141  596.465  202.675
160.00  1756.013  532.747  532.747    0.000      538.304 1265.142 1265.142    0.000        0.000  658.796  638.488   20.308
161.00  1750.113  490.313  490.313    0.000      413.660 1273.099 1273.099    0.000        0.000  819.247  819.247    0.000
162.00  1647.971  577.273  577.273    0.000      359.923 1309.070 1236.869   72.200        0.000  971.153  760.335  210.819
163.00  1701.064  523.754  523.754    0.000      475.919 1310.498 1310.498    0.000        0.000  981.910  961.603   20.308
164.00  1671.323  528.983  528.983    0.000      494.378 1059.999 1059.999    0.000        0.000 1173.829  718.915  454.914
165.00  1650.052  493.460  493.460    0.000      419.240 1179.927 1179.927    0.000        0.000 1122.456 1122.456    0.000
166.00  1689.700  551.833  551.833    0.000      446.736 1201.540 1201.540    0.000        0.000 1132.208  778.430  353.777
167.00  1597.098  602.848  602.848    0.000      396.802 1301.328 1301.328    0.000        0.000  981.106  556.051  425.055
168.00  1663.090  553.213  553.213    0.000      299.092 1292.984 1234.013   58.971        0.000 1141.759  466.676  675.082
169.00  1650.663  551.137  551.137    0.000      460.786 1131.032 1131.032    0.000        0.000 1028.055  736.207  291.849
170.00  1672.677  544.650  544.650    0.000      301.339 1337.849 1225.613  112.235        0.000 1083.751  596.968  486.783
171.00  1587.931  593.999  593.999    0.000      240.467 1310.321 1171.453  138.868        0.000 1131.605  544.891  586.713
172.00  1528.397  584.047  584.047    0.000      272.979 1287.050 1287.050    0.000        0.000  937.875  556.451  381.424
173.00  1649.104  532.392  532.392    0.000      333.636 1163.182 1087.090   76.092        0.000 1090.585  444.557  646.028
174.00  1692.090  471.456  471.456    0.000      333.290 1247.148 1178.666   68.482        0.000  970.248  414.800  555.447
175.00  1712.073  470.361  470.361    0.000      351.274 1094.022 1094.022    0.000        0.000  930.035  657.891  272.144
176.00  1772.202  449.746  449.746    0.000      332.642 1143.658 1143.658    0.000        0.000  839.957  464.666  375.292
177.00  1774.514  431.884  431.884    0.000      331.775 1151.773 1151.773    0.000        0.000  696.194  243.492  452.702
178.00  1795.505  458.855  458.855    0.000      322.522 1132.752 1132.752    0.000        0.000  758.021  263.497  494.524
179.00  1767.455  419.169  419.169    0.000      348.292 1113.652 1083.215   30.437        0.000  869.816  283.504  586.311
180.00  1636.062  512.641  512.641    0.000      315.088 1168.171 1168.171    0.000        0.000  872.630  385.445  487.185
181.00  1759.632  413.248  413.248    0.000      223.561 1216.324 1216.324    0.000        0.000 1023.026 1023.026    0.000
182.00  1778.445  410.043  410.043    0.000      388.974 1170.495 1170.495    0.000        0.000  881.376  881.376    0.000
183.00  1725.347  467.669  467.669    0.000      350.887 1099.551 1099.551    0.000        0.000 1104.860  759.629  345.232
184.00  1826.346  399.598  399.598    0.000      362.211 1047.026 1047.026    0.000        0.000  781.045  487.185  293.859
185.00  1862.366  421.701  421.701    0.000      368.094 1180.236 1180.236    0.000        0.000 1205.497  770.287  435.209
186.00  1869.331  441.333  441.333    0.000      370.297 1236.301 1236.301    0.000        0.000  952.856  507.291  445.564
187.00  1896.795  352.092  352.092    0.000      425.853 1057.102 1057.102    0.000        0.000 1125.874  973.566  152.308
188.00  1845.100  460.114  460.114    0.000      465.455 1086.370 1086.370    0.000        0.000  951.348  446.168  505.180
189.00  1765.342  390.154  390.154    0.000      393.639 1041.407 1041.407    0.000        0.000 1053.591  941.898  111.693
190.00  1770.990  406.421  406.421    0.000      362.257 1195.372 1195.372    0.000        0.000 1125.070  872.027  253.043
191.00  1839.687  392.655  392.655    0.000      293.903 1155.236 1155.236    0.000        0.000 1184.184  991.260  192.924
192.00  1732.767  431.387  431.387    0.000      361.000 1214.117 1214.117    0.000        0.000 1135.122  708.760  426.362
193.00  1815.712  435.210  435.210    0.000      361.264 1198.954 1198.954    0.000        0.000  840.962  465.872  375.090
194.00  1795.871  424.838  424.838    0.000      201.340 1254.634 1254.634    0.000        0.000  629.239  395.800  233.438
195.00  1746.715  401.542  401.542    0.000      349.502 1144.042 1144.042    0.000        0.000  969.543  675.182  294.362
196.00  1785.673  417.241  417.241    0.000      360.095 1234.662 1234.662    0.000        0.000 1060.729  827.391  233.338
197.00  1767.853  398.978  398.978    0.000      378.471 1160.604 1160.604    0.000        0.000  760.234  334.274  425.960
198.00  1893.790  367.506  367.506    0.000      371.726 1239.671 1239.671    0.000        0.000  729.069  446.168  282.901
199.00  1732.094  478.595  478.595    0.000      354.558 1172.182 1172.182    0.000        0.000  698.506  698.506    0.000
200.00  1783.833  385.821  385.821    0.000      208.558 1247.139 1247.139    0.000        0.000  760.133  415.605  344.528
201.00  1866.956  338.510  338.510    0.000      358.191 1046.162 1046.162    0.000        0.000  726.455  726.455    0.000
202.00  1803.920  407.427  407.427    0.000      281.018 1089.389 1089.389    0.000        0.000  760.335  760.335    0.000
203.00  1950.600  341.007  341.007    0.000      317.282 1211.044 1211.044    0.000        0.000  690.363  690.363    0.000
204.00  1797.163  389.812  389.812    0.000      418.676 1136.990 1136.990    0.000        0.000  961.603  839.756  121.847
205.00  1979.173  279.369  279.369    0.000      288.619 1228.243 1228.243    0.000        0.000  688.952  516.336  172.616
206.00  1689.828  411.895  411.895    0.000      202.245 1165.647 1165.647    0.000        0.000  598.777  324.622  274.155
207.00  1874.469  336.678  336.678    0.000      254.559 1300.075 1300.075    0.000        0.000  739.826  709.364   30.462
208.00  1765.013  434.022  434.022    0.000      375.950 1290.381 1290.381    0.000        0.000 1092.293  462.753  629.540
209.00  1785.772  401.763  401.763    0.000      195.632 1250.087 1250.087    0.000        0.000  720.020  709.867   10.154
210.00  1882.069  410.128  410.128    0.000      204.754 1299.445 1299.445    0.000        0.000  790.091  293.355  496.736
211.00  1813.621  415.744  415.744    0.000      221.310 1323.379 1323.379    0.000        0.000  608.831  507.292  101.539
212.00  1784.724  418.286  418.286    0.000      303.199 1239.371 1239.371    0.000        0.000  608.730  507.191  101.539
213.00  1649.796  492.225  492.225    0.000      299.824 1193.633 1193.633    0.000        0.000  962.407  891.330   71.077
214.00  1707.834  498.655  498.655    0.000      323.950 1230.974 1230.974    0.000        0.000  810.399  810.399    0.000
215.00  1682.614  444.901  444.901    0.000      235.885 1283.992 1283.992    0.000        0.000  892.134  628.133  264.001
216.00  1839.622  420.792  420.792    0.000      370.514 1238.208 1238.208    0.000        0.000  972.159  809.697  162.462
217.00  1818.166  367.815  367.815    0.000      445.915 1022.981 1022.981    0.000        0.000  960.897  808.589  152.308
218.00  1710.688  484.586  484.586    0.000      324.729 1289.565 1185.026  104.539        0.000  930.337  575.554  354.783
219.00  1849.895  423.878  423.878    0.000      299.955 1301.275 1301.275    0.000        0.000 1004.126  689.456  314.670
220.00  1678.664  511.725  511.725    0.000      285.863 1285.571 1241.818   43.753        0.000 1094.402  586.708  507.694
221.00  1560.871  534.785  534.785    0.000      334.587 1065.136 1065.136    0.000        0.000  658.896  394.895  264.001
222.00  1833.782  416.819  416.819    0.000      383.352 1272.579 1272.579    0.000        0.000  871.725  790.494   81.231
223.00  1800.471  430.808  430.808    0.000      379.203 1145.036 1145.036    0.000        0.000  891.631  891.631    0.000
224.00  1924.158  336.838  336.838    0.000      470.255 1185.365 1185.365    0.000        0.000 1082.745  960.898  121.847
225.00  1834.479  473.183  473.183    0.000      343.529 1310.487 1310.487    0.000        0.000 1090.988 1050.372   40.615
226.00  1857.695  357.593  357.593    0.000      404.710 1118.923 1118.923    0.000        0.000  953.661  669.352  284.309
227.00  1794.095  433.860  433.860    0.000      469.737 1156.060 1156.060    0.000        0.000  970.952  970.952    0.000
228.00  1704.898  493.246  493.246    0.000      351.708 1064.751 1064.751    0.000        0.000  902.891  902.891    0.000
229.00  1815.174  466.583  466.583    0.000      324.686 1232.931 1232.931    0.000        0.000 1003.425 1003.425    0.000
230.00  1591.977  618.533  618.533    0.000      233.896 1290.001 1290.001    0.000        0.000  841.968  801.352   40.615
231.00  1718.679  617.577  617.577    0.000      210.245 1484.903 1484.903    0.000        0.000 1103.958 1103.958    0.000
232.00  1644.989  596.539  596.539    0.000      229.054 1377.458 1377.458    0.000        0.000 1195.745 1195.745    0.000
233.00  1778.532  506.280  506.280    0.000      350.844 1299.685 1299.685    0.000        0.000 1074.099  992.869   81.231
234.00  1874.942  387.275  387.275    0.000      227.411 1219.486 1219.486    0.000        0.000  928.527  928.527    0.000
235.00  1773.280  445.092  445.092    0.000      229.054 1288.260 1288.260    0.000        0.000  755.006  755.006    0.000
236.00  1734.035  439.634  439.634    0.000      290.488 1143.476 1143.476    0.000        0.000  800.648  780.341   20.308
237.00  1914.592  401.884  401.884    0.000      271.856 1289.399 1289.399    0.000        0.000  799.945  769.483   30.462
238.00  1847.622  363.090  363.090    0.000      292.737 1123.596 1123.596    0.000        0.000  839.555  839.555    0.000
239.00  1848.303  408.712  408.712    0.000      365.280 1216.107 1216.107    0.000        0.000  881.072  881.072    0.000
240.00  1883.556  402.645  402.645    0.000      343.709 1247.928 1247.928    0.000        0.000  798.537  798.537    0.000
241.00  1874.016  414.153  414.153    0.000      302.591 1239.153 1239.153    0.000        0.000  828.696  828.696    0.000
242.00  1814.613  407.926  407.926    0.000      214.267 1283.126 1283.126    0.000        0.000  615.768  615.768    0.000
243.00  1862.760  371.577  371.577    0.000      224.211 1236.512 1236.512    0.000        0.000  871.221  871.221    0.000
244.00  1894.376  350.918  350.918    0.000      420.276 1197.958 1197.958    0.000        0.000  947.025  614.159  332.866
245.00  1960.692  395.536  395.536    0.000      307.221 1419.397 1383.253   36.144        0.000 1322.819  664.425  658.394
246.00  1709.435  414.319  414.319    0.000      145.266 1360.338 1360.338    0.000        0.000  605.915  293.960  311.955
247.00  1607.434  470.532  470.532    0.000      187.030 1262.336 1262.336    0.000        0.000  544.891  544.891    0.000
248.00  1575.236  550.622  550.622    0.000      188.154 1245.515 1245.515    0.000        0.000  717.004  414.800  302.204
249.00  1719.871  405.638  405.638    0.000      252.398 1340.542 1340.542    0.000        0.000  837.343  363.529  473.814
250.00  1787.032  421.166  421.166    0.000      254.518 1250.228 1250.228    0.000        0.000  909.124  909.124    0.000
251.00  1842.624  433.684  433.684    0.000      391.872 1225.111 1225.111    0.000        0.000  858.254  858.254    0.000
252.00  1842.369  398.237  398.237    0.000      290.400 1340.543 1340.543    0.000        0.000 1009.657  999.504   10.154
253.00  1759.291  406.136  406.136    0.000      243.190 1334.609 1334.609    0.000        0.000  940.490  940.490    0.000
254.00  1698.263  465.815  465.815    0.000      334.023 1304.967 1304.967    0.000        0.000 1043.035  761.541  281.494
255.00  1778.828  457.834  457.834    0.000      385.776 1278.592 1259.569   19.023        0.000 1032.680  760.938  271.742
256.00  1732.945  427.841  427.841    0.000      295.761 1232.761 1232.761    0.000        0.000  808.892  788.986   19.906
257.00  1762.644  385.815  385.815    0.000      169.131 1184.685 1184.685    0.000        0.000  982.211  769.180  213.030
258.00  1788.456  365.482  365.482    0.000      209.938 1229.475 1229.475    0.000        0.000  807.083  807.083    0.000
259.00  1743.206  378.258  378.258    0.000      200.560 1126.667 1081.012   45.655        0.000  557.961  192.421  365.540
260.00  1707.932  356.795  356.795    0.000      313.793 1111.492 1111.492    0.000        0.000  831.110  405.853  425.257
261.00  1748.319  357.459  357.459    0.000      266.970 1150.447 1150.447    0.000        0.000  851.317  476.830  374.487
262.00  1734.776  337.709  337.709    0.000      269.172 1122.820 1122.820    0.000        0.000 1052.786  902.087  150.700
263.00  1773.058  420.778  420.778    0.000      201.080 1293.810 1293.810    0.000        0.000  950.645  799.141  151.504
264.00  1731.681  393.874  393.874    0.000      328.577 1239.549 1220.526   19.023        0.000 1050.977  688.654  362.323
265.00  1758.215  441.938  441.938    0.000      378.079 1202.413 1202.413    0.000        0.000  927.924  827.592  100.332
266.00  1733.651  371.602  371.602    0.000      324.815 1249.668 1228.743   20.925        0.000  976.884  645.827  331.057
267.00  1735.011  452.093  452.093    0.000      245.396 1251.174 1235.955   15.218        0.000  685.437  373.482  311.955
268.00  1697.093  329.444  329.444    0.000      301.555 1263.032 1249.715   13.316        0.000  781.950  561.379  220.570
269.00  1800.683  349.227  349.227    0.000      389.927 1196.572 1196.572    0.000        0.000 1041.024 1041.024    0.000
270.00  1814.893  293.267  293.267    0.000      368.611 1151.876 1151.876    0.000        0.000  817.840  817.840    0.000
271.00  1714.879  398.891  398.891    0.000      343.796 1071.463 1071.463    0.000        0.000  787.177  787.177    0.000
272.00  1762.455  435.426  435.426    0.000      417.380 1190.916 1190.916    0.000        0.000  787.981  787.981    0.000
273.00  1833.542  455.015  455.015    0.000      422.224 1090.050 1090.050    0.000        0.000  909.828  909.828    0.000
274.00  1865.141  268.645  268.645    0.000      391.179 1088.449 1088.449    0.000        0.000  814.020  814.020    0.000
275.00  1793.409  452.606  452.606    0.000      328.055 1264.717 1264.717    0.000        0.000  837.745  837.745    0.000
276.00  1717.682  483.734  483.734    0.000      326.501 1125.718 1125.718    0.000        0.000  593.047  342.417  250.630
277.00  1787.882  376.866  376.866    0.000      247.125 1203.584 1203.584    0.000        0.000  744.048  744.048    0.000
278.00  1830.385  306.177  306.177    0.000      228.102 1168.463 1168.463    0.000        0.000  890.826  566.505  324.321
279.00  1824.017  382.209  382.209    0.000      390.444 1193.250 1193.250    0.000        0.000 1019.208  565.903  453.305
280.00  1846.109  338.362  338.362    0.000      319.499 1092.516 1092.516    0.000        0.000  929.130  929.130    0.000
281.00  1741.761  408.417  408.417    0.000      337.307 1180.847 1180.847    0.000        0.000  975.677  975.677    0.000
282.00  1722.164  368.907  368.907    0.000      286.164 1116.079 1116.079    0.000        0.000  836.941  677.093  159.848
283.00  1653.347  435.938  435.938    0.000      263.249 1195.193 1195.193    0.000        0.000  808.691  495.731  312.961
284.00  1668.604  446.705  446.705    0.000      303.498 1161.828 1161.828    0.000        0.000  818.845  818.845    0.000
285.00  1550.320  489.655  489.655    0.000      224.210 1153.308 1153.308    0.000        0.000  695.591  695.591    0.000
286.00  1605.279  556.108  556.108    0.000      187.982 1287.891 1287.891    0.000        0.000  847.497  847.497    0.000
287.00  1588.575  491.716  491.716    0.000      218.329 1218.375 1218.375    0.000        0.000  776.018  526.192  249.826
288.00  1781.062  310.988  310.988    0.000      214.569 1154.602 1154.602    0.000        0.000  724.243  534.536  189.707
289.00  1612.121  497.978  497.978    0.000      288.975 1295.931 1295.931    0.000        0.000  754.705  754.705    0.000
290.00  1662.578  412.184  412.184    0.000      174.273 1195.144 1195.144    0.000        0.000  653.769  633.864   19.906
291.00  1692.077  456.378  456.378    0.000      238.909 1176.079 1176.079    0.000        0.000  868.106  868.106    0.000
292.00  1697.196  447.287  447.287    0.000      337.827 1179.325 1179.325    0.000        0.000  875.144  875.144    0.000
293.00  1501.748  529.292  529.292    0.000      142.411 1222.781 1222.781    0.000        0.000  795.521  795.521    0.000
294.00  1584.499  457.089  457.089    0.000      123.345 1212.625 1212.625    0.000        0.000  654.171  654.171    0.000
295.00  1534.605  517.862  517.862    0.000      192.089 1274.494 1274.494    0.000        0.000  777.828  777.828    0.000
296.00  1569.738  505.770  505.770    0.000      180.588 1162.298 1162.298    0.000        0.000  827.189  796.728   30.462
297.00  1554.226  499.525  499.525    0.000      115.520 1190.140  968.912  221.229        0.000  981.910  629.138  352.772
298.00  1578.550  495.672  495.672    0.000      131.041 1233.680 1233.680    0.000        0.000  787.579  496.133  291.447
299.00  1578.824  517.859  517.859    0.000      216.079 1292.040 1292.040    0.000        0.000  797.130  706.549   90.581
300.00  1569.931  512.990  512.990    0.000      172.718 1118.458 1118.458    0.000        0.000  588.724  588.724    0.000
301.00  1682.669  543.530  543.530    0.000      332.772 1153.308 1153.308    0.000        0.000  706.951  556.051  150.901
302.00  1680.902  541.913  541.913    0.000      347.168 1170.812 1170.812    0.000        0.000  858.254  858.254    0.000
303.00  1655.854  484.441  484.441    0.000      292.478 1168.829 1168.829    0.000        0.000  687.850  647.234   40.615
304.00  1596.084  505.517  505.517    0.000      218.286 1161.219 1161.219    0.000        0.000  646.229  646.229    0.000
305.00  1635.326  530.951  530.951    0.000      292.305 1259.102 1259.102    0.000        0.000  747.969  747.969    0.000
306.00  1576.561  533.169  533.169    0.000      276.432 1283.962 1283.962    0.000        0.000  779.034  779.034    0.000
307.00  1578.698  528.344  528.344    0.000      273.061 1304.924 1304.924    0.000        0.000  757.319  757.319    0.000
308.00  1657.313  444.828  444.828    0.000      239.767 1099.308 1099.308    0.000        0.000  545.897  545.897    0.000
309.00  1754.828  412.625  412.625    0.000      210.459 1189.964 1189.964    0.000        0.000  667.542  556.252  111.291
310.00  1702.870  512.333  512.333    0.000      302.119 1192.264 1192.264    0.000        0.000  748.974  507.694  241.280
311.00  1702.125  484.546  484.546    0.000      409.724 1116.686 1116.686    0.000        0.000  678.903  599.079   79.824
312.00  1838.654  414.125  414.125    0.000      275.605 1294.941 1094.337  200.604        0.000  868.206  536.948  331.258
313.00  1734.818  384.825  384.825    0.000      236.618 1110.675 1110.675    0.000        0.000  750.583  750.583    0.000
314.00  1783.846  496.581  496.581    0.000      290.184 1331.344 1331.344    0.000        0.000  797.733  598.074  199.660
315.00  1707.450  421.085  421.085    0.000      353.351 1104.146 1104.146    0.000        0.000  706.951  706.951    0.000
316.00  1765.422  563.781  563.781    0.000      315.347 1290.390 1290.390    0.000        0.000  554.241  444.157  110.084
317.00  1786.682  466.375  466.375    0.000      389.192 1312.917 1312.917    0.000        0.000  888.716  657.388  231.328
318.00  1750.619  589.971  589.971    0.000      433.550 1337.651 1337.651    0.000        0.000  870.419  870.419    0.000
319.00  1866.326  419.994  419.994    0.000      383.873 1316.724 1316.724    0.000        0.000  850.513  850.513    0.000
320.00  1803.992  434.493  434.493    0.000      493.082 1275.009 1275.009    0.000        0.000  809.898  809.898    0.000
321.00  1826.369  444.608  444.608    0.000      521.095 1286.286 1286.286    0.000        0.000  927.321  697.200  230.121
322.00  1742.453  553.484  553.484    0.000      367.013 1333.023 1333.023    0.000        0.000  857.048  857.048    0.000
323.00  1855.162  551.841  551.841    0.000      394.156 1358.228 1358.228    0.000        0.000  778.632  778.632    0.000
324.00  1785.643  497.408  497.408    0.000      349.370 1320.270 1320.270    0.000        0.000  827.189  695.591  131.598
325.00  1576.379  652.145  652.145    0.000      322.566 1320.834 1320.834    0.000        0.000  886.504  411.484  475.021
326.00  1816.598  482.661  482.661    0.000      296.237 1333.330 1333.330    0.000        0.000  990.456  990.456    0.000
327.00  1726.592  525.762  525.762    0.000      541.845 1306.308 1306.308    0.000        0.000 1065.252  943.507  121.746
328.00  1851.300  433.655  433.655    0.000      334.285 1265.625 1265.625    0.000        0.000  880.372  880.372    0.000
329.00  1945.941  368.313  368.313    0.000      339.601 1264.372 1264.372    0.000        0.000 1024.335 1024.335    0.000
330.00  1811.869  470.489  470.489    0.000      222.525 1316.688 1284.349   32.339        0.000  680.109  375.694  304.415
331.00  1853.320  494.289  494.289    0.000      309.422 1347.642 1324.814   22.828        0.000  817.036  585.507  231.529
332.00  1719.975  519.800  519.800    0.000      279.203 1317.033 1317.033    0.000        0.000  683.829  683.829    0.000
333.00  1789.644  494.046  494.046    0.000      228.276 1352.312 1352.312    0.000        0.000  644.621  644.621    0.000
334.00  1871.696  415.004  415.004    0.000      224.298 1344.356 1344.356    0.000        0.000  857.249  827.391   29.858
335.00  1805.313  456.150  456.150    0.000      338.088 1279.380 1279.380    0.000        0.000  732.185  732.185    0.000
336.00  1833.906  381.814  381.814    0.000      387.156 1203.064 1203.064    0.000        0.000  815.829  815.829    0.000
337.00  1743.600  511.873  511.873    0.000      277.429 1440.762 1440.762    0.000        0.000  765.864  765.864    0.000
338.00  1688.409  546.639  546.639    0.000      250.538 1378.592 1378.592    0.000        0.000  762.044  762.044    0.000
339.00  1658.596  482.043  482.043    0.000      264.289 1298.441 1298.441    0.000        0.000  781.346  781.346    0.000
340.00  1806.560  422.437  422.437    0.000      291.781 1307.523 1307.523    0.000        0.000  741.535  741.535    0.000
341.00  1837.705  424.086  424.086    0.000      358.798 1386.335 1386.335    0.000        0.000  794.717  794.717    0.000
342.00  1800.132  449.706  449.706    0.000      222.177 1400.859 1400.859    0.000        0.000  627.128  627.128    0.000
343.00  1885.122  414.537  414.537    0.000      226.069 1351.047 1351.047    0.000        0.000  727.259  727.259    0.000
344.00  1710.382  452.407  452.407    0.000      228.145 1246.724 1246.724    0.000        0.000  515.435  515.435    0.000
345.00  1686.061  526.752  526.752    0.000      214.873 1259.966 1259.966    0.000        0.000  523.578  523.578    0.000
346.00  1767.095  478.757  478.757    0.000      248.723 1180.242 1180.242    0.000        0.000  463.459  463.459    0.000
347.00  1850.061  417.568  417.568    0.000      305.444 1282.268 1282.268    0.000        0.000  758.927  758.927    0.000
348.00  1773.538  481.167  481.167    0.000      184.436 1233.890 1233.890    0.000        0.000  492.111  492.111    0.000
349.00  1781.991  468.220  468.220    0.000      180.370 1380.453 1380.453    0.000        0.000  825.983  825.983    0.000
350.00  1845.284  469.308  469.308    0.000      379.592 1236.097 1228.488    7.609        0.000  686.040  415.505  270.536
351.00  1730.423  511.600  511.600    0.000      184.091 1255.846 1255.846    0.000        0.000  383.837  383.837    0.000
352.00  1816.086  481.013  481.013    0.000      216.775 1391.991 1391.991    0.000        0.000  587.115  587.115    0.000
353.00  1818.326  454.520  454.520    0.000      216.343 1370.984 1294.892   76.092        0.000  645.022  240.476  404.546
354.00  1746.687  536.503  536.503    0.000      300.304 1286.855 1286.855    0.000        0.000  682.019  592.444   89.575
355.00  1723.483  505.811  505.811    0.000      230.956 1216.861 1205.447   11.414        0.000  566.606  233.539  333.067
356.00  1810.089  495.308  495.308    0.000      202.679 1418.892 1377.041   41.851        0.000  512.218  202.273  309.945
357.00  1674.168  570.942  570.942    0.000      210.851 1218.547 1169.088   49.460        0.000  463.962  252.440  211.522
358.00  1798.490  559.509  559.509    0.000      225.549 1435.839 1430.132    5.707        0.000  839.956  394.795  445.161
359.00  1816.184  567.460  567.460    0.000      184.523 1356.939 1265.977   90.963        0.000  605.212  251.836  353.375
360.00  1600.130  615.241  615.241    0.000      153.567 1335.491 1327.882    7.609        0.000  523.578  202.273  321.305
361.00  1665.539  582.030  582.030    0.000      225.595 1207.559 1207.559    0.000        0.000  482.258  391.377   90.882
362.00  1681.654  508.133  508.133    0.000      216.818 1289.233 1289.233    0.000        0.000  399.721  329.850   69.871
363.00  1717.871  509.456  509.456    0.000      197.666 1404.313 1404.313    0.000        0.000  633.059  472.809  160.250
364.00  1766.417  536.922  536.922    0.000      223.693 1242.141 1213.737   28.404        0.000  685.437  423.849  261.588
365.00  1857.883  509.672  509.672    0.000      200.174 1527.753 1389.103  138.650        0.000  878.964  212.025  666.939
366.00  1616.586  624.559  624.559    0.000      221.099 1360.996 1194.203  166.793        0.000  771.493  355.386  416.107
367.00  1726.592  495.355  495.355    0.000      136.447 1433.763 1280.372  153.391        0.000  901.081  516.038  385.043
368.00  1666.112  514.388  514.388    0.000      185.733 1400.904 1300.431  100.474        0.000  769.483  475.222  294.262
369.00  1655.806  635.112  635.112    0.000      253.999 1445.698 1403.847   41.850        0.000  840.359  516.843  323.516
370.00  1602.862  582.573  582.573    0.000      291.613 1350.669 1327.842   22.828        0.000  627.731  374.688  253.043
371.00  1717.697  548.499  548.499    0.000      233.894 1342.450 1325.330   17.121        0.000  684.934  384.440  300.494
372.00  1719.899  557.052  557.052    0.000      225.681 1265.022 1251.706   13.316        0.000  738.418  617.175  121.243
373.00  1604.843  593.623  593.623    0.000      281.669 1433.979 1399.738   34.241        0.000  719.819  608.227  111.592
374.00  1556.285  597.857  597.857    0.000      242.456 1438.259 1379.288   58.971        0.000  730.476  405.552  324.924
375.00  1650.252  520.100  520.100    0.000      220.103 1471.332 1471.332    0.000        0.000  780.240  780.240    0.000
376.00  1888.949  495.705  495.705    0.000      327.105 1481.451 1481.451    0.000        0.000  902.086  902.086    0.000
377.00  1720.327  477.545  477.545    0.000      252.183 1572.669 1572.669    0.000        0.000  814.623  814.623    0.000
378.00  1756.904  548.135  548.135    0.000      291.610 1394.152 1394.152    0.000        0.000  807.987  807.987    0.000
379.00  1498.233  733.427  733.427    0.000      293.385 1401.199 1401.199    0.000        0.000  808.490  808.490    0.000
380.00  1672.074  591.520  591.520    0.000      238.954 1413.564 1413.564    0.000        0.000  879.868  809.093   70.775
381.00  1731.355  495.865  495.865    0.000      195.591 1492.089 1492.089    0.000        0.000  585.507  585.507    0.000
382.00  1762.215  502.160  502.160    0.000      193.126 1371.157 1371.157    0.000        0.000  442.749  442.749    0.000
383.00  1645.889  558.298  558.298    0.000      275.529 1437.217 1393.464   43.753        0.000  877.656  505.080  372.576
384.00  1737.065  460.997  460.997    0.000      206.267 1400.510 1400.510    0.000        0.000  847.095  847.095    0.000
385.00  1701.237  423.208  423.208    0.000      150.063 1382.793 1382.793    0.000        0.000  715.899  344.830  371.069
386.00  1647.698  472.810  472.810    0.000       92.995 1304.361 1304.361    0.000        0.000  595.259  353.576  241.683
387.00  1727.197  480.550  480.550    0.000      296.668 1414.478 1414.478    0.000        0.000  757.922  494.323  263.599
388.00  1791.147  494.208  494.208    0.000      250.714 1352.003 1352.003    0.000        0.000  828.396  828.396    0.000
389.00  1598.122  494.745  494.745    0.000      163.338 1414.174 1334.712   79.462        0.000  865.794  523.779  342.015
390.00  1572.261  492.056  492.056    0.000      193.514 1410.799 1399.385   11.414        0.000  726.254  545.897  180.357
391.00  1601.398  538.494  538.494    0.000      230.260 1436.053 1436.053    0.000        0.000  869.514  647.033  222.480
392.00  1580.737  509.638  509.638    0.000      100.388 1473.662 1374.829   98.832        0.000  821.157  466.475  354.681
393.00  1618.568  531.619  531.619    0.000      128.232 1382.709 1382.709    0.000        0.000  699.009  404.949  294.060
394.00  1674.457  461.822  461.822    0.000      133.074 1291.875 1291.875    0.000        0.000  635.070  384.038  251.032
395.00  1521.914  513.396  513.396    0.000      144.010 1366.405 1353.089   13.316        0.000  737.614  524.986  212.628
396.00  1504.292  492.735  492.735    0.000      148.075 1324.551 1288.408   36.144        0.000  552.633  412.891  139.742
397.00  1564.506  537.863  537.863    0.000       94.250 1451.530 1381.145   70.385        0.000  807.686  453.305  354.381
398.00  1547.165  475.744  475.744    0.000      220.622 1332.767 1292.818   39.948        0.000  823.168  552.834  270.335
399.00  1449.646  510.877  510.877    0.000      131.042 1411.502 1411.502    0.000        0.000  830.205  769.282   60.923
400.00  1503.055  460.373  460.373    0.000      115.781 1349.407 1349.407    0.000        0.000  567.310  435.410  131.900
401.00  1592.461  490.486  490.486    0.000      148.292 1377.339 1377.339    0.000        0.000  557.759  557.759    0.000
402.00  1544.283  488.105  488.105    0.000      198.917 1400.046 1400.046    0.000        0.000  801.352  730.275   71.077
403.00  1607.569  459.130  459.130    0.000      102.681 1305.701 1305.701    0.000        0.000  493.921  343.422  150.499
404.00  1681.562  419.001  419.001    0.000      151.706 1387.540 1387.540    0.000        0.000  664.627  514.229  150.398
405.00  1593.674  511.177  511.177    0.000      115.607 1383.132 1377.425    5.707        0.000  607.624  455.316  152.308
406.00  1587.832  486.811  486.811    0.000       46.779 1452.832 1445.223    7.609        0.000  556.855  465.470   91.385
407.00  1568.794  501.149  501.149    0.000       98.400 1269.605 1269.605    0.000        0.000  260.985  221.174   39.811
408.00  1419.353  771.751  771.751    0.000        0.000 1261.652 1261.652    0.000        0.000  220.973  170.605   50.367
409.00  1600.647  572.568  572.568    0.000       60.874 1313.180 1303.669    9.511        0.000  403.642  241.481  162.160
410.00  1439.961  744.683  744.683    0.000       92.953 1337.742 1311.109   26.632        0.000  433.199  292.854  140.345
411.00  1466.275  669.619  669.619    0.000       69.348 1294.462 1288.755    5.707        0.000  403.742  272.948  130.794
412.00  1415.031  703.922  703.922    0.000       95.980 1286.813 1254.474   32.339        0.000  435.008  283.102  151.906
413.00  1344.874  746.827  746.827    0.000       85.085 1422.744 1401.819   20.925        0.000  464.867  282.097  182.770
414.00  1404.018  695.898  695.898    0.000       66.494 1349.457 1349.457    0.000        0.000  312.257  201.067  111.190
415.00  1417.234  668.436  668.436    0.000       53.264 1417.206 1377.257   39.948        0.000  433.902  231.126  202.776
416.00  1364.035  745.362  745.362    0.000       35.970 1372.503 1361.089   11.414        0.000  413.293  333.268   80.025
417.00  1333.784  764.738  764.738    0.000       54.821 1277.690 1277.690    0.000        0.000  617.174  536.145   81.029
418.00  1468.533  680.960  680.960    0.000      136.662 1418.416 1418.416    0.000        0.000  656.383  544.891  111.491
419.00  1420.387  683.158  683.158    0.000       60.614 1398.444 1312.841   85.603        0.000  507.091  334.475  172.616
420.00  1369.084  732.537  732.537    0.000       85.258 1345.913 1336.402    9.511        0.000  435.008  384.239   50.769
421.00  1362.377  735.300  735.300    0.000       99.525 1410.895 1397.579   13.316        0.000  557.357  415.404  141.953
422.00  1395.448  701.032  701.032    0.000      190.056 1368.913 1367.011    1.902        0.000  597.771  526.694   71.077
423.00  1439.544  662.910  662.910    0.000      102.724 1394.505 1371.678   22.828        0.000  517.043  395.398  121.645
424.00  1424.284  700.327  700.327    0.000       52.961 1401.813 1401.813    0.000        0.000  505.683  465.067   40.616
425.00  1478.843  713.340  713.340    0.000      136.014 1398.791 1366.452   32.339        0.000  576.559  303.008  273.552
426.00  1386.562  785.753  785.753    0.000       96.585 1266.922 1266.922    0.000        0.000  495.529  272.546  222.983
427.00  1499.345  702.192  702.192    0.000       70.385 1475.230 1412.584   62.645        0.000  555.850  242.085  313.765
428.00  1336.759  799.659  799.659    0.000       64.417 1270.342 1230.524   39.818        0.000  527.498  264.001  263.497
429.00  1308.490  817.742  817.742    0.000       89.408 1352.445 1284.006   68.439        0.000  383.535  181.362  202.173
430.00  1384.193  802.984  802.984    0.000       97.017 1248.296 1240.687    7.609        0.000  383.234  251.434  131.799
431.00  1399.807  732.105  732.105    0.000      110.333 1339.563 1295.811   43.753        0.000  486.180  273.351  212.829
432.00  1559.550  644.803  644.803    0.000       74.190 1396.489 1347.160   49.329        0.000  607.423  405.954  201.469
433.00  1450.156  746.334  746.334    0.000      136.705 1419.321 1314.869  104.453        0.000  608.227  496.535  111.693
434.00  1419.093  796.353  796.353    0.000       37.959 1460.141 1458.239    1.902        0.000  586.913  405.552  181.361
435.00  1480.853  624.837  624.837    0.000       87.333 1463.462 1431.123   32.339        0.000  443.151  271.340  171.811
436.00  1455.791  683.033  683.033    0.000       64.678 1319.410 1319.410    0.000        0.000  477.232  314.770  162.462
437.00  1423.174  755.757  755.757    0.000      102.551 1332.294 1332.294    0.000        0.000  464.363  393.387   70.976
438.00  1347.198  664.285  664.285    0.000       55.167 1365.234 1365.234    0.000        0.000  364.836  192.321  172.515
439.00  1460.193  696.522  696.522    0.000      157.847 1318.501 1318.501    0.000        0.000  515.032  363.730  151.302
440.00  1392.776  677.451  677.451    0.000      227.584 1255.201 1255.201    0.000        0.000  343.422  252.037   91.385
441.00  1383.937  709.873  709.873    0.000       58.928 1296.364 1296.364    0.000        0.000  444.157  333.470  110.687
442.00  1308.069  773.749  773.749    0.000      136.620 1263.639 1263.639    0.000        0.000  455.215  333.470  121.746
443.00  1389.367  722.930  722.930    0.000      211.112 1288.022 1288.022    0.000        0.000  566.205  444.358  121.847
444.00  1439.378  690.124  690.124    0.000      117.683 1220.881 1158.235   62.645        0.000  416.108  213.030  203.078
445.00  1239.830  772.284  772.284    0.000      184.392 1205.877 1205.877    0.000        0.000  515.435  424.150   91.284
446.00  1485.665  661.209  661.209    0.000       72.157 1348.031 1348.031    0.000        0.000  382.832  321.908   60.923
447.00  1246.528  775.167  775.167    0.000      159.489 1270.417 1270.417    0.000        0.000  471.904  350.258  121.646
448.00  1408.199  690.415  690.415    0.000      129.269 1320.012 1320.012    0.000        0.000  463.761  331.861  131.900
449.00  1336.253  742.609  742.609    0.000      119.845 1198.910 1198.910    0.000        0.000  608.026  557.257   50.769
450.00  1424.919  709.023  709.023    0.000      125.552 1220.018 1220.018    0.000        0.000  385.847  314.770   71.077
451.00  1348.211  664.027  664.027    0.000       87.506 1269.218 1269.218    0.000        0.000  395.800  294.463  101.337
452.00  1496.333  645.301  645.301    0.000       62.776 1298.917 1238.087   60.830        0.000  414.800  272.948  141.852
453.00  1327.999  687.552  687.552    0.000      112.236 1208.900 1195.584   13.316        0.000  371.270   89.575  281.695
454.00  1316.060  680.896  680.896    0.000      127.193 1178.030 1178.030    0.000        0.000  341.814  301.802   40.012
455.00  1307.166  744.202  744.202    0.000      111.802 1326.619 1326.619    0.000        0.000  482.963  402.536   80.427
456.00  1346.211  736.576  736.576    0.000      130.998 1261.337 1261.337    0.000        0.000  462.856  321.305  141.551
457.00  1183.444  875.900  875.900    0.000       93.082 1283.519 1283.519    0.000        0.000  432.193  371.270   60.923
458.00  1369.853  713.271  713.271    0.000      131.215 1193.765 1123.424   70.342        0.000  565.702  332.263  233.438
459.00  1395.878  760.632  760.632    0.000      124.986 1310.367 1245.689   64.678        0.000  525.287  271.641  253.646
460.00  1529.473  699.174  699.174    0.000      222.309 1140.112 1138.210    1.902        0.000  516.642  303.410  213.232
461.00  1411.104  762.372  762.372    0.000      119.584 1276.302 1245.865   30.437        0.000  323.315  151.102  172.213
462.00  1226.794  891.604  891.604    0.000       98.789 1205.482 1205.482    0.000        0.000  372.678  260.985  111.693
463.00  1381.985  775.024  775.024    0.000       13.316 1335.060 1331.255    3.805        0.000  374.286  252.440  121.847
464.00  1447.211  713.146  713.146    0.000       26.632 1345.998 1323.170   22.828        0.000  455.316  313.363  141.953
465.00  1352.463  885.248  885.248    0.000      119.672 1373.237 1373.237    0.000        0.000  332.665  302.204   30.462
466.00  1585.924  726.216  726.216    0.000       76.092 1311.628 1311.628    0.000        0.000  424.251  403.943   20.308
467.00  1405.915  740.436  740.436    0.000       73.800 1233.373 1233.373    0.000        0.000  290.240  259.779   30.462
468.00  1527.115  732.961  732.961    0.000      142.585 1344.138 1344.138    0.000        0.000  517.647  385.646  132.000
469.00  1395.597  804.058  804.058    0.000      161.304 1217.030 1217.030    0.000        0.000  513.827  422.442   91.385
470.00  1430.883  747.916  747.916    0.000      163.554 1270.762 1270.762    0.000        0.000  605.413  250.027  355.386
471.00  1338.446  794.005  794.005    0.000      100.735 1362.118 1324.073   38.046        0.000  495.328  150.097  345.232
472.00  1389.343  777.058  777.058    0.000      165.282 1258.791 1258.791    0.000        0.000  360.513  360.513    0.000
473.00  1460.197  718.258  718.258    0.000      132.987 1409.897 1409.897    0.000        0.000  685.437  421.637  263.800
474.00  1574.700  648.936  648.936    0.000      161.347 1286.459 1286.459    0.000        0.000  472.808  361.518  111.290
475.00  1425.065  725.673  725.673    0.000      174.490 1322.299 1322.299    0.000        0.000  464.364  373.080   91.284
476.00  1514.325  650.990  650.990    0.000      155.382 1254.165 1254.165    0.000        0.000  442.146  332.263  109.883
477.00  1476.120  616.174  616.174    0.000      125.465 1229.304 1229.304    0.000        0.000  322.612  281.996   40.616
478.00  1402.911  679.653  679.653    0.000      171.163 1312.096 1312.096    0.000        0.000  495.932  243.291  252.641
479.00  1494.535  653.396  653.396    0.000       39.861 1221.400 1221.400    0.000        0.000  394.594  202.273  192.321
480.00  1544.116  553.927  553.927    0.000       45.568 1189.107 1095.895   93.213        0.000  445.162  131.598  313.563
481.00  1415.560  662.204  662.204    0.000       51.362 1276.170 1266.658    9.511        0.000  312.559  140.546  172.013
482.00  1362.865  680.493  680.493    0.000       94.768 1182.742 1182.742    0.000        0.000  444.458  272.144  172.314
483.00  1501.041  562.892  562.892    0.000      174.968 1235.104 1235.104    0.000        0.000  577.363  333.872  243.492
484.00  1468.984  654.310  654.310    0.000      214.742 1338.688 1338.688    0.000        0.000  767.170  574.548  192.621
485.00  1382.553  672.379  672.379    0.000      230.178 1249.803 1249.803    0.000        0.000  718.111  677.495   40.616
486.00  1276.892  729.107  729.107    0.000      174.058 1326.189 1326.189    0.000        0.000  910.632  859.862   50.769
487.00  1486.862  729.844  729.844    0.000      271.768 1271.329 1271.329    0.000        0.000  902.891  841.968   60.923
488.00  1414.720  759.895  759.895    0.000      269.215 1347.297 1347.297    0.000        0.000  830.809  759.732   71.077
489.00  1398.544  749.758  749.758    0.000      351.577 1250.923 1250.923    0.000        0.000  830.507  729.069  101.438
490.00  1444.828  753.267  753.267    0.000      239.255 1279.292 1273.585    5.707        0.000  628.133  475.825  152.308
491.00  1527.797  728.904  728.904    0.000      175.011 1328.306 1328.306    0.000        0.000  780.341  780.341    0.000
492.00  1520.812  590.971  590.971    0.000      265.626 1328.095 1328.095    0.000        0.000  849.306  839.152   10.154
493.00  1562.811  693.498  693.498    0.000      287.203 1432.369 1398.128   34.241        0.000  991.260  838.952  152.308
494.00  1578.481  650.039  650.039    0.000      205.144 1448.150 1448.150    0.000        0.000  889.821  778.431  111.390
495.00  1453.626  707.900  707.900    0.000      183.784 1295.799 1295.799    0.000        0.000  727.661  555.246  172.414
496.00  1452.410  663.738  663.738    0.000      225.593 1262.855 1259.050    3.805        0.000  748.371  575.755  172.616
497.00  1466.985  702.613  702.613    0.000      178.512 1260.645 1260.645    0.000        0.000  746.763  595.460  151.303
498.00  1515.805  662.570  662.570    0.000      138.477 1252.218 1252.218    0.000        0.000  693.983  573.342  120.640
499.00  1528.231  553.045  553.045    0.000      115.954 1289.657 1289.657    0.000        0.000  766.065  675.887   90.179
500.00  1425.659  670.118  670.118    0.000      305.793 1193.684 1193.684    0.000        0.000  736.408  535.140  201.268
501.00  1599.214  518.433  518.433    0.000      117.247 1332.334 1332.334    0.000        0.000  876.350  675.082  201.268
502.00  1567.898  591.573  591.573    0.000      282.617 1393.247 1393.247    0.000        0.000 1034.288  790.796  243.492
503.00  1493.384  581.324  581.324    0.000      254.777 1378.461 1378.461    0.000        0.000  823.168  343.623  479.545
504.00  1501.828  653.033  653.033    0.000      284.650 1420.613 1420.613    0.000        0.000  963.915  834.327  129.588
505.00  1485.412  655.884  655.884    0.000      239.082 1308.858 1308.858    0.000        0.000  702.729  592.243  110.486
506.00  1511.153  568.514  568.514    0.000      197.361 1303.706 1303.706    0.000        0.000  764.457  663.923  100.533
507.00  1475.396  618.152  618.152    0.000      230.004 1263.160 1263.160    0.000        0.000  756.514  502.868  253.646
508.00  1510.902  563.611  563.611    0.000      272.889 1277.938 1277.938    0.000        0.000  947.025  683.628  263.398
509.00  1473.317  584.590  584.590    0.000      229.787 1278.671 1278.671    0.000        0.000  980.603  848.804  131.799
510.00  1479.595  564.326  564.326    0.000      244.832 1161.253 1161.253    0.000        0.000  838.549  727.058  111.491
511.00  1470.552  617.687  617.687    0.000      243.016 1256.238 1256.238    0.000        0.000  653.367  302.204  351.163
512.00  1455.696  634.077  634.077    0.000      115.476 1297.309 1278.286   19.023        0.000  582.491  372.477  210.014
513.00  1486.024  608.727  608.727    0.000      138.389 1305.781 1305.781    0.000        0.000  511.213  271.943  239.270
514.00  1490.562  551.633  551.633    0.000      102.637 1325.242 1325.242    0.000        0.000  629.440  399.922  229.518
515.00  1451.755  593.161  593.161    0.000      140.770 1288.489 1288.489    0.000        0.000  739.725  540.669  199.056
516.00  1484.667  632.781  632.781    0.000      167.315 1252.478 1252.478    0.000        0.000  595.661  483.968  111.693
517.00  1428.180  568.512  568.512    0.000      187.851 1261.170 1261.170    0.000        0.000  704.338  401.330  303.008
518.00  1445.333  650.165  650.165    0.000      159.793 1274.094 1256.973   17.121        0.000  501.260  380.017  121.243
519.00  1322.525  624.081  624.081    0.000       55.167 1116.596 1116.596    0.000        0.000  372.074  241.682  130.392
520.00  1418.236  633.551  633.551    0.000       95.115 1298.302 1290.693    7.609        0.000  512.218  250.429  261.789
521.00  1498.951  623.385  623.385    0.000      133.161 1398.401 1398.401    0.000        0.000  848.703  595.661  253.042
522.00  1345.238  720.513  720.513    0.000      129.313 1362.817 1362.817    0.000        0.000  757.017  604.809  152.207
523.00  1356.794  664.705  664.705    0.000       62.689 1393.420 1393.420    0.000        0.000  606.820  454.512  152.308
524.00  1369.630  625.231  625.231    0.000      136.748 1268.435 1268.435    0.000        0.000  674.479  423.045  251.434
525.00  1381.913  654.012  654.012    0.000      110.333 1319.837 1319.837    0.000        0.000  530.716  309.744  220.973
526.00  1416.617  701.279  701.279    0.000      104.367 1401.117 1401.117    0.000        0.000  531.521  291.044  240.476
527.00  1426.528  668.842  668.842    0.000      159.663 1402.583 1398.779    3.805        0.000  573.141  431.791  141.350
528.00  1465.278  683.997  683.997    0.000      110.116 1374.486 1346.082   28.404        0.000  651.960  511.414  140.546
529.00  1351.268  761.930  761.930    0.000       51.362 1262.985 1232.591   30.393        0.000  422.040  291.044  130.995
530.00  1295.352  680.495  680.495    0.000       11.327 1320.831 1309.417   11.414        0.000  341.010  191.315  149.694
531.00  1315.283  732.818  732.818    0.000       15.131 1238.038 1207.601   30.437        0.000  380.419  160.451  219.967
532.00  1286.871  802.266  802.266    0.000       43.753 1285.946 1285.946    0.000        0.000  441.543  271.139  170.404
533.00  1348.021  763.796  763.796    0.000       32.078 1213.706 1198.487   15.218        0.000  370.265  199.861  170.404
534.00  1313.510  746.836  746.836    0.000      106.050 1281.627 1281.627    0.000        0.000  500.858  309.945  190.913
535.00  1253.452  705.276  705.276    0.000       84.821 1230.959 1230.959    0.000        0.000  583.496  493.720   89.776
536.00  1357.658  655.023  655.023    0.000      130.911 1226.978 1226.978    0.000        0.000  500.657  500.657    0.000
537.00  1356.993  676.427  676.427    0.000      182.316 1356.766 1356.766    0.000        0.000  634.467  532.928  101.539
538.00  1456.700  676.075  676.075    0.000      151.836 1482.708 1416.128   66.580        0.000  712.883  469.793  243.090
539.00  1397.492  718.840  718.840    0.000      146.346 1243.451 1243.451    0.000        0.000  511.414  451.697   59.717
540.00  1457.160  692.995  692.995    0.000      204.929 1332.256 1332.256    0.000        0.000  582.491  531.722   50.769
541.00  1416.354  707.360  707.360    0.000       98.876 1317.679 1317.679    0.000        0.000  441.643  401.028   40.615
542.00  1426.170  712.933  712.933    0.000      149.760 1299.829 1299.829    0.000        0.000  552.029  390.573  161.457
543.00  1380.198  830.145  830.145    0.000      100.822 1455.513 1455.513    0.000        0.000  724.746  663.822   60.923
544.00  1388.311  771.208  771.208    0.000      220.580 1375.746 1375.746    0.000        0.000  716.100  634.869   81.231
545.00  1442.067  720.378  720.378    0.000      194.034 1321.229 1319.327    1.902        0.000  514.229  504.075   10.154
546.00  1441.634  809.938  809.938    0.000      100.822 1345.831 1345.831    0.000        0.000  494.926  403.541   91.385
547.00  1575.293  703.250  703.250    0.000      163.294 1327.886 1327.886    0.000        0.000  662.114  581.486   80.628
548.00  1393.333  728.376  728.376    0.000      148.249 1213.012 1213.012    0.000        0.000  566.305  485.175   81.130
549.00  1409.632  728.348  728.348    0.000      226.069 1367.448 1367.448    0.000        0.000  766.165  715.497   50.669
550.00  1465.877  756.742  756.742    0.000      239.689 1229.869 1229.869    0.000        0.000  829.401  809.093   20.308
551.00  1529.264  725.003  725.003    0.000      256.680 1352.477 1352.477    0.000        0.000  722.333  651.960   70.373
552.00  1591.837  650.287  650.287    0.000      146.477 1293.245 1293.245    0.000        0.000  583.898  563.591   20.308
553.00  1570.933  616.764  616.764    0.000      195.720 1261.471 1261.471    0.000        0.000  703.935  543.082  160.854
554.00  1510.116  632.029  632.029    0.000      220.536 1212.614 1212.614    0.000        0.000  745.254  593.047  152.207
555.00  1692.715  611.020  611.020    0.000       97.017 1217.026 1217.026    0.000        0.000  483.164  432.395   50.769
556.00  1639.586  676.861  676.861    0.000      220.580 1253.039 1253.039    0.000        0.000  675.685  624.916   50.769
557.00  1597.452  634.206  634.206    0.000      140.424 1280.964 1280.964    0.000        0.000  646.631  524.986  121.645
558.00  1561.722  623.044  623.044    0.000       72.287 1307.557 1275.218   32.339        0.000  363.328  271.943   91.385
559.00  1560.141  556.285  556.285    0.000      134.976 1184.383 1184.383    0.000        0.000  232.333  232.333    0.000
560.00  1587.056  741.639  741.639    0.000      232.507 1139.379 1139.379    0.000        0.000  676.590  615.667   60.923
561.00  1423.987  857.742  857.742    0.000       51.362 1228.526 1228.526    0.000        0.000  263.800  263.800    0.000
562.00  1513.393  702.646  702.646    0.000      157.891 1237.744 1226.330   11.414        0.000  414.500  414.500    0.000
563.00  1601.555  674.935  674.935    0.000       64.678 1287.926 1287.926    0.000        0.000  374.688  344.227   30.462
564.00  1383.526  786.035  786.035    0.000      182.621 1244.568 1236.959    7.609        0.000  515.033  443.956   71.077
565.00  1416.557  766.807  766.807    0.000      123.649 1288.454 1288.454    0.000        0.000  281.896  221.576   60.320
566.00  1438.863  739.746  739.746    0.000      191.567 1109.338 1109.338    0.000        0.000  341.814  171.410  170.404
567.00  1412.144  713.372  713.372    0.000      113.877 1220.102 1220.102    0.000        0.000  474.216  464.063   10.154
568.00  1431.213  793.143  793.143    0.000      145.521 1177.470 1166.057   11.414        0.000  353.174  151.303  201.871
569.00  1380.594  725.518  725.518    0.000      110.290 1091.612 1091.612    0.000        0.000  392.784  392.784    0.000
570.00  1480.623  608.949  608.949    0.000      123.649 1204.145 1204.145    0.000        0.000  545.495  424.050  121.444
571.00  1486.450  687.651  687.651    0.000      237.137 1127.106 1127.106    0.000        0.000  495.932  435.008   60.923
572.00  1566.560  658.620  658.620    0.000      248.898 1242.227 1242.227    0.000        0.000  678.500  678.500    0.000
573.00  1307.745  775.066  775.066    0.000      195.763 1212.626 1212.626    0.000        0.000  555.850  404.346  151.504
574.00  1611.160  655.479  655.479    0.000      228.145 1091.863 1091.863    0.000        0.000  575.755  484.571   91.183
575.00  1494.308  747.057  747.057    0.000      178.599 1110.760 1110.760    0.000        0.000  617.376  485.376  132.000
576.00  1343.512  787.143  787.143    0.000      169.304 1147.113 1147.113    0.000        0.000  605.815  605.815    0.000
577.00  1517.480  644.302  644.302    0.000      192.089 1260.176 1260.176    0.000        0.000  735.503  735.503    0.000
578.00  1480.408  640.559  640.559    0.000      123.649 1102.463 1102.463    0.000        0.000  466.374  466.374    0.000
579.00  1537.776  638.353  638.353    0.000      174.359 1202.281 1202.281    0.000        0.000  646.430  646.430    0.000
580.00  1495.510  697.029  697.029    0.000      256.723 1260.215 1260.215    0.000        0.000  736.207  705.745   30.462
581.00  1619.336  692.445  692.445    0.000      400.606 1170.295 1170.295    0.000        0.000  750.181  709.565   40.616
582.00  1551.973  709.519  709.519    0.000      419.672 1121.825 1121.825    0.000        0.000  669.955  669.955    0.000
583.00  1612.562  689.345  689.345    0.000      457.196 1282.093 1282.093    0.000        0.000  913.245  852.523   60.722
584.00  1582.825  668.541  668.541    0.000      258.582 1326.230 1326.230    0.000        0.000  700.114  669.753   30.361
585.00  1599.839  726.890  726.890    0.000      518.936 1185.073 1185.073    0.000        0.000  941.697  708.158  233.539
586.00  1428.802  805.998  805.998    0.000      365.024 1298.786 1298.786    0.000        0.000  940.490  849.105   91.385
587.00  1513.202  718.690  718.690    0.000      285.128 1428.186 1428.186    0.000        0.000  771.292  669.955  101.337
588.00  1382.581  808.845  808.845    0.000      301.639 1259.057 1259.057    0.000        0.000  840.258  698.406  141.852
589.00  1622.214  710.543  710.543    0.000      302.465 1343.274 1331.860   11.414        0.000  901.685  678.299  223.385
590.00  1428.106  716.810  716.810    0.000      368.220 1207.252 1207.252    0.000        0.000  811.103  740.026   71.077
591.00  1597.031  613.042  613.042    0.000      560.862 1345.902 1345.902    0.000        0.000 1202.782 1202.782    0.000
592.00  1605.001  584.474  584.474    0.000      375.656 1429.260 1429.260    0.000        0.000 1224.093 1224.093    0.000
593.00  1495.105  718.641  718.641    0.000      412.236 1362.199 1362.199    0.000        0.000 1071.888 1000.811   71.077
594.00  1615.580  619.939  619.939    0.000      445.567 1298.165 1298.165    0.000        0.000 1193.332 1041.024  152.308
595.00  1419.816  750.369  750.369    0.000      371.981 1293.676 1293.676    0.000        0.000  862.979  862.979    0.000
596.00  1447.626  721.613  721.613    0.000      427.973 1290.303 1290.303    0.000        0.000 1101.947 1101.947    0.000
597.00  1416.688  719.392  719.392    0.000      418.203 1069.339 1069.339    0.000        0.000  811.104  811.104    0.000
598.00  1531.411  709.773  709.773    0.000      250.237 1353.861 1353.861    0.000        0.000  820.453  820.453    0.000
599.00  1403.765  828.260  828.260    0.000      357.285 1369.896 1369.896    0.000        0.000  790.193  790.193    0.000
600.00  1452.868  827.225  827.225    0.000      385.170 1367.342 1367.342    0.000        0.000 1031.372 1031.372    0.000
601.00  1440.600  787.627  787.627    0.000      263.554 1462.375 1462.375    0.000        0.000 1031.674 1031.674    0.000
602.00  1524.108  746.933  746.933    0.000      233.896 1318.331 1318.331    0.000        0.000  659.399  639.091   20.308
603.00  1515.494  724.793  724.793    0.000      350.887 1297.352 1297.352    0.000        0.000  841.767  841.767    0.000
604.00  1619.574  647.426  647.426    0.000      347.861 1443.611 1443.611    0.000        0.000  831.311  739.926   91.385
605.00  1466.432  780.938  780.938    0.000      201.296 1531.416 1531.416    0.000        0.000  981.005  920.183   60.823
606.00  1586.013  732.290  732.290    0.000      334.241 1381.354 1381.354    0.000        0.000 1141.858 1141.858    0.000
607.00  1569.846  694.657  694.657    0.000      341.848 1323.934 1323.934    0.000        0.000  820.956  820.956    0.000
608.00  1570.506  744.415  744.415    0.000      235.711 1356.627 1356.627    0.000        0.000  832.316  832.316    0.000
609.00  1743.865  644.179  644.179    0.000      241.592 1390.616 1390.616    0.000        0.000  840.862  840.862    0.000
610.00  1646.806  728.442  728.442    0.000      293.815 1428.577 1428.577    0.000        0.000  809.998  759.228   50.769
611.00  1665.819  626.341  626.341    0.000      394.682 1285.344 1285.344    0.000        0.000  923.500  923.500    0.000
612.00  1548.772  741.561  741.561    0.000      459.490 1396.233 1396.233    0.000        0.000 1103.253 1022.021   81.231
613.00  1540.159  706.619  706.619    0.000      345.957 1505.232 1505.232    0.000        0.000  913.045  913.045    0.000
614.00  1696.051  704.644  704.644    0.000      425.551 1455.208 1455.208    0.000        0.000  913.144  913.144    0.000
615.00  1558.469  719.652  719.652    0.000      435.496 1351.794 1351.794    0.000        0.000  920.384  737.614  182.770
616.00  1771.867  593.595  593.595    0.000      425.247 1396.967 1396.967    0.000        0.000 1233.747 1223.593   10.154
617.00  1815.260  573.799  573.799    0.000      382.231 1395.156 1395.156    0.000        0.000 1022.526  971.757   50.769
618.00  1751.239  594.281  594.281    0.000      328.923 1273.971 1273.971    0.000        0.000  953.258  953.258    0.000
619.00  1689.109  475.729  475.729    0.000      290.965 1271.251 1271.251    0.000        0.000  729.772  729.772    0.000
620.00  1714.151  613.045  613.045    0.000      292.954 1176.917 1176.917    0.000        0.000  768.679  768.679    0.000
621.00  1728.241  563.396  563.396    0.000      343.883 1245.875 1245.875    0.000        0.000  780.642  526.795  253.847
622.00  1581.603  693.665  693.665    0.000      252.832 1200.173 1200.173    0.000        0.000  436.014  436.014    0.000
623.00  1669.547  666.629  666.629    0.000      301.124 1286.723 1286.723    0.000        0.000  810.902  739.926   70.976
624.00  1616.620  719.403  719.403    0.000      387.156 1137.785 1137.785    0.000        0.000  831.412  831.412    0.000
625.00  1620.106  685.135  685.135    0.000      358.535 1177.389 1177.389    0.000        0.000  922.293  922.293    0.000
626.00  1512.529  797.781  797.781    0.000      418.975 1252.702 1252.702    0.000        0.000  831.210  831.210    0.000
627.00  1562.331  760.763  760.763    0.000      303.324 1251.878 1251.878    0.000        0.000  840.760  840.760    0.000
628.00  1682.479  718.928  718.928    0.000      371.375 1364.891 1364.891    0.000        0.000  820.654  820.654    0.000
629.00  1545.526  793.917  793.917    0.000      301.946 1313.829 1313.829    0.000        0.000  861.169  861.169    0.000
630.00  1396.022  909.489  909.489    0.000      298.400 1352.134 1352.134    0.000        0.000  800.548  800.548    0.000
631.00  1476.980  875.499  875.499    0.000      446.432 1173.500 1173.500    0.000        0.000  750.985  750.985    0.000
632.00  1497.204  826.860  826.860    0.000      304.706 1269.520 1269.520    0.000        0.000  831.512  831.512    0.000
633.00  1447.540  774.968  774.968    0.000      325.075 1273.625 1273.625    0.000        0.000 1105.164  912.341  192.823
634.00  1506.255  722.145  722.145    0.000      354.686 1294.512 1294.512    0.000        0.000 1131.002 1131.002    0.000
635.00  1503.564  819.664  819.664    0.000      378.297 1493.291 1493.291    0.000        0.000 1121.250 1121.250    0.000
636.00  1632.022  833.038  833.038    0.000      382.786 1279.546 1279.546    0.000        0.000 1051.580 1051.580    0.000
637.00  1578.009  807.583  807.583    0.000      443.270 1271.419 1271.419    0.000        0.000 1166.088 1166.088    0.000
638.00  1566.153  888.444  888.444    0.000      409.897 1398.607 1398.607    0.000        0.000 1194.035 1194.035    0.000
639.00  1509.834  867.676  867.676    0.000      450.324 1258.668 1258.668    0.000        0.000 1022.727 1022.727    0.000
640.00  1442.995  860.731  860.731    0.000      387.754 1347.640 1347.640    0.000        0.000  931.543  931.543    0.000
641.00  1550.991  867.116  867.116    0.000      496.066 1301.379 1301.379    0.000        0.000 1023.531  962.608   60.923
642.00  1697.980  788.205  788.205    0.000      587.633 1240.504 1240.504    0.000        0.000  770.690  760.536   10.154
643.00  1448.763  848.198  848.198    0.000      464.375 1197.103 1197.103    0.000        0.000  943.305  943.305    0.000
644.00  1543.423  833.186  833.186    0.000      484.044 1263.207 1263.207    0.000        0.000  981.810  981.810    0.000
645.00  1521.623  808.202  808.202    0.000      367.964 1336.312 1336.312    0.000        0.000  921.590  921.590    0.000
646.00  1447.127  871.824  871.824    0.000      409.770 1403.670 1403.670    0.000        0.000 1175.939 1023.833  152.107
647.00  1473.306  823.268  823.268    0.000      564.841 1177.042 1177.042    0.000        0.000 1004.128  882.281  121.847
648.00  1445.111  798.061  798.061    0.000      295.372 1396.836 1396.836    0.000        0.000  952.253  872.027   80.226
649.00  1544.543  876.389  876.389    0.000      356.159 1377.717 1377.717    0.000        0.000  960.697  960.697    0.000
650.00  1488.751  769.177  769.177    0.000      300.778 1473.439 1473.439    0.000        0.000  972.963  972.963    0.000
651.00  1432.415  741.954  741.954    0.000      231.167 1390.617 1390.617    0.000        0.000  862.577  537.653  324.924
652.00  1451.182  867.807  867.807    0.000      257.239 1412.194 1381.757   30.437        0.000  942.803  719.518  223.285
653.00  1392.038  879.203  879.203    0.000      214.742 1358.582 1358.582    0.000        0.000  849.910  707.756  142.154
654.00  1558.679  830.984  830.984    0.000      380.200 1323.993 1308.774   15.219        0.000  909.426  686.040  223.385
655.00  1495.603  738.953  738.953    0.000      338.218 1328.231 1267.357   60.874        0.000  991.461  859.460  132.000
656.00  1442.560  871.577  871.577    0.000      187.807 1313.141 1313.141    0.000        0.000  820.353  698.607  121.746
657.00  1533.483  746.556  746.556    0.000      343.446 1367.997 1316.635   51.362        0.000 1011.165  787.981  223.184
658.00  1484.591  824.311  824.311    0.000      199.524 1333.677 1333.677    0.000        0.000  890.424  677.495  212.929
659.00  1456.909  836.334  836.334    0.000      278.643 1409.382 1409.382    0.000        0.000  800.146  698.607  101.539
660.00  1421.072  866.500  866.500    0.000      215.608 1382.304 1382.304    0.000        0.000  991.662  839.454  152.207
661.00  1369.901  884.200  884.200    0.000      169.261 1545.613 1545.613    0.000        0.000  930.538  930.538    0.000
662.00  1401.937  907.478  907.478    0.000      171.724 1565.531 1565.531    0.000        0.000  982.312  972.158   10.154
663.00  1475.871  896.300  896.300    0.000      213.876 1591.302 1591.302    0.000        0.000 1000.809  788.081  212.728
664.00  1398.088  916.619  916.619    0.000      241.592 1431.819 1431.819    0.000        0.000 1011.768  758.123  253.645
665.00  1351.159  922.044  922.044    0.000      235.625 1432.768 1432.768    0.000        0.000  971.354  697.200  274.155
666.00  1488.746  896.986  896.986    0.000      292.522 1426.627 1426.627    0.000        0.000  829.200  727.661  101.539
667.00  1427.088  856.332  856.332    0.000      336.534 1476.260 1476.260    0.000        0.000 1241.890 1241.890    0.000
668.00  1327.279  870.417  870.417    0.000      239.429 1357.230 1357.230    0.000        0.000  990.453  757.417  233.035
669.00  1296.361  913.496  913.496    0.000      214.960 1443.651 1443.651    0.000        0.000 1019.107  816.029  203.078
670.00  1308.873  890.727  890.727    0.000      233.678 1378.415 1378.415    0.000        0.000 1020.212  847.899  172.314
671.00  1322.823  922.699  922.699    0.000      199.437 1308.634 1308.634    0.000        0.000 1030.669 1030.669    0.000
672.00  1233.483  841.618  841.618    0.000      218.157 1311.874 1311.874    0.000        0.000  978.692  978.692    0.000
673.00  1342.942  790.586  790.586    0.000      299.389 1282.303 1282.303    0.000        0.000  777.324  493.418  283.906
674.00  1302.899  835.083  835.083    0.000      205.145 1336.348 1336.348    0.000        0.000  848.804  615.365  233.439
675.00  1317.181  808.521  808.521    0.000      244.528 1279.196 1279.196    0.000        0.000  718.411  403.944  314.468
676.00  1277.277  851.048  851.048    0.000      220.537 1375.127 1375.127    0.000        0.000  920.484  920.484    0.000
677.00  1324.423  778.310  778.310    0.000      298.182 1240.983 1240.983    0.000        0.000 1001.714 1001.714    0.000
678.00  1278.967  848.225  848.225    0.000      242.755 1319.357 1319.357    0.000        0.000  888.816  888.816    0.000
679.00  1293.910  839.406  839.406    0.000      312.662 1481.389 1481.389    0.000        0.000 1270.942 1270.942    0.000
680.00  1340.014  822.219  822.219    0.000      278.768 1363.103 1363.103    0.000        0.000 1189.811 1189.811    0.000
681.00  1330.864  810.175  810.175    0.000      282.878 1293.933 1293.933    0.000        0.000  948.933  948.933    0.000
682.00  1252.409  838.413  838.413    0.000      342.230 1292.934 1292.934    0.000        0.000  969.041  969.041    0.000
683.00  1365.426  818.031  818.031    0.000      391.223 1248.064 1248.064    0.000        0.000  969.443  969.443    0.000
684.00  1426.389  743.549  743.549    0.000      322.870 1343.613 1343.613    0.000        0.000  990.255  990.255    0.000
685.00  1349.768  824.763  824.763    0.000      450.925 1238.128 1238.128    0.000        0.000 1042.632 1002.017   40.615
686.00  1393.674  767.132  767.132    0.000      420.061 1236.786 1236.786    0.000        0.000  988.445  988.445    0.000
687.00  1358.297  847.406  847.406    0.000      295.932 1471.971 1471.971    0.000        0.000  857.650  847.597   10.053
688.00  1421.389  788.948  788.948    0.000      357.756 1245.780 1245.780    0.000        0.000  798.133  798.133    0.000
689.00  1309.250  804.898  804.898    0.000      244.614 1214.606 1214.606    0.000        0.000  707.052  707.052    0.000
690.00  1324.808  807.671  807.671    0.000      299.606 1408.465 1408.465    0.000        0.000  909.224  909.224    0.000
691.00  1242.473  849.163  849.163    0.000      268.561 1288.272 1288.272    0.000        0.000  646.227  544.890  101.337
692.00  1281.089  819.854  819.854    0.000      225.852 1345.772 1286.931   58.841        0.000  828.695  514.328  314.367
693.00  1418.846  785.922  785.922    0.000      229.613 1316.162 1316.162    0.000        0.000  848.099  706.046  142.054
694.00  1383.816  766.408  766.408    0.000      204.970 1394.581 1354.633   39.948        0.000 1061.633  655.679  405.954
695.00  1241.805  820.688  820.688    0.000      209.122 1285.368 1285.368    0.000        0.000  788.484  747.969   40.515
696.00  1335.252  793.705  793.705    0.000      339.555 1361.727 1361.727    0.000        0.000 1042.129  940.792  101.337
697.00  1254.165  920.387  920.387    0.000      276.909 1351.139 1351.139    0.000        0.000  920.886  920.886    0.000
698.00  1243.388  847.656  847.656    0.000      301.335 1218.626 1218.626    0.000        0.000  850.010  829.703   20.308
699.00  1242.594  847.811  847.811    0.000      307.389 1265.187 1265.187    0.000        0.000  961.402  951.248   10.154
700.00  1195.224  866.320  866.320    0.000      319.239 1232.543 1232.543    0.000        0.000  942.300  576.760  365.540
701.00  1192.789  849.431  849.431    0.000      242.146 1379.017 1329.601   49.416        0.000  959.793  695.893  263.900
702.00  1340.356  813.292  813.292    0.000      341.544 1421.942 1340.665   81.277        0.000 1073.195  860.064  213.131
703.00  1358.791  813.966  813.966    0.000      353.132 1263.192 1263.192    0.000        0.000  759.932  678.701   81.231
704.00  1278.744  810.724  810.724    0.000      421.006 1221.305 1221.305    0.000        0.000  768.277  758.123   10.154
705.00  1426.992  799.352  799.352    0.000      381.492 1244.266 1244.266    0.000        0.000  950.242  950.242    0.000
706.00  1326.549  869.447  869.447    0.000      279.420 1298.950 1298.950    0.000        0.000  958.788  908.018   50.769
707.00  1274.993  844.870  844.870    0.000      310.716 1291.513 1291.513    0.000        0.000  898.869  878.562   20.308
708.00  1279.756  864.462  864.462    0.000      244.875 1293.374 1293.374    0.000        0.000  597.068  597.068    0.000
709.00  1460.048  733.474  733.474    0.000      314.086 1409.850 1409.850    0.000        0.000 1008.350  957.581   50.769
710.00  1390.844  774.765  774.765    0.000      391.264 1155.678 1155.678    0.000        0.000  922.194  891.732   30.462
711.00  1281.555  843.508  843.508    0.000      305.270 1221.138 1221.138    0.000        0.000  901.886  901.886    0.000
712.00  1357.489  766.546  766.546    0.000      307.433 1178.940 1178.940    0.000        0.000  892.033  892.033    0.000
713.00  1365.176  730.019  730.019    0.000      325.075 1249.671 1249.671    0.000        0.000  888.514  888.514    0.000
714.00  1380.455  754.585  754.585    0.000      386.590 1264.761 1264.761    0.000        0.000 1102.149 1102.149    0.000
715.00  1476.520  703.405  703.405    0.000      373.839 1275.393 1275.393    0.000        0.000 1234.148 1234.148    0.000
716.00  1298.044  865.691  865.691    0.000      373.405 1192.777 1192.777    0.000        0.000  858.856  858.856    0.000
717.00  1254.460  850.310  850.310    0.000      295.411 1311.017 1311.017    0.000        0.000 1009.556 1009.556    0.000
718.00  1413.768  772.138  772.138    0.000      300.346 1541.806 1541.806    0.000        0.000  877.356  877.356    0.000
719.00  1291.753  919.122  919.122    0.000      283.181 1601.419 1601.419    0.000        0.000 1178.956 1128.186   50.769
720.00  1365.210  808.652  808.652    0.000      308.857 1392.081 1392.081    0.000        0.000 1029.763  796.224  233.539
721.00  1412.180  827.145  827.145    0.000      351.447 1358.576 1358.576    0.000        0.000 1020.012 1020.012    0.000
722.00  1533.222  824.257  824.257    0.000      293.682 1476.170 1476.170    0.000        0.000  959.290  807.083  152.207
723.00  1497.410  778.743  778.743    0.000      279.029 1396.219 1396.219    0.000        0.000  978.391  978.391    0.000
724.00  1430.450  797.250  797.250    0.000      360.382 1327.442 1327.442    0.000        0.000  977.788  957.581   20.207
725.00  1504.228  733.793  733.793    0.000      402.374 1253.589 1253.589    0.000        0.000 1140.045  987.837  152.207
726.00  1503.760  783.878  783.878    0.000      447.203 1371.887 1371.887    0.000        0.000  929.935  889.319   40.615
727.00  1474.596  763.693  763.693    0.000      368.309 1278.203 1278.203    0.000        0.000  827.591  827.591    0.000
728.00  1579.851  833.887  833.887    0.000      239.299 1508.377 1508.377    0.000        0.000  687.749  687.749    0.000
729.00  1436.164  840.046  840.046    0.000      132.639 1475.339 1475.339    0.000        0.000  915.557  915.557    0.000
730.00  1472.331  799.054  799.054    0.000      245.396 1281.535 1281.535    0.000        0.000  666.537  544.690  121.847
731.00  1308.196  933.701  933.701    0.000      338.000 1197.009 1197.009    0.000        0.000  728.767  677.997   50.769
732.00  1359.752  890.522  890.522    0.000      207.350 1204.997 1204.997    0.000        0.000  658.493  658.493    0.000
733.00  1296.469  859.648  859.648    0.000      162.554 1363.115 1363.115    0.000        0.000  729.571  729.571    0.000
734.00  1275.990  876.218  876.218    0.000      131.128 1376.996 1376.996    0.000        0.000  496.434  496.434    0.000
735.00  1436.403  787.758  787.758    0.000      266.398 1376.040 1376.040    0.000        0.000  705.343  634.266   71.077
736.00  1494.869  833.980  833.980    0.000      252.484 1355.284 1355.284    0.000        0.000  778.128  757.820   20.308
737.00  1462.735  774.318  774.318    0.000      178.816 1380.190 1380.190    0.000        0.000  696.798  696.798    0.000
738.00  1521.624  843.703  843.703    0.000      326.935 1258.738 1258.738    0.000        0.000 1001.008 1001.008    0.000
739.00  1381.095  993.498  993.498    0.000      366.404 1409.456 1409.456    0.000        0.000  868.304  777.020   91.284
740.00  1508.878  898.214  898.214    0.000      414.007 1460.904 1460.904    0.000        0.000 1262.396 1262.396    0.000
741.00  1553.785  852.746  852.746    0.000      452.781 1416.078 1416.078    0.000        0.000 1151.410  958.587  192.823
742.00  1655.543  819.134  819.134    0.000      648.936 1365.658 1365.658    0.000        0.000 1372.381 1068.067  304.314
743.00  1538.088  880.307  880.307    0.000      386.635 1550.013 1550.013    0.000        0.000 1270.239  935.161  335.078
744.00  1420.173  867.557  867.557    0.000      453.826 1394.678 1394.678    0.000        0.000 1293.564  958.485  335.078
745.00  1594.093  767.905  767.905    0.000      663.075 1222.691 1222.691    0.000       40.616 1462.758 1462.758    0.000
746.00  1440.387  902.635  902.635    0.000      461.390 1350.530 1350.530    0.000        0.000 1160.859  978.089  182.770
747.00  1373.984  875.720  875.720    0.000      480.675 1286.159 1286.159    0.000        0.000 1200.370  804.368  396.001
748.00  1470.118  913.456  913.456    0.000      373.448 1497.660 1480.539   17.121        0.000 1118.936  753.598  365.338
749.00  1462.431  784.430  784.430    0.000      425.028 1353.306 1353.306    0.000        0.000 1200.067 1200.067    0.000
750.00  1554.461  708.967  708.967    0.000      486.379 1432.022 1432.022    0.000        0.000 1141.155 1141.155    0.000
751.00  1617.055  723.610  723.610    0.000      532.203 1411.319 1411.319    0.000        0.000 1453.713 1453.713    0.000
752.00  1635.747  680.479  680.479    0.000      514.909 1414.508 1414.508    0.000        0.000 1395.098 1395.098    0.000
753.00  1654.633  740.827  740.827    0.000      459.490 1474.918 1474.918    0.000        0.000 1474.223 1474.223    0.000
754.00  1480.770  816.567  816.567    0.000      434.540 1453.035 1453.035    0.000        0.000 1333.174 1333.174    0.000
755.00  1576.702  763.672  763.672    0.000      214.177 1659.520 1659.520    0.000        0.000 1392.389 1331.466   60.923
756.00  1484.908  682.161  682.161    0.000      450.149 1383.862 1383.862    0.000        0.000 1270.138 1158.546  111.592
757.00  1517.625  819.957  819.957    0.000      250.103 1468.255 1424.502   43.753        0.000 1239.477 1005.938  233.539
758.00  1708.521  658.524  658.524    0.000      417.468 1377.683 1366.269   11.414        0.000 1320.003 1096.617  223.385
759.00  1517.384  773.620  773.620    0.000      376.611 1514.291 1514.291    0.000        0.000 1327.846 1327.846    0.000
760.00  1515.322  869.838  869.838    0.000      352.048 1575.653 1575.653    0.000        0.000 1388.968 1388.968    0.000
761.00  1445.397  937.357  937.357    0.000      251.745 1374.098 1374.098    0.000        0.000 1037.906 1007.445   30.462
762.00  1521.220  996.789  996.789    0.000      293.160 1565.232 1565.232    0.000        0.000 1288.735 1288.735    0.000
763.00  1519.893  913.239  913.239    0.000      214.568 1478.074 1478.074    0.000        0.000 1026.044 1026.044    0.000
764.00  1310.714  925.169  925.169    0.000      267.789 1336.837 1336.837    0.000        0.000 1140.150 1109.689   30.462
765.00  1434.657  913.515  913.515    0.000      203.546 1403.544 1403.544    0.000        0.000 1047.860 1027.552   20.308
766.00  1376.990  930.406  930.406    0.000      203.803 1417.116 1417.116    0.000        0.000  774.811  693.580   81.231
767.00  1447.640  882.618  882.618    0.000      377.557 1428.180 1428.180    0.000        0.000 1220.675 1027.953  192.722
768.00  1398.183  912.534  912.534    0.000      316.890 1435.315 1435.315    0.000        0.000 1126.473 1126.473    0.000
769.00  1386.858 1060.252 1060.252    0.000      360.730 1467.956 1467.956    0.000        0.000 1277.773 1277.773    0.000
770.00  1343.788  946.720  946.720    0.000      306.993 1486.672 1486.672    0.000        0.000 1106.769 1106.769    0.000
771.00  1394.067  932.579  932.579    0.000      329.392 1414.865 1414.865    0.000        0.000 1129.188 1129.188    0.000
772.00  1370.452 1001.251 1001.251    0.000      320.389 1399.041 1399.041    0.000        0.000 1127.577 1127.577    0.000
773.00  1320.852  996.429  996.429    0.000      356.447 1516.686 1516.686    0.000        0.000 1252.138 1252.138    0.000
774.00  1297.115 1008.855 1008.855    0.000      351.860 1592.986 1592.986    0.000        0.000  990.047  990.047    0.000
775.00  1390.142  944.653  944.653    0.000      309.922 1561.249 1561.249    0.000        0.000 1221.376 1221.376    0.000
776.00  1357.363  972.770  972.770    0.000      278.890 1555.070 1555.070    0.000        0.000  900.172  900.172    0.000
777.00  1368.134 1014.714 1014.714    0.000      232.766 1577.513 1577.513    0.000        0.000  757.617  757.617    0.000
778.00  1369.729  956.027  956.027    0.000      365.532 1557.753 1557.753    0.000        0.000  950.338  950.338    0.000
779.00  1577.747  742.616  742.616    0.000      543.998 1584.165 1584.165    0.000        0.000  960.295  960.295    0.000
780.00  1520.671  819.235  819.235    0.000      560.200 1718.023 1718.023    0.000        0.000 1671.967 1661.813   10.154
781.00  1504.676  851.559  851.559    0.000      523.895 1604.963 1604.963    0.000        0.000 1112.201 1112.201    0.000
782.00  1559.744  850.269  850.269    0.000      639.671 1530.823 1530.823    0.000        0.000 1073.092 1073.092    0.000
783.00  1475.651  908.712  908.712    0.000      474.172 1535.968 1535.968    0.000        0.000 1215.449 1215.449    0.000
784.00  1553.480  832.817  832.817    0.000      422.821 1570.155 1570.155    0.000        0.000 1112.703 1112.703    0.000
785.00  1497.203  877.622  877.622    0.000      457.280 1661.996 1661.996    0.000        0.000 1082.142 1082.142    0.000
786.00  1524.328  918.057  918.057    0.000      521.306 1618.198 1618.198    0.000        0.000  929.331  929.331    0.000
787.00  1446.294  979.373  979.373    0.000      319.542 1688.197 1688.197    0.000        0.000 1073.094 1073.094    0.000
788.00  1539.434  880.101  880.101    0.000      272.148 1425.332 1425.332    0.000        0.000  637.684  637.684    0.000
789.00  1631.626  761.082  761.082    0.000      404.918 1389.106 1389.106    0.000        0.000  972.862  972.862    0.000
790.00  1492.557  855.311  855.311    0.000      439.811 1550.018 1550.018    0.000        0.000 1082.844 1082.844    0.000
791.00  1341.756  930.151  930.151    0.000      449.062 1397.405 1397.405    0.000        0.000  952.956  952.956    0.000
792.00  1457.724  818.938  818.938    0.000      486.162 1558.142 1558.142    0.000        0.000  880.673  880.673    0.000
793.00  1558.218  809.410  809.410    0.000      486.853 1564.284 1564.284    0.000        0.000  972.158  972.158    0.000
794.00  1542.813  692.172  692.172    0.000      550.793 1419.538 1419.538    0.000        0.000  911.536  911.536    0.000
795.00  1563.248  687.766  687.766    0.000      471.460 1443.017 1443.017    0.000        0.000  830.205  830.205    0.000
796.00  1463.711  809.039  809.039    0.000      501.514 1325.118 1325.118    0.000        0.000 1024.938 1024.938    0.000
797.00  1486.316  745.019  745.019    0.000      465.454 1303.135 1303.135    0.000        0.000  606.615  606.615    0.000
798.00  1573.013  693.245  693.245    0.000      523.950 1345.157 1345.157    0.000        0.000  837.839  827.685   10.154
799.00  1499.878  748.270  748.270    0.000      476.553 1360.947 1360.947    0.000        0.000  840.357  840.357    0.000
800.00  1547.265  662.083  662.083    0.000      425.365 1346.850 1346.850    0.000        0.000  901.582  901.582    0.000
801.00  1501.271  670.832  670.832    0.000      361.514 1426.281 1426.281    0.000        0.000  677.693  677.693    0.000
802.00  1478.519  712.441  712.441    0.000      372.797 1456.449 1456.449    0.000        0.000  758.926  758.926    0.000
803.00  1651.229  534.627  534.627    0.000      438.859 1448.075 1448.075    0.000        0.000  949.941  949.941    0.000
804.00  1572.354  655.417  655.417    0.000      376.734 1414.905 1414.905    0.000        0.000  879.567  879.567    0.000
805.00  1637.201  666.885  666.885    0.000      397.267 1472.960 1472.960    0.000        0.000  931.037  931.037    0.000
806.00  1570.671  757.704  757.704    0.000      525.156 1464.797 1464.797    0.000        0.000 1031.469 1031.469    0.000
807.00  1508.029  762.960  762.960    0.000      553.305 1353.901 1353.901    0.000        0.000  960.897  960.897    0.000
808.00  1480.605  774.583  774.583    0.000      489.665 1466.303 1466.303    0.000        0.000  989.951  989.951    0.000
809.00  1421.188  818.467  818.467    0.000      542.667 1368.992 1368.992    0.000        0.000  961.200  961.200    0.000
810.00  1594.777  702.915  702.915    0.000      437.306 1438.164 1438.164    0.000        0.000 1102.248 1102.248    0.000
811.00  1617.728  666.446  666.446    0.000      522.171 1322.784 1322.784    0.000        0.000  869.715  869.715    0.000
812.00  1576.464  658.193  658.193    0.000      447.149 1443.443 1443.443    0.000        0.000  867.799  867.799    0.000
813.00  1458.316  724.688  724.688    0.000      396.614 1485.316 1485.316    0.000        0.000 1018.193 1018.193    0.000
814.00  1466.193  760.899  760.899    0.000      546.677 1420.170 1420.170    0.000        0.000 1129.787 1129.787    0.000
815.00  1444.688  718.153  718.153    0.000      489.468 1477.249 1477.249    0.000        0.000 1009.147  998.994   10.154
816.00  1503.668  780.386  780.386    0.000      371.973 1521.311 1521.311    0.000        0.000  842.369  842.369    0.000
817.00  1511.341  680.262  680.262    0.000      337.643 1488.486 1488.486    0.000        0.000  886.901  886.901    0.000
818.00  1577.568  656.007  656.007    0.000      351.660 1433.545 1433.545    0.000        0.000  746.958  746.958    0.000
819.00  1557.369  720.664  720.664    0.000      524.703 1540.290 1540.290    0.000        0.000 1601.997 1601.997    0.000
820.00  1557.806  683.367  683.367    0.000      434.183 1622.468 1622.468    0.000        0.000 1379.312 1379.312    0.000
821.00  1597.121  664.132  664.132    0.000      443.697 1484.506 1484.506    0.000        0.000  930.228  930.228    0.000
822.00  1584.899  693.036  693.036    0.000      477.577 1394.017 1394.017    0.000        0.000  825.975  825.975    0.000
823.00  1449.468  765.761  765.761    0.000      454.462 1493.337 1493.337    0.000        0.000  900.373  758.824  141.550
824.00  1514.803  740.564  740.564    0.000      585.462 1467.781 1467.781    0.000        0.000 1050.970 1050.970    0.000
825.00  1543.555  764.121  764.121    0.000      475.214 1482.705 1482.705    0.000        0.000 1422.745 1422.745    0.000
826.00  1685.738  686.664  686.664    0.000      356.624 1492.039 1492.039    0.000        0.000  847.997  847.997    0.000
827.00  1794.647  640.881  640.881    0.000      498.601 1350.223 1350.223    0.000        0.000 1350.859 1350.859    0.000
828.00  1600.963  707.936  707.936    0.000      356.578 1542.402 1542.402    0.000       10.053  907.607  907.607    0.000
829.00  1553.946  674.048  674.048    0.000      364.578 1483.550 1483.550    0.000        0.000 1076.909 1076.909    0.000
830.00  1769.785  571.706  571.706    0.000      435.755 1227.437 1227.437    0.000        0.000 1055.800  913.646  142.154
831.00  1676.214  639.253  639.253    0.000      379.199 1340.108 1340.108    0.000        0.000  920.481  920.481    0.000
832.00  1696.665  699.506  699.506    0.000      341.285 1403.661 1403.661    0.000        0.000  810.500  810.500    0.000
833.00  1767.199  725.798  725.798    0.000      322.564 1475.255 1475.255    0.000        0.000  669.049  669.049    0.000
834.00  1512.101  805.811  805.811    0.000      357.537 1418.969 1418.969    0.000        0.000  849.203  849.203    0.000
835.00  1433.217  817.244  817.244    0.000      312.624 1464.230 1464.230    0.000        0.000  849.002  849.002    0.000
836.00  1501.550  782.185  782.185    0.000      237.874 1496.132 1496.132    0.000        0.000  881.275  881.275    0.000
837.00  1405.752  949.516  949.516    0.000      223.993 1536.954 1536.954    0.000        0.000  688.654  688.654    0.000
838.00  1491.709  817.594  817.594    0.000      367.013 1468.384 1468.384    0.000        0.000  767.670  767.670    0.000
839.00  1346.376  898.417  898.417    0.000      265.017 1534.959 1534.959    0.000        0.000  768.673  768.673    0.000
840.00  1459.628  922.791  922.791    0.000      375.702 1454.803 1454.803    0.000        0.000 1129.995 1129.995    0.000
841.00  1535.768  879.862  879.862    0.000      469.736 1470.677 1470.677    0.000        0.000 1259.883 1259.883    0.000
842.00  1427.542  934.366  934.366    0.000      282.751 1562.369 1562.369    0.000        0.000 1239.776 1239.776    0.000
843.00  1449.322  836.948  836.948    0.000      286.511 1519.563 1519.563    0.000        0.000 1067.358 1067.358    0.000
844.00  1594.966  679.388  679.388    0.000      297.272 1531.849 1531.849    0.000        0.000 1008.450  998.396   10.053
845.00  1548.607  695.918  695.918    0.000      532.638 1304.014 1304.014    0.000        0.000 1171.617 1151.309   20.308
846.00  1547.182  747.668  747.668    0.000      459.054 1566.135 1566.135    0.000        0.000  969.844  969.844    0.000
847.00  1539.194  778.149  778.149    0.000      410.105 1414.084 1414.084    0.000        0.000 1048.159 1048.159    0.000
848.00  1577.816  807.803  807.803    0.000      422.996 1554.633 1554.633    0.000        0.000 1380.826 1380.826    0.000
849.00  1640.799  693.459  693.459    0.000      505.007 1463.717 1463.717    0.000        0.000 1279.289 1279.289    0.000
850.00  1498.117  782.614  782.614    0.000      259.702 1601.796 1601.796    0.000        0.000 1217.659 1217.659    0.000
851.00  1367.716  935.740  935.740    0.000      357.621 1483.857 1483.857    0.000        0.000 1239.075 1239.075    0.000
852.00  1344.302  976.120  976.120    0.000      258.397 1520.485 1520.485    0.000        0.000 1008.753 1008.753    0.000
853.00  1383.774  928.997  928.997    0.000      326.153 1580.263 1580.263    0.000        0.000 1360.518 1360.518    0.000
854.00  1285.318  975.611  975.611    0.000      203.318 1579.448 1579.448    0.000        0.000  947.426  947.426    0.000
855.00  1230.782  935.752  935.752    0.000      321.698 1372.191 1372.191    0.000        0.000 1057.209 1057.209    0.000
856.00  1339.794  979.075  979.075    0.000      277.771 1573.475 1573.475    0.000        0.000  929.529  929.529    0.000
857.00  1440.057  832.195  832.195    0.000      267.659 1440.756 1440.756    0.000        0.000  748.572  748.572    0.000
858.00  1337.983  848.363  848.363    0.000      272.366 1397.266 1397.266    0.000        0.000  697.500  697.500    0.000
859.00  1329.824  925.479  925.479    0.000      362.721 1617.628 1617.628    0.000        0.000  860.265  860.265    0.000
860.00  1365.128  876.406  876.406    0.000      239.896 1497.739 1497.739    0.000        0.000  727.861  727.861    0.000
861.00  1426.525  916.476  916.476    0.000      307.520 1472.312 1472.312    0.000        0.000  970.649  970.649    0.000
862.00  1416.386  764.162  764.162    0.000      253.560 1590.432 1590.432    0.000        0.000  818.945  818.945    0.000
863.00  1559.166  772.976  772.976    0.000      397.957 1543.087 1543.087    0.000        0.000  778.428  727.760   50.669
864.00  1461.101  770.210  770.210    0.000      397.221 1438.166 1438.166    0.000        0.000  789.186  789.186    0.000
865.00  1490.388  799.215  799.215    0.000      495.584 1558.326 1558.326    0.000        0.000  979.297  979.297    0.000
866.00  1306.731  897.484  897.484    0.000      395.582 1499.086 1499.086    0.000        0.000  930.336  930.336    0.000
867.00  1306.587  897.002  897.002    0.000      514.849 1410.102 1410.102    0.000        0.000  919.677  919.677    0.000
868.00  1332.385  914.255  914.255    0.000      320.790 1513.831 1513.831    0.000        0.000  829.602  829.602    0.000
869.00  1531.101  770.782  770.782    0.000      307.781 1513.685 1513.685    0.000        0.000  889.317  889.317    0.000
870.00  1446.526  810.028  810.028    0.000      193.817 1401.933 1401.933    0.000        0.000  616.771  616.771    0.000
871.00  1408.091  827.815  827.815    0.000      267.572 1410.757 1410.757    0.000        0.000  729.169  729.169    0.000
872.00  1380.566  880.059  880.059    0.000      225.069 1350.756 1350.756    0.000        0.000  708.057  708.057    0.000
873.00  1402.549  882.913  882.913    0.000      301.944 1388.576 1388.576    0.000        0.000 1140.351 1140.351    0.000
874.00  1495.115  798.508  798.508    0.000      411.014 1443.568 1443.568    0.000        0.000 1209.518 1209.518    0.000
875.00  1532.602  775.768  775.768    0.000      630.685 1336.441 1336.441    0.000        0.000 1352.876 1352.876    0.000
876.00  1426.715  765.640  765.640    0.000      501.119 1310.842 1310.842    0.000        0.000 1111.598 1111.598    0.000
877.00  1443.535  745.528  745.528    0.000      444.224 1247.858 1247.858    0.000        0.000  971.354  971.354    0.000
878.00  1336.692  845.541  845.541    0.000      422.299 1260.914 1260.914    0.000        0.000  990.054  990.054    0.000
879.00  1404.158  807.124  807.124    0.000      615.562 1339.724 1339.724    0.000       10.154 1222.185 1222.185    0.000
880.00  1430.113  772.115  772.115    0.000      484.988 1321.876 1321.876    0.000        0.000 1071.687 1071.687    0.000
881.00  1456.650  734.344  734.344    0.000      503.326 1291.007 1291.007    0.000        0.000 1263.605 1263.605    0.000
882.00  1592.228  681.290  681.290    0.000      505.308 1309.115 1309.115    0.000        0.000 1179.556 1179.556    0.000
883.00  1415.412  780.673  780.673    0.000      408.423 1207.613 1207.613    0.000        0.000 1069.676 1069.676    0.000
884.00  1445.737  731.180  731.180    0.000      545.200 1269.776 1269.776    0.000        0.000 1202.178 1202.178    0.000
885.00  1403.673  844.117  844.117    0.000      460.382 1342.191 1342.191    0.000        0.000 1039.214 1039.214    0.000
886.00  1474.768  739.707  739.707    0.000      334.709 1361.602 1361.602    0.000        0.000 1219.773 1219.773    0.000
887.00  1538.325  764.116  764.116    0.000      415.804 1258.796 1258.796    0.000        0.000 1187.501 1187.501    0.000
888.00  1484.397  798.864  798.864    0.000      412.309 1235.272 1235.272    0.000        0.000 1150.203 1150.203    0.000
889.00  1540.950  791.682  791.682    0.000      402.754 1351.042 1351.042    0.000        0.000 1222.789 1222.789    0.000
890.00  1580.825  826.951  826.951    0.000      362.024 1379.331 1379.331    0.000        0.000 1078.422 1078.422    0.000
891.00  1386.254  905.114  905.114    0.000      286.247 1394.450 1394.450    0.000        0.000 1148.494 1148.494    0.000
892.00  1654.924  733.759  733.759    0.000      492.891 1371.636 1371.636    0.000       10.154 1260.689 1260.689    0.000
893.00  1530.395  788.000  788.000    0.000      374.481 1417.330 1417.330    0.000        0.000 1078.120 1078.120    0.000
894.00  1353.934  918.078  918.078    0.000      324.880 1444.474 1444.474    0.000        0.000  968.438  968.438    0.000
895.00  1444.501  861.327  861.327    0.000      397.564 1438.124 1438.124    0.000        0.000  996.789  996.789    0.000
896.00  1547.243  809.070  809.070    0.000      362.339 1553.389 1553.389    0.000        0.000 1099.334 1099.334    0.000
897.00  1477.659  861.321  861.321    0.000      391.569 1488.443 1488.443    0.000        0.000 1099.535 1099.535    0.000
898.00  1568.354  877.636  877.636    0.000      424.332 1504.955 1504.955    0.000        0.000 1321.812 1321.812    0.000
899.00  1525.378  867.797  867.797    0.000      586.248 1573.355 1573.355    0.000        0.000 1661.815 1661.815    0.000
900.00  1439.520  881.618  881.618    0.000      393.814 1536.662 1536.662    0.000        0.000 1230.429 1230.429    0.000
901.00  1463.235  868.438  868.438    0.000      322.119 1405.659 1405.659    0.000        0.000  878.662  878.662    0.000
902.00  1531.115  790.117  790.117    0.000      505.230 1389.227 1389.227    0.000        0.000 1049.065 1049.065    0.000
903.00  1592.924  806.188  806.188    0.000      488.066 1365.232 1365.232    0.000        0.000 1291.651 1291.651    0.000
904.00  1486.244  870.020  870.020    0.000      510.457 1449.403 1449.403    0.000        0.000 1302.509 1302.509    0.000
905.00  1348.992  827.660  827.660    0.000      411.364 1357.797 1357.797    0.000        0.000 1368.155 1368.155    0.000
906.00  1512.516  783.938  783.938    0.000      346.208 1392.854 1392.854    0.000        0.000 1307.134 1307.134    0.000
907.00  1588.649  672.770  672.770    0.000      541.194 1420.650 1420.650    0.000        0.000 1330.858 1330.858    0.000
908.00  1569.566  689.479  689.479    0.000      453.090 1433.454 1433.454    0.000        0.000 1370.271 1370.271    0.000
909.00  1411.381  809.841  809.841    0.000      571.553 1269.516 1269.516    0.000        0.000 1280.897 1280.897    0.000
910.00  1535.310  744.264  744.264    0.000      418.286 1401.453 1401.453    0.000        0.000 1159.250 1159.250    0.000
911.00  1634.090  697.747  697.747    0.000      450.836 1284.253 1284.253    0.000        0.000 1250.434 1250.434    0.000
912.00  1563.329  764.063  764.063    0.000      483.870 1436.173 1436.173    0.000        0.000 1330.659 1330.659    0.000
913.00  1521.551  842.085  842.085    0.000      493.988 1264.536 1264.536    0.000        0.000 1218.767 1218.767    0.000
914.00  1495.254  774.663  774.663    0.000      385.688 1484.208 1484.208    0.000        0.000 1327.846 1327.846    0.000
915.00  1415.795  844.896  844.896    0.000      444.312 1443.918 1443.918    0.000        0.000 1269.838 1269.838    0.000
916.00  1529.225  778.172  778.172    0.000      441.975 1421.868 1421.868    0.000        0.000 1309.446 1309.446    0.000
917.00  1515.748  741.401  741.401    0.000      505.576 1538.905 1538.905    0.000        0.000 1554.951 1554.951    0.000
918.00  1598.285  809.859  809.859    0.000      444.268 1694.586 1694.586    0.000        0.000 1543.891 1543.891    0.000
919.00  1549.475  824.940  824.940    0.000      459.225 1598.298 1598.298    0.000        0.000 1431.891 1431.891    0.000
920.00  1608.606  802.280  802.280    0.000      393.069 1534.183 1534.183    0.000        0.000 1292.049 1292.049    0.000
921.00  1468.967  869.659  869.659    0.000      420.440 1424.028 1424.028    0.000        0.000 1179.152 1179.152    0.000
922.00  1512.503  865.007  865.007    0.000      315.046 1480.444 1480.444    0.000        0.000 1099.932 1099.932    0.000
923.00  1578.665  889.084  889.084    0.000      408.070 1469.777 1469.777    0.000        0.000 1163.171 1163.171    0.000
924.00  1316.056  997.331  997.331    0.000      337.435 1386.843 1386.843    0.000        0.000 1140.448 1140.448    0.000
925.00  1560.896  903.706  903.706    0.000      346.251 1485.503 1485.503    0.000        0.000  930.130  930.130    0.000
926.00  1490.965  906.801  906.801    0.000      368.991 1557.141 1557.141    0.000        0.000 1192.522 1192.522    0.000
927.00  1460.592  903.400  903.400    0.000      310.716 1557.357 1557.357    0.000        0.000 1133.411 1133.411    0.000
928.00  1575.853  836.117  836.117    0.000      504.874 1495.009 1495.009    0.000        0.000 1434.099 1434.099    0.000
929.00  1385.595  956.800  956.800    0.000      372.883 1614.242 1614.242    0.000        0.000 1464.363 1464.363    0.000
930.00  1373.638 1004.157 1004.157    0.000      498.424 1376.734 1376.734    0.000        0.000 1342.513 1342.513    0.000
931.00  1424.880  988.028  988.028    0.000      294.073 1523.378 1523.378    0.000        0.000  952.451  952.451    0.000
932.00  1487.399  964.821  964.821    0.000      402.070 1673.262 1673.262    0.000        0.000 1245.807 1245.807    0.000
933.00  1377.272  987.396  987.396    0.000      391.993 1545.814 1545.814    0.000        0.000 1465.366 1465.366    0.000
934.00  1434.033  968.743  968.743    0.000      361.208 1458.355 1458.355    0.000        0.000 1164.172 1164.172    0.000
935.00  1527.824  952.062  952.062    0.000      370.679 1505.522 1505.522    0.000        0.000 1405.755 1405.755    0.000
936.00  1356.778  963.691  963.691    0.000      359.132 1638.072 1638.072    0.000        0.000  790.089  790.089    0.000
937.00  1347.574  960.664  960.664    0.000      238.298 1334.833 1334.833    0.000        0.000  748.369  748.369    0.000
938.00  1413.109  971.451  971.451    0.000      365.060 1482.648 1482.648    0.000        0.000 1339.903 1339.903    0.000
939.00  1400.569 1014.076 1014.076    0.000      276.562 1671.923 1671.923    0.000        0.000  818.638  818.638    0.000
940.00  1374.590  940.708  940.708    0.000      439.681 1496.952 1496.952    0.000        0.000 1310.143 1310.143    0.000
941.00  1367.571  895.771  895.771    0.000      278.117 1512.478 1512.478    0.000        0.000  727.759  727.759    0.000
942.00  1370.936  890.272  890.272    0.000      358.012 1548.539 1548.539    0.000        0.000 1268.727 1238.266   30.462
943.00  1352.574  906.189  906.189    0.000      282.736 1577.108 1577.108    0.000        0.000  917.060  917.060    0.000
944.00  1279.412  916.594  916.594    0.000      189.317 1517.664 1517.664    0.000        0.000 1176.336 1095.408   80.929
945.00  1354.842  945.376  945.376    0.000      372.144 1515.586 1494.661   20.925        0.000 1277.170 1075.500  201.670
946.00  1341.795  994.029  994.029    0.000      331.033 1485.077 1485.077    0.000        0.000  934.656  834.726   99.930
947.00  1421.468  907.826  907.826    0.000      327.957 1498.688 1498.688    0.000        0.000 1256.864 1156.934   99.930
948.00  1400.185  946.416  946.416    0.000      269.218 1611.050 1611.050    0.000        0.000 1216.248 1216.248    0.000
949.00  1310.088  949.663  949.663    0.000      297.489 1501.159 1501.159    0.000        0.000 1268.631 1268.631    0.000
950.00  1475.908  861.351  861.351    0.000      252.008 1554.198 1554.198    0.000        0.000  905.098  895.145    9.953
951.00  1357.044  991.705  991.705    0.000      273.887 1456.625 1456.625    0.000        0.000  877.656  877.656    0.000
952.00  1257.856  974.435  974.435    0.000      243.277 1446.504 1446.504    0.000        0.000  895.248  895.248    0.000
953.00  1443.281  948.766  948.766    0.000      240.245 1503.533 1503.533    0.000        0.000 1127.981 1127.981    0.000
954.00  1346.570  957.923  957.923    0.000      361.038 1461.727 1461.727    0.000        0.000 1129.593 1088.977   40.615
955.00  1341.423  942.010  942.010    0.000      370.122 1386.242 1386.242    0.000        0.000  897.360  897.360    0.000
956.00  1398.908  969.251  969.251    0.000      291.606 1469.982 1469.982    0.000        0.000  977.184  977.184    0.000
957.00  1502.451  867.906  867.906    0.000      355.795 1530.905 1530.905    0.000        0.000  917.970  917.970    0.000
958.00  1315.461  970.257  970.257    0.000      297.095 1579.847 1579.847    0.000        0.000 1188.305 1188.305    0.000
959.00  1367.068  944.840  944.840    0.000      240.461 1691.769 1691.769    0.000        0.000 1169.304 1169.304    0.000
960.00  1346.868  954.663  954.663    0.000      198.959 1642.224 1642.224    0.000        0.000 1200.167 1200.167    0.000
961.00  1486.210  847.047  847.047    0.000      398.656 1577.791 1577.791    0.000        0.000 1369.163 1369.163    0.000
962.00  1368.419  894.357  894.357    0.000      356.327 1542.568 1542.568    0.000        0.000 1098.829 1098.829    0.000
963.00  1413.939  895.571  895.571    0.000      370.459 1556.272 1556.272    0.000        0.000 1249.228 1249.228    0.000
964.00  1412.954  863.099  863.099    0.000      248.810 1565.915 1565.915    0.000        0.000 1108.581 1108.581    0.000
965.00  1555.304  848.286  848.286    0.000      223.560 1468.157 1468.157    0.000        0.000  764.452  764.452    0.000
966.00  1486.512  907.084  907.084    0.000      328.446 1432.970 1432.970    0.000        0.000 1094.906 1094.906    0.000
967.00  1459.357  818.008  818.008    0.000      249.929 1444.566 1444.566    0.000        0.000  983.921  983.921    0.000
968.00  1408.822  941.090  941.090    0.000      349.968 1446.626 1446.626    0.000        0.000 1046.750 1046.750    0.000
969.00  1422.903 1002.617 1002.617    0.000      383.045 1448.486 1448.486    0.000        0.000 1066.654 1066.654    0.000
970.00  1450.155 1004.861 1004.861    0.000      376.039 1568.636 1568.636    0.000        0.000  897.359  897.359    0.000
971.00  1442.374  913.399  913.399    0.000      299.597 1549.432 1549.432    0.000        0.000 1046.450 1046.450    0.000
972.00  1449.417  920.214  920.214    0.000      319.010 1430.501 1430.501    0.000        0.000 1044.134 1044.134    0.000
973.00  1265.326  979.178  979.178    0.000      182.186 1439.457 1439.457    0.000        0.000 1076.611 1076.611    0.000
974.00  1278.241  951.420  951.420    0.000      202.241 1487.574 1487.574    0.000        0.000 1136.630 1136.630    0.000
975.00  1358.132  819.624  819.624    0.000      289.443 1502.880 1502.880    0.000        0.000 1377.307 1377.307    0.000
976.00  1424.827  867.691  867.691    0.000      339.511 1519.262 1519.262    0.000       30.462 1128.790 1128.790    0.000
977.00  1426.958  853.255  853.255    0.000      345.218 1412.742 1412.742    0.000        0.000 1193.126 1193.126    0.000
978.00  1480.263  826.595  826.595    0.000      310.238 1439.060 1439.060    0.000        0.000 1193.324 1193.324    0.000
979.00  1458.079  843.803  843.803    0.000      386.114 1339.541 1339.541    0.000        0.000 1205.286 1205.286    0.000
980.00  1310.433  948.284  948.284    0.000      427.963 1348.100 1348.100    0.000        0.000 1344.325 1263.396   80.929
981.00  1332.873  971.617  971.617    0.000      337.219 1398.463 1398.463    0.000        0.000 1084.346 1084.346    0.000
982.00  1430.446  895.595  895.595    0.000      322.518 1469.330 1469.330    0.000        0.000 1244.597 1214.438   30.159
983.00  1409.888  871.439  871.439    0.000      268.996 1427.827 1427.827    0.000        0.000 1115.212 1115.212    0.000
984.00  1479.112  830.508  830.508    0.000      264.713 1567.601 1567.601    0.000        0.000 1250.029 1250.029    0.000
985.00  1284.087  925.639  925.639    0.000      180.501 1321.904 1321.904    0.000        0.000  856.039  856.039    0.000
986.00  1418.339  870.018  870.018    0.000      346.686 1557.784 1557.784    0.000        0.000 1209.109 1209.109    0.000
987.00  1478.898  808.621  808.621    0.000      259.919 1449.306 1449.306    0.000        0.000 1226.201 1226.201    0.000
988.00  1369.269  891.043  891.043    0.000      321.227 1360.782 1360.782    0.000        0.000  906.812  906.812    0.000
989.00  1335.366  913.829  913.829    0.000      408.733 1434.914 1434.914    0.000        0.000 1159.550 1159.550    0.000
990.00  1219.707  949.850  949.850    0.000      351.534 1369.510 1369.510    0.000        0.000 1145.076 1145.076    0.000
991.00  1411.472  862.091  862.091    0.000      535.133 1296.705 1296.705    0.000        0.000 1359.409 1359.409    0.000
992.00  1437.516  896.649  896.649    0.000      440.971 1446.729 1446.729    0.000        0.000 1319.297 1319.297    0.000
993.00  1430.616  834.665  834.665    0.000      290.395 1396.922 1396.922    0.000        0.000 1156.536 1156.536    0.000
994.00  1314.271  930.446  930.446    0.000      393.809 1492.888 1492.888    0.000        0.000  956.771  956.771    0.000
995.00  1370.320  940.297  940.297    0.000      434.452 1471.704 1471.704    0.000        0.000 1179.755 1179.755    0.000
996.00  1364.290  788.224  788.224    0.000      351.273 1507.632 1507.632    0.000        0.000 1209.209 1209.209    0.000
997.00  1364.440  911.994  911.994    0.000      291.867 1466.828 1466.828    0.000        0.000 1097.016  955.769  141.247
998.00  1483.255  762.674  762.674    0.000      305.096 1537.166 1537.166    0.000        0.000 1157.035 1157.035    0.000
999.00  1465.559  883.609  883.609    0.000      364.361 1354.190 1354.190    0.000        0.000 1246.406 1246.406    0.000
1000.00  1310.507  895.546  895.546    0.000      377.209 1358.527 1358.527    0.000        0.000 1417.317 1417.317    0.000
1001.00  1343.877  842.799  842.799    0.000      294.160 1351.946 1351.946    0.000        0.000 1046.146 1046.146    0.000
1002.00  1442.950  881.451  881.451    0.000      361.688 1504.560 1504.560    0.000        0.000 1368.151 1368.151    0.000
1003.00  1299.283  928.367  928.367    0.000      297.835 1448.974 1448.974    0.000        0.000 1267.319 1267.319    0.000
1004.00  1369.921  890.561  890.561    0.000      316.553 1393.580 1393.580    0.000        0.000  956.875  956.875    0.000
1005.00  1451.443  850.976  850.976    0.000      360.177 1386.582 1386.582    0.000        0.000 1128.479  886.701  241.778
1006.00  1352.750  822.819  822.819    0.000      430.512 1292.681 1292.681    0.000        0.000 1308.033 1308.033    0.000
1007.00  1275.968  943.716  943.716    0.000      363.678 1407.846 1407.846    0.000        0.000 1267.319 1267.319    0.000
1008.00  1406.062  853.419  853.419    0.000      455.804 1390.299 1390.299    0.000       20.106 1388.361 1388.361    0.000
1009.00  1503.229  846.951  846.951    0.000      577.207 1408.744 1408.744    0.000      121.544 1439.629 1439.629    0.000
1010.00  1459.206  848.902  848.902    0.000      520.266 1373.319 1373.319    0.000        0.000 1107.171 1107.171    0.000
1011.00  1367.130  839.746  839.746    0.000      318.455 1432.845 1432.845    0.000        0.000 1168.998 1168.998    0.000
1012.00  1379.289  927.322  927.322    0.000      373.970 1416.027 1416.027    0.000       40.616 1127.981 1127.981    0.000
1013.00  1371.181  906.824  906.824    0.000      388.362 1381.274 1381.274    0.000        0.000 1368.756 1368.756    0.000
1014.00  1333.719  886.054  886.054    0.000      475.650 1426.884 1426.884    0.000       30.462 1249.423 1249.423    0.000
1015.00  1290.827  866.547  866.547    0.000      416.505 1389.225 1389.225    0.000        0.000 1228.612 1228.612    0.000
1016.00  1295.412  885.304  885.304    0.000      531.763 1340.356 1340.356    0.000      121.847 1458.733 1458.733    0.000
1017.00  1279.681  895.885  895.885    0.000      607.595 1251.620 1251.620    0.000       40.515 1419.527 1419.527    0.000
1018.00  1323.755  937.095  937.095    0.000      567.906 1306.683 1306.683    0.000      182.064 1509.302 1509.302    0.000
1019.00  1294.991  897.270  897.270    0.000      491.771 1344.335 1344.335    0.000        0.000 1520.460 1287.525  232.935
1020.00  1345.669  850.126  850.126    0.000      537.644 1327.563 1327.563    0.000        0.000 1450.186 1277.671  172.515
1021.00  1307.518  913.787  913.787    0.000      509.588 1348.712 1348.712    0.000        0.000 1458.130 1165.280  292.850
1022.00  1350.834  809.707  809.707    0.000      455.845 1390.391 1390.391    0.000       50.669 1220.165 1200.059   20.106
1023.00  1476.647  760.427  760.427    0.000      606.811 1373.786 1373.786    0.000       20.308 1641.603 1520.462  121.141
1024.00  1331.165  838.312  838.312    0.000      474.781 1331.499 1331.499    0.000       50.769 1588.922 1538.153   50.769
1025.00  1205.417  926.521  926.521    0.000      491.771 1503.361 1503.361    0.000       50.265 1528.002 1467.381   60.621
1026.00  1351.243  941.535  941.535    0.000      561.988 1220.609 1220.609    0.000       10.154 1390.579 1390.579    0.000
1027.00  1254.752  961.798  961.798    0.000      435.878 1363.057 1363.057    0.000        0.000 1246.005 1246.005    0.000
1028.00  1403.094  867.375  867.375    0.000      447.074 1467.728 1413.257   54.471        0.000 1618.382 1153.923  464.459
1029.00  1256.747 1008.257 1008.257    0.000      530.774 1441.878 1441.878    0.000        0.000 1468.789 1114.411  354.378
1030.00  1347.278  915.846  915.846    0.000      556.406 1417.273 1417.273    0.000       30.462 1449.484 1449.484    0.000
1031.00  1415.966  912.697  912.697    0.000      451.181 1417.515 1417.515    0.000        0.000 1345.428 1345.428    0.000
1032.00  1400.860  888.852  888.852    0.000      578.452 1315.733 1315.733    0.000       60.923 1450.793 1450.793    0.000
1033.00  1448.778  844.619  844.619    0.000      413.864 1521.118 1521.118    0.000        0.000 1662.013 1662.013    0.000
1034.00  1476.281  810.941  810.941    0.000      498.598 1412.089 1412.089    0.000        0.000 1539.260 1418.119  121.141
1035.00  1484.805  729.311  729.311    0.000      448.410 1391.470 1391.470    0.000        0.000 1532.022 1532.022    0.000
1036.00  1545.643  730.594  730.594    0.000      566.259 1355.581 1355.581    0.000       20.106 1437.820 1437.820    0.000
1037.00  1505.726  739.400  739.400    0.000      664.188 1253.254 1253.254    0.000       30.462 1493.525 1493.525    0.000
1038.00  1558.895  743.205  743.205    0.000      565.354 1151.782 1151.782    0.000      111.290 1458.332 1458.332    0.000
1039.00  1560.408  668.104  668.104    0.000      548.406 1273.266 1273.266    0.000       30.462 1398.816 1398.816    0.000
1040.00  1421.348  795.398  795.398    0.000      459.047 1292.410 1292.410    0.000        0.000 1538.153 1094.003  444.150
1041.00  1400.071  831.424  831.424    0.000      666.125 1242.363 1242.363    0.000        0.000 1449.284 1116.020  333.264
1042.00  1385.708  849.969  849.969    0.000      443.569 1313.732 1313.732    0.000        0.000 1255.757 1255.757    0.000
1043.00  1442.528  869.195  869.195    0.000      632.539 1359.876 1359.876    0.000       60.923 1429.179 1429.179    0.000
1044.00  1497.753  824.450  824.450    0.000      578.799 1408.431 1408.431    0.000       40.616 1578.471 1578.471    0.000
1045.00  1506.422  785.943  785.943    0.000      486.287 1437.339 1437.339    0.000        0.000 1519.052 1519.052    0.000
1046.00  1472.563  793.192  793.192    0.000      579.273 1397.996 1397.996    0.000       60.923 1376.595 1376.595    0.000
1047.00  1379.586  894.247  894.247    0.000      450.532 1424.062 1424.062    0.000        0.000 1319.094 1035.894  283.200
1048.00  1475.965  848.712  848.712    0.000      593.680 1350.450 1350.450    0.000       30.462 1360.520 1360.520    0.000
1049.00  1500.934  860.476  860.476    0.000      756.705 1235.577 1235.577    0.000      111.693 1458.942 1458.942    0.000
1050.00  1648.170  747.016  747.016    0.000      589.527 1286.360 1286.360    0.000        0.000 1362.528 1362.528    0.000
