# Supplementary material for: N-Glycans modulate tilting of HIV-1 envelope glycoprotein
Source: Nat Commun. 2026 Apr 15;17:5206. doi: 10.1038/s41467-026-71874-2 (PMC13254402; doi:10.1038/s41467-026-71874-2)
Supplement: Supplementary file 8 — Source Data [file 41467_2026_71874_MOESM8_ESM.zip › source_data/1_Main_Text_Figures/4_Figure_5/3_Raw_data/MPER_peptide/REAL_MPER.C.5.txt]

#ASA ANALYSIS
#SIM_TIME  ASA1.4 TotOccl1.4 ShldMem1.4 ShldGly1.4   ASA7.2 TotOccl7.2 ShldMem7.2 ShldGly7.2   ASA18.6 TotOccl18.6 ShldMem18.6 ShldGly18.6

  0.00   827.493  317.981  317.981    0.000       40.937  795.923  795.923    0.000        0.000  448.779  448.779    0.000
  1.00   854.603  371.022  371.022    0.000        0.000  744.568  744.568    0.000        0.000  200.866  120.037   80.829
  2.00   858.130  390.117  390.117    0.000       46.952  614.353  614.353    0.000        0.000  323.115  292.653   30.462
  3.00   928.786  464.774  464.774    0.000        1.902  830.392  830.392    0.000        0.000  262.191  150.901  111.291
  4.00   987.430  304.596  304.596    0.000        9.511  629.432  629.432    0.000        0.000  233.137   50.367  182.770
  5.00   837.499  430.219  430.219    0.000        0.000  664.831  664.831    0.000        0.000  182.569    0.000  182.569
  6.00   928.628  343.220  343.220    0.000        5.707  648.407  648.407    0.000        0.000  250.630  250.630    0.000
  7.00   835.968  421.407  421.407    0.000        3.805  729.251  729.251    0.000        0.000  150.097  150.097    0.000
  8.00   913.309  319.473  319.473    0.000        0.000  658.852  658.852    0.000        0.000  121.746   10.053  111.693
  9.00   816.460  342.581  342.581    0.000        7.609  483.548  415.411   68.137        0.000   91.385    0.000   91.385
 10.00   782.211  468.897  468.897    0.000        0.000  516.628  516.628    0.000        0.000  100.131  100.131    0.000
 11.00   697.565  477.448  477.448    0.000        0.000  393.887  393.887    0.000        0.000   69.670    0.000   69.670
 12.00   783.173  489.482  489.482    0.000        1.902  597.037  597.037    0.000        0.000   19.906   19.906    0.000
 13.00   722.464  482.749  482.749    0.000        0.000  518.742  518.742    0.000        0.000   39.811   29.858    9.953
 14.00   791.285  426.147  426.147    0.000        0.000  516.062  516.062    0.000        0.000   19.906   19.906    0.000
 15.00   736.056  476.623  476.623    0.000        0.000  534.230  534.230    0.000        0.000   70.072    0.000   70.072
 16.00   712.937  498.297  498.297    0.000        0.000  573.912  573.912    0.000        0.000   39.811   39.811    0.000
 17.00   765.099  422.558  422.558    0.000        0.000  647.707  647.707    0.000        0.000   99.528   99.528    0.000
 18.00   809.551  417.426  417.426    0.000        0.000  570.017  570.017    0.000        0.000   29.858   29.858    0.000
 19.00   787.374  474.392  474.392    0.000        0.000  505.906  505.906    0.000        0.000   30.462   30.462    0.000
 20.00   691.656  496.384  496.384    0.000        0.000  618.184  618.184    0.000        0.000   81.231   81.231    0.000
 21.00   742.948  513.094  513.094    0.000        0.000  731.062  731.062    0.000        0.000  141.752  141.752    0.000
 22.00   849.730  471.983  471.983    0.000        0.000  661.200  661.200    0.000        0.000   90.380   90.380    0.000
 23.00   781.139  506.569  506.569    0.000        3.805  723.409  723.409    0.000        0.000  121.243  121.243    0.000
 24.00   723.943  554.585  554.585    0.000        1.902  855.144  855.144    0.000        0.000  110.486  110.486    0.000
 25.00   813.373  516.083  516.083    0.000        7.523  701.975  701.975    0.000        0.000  161.859  161.859    0.000
 26.00   822.900  540.827  540.827    0.000        0.000  825.225  825.225    0.000        0.000   99.528   99.528    0.000
 27.00   791.431  569.668  569.668    0.000        0.000  713.896  713.896    0.000        0.000  209.813  139.339   70.474
 28.00   742.414  529.846  529.846    0.000        0.000  663.832  663.832    0.000        0.000    9.953    9.953    0.000
 29.00   762.501  575.744  575.744    0.000        0.000  645.583  645.583    0.000        0.000   60.822   10.053   50.769
 30.00   730.545  557.306  557.306    0.000        1.902  590.453  590.453    0.000        0.000    0.000    0.000    0.000
 31.00   790.324  572.337  572.337    0.000        0.000  583.075  583.075    0.000        0.000   39.811    0.000   39.811
 32.00   763.705  557.491  557.491    0.000        0.000  582.417  582.417    0.000        0.000   50.265   40.212   10.053
 33.00   663.290  635.776  635.776    0.000        0.000  819.983  819.983    0.000        0.000  419.924  419.924    0.000
 34.00   699.465  590.612  590.612    0.000        0.000  758.723  758.723    0.000        0.000  450.283  430.177   20.106
 35.00   718.838  556.489  556.489    0.000        0.000  716.090  716.090    0.000        0.000  170.804  130.289   40.515
 36.00   711.040  467.994  467.994    0.000        0.000  705.716  705.716    0.000        0.000  179.652  169.599   10.053
 37.00   712.715  524.123  524.123    0.000        0.000  679.088  679.088    0.000        0.000   49.965   49.965    0.000
 38.00   645.324  583.168  583.168    0.000        0.000  553.577  553.577    0.000        0.000  110.584  110.584    0.000
 39.00   788.030  530.969  530.969    0.000        0.000  809.385  809.385    0.000        0.000  180.655   60.018  120.637
 40.00   735.933  552.009  552.009    0.000        0.000  730.966  730.966    0.000        0.000  271.737  271.737    0.000
 41.00   779.283  551.688  551.688    0.000        0.000  828.846  762.222   66.624        0.000  440.230  320.696  119.534
 42.00   933.772  476.998  476.998    0.000        0.000  585.971  505.729   80.242        0.000  180.956  180.956    0.000
 43.00   783.484  586.949  586.949    0.000        0.000  785.124  785.124    0.000        0.000   79.623   69.670    9.953
 44.00   846.595  443.583  443.583    0.000        0.000  627.906  600.668   27.238        0.000    0.000    0.000    0.000
 45.00   717.575  621.709  621.709    0.000        0.000  594.451  594.451    0.000        0.000    9.953    9.953    0.000
 46.00   717.506  590.722  590.722    0.000        0.000  606.040  606.040    0.000        0.000    0.000    0.000    0.000
 47.00   630.542  685.067  685.067    0.000        0.000  561.160  561.160    0.000        0.000    0.000    0.000    0.000
 48.00   638.554  622.629  622.629    0.000        0.000  450.736  450.736    0.000        0.000    0.000    0.000    0.000
 49.00   568.649  698.531  698.531    0.000        0.000  506.247  506.247    0.000        0.000    0.000    0.000    0.000
 50.00   725.957  606.127  606.127    0.000        0.000  417.715  417.715    0.000        0.000    0.000    0.000    0.000
 51.00   670.247  570.321  570.321    0.000        0.000  414.505  414.505    0.000        0.000    0.000    0.000    0.000
 52.00   608.475  603.231  603.231    0.000        0.000  520.435  520.435    0.000        0.000    0.000    0.000    0.000
 53.00   625.297  572.615  572.615    0.000        0.000  445.417  445.417    0.000        0.000    0.000    0.000    0.000
 54.00   737.043  543.822  543.822    0.000        0.000  545.373  545.373    0.000        0.000    0.000    0.000    0.000
 55.00   656.586  607.706  607.706    0.000        0.000  541.307  541.307    0.000        0.000    0.000    0.000    0.000
 56.00   708.254  530.842  530.842    0.000        0.000  516.193  516.193    0.000        0.000    0.000    0.000    0.000
 57.00   709.434  541.036  541.036    0.000        0.000  520.815  520.815    0.000        0.000    0.000    0.000    0.000
 58.00   661.749  535.958  535.958    0.000        0.000  473.968  473.968    0.000        0.000    0.000    0.000    0.000
 59.00   718.473  600.724  600.724    0.000        0.000  512.605  512.605    0.000        0.000    0.000    0.000    0.000
 60.00   687.344  554.431  554.431    0.000        0.000  491.766  491.766    0.000        0.000    0.000    0.000    0.000
 61.00   871.487  483.708  483.708    0.000        0.000  532.787  532.787    0.000        0.000    0.000    0.000    0.000
 62.00   899.325  538.264  538.264    0.000        0.000  520.685  520.685    0.000        0.000    0.000    0.000    0.000
 63.00   737.385  552.855  552.855    0.000        0.000  549.267  549.267    0.000        0.000    0.000    0.000    0.000
 64.00   766.288  554.899  554.899    0.000        0.000  430.516  430.516    0.000        0.000    0.000    0.000    0.000
 65.00   839.178  535.522  535.522    0.000        0.000  387.575  387.575    0.000        0.000    0.000    0.000    0.000
 66.00   768.182  530.343  530.343    0.000        0.000  374.528  374.528    0.000        0.000    0.000    0.000    0.000
 67.00   714.062  503.775  503.775    0.000        0.000  412.520  412.520    0.000        0.000    0.000    0.000    0.000
 68.00   771.983  541.830  541.830    0.000        0.000  471.770  471.770    0.000        0.000    0.000    0.000    0.000
 69.00   760.097  531.169  531.169    0.000        0.000  403.742  403.742    0.000        0.000    0.000    0.000    0.000
 70.00   765.398  596.359  596.359    0.000        0.000  401.501  401.501    0.000        0.000    0.000    0.000    0.000
 71.00   782.791  530.159  530.159    0.000        0.000  487.227  487.227    0.000        0.000    0.000    0.000    0.000
 72.00   847.290  540.980  540.980    0.000        0.000  464.321  464.321    0.000        0.000    0.000    0.000    0.000
 73.00   852.655  532.126  532.126    0.000        0.000  483.865  483.865    0.000        0.000    0.000    0.000    0.000
 74.00   803.628  593.894  593.894    0.000        0.000  522.597  522.597    0.000        0.000    0.000    0.000    0.000
 75.00   957.490  467.152  467.152    0.000        0.000  560.507  560.507    0.000        0.000    0.000    0.000    0.000
 76.00   682.766  535.545  535.545    0.000        0.000  534.362  534.362    0.000        0.000    0.000    0.000    0.000
 77.00   697.738  615.294  615.294    0.000        0.000  545.377  545.377    0.000        0.000    0.000    0.000    0.000
 78.00   817.720  585.616  585.616    0.000        0.000  561.209  561.209    0.000        0.000    0.000    0.000    0.000
 79.00   908.464  470.195  470.195    0.000        0.000  553.956  553.956    0.000        0.000    0.000    0.000    0.000
 80.00   844.049  529.221  529.221    0.000        0.000  570.760  570.760    0.000        0.000    0.000    0.000    0.000
 81.00   694.115  627.661  627.661    0.000        0.000  525.507  525.507    0.000        0.000    0.000    0.000    0.000
 82.00   873.547  476.450  476.450    0.000        0.000  541.656  541.656    0.000        0.000    0.000    0.000    0.000
 83.00   760.049  546.172  546.172    0.000        0.000  532.896  532.896    0.000        0.000    0.000    0.000    0.000
 84.00   745.802  535.581  535.581    0.000        0.000  564.846  564.846    0.000        0.000    0.000    0.000    0.000
 85.00   783.969  487.894  487.894    0.000        0.000  581.003  581.003    0.000        0.000    0.000    0.000    0.000
 86.00   811.629  452.869  452.869    0.000        0.000  513.379  513.379    0.000        0.000    0.000    0.000    0.000
 87.00   842.089  476.090  476.090    0.000        0.000  605.599  605.599    0.000        0.000   10.053   10.053    0.000
 88.00   766.288  504.661  504.661    0.000        0.000  519.661  519.661    0.000        0.000    0.000    0.000    0.000
 89.00   681.447  604.854  604.854    0.000        0.000  436.531  436.531    0.000        0.000    0.000    0.000    0.000
 90.00   873.051  480.152  480.152    0.000        0.000  514.308  514.308    0.000        0.000    0.000    0.000    0.000
 91.00   894.511  462.694  462.694    0.000        0.000  357.704  357.704    0.000        0.000    0.000    0.000    0.000
 92.00   819.352  526.744  526.744    0.000        0.000  342.362  342.362    0.000        0.000    0.000    0.000    0.000
 93.00   909.886  443.338  443.338    0.000        0.000  445.560  423.599   21.962        0.000    0.000    0.000    0.000
 94.00   883.309  400.897  400.897    0.000        0.000  410.289  406.614    3.675        0.000    0.000    0.000    0.000
 95.00   741.522  582.521  582.521    0.000        0.000  360.357  360.357    0.000        0.000    0.000    0.000    0.000
 96.00   693.021  627.132  627.132    0.000        0.000  472.538  472.538    0.000        0.000   39.811    0.000   39.811
 97.00   748.391  578.762  578.762    0.000        0.000  376.731  376.731    0.000        0.000    0.000    0.000    0.000
 98.00   819.597  565.306  565.306    0.000        0.000  405.787  405.787    0.000        0.000    0.000    0.000    0.000
 99.00   662.179  586.431  586.431    0.000        0.000  224.036  224.036    0.000        0.000    0.000    0.000    0.000
100.00   786.778  472.966  472.966    0.000        0.000  313.687  313.687    0.000        0.000    0.000    0.000    0.000
101.00   832.095  530.968  530.968    0.000        0.000  384.084  384.084    0.000        0.000    0.000    0.000    0.000
102.00   687.080  592.434  592.434    0.000        0.000  339.902  339.902    0.000        0.000    0.000    0.000    0.000
103.00   744.909  593.812  593.812    0.000        0.000  222.776  222.776    0.000        0.000    0.000    0.000    0.000
104.00   724.391  623.369  623.369    0.000        0.000  253.645  253.645    0.000        0.000    0.000    0.000    0.000
105.00   640.227  615.874  615.874    0.000        0.000  233.763  233.763    0.000        0.000    0.000    0.000    0.000
106.00   781.400  568.389  568.389    0.000        0.000  340.291  340.291    0.000        0.000    0.000    0.000    0.000
107.00   677.376  632.966  632.966    0.000        0.000  292.083  292.083    0.000        0.000    0.000    0.000    0.000
108.00   737.527  596.451  596.451    0.000        0.000  298.311  298.311    0.000        0.000    0.000    0.000    0.000
109.00   666.127  582.544  582.544    0.000        0.000  197.753  197.753    0.000        0.000    0.000    0.000    0.000
110.00   709.647  595.454  595.454    0.000        0.000  278.467  278.467    0.000        0.000    0.000    0.000    0.000
111.00   701.669  651.223  651.223    0.000        0.000  318.331  318.331    0.000        0.000    0.000    0.000    0.000
112.00   705.189  629.190  629.190    0.000        0.000  382.706  382.706    0.000        0.000    0.000    0.000    0.000
113.00   766.955  564.141  564.141    0.000        0.000  302.464  302.464    0.000        0.000    0.000    0.000    0.000
114.00   585.732  694.067  694.067    0.000        0.000  365.367  365.367    0.000        0.000    0.000    0.000    0.000
115.00   724.437  582.857  582.857    0.000        0.000  381.282  381.282    0.000        0.000    0.000    0.000    0.000
116.00   798.747  595.650  595.650    0.000        0.000  334.585  334.585    0.000        0.000    0.000    0.000    0.000
117.00   754.501  611.045  611.045    0.000        0.000  379.680  379.680    0.000        0.000    0.000    0.000    0.000
118.00   638.665  679.970  679.970    0.000        0.000  348.248  348.248    0.000        0.000    0.000    0.000    0.000
119.00   590.766  722.900  722.900    0.000        0.000  275.964  275.964    0.000        0.000    0.000    0.000    0.000
120.00   639.460  601.346  601.346    0.000        0.000  278.210  278.210    0.000        0.000    0.000    0.000    0.000
121.00   610.532  658.345  658.345    0.000        0.000  201.816  201.816    0.000        0.000    0.000    0.000    0.000
122.00   681.631  633.276  633.276    0.000        0.000  265.715  265.715    0.000        0.000    0.000    0.000    0.000
123.00   722.366  554.831  554.831    0.000        0.000  285.042  285.042    0.000        0.000    0.000    0.000    0.000
124.00   686.347  616.536  616.536    0.000        0.000  275.488  275.488    0.000        0.000    0.000    0.000    0.000
125.00   629.196  615.223  615.223    0.000        0.000  313.657  313.657    0.000        0.000    0.000    0.000    0.000
126.00   766.343  581.764  581.764    0.000        0.000  355.420  355.420    0.000        0.000    0.000    0.000    0.000
127.00   681.774  571.960  571.960    0.000        0.000  399.952  399.952    0.000        0.000    0.000    0.000    0.000
128.00   645.589  622.533  622.533    0.000        0.000  262.429  262.429    0.000        0.000    0.000    0.000    0.000
129.00   570.812  639.240  639.240    0.000        0.000  291.354  291.354    0.000        0.000    0.000    0.000    0.000
130.00   592.553  668.832  668.832    0.000        0.000  231.772  231.772    0.000        0.000    0.000    0.000    0.000
131.00   700.100  585.721  585.721    0.000        0.000  199.915  199.915    0.000        0.000    0.000    0.000    0.000
132.00   654.264  543.976  543.976    0.000        0.000  136.225  136.225    0.000        0.000    0.000    0.000    0.000
133.00   568.736  690.746  690.746    0.000        0.000  140.033  140.033    0.000        0.000    0.000    0.000    0.000
134.00   624.162  676.230  676.230    0.000        0.000  142.842  142.842    0.000        0.000    0.000    0.000    0.000
135.00   626.322  587.115  587.115    0.000        0.000  179.811  179.811    0.000        0.000    0.000    0.000    0.000
136.00   676.750  593.703  593.703    0.000        0.000  136.101  136.101    0.000        0.000    0.000    0.000    0.000
137.00   691.922  610.899  610.899    0.000        0.000  216.732  216.732    0.000        0.000    0.000    0.000    0.000
138.00   613.736  663.073  663.073    0.000        0.000  241.372  241.372    0.000        0.000    0.000    0.000    0.000
139.00   662.292  549.775  549.775    0.000        0.000  223.603  223.603    0.000        0.000    0.000    0.000    0.000
140.00   621.104  642.565  642.565    0.000        0.000  256.292  256.292    0.000        0.000    0.000    0.000    0.000
141.00   761.141  493.275  493.275    0.000        0.000  255.857  255.857    0.000        0.000    0.000    0.000    0.000
142.00   621.782  563.800  563.800    0.000        0.000  264.757  264.757    0.000        0.000    0.000    0.000    0.000
143.00   661.113  524.956  524.956    0.000        0.000  239.602  239.602    0.000        0.000    0.000    0.000    0.000
144.00   560.520  537.770  537.770    0.000        0.000  231.558  231.558    0.000        0.000    0.000    0.000    0.000
145.00   613.251  544.254  544.254    0.000        0.000  245.954  245.954    0.000        0.000    0.000    0.000    0.000
146.00   602.222  484.574  484.574    0.000        0.000  170.642  170.642    0.000        0.000    0.000    0.000    0.000
147.00   566.311  627.946  627.946    0.000        0.000  182.315  182.315    0.000        0.000    0.000    0.000    0.000
148.00   492.158  628.363  628.363    0.000        0.000  172.678  143.105   29.572        0.000    0.000    0.000    0.000
149.00   519.132  635.765  635.765    0.000        0.000  218.415  218.415    0.000        0.000    0.000    0.000    0.000
150.00   591.689  586.011  586.011    0.000        0.000  215.998  215.998    0.000        0.000    0.000    0.000    0.000
151.00   711.163  496.702  496.702    0.000        0.000  299.987  250.959   49.028        0.000    0.000    0.000    0.000
152.00   678.104  455.226  455.226    0.000        0.000  263.850  263.850    0.000        0.000    0.000    0.000    0.000
153.00   708.242  526.145  526.145    0.000        0.000  234.149  234.149    0.000        0.000    0.000    0.000    0.000
154.00   601.182  540.999  540.999    0.000        0.000  126.717  126.717    0.000        0.000    0.000    0.000    0.000
155.00   639.893  533.492  533.492    0.000        0.000  201.255  201.255    0.000        0.000    0.000    0.000    0.000
156.00   647.408  519.298  519.298    0.000        0.000  257.069  257.069    0.000        0.000    0.000    0.000    0.000
157.00   582.742  581.496  581.496    0.000        0.000  253.221  253.221    0.000        0.000    0.000    0.000    0.000
158.00   529.742  594.844  594.844    0.000        0.000  236.922  236.922    0.000        0.000    0.000    0.000    0.000
159.00   628.659  540.143  540.143    0.000        0.000  291.957  291.957    0.000        0.000    0.000    0.000    0.000
160.00   667.156  507.985  507.985    0.000        0.000  341.628  341.628    0.000        0.000    0.000    0.000    0.000
161.00   602.996  567.418  567.418    0.000        0.000  353.430  353.430    0.000        0.000    0.000    0.000    0.000
162.00   565.293  578.356  578.356    0.000        0.000  330.862  330.862    0.000        0.000    0.000    0.000    0.000
163.00   669.155  507.414  507.414    0.000        0.000  350.446  350.446    0.000        0.000    0.000    0.000    0.000
164.00   557.777  637.159  637.159    0.000        0.000  334.022  334.022    0.000        0.000    0.000    0.000    0.000
165.00   578.416  637.810  637.810    0.000        0.000  342.585  342.585    0.000        0.000    0.000    0.000    0.000
166.00   644.558  607.362  607.362    0.000        0.000  337.308  337.308    0.000        0.000    0.000    0.000    0.000
167.00   581.363  617.820  617.820    0.000        0.000  346.953  346.953    0.000        0.000    0.000    0.000    0.000
168.00   586.179  635.741  635.741    0.000        0.000  285.384  285.384    0.000        0.000    0.000    0.000    0.000
169.00   510.302  735.652  735.652    0.000        0.000  341.807  341.807    0.000        0.000    0.000    0.000    0.000
170.00   621.841  647.399  647.399    0.000        0.000  308.083  308.083    0.000        0.000    0.000    0.000    0.000
171.00   649.270  599.303  599.303    0.000        0.000  314.398  314.398    0.000        0.000    0.000    0.000    0.000
172.00   717.454  543.293  543.293    0.000        0.000  342.067  342.067    0.000        0.000    0.000    0.000    0.000
173.00   658.420  578.024  578.024    0.000        0.000  439.989  439.989    0.000        0.000    0.000    0.000    0.000
174.00   522.070  620.384  620.384    0.000        0.000  280.460  280.460    0.000        0.000    0.000    0.000    0.000
175.00   671.448  588.534  588.534    0.000        0.000  377.603  377.603    0.000        0.000    0.000    0.000    0.000
176.00   699.440  521.676  521.676    0.000        0.000  293.729  293.729    0.000        0.000    0.000    0.000    0.000
177.00   773.619  445.542  445.542    0.000        0.000  249.027  249.027    0.000        0.000    0.000    0.000    0.000
178.00   663.266  511.164  511.164    0.000        0.000  257.497  257.497    0.000        0.000    0.000    0.000    0.000
179.00   594.622  525.096  525.096    0.000        0.000  165.195  165.195    0.000        0.000    0.000    0.000    0.000
180.00   680.639  469.816  469.816    0.000        0.000  225.592  225.592    0.000        0.000    0.000    0.000    0.000
181.00   622.144  519.228  519.228    0.000        0.000  124.425  124.425    0.000        0.000    0.000    0.000    0.000
182.00   601.656  544.527  544.527    0.000        0.000  209.855  209.855    0.000        0.000    0.000    0.000    0.000
183.00   641.906  527.862  527.862    0.000        0.000  298.830  298.830    0.000        0.000    0.000    0.000    0.000
184.00   606.441  566.105  566.105    0.000        0.000  272.113  272.113    0.000        0.000    0.000    0.000    0.000
185.00   560.568  585.547  585.547    0.000        0.000  200.213  200.213    0.000        0.000    0.000    0.000    0.000
186.00   525.455  545.720  545.720    0.000        0.000  274.273  274.273    0.000        0.000    0.000    0.000    0.000
187.00   477.344  571.068  571.068    0.000        0.000  292.946  292.946    0.000        0.000    0.000    0.000    0.000
188.00   526.450  584.353  584.353    0.000        0.000  231.170  231.170    0.000        0.000    0.000    0.000    0.000
189.00   490.758  591.230  591.230    0.000        0.000  233.073  233.073    0.000        0.000    0.000    0.000    0.000
190.00   550.111  584.370  584.370    0.000        0.000  289.666  289.666    0.000        0.000    0.000    0.000    0.000
191.00   614.673  543.500  543.500    0.000        0.000  222.567  222.567    0.000        0.000    0.000    0.000    0.000
192.00   651.073  523.870  523.870    0.000        0.000  295.667  295.667    0.000        0.000    0.000    0.000    0.000
193.00   631.679  543.135  543.135    0.000        0.000  286.292  286.292    0.000        0.000    0.000    0.000    0.000
194.00   637.184  533.139  533.139    0.000        0.000  231.687  231.687    0.000        0.000    0.000    0.000    0.000
195.00   657.526  525.523  525.523    0.000        0.000  287.072  287.072    0.000        0.000    0.000    0.000    0.000
196.00   524.892  582.509  582.509    0.000        0.000  329.484  329.484    0.000        0.000    0.000    0.000    0.000
197.00   587.876  501.150  501.150    0.000        0.000  209.642  209.642    0.000        0.000    0.000    0.000    0.000
198.00   675.839  448.581  448.581    0.000        0.000  253.307  253.307    0.000        0.000    0.000    0.000    0.000
199.00   611.620  546.910  546.910    0.000        0.000  250.885  250.885    0.000        0.000    0.000    0.000    0.000
200.00   645.870  542.588  542.588    0.000        0.000  268.135  268.135    0.000        0.000    0.000    0.000    0.000
201.00   698.953  479.018  479.018    0.000        0.000  247.817  247.817    0.000        0.000    0.000    0.000    0.000
202.00   602.067  587.845  587.845    0.000        0.000  230.438  230.438    0.000        0.000    0.000    0.000    0.000
203.00   649.509  510.208  510.208    0.000        0.000  249.154  249.154    0.000        0.000    0.000    0.000    0.000
204.00   670.489  536.445  536.445    0.000        0.000  208.164  208.164    0.000        0.000    0.000    0.000    0.000
205.00   647.582  534.626  534.626    0.000        0.000  206.010  206.010    0.000        0.000    0.000    0.000    0.000
206.00   604.294  524.911  524.911    0.000        0.000  158.064  158.064    0.000        0.000    0.000    0.000    0.000
207.00   654.712  628.337  628.337    0.000        0.000  196.841  196.841    0.000        0.000    0.000    0.000    0.000
208.00   579.872  590.375  590.375    0.000        0.000  219.885  219.885    0.000        0.000    0.000    0.000    0.000
209.00   579.048  577.074  577.074    0.000        0.000  224.209  224.209    0.000        0.000    0.000    0.000    0.000
210.00   673.190  496.351  496.351    0.000        0.000  261.045  261.045    0.000        0.000    0.000    0.000    0.000
211.00   562.767  605.582  605.582    0.000        0.000  239.946  239.946    0.000        0.000    0.000    0.000    0.000
212.00   596.572  610.289  610.289    0.000        0.000  231.818  231.818    0.000        0.000    0.000    0.000    0.000
213.00   643.089  613.448  613.448    0.000        0.000  240.207  240.207    0.000        0.000    0.000    0.000    0.000
214.00   636.312  568.362  568.362    0.000        0.000  185.039  185.039    0.000        0.000    0.000    0.000    0.000
215.00   551.389  619.784  619.784    0.000        0.000  176.610  176.610    0.000        0.000    0.000    0.000    0.000
216.00   532.840  653.389  653.389    0.000        0.000  213.574  213.574    0.000        0.000    0.000    0.000    0.000
217.00   579.148  647.223  647.223    0.000        0.000  239.863  239.863    0.000        0.000    0.000    0.000    0.000
218.00   518.389  625.766  625.766    0.000        0.000  243.709  243.709    0.000        0.000    0.000    0.000    0.000
219.00   519.912  699.581  699.581    0.000        0.000  232.424  232.424    0.000        0.000    0.000    0.000    0.000
220.00   588.289  617.787  617.787    0.000        0.000  213.878  213.878    0.000        0.000    0.000    0.000    0.000
221.00   478.038  691.358  691.358    0.000        0.000  202.465  202.465    0.000        0.000    0.000    0.000    0.000
222.00   491.433  675.456  675.456    0.000        0.000  192.041  192.041    0.000        0.000    0.000    0.000    0.000
223.00   467.888  684.255  684.255    0.000        0.000  234.886  234.886    0.000        0.000    0.000    0.000    0.000
224.00   529.049  638.291  638.291    0.000        0.000  181.321  181.321    0.000        0.000    0.000    0.000    0.000
225.00   464.067  639.086  639.086    0.000        0.000  220.878  220.878    0.000        0.000    0.000    0.000    0.000
226.00   456.688  712.840  712.840    0.000        0.000  183.009  183.009    0.000        0.000    0.000    0.000    0.000
227.00   569.962  656.585  656.585    0.000        0.000  207.955  207.955    0.000        0.000    0.000    0.000    0.000
228.00   560.972  584.067  584.067    0.000        0.000  175.012  175.012    0.000        0.000    0.000    0.000    0.000
229.00   558.626  641.796  641.796    0.000        0.000  144.833  144.833    0.000        0.000    0.000    0.000    0.000
230.00   550.860  685.768  685.768    0.000        0.000  154.475  154.475    0.000        0.000    0.000    0.000    0.000
231.00   442.284  704.081  704.081    0.000        0.000  219.413  219.413    0.000        0.000    0.000    0.000    0.000
232.00   549.115  596.636  596.636    0.000        0.000  197.234  197.234    0.000        0.000    0.000    0.000    0.000
233.00   609.187  561.738  561.738    0.000        0.000  224.939  224.939    0.000        0.000    0.000    0.000    0.000
234.00   607.091  581.394  581.394    0.000        0.000  231.422  231.422    0.000        0.000    0.000    0.000    0.000
235.00   551.960  573.145  573.145    0.000        0.000  198.920  198.920    0.000        0.000    0.000    0.000    0.000
236.00   523.341  608.908  608.908    0.000        0.000  172.244  172.244    0.000        0.000    0.000    0.000    0.000
237.00   563.936  620.390  620.390    0.000        0.000  156.765  156.765    0.000        0.000    0.000    0.000    0.000
238.00   581.026  599.392  599.392    0.000        0.000  190.964  190.964    0.000        0.000    0.000    0.000    0.000
239.00   556.948  617.394  617.394    0.000        0.000  207.825  207.825    0.000        0.000    0.000    0.000    0.000
240.00   692.605  496.930  496.930    0.000        0.000  172.025  172.025    0.000        0.000    0.000    0.000    0.000
241.00   613.486  479.015  479.015    0.000        0.000  171.983  171.983    0.000        0.000    0.000    0.000    0.000
242.00   690.668  450.528  450.528    0.000        0.000  184.652  184.652    0.000        0.000    0.000    0.000    0.000
243.00   651.066  448.938  448.938    0.000        0.000  138.435  138.435    0.000        0.000    0.000    0.000    0.000
244.00   491.444  542.617  542.617    0.000        0.000  134.630  134.630    0.000        0.000    0.000    0.000    0.000
245.00   608.384  520.326  520.326    0.000        0.000  165.366  165.366    0.000        0.000    0.000    0.000    0.000
246.00   615.674  518.300  518.300    0.000        0.000  147.861  147.861    0.000        0.000    0.000    0.000    0.000
247.00   576.832  570.568  570.568    0.000        0.000  142.412  142.412    0.000        0.000    0.000    0.000    0.000
248.00   584.764  606.562  606.562    0.000        0.000  140.639  140.639    0.000        0.000    0.000    0.000    0.000
249.00   595.545  586.072  586.072    0.000        0.000  180.933  180.933    0.000        0.000    0.000    0.000    0.000
250.00   546.700  612.070  612.070    0.000        0.000  157.109  157.109    0.000        0.000    0.000    0.000    0.000
251.00   606.489  575.171  575.171    0.000        0.000  154.083  154.083    0.000        0.000    0.000    0.000    0.000
252.00   475.502  595.089  595.089    0.000        0.000  198.832  198.832    0.000        0.000    0.000    0.000    0.000
253.00   587.086  604.514  604.514    0.000        0.000  205.708  205.708    0.000        0.000    0.000    0.000    0.000
254.00   576.535  546.008  546.008    0.000        0.000  171.726  171.726    0.000        0.000    0.000    0.000    0.000
255.00   562.513  601.575  601.575    0.000        0.000  157.459  157.459    0.000        0.000    0.000    0.000    0.000
256.00   715.749  562.793  562.793    0.000        0.000  134.717  134.717    0.000        0.000    0.000    0.000    0.000
257.00   660.778  584.990  584.990    0.000        0.000  136.748  136.748    0.000        0.000    0.000    0.000    0.000
258.00   615.548  543.135  543.135    0.000        0.000  169.780  169.780    0.000        0.000    0.000    0.000    0.000
259.00   535.915  617.748  617.748    0.000        0.000  190.100  190.100    0.000        0.000    0.000    0.000    0.000
260.00   527.414  653.820  653.820    0.000        0.000  150.583  150.583    0.000        0.000    0.000    0.000    0.000
261.00   632.774  490.388  490.388    0.000        0.000  163.596  163.596    0.000        0.000    0.000    0.000    0.000
262.00   575.043  552.462  552.462    0.000        0.000  277.821  277.821    0.000        0.000    0.000    0.000    0.000
263.00   606.773  555.010  555.010    0.000        0.000  291.827  291.827    0.000        0.000    0.000    0.000    0.000
264.00   597.677  514.615  514.615    0.000        0.000  276.611  276.611    0.000        0.000    0.000    0.000    0.000
265.00   682.878  531.179  531.179    0.000        0.000  196.929  196.929    0.000        0.000    0.000    0.000    0.000
266.00   687.932  565.102  565.102    0.000        0.000  209.641  209.641    0.000        0.000    0.000    0.000    0.000
267.00   684.915  505.248  505.248    0.000        0.000  185.864  185.864    0.000        0.000    0.000    0.000    0.000
268.00   581.815  546.827  546.827    0.000        0.000  197.666  197.666    0.000        0.000    0.000    0.000    0.000
269.00   543.806  555.013  555.013    0.000        0.000  147.902  147.902    0.000        0.000    0.000    0.000    0.000
270.00   558.251  550.058  550.058    0.000        0.000  189.625  189.625    0.000        0.000    0.000    0.000    0.000
271.00   684.762  496.104  496.104    0.000        0.000  152.787  152.787    0.000        0.000    0.000    0.000    0.000
272.00   584.213  542.138  542.138    0.000        0.000  179.115  179.115    0.000        0.000    0.000    0.000    0.000
273.00   552.151  553.763  553.763    0.000        0.000  166.019  166.019    0.000        0.000    0.000    0.000    0.000
274.00   649.199  555.739  555.739    0.000        0.000  188.153  188.153    0.000        0.000    0.000    0.000    0.000
275.00   584.574  565.388  565.388    0.000        0.000  126.675  126.675    0.000        0.000    0.000    0.000    0.000
276.00   647.841  541.056  541.056    0.000        0.000  164.592  164.592    0.000        0.000    0.000    0.000    0.000
277.00   663.710  537.484  537.484    0.000        0.000  149.244  149.244    0.000        0.000    0.000    0.000    0.000
278.00   683.471  501.452  501.452    0.000        0.000  129.397  129.397    0.000        0.000    0.000    0.000    0.000
279.00   528.540  634.037  634.037    0.000        0.000  138.862  138.862    0.000        0.000    0.000    0.000    0.000
280.00   544.233  573.498  573.498    0.000        0.000  122.695  122.695    0.000        0.000    0.000    0.000    0.000
281.00   590.763  537.756  537.756    0.000        0.000  152.181  152.181    0.000        0.000    0.000    0.000    0.000
282.00   624.279  517.544  517.544    0.000        0.000  142.586  142.586    0.000        0.000    0.000    0.000    0.000
283.00   595.766  553.462  553.462    0.000        0.000  131.344  131.344    0.000        0.000    0.000    0.000    0.000
284.00   550.704  536.782  536.782    0.000        0.000  150.109  150.109    0.000        0.000    0.000    0.000    0.000
285.00   559.721  536.521  536.521    0.000        0.000  138.782  138.782    0.000        0.000    0.000    0.000    0.000
286.00   575.480  518.433  518.433    0.000        0.000  174.103  174.103    0.000        0.000    0.000    0.000    0.000
287.00   549.681  499.732  499.732    0.000        0.000  167.965  167.965    0.000        0.000    0.000    0.000    0.000
288.00   570.250  560.132  560.132    0.000        0.000  143.494  143.494    0.000        0.000    0.000    0.000    0.000
289.00   668.094  502.138  502.138    0.000        0.000  156.675  156.675    0.000        0.000    0.000    0.000    0.000
290.00   672.846  566.811  566.811    0.000        0.000  172.892  172.892    0.000        0.000    0.000    0.000    0.000
291.00   646.214  452.292  452.292    0.000        0.000  173.367  173.367    0.000        0.000    0.000    0.000    0.000
292.00   626.308  578.459  578.459    0.000        0.000  135.064  135.064    0.000        0.000    0.000    0.000    0.000
293.00   582.867  547.346  547.346    0.000        0.000  173.064  163.985    9.079        0.000    0.000    0.000    0.000
294.00   502.490  600.097  600.097    0.000        0.000  185.388  185.388    0.000        0.000    0.000    0.000    0.000
295.00   619.641  579.403  579.403    0.000        0.000  229.528  229.528    0.000        0.000    0.000    0.000    0.000
296.00   618.527  593.616  593.616    0.000        0.000  285.818  285.818    0.000        0.000    0.000    0.000    0.000
297.00   624.283  591.025  591.025    0.000        0.000  207.868  207.868    0.000        0.000    0.000    0.000    0.000
298.00   641.790  561.090  561.090    0.000        0.000  166.489  166.489    0.000        0.000    0.000    0.000    0.000
299.00   603.553  555.557  555.557    0.000        0.000  190.401  190.401    0.000        0.000    0.000    0.000    0.000
300.00   575.862  546.731  546.731    0.000        0.000  190.101  190.101    0.000        0.000    0.000    0.000    0.000
301.00   595.070  570.290  570.290    0.000        0.000  188.803  188.803    0.000        0.000    0.000    0.000    0.000
302.00   589.137  540.348  540.348    0.000        0.000  193.641  193.641    0.000        0.000    0.000    0.000    0.000
303.00   588.301  606.471  606.471    0.000        0.000  207.263  207.263    0.000        0.000    0.000    0.000    0.000
304.00   574.287  565.036  565.036    0.000        0.000  184.303  184.303    0.000        0.000    0.000    0.000    0.000
305.00   632.535  557.724  557.724    0.000        0.000  208.127  208.127    0.000        0.000    0.000    0.000    0.000
306.00   659.938  561.116  561.116    0.000        0.000  228.531  228.531    0.000        0.000    0.000    0.000    0.000
307.00   628.708  563.015  563.015    0.000        0.000  178.167  178.167    0.000        0.000    0.000    0.000    0.000
308.00   682.972  498.248  498.248    0.000        0.000  165.065  165.065    0.000        0.000    0.000    0.000    0.000
309.00   567.561  579.243  579.243    0.000        0.000  163.809  163.809    0.000        0.000    0.000    0.000    0.000
310.00   541.439  625.145  625.145    0.000        0.000  161.258  161.258    0.000        0.000    0.000    0.000    0.000
311.00   590.861  571.490  571.490    0.000        0.000  173.928  173.928    0.000        0.000    0.000    0.000    0.000
312.00   650.179  534.705  534.705    0.000        0.000  145.004  145.004    0.000        0.000    0.000    0.000    0.000
313.00   651.083  452.725  452.725    0.000        0.000  154.815  154.815    0.000        0.000    0.000    0.000    0.000
314.00   715.745  517.732  517.732    0.000        0.000  177.686  177.686    0.000        0.000    0.000    0.000    0.000
315.00   723.285  470.908  470.908    0.000        0.000  181.278  181.278    0.000        0.000    0.000    0.000    0.000
316.00   717.933  433.180  433.180    0.000        0.000  167.226  167.226    0.000        0.000    0.000    0.000    0.000
317.00   619.148  524.627  524.627    0.000        0.000  178.470  178.470    0.000        0.000    0.000    0.000    0.000
318.00   676.142  454.673  454.673    0.000        0.000  149.677  149.677    0.000        0.000    0.000    0.000    0.000
319.00   686.311  478.469  478.469    0.000        0.000  144.186  144.186    0.000        0.000    0.000    0.000    0.000
320.00   623.644  514.130  514.130    0.000        0.000  188.284  188.284    0.000        0.000    0.000    0.000    0.000
321.00   633.224  530.596  530.596    0.000        0.000  152.744  152.744    0.000        0.000    0.000    0.000    0.000
322.00   655.977  547.534  547.534    0.000        0.000  164.376  164.376    0.000        0.000    0.000    0.000    0.000
323.00   683.407  483.306  483.306    0.000        0.000  159.880  159.880    0.000        0.000    0.000    0.000    0.000
324.00   689.829  474.734  474.734    0.000        0.000  173.888  173.888    0.000        0.000    0.000    0.000    0.000
325.00   692.543  490.038  490.038    0.000        0.000  198.833  198.833    0.000        0.000    0.000    0.000    0.000
326.00   612.049  561.132  561.132    0.000        0.000  205.189  205.189    0.000        0.000    0.000    0.000    0.000
327.00   617.407  480.978  480.978    0.000        0.000  227.758  158.842   68.915        0.000    0.000    0.000    0.000
328.00   615.960  559.405  559.405    0.000        0.000  220.667  174.493   46.174        0.000    0.000    0.000    0.000
329.00   607.025  617.469  617.469    0.000        0.000  210.590  134.890   75.699        0.000    0.000    0.000    0.000
330.00   651.015  548.662  548.662    0.000        0.000  167.835  118.116   49.719        0.000    0.000    0.000    0.000
331.00   639.990  546.701  546.701    0.000        0.000  164.463  164.463    0.000        0.000    0.000    0.000    0.000
332.00   615.668  518.650  518.650    0.000        0.000  185.734  185.734    0.000        0.000    0.000    0.000    0.000
333.00   616.971  567.338  567.338    0.000        0.000  134.545  134.545    0.000        0.000    0.000    0.000    0.000
334.00   608.160  540.384  540.384    0.000        0.000  150.109  150.109    0.000        0.000    0.000    0.000    0.000
335.00   627.624  558.784  558.784    0.000        0.000  162.387  162.387    0.000        0.000    0.000    0.000    0.000
336.00   727.291  441.156  441.156    0.000        0.000  124.038  124.038    0.000        0.000    0.000    0.000    0.000
337.00   669.831  531.774  531.774    0.000        0.000  184.652  184.652    0.000        0.000    0.000    0.000    0.000
338.00   654.419  505.124  505.124    0.000        0.000  157.243  157.243    0.000        0.000    0.000    0.000    0.000
339.00   659.006  514.217  514.217    0.000        0.000  135.323  135.323    0.000        0.000    0.000    0.000    0.000
340.00   661.601  508.792  508.792    0.000        0.000  136.188  136.188    0.000        0.000    0.000    0.000    0.000
341.00   614.843  557.250  557.250    0.000        0.000  115.608  115.608    0.000        0.000    0.000    0.000    0.000
342.00   635.556  578.264  578.264    0.000        0.000  145.396  145.396    0.000        0.000    0.000    0.000    0.000
343.00   514.714  670.245  670.245    0.000        0.000  141.203  141.203    0.000        0.000    0.000    0.000    0.000
344.00   585.768  624.370  624.370    0.000        0.000  120.709  120.709    0.000        0.000    0.000    0.000    0.000
345.00   593.954  616.078  616.078    0.000        0.000  145.699  145.699    0.000        0.000    0.000    0.000    0.000
346.00   631.865  518.906  518.906    0.000        0.000  161.609  157.978    3.632        0.000    0.000    0.000    0.000
347.00   630.274  583.214  583.214    0.000        0.000  155.730  153.827    1.902        0.000    0.000    0.000    0.000
348.00   581.252  608.281  608.281    0.000        0.000  166.192  166.192    0.000        0.000    0.000    0.000    0.000
349.00   536.624  659.939  659.939    0.000        0.000  144.143  142.241    1.902        0.000    0.000    0.000    0.000
350.00   551.080  597.697  597.697    0.000        0.000  108.258  100.649    7.609        0.000    0.000    0.000    0.000
351.00   617.328  615.114  615.114    0.000        0.000   96.844   96.844    0.000        0.000    0.000    0.000    0.000
352.00   600.894  608.698  608.698    0.000        0.000  120.883  117.078    3.805        0.000    0.000    0.000    0.000
353.00   721.882  543.634  543.634    0.000        0.000  134.112  104.021   30.091        0.000    0.000    0.000    0.000
354.00   579.237  597.302  597.302    0.000        0.000  126.936  126.936    0.000        0.000    0.000    0.000    0.000
355.00   640.458  621.485  621.485    0.000        0.000  154.432  143.019   11.414        0.000    0.000    0.000    0.000
356.00   695.143  550.820  550.820    0.000        0.000  159.447  159.447    0.000        0.000    0.000    0.000    0.000
357.00   690.060  521.473  521.473    0.000        0.000  189.019  189.019    0.000        0.000    0.000    0.000    0.000
358.00   650.813  549.628  549.628    0.000        0.000  181.539  181.539    0.000        0.000    0.000    0.000    0.000
359.00   720.454  596.369  596.369    0.000        0.000  160.745  160.745    0.000        0.000    0.000    0.000    0.000
360.00   630.711  606.515  606.515    0.000        0.000  168.354  168.354    0.000        0.000    0.000    0.000    0.000
361.00   589.345  622.930  622.930    0.000        0.000  145.440  145.440    0.000        0.000    0.000    0.000    0.000
362.00   603.809  599.266  599.266    0.000        0.000  205.146  205.146    0.000        0.000    0.000    0.000    0.000
363.00   564.721  587.900  587.900    0.000        0.000  174.015  174.015    0.000        0.000    0.000    0.000    0.000
364.00   574.374  577.430  577.430    0.000        0.000  124.557  124.557    0.000        0.000    0.000    0.000    0.000
365.00   611.942  563.891  563.891    0.000        0.000  148.726  148.726    0.000        0.000    0.000    0.000    0.000
366.00   684.065  498.046  498.046    0.000        0.000  247.859  247.859    0.000        0.000    0.000    0.000    0.000
367.00   622.350  533.997  533.997    0.000        0.000  183.914  183.914    0.000        0.000    0.000    0.000    0.000
368.00   639.525  663.090  663.090    0.000        0.000  207.783  207.783    0.000        0.000    0.000    0.000    0.000
369.00   528.448  601.367  601.367    0.000        0.000  191.828  191.828    0.000        0.000    0.000    0.000    0.000
370.00   617.878  567.945  567.945    0.000        0.000  168.308  168.308    0.000        0.000    0.000    0.000    0.000
371.00   608.862  596.092  596.092    0.000        0.000  205.142  205.142    0.000        0.000    0.000    0.000    0.000
372.00   543.430  663.714  663.714    0.000        0.000  217.898  217.898    0.000        0.000    0.000    0.000    0.000
373.00   578.434  611.934  611.934    0.000        0.000  205.578  205.578    0.000        0.000    0.000    0.000    0.000
374.00   595.472  622.147  622.147    0.000        0.000  212.579  212.579    0.000        0.000    0.000    0.000    0.000
375.00   640.303  621.794  621.794    0.000        0.000  253.128  253.128    0.000        0.000    0.000    0.000    0.000
376.00   562.928  657.185  657.185    0.000        0.000  295.195  295.195    0.000        0.000    0.000    0.000    0.000
377.00   592.871  618.340  618.340    0.000        0.000  282.780  282.780    0.000        0.000    0.000    0.000    0.000
378.00   626.862  558.130  558.130    0.000        0.000  191.527  191.527    0.000        0.000    0.000    0.000    0.000
379.00   642.739  532.597  532.597    0.000        0.000  131.473  131.473    0.000        0.000    0.000    0.000    0.000
380.00   569.239  561.738  561.738    0.000        0.000  110.936  110.936    0.000        0.000    0.000    0.000    0.000
381.00   593.893  600.305  600.305    0.000        0.000  164.890  164.890    0.000        0.000    0.000    0.000    0.000
382.00   539.501  606.865  606.865    0.000        0.000  161.216  161.216    0.000        0.000    0.000    0.000    0.000
383.00   617.571  616.586  616.586    0.000        0.000  185.042  185.042    0.000        0.000    0.000    0.000    0.000
384.00   571.822  580.945  580.945    0.000        0.000  161.091  161.091    0.000        0.000    0.000    0.000    0.000
385.00   620.121  584.082  584.082    0.000        0.000  146.087  146.087    0.000        0.000    0.000    0.000    0.000
386.00   713.568  496.946  496.946    0.000        0.000  157.367  157.367    0.000        0.000    0.000    0.000    0.000
387.00   656.272  551.191  551.191    0.000        0.000  200.428  200.428    0.000        0.000    0.000    0.000    0.000
388.00   615.955  558.651  558.651    0.000        0.000  214.094  214.094    0.000        0.000    0.000    0.000    0.000
389.00   682.391  575.099  575.099    0.000        0.000  217.814  217.814    0.000        0.000    0.000    0.000    0.000
390.00   598.010  616.733  616.733    0.000        0.000  217.036  217.036    0.000        0.000    0.000    0.000    0.000
391.00   551.945  571.170  571.170    0.000        0.000  200.261  200.261    0.000        0.000    0.000    0.000    0.000
392.00   552.654  624.832  624.832    0.000        0.000  240.901  240.901    0.000        0.000    0.000    0.000    0.000
393.00   558.637  600.212  600.212    0.000        0.000  200.648  200.648    0.000        0.000    0.000    0.000    0.000
394.00   544.281  608.140  608.140    0.000        0.000  123.563  123.563    0.000        0.000    0.000    0.000    0.000
395.00   648.835  546.894  546.894    0.000        0.000  138.609  138.609    0.000        0.000    0.000    0.000    0.000
396.00   645.688  554.827  554.827    0.000        0.000  146.304  146.304    0.000        0.000    0.000    0.000    0.000
397.00   565.878  621.617  621.617    0.000        0.000  145.049  145.049    0.000        0.000    0.000    0.000    0.000
398.00   593.871  561.784  561.784    0.000        0.000  170.775  170.775    0.000        0.000    0.000    0.000    0.000
399.00   629.501  520.657  520.657    0.000        0.000  150.324  150.324    0.000        0.000    0.000    0.000    0.000
400.00   632.347  575.867  575.867    0.000        0.000  181.670  181.670    0.000        0.000    0.000    0.000    0.000
401.00   606.663  522.191  522.191    0.000        0.000  148.033  148.033    0.000        0.000    0.000    0.000    0.000
402.00   668.405  480.439  480.439    0.000        0.000  144.142  121.660   22.482        0.000    0.000    0.000    0.000
403.00   692.589  517.964  517.964    0.000        0.000  117.770  112.063    5.707        0.000    0.000    0.000    0.000
404.00   698.267  488.331  488.331    0.000        0.000  151.147  151.147    0.000        0.000    0.000    0.000    0.000
405.00   709.834  492.204  492.204    0.000        0.000  250.709  231.859   18.850        0.000    0.000    0.000    0.000
406.00   689.695  526.865  526.865    0.000        0.000  218.462  218.462    0.000        0.000    0.000    0.000    0.000
407.00   758.473  448.789  448.789    0.000        0.000  159.102  159.102    0.000        0.000    0.000    0.000    0.000
408.00   808.811  469.709  469.709    0.000        0.000  254.038  254.038    0.000        0.000    0.000    0.000    0.000
409.00   676.490  552.397  552.397    0.000        0.000  189.925  189.925    0.000        0.000    0.000    0.000    0.000
410.00   709.868  483.285  483.285    0.000        0.000  175.787  142.151   33.636        0.000    0.000    0.000    0.000
411.00   692.623  547.794  547.794    0.000        0.000  197.320  195.418    1.902        0.000    0.000    0.000    0.000
412.00   632.594  564.329  564.329    0.000        0.000  169.607  165.975    3.632        0.000    0.000    0.000    0.000
413.00   582.833  639.429  639.429    0.000        0.000  135.755  135.755    0.000        0.000    0.000    0.000    0.000
414.00   701.825  627.556  627.556    0.000        0.000  140.078  140.078    0.000        0.000    0.000    0.000    0.000
415.00   722.322  574.332  574.332    0.000        0.000  137.440  137.440    0.000        0.000    0.000    0.000    0.000
416.00   747.362  582.997  582.997    0.000        0.000  199.264  199.264    0.000        0.000    0.000    0.000    0.000
417.00   741.723  524.138  524.138    0.000        0.000  148.293  148.293    0.000        0.000    0.000    0.000    0.000
418.00   722.394  612.208  612.208    0.000        0.000  113.533  113.533    0.000        0.000    0.000    0.000    0.000
419.00   654.996  536.665  536.665    0.000        0.000  128.665  128.665    0.000        0.000    0.000    0.000    0.000
420.00   632.870  613.587  613.587    0.000        0.000  105.015  105.015    0.000        0.000    0.000    0.000    0.000
421.00   563.190  627.315  627.315    0.000        0.000  101.600  101.600    0.000        0.000    0.000    0.000    0.000
422.00   687.617  537.933  537.933    0.000        0.000  115.954  115.954    0.000        0.000    0.000    0.000    0.000
423.00   645.453  603.496  603.496    0.000        0.000   98.789   98.789    0.000        0.000    0.000    0.000    0.000
424.00   548.739  687.423  687.423    0.000        0.000  141.720  141.720    0.000        0.000    0.000    0.000    0.000
425.00   703.423  605.202  605.202    0.000        0.000  175.269  175.269    0.000        0.000    0.000    0.000    0.000
426.00   643.836  635.871  635.871    0.000        0.000  145.440  145.440    0.000        0.000    0.000    0.000    0.000
427.00   599.244  607.010  607.010    0.000        0.000  153.481  153.481    0.000        0.000    0.000    0.000    0.000
428.00   580.332  614.144  614.144    0.000        0.000  138.955  138.955    0.000        0.000    0.000    0.000    0.000
429.00   642.088  523.722  523.722    0.000        0.000  174.492  174.492    0.000        0.000    0.000    0.000    0.000
430.00   594.488  722.696  722.696    0.000        0.000  151.967  151.967    0.000        0.000    0.000    0.000    0.000
431.00   625.672  665.501  665.501    0.000        0.000  184.259  184.259    0.000        0.000    0.000    0.000    0.000
432.00   732.824  608.775  608.775    0.000        0.000  204.022  204.022    0.000        0.000    0.000    0.000    0.000
433.00   636.634  609.387  609.387    0.000        0.000  210.637  210.637    0.000        0.000    0.000    0.000    0.000
434.00   667.193  634.528  634.528    0.000        0.000  194.251  194.251    0.000        0.000    0.000    0.000    0.000
435.00   657.677  599.614  599.614    0.000        0.000  216.256  216.256    0.000        0.000    0.000    0.000    0.000
436.00   683.399  595.928  595.928    0.000        0.000  224.211  224.211    0.000        0.000    0.000    0.000    0.000
437.00   670.361  627.415  627.415    0.000        0.000  231.730  231.730    0.000        0.000    0.000    0.000    0.000
438.00   644.610  652.708  652.708    0.000        0.000  230.778  230.778    0.000        0.000    0.000    0.000    0.000
439.00   642.375  631.554  631.554    0.000        0.000  232.729  232.729    0.000        0.000    0.000    0.000    0.000
440.00   706.002  576.199  576.199    0.000        0.000  190.835  190.835    0.000        0.000    0.000    0.000    0.000
441.00   732.810  493.915  493.915    0.000        0.000  179.940  179.940    0.000        0.000    0.000    0.000    0.000
442.00   684.069  537.833  537.833    0.000        0.000  162.863  162.863    0.000        0.000    0.000    0.000    0.000
443.00   707.544  553.771  553.771    0.000        0.000  185.171  185.171    0.000        0.000    0.000    0.000    0.000
444.00   779.216  538.707  538.707    0.000        0.000  141.722  141.722    0.000        0.000    0.000    0.000    0.000
445.00   692.220  575.929  575.929    0.000        0.000  162.256  162.256    0.000        0.000    0.000    0.000    0.000
446.00   696.863  568.196  568.196    0.000        0.000  238.567  238.567    0.000        0.000    0.000    0.000    0.000
447.00   773.553  563.117  563.117    0.000        0.000  140.424  140.424    0.000        0.000    0.000    0.000    0.000
448.00   729.673  624.068  624.068    0.000        0.000  185.819  182.187    3.632        0.000    0.000    0.000    0.000
449.00   640.103  611.946  611.946    0.000        0.000  185.820  182.189    3.632        0.000    0.000    0.000    0.000
450.00   637.988  640.528  640.528    0.000        0.000  161.696  128.319   33.377        0.000    0.000    0.000    0.000
451.00   660.054  669.213  669.213    0.000        0.000  205.146  134.242   70.904        0.000    0.000    0.000    0.000
452.00   743.968  589.902  589.902    0.000        0.000  166.105  117.683   48.422        0.000    0.000    0.000    0.000
453.00   660.551  550.142  550.142    0.000        0.000  167.878  167.878    0.000        0.000    0.000    0.000    0.000
454.00   612.644  589.052  589.052    0.000        0.000  162.431  125.422   37.008        0.000    0.000    0.000    0.000
455.00   671.822  516.838  516.838    0.000        0.000  157.978  157.978    0.000        0.000    0.000    0.000    0.000
456.00   686.450  552.648  552.648    0.000        0.000  128.233  128.233    0.000        0.000    0.000    0.000    0.000
457.00   623.069  636.952  636.952    0.000        0.000  135.625  135.625    0.000        0.000    0.000    0.000    0.000
458.00   613.348  620.149  620.149    0.000        0.000  183.227  175.617    7.609        0.000    0.000    0.000    0.000
459.00   649.354  588.169  588.169    0.000        0.000  173.887  173.887    0.000        0.000    0.000    0.000    0.000
460.00   676.527  603.655  603.655    0.000        0.000  176.481  161.954   14.527        0.000    0.000    0.000    0.000
461.00   639.735  567.234  567.234    0.000        0.000  130.697  130.697    0.000        0.000    0.000    0.000    0.000
462.00   692.684  574.584  574.584    0.000        0.000  165.021  165.021    0.000        0.000    0.000    0.000    0.000
463.00   677.755  627.104  627.104    0.000        0.000  139.299  139.299    0.000        0.000    0.000    0.000    0.000
464.00   642.772  649.055  649.055    0.000        0.000  132.426  132.426    0.000        0.000    0.000    0.000    0.000
465.00   630.754  634.176  634.176    0.000        0.000  140.985  140.985    0.000        0.000    0.000    0.000    0.000
466.00   732.257  641.527  641.527    0.000        0.000  184.045  182.229    1.816        0.000    0.000    0.000    0.000
467.00   602.575  697.781  697.781    0.000        0.000  126.070  126.070    0.000        0.000    0.000    0.000    0.000
468.00   708.571  617.574  617.574    0.000        0.000  114.912  107.649    7.263        0.000    0.000    0.000    0.000
469.00   705.728  504.681  504.681    0.000        0.000  171.077  156.464   14.613        0.000    0.000    0.000    0.000
470.00   754.077  517.758  517.758    0.000        0.000  141.418  110.462   30.956        0.000    0.000    0.000    0.000
471.00   669.171  536.616  536.616    0.000        0.000  138.132  123.606   14.527        0.000    0.000    0.000    0.000
472.00   789.069  507.901  507.901    0.000        0.000  150.363   93.640   56.723        0.000    0.000    0.000    0.000
473.00   710.333  582.088  582.088    0.000        0.000  110.415   76.693   33.722        0.000    0.000    0.000    0.000
474.00   636.041  613.441  613.441    0.000        0.000  150.583  150.583    0.000        0.000    0.000    0.000    0.000
475.00   581.965  642.871  642.871    0.000        0.000  116.514  116.514    0.000        0.000    0.000    0.000    0.000
476.00   642.548  559.634  559.634    0.000        0.000  123.650  123.650    0.000        0.000    0.000    0.000    0.000
477.00   611.195  575.897  575.897    0.000        0.000   99.957   99.957    0.000        0.000    0.000    0.000    0.000
478.00   645.980  610.242  610.242    0.000        0.000  113.879  113.879    0.000        0.000    0.000    0.000    0.000
479.00   673.809  683.561  683.561    0.000        0.000  136.965  136.965    0.000        0.000    0.000    0.000    0.000
480.00   643.159  606.261  606.261    0.000        0.000  127.755  127.755    0.000        0.000    0.000    0.000    0.000
481.00   693.278  635.868  635.868    0.000        0.000  101.643  101.643    0.000        0.000    0.000    0.000    0.000
482.00   656.987  619.146  619.146    0.000        0.000   93.947   93.947    0.000        0.000    0.000    0.000    0.000
483.00   585.360  618.903  618.903    0.000        0.000   93.040   93.040    0.000        0.000    0.000    0.000    0.000
484.00   601.740  702.276  702.276    0.000        0.000  155.123  151.492    3.632        0.000    0.000    0.000    0.000
485.00   617.621  643.023  643.023    0.000        0.000  141.894  141.894    0.000        0.000    0.000    0.000    0.000
486.00   598.658  709.534  709.534    0.000        0.000  104.367  104.367    0.000        0.000    0.000    0.000    0.000
487.00   526.833  693.499  693.499    0.000        0.000  118.677  118.677    0.000        0.000    0.000    0.000    0.000
488.00   598.994  604.093  604.093    0.000        0.000  148.465  148.465    0.000        0.000    0.000    0.000    0.000
489.00   591.112  666.645  666.645    0.000        0.000  131.342  131.342    0.000        0.000    0.000    0.000    0.000
490.00   618.749  612.547  612.547    0.000        0.000  132.854  132.854    0.000        0.000    0.000    0.000    0.000
491.00   654.071  626.928  626.928    0.000        0.000  101.940  101.940    0.000        0.000    0.000    0.000    0.000
492.00   650.898  556.859  556.859    0.000        0.000  105.750  105.750    0.000        0.000    0.000    0.000    0.000
493.00   604.016  604.650  604.650    0.000        0.000   88.025   88.025    0.000        0.000    0.000    0.000    0.000
494.00   592.180  583.208  583.208    0.000        0.000   83.960   83.960    0.000        0.000    0.000    0.000    0.000
495.00   613.432  541.575  541.575    0.000        0.000  114.916  114.916    0.000        0.000    0.000    0.000    0.000
496.00   581.622  656.488  656.488    0.000        0.000  136.057  136.057    0.000        0.000    0.000    0.000    0.000
497.00   642.673  581.703  581.703    0.000        0.000  182.316  182.316    0.000        0.000    0.000    0.000    0.000
498.00   699.164  560.122  560.122    0.000        0.000  146.734  146.734    0.000        0.000    0.000    0.000    0.000
499.00   650.436  557.454  557.454    0.000        0.000  105.188  105.188    0.000        0.000    0.000    0.000    0.000
500.00   602.790  653.904  653.904    0.000        0.000  107.565  107.565    0.000        0.000    0.000    0.000    0.000
501.00   547.680  668.938  668.938    0.000        0.000  119.369  119.369    0.000        0.000    0.000    0.000    0.000
502.00   630.152  575.326  575.326    0.000        0.000  124.512  124.512    0.000        0.000    0.000    0.000    0.000
503.00   597.717  549.960  549.960    0.000        0.000  142.626  142.626    0.000        0.000    0.000    0.000    0.000
504.00   615.452  530.518  530.518    0.000        0.000  164.895  164.895    0.000        0.000    0.000    0.000    0.000
505.00   679.126  514.947  514.947    0.000        0.000  126.157  126.157    0.000        0.000    0.000    0.000    0.000
506.00   663.133  567.396  567.396    0.000        0.000   89.322   89.322    0.000        0.000    0.000    0.000    0.000
507.00   652.909  560.810  560.810    0.000        0.000  140.035  136.404    3.632        0.000    0.000    0.000    0.000
508.00   693.356  520.816  520.816    0.000        0.000   84.652   84.652    0.000        0.000    0.000    0.000    0.000
509.00   542.382  574.767  574.767    0.000        0.000   61.220   61.220    0.000        0.000    0.000    0.000    0.000
510.00   617.758  602.909  602.909    0.000        0.000  104.884   80.241   24.643        0.000    0.000    0.000    0.000
511.00   599.342  630.919  630.919    0.000        0.000  115.087   85.342   29.745        0.000    0.000    0.000    0.000
512.00   609.551  575.382  575.382    0.000        0.000   70.428   46.736   23.692        0.000    0.000    0.000    0.000
513.00   625.149  548.256  548.256    0.000        0.000   79.205   53.697   25.508        0.000    0.000    0.000    0.000
514.00   560.649  657.779  657.779    0.000        0.000   67.877   31.388   36.489        0.000    0.000    0.000    0.000
515.00   555.049  652.282  652.282    0.000        0.000   46.433   28.016   18.418        0.000    0.000    0.000    0.000
516.00   538.675  682.828  682.828    0.000        0.000  120.104  114.657    5.448        0.000    0.000    0.000    0.000
517.00   623.419  581.020  581.020    0.000        0.000  124.945  123.043    1.902        0.000    0.000    0.000    0.000
518.00   581.201  635.055  635.055    0.000        0.000   83.096   83.096    0.000        0.000    0.000    0.000    0.000
519.00   607.149  555.758  555.758    0.000        0.000   77.389   37.095   40.294        0.000    0.000    0.000    0.000
520.00   671.527  556.674  556.674    0.000        0.000  146.564  123.737   22.828        0.000    0.000    0.000    0.000
521.00   563.701  609.192  609.192    0.000        0.000   40.640   36.836    3.805        0.000    0.000    0.000    0.000
522.00   627.108  568.572  568.572    0.000        0.000   47.904   44.099    3.805        0.000    0.000    0.000    0.000
523.00   618.303  547.005  547.005    0.000        0.000   62.776   38.565   24.211        0.000    0.000    0.000    0.000
524.00   587.676  567.689  567.689    0.000        0.000   97.882   81.107   16.775        0.000    0.000    0.000    0.000
525.00   667.901  480.754  480.754    0.000        0.000  107.221   75.487   31.734        0.000    0.000    0.000    0.000
526.00   705.687  442.205  442.205    0.000        0.000  117.338   72.807   44.531        0.000    0.000    0.000    0.000
527.00   622.728  510.578  510.578    0.000        0.000   91.570   36.836   54.735        0.000    0.000    0.000    0.000
528.00   636.018  548.258  548.258    0.000        0.000  108.172  108.172    0.000        0.000    0.000    0.000    0.000
529.00   588.401  619.732  619.732    0.000        0.000  115.176  102.379   12.797        0.000    0.000    0.000    0.000
530.00   622.368  565.646  565.646    0.000        0.000  129.008  104.452   24.556        0.000    0.000    0.000    0.000
531.00   604.808  548.633  548.633    0.000        0.000  106.138   98.660    7.479        0.000    0.000    0.000    0.000
532.00   655.596  556.357  556.357    0.000        0.000   77.908   77.908    0.000        0.000    0.000    0.000    0.000
533.00   776.380  523.589  523.589    0.000        0.000  129.050  121.528    7.522        0.000    0.000    0.000    0.000
534.00   728.268  412.911  412.911    0.000        0.000   59.663   59.663    0.000        0.000    0.000    0.000    0.000
535.00   685.481  464.722  464.722    0.000        0.000   78.081   78.081    0.000        0.000    0.000    0.000    0.000
536.00   681.471  433.485  433.485    0.000        0.000   58.235   44.919   13.316        0.000    0.000    0.000    0.000
537.00   659.939  393.466  393.466    0.000        0.000   70.212   70.212    0.000        0.000    0.000    0.000    0.000
538.00   822.182  403.977  403.977    0.000        0.000   70.645   70.645    0.000        0.000    0.000    0.000    0.000
539.00   685.413  448.994  448.994    0.000        0.000  131.345  131.345    0.000        0.000    0.000    0.000    0.000
540.00   680.602  415.840  415.840    0.000        0.000   52.659   52.659    0.000        0.000    0.000    0.000    0.000
541.00   568.456  488.922  488.922    0.000        0.000   85.344   81.540    3.805        0.000    0.000    0.000    0.000
542.00   622.726  464.557  464.557    0.000        0.000  146.910  133.594   13.316        0.000    0.000    0.000    0.000
543.00   745.534  365.973  365.973    0.000        0.000  127.929  110.808   17.121        0.000    0.000    0.000    0.000
544.00   603.424  489.504  489.504    0.000        0.000  107.997   91.007   16.990        0.000    0.000    0.000    0.000
545.00   675.653  387.502  387.502    0.000        0.000   88.586   88.586    0.000        0.000    0.000    0.000    0.000
546.00   688.094  349.598  349.598    0.000        0.000  101.081   99.178    1.902        0.000    0.000    0.000    0.000
547.00   592.057  511.673  511.673    0.000        0.000  121.661  121.661    0.000        0.000    0.000    0.000    0.000
548.00   577.926  518.577  518.577    0.000        0.000   60.441   60.441    0.000        0.000    0.000    0.000    0.000
549.00   651.841  363.536  363.536    0.000        0.000   55.599   55.599    0.000        0.000    0.000    0.000    0.000
550.00   650.082  425.038  425.038    0.000        0.000   26.459   26.459    0.000        0.000    0.000    0.000    0.000
551.00   543.746  560.373  560.373    0.000        0.000   40.467   40.467    0.000        0.000    0.000    0.000    0.000
552.00   632.395  430.550  430.550    0.000        0.000   28.102   28.102    0.000        0.000    0.000    0.000    0.000
553.00   670.321  467.412  467.412    0.000        0.000   30.047   30.047    0.000        0.000    0.000    0.000    0.000
554.00   623.760  504.402  504.402    0.000        0.000   54.906   54.906    0.000        0.000    0.000    0.000    0.000
555.00   617.056  461.002  461.002    0.000        0.000  102.852  102.852    0.000        0.000    0.000    0.000    0.000
556.00   602.285  589.142  589.142    0.000        0.000   93.298   93.298    0.000        0.000    0.000    0.000    0.000
557.00   625.326  592.897  592.897    0.000        0.000   49.589   49.589    0.000        0.000    0.000    0.000    0.000
558.00   687.059  594.060  594.060    0.000        0.000   32.772   32.772    0.000        0.000    0.000    0.000    0.000
559.00   668.615  559.290  559.290    0.000        0.000   46.130   46.130    0.000        0.000    0.000    0.000    0.000
560.00   595.669  629.596  629.596    0.000        0.000   25.681   25.681    0.000        0.000    0.000    0.000    0.000
561.00   582.529  613.345  613.345    0.000        0.000   45.396   45.396    0.000        0.000    0.000    0.000    0.000
562.00   707.205  562.617  562.617    0.000        0.000   34.760   34.760    0.000        0.000    0.000    0.000    0.000
563.00   566.012  616.256  616.256    0.000        0.000   13.316   13.316    0.000        0.000    0.000    0.000    0.000
564.00   732.328  555.647  555.647    0.000        0.000   17.034   17.034    0.000        0.000    0.000    0.000    0.000
565.00   650.060  598.285  598.285    0.000        0.000   79.724   79.724    0.000        0.000    0.000    0.000    0.000
566.00   639.182  654.601  654.601    0.000        0.000   58.840   47.687   11.153        0.000    0.000    0.000    0.000
567.00   684.656  523.309  523.309    0.000        0.000   21.920   21.920    0.000        0.000    0.000    0.000    0.000
568.00   727.555  481.989  481.989    0.000        0.000   33.029   25.594    7.435        0.000    0.000    0.000    0.000
569.00   770.295  401.495  401.495    0.000        0.000   66.882   66.882    0.000        0.000    0.000    0.000    0.000
570.00   686.367  467.359  467.359    0.000        0.000   59.099   59.099    0.000        0.000    0.000    0.000    0.000
571.00   670.345  519.639  519.639    0.000        0.000   60.570   60.570    0.000        0.000    0.000    0.000    0.000
572.00   574.712  588.394  588.394    0.000        0.000   63.207   63.207    0.000        0.000    0.000    0.000    0.000
573.00   558.692  617.163  617.163    0.000        0.000   74.709   74.709    0.000        0.000    0.000    0.000    0.000
574.00   566.509  647.660  647.660    0.000        0.000   40.767   31.473    9.294        0.000    0.000    0.000    0.000
575.00   658.274  587.154  587.154    0.000        0.000    5.534    3.632    1.902        0.000    0.000    0.000    0.000
576.00   593.971  624.275  624.275    0.000        0.000    5.448    5.448    0.000        0.000    0.000    0.000    0.000
577.00   476.952  686.124  686.124    0.000        0.000   45.482   45.482    0.000        0.000    0.000    0.000    0.000
578.00   565.630  696.250  696.250    0.000        0.000   77.297   75.395    1.902        0.000    0.000    0.000    0.000
579.00   636.295  630.237  630.237    0.000        0.000   70.166   68.264    1.902        0.000    0.000    0.000    0.000
580.00   586.460  652.984  652.984    0.000        0.000   38.565   34.933    3.632        0.000    0.000    0.000    0.000
581.00   635.726  603.128  603.128    0.000        0.000   45.569   45.569    0.000        0.000    0.000    0.000    0.000
582.00   548.977  645.364  645.364    0.000        0.000   85.777   85.777    0.000        0.000    0.000    0.000    0.000
583.00   613.318  638.494  638.494    0.000        0.000   31.213   23.778    7.435        0.000    0.000    0.000    0.000
584.00   484.589  783.162  783.162    0.000        0.000   70.381   49.934   20.447        0.000    0.000    0.000    0.000
585.00   569.726  689.260  689.260    0.000        0.000   76.089   37.397   38.691        0.000    0.000    0.000    0.000
586.00   608.460  700.629  700.629    0.000        0.000   93.040   30.956   62.084        0.000    0.000    0.000    0.000
587.00   613.106  690.379  690.379    0.000        0.000   56.637    7.609   49.028        0.000    0.000    0.000    0.000
588.00   615.514  619.989  619.989    0.000        0.000   52.962    9.339   43.623        0.000    0.000    0.000    0.000
589.00   588.971  690.564  690.564    0.000        0.000   35.322   33.463    1.859        0.000    0.000    0.000    0.000
590.00   681.099  656.995  656.995    0.000        0.000   29.183   14.613   14.570        0.000    0.000    0.000    0.000
591.00   641.520  697.568  697.568    0.000        0.000   64.376    7.523   56.853        0.000    0.000    0.000    0.000
592.00   505.971  742.949  742.949    0.000        0.000   31.215    3.718   27.497        0.000    0.000    0.000    0.000
593.00   408.402  783.760  783.760    0.000        0.000   27.497    5.707   21.790        0.000    0.000    0.000    0.000
594.00   584.226  735.300  735.300    0.000        0.000   58.580   20.061   38.519        0.000    0.000    0.000    0.000
595.00   470.155  746.104  746.104    0.000        0.000   71.423   26.027   45.396        0.000    0.000    0.000    0.000
596.00   512.384  724.091  724.091    0.000        0.000   80.629   33.417   47.212        0.000    0.000    0.000    0.000
597.00   518.170  723.114  723.114    0.000        0.000   90.098   53.178   36.920        0.000    0.000    0.000    0.000
598.00   533.476  689.861  689.861    0.000        0.000   71.464   30.999   40.466        0.000    0.000    0.000    0.000
599.00   538.586  697.322  697.322    0.000        0.000   54.908   13.143   41.764        0.000    0.000    0.000    0.000
600.00   545.382  739.629  739.629    0.000        0.000   58.279   23.606   34.673        0.000    0.000    0.000    0.000
601.00   562.692  660.556  660.556    0.000        0.000   87.852   31.129   56.723        0.000    0.000    0.000    0.000
602.00   532.100  773.738  773.738    0.000        0.000   78.469   25.723   52.746        0.000    0.000    0.000    0.000
603.00   516.440  708.572  708.572    0.000        0.000   68.006   44.400   23.606        0.000    0.000    0.000    0.000
604.00   484.881  790.150  790.150    0.000        0.000   95.158   60.657   34.501        0.000    0.000    0.000    0.000
605.00   500.513  760.840  760.840    0.000        0.000   74.056   51.794   22.263        0.000    0.000    0.000    0.000
606.00   571.776  691.443  691.443    0.000        0.000   92.300   84.821    7.479        0.000    0.000    0.000    0.000
607.00   598.795  642.942  642.942    0.000        0.000  102.505   60.741   41.764        0.000    0.000    0.000    0.000
608.00   579.986  632.938  632.938    0.000        0.000  117.078   95.288   21.790        0.000    0.000    0.000    0.000
609.00   526.632  744.507  744.507    0.000        0.000   57.670   57.670    0.000        0.000    0.000    0.000    0.000
610.00   536.204  725.626  725.626    0.000        0.000   57.069   53.351    3.718        0.000    0.000    0.000    0.000
611.00   651.467  613.924  613.924    0.000        0.000  120.314  116.510    3.805        0.000    0.000    0.000    0.000
612.00   549.505  702.987  702.987    0.000        0.000  138.042  121.008   17.034        0.000    0.000    0.000    0.000
613.00   615.609  631.188  631.188    0.000        0.000  127.065  121.358    5.707        0.000    0.000    0.000    0.000
614.00   582.804  695.771  695.771    0.000        0.000  157.718  138.954   18.764        0.000    0.000    0.000    0.000
615.00   517.421  760.278  760.278    0.000        0.000  122.828   98.790   24.038        0.000    0.000    0.000    0.000
616.00   665.754  646.951  646.951    0.000        0.000  161.046  135.019   26.027        0.000    0.000    0.000    0.000
617.00   630.467  627.066  627.066    0.000        0.000   91.570   73.325   18.245        0.000    0.000    0.000    0.000
618.00   534.777  714.542  714.542    0.000        0.000  124.255  120.450    3.805        0.000    0.000    0.000    0.000
619.00   585.396  694.549  694.549    0.000        0.000   88.413   75.097   13.316        0.000    0.000    0.000    0.000
620.00   506.715  716.898  716.898    0.000        0.000  103.503  103.503    0.000        0.000    0.000    0.000    0.000
621.00   568.081  727.567  727.567    0.000        0.000  102.506   95.242    7.263        0.000    0.000    0.000    0.000
622.00   575.980  637.813  637.813    0.000        0.000  185.991  178.468    7.523        0.000    0.000    0.000    0.000
623.00   565.226  722.492  722.492    0.000        0.000   77.735   75.919    1.816        0.000    0.000    0.000    0.000
624.00   580.236  657.301  657.301    0.000        0.000  132.729  123.217    9.511        0.000    0.000    0.000    0.000
625.00   479.491  727.517  727.517    0.000        0.000  112.323  110.420    1.902        0.000    0.000    0.000    0.000
626.00   599.418  663.842  663.842    0.000        0.000  119.152  110.072    9.079        0.000    0.000    0.000    0.000
627.00   619.144  614.387  614.387    0.000        0.000   54.908   53.005    1.902        0.000    0.000    0.000    0.000
628.00   558.071  632.327  632.327    0.000        0.000  185.648  165.587   20.061        0.000    0.000    0.000    0.000
629.00   532.062  660.602  660.602    0.000        0.000   86.123   86.123    0.000        0.000    0.000    0.000    0.000
630.00   521.208  728.301  728.301    0.000        0.000  123.650  112.236   11.414        0.000    0.000    0.000    0.000
631.00   558.129  685.829  685.829    0.000        0.000  137.917  137.917    0.000        0.000    0.000    0.000    0.000
632.00   504.716  749.773  749.773    0.000        0.000  143.624  143.624    0.000        0.000    0.000    0.000    0.000
633.00   534.498  696.712  696.712    0.000        0.000  124.428  122.526    1.902        0.000    0.000    0.000    0.000
634.00   541.644  665.659  665.659    0.000        0.000  160.869  160.869    0.000        0.000    0.000    0.000    0.000
635.00   598.983  593.733  593.733    0.000        0.000  125.892  125.892    0.000        0.000    0.000    0.000    0.000
636.00   622.209  602.763  602.763    0.000        0.000  137.226  137.226    0.000        0.000    0.000    0.000    0.000
637.00   600.469  687.893  687.893    0.000        0.000   59.273   59.273    0.000        0.000    0.000    0.000    0.000
638.00   634.800  672.277  672.277    0.000        0.000  117.553  117.553    0.000        0.000    0.000    0.000    0.000
639.00   619.209  560.895  560.895    0.000        0.000   58.280   58.280    0.000        0.000    0.000    0.000    0.000
640.00   651.911  551.200  551.200    0.000        0.000   71.077   71.077    0.000        0.000    0.000    0.000    0.000
641.00   662.651  532.108  532.108    0.000        0.000   53.697   53.697    0.000        0.000    0.000    0.000    0.000
642.00   645.001  610.269  610.269    0.000        0.000   13.057   13.057    0.000        0.000    0.000    0.000    0.000
643.00   694.695  545.772  545.772    0.000        0.000    9.511    9.511    0.000        0.000    0.000    0.000    0.000
644.00   651.362  589.333  589.333    0.000        0.000   18.807   18.807    0.000        0.000    0.000    0.000    0.000
645.00   711.219  542.524  542.524    0.000        0.000   35.536   35.536    0.000        0.000    0.000    0.000    0.000
646.00   638.892  515.711  515.711    0.000        0.000   61.133   61.133    0.000        0.000    0.000    0.000    0.000
647.00   553.109  629.796  629.796    0.000        0.000   64.851   64.851    0.000        0.000    0.000    0.000    0.000
648.00   624.225  542.610  542.610    0.000        0.000   36.836   36.836    0.000        0.000    0.000    0.000    0.000
649.00   645.788  603.760  603.760    0.000        0.000   37.354   37.354    0.000        0.000    0.000    0.000    0.000
650.00   670.932  609.603  609.603    0.000        0.000   49.719   49.719    0.000        0.000    0.000    0.000    0.000
651.00   648.966  633.869  633.869    0.000        0.000   96.585   96.585    0.000        0.000    0.000    0.000    0.000
652.00   678.903  590.953  590.953    0.000        0.000  163.555  163.555    0.000        0.000    0.000    0.000    0.000
653.00   717.932  546.157  546.157    0.000        0.000  173.802  161.091   12.711        0.000    0.000    0.000    0.000
654.00   691.767  561.660  561.660    0.000        0.000  123.218  119.586    3.632        0.000    0.000    0.000    0.000
655.00   718.053  477.765  477.765    0.000        0.000  109.209  103.761    5.448        0.000    0.000    0.000    0.000
656.00   680.302  547.831  547.831    0.000        0.000   65.024   57.761    7.263        0.000    0.000    0.000    0.000
657.00   686.909  542.888  542.888    0.000        0.000  139.298  126.415   12.884        0.000    0.000    0.000    0.000
658.00   720.956  526.311  526.311    0.000        0.000  134.885  134.885    0.000        0.000    0.000    0.000    0.000
659.00   664.567  584.498  584.498    0.000        0.000  119.715  110.204    9.511        0.000    0.000    0.000    0.000
660.00   643.615  602.378  602.378    0.000        0.000   98.315   98.315    0.000        0.000    0.000    0.000    0.000
661.00   675.063  507.219  507.219    0.000        0.000   24.426   24.426    0.000        0.000    0.000    0.000    0.000
662.00   647.903  538.121  538.121    0.000        0.000   61.819   61.819    0.000        0.000    0.000    0.000    0.000
663.00   609.018  672.406  672.406    0.000        0.000   84.912   84.912    0.000        0.000    0.000    0.000    0.000
664.00   599.406  587.999  587.999    0.000        0.000   89.754   86.123    3.632        0.000    0.000    0.000    0.000
665.00   662.612  560.485  560.485    0.000        0.000  115.954  108.690    7.263        0.000    0.000    0.000    0.000
666.00   629.608  542.643  542.643    0.000        0.000  229.439  218.544   10.895        0.000    0.000    0.000    0.000
667.00   632.329  623.729  623.729    0.000        0.000  185.815  185.815    0.000        0.000    0.000    0.000    0.000
668.00   669.279  605.230  605.230    0.000        0.000  153.523  153.523    0.000        0.000    0.000    0.000    0.000
669.00   587.020  632.540  632.540    0.000        0.000  134.458  132.643    1.816        0.000    0.000    0.000    0.000
670.00   608.122  615.659  615.659    0.000        0.000  114.225  112.322    1.902        0.000    0.000    0.000    0.000
671.00   594.603  641.544  641.544    0.000        0.000  176.309  176.309    0.000        0.000    0.000    0.000    0.000
672.00   634.760  571.991  571.991    0.000        0.000  148.553  108.604   39.949        0.000    0.000    0.000    0.000
673.00   550.296  634.622  634.622    0.000        0.000  121.661  121.661    0.000        0.000    0.000    0.000    0.000
674.00   618.064  613.702  613.702    0.000        0.000  117.727  117.727    0.000        0.000    0.000    0.000    0.000
675.00   618.108  619.400  619.400    0.000        0.000  112.755  112.755    0.000        0.000    0.000    0.000    0.000
676.00   615.881  626.316  626.316    0.000        0.000  162.301  162.301    0.000        0.000    0.000    0.000    0.000
677.00   553.056  759.301  759.301    0.000        0.000   79.464   79.464    0.000        0.000    0.000    0.000    0.000
678.00   625.105  600.577  600.577    0.000        0.000   18.677   18.677    0.000        0.000    0.000    0.000    0.000
679.00   589.782  589.326  589.326    0.000        0.000   72.720   72.720    0.000        0.000    0.000    0.000    0.000
680.00   678.774  574.733  574.733    0.000        0.000   95.588   95.588    0.000        0.000    0.000    0.000    0.000
681.00   630.237  649.297  649.297    0.000        0.000  119.413  119.413    0.000        0.000    0.000    0.000    0.000
682.00   683.125  567.069  567.069    0.000        0.000   84.566   84.566    0.000        0.000    0.000    0.000    0.000
683.00   595.880  630.148  630.148    0.000        0.000   72.201   72.201    0.000        0.000    0.000    0.000    0.000
684.00   614.582  586.815  586.815    0.000        0.000  107.129  107.129    0.000        0.000    0.000    0.000    0.000
685.00   586.931  621.538  621.538    0.000        0.000   68.482   68.482    0.000        0.000    0.000    0.000    0.000
686.00   592.498  610.147  610.147    0.000        0.000  127.843  127.843    0.000        0.000    0.000    0.000    0.000
687.00   554.234  672.005  672.005    0.000        0.000  129.140  129.140    0.000        0.000    0.000    0.000    0.000
688.00   703.821  624.343  624.343    0.000        0.000   97.101   97.101    0.000        0.000    0.000    0.000    0.000
689.00   622.041  574.356  574.356    0.000        0.000  119.281  119.281    0.000        0.000    0.000    0.000    0.000
690.00   718.041  554.055  554.055    0.000        0.000   97.277   97.277    0.000        0.000    0.000    0.000    0.000
691.00   717.074  655.070  655.070    0.000        0.000   73.712   73.712    0.000        0.000    0.000    0.000    0.000
692.00   638.906  676.395  676.395    0.000        0.000  136.793  136.793    0.000        0.000    0.000    0.000    0.000
693.00   528.863  735.566  735.566    0.000        0.000   53.005   53.005    0.000        0.000    0.000    0.000    0.000
694.00   617.193  714.346  714.346    0.000        0.000  112.192  112.192    0.000        0.000    0.000    0.000    0.000
695.00   672.549  591.238  591.238    0.000        0.000   86.296   86.296    0.000        0.000    0.000    0.000    0.000
696.00   732.235  521.631  521.631    0.000        0.000   57.329   57.329    0.000        0.000    0.000    0.000    0.000
697.00   620.497  588.592  588.592    0.000        0.000   65.370   65.370    0.000        0.000    0.000    0.000    0.000
698.00   701.048  546.491  546.491    0.000        0.000  110.329  110.329    0.000        0.000    0.000    0.000    0.000
699.00   674.507  595.012  595.012    0.000        0.000  132.809  132.809    0.000        0.000    0.000    0.000    0.000
700.00   743.986  602.697  602.697    0.000        0.000  187.765  187.765    0.000        0.000    0.000    0.000    0.000
701.00   613.621  649.004  649.004    0.000        0.000  203.630  203.630    0.000        0.000    0.000    0.000    0.000
702.00   595.403  686.411  686.411    0.000        0.000  156.940  156.940    0.000        0.000    0.000    0.000    0.000
703.00   741.152  574.964  574.964    0.000        0.000  115.477  115.477    0.000        0.000    0.000    0.000    0.000
704.00   576.763  637.223  637.223    0.000        0.000   61.608   61.608    0.000        0.000    0.000    0.000    0.000
705.00   713.592  537.248  537.248    0.000        0.000   55.944   55.944    0.000        0.000    0.000    0.000    0.000
706.00   703.833  583.665  583.665    0.000        0.000   41.678   41.678    0.000        0.000    0.000    0.000    0.000
707.00   585.522  621.973  621.973    0.000        0.000  106.226  106.226    0.000        0.000    0.000    0.000    0.000
708.00   659.022  591.833  591.833    0.000        0.000   77.647   77.647    0.000        0.000    0.000    0.000    0.000
709.00   574.698  673.570  673.570    0.000        0.000   79.680   79.680    0.000        0.000    0.000    0.000    0.000
710.00   690.555  572.360  572.360    0.000        0.000   52.482   52.482    0.000        0.000    0.000    0.000    0.000
711.00   626.755  539.590  539.590    0.000        0.000   46.088   46.088    0.000        0.000    0.000    0.000    0.000
712.00   645.362  532.531  532.531    0.000        0.000   22.828   22.828    0.000        0.000    0.000    0.000    0.000
713.00   559.460  605.834  605.834    0.000        0.000   24.211   24.211    0.000        0.000    0.000    0.000    0.000
714.00   682.905  586.348  586.348    0.000        0.000   63.208   63.208    0.000        0.000    0.000    0.000    0.000
715.00   639.702  592.025  592.025    0.000        0.000   26.459   26.459    0.000        0.000    0.000    0.000    0.000
716.00   704.171  575.408  575.408    0.000        0.000  117.511  117.511    0.000        0.000    0.000    0.000    0.000
717.00   641.150  576.949  576.949    0.000        0.000  187.809  187.809    0.000        0.000    0.000    0.000    0.000
718.00   604.975  629.429  629.429    0.000        0.000  133.594  133.594    0.000        0.000    0.000    0.000    0.000
719.00   527.586  567.226  567.226    0.000        0.000  139.689  139.689    0.000        0.000    0.000    0.000    0.000
720.00   566.670  596.235  596.235    0.000        0.000   97.578   97.578    0.000        0.000    0.000    0.000    0.000
721.00   498.616  628.311  628.311    0.000        0.000   70.299   70.299    0.000        0.000    0.000    0.000    0.000
722.00   482.737  575.899  575.899    0.000        0.000   32.078   32.078    0.000        0.000    0.000    0.000    0.000
723.00   475.215  624.914  624.914    0.000        0.000   55.942   55.942    0.000        0.000    0.000    0.000    0.000
724.00   494.925  584.429  584.429    0.000        0.000   35.666   35.666    0.000        0.000    0.000    0.000    0.000
725.00   513.248  581.385  581.385    0.000        0.000   31.388   31.388    0.000        0.000    0.000    0.000    0.000
726.00   486.027  561.358  561.358    0.000        0.000   42.715   42.715    0.000        0.000    0.000    0.000    0.000
727.00   471.979  565.363  565.363    0.000        0.000   31.906   31.906    0.000        0.000    0.000    0.000    0.000
728.00   473.416  597.091  597.091    0.000        0.000   61.216   61.216    0.000        0.000    0.000    0.000    0.000
729.00   479.677  538.789  538.789    0.000        0.000   32.772   32.772    0.000        0.000    0.000    0.000    0.000
730.00   565.367  587.445  587.445    0.000        0.000   50.063   50.063    0.000        0.000    0.000    0.000    0.000
731.00   587.283  569.885  569.885    0.000        0.000   40.510   40.510    0.000        0.000    0.000    0.000    0.000
732.00   593.985  597.034  597.034    0.000        0.000   29.745   29.745    0.000        0.000    0.000    0.000    0.000
733.00   448.360  614.360  614.360    0.000        0.000   73.152   73.152    0.000        0.000    0.000    0.000    0.000
734.00   454.654  551.790  551.790    0.000        0.000   44.012   44.012    0.000        0.000    0.000    0.000    0.000
735.00   364.646  694.031  694.031    0.000        0.000   65.630   65.630    0.000        0.000    0.000    0.000    0.000
736.00   388.194  703.203  703.203    0.000        0.000   59.011   59.011    0.000        0.000    0.000    0.000    0.000
737.00   416.974  639.298  639.298    0.000        0.000   67.530   67.530    0.000        0.000    0.000    0.000    0.000
738.00   402.963  643.470  643.470    0.000        0.000   75.096   75.096    0.000        0.000    0.000    0.000    0.000
739.00   408.796  657.763  657.763    0.000        0.000   51.404   51.404    0.000        0.000    0.000    0.000    0.000
740.00   459.411  653.566  653.566    0.000        0.000   20.407   20.407    0.000        0.000    0.000    0.000    0.000
741.00   463.157  606.739  606.739    0.000        0.000   16.515   16.515    0.000        0.000    0.000    0.000    0.000
742.00   543.916  565.561  565.561    0.000        0.000   16.990   16.990    0.000        0.000    0.000    0.000    0.000
743.00   606.685  592.222  592.222    0.000        0.000   20.536   20.536    0.000        0.000    0.000    0.000    0.000
744.00   523.607  569.623  569.623    0.000        0.000   22.741   22.741    0.000        0.000    0.000    0.000    0.000
745.00   515.885  632.666  632.666    0.000        0.000   13.142   13.142    0.000        0.000    0.000    0.000    0.000
746.00   502.641  641.860  641.860    0.000        0.000   51.276   51.276    0.000        0.000    0.000    0.000    0.000
747.00   473.400  656.792  656.792    0.000        0.000   29.659   29.659    0.000        0.000    0.000    0.000    0.000
748.00   394.517  671.601  671.601    0.000        0.000   37.181   37.181    0.000        0.000    0.000    0.000    0.000
749.00   461.329  609.570  609.570    0.000        0.000   24.298   24.298    0.000        0.000    0.000    0.000    0.000
750.00   475.570  653.281  653.281    0.000        0.000   36.490   36.490    0.000        0.000    0.000    0.000    0.000
751.00   364.179  670.427  670.427    0.000        0.000   20.407   20.407    0.000        0.000    0.000    0.000    0.000
752.00   418.631  651.594  651.594    0.000        0.000   10.895   10.895    0.000        0.000    0.000    0.000    0.000
753.00   423.145  602.164  602.164    0.000        0.000   22.136   22.136    0.000        0.000    0.000    0.000    0.000
754.00   417.965  603.848  603.848    0.000        0.000   18.245   18.245    0.000        0.000    0.000    0.000    0.000
755.00   426.954  619.855  619.855    0.000        0.000   43.709   43.709    0.000        0.000    0.000    0.000    0.000
756.00   446.584  647.326  647.326    0.000        0.000   43.667   43.667    0.000        0.000    0.000    0.000    0.000
757.00   411.688  661.280  661.280    0.000        0.000   16.343   16.343    0.000        0.000    0.000    0.000    0.000
758.00   408.952  664.767  664.767    0.000        0.000   25.422   25.422    0.000        0.000    0.000    0.000    0.000
759.00   426.571  625.474  625.474    0.000        0.000   25.941   25.941    0.000        0.000    0.000    0.000    0.000
760.00   428.957  683.300  683.300    0.000        0.000    5.448    5.448    0.000        0.000    0.000    0.000    0.000
761.00   448.662  676.385  676.385    0.000        0.000   58.453   58.453    0.000        0.000    0.000    0.000    0.000
762.00   414.196  628.313  628.313    0.000        0.000   69.002   69.002    0.000        0.000    0.000    0.000    0.000
763.00   408.630  645.800  645.800    0.000        0.000  108.950  108.950    0.000        0.000    0.000    0.000    0.000
764.00   445.928  625.787  625.787    0.000        0.000   85.431   85.431    0.000        0.000    0.000    0.000    0.000
765.00   398.985  641.474  641.474    0.000        0.000   94.510   94.510    0.000        0.000    0.000    0.000    0.000
766.00   433.278  647.773  647.773    0.000        0.000   87.160   87.160    0.000        0.000    0.000    0.000    0.000
767.00   444.129  641.392  641.392    0.000        0.000   69.002   69.002    0.000        0.000    0.000    0.000    0.000
768.00   417.250  631.063  631.063    0.000        0.000   98.055   98.055    0.000        0.000    0.000    0.000    0.000
769.00   465.109  606.685  606.685    0.000        0.000  117.592  117.592    0.000        0.000    0.000    0.000    0.000
770.00   417.718  701.833  701.833    0.000        0.000   74.449   74.449    0.000        0.000    0.000    0.000    0.000
771.00   477.322  573.780  573.780    0.000        0.000   91.051   91.051    0.000        0.000    0.000    0.000    0.000
772.00   400.222  588.454  588.454    0.000        0.000   61.133   61.133    0.000        0.000    0.000    0.000    0.000
773.00   447.188  600.347  600.347    0.000        0.000   52.659   52.659    0.000        0.000    0.000    0.000    0.000
774.00   524.746  563.420  563.420    0.000        0.000   83.529   83.529    0.000        0.000    0.000    0.000    0.000
775.00   451.450  606.674  606.674    0.000        0.000   86.036   86.036    0.000        0.000    0.000    0.000    0.000
776.00   512.459  575.442  575.442    0.000        0.000   65.716   65.716    0.000        0.000    0.000    0.000    0.000
777.00   482.156  521.019  521.019    0.000        0.000   55.210   55.210    0.000        0.000    0.000    0.000    0.000
778.00   522.684  555.569  555.569    0.000        0.000   96.971   96.971    0.000        0.000    0.000    0.000    0.000
779.00   482.644  575.350  575.350    0.000        0.000  107.392  107.392    0.000        0.000    0.000    0.000    0.000
780.00   427.211  614.790  614.790    0.000        0.000  105.750  105.750    0.000        0.000    0.000    0.000    0.000
781.00   387.555  600.543  600.543    0.000        0.000   70.904   70.904    0.000        0.000    0.000    0.000    0.000
782.00   414.056  596.898  596.898    0.000        0.000   79.983   79.983    0.000        0.000    0.000    0.000    0.000
783.00   372.923  660.884  660.884    0.000        0.000   56.721   56.721    0.000        0.000    0.000    0.000    0.000
784.00   437.978  602.970  602.970    0.000        0.000   67.878   67.878    0.000        0.000    0.000    0.000    0.000
785.00   419.909  581.734  581.734    0.000        0.000   87.679   87.679    0.000        0.000    0.000    0.000    0.000
786.00   517.680  595.148  595.148    0.000        0.000   96.283   96.283    0.000        0.000    0.000    0.000    0.000
787.00   518.057  594.239  594.239    0.000        0.000   90.142   90.142    0.000        0.000    0.000    0.000    0.000
788.00   511.641  650.486  650.486    0.000        0.000   74.578   74.578    0.000        0.000    0.000    0.000    0.000
789.00   512.807  615.156  615.156    0.000        0.000   54.475   54.475    0.000        0.000    0.000    0.000    0.000
790.00   450.400  670.882  670.882    0.000        0.000   67.618   67.618    0.000        0.000    0.000    0.000    0.000
791.00   533.432  631.081  631.081    0.000        0.000   79.633   79.633    0.000        0.000    0.000    0.000    0.000
792.00   467.405  634.046  634.046    0.000        0.000   82.145   82.145    0.000        0.000    0.000    0.000    0.000
793.00   393.275  664.396  664.396    0.000        0.000   44.227   44.227    0.000        0.000    0.000    0.000    0.000
794.00   523.809  600.331  600.331    0.000        0.000   73.325   73.325    0.000        0.000    0.000    0.000    0.000
795.00   414.764  668.737  668.737    0.000        0.000   54.475   54.475    0.000        0.000    0.000    0.000    0.000
796.00   450.409  633.611  633.611    0.000        0.000   84.133   84.133    0.000        0.000    0.000    0.000    0.000
797.00   392.176  639.434  639.434    0.000        0.000   73.239   73.239    0.000        0.000    0.000    0.000    0.000
798.00   368.590  630.694  630.694    0.000        0.000   67.532   67.532    0.000        0.000    0.000    0.000    0.000
799.00   377.113  633.732  633.732    0.000        0.000   27.324   27.324    0.000        0.000    0.000    0.000    0.000
800.00   396.928  658.411  658.411    0.000        0.000   36.576   36.576    0.000        0.000    0.000    0.000    0.000
801.00   430.799  642.372  642.372    0.000        0.000   76.438   76.438    0.000        0.000    0.000    0.000    0.000
802.00   405.818  665.091  665.091    0.000        0.000   83.398   83.398    0.000        0.000    0.000    0.000    0.000
803.00   392.373  626.971  626.971    0.000        0.000   71.076   71.076    0.000        0.000    0.000    0.000    0.000
804.00   425.614  647.430  647.430    0.000        0.000   73.152   73.152    0.000        0.000    0.000    0.000    0.000
805.00   423.819  631.182  631.182    0.000        0.000   58.538   58.538    0.000        0.000    0.000    0.000    0.000
806.00   399.515  631.847  631.847    0.000        0.000   87.506   87.506    0.000        0.000    0.000    0.000    0.000
807.00   404.271  684.998  684.998    0.000        0.000   82.318   82.318    0.000        0.000    0.000    0.000    0.000
808.00   414.450  641.966  641.966    0.000        0.000   96.845   96.845    0.000        0.000    0.000    0.000    0.000
809.00   399.907  672.633  672.633    0.000        0.000  110.502  110.502    0.000        0.000    0.000    0.000    0.000
810.00   439.161  634.908  634.908    0.000        0.000   47.731   47.731    0.000        0.000    0.000    0.000    0.000
811.00   383.918  642.044  642.044    0.000        0.000   98.747   98.747    0.000        0.000    0.000    0.000    0.000
812.00   475.050  590.435  590.435    0.000        0.000   47.904   47.904    0.000        0.000    0.000    0.000    0.000
813.00   363.112  617.608  617.608    0.000        0.000   54.475   54.475    0.000        0.000    0.000    0.000    0.000
814.00   413.961  654.821  654.821    0.000        0.000   67.359   67.359    0.000        0.000    0.000    0.000    0.000
815.00   428.274  647.006  647.006    0.000        0.000  118.721  118.721    0.000        0.000    0.000    0.000    0.000
816.00   412.406  678.702  678.702    0.000        0.000   83.529   83.529    0.000        0.000    0.000    0.000    0.000
817.00   426.198  642.033  642.033    0.000        0.000   83.702   83.702    0.000        0.000    0.000    0.000    0.000
818.00   329.113  686.026  686.026    0.000        0.000  112.533  112.533    0.000        0.000    0.000    0.000    0.000
819.00   442.591  588.002  588.002    0.000        0.000  143.229  143.229    0.000        0.000    0.000    0.000    0.000
820.00   424.554  583.033  583.033    0.000        0.000  134.545  134.545    0.000        0.000    0.000    0.000    0.000
821.00   396.047  648.348  648.348    0.000        0.000  114.657  114.657    0.000        0.000    0.000    0.000    0.000
822.00   412.136  671.678  671.678    0.000        0.000  125.552  125.552    0.000        0.000    0.000    0.000    0.000
823.00   383.564  656.538  656.538    0.000        0.000  102.465  102.465    0.000        0.000    0.000    0.000    0.000
824.00   421.367  589.617  589.617    0.000        0.000  110.247   99.352   10.895        0.000    0.000    0.000    0.000
825.00   417.737  600.541  600.541    0.000        0.000   94.683   87.420    7.263        0.000    0.000    0.000    0.000
826.00   426.224  642.490  642.490    0.000        0.000   94.510   94.510    0.000        0.000    0.000    0.000    0.000
827.00   385.195  689.111  689.111    0.000        0.000   65.716   65.716    0.000        0.000    0.000    0.000    0.000
828.00   403.991  674.762  674.762    0.000        0.000   87.420   87.420    0.000        0.000    0.000    0.000    0.000
829.00   362.194  667.278  667.278    0.000        0.000   56.378   29.140   27.238        0.000    0.000    0.000    0.000
830.00   340.685  707.248  707.248    0.000        0.000   43.667   43.667    0.000        0.000    0.000    0.000    0.000
831.00   380.529  666.876  666.876    0.000        0.000   70.904   70.904    0.000        0.000    0.000    0.000    0.000
832.00   379.225  643.411  643.411    0.000        0.000   99.958   99.958    0.000        0.000    0.000    0.000    0.000
833.00   411.662  686.247  686.247    0.000        0.000   63.684   63.684    0.000        0.000    0.000    0.000    0.000
834.00   433.447  589.752  589.752    0.000        0.000   51.189   51.189    0.000        0.000    0.000    0.000    0.000
835.00   376.689  669.887  669.887    0.000        0.000   47.298   45.482    1.816        0.000    0.000    0.000    0.000
836.00   358.745  728.370  728.370    0.000        0.000   79.031   79.031    0.000        0.000    0.000    0.000    0.000
837.00   398.832  647.186  647.186    0.000        0.000   58.582   58.582    0.000        0.000    0.000    0.000    0.000
838.00   389.721  696.675  696.675    0.000        0.000   94.597   94.597    0.000        0.000    0.000    0.000    0.000
839.00   398.612  657.138  657.138    0.000        0.000   54.562   54.562    0.000        0.000    0.000    0.000    0.000
840.00   400.872  681.120  681.120    0.000        0.000   87.634   87.634    0.000        0.000    0.000    0.000    0.000
841.00   410.087  669.556  669.556    0.000        0.000   53.178   53.178    0.000        0.000    0.000    0.000    0.000
842.00   356.927  672.836  672.836    0.000        0.000   51.275   51.275    0.000        0.000    0.000    0.000    0.000
843.00   377.165  676.082  676.082    0.000        0.000   43.709   43.709    0.000        0.000    0.000    0.000    0.000
844.00   394.872  705.801  705.801    0.000        0.000   83.916   83.916    0.000        0.000    0.000    0.000    0.000
845.00   397.666  655.338  655.338    0.000        0.000   72.849   72.849    0.000        0.000    0.000    0.000    0.000
846.00   409.768  662.211  662.211    0.000        0.000   93.081   93.081    0.000        0.000    0.000    0.000    0.000
847.00   483.410  609.650  609.650    0.000        0.000   94.597   90.965    3.632        0.000    0.000    0.000    0.000
848.00   376.132  680.034  680.034    0.000        0.000   69.002   69.002    0.000        0.000    0.000    0.000    0.000
849.00   433.968  618.924  618.924    0.000        0.000   87.160   87.160    0.000        0.000    0.000    0.000    0.000
850.00   462.206  649.647  649.647    0.000        0.000  110.939  110.939    0.000        0.000    0.000    0.000    0.000
851.00   452.483  638.294  638.294    0.000        0.000  127.410  127.410    0.000        0.000    0.000    0.000    0.000
852.00   364.512  714.687  714.687    0.000        0.000  105.924  105.924    0.000        0.000    0.000    0.000    0.000
853.00   409.147  671.680  671.680    0.000        0.000   87.246   87.246    0.000        0.000    0.000    0.000    0.000
854.00   386.238  649.218  649.218    0.000        0.000  100.044  100.044    0.000        0.000    0.000    0.000    0.000
855.00   405.576  635.715  635.715    0.000        0.000  100.431  100.431    0.000        0.000    0.000    0.000    0.000
856.00   432.247  639.766  639.766    0.000        0.000   78.254   78.254    0.000        0.000    0.000    0.000    0.000
857.00   505.820  561.384  561.384    0.000        0.000  127.926  127.926    0.000        0.000    0.000    0.000    0.000
858.00   408.933  616.054  616.054    0.000        0.000   87.461   87.461    0.000        0.000    0.000    0.000    0.000
859.00   416.744  617.199  617.199    0.000        0.000  125.681  125.681    0.000        0.000    0.000    0.000    0.000
860.00   318.474  596.582  596.582    0.000        0.000   91.827   91.827    0.000        0.000    0.000    0.000    0.000
861.00   366.557  616.251  616.251    0.000        0.000  133.248  133.248    0.000        0.000    0.000    0.000    0.000
862.00   362.579  646.417  646.417    0.000        0.000  100.909  100.909    0.000        0.000    0.000    0.000    0.000
863.00   408.860  608.756  608.756    0.000        0.000   87.679   87.679    0.000        0.000    0.000    0.000    0.000
864.00   377.044  632.742  632.742    0.000        0.000  114.052  114.052    0.000        0.000    0.000    0.000    0.000
865.00   414.527  592.237  592.237    0.000        0.000  117.550  117.550    0.000        0.000    0.000    0.000    0.000
866.00   464.469  571.495  571.495    0.000        0.000  134.111  134.111    0.000        0.000    0.000    0.000    0.000
867.00   427.303  612.590  612.590    0.000        0.000  115.219  115.219    0.000        0.000    0.000    0.000    0.000
868.00   454.631  637.253  637.253    0.000        0.000  110.546  110.546    0.000        0.000    0.000    0.000    0.000
869.00   378.380  591.898  591.898    0.000        0.000   89.495   89.495    0.000        0.000    0.000    0.000    0.000
870.00   441.211  569.173  569.173    0.000        0.000   72.720   72.720    0.000        0.000    0.000    0.000    0.000
871.00   473.303  549.890  549.890    0.000        0.000   83.615   83.615    0.000        0.000    0.000    0.000    0.000
872.00   428.036  602.387  602.387    0.000        0.000   74.536   74.536    0.000        0.000    0.000    0.000    0.000
873.00   536.136  516.072  516.072    0.000        0.000   69.348   69.348    0.000        0.000    0.000    0.000    0.000
874.00   440.144  565.340  565.340    0.000        0.000  104.367  104.367    0.000        0.000    0.000    0.000    0.000
875.00   448.944  553.933  553.933    0.000        0.000   95.548   95.548    0.000        0.000    0.000    0.000    0.000
876.00   350.894  627.065  627.065    0.000        0.000   83.961   83.961    0.000        0.000    0.000    0.000    0.000
877.00   375.733  623.108  623.108    0.000        0.000   92.781   92.781    0.000        0.000    0.000    0.000    0.000
878.00   406.006  612.349  612.349    0.000        0.000  100.217  100.217    0.000        0.000    0.000    0.000    0.000
879.00   421.064  612.914  612.914    0.000        0.000   70.904   70.904    0.000        0.000    0.000    0.000    0.000
880.00   443.514  620.463  620.463    0.000        0.000   94.424   94.424    0.000        0.000    0.000    0.000    0.000
881.00   412.937  635.613  635.613    0.000        0.000   98.531   98.531    0.000        0.000    0.000    0.000    0.000
882.00   460.709  564.461  564.461    0.000        0.000   85.604   85.604    0.000        0.000    0.000    0.000    0.000
883.00   495.300  593.784  593.784    0.000        0.000   69.175   69.175    0.000        0.000    0.000    0.000    0.000
884.00   451.690  607.022  607.022    0.000        0.000   92.608   92.608    0.000        0.000    0.000    0.000    0.000
885.00   541.071  524.502  524.502    0.000        0.000  103.849  103.849    0.000        0.000    0.000    0.000    0.000
886.00   439.755  600.604  600.604    0.000        0.000  107.955  107.955    0.000        0.000    0.000    0.000    0.000
887.00   460.578  553.400  553.400    0.000        0.000   39.948   39.948    0.000        0.000    0.000    0.000    0.000
888.00   463.126  546.899  546.899    0.000        0.000   81.107   81.107    0.000        0.000    0.000    0.000    0.000
889.00   391.942  590.188  590.188    0.000        0.000   76.611   76.611    0.000        0.000    0.000    0.000    0.000
890.00   446.840  571.505  571.505    0.000        0.000   80.243   80.243    0.000        0.000    0.000    0.000    0.000
891.00   458.010  531.347  531.347    0.000        0.000   71.423   71.423    0.000        0.000    0.000    0.000    0.000
892.00   360.675  590.881  590.881    0.000        0.000   85.517   85.517    0.000        0.000    0.000    0.000    0.000
893.00   411.535  538.781  538.781    0.000        0.000   69.348   69.348    0.000        0.000    0.000    0.000    0.000
894.00   402.838  605.230  605.230    0.000        0.000   80.329   80.329    0.000        0.000    0.000    0.000    0.000
895.00   461.087  584.261  584.261    0.000        0.000  101.946  101.946    0.000        0.000    0.000    0.000    0.000
896.00   414.335  578.794  578.794    0.000        0.000   69.088   69.088    0.000        0.000    0.000    0.000    0.000
897.00   411.245  572.899  572.899    0.000        0.000  125.033  125.033    0.000        0.000    0.000    0.000    0.000
898.00   466.633  597.991  597.991    0.000        0.000  145.480  145.480    0.000        0.000    0.000    0.000    0.000
899.00   449.075  593.147  593.147    0.000        0.000   97.016   97.016    0.000        0.000    0.000    0.000    0.000
900.00   434.959  559.437  559.437    0.000        0.000  107.004  107.004    0.000        0.000    0.000    0.000    0.000
901.00   418.543  580.131  580.131    0.000        0.000  100.736  100.736    0.000        0.000    0.000    0.000    0.000
902.00   506.520  538.527  538.527    0.000        0.000   73.498   73.498    0.000        0.000    0.000    0.000    0.000
903.00   524.241  544.213  544.213    0.000        0.000   67.791   67.791    0.000        0.000    0.000    0.000    0.000
904.00   494.437  531.737  531.737    0.000        0.000   80.416   80.416    0.000        0.000    0.000    0.000    0.000
905.00   428.245  537.262  537.262    0.000        0.000   73.282   73.282    0.000        0.000    0.000    0.000    0.000
906.00   460.292  528.294  528.294    0.000        0.000   78.340   78.340    0.000        0.000    0.000    0.000    0.000
907.00   440.520  539.834  539.834    0.000        0.000   61.825   61.825    0.000        0.000    0.000    0.000    0.000
908.00   404.414  555.844  555.844    0.000        0.000   47.212   47.212    0.000        0.000    0.000    0.000    0.000
909.00   362.755  594.413  594.413    0.000        0.000   49.114   49.114    0.000        0.000    0.000    0.000    0.000
910.00   345.709  605.678  605.678    0.000        0.000   40.121   40.121    0.000        0.000    0.000    0.000    0.000
911.00   361.492  617.525  617.525    0.000        0.000   29.140   29.140    0.000        0.000    0.000    0.000    0.000
912.00   398.160  536.109  536.109    0.000        0.000   56.378   56.378    0.000        0.000    0.000    0.000    0.000
913.00   336.936  595.893  595.893    0.000        0.000   66.148   66.148    0.000        0.000    0.000    0.000    0.000
914.00   330.887  565.624  565.624    0.000        0.000   14.527   14.527    0.000        0.000    0.000    0.000    0.000
915.00   345.153  564.323  564.323    0.000        0.000   16.343   16.343    0.000        0.000    0.000    0.000    0.000
916.00   338.703  563.235  563.235    0.000        0.000   20.407   20.407    0.000        0.000    0.000    0.000    0.000
917.00   376.890  525.457  525.457    0.000        0.000   10.895   10.895    0.000        0.000    0.000    0.000    0.000
918.00   426.527  527.641  527.641    0.000        0.000   18.331   18.331    0.000        0.000    0.000    0.000    0.000
919.00   455.732  528.110  528.110    0.000        0.000   21.963   21.963    0.000        0.000    0.000    0.000    0.000
920.00   393.560  548.470  548.470    0.000        0.000   14.527   14.527    0.000        0.000    0.000    0.000    0.000
921.00   434.700  600.309  600.309    0.000        0.000   18.158   18.158    0.000        0.000    0.000    0.000    0.000
922.00   379.330  601.422  601.422    0.000        0.000   19.974   19.974    0.000        0.000    0.000    0.000    0.000
923.00   438.150  539.175  539.175    0.000        0.000    9.079    9.079    0.000        0.000    0.000    0.000    0.000
924.00   398.694  601.137  601.137    0.000        0.000   39.948   39.948    0.000        0.000    0.000    0.000    0.000
925.00   325.203  650.511  650.511    0.000        0.000   50.930   50.930    0.000        0.000    0.000    0.000    0.000
926.00   366.442  589.334  589.334    0.000        0.000   49.287   49.287    0.000        0.000    0.000    0.000    0.000
927.00   398.083  531.570  531.570    0.000        0.000   32.685   32.685    0.000        0.000    0.000    0.000    0.000
928.00   455.134  534.357  534.357    0.000        0.000   45.396   45.396    0.000        0.000    0.000    0.000    0.000
929.00   363.204  621.337  621.337    0.000        0.000   49.028   49.028    0.000        0.000    0.000    0.000    0.000
930.00   327.458  609.477  609.477    0.000        0.000   58.453   58.453    0.000        0.000    0.000    0.000    0.000
931.00   364.984  544.512  544.512    0.000        0.000   34.847   34.847    0.000        0.000    0.000    0.000    0.000
932.00   444.598  508.643  508.643    0.000        0.000   45.569   45.569    0.000        0.000    0.000    0.000    0.000
933.00   363.155  558.993  558.993    0.000        0.000   34.501   34.501    0.000        0.000    0.000    0.000    0.000
934.00   365.073  572.899  572.899    0.000        0.000   25.508   25.508    0.000        0.000    0.000    0.000    0.000
935.00   335.282  603.427  603.427    0.000        0.000   41.937   41.937    0.000        0.000    0.000    0.000    0.000
936.00   431.245  532.840  532.840    0.000        0.000   47.212   47.212    0.000        0.000    0.000    0.000    0.000
937.00   441.796  506.746  506.746    0.000        0.000   43.580   43.580    0.000        0.000    0.000    0.000    0.000
938.00   319.547  631.340  631.340    0.000        0.000   50.930   50.930    0.000        0.000    0.000    0.000    0.000
939.00   302.173  624.007  624.007    0.000        0.000   41.937   41.937    0.000        0.000    0.000    0.000    0.000
940.00   382.261  574.600  574.600    0.000        0.000   51.103   51.103    0.000        0.000    0.000    0.000    0.000
941.00   398.061  568.850  568.850    0.000        0.000   29.053   29.053    0.000        0.000    0.000    0.000    0.000
942.00   395.546  549.647  549.647    0.000        0.000   42.024   42.024    0.000        0.000    0.000    0.000    0.000
943.00   402.978  554.423  554.423    0.000        0.000   58.107   58.107    0.000        0.000    0.000    0.000    0.000
944.00   386.674  589.152  589.152    0.000        0.000   30.869   30.869    0.000        0.000    0.000    0.000    0.000
945.00   370.748  588.902  588.902    0.000        0.000   45.742   45.742    0.000        0.000    0.000    0.000    0.000
946.00   441.134  529.961  529.961    0.000        0.000   19.974   19.974    0.000        0.000    0.000    0.000    0.000
947.00   339.412  594.265  594.265    0.000        0.000   32.685   32.685    0.000        0.000    0.000    0.000    0.000
948.00   417.088  523.668  523.668    0.000        0.000   34.674   34.674    0.000        0.000    0.000    0.000    0.000
949.00   358.423  582.937  582.937    0.000        0.000   34.760   34.760    0.000        0.000    0.000    0.000    0.000
950.00   428.223  602.524  602.524    0.000        0.000   40.035   40.035    0.000        0.000    0.000    0.000    0.000
951.00   332.531  597.684  597.684    0.000        0.000   43.840   43.840    0.000        0.000    0.000    0.000    0.000
952.00   339.749  607.115  607.115    0.000        0.000   31.042   31.042    0.000        0.000    0.000    0.000    0.000
953.00   362.493  581.116  581.116    0.000        0.000   73.758   73.758    0.000        0.000    0.000    0.000    0.000
954.00   405.099  578.908  578.908    0.000        0.000   58.799   58.799    0.000        0.000    0.000    0.000    0.000
955.00   385.901  584.203  584.203    0.000        0.000   58.366   58.366    0.000        0.000    0.000    0.000    0.000
956.00   336.586  603.252  603.252    0.000        0.000   60.269   60.269    0.000        0.000    0.000    0.000    0.000
957.00   372.147  569.162  569.162    0.000        0.000   60.614   60.614    0.000        0.000    0.000    0.000    0.000
958.00   400.533  581.998  581.998    0.000        0.000   51.449   51.449    0.000        0.000    0.000    0.000    0.000
959.00   392.545  632.000  632.000    0.000        0.000   63.295   63.295    0.000        0.000    0.000    0.000    0.000
960.00   371.154  666.217  666.217    0.000        0.000   67.791   67.791    0.000        0.000    0.000    0.000    0.000
961.00   418.269  625.101  625.101    0.000        0.000   61.998   61.998    0.000        0.000    0.000    0.000    0.000
962.00   403.204  592.210  592.210    0.000        0.000   42.024   42.024    0.000        0.000    0.000    0.000    0.000
963.00   392.387  593.192  593.192    0.000        0.000   45.396   45.396    0.000        0.000    0.000    0.000    0.000
964.00   375.771  613.893  613.893    0.000        0.000   34.847   34.847    0.000        0.000    0.000    0.000    0.000
965.00   435.169  567.794  567.794    0.000        0.000   45.655   45.655    0.000        0.000    0.000    0.000    0.000
966.00   402.038  626.794  626.794    0.000        0.000   50.930   50.930    0.000        0.000    0.000    0.000    0.000
967.00   403.098  575.403  575.403    0.000        0.000   34.501   34.501    0.000        0.000    0.000    0.000    0.000
968.00   373.280  583.941  583.941    0.000        0.000   66.148   66.148    0.000        0.000    0.000    0.000    0.000
969.00   401.770  609.671  609.671    0.000        0.000   43.580   43.580    0.000        0.000    0.000    0.000    0.000
970.00   493.787  512.430  512.430    0.000        0.000   51.276   51.276    0.000        0.000    0.000    0.000    0.000
971.00   446.527  599.191  599.191    0.000        0.000   30.956   30.956    0.000        0.000    0.000    0.000    0.000
972.00   408.695  606.251  606.251    0.000        0.000   25.681   25.681    0.000        0.000    0.000    0.000    0.000
973.00   408.671  636.920  636.920    0.000        0.000   29.140   29.140    0.000        0.000    0.000    0.000    0.000
974.00   383.703  604.929  604.929    0.000        0.000   36.403   36.403    0.000        0.000    0.000    0.000    0.000
975.00   410.773  568.843  568.843    0.000        0.000   47.298   47.298    0.000        0.000    0.000    0.000    0.000
976.00   396.471  591.073  591.073    0.000        0.000   36.317   36.317    0.000        0.000    0.000    0.000    0.000
977.00   415.300  608.493  608.493    0.000        0.000   32.685   32.685    0.000        0.000    0.000    0.000    0.000
978.00   373.274  620.193  620.193    0.000        0.000   49.114   49.114    0.000        0.000    0.000    0.000    0.000
979.00   406.885  601.411  601.411    0.000        0.000   39.948   39.948    0.000        0.000    0.000    0.000    0.000
980.00   421.279  606.519  606.519    0.000        0.000   50.929   50.929    0.000        0.000    0.000    0.000    0.000
981.00   450.936  535.099  535.099    0.000        0.000   62.257   62.257    0.000        0.000    0.000    0.000    0.000
982.00   367.119  591.852  591.852    0.000        0.000   34.501   34.501    0.000        0.000    0.000    0.000    0.000
983.00   427.308  572.319  572.319    0.000        0.000   25.681   25.681    0.000        0.000    0.000    0.000    0.000
984.00   373.575  627.125  627.125    0.000        0.000   32.772   32.772    0.000        0.000    0.000    0.000    0.000
985.00   364.314  594.975  594.975    0.000        0.000   69.867   69.867    0.000        0.000    0.000    0.000    0.000
986.00   433.135  622.508  622.508    0.000        0.000   45.569   45.569    0.000        0.000    0.000    0.000    0.000
987.00   368.603  634.546  634.546    0.000        0.000   30.998   30.998    0.000        0.000    0.000    0.000    0.000
988.00   377.415  602.624  602.624    0.000        0.000   41.764   41.764    0.000        0.000    0.000    0.000    0.000
989.00   410.832  566.581  566.581    0.000        0.000   38.348   38.348    0.000        0.000    0.000    0.000    0.000
990.00   381.312  584.067  584.067    0.000        0.000   58.366   58.366    0.000        0.000    0.000    0.000    0.000
991.00   380.026  633.106  633.106    0.000        0.000   45.569   45.569    0.000        0.000    0.000    0.000    0.000
992.00   353.908  630.617  630.617    0.000        0.000   59.923   59.923    0.000        0.000    0.000    0.000    0.000
993.00   358.369  613.498  613.498    0.000        0.000   70.039   70.039    0.000        0.000    0.000    0.000    0.000
994.00   394.676  609.950  609.950    0.000        0.000   69.434   69.434    0.000        0.000    0.000    0.000    0.000
995.00   358.856  637.561  637.561    0.000        0.000   69.002   69.002    0.000        0.000    0.000    0.000    0.000
996.00   360.210  605.490  605.490    0.000        0.000   36.317   36.317    0.000        0.000    0.000    0.000    0.000
997.00   430.974  572.788  572.788    0.000        0.000   18.158   18.158    0.000        0.000    0.000    0.000    0.000
998.00   381.108  569.413  569.413    0.000        0.000   29.053   29.053    0.000        0.000    0.000    0.000    0.000
999.00   372.737  593.245  593.245    0.000        0.000   32.685   32.685    0.000        0.000    0.000    0.000    0.000
1000.00   383.992  575.062  575.062    0.000        0.000   52.659   52.659    0.000        0.000    0.000    0.000    0.000
1001.00   403.121  590.309  590.309    0.000        0.000   54.562   54.562    0.000        0.000    0.000    0.000    0.000
1002.00   344.439  627.098  627.098    0.000        0.000   30.869   30.869    0.000        0.000    0.000    0.000    0.000
1003.00   353.537  647.288  647.288    0.000        0.000   39.948   39.948    0.000        0.000    0.000    0.000    0.000
1004.00   325.322  671.423  671.423    0.000        0.000   23.606   23.606    0.000        0.000    0.000    0.000    0.000
1005.00   358.799  596.332  596.332    0.000        0.000   50.844   50.844    0.000        0.000    0.000    0.000    0.000
1006.00   351.655  571.971  571.971    0.000        0.000   52.659   52.659    0.000        0.000    0.000    0.000    0.000
1007.00   342.359  627.219  627.219    0.000        0.000   41.764   19.974   21.790        0.000    0.000    0.000    0.000
1008.00   375.530  644.777  644.777    0.000        0.000   56.291   56.291    0.000        0.000    0.000    0.000    0.000
1009.00   277.925  640.911  640.911    0.000        0.000   41.851   41.851    0.000        0.000    0.000    0.000    0.000
1010.00   326.502  611.939  611.939    0.000        0.000   52.919   52.919    0.000        0.000    0.000    0.000    0.000
1011.00   335.080  620.117  620.117    0.000        0.000   55.340   55.340    0.000        0.000    0.000    0.000    0.000
1012.00   347.993  594.231  594.231    0.000        0.000   45.655   45.655    0.000        0.000    0.000    0.000    0.000
1013.00   324.966  609.538  609.538    0.000        0.000   42.024   42.024    0.000        0.000    0.000    0.000    0.000
1014.00   343.920  581.364  581.364    0.000        0.000   67.791   67.791    0.000        0.000    0.000    0.000    0.000
1015.00   319.475  598.393  598.393    0.000        0.000   64.592   64.592    0.000        0.000    0.000    0.000    0.000
1016.00   340.549  599.990  599.990    0.000        0.000   55.167   55.167    0.000        0.000    0.000    0.000    0.000
1017.00   336.235  567.480  567.480    0.000        0.000   75.746   75.746    0.000        0.000    0.000    0.000    0.000
1018.00   273.697  681.467  681.467    0.000        0.000   63.035   63.035    0.000        0.000    0.000    0.000    0.000
1019.00   307.088  646.327  646.327    0.000        0.000   83.096   83.096    0.000        0.000    0.000    0.000    0.000
1020.00   263.008  627.910  627.910    0.000        0.000   62.603   62.603    0.000        0.000    0.000    0.000    0.000
1021.00   339.472  582.896  582.896    0.000        0.000   89.236   89.236    0.000        0.000    0.000    0.000    0.000
1022.00   345.255  561.831  561.831    0.000        0.000  106.741  106.741    0.000        0.000    0.000    0.000    0.000
1023.00   328.802  611.885  611.885    0.000        0.000  109.815  109.815    0.000        0.000    0.000    0.000    0.000
1024.00   396.907  588.118  588.118    0.000        0.000  123.218  123.218    0.000        0.000    0.000    0.000    0.000
1025.00   436.501  602.966  602.966    0.000        0.000   92.867   92.867    0.000        0.000    0.000    0.000    0.000
1026.00   437.924  572.293  572.293    0.000        0.000   71.250   71.250    0.000        0.000    0.000    0.000    0.000
1027.00   378.205  619.807  619.807    0.000        0.000   69.694   69.694    0.000        0.000    0.000    0.000    0.000
1028.00   409.599  579.623  579.623    0.000        0.000   93.991   93.991    0.000        0.000    0.000    0.000    0.000
1029.00   380.654  604.699  604.699    0.000        0.000   96.758   96.758    0.000        0.000    0.000    0.000    0.000
1030.00   412.262  530.089  530.089    0.000        0.000   91.138   91.138    0.000        0.000    0.000    0.000    0.000
1031.00   322.296  628.756  628.756    0.000        0.000   95.202   95.202    0.000        0.000    0.000    0.000    0.000
1032.00   419.836  621.510  621.510    0.000        0.000  115.003  115.003    0.000        0.000    0.000    0.000    0.000
1033.00   379.920  602.592  602.592    0.000        0.000  111.458  111.458    0.000        0.000    0.000    0.000    0.000
1034.00   362.780  601.742  601.742    0.000        0.000   83.874   83.874    0.000        0.000    0.000    0.000    0.000
1035.00   355.088  599.832  599.832    0.000        0.000   93.040   93.040    0.000        0.000    0.000    0.000    0.000
1036.00   423.624  601.615  601.615    0.000        0.000   91.916   91.916    0.000        0.000    0.000    0.000    0.000
1037.00   364.762  602.728  602.728    0.000        0.000   52.832   52.832    0.000        0.000    0.000    0.000    0.000
1038.00   333.442  586.831  586.831    0.000        0.000   93.213   93.213    0.000        0.000    0.000    0.000    0.000
1039.00   328.502  585.966  585.966    0.000        0.000   67.359   67.359    0.000        0.000    0.000    0.000    0.000
1040.00   344.009  541.302  541.302    0.000        0.000   67.705   67.705    0.000        0.000    0.000    0.000    0.000
1041.00   373.801  564.557  564.557    0.000        0.000  116.300  116.300    0.000        0.000    0.000    0.000    0.000
1042.00   406.667  551.292  551.292    0.000        0.000  115.003  115.003    0.000        0.000    0.000    0.000    0.000
1043.00   338.597  612.409  612.409    0.000        0.000   93.300   93.300    0.000        0.000    0.000    0.000    0.000
1044.00   340.541  625.228  625.228    0.000        0.000   93.559   93.559    0.000        0.000    0.000    0.000    0.000
1045.00   348.392  587.552  587.552    0.000        0.000   83.615   83.615    0.000        0.000    0.000    0.000    0.000
1046.00   372.639  616.959  616.959    0.000        0.000  101.860  101.860    0.000        0.000    0.000    0.000    0.000
1047.00   379.298  595.419  595.419    0.000        0.000  110.939  110.939    0.000        0.000    0.000    0.000    0.000
1048.00   372.842  553.129  553.129    0.000        0.000   79.897   79.897    0.000        0.000    0.000    0.000    0.000
1049.00   361.102  543.756  543.756    0.000        0.000   81.886   81.886    0.000        0.000    0.000    0.000    0.000
1050.00   403.365  537.098  537.098    0.000        0.000   92.694   92.694    0.000        0.000    0.000    0.000    0.000
