# Supplementary material for: N-Glycans modulate tilting of HIV-1 envelope glycoprotein
Source: Nat Commun. 2026 Apr 15;17:5206. doi: 10.1038/s41467-026-71874-2 (PMC13254402; doi:10.1038/s41467-026-71874-2)
Supplement: Supplementary file 8 — Source Data [file 41467_2026_71874_MOESM8_ESM.zip › source_data/1_Main_Text_Figures/4_Figure_5/3_Raw_data/MPER_peptide/REAL_MPER.C.4.txt]

#ASA ANALYSIS
#SIM_TIME  ASA1.4 TotOccl1.4 ShldMem1.4 ShldGly1.4   ASA7.2 TotOccl7.2 ShldMem7.2 ShldGly7.2   ASA18.6 TotOccl18.6 ShldMem18.6 ShldGly18.6

  0.00   827.493  317.981  317.981    0.000       40.937  795.923  795.923    0.000        0.000  448.779  448.779    0.000
  1.00   661.997  379.270  379.270    0.000        0.000  541.674  541.674    0.000        0.000   40.012    0.000   40.012
  2.00   618.499  445.071  445.071    0.000        0.000  468.822  468.822    0.000        0.000   20.006    0.000   20.006
  3.00   507.561  530.088  530.088    0.000        0.000  439.505  433.929    5.576        0.000   20.106    0.000   20.106
  4.00   538.442  468.722  468.722    0.000        0.000  443.789  443.789    0.000        0.000    0.000    0.000    0.000
  5.00   535.510  475.653  475.653    0.000        0.000  454.901  427.578   27.324        0.000    0.000    0.000    0.000
  6.00   564.432  479.342  479.342    0.000        0.000  460.177  460.177    0.000        0.000  131.397  101.539   29.858
  7.00   611.920  474.101  474.101    0.000        0.000  556.972  556.972    0.000        0.000   49.764    0.000   49.764
  8.00   608.404  480.562  480.562    0.000        0.000  507.595  507.595    0.000        0.000   69.670   69.670    0.000
  9.00   616.836  479.109  479.109    0.000        0.000  525.806  525.806    0.000        0.000    0.000    0.000    0.000
 10.00   593.881  527.893  527.893    0.000        0.000  585.848  585.848    0.000        0.000  189.505  189.505    0.000
 11.00   707.686  406.869  406.869    0.000        1.902  529.604  529.604    0.000        0.000   59.917   59.917    0.000
 12.00   707.370  424.374  424.374    0.000        0.000  501.577  501.577    0.000        0.000   29.858   29.858    0.000
 13.00   637.675  449.447  449.447    0.000        0.000  379.324  379.324    0.000        0.000    0.000    0.000    0.000
 14.00   580.963  438.344  438.344    0.000        0.000  502.234  502.234    0.000        0.000   71.077   71.077    0.000
 15.00   627.536  480.768  480.768    0.000        0.000  553.285  553.285    0.000        0.000    0.000    0.000    0.000
 16.00   549.774  485.143  485.143    0.000        0.000  440.117  440.117    0.000        0.000    0.000    0.000    0.000
 17.00   617.567  424.295  424.295    0.000        0.000  487.229  487.229    0.000        0.000    0.000    0.000    0.000
 18.00   619.520  400.522  400.522    0.000        0.000  401.074  401.074    0.000        0.000    0.000    0.000    0.000
 19.00   599.399  405.806  405.806    0.000        0.000  449.973  449.973    0.000        0.000   20.308   20.308    0.000
 20.00   636.891  432.583  432.583    0.000        0.000  459.179  459.179    0.000        0.000    0.000    0.000    0.000
 21.00   551.343  475.949  475.949    0.000        0.000  310.143  310.143    0.000        0.000    0.000    0.000    0.000
 22.00   621.240  454.607  454.607    0.000        0.000  354.940  354.940    0.000        0.000    0.000    0.000    0.000
 23.00   568.131  416.548  416.548    0.000        0.000  342.576  335.140    7.435        0.000    0.000    0.000    0.000
 24.00   559.933  449.747  449.747    0.000        0.000  449.275  449.275    0.000        0.000   20.308   20.308    0.000
 25.00   600.512  415.637  415.637    0.000       13.316  332.850  323.556    9.294        0.000    0.000    0.000    0.000
 26.00   640.252  390.200  390.200    0.000        0.000  489.311  489.311    0.000        0.000   71.077   20.308   50.769
 27.00   541.692  434.151  434.151    0.000        0.000  389.579  383.872    5.707        0.000   20.308    0.000   20.308
 28.00   556.142  384.633  384.633    0.000        0.000  327.144  327.144    0.000        0.000    0.000    0.000    0.000
 29.00   654.289  373.038  373.038    0.000        0.000  271.723  271.723    0.000        0.000    0.000    0.000    0.000
 30.00   652.667  517.651  517.651    0.000        9.511  365.448  365.448    0.000        0.000   50.769   30.462   20.308
 31.00   631.049  471.999  471.999    0.000        5.707  377.251  377.251    0.000        0.000   91.385   91.385    0.000
 32.00   618.430  444.726  444.726    0.000        0.000  432.068  432.068    0.000        0.000  162.462  162.462    0.000
 33.00   681.333  419.257  419.257    0.000        0.000  368.601  368.601    0.000        0.000   71.077   71.077    0.000
 34.00   692.034  479.794  479.794    0.000        0.000  383.605  383.605    0.000        0.000    0.000    0.000    0.000
 35.00   599.251  450.574  450.574    0.000        0.000  386.114  386.114    0.000        0.000    0.000    0.000    0.000
 36.00   762.112  457.719  457.719    0.000        0.000  423.462  423.462    0.000        0.000    0.000    0.000    0.000
 37.00   669.711  457.176  457.176    0.000        0.000  393.677  393.677    0.000        0.000    0.000    0.000    0.000
 38.00   591.226  493.207  493.207    0.000        0.000  356.753  356.753    0.000        0.000   10.154   10.154    0.000
 39.00   656.334  463.357  463.357    0.000        0.000  408.675  408.675    0.000        0.000   50.769   50.769    0.000
 40.00   629.036  505.517  505.517    0.000        0.000  433.151  433.151    0.000        0.000   20.308   20.308    0.000
 41.00   609.083  538.703  538.703    0.000        0.000  461.035  461.035    0.000        0.000   20.308   20.308    0.000
 42.00   667.654  476.174  476.174    0.000        0.000  439.461  439.461    0.000        0.000    0.000    0.000    0.000
 43.00   658.317  456.629  456.629    0.000        0.000  489.832  489.832    0.000        0.000   10.154   10.154    0.000
 44.00   589.991  482.468  482.468    0.000        0.000  390.435  390.435    0.000        0.000    0.000    0.000    0.000
 45.00   729.128  368.064  368.064    0.000        0.000  392.080  392.080    0.000        0.000    0.000    0.000    0.000
 46.00   639.365  465.121  465.121    0.000        9.511  399.990  399.990    0.000        0.000    0.000    0.000    0.000
 47.00   548.259  440.326  440.326    0.000        0.000  339.895  339.895    0.000        0.000    0.000    0.000    0.000
 48.00   616.287  439.994  439.994    0.000        0.000  387.625  387.625    0.000        0.000   10.154   10.154    0.000
 49.00   648.899  410.231  410.231    0.000        9.511  346.766  346.766    0.000        0.000    0.000    0.000    0.000
 50.00   610.740  450.049  450.049    0.000        0.000  398.350  398.350    0.000        0.000   50.769   50.769    0.000
 51.00   527.144  497.525  497.525    0.000        0.000  343.873  343.873    0.000        0.000   20.308   20.308    0.000
 52.00   527.837  547.462  547.462    0.000        0.000  422.818  422.818    0.000        0.000   71.077   71.077    0.000
 53.00   508.590  431.784  431.784    0.000        0.000  279.498  279.498    0.000        0.000    0.000    0.000    0.000
 54.00   477.026  482.461  482.461    0.000        0.000  413.517  413.517    0.000        0.000   30.462   30.462    0.000
 55.00   552.705  507.138  507.138    0.000        0.000  417.627  417.627    0.000        0.000   50.769   50.769    0.000
 56.00   551.798  496.226  496.226    0.000        0.000  346.682  346.682    0.000        0.000    0.000    0.000    0.000
 57.00   584.554  514.106  514.106    0.000        3.805  461.946  461.946    0.000        0.000    0.000    0.000    0.000
 58.00   564.512  535.373  535.373    0.000        0.000  464.712  464.712    0.000        0.000    0.000    0.000    0.000
 59.00   621.105  509.602  509.602    0.000        5.707  412.400  412.400    0.000        0.000   60.923   60.923    0.000
 60.00   611.137  473.003  473.003    0.000        0.000  465.312  465.312    0.000        0.000    0.000    0.000    0.000
 61.00   605.045  448.284  448.284    0.000       11.414  457.926  457.926    0.000        0.000   10.154   10.154    0.000
 62.00   556.503  497.352  497.352    0.000        0.000  396.709  396.709    0.000        0.000    0.000    0.000    0.000
 63.00   572.140  529.544  529.544    0.000        0.000  496.143  496.143    0.000        0.000    0.000    0.000    0.000
 64.00   589.087  473.368  473.368    0.000        9.511  432.371  432.371    0.000        0.000    0.000    0.000    0.000
 65.00   560.667  462.270  462.270    0.000        0.000  454.557  454.557    0.000        0.000    0.000    0.000    0.000
 66.00   569.443  478.117  478.117    0.000        0.000  444.127  444.127    0.000        0.000    0.000    0.000    0.000
 67.00   546.075  521.305  521.305    0.000        5.707  415.861  415.861    0.000        0.000    0.000    0.000    0.000
 68.00   581.517  466.489  466.489    0.000        0.000  505.566  505.566    0.000        0.000    0.000    0.000    0.000
 69.00   597.822  471.518  471.518    0.000        1.902  502.842  502.842    0.000        0.000    0.000    0.000    0.000
 70.00   610.709  440.447  440.447    0.000        0.000  486.498  486.498    0.000        0.000    0.000    0.000    0.000
 71.00   568.099  482.994  482.994    0.000        0.000  457.234  457.234    0.000        0.000    0.000    0.000    0.000
 72.00   533.528  516.206  516.206    0.000        9.511  382.955  382.955    0.000        0.000    0.000    0.000    0.000
 73.00   603.313  517.475  517.475    0.000        0.000  470.591  470.591    0.000        0.000    0.000    0.000    0.000
 74.00   542.935  500.803  500.803    0.000        0.000  390.912  390.912    0.000        0.000   30.462   30.462    0.000
 75.00   533.905  512.233  512.233    0.000        0.000  384.947  384.947    0.000        0.000    0.000    0.000    0.000
 76.00   528.097  548.602  548.602    0.000        0.000  547.845  547.845    0.000        0.000    0.000    0.000    0.000
 77.00   611.846  507.055  507.055    0.000        0.000  483.123  483.123    0.000        0.000    0.000    0.000    0.000
 78.00   645.597  574.234  574.234    0.000        0.000  508.892  508.892    0.000        0.000    0.000    0.000    0.000
 79.00   714.051  499.173  499.173    0.000        0.000  603.006  603.006    0.000        0.000    0.000    0.000    0.000
 80.00   672.767  521.017  521.017    0.000        0.000  494.361  494.361    0.000        0.000    0.000    0.000    0.000
 81.00   601.885  515.113  515.113    0.000        0.000  376.424  376.424    0.000        0.000    0.000    0.000    0.000
 82.00   612.194  449.919  449.919    0.000        0.000  349.059  349.059    0.000        0.000    0.000    0.000    0.000
 83.00   610.254  499.412  499.412    0.000        0.000  505.957  505.957    0.000        0.000    0.000    0.000    0.000
 84.00   600.450  517.605  517.605    0.000        0.000  412.480  412.480    0.000        0.000    0.000    0.000    0.000
 85.00   562.727  518.975  518.975    0.000        0.000  369.897  369.897    0.000        0.000    0.000    0.000    0.000
 86.00   555.809  508.226  508.226    0.000        0.000  421.734  421.734    0.000        0.000    0.000    0.000    0.000
 87.00   591.979  519.523  519.523    0.000        0.000  303.534  303.534    0.000        0.000    0.000    0.000    0.000
 88.00   565.746  525.623  525.623    0.000        0.000  313.999  313.999    0.000        0.000    0.000    0.000    0.000
 89.00   558.740  518.935  518.935    0.000        0.000  323.983  323.983    0.000        0.000    0.000    0.000    0.000
 90.00   564.098  489.144  489.144    0.000        0.000  367.304  367.304    0.000        0.000    0.000    0.000    0.000
 91.00   515.243  462.620  462.620    0.000        0.000  329.303  329.303    0.000        0.000    0.000    0.000    0.000
 92.00   442.009  509.660  509.660    0.000        0.000  371.016  371.016    0.000        0.000    0.000    0.000    0.000
 93.00   559.993  454.415  454.415    0.000        0.000  380.403  380.403    0.000        0.000    0.000    0.000    0.000
 94.00   523.180  461.172  461.172    0.000        0.000  429.174  429.174    0.000        0.000    0.000    0.000    0.000
 95.00   509.756  488.121  488.121    0.000        0.000  351.960  351.960    0.000        0.000    0.000    0.000    0.000
 96.00   480.329  494.076  494.076    0.000        0.000  386.240  386.240    0.000        0.000    0.000    0.000    0.000
 97.00   430.754  503.347  503.347    0.000        0.000  319.272  319.272    0.000        0.000    0.000    0.000    0.000
 98.00   548.959  481.607  481.607    0.000        0.000  382.178  382.178    0.000        0.000    0.000    0.000    0.000
 99.00   529.600  463.404  463.404    0.000        0.000  402.322  402.322    0.000        0.000    0.000    0.000    0.000
100.00   470.149  492.730  492.730    0.000       13.316  435.963  435.963    0.000        0.000    0.000    0.000    0.000
101.00   471.659  508.321  508.321    0.000        0.000  470.810  470.810    0.000        0.000   10.154   10.154    0.000
102.00   436.749  512.824  512.824    0.000        0.000  397.656  397.656    0.000        0.000   10.154   10.154    0.000
103.00   450.394  498.703  498.703    0.000        0.000  414.645  414.645    0.000        0.000    0.000    0.000    0.000
104.00   450.134  495.303  495.303    0.000        0.000  404.917  404.917    0.000        0.000    0.000    0.000    0.000
105.00   453.845  498.300  498.300    0.000        0.000  393.293  393.293    0.000        0.000    0.000    0.000    0.000
106.00   461.341  523.174  523.174    0.000        0.000  400.466  400.466    0.000        0.000    0.000    0.000    0.000
107.00   473.126  491.016  491.016    0.000        0.000  440.457  440.457    0.000        0.000    0.000    0.000    0.000
108.00   417.166  540.290  540.290    0.000        0.000  348.545  348.545    0.000        0.000    0.000    0.000    0.000
109.00   459.068  513.798  513.798    0.000        0.000  326.840  326.840    0.000        0.000    0.000    0.000    0.000
110.00   457.261  531.734  531.734    0.000        0.000  286.504  286.504    0.000        0.000    0.000    0.000    0.000
111.00   468.762  527.664  527.664    0.000        0.000  292.769  292.769    0.000        0.000   10.154    0.000   10.154
112.00   385.706  560.930  560.930    0.000        0.000  289.703  289.703    0.000        0.000    0.000    0.000    0.000
113.00   389.811  548.501  548.501    0.000        0.000  203.449  203.449    0.000        0.000    0.000    0.000    0.000
114.00   401.234  503.301  503.301    0.000        0.000  197.614  197.614    0.000        0.000    0.000    0.000    0.000
115.00   450.246  473.493  473.493    0.000        0.000  296.577  296.577    0.000        0.000    0.000    0.000    0.000
116.00   379.667  508.870  508.870    0.000        0.000  254.550  254.550    0.000        0.000    0.000    0.000    0.000
117.00   411.463  488.912  488.912    0.000        0.000  182.262  182.262    0.000        0.000    0.000    0.000    0.000
118.00   386.720  527.398  527.398    0.000        0.000  137.564  137.564    0.000        0.000    0.000    0.000    0.000
119.00   320.296  545.175  545.175    0.000        0.000  150.534  150.534    0.000        0.000    0.000    0.000    0.000
120.00   375.362  500.709  500.709    0.000        0.000  152.001  152.001    0.000        0.000    0.000    0.000    0.000
121.00   346.794  511.790  511.790    0.000        0.000  127.319  127.319    0.000        0.000    0.000    0.000    0.000
122.00   392.375  543.058  543.058    0.000        0.000  192.811  192.811    0.000        0.000    0.000    0.000    0.000
123.00   357.535  517.458  517.458    0.000        0.000  180.792  180.792    0.000        0.000    0.000    0.000    0.000
124.00   330.652  545.611  545.611    0.000        0.000  210.627  210.627    0.000        0.000    0.000    0.000    0.000
125.00   376.333  498.209  498.209    0.000        0.000  134.236  134.236    0.000        0.000    0.000    0.000    0.000
126.00   388.982  525.536  525.536    0.000        0.000  190.434  190.434    0.000        0.000    0.000    0.000    0.000
127.00   366.015  530.000  530.000    0.000        0.000  191.171  191.171    0.000        0.000    0.000    0.000    0.000
128.00   377.576  526.521  526.521    0.000        0.000  143.400  143.400    0.000        0.000    0.000    0.000    0.000
129.00   441.128  437.525  437.525    0.000        0.000  173.098  173.098    0.000        0.000    0.000    0.000    0.000
130.00   415.282  460.565  460.565    0.000        0.000  129.867  129.867    0.000        0.000    0.000    0.000    0.000
131.00   371.025  498.491  498.491    0.000        0.000  131.771  131.771    0.000        0.000    0.000    0.000    0.000
132.00   422.817  433.999  433.999    0.000        0.000  129.345  129.345    0.000        0.000    0.000    0.000    0.000
133.00   444.173  421.297  421.297    0.000        0.000  206.213  206.213    0.000        0.000    0.000    0.000    0.000
134.00   456.863  465.441  465.441    0.000        0.000  196.701  196.701    0.000        0.000    0.000    0.000    0.000
135.00   336.989  527.578  527.578    0.000        0.000  141.496  141.496    0.000        0.000    0.000    0.000    0.000
136.00   448.478  477.494  477.494    0.000        0.000  104.015  104.015    0.000        0.000    0.000    0.000    0.000
137.00   391.778  459.905  459.905    0.000        0.000  123.383  123.383    0.000        0.000    0.000    0.000    0.000
138.00   447.056  433.387  433.387    0.000        0.000  175.520  175.520    0.000        0.000    0.000    0.000    0.000
139.00   378.721  484.929  484.929    0.000        0.000  216.202  216.202    0.000        0.000    0.000    0.000    0.000
140.00   392.426  493.290  493.290    0.000        0.000  204.314  204.314    0.000        0.000    0.000    0.000    0.000
141.00   316.712  523.320  523.320    0.000        0.000  162.859  162.859    0.000        0.000    0.000    0.000    0.000
142.00   354.646  537.056  537.056    0.000        0.000  181.276  181.276    0.000        0.000    0.000    0.000    0.000
143.00   321.837  550.183  550.183    0.000        0.000  161.471  161.471    0.000        0.000    0.000    0.000    0.000
144.00   387.406  476.159  476.159    0.000        0.000  290.394  290.394    0.000        0.000    0.000    0.000    0.000
145.00   364.259  572.989  572.989    0.000        0.000  249.580  249.580    0.000        0.000    0.000    0.000    0.000
146.00   401.337  562.933  562.933    0.000        0.000  197.533  197.533    0.000        0.000    0.000    0.000    0.000
147.00   328.985  559.625  559.625    0.000        0.000  263.721  263.721    0.000        0.000    0.000    0.000    0.000
148.00   318.722  575.057  575.057    0.000        0.000  234.408  234.408    0.000        0.000    0.000    0.000    0.000
149.00   312.389  592.110  592.110    0.000        0.000  273.410  273.410    0.000        0.000    0.000    0.000    0.000
150.00   292.161  579.161  579.161    0.000        0.000  281.929  281.929    0.000        0.000    0.000    0.000    0.000
151.00   325.007  583.854  583.854    0.000        0.000  245.999  245.999    0.000        0.000    0.000    0.000    0.000
152.00   351.612  546.402  546.402    0.000        0.000  188.327  188.327    0.000        0.000    0.000    0.000    0.000
153.00   315.071  581.056  581.056    0.000        0.000  215.560  215.560    0.000        0.000    0.000    0.000    0.000
154.00   362.529  547.419  547.419    0.000        0.000  216.598  216.598    0.000        0.000    0.000    0.000    0.000
155.00   411.890  498.102  498.102    0.000        0.000  247.547  247.547    0.000        0.000    0.000    0.000    0.000
156.00   473.757  517.216  517.216    0.000        0.000  325.242  325.242    0.000        0.000    0.000    0.000    0.000
157.00   453.489  467.804  467.804    0.000        0.000  290.135  290.135    0.000        0.000    0.000    0.000    0.000
158.00   520.321  408.707  408.707    0.000        0.000  323.339  323.339    0.000        0.000    0.000    0.000    0.000
159.00   512.358  449.467  449.467    0.000        0.000  324.116  324.116    0.000        0.000    0.000    0.000    0.000
160.00   561.313  429.262  429.262    0.000        0.000  341.670  341.670    0.000        0.000    0.000    0.000    0.000
161.00   477.458  466.928  466.928    0.000        0.000  274.834  274.834    0.000        0.000    0.000    0.000    0.000
162.00   514.237  485.498  485.498    0.000        0.000  252.269  252.269    0.000        0.000    0.000    0.000    0.000
163.00   438.579  512.856  512.856    0.000        0.000  274.493  274.493    0.000        0.000    0.000    0.000    0.000
164.00   443.376  543.252  543.252    0.000        0.000  304.271  304.271    0.000        0.000    0.000    0.000    0.000
165.00   396.904  499.969  499.969    0.000        0.000  256.277  256.277    0.000        0.000    0.000    0.000    0.000
166.00   444.816  480.557  480.557    0.000        0.000  222.824  222.824    0.000        0.000    0.000    0.000    0.000
167.00   394.568  544.378  544.378    0.000        0.000  317.241  317.241    0.000        0.000    0.000    0.000    0.000
168.00   433.340  509.756  509.756    0.000        0.000  286.593  286.593    0.000        0.000    9.953    9.953    0.000
169.00   528.147  509.231  509.231    0.000        0.000  284.077  284.077    0.000        0.000    0.000    0.000    0.000
170.00   498.730  471.682  471.682    0.000        0.000  238.340  238.340    0.000        0.000    0.000    0.000    0.000
171.00   529.155  469.219  469.219    0.000        0.000  182.484  182.484    0.000        0.000    0.000    0.000    0.000
172.00   597.878  403.136  403.136    0.000        0.000  290.138  290.138    0.000        0.000    0.000    0.000    0.000
173.00   366.048  505.868  505.868    0.000        0.000  235.924  235.924    0.000        0.000    0.000    0.000    0.000
174.00   384.487  529.288  529.288    0.000        0.000  266.880  266.880    0.000        0.000    0.000    0.000    0.000
175.00   308.771  525.956  525.956    0.000        0.000  299.826  299.826    0.000        0.000    9.953    9.953    0.000
176.00   436.491  488.113  488.113    0.000        0.000  276.130  276.130    0.000        0.000    0.000    0.000    0.000
177.00   437.952  530.022  530.022    0.000        0.000  291.041  291.041    0.000        0.000    0.000    0.000    0.000
178.00   490.220  525.284  525.284    0.000        0.000  299.645  299.645    0.000        0.000    0.000    0.000    0.000
179.00   514.466  511.836  511.836    0.000        0.000  310.065  310.065    0.000        0.000    0.000    0.000    0.000
180.00   429.226  580.033  580.033    0.000        0.000  340.541  340.541    0.000        0.000   19.906   19.906    0.000
181.00   464.116  513.637  513.637    0.000        0.000  297.614  297.614    0.000        0.000    9.953    9.953    0.000
182.00   516.329  505.118  505.118    0.000        0.000  402.544  402.544    0.000        0.000   69.871   69.871    0.000
183.00   485.413  532.963  532.963    0.000        0.000  449.970  449.970    0.000        0.000    0.000    0.000    0.000
184.00   448.900  533.703  533.703    0.000        0.000  288.012  288.012    0.000        0.000    0.000    0.000    0.000
185.00   456.078  507.002  507.002    0.000        0.000  454.727  454.727    0.000        0.000   19.906   19.906    0.000
186.00   417.878  531.074  531.074    0.000        0.000  343.788  343.788    0.000        0.000    0.000    0.000    0.000
187.00   440.395  544.674  544.674    0.000        0.000  368.170  368.170    0.000        0.000    0.000    0.000    0.000
188.00   395.099  526.041  526.041    0.000        0.000  321.867  321.867    0.000        0.000    0.000    0.000    0.000
189.00   469.747  490.181  490.181    0.000        0.000  408.151  408.151    0.000        0.000    0.000    0.000    0.000
190.00   420.569  529.868  529.868    0.000        0.000  355.246  355.246    0.000        0.000    0.000    0.000    0.000
191.00   411.342  546.477  546.477    0.000        0.000  364.322  364.322    0.000        0.000    0.000    0.000    0.000
192.00   461.238  542.434  542.434    0.000        0.000  359.953  359.953    0.000        0.000    0.000    0.000    0.000
193.00   467.293  547.138  547.138    0.000        0.000  402.628  402.628    0.000        0.000    0.000    0.000    0.000
194.00   427.082  553.530  553.530    0.000        0.000  355.721  355.721    0.000        0.000    0.000    0.000    0.000
195.00   373.959  532.490  532.490    0.000        0.000  410.371  410.371    0.000        0.000    0.000    0.000    0.000
196.00   313.200  555.870  555.870    0.000        0.000  382.530  382.530    0.000        0.000    0.000    0.000    0.000
197.00   363.283  528.951  528.951    0.000        0.000  431.721  431.721    0.000        0.000    0.000    0.000    0.000
198.00   351.386  489.343  489.343    0.000        0.000  354.380  354.380    0.000        0.000    0.000    0.000    0.000
199.00   390.874  504.049  504.049    0.000        0.000  361.286  361.286    0.000        0.000   20.106   20.106    0.000
200.00   456.387  495.497  495.497    0.000        0.000  372.233  372.233    0.000        0.000    0.000    0.000    0.000
201.00   413.223  493.674  493.674    0.000        0.000  317.457  317.457    0.000        0.000    0.000    0.000    0.000
202.00   556.270  411.881  411.881    0.000        0.000  238.600  238.600    0.000        0.000    0.000    0.000    0.000
203.00   397.389  474.353  474.353    0.000        0.000  252.909  252.909    0.000        0.000    0.000    0.000    0.000
204.00   381.388  492.999  492.999    0.000        0.000  321.306  321.306    0.000        0.000    0.000    0.000    0.000
205.00   335.766  497.038  497.038    0.000        0.000  345.088  345.088    0.000        0.000    0.000    0.000    0.000
206.00   456.502  456.010  456.010    0.000        0.000  349.412  349.412    0.000        0.000    0.000    0.000    0.000
207.00   352.466  496.954  496.954    0.000        0.000  329.397  329.397    0.000        0.000    0.000    0.000    0.000
208.00   355.746  483.988  483.988    0.000        0.000  340.116  340.116    0.000        0.000    0.000    0.000    0.000
209.00   380.353  470.895  470.895    0.000        0.000  347.547  347.547    0.000        0.000    0.000    0.000    0.000
210.00   414.178  438.608  438.608    0.000        0.000  338.128  338.128    0.000        0.000    0.000    0.000    0.000
211.00   363.365  463.640  463.640    0.000        0.000  338.124  338.124    0.000        0.000    0.000    0.000    0.000
212.00   364.099  488.002  488.002    0.000        0.000  357.017  357.017    0.000        0.000    0.000    0.000    0.000
213.00   447.540  396.848  396.848    0.000        0.000  288.886  288.886    0.000        0.000    0.000    0.000    0.000
214.00   345.608  478.947  478.947    0.000        0.000  317.078  317.078    0.000        0.000    9.953    9.953    0.000
215.00   354.863  464.211  464.211    0.000        0.000  301.721  301.721    0.000        0.000    0.000    0.000    0.000
216.00   392.498  527.422  527.422    0.000        0.000  374.528  374.528    0.000        0.000   19.906   19.906    0.000
217.00   394.129  491.863  491.863    0.000        0.000  331.595  331.595    0.000        0.000    0.000    0.000    0.000
218.00   398.300  487.323  487.323    0.000        0.000  314.817  314.817    0.000        0.000    0.000    0.000    0.000
219.00   441.094  476.333  476.333    0.000        0.000  374.393  374.393    0.000        0.000    0.000    0.000    0.000
220.00   389.505  510.015  510.015    0.000        0.000  326.314  326.314    0.000        0.000    0.000    0.000    0.000
221.00   365.627  483.700  483.700    0.000        0.000  281.530  281.530    0.000        0.000    0.000    0.000    0.000
222.00   386.136  563.040  563.040    0.000        0.000  277.028  277.028    0.000        0.000    0.000    0.000    0.000
223.00   368.703  536.692  536.692    0.000        0.000  261.295  261.295    0.000        0.000    0.000    0.000    0.000
224.00   324.286  557.679  557.679    0.000        0.000  274.824  274.824    0.000        0.000    0.000    0.000    0.000
225.00   355.305  496.242  496.242    0.000        0.000  272.493  272.493    0.000        0.000    0.000    0.000    0.000
226.00   296.698  511.444  511.444    0.000        0.000  331.852  331.852    0.000        0.000    0.000    0.000    0.000
227.00   420.693  459.766  459.766    0.000        0.000  257.538  257.538    0.000        0.000    0.000    0.000    0.000
228.00   375.083  475.769  475.769    0.000        0.000  243.962  243.962    0.000        0.000    0.000    0.000    0.000
229.00   373.850  456.160  456.160    0.000        0.000  273.364  273.364    0.000        0.000    0.000    0.000    0.000
230.00   446.641  462.496  462.496    0.000        0.000  322.203  322.203    0.000        0.000    0.000    0.000    0.000
231.00   438.053  503.305  503.305    0.000        0.000  298.212  298.212    0.000        0.000    0.000    0.000    0.000
232.00   422.368  536.057  536.057    0.000        0.000  272.840  272.840    0.000        0.000    0.000    0.000    0.000
233.00   444.434  468.311  468.311    0.000        0.000  256.194  256.194    0.000        0.000    0.000    0.000    0.000
234.00   417.458  477.261  477.261    0.000        0.000  284.204  284.204    0.000        0.000    0.000    0.000    0.000
235.00   375.588  542.470  542.470    0.000        0.000  235.917  235.917    0.000        0.000    0.000    0.000    0.000
236.00   435.146  512.550  512.550    0.000        0.000  280.015  280.015    0.000        0.000    0.000    0.000    0.000
237.00   382.388  562.230  562.230    0.000        0.000  360.427  360.427    0.000        0.000    0.000    0.000    0.000
238.00   351.749  532.234  532.234    0.000        0.000  261.685  261.685    0.000        0.000    0.000    0.000    0.000
239.00   375.537  555.036  555.036    0.000        0.000  306.344  306.344    0.000        0.000    0.000    0.000    0.000
240.00   409.439  495.015  495.015    0.000        0.000  228.833  228.833    0.000        0.000    0.000    0.000    0.000
241.00   376.922  481.713  481.713    0.000        0.000  272.195  272.195    0.000        0.000    0.000    0.000    0.000
242.00   379.262  476.864  476.864    0.000        0.000  176.208  176.208    0.000        0.000    0.000    0.000    0.000
243.00   341.123  480.699  480.699    0.000        0.000  223.899  223.899    0.000        0.000    0.000    0.000    0.000
244.00   419.461  481.973  481.973    0.000        0.000  192.903  192.903    0.000        0.000    0.000    0.000    0.000
245.00   446.506  545.456  545.456    0.000        0.000  170.722  170.722    0.000        0.000    0.000    0.000    0.000
246.00   316.549  549.502  549.502    0.000        0.000  218.367  218.367    0.000        0.000    0.000    0.000    0.000
247.00   363.189  498.783  498.783    0.000        0.000  207.945  207.945    0.000        0.000    0.000    0.000    0.000
248.00   391.536  534.108  534.108    0.000        0.000  240.497  240.497    0.000        0.000    0.000    0.000    0.000
249.00   350.719  523.014  523.014    0.000        0.000  245.774  245.774    0.000        0.000    0.000    0.000    0.000
250.00   347.982  524.133  524.133    0.000        0.000  229.047  229.047    0.000        0.000    0.000    0.000    0.000
251.00   401.236  546.218  546.218    0.000        0.000  234.277  234.277    0.000        0.000    0.000    0.000    0.000
252.00   381.066  532.217  532.217    0.000        0.000  233.069  233.069    0.000        0.000    0.000    0.000    0.000
253.00   406.819  492.952  492.952    0.000        0.000  330.210  330.210    0.000        0.000    0.000    0.000    0.000
254.00   431.991  541.319  541.319    0.000        0.000  218.715  218.715    0.000        0.000    0.000    0.000    0.000
255.00   420.375  557.149  557.149    0.000        0.000  230.344  230.344    0.000        0.000    0.000    0.000    0.000
256.00   419.366  521.440  521.440    0.000        0.000  248.196  248.196    0.000        0.000    0.000    0.000    0.000
257.00   344.270  520.191  520.191    0.000        0.000  249.967  249.967    0.000        0.000    0.000    0.000    0.000
258.00   419.399  484.033  484.033    0.000        0.000  296.108  296.108    0.000        0.000    0.000    0.000    0.000
259.00   371.769  451.653  451.653    0.000        0.000  244.950  244.950    0.000        0.000    0.000    0.000    0.000
260.00   387.960  486.142  486.142    0.000        0.000  274.576  274.576    0.000        0.000    0.000    0.000    0.000
261.00   395.461  460.616  460.616    0.000        0.000  335.792  335.792    0.000        0.000    0.000    0.000    0.000
262.00   424.335  528.306  528.306    0.000        0.000  266.743  266.743    0.000        0.000    0.000    0.000    0.000
263.00   321.326  546.177  546.177    0.000        0.000  217.020  217.020    0.000        0.000    0.000    0.000    0.000
264.00   405.560  510.063  510.063    0.000        0.000  283.389  283.389    0.000        0.000    0.000    0.000    0.000
265.00   478.212  476.767  476.767    0.000        0.000  230.299  230.299    0.000        0.000    0.000    0.000    0.000
266.00   427.070  562.890  562.890    0.000        0.000  318.492  318.492    0.000        0.000    0.000    0.000    0.000
267.00   396.426  478.767  478.767    0.000        0.000  321.653  321.653    0.000        0.000    0.000    0.000    0.000
268.00   455.597  464.166  464.166    0.000        0.000  345.692  345.692    0.000        0.000    0.000    0.000    0.000
269.00   380.716  481.861  481.861    0.000        0.000  243.008  243.008    0.000        0.000    0.000    0.000    0.000
270.00   479.166  459.670  459.670    0.000        0.000  322.738  322.738    0.000        0.000    0.000    0.000    0.000
271.00   419.708  463.812  463.812    0.000        0.000  227.886  227.886    0.000        0.000    0.000    0.000    0.000
272.00   431.738  488.881  488.881    0.000        0.000  256.897  256.897    0.000        0.000    0.000    0.000    0.000
273.00   481.748  458.985  458.985    0.000        0.000  316.506  316.506    0.000        0.000    0.000    0.000    0.000
274.00   390.733  477.740  477.740    0.000        0.000  346.860  346.860    0.000        0.000    0.000    0.000    0.000
275.00   458.686  487.986  487.986    0.000        0.000  271.812  271.812    0.000        0.000    0.000    0.000    0.000
276.00   423.552  464.528  464.528    0.000        0.000  274.915  274.915    0.000        0.000    0.000    0.000    0.000
277.00   371.761  512.839  512.839    0.000        0.000  282.088  282.088    0.000        0.000    0.000    0.000    0.000
278.00   459.264  516.403  516.403    0.000        0.000  353.687  353.687    0.000        0.000    0.000    0.000    0.000
279.00   408.233  489.010  489.010    0.000        0.000  356.065  356.065    0.000        0.000    0.000    0.000    0.000
280.00   463.848  478.910  478.910    0.000        0.000  411.615  411.615    0.000        0.000    0.000    0.000    0.000
281.00   529.894  430.871  430.871    0.000        0.000  380.924  380.924    0.000        0.000    0.000    0.000    0.000
282.00   587.568  438.680  438.680    0.000        0.000  354.504  354.504    0.000        0.000    9.953    9.953    0.000
283.00   475.577  440.030  440.030    0.000        0.000  376.777  376.777    0.000        0.000    9.953    9.953    0.000
284.00   412.517  477.210  477.210    0.000        0.000  419.916  419.916    0.000        0.000    9.953    9.953    0.000
285.00   508.112  479.765  479.765    0.000        0.000  436.261  436.261    0.000        0.000    0.000    0.000    0.000
286.00   410.940  554.601  554.601    0.000        0.000  468.817  468.817    0.000        0.000    9.953    9.953    0.000
287.00   489.827  484.369  484.369    0.000        0.000  376.940  376.940    0.000        0.000   19.906   19.906    0.000
288.00   412.946  525.627  525.627    0.000        0.000  459.041  459.041    0.000        0.000    0.000    0.000    0.000
289.00   385.432  514.718  514.718    0.000        0.000  354.025  354.025    0.000        0.000    0.000    0.000    0.000
290.00   428.255  511.733  511.733    0.000        0.000  370.756  370.756    0.000        0.000    0.000    0.000    0.000
291.00   432.468  543.211  543.211    0.000        0.000  375.649  375.649    0.000        0.000    0.000    0.000    0.000
292.00   362.411  565.458  565.458    0.000        0.000  401.369  401.369    0.000        0.000    0.000    0.000    0.000
293.00   465.209  483.216  483.216    0.000        0.000  398.776  398.776    0.000        0.000    0.000    0.000    0.000
294.00   371.374  538.214  538.214    0.000        0.000  325.277  325.277    0.000        0.000    0.000    0.000    0.000
295.00   477.154  467.972  467.972    0.000        0.000  353.691  353.691    0.000        0.000    0.000    0.000    0.000
296.00   421.190  476.634  476.634    0.000        0.000  337.986  337.986    0.000        0.000    0.000    0.000    0.000
297.00   460.595  468.491  468.491    0.000        0.000  322.644  322.644    0.000        0.000    0.000    0.000    0.000
298.00   390.560  492.448  492.448    0.000        0.000  276.426  276.426    0.000        0.000    0.000    0.000    0.000
299.00   427.034  464.013  464.013    0.000        0.000  253.345  253.345    0.000        0.000    0.000    0.000    0.000
300.00   387.450  525.830  525.830    0.000        0.000  391.075  391.075    0.000        0.000   19.906   19.906    0.000
301.00   400.226  483.647  483.647    0.000        0.000  360.901  360.901    0.000        0.000    0.000    0.000    0.000
302.00   392.030  512.624  512.624    0.000        0.000  347.799  347.799    0.000        0.000    0.000    0.000    0.000
303.00   386.032  506.162  506.162    0.000        0.000  299.386  299.386    0.000        0.000    0.000    0.000    0.000
304.00   410.766  442.831  442.831    0.000        0.000  276.039  276.039    0.000        0.000    0.000    0.000    0.000
305.00   406.144  488.183  488.183    0.000        0.000  309.982  309.982    0.000        0.000    0.000    0.000    0.000
306.00   387.823  464.714  464.714    0.000        0.000  343.095  343.095    0.000        0.000    0.000    0.000    0.000
307.00   418.022  485.384  485.384    0.000        0.000  282.395  282.395    0.000        0.000    0.000    0.000    0.000
308.00   385.257  493.584  493.584    0.000        0.000  252.739  252.739    0.000        0.000    0.000    0.000    0.000
309.00   477.456  434.333  434.333    0.000        0.000  340.803  340.803    0.000        0.000    0.000    0.000    0.000
310.00   412.775  482.588  482.588    0.000        0.000  337.209  337.209    0.000        0.000    0.000    0.000    0.000
311.00   414.190  435.945  435.945    0.000        0.000  325.274  325.274    0.000        0.000    0.000    0.000    0.000
312.00   357.645  491.743  491.743    0.000        0.000  374.393  374.393    0.000        0.000    0.000    0.000    0.000
313.00   446.686  451.916  451.916    0.000        0.000  295.529  295.529    0.000        0.000    9.953    9.953    0.000
314.00   374.121  489.394  489.394    0.000        0.000  283.382  283.382    0.000        0.000    0.000    0.000    0.000
315.00   401.050  417.083  417.083    0.000        0.000  294.805  294.805    0.000        0.000    9.953    0.000    9.953
316.00   467.890  423.909  423.909    0.000        0.000  366.873  366.873    0.000        0.000    0.000    0.000    0.000
317.00   367.528  448.783  448.783    0.000        0.000  273.396  273.396    0.000        0.000    0.000    0.000    0.000
318.00   353.782  485.515  485.515    0.000        0.000  327.090  327.090    0.000        0.000    0.000    0.000    0.000
319.00   410.299  449.465  449.465    0.000        0.000  263.064  263.064    0.000        0.000    0.000    0.000    0.000
320.00   435.792  443.041  443.041    0.000        0.000  269.597  269.597    0.000        0.000    0.000    0.000    0.000
321.00   358.740  495.179  495.179    0.000        0.000  327.015  327.015    0.000        0.000    0.000    0.000    0.000
322.00   386.061  450.310  450.310    0.000        0.000  258.230  258.230    0.000        0.000    0.000    0.000    0.000
323.00   409.753  439.473  439.473    0.000        0.000  239.682  239.682    0.000        0.000    0.000    0.000    0.000
324.00   375.145  457.687  457.687    0.000        0.000  304.968  304.968    0.000        0.000    0.000    0.000    0.000
325.00   412.136  454.698  454.698    0.000        0.000  246.647  246.647    0.000        0.000    0.000    0.000    0.000
326.00   390.697  416.528  416.528    0.000        0.000  253.431  253.431    0.000        0.000    0.000    0.000    0.000
327.00   451.477  406.201  406.201    0.000        0.000  279.412  279.412    0.000        0.000    0.000    0.000    0.000
328.00   374.851  456.599  456.599    0.000        0.000  311.922  311.922    0.000        0.000    0.000    0.000    0.000
329.00   403.259  469.147  469.147    0.000        0.000  258.315  258.315    0.000        0.000    0.000    0.000    0.000
330.00   431.907  430.083  430.083    0.000        0.000  269.299  269.299    0.000        0.000    0.000    0.000    0.000
331.00   432.717  382.276  382.276    0.000        0.000  215.601  215.601    0.000        0.000    0.000    0.000    0.000
332.00   389.928  506.742  506.742    0.000        0.000  257.016  257.016    0.000        0.000    0.000    0.000    0.000
333.00   407.299  466.218  466.218    0.000        0.000  283.397  283.397    0.000        0.000    0.000    0.000    0.000
334.00   452.154  418.685  418.685    0.000        0.000  212.453  212.453    0.000        0.000    0.000    0.000    0.000
335.00   347.715  487.054  487.054    0.000        0.000  253.215  253.215    0.000        0.000    0.000    0.000    0.000
336.00   374.010  460.038  460.038    0.000        0.000  248.810  248.810    0.000        0.000    0.000    0.000    0.000
337.00   412.370  416.875  416.875    0.000        0.000  163.463  163.463    0.000        0.000    0.000    0.000    0.000
338.00   371.162  372.382  372.382    0.000        0.000  211.449  211.449    0.000        0.000    0.000    0.000    0.000
339.00   362.229  433.288  433.288    0.000        0.000  208.731  208.731    0.000        0.000    0.000    0.000    0.000
340.00   392.335  426.195  426.195    0.000        0.000  205.088  205.088    0.000        0.000    0.000    0.000    0.000
341.00   372.659  436.456  436.456    0.000        0.000  194.765  194.765    0.000        0.000    0.000    0.000    0.000
342.00   329.211  466.608  466.608    0.000        0.000  175.654  175.654    0.000        0.000    0.000    0.000    0.000
343.00   363.367  425.336  425.336    0.000        0.000  171.810  171.810    0.000        0.000    0.000    0.000    0.000
344.00   358.927  404.287  404.287    0.000        0.000  119.323  119.323    0.000        0.000    0.000    0.000    0.000
345.00   413.157  415.090  415.090    0.000        0.000  133.895  133.895    0.000        0.000    0.000    0.000    0.000
346.00   364.117  447.482  447.482    0.000        0.000  123.386  123.386    0.000        0.000    0.000    0.000    0.000
347.00   311.746  432.560  432.560    0.000        0.000  149.369  149.369    0.000        0.000    0.000    0.000    0.000
348.00   286.220  447.231  447.231    0.000        0.000  123.474  123.474    0.000        0.000    0.000    0.000    0.000
349.00   408.453  429.747  429.747    0.000        0.000  142.109  142.109    0.000        0.000    0.000    0.000    0.000
350.00   378.451  408.453  408.453    0.000        0.000  119.364  119.364    0.000        0.000    0.000    0.000    0.000
351.00   316.286  426.347  426.347    0.000        0.000  176.650  176.650    0.000        0.000    0.000    0.000    0.000
352.00   396.445  426.299  426.299    0.000        0.000  188.926  188.926    0.000        0.000    0.000    0.000    0.000
353.00   344.410  407.398  407.398    0.000        0.000  240.720  240.720    0.000        0.000    0.000    0.000    0.000
354.00   353.837  393.054  393.054    0.000        0.000  227.578  227.578    0.000        0.000    0.000    0.000    0.000
355.00   351.542  456.084  456.084    0.000        0.000  244.394  244.394    0.000        0.000    0.000    0.000    0.000
356.00   300.372  472.264  472.264    0.000        0.000  142.365  142.365    0.000        0.000    0.000    0.000    0.000
357.00   307.669  450.509  450.509    0.000        0.000  221.397  221.397    0.000        0.000    0.000    0.000    0.000
358.00   338.621  411.585  411.585    0.000        0.000  246.945  246.945    0.000        0.000    0.000    0.000    0.000
359.00   364.548  430.975  430.975    0.000        0.000  249.633  249.633    0.000        0.000    0.000    0.000    0.000
360.00   406.261  438.662  438.662    0.000        0.000  233.195  233.195    0.000        0.000    0.000    0.000    0.000
361.00   355.747  436.972  436.972    0.000        0.000  229.266  229.266    0.000        0.000    0.000    0.000    0.000
362.00   302.901  480.789  480.789    0.000        0.000  252.093  252.093    0.000        0.000    0.000    0.000    0.000
363.00   401.716  474.862  474.862    0.000        0.000  260.265  260.265    0.000        0.000    0.000    0.000    0.000
364.00   340.006  455.971  455.971    0.000        0.000  237.610  237.610    0.000        0.000    0.000    0.000    0.000
365.00   308.018  482.274  482.274    0.000        0.000  255.547  255.547    0.000        0.000    0.000    0.000    0.000
366.00   313.342  472.162  472.162    0.000        0.000  241.411  241.411    0.000        0.000    0.000    0.000    0.000
367.00   332.859  458.943  458.943    0.000        0.000  192.823  192.823    0.000        0.000    0.000    0.000    0.000
368.00   362.525  440.770  440.770    0.000        0.000  208.990  208.990    0.000        0.000    0.000    0.000    0.000
369.00   351.184  456.156  456.156    0.000        0.000  311.054  311.054    0.000        0.000    0.000    0.000    0.000
370.00   273.397  461.325  461.325    0.000        0.000  338.210  338.210    0.000        0.000    0.000    0.000    0.000
371.00   344.253  493.851  493.851    0.000        0.000  238.773  238.773    0.000        0.000    0.000    0.000    0.000
372.00   303.709  481.483  481.483    0.000        0.000  252.352  252.352    0.000        0.000    0.000    0.000    0.000
373.00   409.243  413.545  413.545    0.000        0.000  261.640  261.640    0.000        0.000    0.000    0.000    0.000
374.00   392.114  438.314  438.314    0.000        0.000  142.491  142.491    0.000        0.000    0.000    0.000    0.000
375.00   304.694  450.320  450.320    0.000        0.000   97.880   97.880    0.000        0.000    0.000    0.000    0.000
376.00   318.635  437.852  437.852    0.000        0.000   95.763   95.763    0.000        0.000    0.000    0.000    0.000
377.00   396.313  466.571  466.571    0.000        0.000  200.432  200.432    0.000        0.000    0.000    0.000    0.000
378.00   361.970  482.794  482.794    0.000        0.000  209.725  209.725    0.000        0.000    0.000    0.000    0.000
379.00   335.153  486.137  486.137    0.000        0.000  258.323  258.323    0.000        0.000    0.000    0.000    0.000
380.00   374.679  491.792  491.792    0.000        0.000  183.999  183.999    0.000        0.000    0.000    0.000    0.000
381.00   377.678  414.371  414.371    0.000        0.000  154.037  154.037    0.000        0.000    0.000    0.000    0.000
382.00   408.425  484.010  484.010    0.000        0.000  192.260  192.260    0.000        0.000    0.000    0.000    0.000
383.00   334.096  477.712  477.712    0.000        0.000  195.666  195.666    0.000        0.000    0.000    0.000    0.000
384.00   376.683  478.670  478.670    0.000        0.000  171.852  171.852    0.000        0.000    0.000    0.000    0.000
385.00   373.203  495.251  495.251    0.000        0.000  155.728  155.728    0.000        0.000    0.000    0.000    0.000
386.00   352.594  447.142  447.142    0.000        0.000  193.905  193.905    0.000        0.000    0.000    0.000    0.000
387.00   372.978  456.012  456.012    0.000        0.000  179.636  179.636    0.000        0.000    0.000    0.000    0.000
388.00   343.186  439.632  439.632    0.000        0.000  215.731  215.731    0.000        0.000    0.000    0.000    0.000
389.00   395.357  468.491  468.491    0.000        0.000  180.281  180.281    0.000        0.000    0.000    0.000    0.000
390.00   423.223  441.291  441.291    0.000        0.000  243.187  243.187    0.000        0.000    0.000    0.000    0.000
391.00   354.697  500.230  500.230    0.000        0.000  189.875  189.875    0.000        0.000    0.000    0.000    0.000
392.00   309.068  496.259  496.259    0.000        0.000  176.259  176.259    0.000        0.000    0.000    0.000    0.000
393.00   316.823  505.157  505.157    0.000        0.000  148.291  148.291    0.000        0.000    0.000    0.000    0.000
394.00   354.564  487.309  487.309    0.000        0.000  109.987  109.987    0.000        0.000    0.000    0.000    0.000
395.00   321.638  496.172  496.172    0.000        0.000  201.985  201.985    0.000        0.000    0.000    0.000    0.000
396.00   364.668  504.995  504.995    0.000        0.000  123.390  123.390    0.000        0.000    0.000    0.000    0.000
397.00   344.293  503.891  503.891    0.000        0.000  158.797  158.797    0.000        0.000    0.000    0.000    0.000
398.00   388.632  515.612  515.612    0.000        0.000  223.995  223.995    0.000        0.000    0.000    0.000    0.000
399.00   391.646  481.202  481.202    0.000        0.000  173.580  173.580    0.000        0.000    0.000    0.000    0.000
400.00   315.873  480.452  480.452    0.000        0.000  168.742  168.742    0.000        0.000    0.000    0.000    0.000
401.00   341.621  458.999  458.999    0.000        0.000  142.886  142.886    0.000        0.000    0.000    0.000    0.000
402.00   334.831  451.834  451.834    0.000        0.000  163.987  163.987    0.000        0.000    0.000    0.000    0.000
403.00   367.496  454.450  454.450    0.000        0.000  152.744  152.744    0.000        0.000    0.000    0.000    0.000
404.00   320.197  463.319  463.319    0.000        0.000  168.043  168.043    0.000        0.000    0.000    0.000    0.000
405.00   420.253  443.664  443.664    0.000        0.000  145.999  145.999    0.000        0.000    0.000    0.000    0.000
406.00   323.116  472.518  472.518    0.000        0.000  131.987  131.987    0.000        0.000    0.000    0.000    0.000
407.00   373.309  429.313  429.313    0.000        0.000  173.968  173.968    0.000        0.000    0.000    0.000    0.000
408.00   382.851  428.337  428.337    0.000        0.000  162.728  162.728    0.000        0.000    0.000    0.000    0.000
409.00   387.767  468.596  468.596    0.000        0.000  179.589  179.589    0.000        0.000    0.000    0.000    0.000
410.00   350.725  436.943  436.943    0.000        0.000  130.694  130.694    0.000        0.000    0.000    0.000    0.000
411.00   434.824  437.771  437.771    0.000        0.000  165.454  165.454    0.000        0.000    0.000    0.000    0.000
412.00   359.953  435.105  435.105    0.000        0.000  155.552  155.552    0.000        0.000    0.000    0.000    0.000
413.00   394.170  477.795  477.795    0.000        0.000  156.809  156.809    0.000        0.000    0.000    0.000    0.000
414.00   471.199  423.380  423.380    0.000        0.000  164.631  164.631    0.000        0.000    0.000    0.000    0.000
415.00   383.632  472.850  472.850    0.000        0.000  144.358  144.358    0.000        0.000    0.000    0.000    0.000
416.00   424.281  481.756  481.756    0.000        0.000  130.135  130.135    0.000        0.000    0.000    0.000    0.000
417.00   347.218  472.141  472.141    0.000        0.000  131.734  131.734    0.000        0.000    0.000    0.000    0.000
418.00   416.271  465.451  465.451    0.000        0.000  130.522  130.522    0.000        0.000    0.000    0.000    0.000
419.00   454.131  443.333  443.333    0.000        0.000  138.302  138.302    0.000        0.000    0.000    0.000    0.000
420.00   422.221  476.817  476.817    0.000        0.000  144.705  144.705    0.000        0.000    0.000    0.000    0.000
421.00   431.181  487.856  487.856    0.000        0.000  179.636  179.636    0.000        0.000    0.000    0.000    0.000
422.00   443.412  461.054  461.054    0.000        0.000  144.267  144.267    0.000        0.000    0.000    0.000    0.000
423.00   431.922  486.292  486.292    0.000        0.000  162.770  162.770    0.000        0.000    0.000    0.000    0.000
424.00   426.670  462.656  462.656    0.000        0.000  172.108  172.108    0.000        0.000    0.000    0.000    0.000
425.00   415.250  456.095  456.095    0.000        0.000  165.971  165.971    0.000        0.000    0.000    0.000    0.000
426.00   461.367  458.197  458.197    0.000        0.000  184.774  184.774    0.000        0.000    0.000    0.000    0.000
427.00   428.152  466.177  466.177    0.000        0.000  209.638  209.638    0.000        0.000    0.000    0.000    0.000
428.00   456.198  439.195  439.195    0.000        0.000  195.974  195.974    0.000        0.000    0.000    0.000    0.000
429.00   414.798  494.170  494.170    0.000        0.000  163.423  163.423    0.000        0.000    0.000    0.000    0.000
430.00   416.543  461.577  461.577    0.000        0.000  188.327  188.327    0.000        0.000    0.000    0.000    0.000
431.00   373.102  451.832  451.832    0.000        0.000  181.105  181.105    0.000        0.000    0.000    0.000    0.000
432.00   398.073  484.322  484.322    0.000        0.000  196.628  196.628    0.000        0.000    0.000    0.000    0.000
433.00   386.296  497.861  497.861    0.000        0.000  152.615  152.615    0.000        0.000    0.000    0.000    0.000
434.00   399.215  475.003  475.003    0.000        0.000  204.317  204.317    0.000        0.000    0.000    0.000    0.000
435.00   337.417  457.388  457.388    0.000        0.000  133.680  133.680    0.000        0.000    0.000    0.000    0.000
436.00   381.872  443.752  443.752    0.000        0.000  175.311  175.311    0.000        0.000    0.000    0.000    0.000
437.00   417.150  475.531  475.531    0.000        0.000  220.706  220.706    0.000        0.000    0.000    0.000    0.000
438.00   397.153  461.213  461.213    0.000        0.000  197.789  197.789    0.000        0.000    0.000    0.000    0.000
439.00   415.057  445.419  445.419    0.000        0.000  214.308  214.308    0.000        0.000    0.000    0.000    0.000
440.00   426.784  437.660  437.660    0.000        0.000  169.822  169.822    0.000        0.000    0.000    0.000    0.000
441.00   421.107  462.593  462.593    0.000        0.000  169.001  169.001    0.000        0.000    0.000    0.000    0.000
442.00   451.352  419.578  419.578    0.000        0.000  146.132  146.132    0.000        0.000    0.000    0.000    0.000
443.00   422.076  457.917  457.917    0.000        0.000  182.229  182.229    0.000        0.000    0.000    0.000    0.000
444.00   413.744  454.336  454.336    0.000        0.000  196.024  196.024    0.000        0.000    0.000    0.000    0.000
445.00   416.202  474.243  474.243    0.000        0.000  160.010  160.010    0.000        0.000    0.000    0.000    0.000
446.00   432.993  467.450  467.450    0.000        0.000  154.778  154.778    0.000        0.000    0.000    0.000    0.000
447.00   425.749  455.918  455.918    0.000        0.000  188.326  188.326    0.000        0.000    0.000    0.000    0.000
448.00   413.573  475.917  475.917    0.000        0.000  169.606  169.606    0.000        0.000    0.000    0.000    0.000
449.00   521.166  382.922  382.922    0.000        0.000  155.254  155.254    0.000        0.000    0.000    0.000    0.000
450.00   452.113  400.657  400.657    0.000        0.000  138.046  138.046    0.000        0.000    0.000    0.000    0.000
451.00   440.613  447.302  447.302    0.000        0.000  118.849  118.849    0.000        0.000    0.000    0.000    0.000
452.00   393.894  462.752  462.752    0.000        0.000  149.892  149.892    0.000        0.000    0.000    0.000    0.000
453.00   374.015  435.976  435.976    0.000        0.000  107.651  107.651    0.000        0.000    0.000    0.000    0.000
454.00   446.498  457.237  457.237    0.000        0.000   92.692   92.692    0.000        0.000    0.000    0.000    0.000
455.00   482.533  431.268  431.268    0.000        0.000  178.122  178.122    0.000        0.000    0.000    0.000    0.000
456.00   403.442  411.919  411.919    0.000        0.000  127.755  127.755    0.000        0.000    0.000    0.000    0.000
457.00   415.648  418.564  418.564    0.000        0.000   95.201   95.201    0.000        0.000    0.000    0.000    0.000
458.00   452.226  475.287  475.287    0.000        0.000  139.343  139.343    0.000        0.000    0.000    0.000    0.000
459.00   429.344  481.179  481.179    0.000        0.000  119.368  119.368    0.000        0.000    0.000    0.000    0.000
460.00   468.102  479.424  479.424    0.000        0.000  110.462  110.462    0.000        0.000    0.000    0.000    0.000
461.00   394.955  447.087  447.087    0.000        0.000  103.589  103.589    0.000        0.000    0.000    0.000    0.000
462.00   442.294  450.426  450.426    0.000        0.000  106.183  106.183    0.000        0.000    0.000    0.000    0.000
463.00   450.750  458.022  458.022    0.000        0.000  162.301  162.301    0.000        0.000    0.000    0.000    0.000
464.00   417.547  477.306  477.306    0.000        0.000   95.977   95.977    0.000        0.000    0.000    0.000    0.000
465.00   397.909  393.207  393.207    0.000        0.000  105.964  105.964    0.000        0.000    0.000    0.000    0.000
466.00   398.850  438.649  438.649    0.000        0.000  179.160  179.160    0.000        0.000    0.000    0.000    0.000
467.00   391.271  454.767  454.767    0.000        0.000  162.299  162.299    0.000        0.000    0.000    0.000    0.000
468.00   359.604  438.127  438.127    0.000        0.000  128.315  128.315    0.000        0.000    0.000    0.000    0.000
469.00   371.437  459.331  459.331    0.000        0.000  153.434  153.434    0.000        0.000    0.000    0.000    0.000
470.00   460.722  440.224  440.224    0.000        0.000   94.290   94.290    0.000        0.000    0.000    0.000    0.000
471.00   417.866  466.897  466.897    0.000        0.000   91.263   91.263    0.000        0.000    0.000    0.000    0.000
472.00   448.270  418.500  418.500    0.000        0.000  122.566  122.566    0.000        0.000    0.000    0.000    0.000
473.00   438.067  452.338  452.338    0.000        0.000  153.652  153.652    0.000        0.000    0.000    0.000    0.000
474.00   433.248  447.621  447.621    0.000        0.000  111.889  111.889    0.000        0.000    0.000    0.000    0.000
475.00   457.771  453.804  453.804    0.000        0.000  206.009  206.009    0.000        0.000    0.000    0.000    0.000
476.00   419.648  447.251  447.251    0.000        0.000  139.387  139.387    0.000        0.000    0.000    0.000    0.000
477.00   433.558  462.944  462.944    0.000        0.000  105.059  105.059    0.000        0.000    0.000    0.000    0.000
478.00   466.356  425.947  425.947    0.000        0.000  182.615  182.615    0.000        0.000    0.000    0.000    0.000
479.00   424.089  448.131  448.131    0.000        0.000  162.774  162.774    0.000        0.000    0.000    0.000    0.000
480.00   437.454  462.951  462.951    0.000        0.000  184.218  184.218    0.000        0.000    0.000    0.000    0.000
481.00   459.410  426.414  426.414    0.000        0.000  153.262  153.262    0.000        0.000    0.000    0.000    0.000
482.00   408.418  468.374  468.374    0.000        0.000  200.343  200.343    0.000        0.000    0.000    0.000    0.000
483.00   298.313  446.230  446.230    0.000        0.000  184.563  184.563    0.000        0.000    0.000    0.000    0.000
484.00   365.626  454.694  454.694    0.000        0.000  166.321  166.321    0.000        0.000    0.000    0.000    0.000
485.00   363.230  422.168  422.168    0.000        0.000  239.421  239.421    0.000        0.000    0.000    0.000    0.000
486.00   337.411  477.205  477.205    0.000        0.000  151.793  151.793    0.000        0.000    0.000    0.000    0.000
487.00   396.868  410.890  410.890    0.000        0.000  247.037  247.037    0.000        0.000    0.000    0.000    0.000
488.00   375.796  423.354  423.354    0.000        0.000  202.551  202.551    0.000        0.000    0.000    0.000    0.000
489.00   376.334  466.596  466.596    0.000        0.000  150.455  150.455    0.000        0.000    0.000    0.000    0.000
490.00   484.477  388.183  388.183    0.000        0.000  158.669  158.669    0.000        0.000    0.000    0.000    0.000
491.00   376.359  424.755  424.755    0.000        0.000  198.056  198.056    0.000        0.000    0.000    0.000    0.000
492.00   365.849  417.430  417.430    0.000        0.000  197.622  197.622    0.000        0.000    0.000    0.000    0.000
493.00   408.160  433.913  433.913    0.000        0.000  209.340  209.340    0.000        0.000    0.000    0.000    0.000
494.00   408.578  403.119  403.119    0.000        0.000  122.912  122.912    0.000        0.000    0.000    0.000    0.000
495.00   395.102  415.699  415.699    0.000        0.000  147.341  147.341    0.000        0.000    0.000    0.000    0.000
496.00   450.716  374.650  374.650    0.000        0.000   99.092   99.092    0.000        0.000    0.000    0.000    0.000
497.00   422.888  388.690  388.690    0.000        0.000  121.531  121.531    0.000        0.000    0.000    0.000    0.000
498.00   459.297  370.805  370.805    0.000        0.000  153.393  153.393    0.000        0.000    0.000    0.000    0.000
499.00   368.321  433.108  433.108    0.000        0.000  140.333  140.333    0.000        0.000    0.000    0.000    0.000
500.00   403.532  387.810  387.810    0.000        0.000  116.732  116.732    0.000        0.000    0.000    0.000    0.000
501.00   383.666  432.187  432.187    0.000        0.000  205.622  205.622    0.000        0.000    0.000    0.000    0.000
502.00   358.449  433.575  433.575    0.000        0.000  115.478  115.478    0.000        0.000    0.000    0.000    0.000
503.00   350.066  457.933  457.933    0.000        0.000  225.898  225.898    0.000        0.000    0.000    0.000    0.000
504.00   387.820  422.775  422.775    0.000        0.000  185.381  185.381    0.000        0.000    0.000    0.000    0.000
505.00   333.357  489.735  489.735    0.000        0.000  149.849  149.849    0.000        0.000    0.000    0.000    0.000
506.00   359.041  480.937  480.937    0.000        0.000  164.332  164.332    0.000        0.000    0.000    0.000    0.000
507.00   362.912  470.674  470.674    0.000        0.000  173.542  173.542    0.000        0.000    0.000    0.000    0.000
508.00   377.616  450.917  450.917    0.000        0.000  144.096  144.096    0.000        0.000    0.000    0.000    0.000
509.00   381.571  462.288  462.288    0.000        0.000  153.822  153.822    0.000        0.000    0.000    0.000    0.000
510.00   351.795  478.706  478.706    0.000        0.000  161.603  161.603    0.000        0.000    0.000    0.000    0.000
511.00   334.428  473.726  473.726    0.000        0.000  150.319  150.319    0.000        0.000    0.000    0.000    0.000
512.00   342.195  459.024  459.024    0.000        0.000  158.146  158.146    0.000        0.000    0.000    0.000    0.000
513.00   298.616  434.316  434.316    0.000        0.000  132.209  132.209    0.000        0.000    0.000    0.000    0.000
514.00   318.685  438.367  438.367    0.000        0.000  104.496  104.496    0.000        0.000    0.000    0.000    0.000
515.00   329.891  462.405  462.405    0.000        0.000  144.358  144.358    0.000        0.000    0.000    0.000    0.000
516.00   325.639  432.874  432.874    0.000        0.000  168.267  168.267    0.000        0.000    0.000    0.000    0.000
517.00   379.926  416.172  416.172    0.000        0.000   84.435   84.435    0.000        0.000    0.000    0.000    0.000
518.00   392.444  431.615  431.615    0.000        0.000  170.556  170.556    0.000        0.000    0.000    0.000    0.000
519.00   360.926  483.559  483.559    0.000        0.000  131.864  131.864    0.000        0.000    0.000    0.000    0.000
520.00   313.893  505.718  505.718    0.000        0.000  191.224  191.224    0.000        0.000    0.000    0.000    0.000
521.00   386.992  462.260  462.260    0.000        0.000  201.207  201.207    0.000        0.000    0.000    0.000    0.000
522.00   343.742  447.077  447.077    0.000        0.000  157.674  157.674    0.000        0.000    0.000    0.000    0.000
523.00   354.139  433.710  433.710    0.000        0.000  175.098  175.098    0.000        0.000    0.000    0.000    0.000
524.00   380.335  448.924  448.924    0.000        0.000  128.362  128.362    0.000        0.000    0.000    0.000    0.000
525.00   360.478  427.241  427.241    0.000        0.000  129.357  129.357    0.000        0.000    0.000    0.000    0.000
526.00   376.633  434.548  434.548    0.000        0.000  157.199  157.199    0.000        0.000    0.000    0.000    0.000
527.00   327.150  463.079  463.079    0.000        0.000  154.475  154.475    0.000        0.000    0.000    0.000    0.000
528.00   353.679  405.433  405.433    0.000        0.000  150.928  150.928    0.000        0.000    0.000    0.000    0.000
529.00   349.958  449.290  449.290    0.000        0.000  198.830  198.830    0.000        0.000    0.000    0.000    0.000
530.00   397.836  429.794  429.794    0.000        0.000  164.416  164.416    0.000        0.000    0.000    0.000    0.000
531.00   435.734  412.612  412.612    0.000        0.000  133.117  129.486    3.632        0.000    0.000    0.000    0.000
532.00   400.767  448.041  448.041    0.000        0.000  161.694  161.694    0.000        0.000    0.000    0.000    0.000
533.00   355.221  450.812  450.812    0.000        0.000  115.478  115.478    0.000        0.000    0.000    0.000    0.000
534.00   407.036  435.797  435.797    0.000        0.000  143.706  143.706    0.000        0.000    0.000    0.000    0.000
535.00   366.657  463.496  463.496    0.000        0.000  139.424  139.424    0.000        0.000    0.000    0.000    0.000
536.00   358.458  454.439  454.439    0.000        0.000  111.971  111.971    0.000        0.000    0.000    0.000    0.000
537.00   347.618  474.059  474.059    0.000        0.000  170.162  170.162    0.000        0.000    0.000    0.000    0.000
538.00   424.299  476.258  476.258    0.000        0.000  208.816  208.816    0.000        0.000    0.000    0.000    0.000
539.00   305.192  477.784  477.784    0.000        0.000  113.359  113.359    0.000        0.000    0.000    0.000    0.000
540.00   377.837  477.568  477.568    0.000        0.000  118.115  118.115    0.000        0.000    0.000    0.000    0.000
541.00   321.675  462.718  462.718    0.000        0.000  124.032  124.032    0.000        0.000    0.000    0.000    0.000
542.00   368.886  481.901  481.901    0.000        0.000  146.129  146.129    0.000        0.000    0.000    0.000    0.000
543.00   315.278  474.774  474.774    0.000        0.000   93.991   93.991    0.000        0.000    0.000    0.000    0.000
544.00   332.316  507.840  507.840    0.000        0.000  131.258  131.258    0.000        0.000    0.000    0.000    0.000
545.00   356.768  467.179  467.179    0.000        0.000  111.929  111.929    0.000        0.000    0.000    0.000    0.000
546.00   377.466  466.298  466.298    0.000        0.000  152.354  152.354    0.000        0.000    0.000    0.000    0.000
547.00   338.488  471.497  471.497    0.000        0.000   86.165   86.165    0.000        0.000    0.000    0.000    0.000
548.00   364.007  465.389  465.389    0.000        0.000  114.308  114.308    0.000        0.000    0.000    0.000    0.000
549.00   418.302  481.769  481.769    0.000        0.000  163.848  163.848    0.000        0.000    0.000    0.000    0.000
550.00   420.564  445.537  445.537    0.000        0.000  147.724  147.724    0.000        0.000    0.000    0.000    0.000
551.00   396.365  464.082  464.082    0.000        0.000  199.428  199.428    0.000        0.000    0.000    0.000    0.000
552.00   376.102  433.329  433.329    0.000        0.000  126.022  126.022    0.000        0.000    0.000    0.000    0.000
553.00   388.600  473.222  473.222    0.000        0.000  155.075  155.075    0.000        0.000    0.000    0.000    0.000
554.00   326.040  508.970  508.970    0.000        0.000  147.337  147.337    0.000        0.000    0.000    0.000    0.000
555.00   392.742  427.729  427.729    0.000        0.000   88.498   88.498    0.000        0.000    0.000    0.000    0.000
556.00   331.283  437.343  437.343    0.000        0.000  131.773  131.773    0.000        0.000    0.000    0.000    0.000
557.00   343.241  462.640  462.640    0.000        0.000  140.634  140.634    0.000        0.000    0.000    0.000    0.000
558.00   387.489  436.633  436.633    0.000        0.000  118.801  118.801    0.000        0.000    0.000    0.000    0.000
559.00   326.157  472.695  472.695    0.000        0.000  126.369  126.369    0.000        0.000    0.000    0.000    0.000
560.00   425.292  478.650  478.650    0.000        0.000  131.340  131.340    0.000        0.000    0.000    0.000    0.000
561.00   395.215  421.117  421.117    0.000        0.000   76.997   76.997    0.000        0.000    0.000    0.000    0.000
562.00   320.066  454.185  454.185    0.000        0.000  116.125  116.125    0.000        0.000    0.000    0.000    0.000
563.00   345.546  453.346  453.346    0.000        0.000  120.968  120.968    0.000        0.000    0.000    0.000    0.000
564.00   373.335  460.697  460.697    0.000        0.000   88.846   88.846    0.000        0.000    0.000    0.000    0.000
565.00   452.900  460.176  460.176    0.000        0.000  109.208  109.208    0.000        0.000    0.000    0.000    0.000
566.00   387.849  469.158  469.158    0.000        0.000  110.027  110.027    0.000        0.000    0.000    0.000    0.000
567.00   386.172  464.138  464.138    0.000        0.000  122.179  122.179    0.000        0.000    0.000    0.000    0.000
568.00   450.875  460.409  460.409    0.000        0.000  117.161  117.161    0.000        0.000    0.000    0.000    0.000
569.00   412.600  449.582  449.582    0.000        0.000   85.773   85.773    0.000        0.000    0.000    0.000    0.000
570.00   423.572  473.361  473.361    0.000        0.000  145.084  145.084    0.000        0.000    0.000    0.000    0.000
571.00   405.613  476.626  476.626    0.000        0.000  104.665  104.665    0.000        0.000    0.000    0.000    0.000
572.00   436.731  472.595  472.595    0.000        0.000  156.712  156.712    0.000        0.000    0.000    0.000    0.000
573.00   430.591  465.608  465.608    0.000        0.000  142.320  142.320    0.000        0.000    0.000    0.000    0.000
574.00   363.961  434.065  434.065    0.000        0.000  124.896  124.896    0.000        0.000    0.000    0.000    0.000
575.00   370.627  486.903  486.903    0.000        0.000  171.590  171.590    0.000        0.000    0.000    0.000    0.000
576.00   387.743  474.267  474.267    0.000        0.000  143.232  143.232    0.000        0.000    0.000    0.000    0.000
577.00   394.798  431.656  431.656    0.000        0.000  140.808  140.808    0.000        0.000    0.000    0.000    0.000
578.00   336.910  447.399  447.399    0.000        0.000  113.743  113.743    0.000        0.000    0.000    0.000    0.000
579.00   434.387  451.706  451.706    0.000        0.000  177.772  177.772    0.000        0.000    0.000    0.000    0.000
580.00   450.503  487.072  487.072    0.000        0.000  119.279  119.279    0.000        0.000    0.000    0.000    0.000
581.00   422.150  506.949  506.949    0.000        0.000  153.298  153.298    0.000        0.000    0.000    0.000    0.000
582.00   413.846  519.059  519.059    0.000        0.000  134.064  134.064    0.000        0.000    0.000    0.000    0.000
583.00   384.472  492.781  492.781    0.000        0.000   97.449   97.449    0.000        0.000    0.000    0.000    0.000
584.00   410.262  506.186  506.186    0.000        0.000   72.805   72.805    0.000        0.000    0.000    0.000    0.000
585.00   470.930  448.488  448.488    0.000        0.000  107.221  107.221    0.000        0.000    0.000    0.000    0.000
586.00   454.331  468.534  468.534    0.000        0.000  160.222  160.222    0.000        0.000    0.000    0.000    0.000
587.00   367.386  492.772  492.772    0.000        0.000   90.705   90.705    0.000        0.000    0.000    0.000    0.000
588.00   354.532  493.606  493.606    0.000        0.000  155.297  155.297    0.000        0.000    0.000    0.000    0.000
589.00   340.220  504.466  504.466    0.000        0.000  140.506  140.506    0.000        0.000    0.000    0.000    0.000
590.00   342.149  480.633  480.633    0.000        0.000   92.691   92.691    0.000        0.000    0.000    0.000    0.000
591.00   322.780  482.881  482.881    0.000        0.000  179.722  179.722    0.000        0.000    0.000    0.000    0.000
592.00   384.524  481.201  481.201    0.000        0.000  138.906  138.906    0.000        0.000    0.000    0.000    0.000
593.00   398.505  407.112  407.112    0.000        0.000  117.165  117.165    0.000        0.000    0.000    0.000    0.000
594.00   393.936  448.450  448.450    0.000        0.000  148.293  148.293    0.000        0.000    0.000    0.000    0.000
595.00   424.772  460.273  460.273    0.000        0.000  161.089  161.089    0.000        0.000    0.000    0.000    0.000
596.00   368.192  467.250  467.250    0.000        0.000  173.629  173.629    0.000        0.000    0.000    0.000    0.000
597.00   377.043  483.985  483.985    0.000        0.000  119.023  119.023    0.000        0.000    0.000    0.000    0.000
598.00   347.341  495.585  495.585    0.000        0.000  103.889  103.889    0.000        0.000    0.000    0.000    0.000
599.00   322.334  516.574  516.574    0.000        0.000  136.617  136.617    0.000        0.000    0.000    0.000    0.000
600.00   381.908  477.684  477.684    0.000        0.000  123.992  123.992    0.000        0.000    0.000    0.000    0.000
601.00   326.487  490.723  490.723    0.000        0.000  152.093  152.093    0.000        0.000    0.000    0.000    0.000
602.00   376.551  489.203  489.203    0.000        0.000  102.334  102.334    0.000        0.000    0.000    0.000    0.000
603.00   412.893  461.135  461.135    0.000        0.000  106.438  106.438    0.000        0.000    0.000    0.000    0.000
604.00   362.844  467.507  467.507    0.000        0.000   86.035   86.035    0.000        0.000    0.000    0.000    0.000
605.00   356.568  450.203  450.203    0.000        0.000  157.021  157.021    0.000        0.000    0.000    0.000    0.000
606.00   424.464  460.949  460.949    0.000        0.000  140.851  140.851    0.000        0.000    0.000    0.000    0.000
607.00   371.558  425.006  425.006    0.000        0.000  146.942  146.942    0.000        0.000    0.000    0.000    0.000
608.00   373.831  407.893  407.893    0.000        0.000  128.491  128.491    0.000        0.000    0.000    0.000    0.000
609.00   361.172  415.405  415.405    0.000        0.000  144.695  144.695    0.000        0.000    0.000    0.000    0.000
610.00   350.401  453.599  453.599    0.000        0.000  177.643  177.643    0.000        0.000    0.000    0.000    0.000
611.00   384.933  485.150  485.150    0.000        0.000  132.031  132.031    0.000        0.000    0.000    0.000    0.000
612.00   362.746  466.809  466.809    0.000        0.000  150.794  150.794    0.000        0.000    0.000    0.000    0.000
613.00   378.232  434.378  434.378    0.000        0.000  133.459  133.459    0.000        0.000    0.000    0.000    0.000
614.00   518.210  419.616  419.616    0.000        0.000  194.717  194.717    0.000        0.000    0.000    0.000    0.000
615.00   427.130  495.117  495.117    0.000        0.000  150.881  150.881    0.000        0.000    0.000    0.000    0.000
616.00   395.300  478.416  478.416    0.000        0.000  164.886  164.886    0.000        0.000    0.000    0.000    0.000
617.00   356.125  467.905  467.905    0.000        0.000  116.162  116.162    0.000        0.000    0.000    0.000    0.000
618.00   417.553  432.883  432.883    0.000        0.000  102.458  102.458    0.000        0.000    0.000    0.000    0.000
619.00   371.766  483.347  483.347    0.000        0.000  116.294  116.294    0.000        0.000    0.000    0.000    0.000
620.00   355.162  492.156  492.156    0.000        0.000  166.702  166.702    0.000        0.000    0.000    0.000    0.000
621.00   427.373  434.986  434.986    0.000        0.000  100.815  100.815    0.000        0.000    0.000    0.000    0.000
622.00   399.382  377.476  377.476    0.000        0.000  158.791  158.791    0.000        0.000    0.000    0.000    0.000
623.00   353.476  440.999  440.999    0.000        0.000  153.344  153.344    0.000        0.000    0.000    0.000    0.000
624.00   349.695  479.564  479.564    0.000        0.000  143.531  143.531    0.000        0.000    0.000    0.000    0.000
625.00   405.754  453.561  453.561    0.000        0.000  104.188  104.188    0.000        0.000    0.000    0.000    0.000
626.00   349.737  451.414  451.414    0.000        0.000  144.180  144.180    0.000        0.000    0.000    0.000    0.000
627.00   408.400  484.283  484.283    0.000        0.000  137.440  137.440    0.000        0.000    0.000    0.000    0.000
628.00   340.362  495.620  495.620    0.000        0.000  108.601  108.601    0.000        0.000    0.000    0.000    0.000
629.00   386.411  484.754  484.754    0.000        0.000  124.946  124.946    0.000        0.000    0.000    0.000    0.000
630.00   325.018  493.268  493.268    0.000        0.000  117.898  117.898    0.000        0.000    0.000    0.000    0.000
631.00   388.067  432.531  432.531    0.000        0.000  125.724  125.724    0.000        0.000    0.000    0.000    0.000
632.00   361.153  482.637  482.637    0.000        0.000  131.173  131.173    0.000        0.000    0.000    0.000    0.000
633.00   327.949  453.136  453.136    0.000        0.000  117.768  117.768    0.000        0.000    0.000    0.000    0.000
634.00   338.391  500.567  500.567    0.000        0.000  163.598  163.598    0.000        0.000    0.000    0.000    0.000
635.00   346.435  493.803  493.803    0.000        0.000  167.746  167.746    0.000        0.000    0.000    0.000    0.000
636.00   375.642  444.773  444.773    0.000        0.000  144.700  144.700    0.000        0.000    0.000    0.000    0.000
637.00   390.630  498.504  498.504    0.000        0.000  186.597  186.597    0.000        0.000    0.000    0.000    0.000
638.00   344.003  473.575  473.575    0.000        0.000  114.266  114.266    0.000        0.000    0.000    0.000    0.000
639.00   417.647  503.269  503.269    0.000        0.000  193.293  193.293    0.000        0.000    0.000    0.000    0.000
640.00   375.795  506.239  506.239    0.000        0.000  140.938  140.938    0.000        0.000    0.000    0.000    0.000
641.00   374.129  463.355  463.355    0.000        0.000  151.100  151.100    0.000        0.000    0.000    0.000    0.000
642.00   322.959  510.379  510.379    0.000        0.000  124.038  124.038    0.000        0.000    0.000    0.000    0.000
643.00   393.508  463.285  463.285    0.000        0.000  172.548  172.548    0.000        0.000    0.000    0.000    0.000
644.00   383.612  452.361  452.361    0.000        0.000  162.388  162.388    0.000        0.000    0.000    0.000    0.000
645.00   348.846  461.131  461.131    0.000        0.000  106.572  106.572    0.000        0.000    0.000    0.000    0.000
646.00   328.496  438.957  438.957    0.000        0.000  106.528  106.528    0.000        0.000    0.000    0.000    0.000
647.00   382.031  449.921  449.921    0.000        0.000  103.631  103.631    0.000        0.000    0.000    0.000    0.000
648.00   370.816  461.839  461.839    0.000        0.000   99.179   99.179    0.000        0.000    0.000    0.000    0.000
649.00   319.756  457.341  457.341    0.000        0.000  114.093  114.093    0.000        0.000    0.000    0.000    0.000
650.00   340.122  474.644  474.644    0.000        0.000  107.567  107.567    0.000        0.000    0.000    0.000    0.000
651.00   365.198  509.395  509.395    0.000        0.000  123.909  123.909    0.000        0.000    0.000    0.000    0.000
652.00   304.834  496.787  496.787    0.000        0.000  116.429  116.429    0.000        0.000    0.000    0.000    0.000
653.00   365.229  522.185  522.185    0.000        0.000  196.841  196.841    0.000        0.000    0.000    0.000    0.000
654.00   366.989  497.099  497.099    0.000        0.000  130.263  130.263    0.000        0.000    0.000    0.000    0.000
655.00   364.732  508.064  508.064    0.000        0.000  149.459  149.459    0.000        0.000    0.000    0.000    0.000
656.00   328.899  476.606  476.606    0.000        0.000  133.894  133.894    0.000        0.000    0.000    0.000    0.000
657.00   372.652  479.628  479.628    0.000        0.000  146.128  146.128    0.000        0.000    0.000    0.000    0.000
658.00   335.156  449.335  449.335    0.000        0.000  141.936  141.936    0.000        0.000    0.000    0.000    0.000
659.00   357.102  498.841  498.841    0.000        0.000  143.362  143.362    0.000        0.000    0.000    0.000    0.000
660.00   359.556  464.116  464.116    0.000        0.000  197.876  197.876    0.000        0.000    0.000    0.000    0.000
661.00   352.451  507.485  507.485    0.000        0.000  159.187  159.187    0.000        0.000    0.000    0.000    0.000
662.00   330.916  503.657  503.657    0.000        0.000  135.104  135.104    0.000        0.000    0.000    0.000    0.000
663.00   328.412  471.386  471.386    0.000        0.000  122.655  122.655    0.000        0.000    0.000    0.000    0.000
664.00   364.843  527.771  527.771    0.000        0.000  152.355  152.355    0.000        0.000    0.000    0.000    0.000
665.00   308.706  479.090  479.090    0.000        0.000  123.995  123.995    0.000        0.000    0.000    0.000    0.000
666.00   317.722  488.922  488.922    0.000        0.000  124.512  124.512    0.000        0.000    0.000    0.000    0.000
667.00   365.174  457.325  457.325    0.000        0.000  124.557  124.557    0.000        0.000    0.000    0.000    0.000
668.00   340.476  448.498  448.498    0.000        0.000  127.757  127.757    0.000        0.000    0.000    0.000    0.000
669.00   369.833  485.561  485.561    0.000        0.000  145.483  145.483    0.000        0.000    0.000    0.000    0.000
670.00   351.380  454.858  454.858    0.000        0.000  160.009  160.009    0.000        0.000    0.000    0.000    0.000
671.00   351.500  443.239  443.239    0.000        0.000  151.925  151.925    0.000        0.000    0.000    0.000    0.000
672.00   304.416  498.141  498.141    0.000        0.000  150.542  150.542    0.000        0.000    0.000    0.000    0.000
673.00   354.837  512.843  512.843    0.000        0.000  115.262  115.262    0.000        0.000    0.000    0.000    0.000
674.00   333.633  483.645  483.645    0.000        0.000  125.725  125.725    0.000        0.000    0.000    0.000    0.000
675.00   315.647  471.272  471.272    0.000        0.000  128.492  128.492    0.000        0.000    0.000    0.000    0.000
676.00   362.527  475.762  475.762    0.000        0.000  154.173  154.173    0.000        0.000    0.000    0.000    0.000
677.00   366.955  470.344  470.344    0.000        0.000  130.567  130.567    0.000        0.000    0.000    0.000    0.000
678.00   334.968  513.917  513.917    0.000        0.000  139.906  139.906    0.000        0.000    0.000    0.000    0.000
679.00   361.765  487.914  487.914    0.000        0.000  145.613  145.613    0.000        0.000    0.000    0.000    0.000
680.00   398.392  480.274  480.274    0.000        0.000  121.056  121.056    0.000        0.000    0.000    0.000    0.000
681.00   387.314  467.045  467.045    0.000        0.000  163.771  163.771    0.000        0.000    0.000    0.000    0.000
682.00   376.745  469.802  469.802    0.000        0.000  125.033  125.033    0.000        0.000    0.000    0.000    0.000
683.00   357.206  502.264  502.264    0.000        0.000  140.122  140.122    0.000        0.000    0.000    0.000    0.000
684.00   317.350  524.450  524.450    0.000        0.000  115.737  115.737    0.000        0.000    0.000    0.000    0.000
685.00   303.513  543.281  543.281    0.000        0.000  154.516  154.516    0.000        0.000    0.000    0.000    0.000
686.00   335.560  508.294  508.294    0.000        0.000  136.144  136.144    0.000        0.000    0.000    0.000    0.000
687.00   362.567  490.464  490.464    0.000        0.000  163.598  163.598    0.000        0.000    0.000    0.000    0.000
688.00   375.779  479.479  479.479    0.000        0.000   89.970   89.970    0.000        0.000    0.000    0.000    0.000
689.00   291.358  502.534  502.534    0.000        0.000  135.622  135.622    0.000        0.000    0.000    0.000    0.000
690.00   299.315  483.281  483.281    0.000        0.000  161.047  161.047    0.000        0.000    0.000    0.000    0.000
691.00   344.426  495.830  495.830    0.000        0.000  101.989  101.989    0.000        0.000    0.000    0.000    0.000
692.00   311.448  515.976  515.976    0.000        0.000  127.885  127.885    0.000        0.000    0.000    0.000    0.000
693.00   406.107  520.956  520.956    0.000        0.000  123.951  123.951    0.000        0.000    0.000    0.000    0.000
694.00   308.629  534.352  534.352    0.000        0.000  128.620  128.620    0.000        0.000    0.000    0.000    0.000
695.00   392.615  488.698  488.698    0.000        0.000  166.018  166.018    0.000        0.000    0.000    0.000    0.000
696.00   326.648  529.400  529.400    0.000        0.000  149.198  149.198    0.000        0.000    0.000    0.000    0.000
697.00   339.395  493.537  493.537    0.000        0.000  162.300  162.300    0.000        0.000    0.000    0.000    0.000
698.00   410.680  520.320  520.320    0.000        0.000  138.998  138.998    0.000        0.000    0.000    0.000    0.000
699.00   305.194  500.545  500.545    0.000        0.000  143.666  143.666    0.000        0.000    0.000    0.000    0.000
700.00   329.702  524.105  524.105    0.000        0.000  145.352  145.352    0.000        0.000    0.000    0.000    0.000
701.00   316.993  519.937  519.937    0.000        0.000  135.322  135.322    0.000        0.000    0.000    0.000    0.000
702.00   310.146  534.665  534.665    0.000        0.000  156.245  156.245    0.000        0.000    0.000    0.000    0.000
703.00   347.462  545.392  545.392    0.000        0.000  204.019  204.019    0.000        0.000    0.000    0.000    0.000
704.00   334.998  526.309  526.309    0.000        0.000  125.249  125.249    0.000        0.000    0.000    0.000    0.000
705.00   333.545  541.191  541.191    0.000        0.000  162.301  162.301    0.000        0.000    0.000    0.000    0.000
706.00   347.198  521.968  521.968    0.000        0.000  211.631  211.631    0.000        0.000    0.000    0.000    0.000
707.00   356.756  502.433  502.433    0.000        0.000  136.489  136.489    0.000        0.000    0.000    0.000    0.000
708.00   360.322  467.388  467.388    0.000        0.000  144.483  144.483    0.000        0.000    0.000    0.000    0.000
709.00   296.027  521.281  521.281    0.000        0.000  136.532  136.532    0.000        0.000    0.000    0.000    0.000
710.00   313.782  499.758  499.758    0.000        0.000  108.431  108.431    0.000        0.000    0.000    0.000    0.000
711.00   326.536  528.090  528.090    0.000        0.000  142.673  142.673    0.000        0.000    0.000    0.000    0.000
712.00   288.926  519.965  519.965    0.000        0.000  198.271  198.271    0.000        0.000    0.000    0.000    0.000
713.00   323.146  509.186  509.186    0.000        0.000  184.480  184.480    0.000        0.000    0.000    0.000    0.000
714.00   322.258  545.184  545.184    0.000        0.000  147.688  147.688    0.000        0.000    0.000    0.000    0.000
715.00   317.228  534.483  534.483    0.000        0.000  155.943  155.943    0.000        0.000    0.000    0.000    0.000
716.00   296.432  510.627  510.627    0.000        0.000  133.550  133.550    0.000        0.000    0.000    0.000    0.000
717.00   315.033  518.490  518.490    0.000        0.000  143.403  143.403    0.000        0.000    0.000    0.000    0.000
718.00   291.893  535.496  535.496    0.000        0.000  102.896  102.896    0.000        0.000    0.000    0.000    0.000
719.00   361.807  538.229  538.229    0.000        0.000   97.362   97.362    0.000        0.000    0.000    0.000    0.000
720.00   295.776  549.283  549.283    0.000        0.000  124.729  124.729    0.000        0.000    0.000    0.000    0.000
721.00   327.830  532.235  532.235    0.000        0.000  118.288  118.288    0.000        0.000    0.000    0.000    0.000
722.00   280.275  516.014  516.014    0.000        0.000  117.121  117.121    0.000        0.000    0.000    0.000    0.000
723.00   315.979  525.299  525.299    0.000        0.000  181.278  181.278    0.000        0.000    0.000    0.000    0.000
724.00   330.810  490.449  490.449    0.000        0.000  149.893  149.893    0.000        0.000    0.000    0.000    0.000
725.00   376.369  510.093  510.093    0.000        0.000  144.742  144.742    0.000        0.000    0.000    0.000    0.000
726.00   355.459  478.455  478.455    0.000        0.000  152.874  152.874    0.000        0.000    0.000    0.000    0.000
727.00   338.436  481.676  481.676    0.000        0.000   97.619   97.619    0.000        0.000    0.000    0.000    0.000
728.00   353.230  519.665  519.665    0.000        0.000  113.401  113.401    0.000        0.000    0.000    0.000    0.000
729.00   416.107  522.243  522.243    0.000        0.000   89.538   89.538    0.000        0.000    0.000    0.000    0.000
730.00   382.593  477.283  477.283    0.000        0.000  100.087  100.087    0.000        0.000    0.000    0.000    0.000
731.00   367.623  495.601  495.601    0.000        0.000  145.869  145.869    0.000        0.000    0.000    0.000    0.000
732.00   335.095  525.455  525.455    0.000        0.000  164.847  164.847    0.000        0.000    0.000    0.000    0.000
733.00   369.323  513.795  513.795    0.000        0.000  110.851  110.851    0.000        0.000    0.000    0.000    0.000
734.00   391.855  516.822  516.822    0.000        0.000  122.352  122.352    0.000        0.000    0.000    0.000    0.000
735.00   384.405  512.585  512.585    0.000        0.000   91.829   91.829    0.000        0.000    0.000    0.000    0.000
736.00   414.911  533.284  533.284    0.000        0.000  138.563  138.563    0.000        0.000    0.000    0.000    0.000
737.00   405.153  535.501  535.501    0.000        0.000  170.119  170.119    0.000        0.000    0.000    0.000    0.000
738.00   379.064  552.913  552.913    0.000        0.000  126.713  126.713    0.000        0.000    0.000    0.000    0.000
739.00   396.024  534.162  534.162    0.000        0.000  107.647  107.647    0.000        0.000    0.000    0.000    0.000
740.00   383.873  528.832  528.832    0.000        0.000  118.023  118.023    0.000        0.000    0.000    0.000    0.000
741.00   400.625  501.738  501.738    0.000        0.000  110.587  110.587    0.000        0.000    0.000    0.000    0.000
742.00   410.321  516.272  516.272    0.000        0.000  130.132  130.132    0.000        0.000    0.000    0.000    0.000
743.00   511.542  479.132  479.132    0.000        0.000  152.871  152.871    0.000        0.000    0.000    0.000    0.000
744.00   430.677  507.666  507.666    0.000        0.000  215.428  215.428    0.000        0.000    0.000    0.000    0.000
745.00   441.157  521.773  521.773    0.000        0.000  174.141  174.141    0.000        0.000    0.000    0.000    0.000
746.00   463.351  491.926  491.926    0.000        0.000  131.599  131.599    0.000        0.000    0.000    0.000    0.000
747.00   446.222  512.301  512.301    0.000        0.000  149.021  149.021    0.000        0.000    0.000    0.000    0.000
748.00   493.320  480.777  480.777    0.000        0.000  198.480  198.480    0.000        0.000    0.000    0.000    0.000
749.00   423.080  507.902  507.902    0.000        0.000  166.277  166.277    0.000        0.000    0.000    0.000    0.000
750.00   443.754  518.167  518.167    0.000        0.000  174.832  174.832    0.000        0.000    0.000    0.000    0.000
751.00   381.278  526.816  526.816    0.000        0.000  163.502  163.502    0.000        0.000    0.000    0.000    0.000
752.00   348.117  530.691  530.691    0.000        0.000  176.301  176.301    0.000        0.000    0.000    0.000    0.000
753.00   392.228  516.408  516.408    0.000        0.000  130.430  130.430    0.000        0.000    0.000    0.000    0.000
754.00   348.007  485.031  485.031    0.000        0.000  129.911  129.911    0.000        0.000    0.000    0.000    0.000
755.00   422.107  511.490  511.490    0.000        0.000  175.650  175.650    0.000        0.000    0.000    0.000    0.000
756.00   345.780  541.960  541.960    0.000        0.000  143.830  143.830    0.000        0.000    0.000    0.000    0.000
757.00   337.150  512.127  512.127    0.000        0.000  160.389  160.389    0.000        0.000    0.000    0.000    0.000
758.00   379.663  516.476  516.476    0.000        0.000  134.492  134.492    0.000        0.000    0.000    0.000    0.000
759.00   413.320  503.409  503.409    0.000        0.000  130.733  130.733    0.000        0.000    0.000    0.000    0.000
760.00   430.846  508.984  508.984    0.000        0.000  176.558  176.558    0.000        0.000    0.000    0.000    0.000
761.00   395.945  507.206  507.206    0.000        0.000  173.494  173.494    0.000        0.000    0.000    0.000    0.000
762.00   411.305  518.984  518.984    0.000        0.000  160.347  160.347    0.000        0.000    0.000    0.000    0.000
763.00   423.952  526.321  526.321    0.000        0.000  154.466  154.466    0.000        0.000    0.000    0.000    0.000
764.00   367.833  527.509  527.509    0.000        0.000  184.169  184.169    0.000        0.000    0.000    0.000    0.000
765.00   422.513  535.024  535.024    0.000        0.000   95.452   95.452    0.000        0.000    0.000    0.000    0.000
766.00   405.655  529.878  529.878    0.000        0.000  154.211  154.211    0.000        0.000    0.000    0.000    0.000
767.00   474.583  508.478  508.478    0.000        0.000  136.913  136.913    0.000        0.000    0.000    0.000    0.000
768.00   408.277  518.589  518.589    0.000        0.000  130.648  130.648    0.000        0.000    0.000    0.000    0.000
769.00   387.074  504.925  504.925    0.000        0.000  159.831  159.831    0.000        0.000    0.000    0.000    0.000
770.00   470.404  489.724  489.724    0.000        0.000  213.740  213.740    0.000        0.000    0.000    0.000    0.000
771.00   450.882  502.802  502.802    0.000        0.000  216.070  216.070    0.000        0.000    0.000    0.000    0.000
772.00   478.145  455.156  455.156    0.000        0.000  157.283  157.283    0.000        0.000    0.000    0.000    0.000
773.00   521.576  446.295  446.295    0.000        0.000  163.425  163.425    0.000        0.000    0.000    0.000    0.000
774.00   465.237  434.143  434.143    0.000        0.000   84.868   84.868    0.000        0.000    0.000    0.000    0.000
775.00   432.404  491.473  491.473    0.000        0.000  149.585  149.585    0.000        0.000    0.000    0.000    0.000
776.00   367.295  462.132  462.132    0.000        0.000  146.252  146.252    0.000        0.000    0.000    0.000    0.000
777.00   466.026  493.807  493.807    0.000        0.000  168.260  168.260    0.000        0.000    0.000    0.000    0.000
778.00   403.690  463.091  463.091    0.000        0.000  166.661  166.661    0.000        0.000    0.000    0.000    0.000
779.00   499.765  479.909  479.909    0.000        0.000  188.063  188.063    0.000        0.000    0.000    0.000    0.000
780.00   405.318  479.502  479.502    0.000        0.000  197.654  197.654    0.000        0.000    0.000    0.000    0.000
781.00   457.755  503.401  503.401    0.000        0.000  276.514  276.514    0.000        0.000    0.000    0.000    0.000
782.00   382.566  514.437  514.437    0.000        0.000  125.461  125.461    0.000        0.000    0.000    0.000    0.000
783.00   425.654  523.585  523.585    0.000        0.000  170.853  170.853    0.000        0.000    0.000    0.000    0.000
784.00   433.180  517.228  517.228    0.000        0.000  188.668  188.668    0.000        0.000    0.000    0.000    0.000
785.00   482.099  478.694  478.694    0.000        0.000  166.535  166.535    0.000        0.000    0.000    0.000    0.000
786.00   372.798  471.745  471.745    0.000        0.000  117.809  117.809    0.000        0.000    0.000    0.000    0.000
787.00   359.854  452.918  452.918    0.000        0.000  104.841  104.841    0.000        0.000    0.000    0.000    0.000
788.00   405.783  501.492  501.492    0.000        0.000  146.561  146.561    0.000        0.000    0.000    0.000    0.000
789.00   376.099  443.832  443.832    0.000        0.000  163.552  163.552    0.000        0.000    0.000    0.000    0.000
790.00   361.214  493.154  493.154    0.000        0.000  139.643  139.643    0.000        0.000    0.000    0.000    0.000
791.00   379.608  494.871  494.871    0.000        0.000  146.649  146.649    0.000        0.000    0.000    0.000    0.000
792.00   456.600  485.430  485.430    0.000        0.000  176.606  176.606    0.000        0.000    0.000    0.000    0.000
793.00   410.737  481.679  481.679    0.000        0.000  153.780  153.780    0.000        0.000    0.000    0.000    0.000
794.00   399.222  511.789  511.789    0.000        0.000  197.491  197.491    0.000        0.000    0.000    0.000    0.000
795.00   354.577  513.319  513.319    0.000        0.000  189.446  189.446    0.000        0.000    0.000    0.000    0.000
796.00   405.594  502.661  502.661    0.000        0.000  170.556  170.556    0.000        0.000    0.000    0.000    0.000
797.00   443.649  517.725  517.725    0.000        0.000  217.593  217.593    0.000        0.000    0.000    0.000    0.000
798.00   430.963  489.783  489.783    0.000        0.000  215.078  215.078    0.000        0.000    0.000    0.000    0.000
799.00   420.504  475.153  475.153    0.000        0.000  186.768  186.768    0.000        0.000    0.000    0.000    0.000
800.00   436.067  533.001  533.001    0.000        0.000  250.059  250.059    0.000        0.000    0.000    0.000    0.000
801.00   441.949  498.180  498.180    0.000        0.000  190.230  190.230    0.000        0.000    0.000    0.000    0.000
802.00   458.776  477.654  477.654    0.000        0.000  184.518  184.518    0.000        0.000    0.000    0.000    0.000
803.00   424.687  495.199  495.199    0.000        0.000  207.133  207.133    0.000        0.000    0.000    0.000    0.000
804.00   368.655  509.149  509.149    0.000        0.000  224.079  224.079    0.000        0.000    0.000    0.000    0.000
805.00   392.311  485.130  485.130    0.000        0.000  227.325  227.325    0.000        0.000    0.000    0.000    0.000
806.00   313.927  502.800  502.800    0.000        0.000  193.553  193.553    0.000        0.000    0.000    0.000    0.000
807.00   397.693  505.944  505.944    0.000        0.000  218.068  218.068    0.000        0.000    0.000    0.000    0.000
808.00   314.535  519.669  519.669    0.000        0.000  242.579  242.579    0.000        0.000    0.000    0.000    0.000
809.00   347.496  475.728  475.728    0.000        0.000  199.262  199.262    0.000        0.000    0.000    0.000    0.000
810.00   328.102  492.191  492.191    0.000        0.000  179.545  179.545    0.000        0.000    0.000    0.000    0.000
811.00   294.718  498.370  498.370    0.000        0.000  159.617  159.617    0.000        0.000    0.000    0.000    0.000
812.00   336.570  465.961  465.961    0.000        0.000  191.477  191.477    0.000        0.000    0.000    0.000    0.000
813.00   318.344  472.627  472.627    0.000        0.000  127.449  127.449    0.000        0.000    0.000    0.000    0.000
814.00   356.980  480.330  480.330    0.000        0.000  129.441  129.441    0.000        0.000    0.000    0.000    0.000
815.00   364.609  482.049  482.049    0.000        0.000  158.966  158.966    0.000        0.000    0.000    0.000    0.000
816.00   390.060  461.319  461.319    0.000        0.000  178.466  178.466    0.000        0.000    0.000    0.000    0.000
817.00   334.451  499.908  499.908    0.000        0.000  134.366  134.366    0.000        0.000    0.000    0.000    0.000
818.00   406.465  456.981  456.981    0.000        0.000  112.019  112.019    0.000        0.000    0.000    0.000    0.000
819.00   333.924  500.078  500.078    0.000        0.000  151.272  151.272    0.000        0.000    0.000    0.000    0.000
820.00   356.517  472.100  472.100    0.000        0.000  137.353  137.353    0.000        0.000    0.000    0.000    0.000
821.00   328.506  479.936  479.936    0.000        0.000   90.705   90.705    0.000        0.000    0.000    0.000    0.000
822.00   330.434  443.886  443.886    0.000        0.000  131.645  131.645    0.000        0.000    0.000    0.000    0.000
823.00   314.605  478.654  478.654    0.000        0.000   91.396   91.396    0.000        0.000    0.000    0.000    0.000
824.00   347.474  487.494  487.494    0.000        0.000  164.113  164.113    0.000        0.000    0.000    0.000    0.000
825.00   356.289  465.539  465.539    0.000        0.000  139.557  139.557    0.000        0.000    0.000    0.000    0.000
826.00   326.745  516.730  516.730    0.000        0.000  150.494  150.494    0.000        0.000    0.000    0.000    0.000
827.00   354.830  499.780  499.780    0.000        0.000  157.628  157.628    0.000        0.000    0.000    0.000    0.000
828.00   347.668  477.054  477.054    0.000        0.000  211.929  211.929    0.000        0.000    0.000    0.000    0.000
829.00   330.636  511.838  511.838    0.000        0.000  163.295  163.295    0.000        0.000    0.000    0.000    0.000
830.00   375.371  453.537  453.537    0.000        0.000  139.127  139.127    0.000        0.000    0.000    0.000    0.000
831.00   298.534  522.406  522.406    0.000        0.000  136.317  136.317    0.000        0.000    0.000    0.000    0.000
832.00   350.695  500.809  500.809    0.000        0.000  200.387  200.387    0.000        0.000    0.000    0.000    0.000
833.00   336.995  492.452  492.452    0.000        0.000  144.316  144.316    0.000        0.000    0.000    0.000    0.000
834.00   366.599  497.310  497.310    0.000        0.000  211.934  211.934    0.000        0.000    0.000    0.000    0.000
835.00   328.977  519.496  519.496    0.000        0.000  210.721  210.721    0.000        0.000    0.000    0.000    0.000
836.00   321.263  502.504  502.504    0.000        0.000  194.551  194.551    0.000        0.000    0.000    0.000    0.000
837.00   334.839  532.406  532.406    0.000        0.000  157.586  157.586    0.000        0.000    0.000    0.000    0.000
838.00   349.150  491.851  491.851    0.000        0.000  147.515  147.515    0.000        0.000    0.000    0.000    0.000
839.00   350.429  493.218  493.218    0.000        0.000  128.361  128.361    0.000        0.000    0.000    0.000    0.000
840.00   325.926  494.376  494.376    0.000        0.000  127.627  127.627    0.000        0.000    0.000    0.000    0.000
841.00   348.367  525.764  525.764    0.000        0.000  115.348  115.348    0.000        0.000    0.000    0.000    0.000
842.00   439.337  403.536  403.536    0.000        0.000  116.645  116.645    0.000        0.000    0.000    0.000    0.000
843.00   270.531  541.393  541.393    0.000        0.000  120.234  120.234    0.000        0.000    0.000    0.000    0.000
844.00   374.820  461.394  461.394    0.000        0.000  114.744  114.744    0.000        0.000    0.000    0.000    0.000
845.00   308.348  504.839  504.839    0.000        0.000  129.529  129.529    0.000        0.000    0.000    0.000    0.000
846.00   260.529  513.384  513.384    0.000        0.000  151.795  151.795    0.000        0.000    0.000    0.000    0.000
847.00   326.851  503.815  503.815    0.000        0.000  141.635  141.635    0.000        0.000    0.000    0.000    0.000
848.00   395.268  556.373  556.373    0.000        0.000  165.327  165.327    0.000        0.000    0.000    0.000    0.000
849.00   402.074  541.119  541.119    0.000        0.000  140.598  140.598    0.000        0.000    0.000    0.000    0.000
850.00   408.393  520.919  520.919    0.000        0.000  167.144  167.144    0.000        0.000    0.000    0.000    0.000
851.00   436.892  493.036  493.036    0.000        0.000  136.966  136.966    0.000        0.000    0.000    0.000    0.000
852.00   421.023  473.396  473.396    0.000        0.000  104.194  104.194    0.000        0.000    0.000    0.000    0.000
853.00   412.457  512.134  512.134    0.000        0.000  117.338  117.338    0.000        0.000    0.000    0.000    0.000
854.00   495.475  473.695  473.695    0.000        0.000  154.087  154.087    0.000        0.000    0.000    0.000    0.000
855.00   432.731  467.604  467.604    0.000        0.000  157.370  157.370    0.000        0.000    0.000    0.000    0.000
856.00   442.959  486.623  486.623    0.000        0.000  181.236  181.236    0.000        0.000    0.000    0.000    0.000
857.00   364.197  511.239  511.239    0.000        0.000  167.834  167.834    0.000        0.000    0.000    0.000    0.000
858.00   451.439  536.792  536.792    0.000        0.000  158.929  158.929    0.000        0.000    0.000    0.000    0.000
859.00   431.182  507.590  507.590    0.000        0.000  199.262  199.262    0.000        0.000    0.000    0.000    0.000
860.00   463.828  513.991  513.991    0.000        0.000  158.929  158.929    0.000        0.000    0.000    0.000    0.000
861.00   483.041  518.391  518.391    0.000        0.000  157.977  157.977    0.000        0.000    0.000    0.000    0.000
862.00   456.275  474.995  474.995    0.000        0.000  158.712  158.712    0.000        0.000    0.000    0.000    0.000
863.00   469.885  510.033  510.033    0.000        0.000  155.166  155.166    0.000        0.000    0.000    0.000    0.000
864.00   382.809  500.099  500.099    0.000        0.000  117.289  117.289    0.000        0.000    0.000    0.000    0.000
865.00   469.022  524.250  524.250    0.000        0.000  166.667  166.667    0.000        0.000    9.953    9.953    0.000
866.00   507.151  516.821  516.821    0.000        0.000  159.015  159.015    0.000        0.000    0.000    0.000    0.000
867.00   468.914  481.540  481.540    0.000        0.000  114.829  114.829    0.000        0.000    0.000    0.000    0.000
868.00   335.225  484.668  484.668    0.000        0.000  116.040  116.040    0.000        0.000    0.000    0.000    0.000
869.00   420.699  495.924  495.924    0.000        0.000  127.887  127.887    0.000        0.000    0.000    0.000    0.000
870.00   414.088  474.723  474.723    0.000        0.000  127.887  127.887    0.000        0.000    0.000    0.000    0.000
871.00   428.079  478.564  478.564    0.000        0.000  123.823  123.823    0.000        0.000    0.000    0.000    0.000
872.00   428.250  499.096  499.096    0.000        0.000  160.527  160.527    0.000        0.000    0.000    0.000    0.000
873.00   393.018  489.068  489.068    0.000        0.000   87.160   87.160    0.000        0.000    0.000    0.000    0.000
874.00   480.857  489.858  489.858    0.000        0.000  136.447  136.447    0.000        0.000    0.000    0.000    0.000
875.00   394.962  476.947  476.947    0.000        0.000  119.240  119.240    0.000        0.000    0.000    0.000    0.000
876.00   357.488  503.707  503.707    0.000        0.000  120.234  120.234    0.000        0.000    0.000    0.000    0.000
877.00   351.108  507.452  507.452    0.000        0.000  140.635  140.635    0.000        0.000    0.000    0.000    0.000
878.00   338.511  519.989  519.989    0.000        0.000  136.707  136.707    0.000        0.000    0.000    0.000    0.000
879.00   390.090  539.416  539.416    0.000        0.000  107.091  107.091    0.000        0.000    0.000    0.000    0.000
880.00   344.203  551.886  551.886    0.000        0.000  138.561  138.561    0.000        0.000    0.000    0.000    0.000
881.00   418.964  554.143  554.143    0.000        0.000  184.867  184.867    0.000        0.000    0.000    0.000    0.000
882.00   398.492  530.043  530.043    0.000        0.000  126.071  126.071    0.000        0.000    0.000    0.000    0.000
883.00   402.353  528.029  528.029    0.000        0.000  124.860  124.860    0.000        0.000    0.000    0.000    0.000
884.00   420.063  529.690  529.690    0.000        0.000  166.019  166.019    0.000        0.000    0.000    0.000    0.000
885.00   418.110  517.865  517.865    0.000        0.000  119.499  119.499    0.000        0.000    0.000    0.000    0.000
886.00   386.288  491.870  491.870    0.000        0.000  141.678  141.678    0.000        0.000    0.000    0.000    0.000
887.00   432.904  506.237  506.237    0.000        0.000  137.139  137.139    0.000        0.000    0.000    0.000    0.000
888.00   381.987  506.389  506.389    0.000        0.000  165.241  165.241    0.000        0.000    0.000    0.000    0.000
889.00   396.317  554.363  554.363    0.000        0.000  162.473  162.473    0.000        0.000    0.000    0.000    0.000
890.00   404.157  521.397  521.397    0.000        0.000  158.927  158.927    0.000        0.000    0.000    0.000    0.000
891.00   356.999  530.343  530.343    0.000        0.000  130.394  130.394    0.000        0.000    0.000    0.000    0.000
892.00   388.223  524.692  524.692    0.000        0.000  114.614  114.614    0.000        0.000    0.000    0.000    0.000
893.00   411.407  490.162  490.162    0.000        0.000  127.150  127.150    0.000        0.000    0.000    0.000    0.000
894.00   430.809  505.116  505.116    0.000        0.000  168.871  168.871    0.000        0.000    0.000    0.000    0.000
895.00   391.705  504.588  504.588    0.000        0.000  136.188  136.188    0.000        0.000    0.000    0.000    0.000
896.00   394.552  492.827  492.827    0.000        0.000  144.748  144.748    0.000        0.000    0.000    0.000    0.000
897.00   416.207  497.822  497.822    0.000        0.000  128.664  128.664    0.000        0.000    0.000    0.000    0.000
898.00   394.218  481.358  481.358    0.000        0.000  155.859  155.859    0.000        0.000    9.953    9.953    0.000
899.00   463.628  486.870  486.870    0.000        0.000  125.681  125.681    0.000        0.000    0.000    0.000    0.000
900.00   448.275  504.401  504.401    0.000        0.000  149.934  149.934    0.000        0.000    0.000    0.000    0.000
901.00   356.606  484.712  484.712    0.000        0.000  125.850  125.850    0.000        0.000    0.000    0.000    0.000
902.00   349.333  507.617  507.617    0.000        0.000   95.587   95.587    0.000        0.000    0.000    0.000    0.000
903.00   321.659  511.993  511.993    0.000        0.000  152.309  152.309    0.000        0.000    0.000    0.000    0.000
904.00   361.499  539.755  539.755    0.000        0.000  122.655  122.655    0.000        0.000    0.000    0.000    0.000
905.00   343.190  522.964  522.964    0.000        0.000  140.078  140.078    0.000        0.000    0.000    0.000    0.000
906.00   408.506  476.413  476.413    0.000        0.000  156.287  156.287    0.000        0.000    0.000    0.000    0.000
907.00   338.801  524.955  524.955    0.000        0.000  111.803  111.803    0.000        0.000    0.000    0.000    0.000
908.00   341.646  527.866  527.866    0.000        0.000  120.969  120.969    0.000        0.000    0.000    0.000    0.000
909.00   381.041  522.256  522.256    0.000        0.000  113.619  113.619    0.000        0.000    0.000    0.000    0.000
910.00   332.110  505.928  505.928    0.000        0.000   95.115   95.115    0.000        0.000    0.000    0.000    0.000
911.00   395.364  506.633  506.633    0.000        0.000  135.107  135.107    0.000        0.000    0.000    0.000    0.000
912.00   342.606  534.544  534.544    0.000        0.000  123.130  123.130    0.000        0.000    0.000    0.000    0.000
913.00   361.456  560.081  560.081    0.000        0.000  119.672  119.672    0.000        0.000    0.000    0.000    0.000
914.00   414.868  485.738  485.738    0.000        0.000  100.606  100.606    0.000        0.000    0.000    0.000    0.000
915.00   425.240  516.033  516.033    0.000        0.000   92.521   92.521    0.000        0.000    0.000    0.000    0.000
916.00   411.879  556.630  556.630    0.000        0.000  156.118  156.118    0.000        0.000    0.000    0.000    0.000
917.00   380.256  506.607  506.607    0.000        0.000  106.052  106.052    0.000        0.000    0.000    0.000    0.000
918.00   389.410  497.808  497.808    0.000        0.000  119.499  119.499    0.000        0.000    0.000    0.000    0.000
919.00   382.052  565.373  565.373    0.000        0.000  233.373  233.373    0.000        0.000    0.000    0.000    0.000
920.00   378.536  497.550  497.550    0.000        0.000  138.696  138.696    0.000        0.000    0.000    0.000    0.000
921.00   344.721  520.993  520.993    0.000        0.000  154.130  154.130    0.000        0.000    0.000    0.000    0.000
922.00   347.840  542.849  542.849    0.000        0.000  192.349  192.349    0.000        0.000    0.000    0.000    0.000
923.00   361.934  498.816  498.816    0.000        0.000  168.138  168.138    0.000        0.000    0.000    0.000    0.000
924.00   304.863  555.106  555.106    0.000        0.000  211.372  211.372    0.000        0.000    0.000    0.000    0.000
925.00   345.597  520.173  520.173    0.000        0.000  160.053  160.053    0.000        0.000    0.000    0.000    0.000
926.00   343.824  519.897  519.897    0.000        0.000  203.068  203.068    0.000        0.000    0.000    0.000    0.000
927.00   373.305  518.409  518.409    0.000        0.000  187.593  187.593    0.000        0.000   19.906   19.906    0.000
928.00   444.037  524.458  524.458    0.000        0.000  198.618  198.618    0.000        0.000    0.000    0.000    0.000
929.00   383.337  502.869  502.869    0.000        0.000  162.820  162.820    0.000        0.000   29.858   29.858    0.000
930.00   373.787  534.278  534.278    0.000        0.000  168.267  168.267    0.000        0.000    0.000    0.000    0.000
931.00   366.849  560.765  560.765    0.000        0.000  205.881  205.881    0.000        0.000   19.906   19.906    0.000
932.00   364.213  557.315  557.315    0.000        0.000  182.403  182.403    0.000        0.000    0.000    0.000    0.000
933.00   348.771  568.523  568.523    0.000        0.000  187.245  187.245    0.000        0.000    0.000    0.000    0.000
934.00   387.035  553.613  553.613    0.000        0.000  136.617  136.617    0.000        0.000    0.000    0.000    0.000
935.00   340.199  524.531  524.531    0.000        0.000  226.067  226.067    0.000        0.000    0.000    0.000    0.000
936.00   455.926  598.947  598.947    0.000        0.000  172.418  172.418    0.000        0.000    0.000    0.000    0.000
937.00   391.243  555.413  555.413    0.000        0.000  143.754  143.754    0.000        0.000    0.000    0.000    0.000
938.00   403.487  572.735  572.735    0.000        0.000  153.135  153.135    0.000        0.000    0.000    0.000    0.000
939.00   362.490  538.440  538.440    0.000        0.000  142.974  142.974    0.000        0.000    0.000    0.000    0.000
940.00   356.685  591.350  591.350    0.000        0.000  165.197  165.197    0.000        0.000    0.000    0.000    0.000
941.00   398.898  584.400  584.400    0.000        0.000  173.758  173.758    0.000        0.000    0.000    0.000    0.000
942.00   334.521  588.046  588.046    0.000        0.000  125.422  125.422    0.000        0.000    0.000    0.000    0.000
943.00   369.115  546.954  546.954    0.000        0.000  154.346  154.346    0.000        0.000    0.000    0.000    0.000
944.00   381.477  571.468  571.468    0.000        0.000  155.210  155.210    0.000        0.000    0.000    0.000    0.000
945.00   344.768  561.644  561.644    0.000        0.000  133.204  133.204    0.000        0.000    0.000    0.000    0.000
946.00   361.437  574.640  574.640    0.000        0.000  140.554  140.554    0.000        0.000    0.000    0.000    0.000
947.00   437.532  582.740  582.740    0.000        0.000  148.075  148.075    0.000        0.000    0.000    0.000    0.000
948.00   351.844  550.794  550.794    0.000        0.000  167.877  167.877    0.000        0.000    0.000    0.000    0.000
949.00   353.211  610.029  610.029    0.000        0.000  184.610  184.610    0.000        0.000    0.000    0.000    0.000
950.00   435.114  562.799  562.799    0.000        0.000  195.418  195.418    0.000        0.000    0.000    0.000    0.000
951.00   395.708  580.040  580.040    0.000        0.000  146.909  146.909    0.000        0.000    0.000    0.000    0.000
952.00   330.238  567.353  567.353    0.000        0.000  164.850  164.850    0.000        0.000    0.000    0.000    0.000
953.00   411.623  566.019  566.019    0.000        0.000  134.199  134.199    0.000        0.000    0.000    0.000    0.000
954.00   436.114  577.952  577.952    0.000        0.000  157.499  157.499    0.000        0.000    0.000    0.000    0.000
955.00   363.095  546.972  546.972    0.000        0.000  122.655  122.655    0.000        0.000    0.000    0.000    0.000
956.00   409.436  502.752  502.752    0.000        0.000  148.724  148.724    0.000        0.000    0.000    0.000    0.000
957.00   318.888  543.802  543.802    0.000        0.000  109.293  109.293    0.000        0.000    0.000    0.000    0.000
958.00   381.036  537.636  537.636    0.000        0.000  141.722  141.722    0.000        0.000    0.000    0.000    0.000
959.00   396.015  513.935  513.935    0.000        0.000  140.813  140.813    0.000        0.000    0.000    0.000    0.000
960.00   340.202  541.057  541.057    0.000        0.000  130.738  130.738    0.000        0.000    0.000    0.000    0.000
961.00   353.043  488.804  488.804    0.000        0.000  129.398  129.398    0.000        0.000    0.000    0.000    0.000
962.00   398.916  519.926  519.926    0.000        0.000  126.027  126.027    0.000        0.000    0.000    0.000    0.000
963.00   430.919  465.284  465.284    0.000        0.000  175.054  175.054    0.000        0.000    0.000    0.000    0.000
964.00   340.878  533.732  533.732    0.000        0.000  149.763  149.763    0.000        0.000    0.000    0.000    0.000
965.00   389.176  507.249  507.249    0.000        0.000  186.423  186.423    0.000        0.000    0.000    0.000    0.000
966.00   394.072  503.634  503.634    0.000        0.000  183.745  183.745    0.000        0.000    0.000    0.000    0.000
967.00   401.837  504.549  504.549    0.000        0.000  145.872  145.872    0.000        0.000    0.000    0.000    0.000
968.00   354.054  541.138  541.138    0.000        0.000  218.587  218.587    0.000        0.000    0.000    0.000    0.000
969.00   331.127  531.999  531.999    0.000        0.000  201.210  201.210    0.000        0.000    0.000    0.000    0.000
970.00   368.099  525.976  525.976    0.000        0.000  175.398  175.398    0.000        0.000    0.000    0.000    0.000
971.00   423.804  483.153  483.153    0.000        0.000  171.033  171.033    0.000        0.000    0.000    0.000    0.000
972.00   385.534  519.349  519.349    0.000        0.000  152.828  152.828    0.000        0.000    0.000    0.000    0.000
973.00   381.888  541.910  541.910    0.000        0.000  127.884  127.884    0.000        0.000    0.000    0.000    0.000
974.00   420.439  528.652  528.652    0.000        0.000  162.472  162.472    0.000        0.000    0.000    0.000    0.000
975.00   389.338  549.776  549.776    0.000        0.000  208.083  208.083    0.000        0.000    0.000    0.000    0.000
976.00   429.066  504.125  504.125    0.000        0.000  160.007  160.007    0.000        0.000    0.000    0.000    0.000
977.00   406.207  512.705  512.705    0.000        0.000  130.954  130.954    0.000        0.000    0.000    0.000    0.000
978.00   423.629  517.324  517.324    0.000        0.000  116.385  116.385    0.000        0.000    0.000    0.000    0.000
979.00   378.056  514.074  514.074    0.000        0.000  146.909  146.909    0.000        0.000    0.000    0.000    0.000
980.00   417.387  491.673  491.673    0.000        0.000  151.706  151.706    0.000        0.000    0.000    0.000    0.000
981.00   420.902  526.058  526.058    0.000        0.000  145.093  145.093    0.000        0.000    0.000    0.000    0.000
982.00   328.630  522.413  522.413    0.000        0.000  109.253  109.253    0.000        0.000    0.000    0.000    0.000
983.00   373.429  531.442  531.442    0.000        0.000  104.972  104.972    0.000        0.000    0.000    0.000    0.000
984.00   378.595  552.862  552.862    0.000        0.000  121.877  121.877    0.000        0.000    0.000    0.000    0.000
985.00   439.992  506.890  506.890    0.000        0.000  131.086  131.086    0.000        0.000    0.000    0.000    0.000
986.00   409.257  505.892  505.892    0.000        0.000   93.991   93.991    0.000        0.000    0.000    0.000    0.000
987.00   395.300  534.575  534.575    0.000        0.000  111.283  111.283    0.000        0.000    0.000    0.000    0.000
988.00   370.572  537.964  537.964    0.000        0.000  117.639  117.639    0.000        0.000    0.000    0.000    0.000
989.00   380.939  511.821  511.821    0.000        0.000  112.536  112.536    0.000        0.000    0.000    0.000    0.000
990.00   372.197  519.957  519.957    0.000        0.000  105.490  105.490    0.000        0.000    0.000    0.000    0.000
991.00   410.704  529.628  529.628    0.000        0.000  103.934  103.934    0.000        0.000    0.000    0.000    0.000
992.00   404.315  517.405  517.405    0.000        0.000  110.420  110.420    0.000        0.000    0.000    0.000    0.000
993.00   406.591  569.429  569.429    0.000        0.000  114.225  114.225    0.000        0.000    0.000    0.000    0.000
994.00   414.474  521.221  521.221    0.000        0.000  147.602  147.602    0.000        0.000    0.000    0.000    0.000
995.00   388.029  540.380  540.380    0.000        0.000  109.382  109.382    0.000        0.000    0.000    0.000    0.000
996.00   362.209  529.415  529.415    0.000        0.000  150.886  150.886    0.000        0.000    0.000    0.000    0.000
997.00   407.430  531.009  531.009    0.000        0.000   75.746   75.746    0.000        0.000    0.000    0.000    0.000
998.00   412.796  520.641  520.641    0.000        0.000  121.877  121.877    0.000        0.000    0.000    0.000    0.000
999.00   409.572  518.660  518.660    0.000        0.000  160.139  160.139    0.000        0.000    0.000    0.000    0.000
1000.00   436.320  513.354  513.354    0.000        0.000  129.616  129.616    0.000        0.000    0.000    0.000    0.000
1001.00   505.026  467.656  467.656    0.000        0.000  149.805  149.805    0.000        0.000    0.000    0.000    0.000
1002.00   408.260  505.674  505.674    0.000        0.000  140.511  140.511    0.000        0.000    0.000    0.000    0.000
1003.00   367.131  489.688  489.688    0.000        0.000  135.107  135.107    0.000        0.000    0.000    0.000    0.000
1004.00   371.351  551.813  551.813    0.000        0.000  106.961  106.961    0.000        0.000    0.000    0.000    0.000
1005.00   393.389  520.373  520.373    0.000        0.000  108.345  108.345    0.000        0.000    0.000    0.000    0.000
1006.00   353.507  509.275  509.275    0.000        0.000   97.795   97.795    0.000        0.000    0.000    0.000    0.000
1007.00   411.590  503.817  503.817    0.000        0.000   92.953   92.953    0.000        0.000    0.000    0.000    0.000
1008.00   406.482  522.767  522.767    0.000        0.000  106.745  106.745    0.000        0.000    0.000    0.000    0.000
1009.00   452.276  517.950  517.950    0.000        0.000  130.913  130.913    0.000        0.000    0.000    0.000    0.000
1010.00   405.440  501.343  501.343    0.000        0.000  137.355  137.355    0.000        0.000    0.000    0.000    0.000
1011.00   384.343  525.818  525.818    0.000        0.000  121.530  121.530    0.000        0.000    0.000    0.000    0.000
1012.00   433.537  482.283  482.283    0.000        0.000  111.198  111.198    0.000        0.000    0.000    0.000    0.000
1013.00   395.813  478.039  478.039    0.000        0.000  103.719  103.719    0.000        0.000    0.000    0.000    0.000
1014.00   401.045  537.852  537.852    0.000        0.000   95.850   95.850    0.000        0.000    0.000    0.000    0.000
1015.00   476.426  484.907  484.907    0.000        0.000   99.352   99.352    0.000        0.000    0.000    0.000    0.000
1016.00   441.036  496.703  496.703    0.000        0.000   65.716   65.716    0.000        0.000    0.000    0.000    0.000
1017.00   379.601  556.027  556.027    0.000        0.000  116.214  116.214    0.000        0.000    0.000    0.000    0.000
1018.00   467.479  514.819  514.819    0.000        0.000  127.022  127.022    0.000        0.000    0.000    0.000    0.000
1019.00   449.617  498.350  498.350    0.000        0.000  104.194  104.194    0.000        0.000    0.000    0.000    0.000
1020.00   413.378  501.089  501.089    0.000        0.000   94.466   94.466    0.000        0.000    0.000    0.000    0.000
1021.00   371.334  509.228  509.228    0.000        0.000  120.320  120.320    0.000        0.000    0.000    0.000    0.000
1022.00   402.789  508.524  508.524    0.000        0.000  151.233  151.233    0.000        0.000    0.000    0.000    0.000
1023.00   433.545  494.859  494.859    0.000        0.000  110.161  110.161    0.000        0.000    0.000    0.000    0.000
1024.00   415.324  518.254  518.254    0.000        0.000  110.636  110.636    0.000        0.000    0.000    0.000    0.000
1025.00   396.024  530.508  530.508    0.000        0.000  144.705  144.705    0.000        0.000    0.000    0.000    0.000
1026.00   415.252  471.302  471.302    0.000        0.000  127.149  127.149    0.000        0.000    0.000    0.000    0.000
1027.00   383.634  485.136  485.136    0.000        0.000  110.463  110.463    0.000        0.000    0.000    0.000    0.000
1028.00   367.476  514.056  514.056    0.000        0.000  159.794  159.794    0.000        0.000    0.000    0.000    0.000
1029.00   408.669  484.199  484.199    0.000        0.000  176.914  176.914    0.000        0.000    0.000    0.000    0.000
1030.00   425.322  528.408  528.408    0.000        0.000  163.554  163.554    0.000        0.000    0.000    0.000    0.000
1031.00   397.671  542.010  542.010    0.000        0.000  167.922  167.922    0.000        0.000   39.811   39.811    0.000
1032.00   341.198  540.121  540.121    0.000        0.000  158.151  158.151    0.000        0.000    0.000    0.000    0.000
1033.00   388.059  489.636  489.636    0.000        0.000  127.627  127.627    0.000        0.000    0.000    0.000    0.000
1034.00   398.757  473.315  473.315    0.000        0.000  111.371  111.371    0.000        0.000    0.000    0.000    0.000
1035.00   373.913  539.180  539.180    0.000        0.000  151.060  151.060    0.000        0.000    0.000    0.000    0.000
1036.00   413.257  470.537  470.537    0.000        0.000  154.778  154.778    0.000        0.000    0.000    0.000    0.000
1037.00   456.630  513.144  513.144    0.000        0.000  119.499  119.499    0.000        0.000    0.000    0.000    0.000
1038.00   385.722  530.613  530.613    0.000        0.000  111.371  111.371    0.000        0.000    0.000    0.000    0.000
1039.00   416.713  509.796  509.796    0.000        0.000  128.752  128.752    0.000        0.000    0.000    0.000    0.000
1040.00   406.360  505.032  505.032    0.000        0.000  143.188  143.188    0.000        0.000    0.000    0.000    0.000
1041.00   466.531  461.037  461.037    0.000        0.000  122.006  122.006    0.000        0.000    0.000    0.000    0.000
1042.00   432.779  495.549  495.549    0.000        0.000  140.944  140.944    0.000        0.000    0.000    0.000    0.000
1043.00   446.629  493.298  493.298    0.000        0.000  158.670  158.670    0.000        0.000    0.000    0.000    0.000
1044.00   436.260  475.807  475.807    0.000        0.000  122.785  122.785    0.000        0.000    0.000    0.000    0.000
1045.00   400.515  524.938  524.938    0.000        0.000  119.456  119.456    0.000        0.000    0.000    0.000    0.000
1046.00   422.803  512.923  512.923    0.000        0.000  138.695  138.695    0.000        0.000    0.000    0.000    0.000
1047.00   426.117  490.263  490.263    0.000        0.000  110.766  110.766    0.000        0.000    0.000    0.000    0.000
1048.00   361.137  564.437  564.437    0.000        0.000  136.966  136.966    0.000        0.000    0.000    0.000    0.000
1049.00   342.070  496.059  496.059    0.000        0.000  124.165  124.165    0.000        0.000    0.000    0.000    0.000
1050.00   411.486  490.534  490.534    0.000        0.000  130.995  130.995    0.000        0.000    0.000    0.000    0.000
