# Supplementary material for: N-Glycans modulate tilting of HIV-1 envelope glycoprotein
Source: Nat Commun. 2026 Apr 15;17:5206. doi: 10.1038/s41467-026-71874-2 (PMC13254402; doi:10.1038/s41467-026-71874-2)
Supplement: Supplementary file 8 — Source Data [file 41467_2026_71874_MOESM8_ESM.zip › source_data/1_Main_Text_Figures/4_Figure_5/3_Raw_data/MPER_peptide/REAL_MPER.A.4.txt]

#ASA ANALYSIS
#SIM_TIME  ASA1.4 TotOccl1.4 ShldMem1.4 ShldGly1.4   ASA7.2 TotOccl7.2 ShldMem7.2 ShldGly7.2   ASA18.6 TotOccl18.6 ShldMem18.6 ShldGly18.6

  0.00   734.910  268.138  268.138    0.000        0.000  410.586  410.586    0.000        0.000   89.776   89.776    0.000
  1.00  1111.431   57.868   57.868    0.000      172.712  385.371  385.371    0.000        0.000  411.377  411.377    0.000
  2.00  1029.874  142.933  142.933    0.000      164.419  523.501  523.501    0.000        0.000  320.098  320.098    0.000
  3.00  1022.785  108.527  108.527    0.000      141.720  519.439  519.439    0.000        0.000  378.910  378.910    0.000
  4.00  1003.018  125.060  125.060    0.000      105.835  519.919  519.919    0.000        0.000  209.210  209.210    0.000
  5.00  1008.902  166.527  166.527    0.000      109.855  602.520  602.520    0.000        0.000  460.738  460.738    0.000
  6.00   947.448  185.174  185.174    0.000      102.075  567.551  567.551    0.000        0.000  270.534  270.534    0.000
  7.00   915.456  125.510  125.510    0.000      163.852  426.269  426.269    0.000        0.000  231.123  231.123    0.000
  8.00   981.908   73.833   73.833    0.000      103.713  332.630  332.630    0.000        0.000  279.682  279.682    0.000
  9.00  1043.775   96.426   96.426    0.000       50.449  507.533  507.533    0.000        0.000  300.991  300.991    0.000
 10.00   963.354  109.936  109.936    0.000      101.899  459.037  459.037    0.000        0.000  180.656  180.656    0.000
 11.00   885.709  142.441  142.441    0.000       22.697  399.250  399.250    0.000        0.000   39.811   39.811    0.000
 12.00   979.526  131.382  131.382    0.000       90.181  395.835  395.835    0.000        0.000   60.118   60.118    0.000
 13.00   854.399  130.702  130.702    0.000       18.677  445.862  445.862    0.000        0.000   29.858   29.858    0.000
 14.00   949.718  124.445  124.445    0.000       91.352  375.911  375.911    0.000        0.000   49.764   49.764    0.000
 15.00   993.921   68.934   68.934    0.000       49.286  336.308  336.308    0.000        0.000   19.906   19.906    0.000
 16.00   984.610  113.360  113.360    0.000       56.723  479.268  479.268    0.000        0.000  331.252  331.252    0.000
 17.00   868.564  168.769  168.769    0.000       34.241  508.233  508.233    0.000        0.000  201.264  201.264    0.000
 18.00   990.983  120.920  120.920    0.000       38.820  445.282  445.282    0.000        0.000  270.932  270.932    0.000
 19.00   982.963   82.363   82.363    0.000       15.132  290.357  290.357    0.000        0.000  139.339  139.339    0.000
 20.00  1085.549   47.565   47.565    0.000       13.316  405.730  405.730    0.000        0.000  370.661  370.661    0.000
 21.00  1039.750  114.586  114.586    0.000       49.027  268.257  268.257    0.000        0.000    9.953    9.953    0.000
 22.00  1030.506  138.603  138.603    0.000       18.937  536.252  536.252    0.000        0.000  170.302  170.302    0.000
 23.00  1012.112   88.833   88.833    0.000       62.688  392.895  392.895    0.000        0.000  100.230  100.230    0.000
 24.00  1008.047   55.425   55.425    0.000       33.723  440.324  382.477   57.847        0.000  179.652  159.746   19.906
 25.00   978.561  104.688  104.688    0.000      101.816  445.850  438.241    7.609        0.000  479.842  389.764   90.077
 26.00   978.502   71.288   71.288    0.000       63.378  389.563  389.563    0.000        0.000  269.528  229.617   39.912
 27.00   991.708  111.971  111.971    0.000       52.227  463.239  463.239    0.000        0.000   99.528   29.858   69.670
 28.00   938.297  152.685  152.685    0.000       73.452  462.930  462.930    0.000        0.000  309.640  299.587   10.053
 29.00   934.403  138.404  138.404    0.000      137.308  493.321  462.885   30.437        0.000   90.277   70.171   20.106
 30.00  1011.574  111.915  111.915    0.000       63.900  657.053  626.789   30.264        0.000  430.682  390.669   40.012
 31.00   942.638   75.154   75.154    0.000       52.746  501.624  501.624    0.000        0.000  290.136  249.923   40.212
 32.00   981.311   36.588   36.588    0.000      164.289  465.090  455.579    9.511        0.000  380.614  270.230  110.384
 33.00   918.568   77.135   77.135    0.000       59.058  672.120  596.720   75.400        0.000  481.446  441.634   39.811
 34.00   985.424   92.945   92.945    0.000      103.284  569.637  565.832    3.805        0.000  479.542  459.636   19.906
 35.00   891.197  180.460  180.460    0.000      119.455  580.877  573.268    7.609        0.000  389.564  319.894   69.670
 36.00  1012.399   77.583   77.583    0.000       56.118  525.733  520.026    5.707        0.000  211.115  211.115    0.000
 37.00  1085.349   71.739   71.739    0.000      141.114  534.799  534.799    0.000        0.000  381.817  381.817    0.000
 38.00   930.074  101.756  101.756    0.000      133.334  528.154  528.154    0.000        0.000  341.405  341.405    0.000
 39.00   960.918  134.166  134.166    0.000       69.607  507.162  507.162    0.000        0.000  299.788  299.788    0.000
 40.00  1023.145   76.107   76.107    0.000      172.331  499.283  499.283    0.000        0.000  430.680  430.680    0.000
 41.00  1079.219   58.990   58.990    0.000      146.650  548.187  548.187    0.000        0.000  329.646  329.646    0.000
 42.00   831.378  194.289  194.289    0.000      163.425  550.199  550.199    0.000        0.000  672.355  672.355    0.000
 43.00   845.756  174.471  174.471    0.000      183.659  412.035  412.035    0.000        0.000  341.205  341.205    0.000
 44.00   882.674  145.128  145.128    0.000      170.948  475.515  475.515    0.000        0.000  409.873  409.873    0.000
 45.00   884.781  182.746  182.746    0.000      159.315  496.008  496.008    0.000        0.000  408.467  408.467    0.000
 46.00   929.429  149.957  149.957    0.000      193.514  569.973  569.973    0.000        0.000  539.358  539.358    0.000
 47.00   825.905  164.119  164.119    0.000      207.865  422.988  422.988    0.000        0.000  280.486  280.486    0.000
 48.00   837.815  227.277  227.277    0.000      188.931  567.555  567.555    0.000        0.000  529.304  529.304    0.000
 49.00   777.192  248.490  248.490    0.000      192.348  519.952  519.952    0.000        0.000  270.632  270.632    0.000
 50.00   764.756  226.316  226.316    0.000      168.222  482.602  482.602    0.000        0.000  399.517  399.517    0.000
 51.00   839.548  171.486  171.486    0.000      148.595  543.694  543.694    0.000        0.000  169.901  169.901    0.000
 52.00   836.472  155.263  155.263    0.000      116.903  467.693  467.693    0.000        0.000  180.658  180.658    0.000
 53.00   857.702  161.216  161.216    0.000      166.753  516.451  516.451    0.000        0.000  259.978  259.978    0.000
 54.00   839.347  166.144  166.144    0.000      128.015  530.022  530.022    0.000        0.000  200.561  200.561    0.000
 55.00   911.268  149.315  149.315    0.000      193.728  503.913  503.913    0.000        0.000  319.895  319.895    0.000
 56.00   889.449  120.706  120.706    0.000      197.227  539.710  539.710    0.000        0.000  310.243  310.243    0.000
 57.00   883.711  172.381  172.381    0.000      165.066  507.850  507.850    0.000        0.000  349.452  349.452    0.000
 58.00   920.767  181.606  181.606    0.000      133.376  504.742  504.742    0.000        0.000  249.121  249.121    0.000
 59.00   881.815  209.559  209.559    0.000      137.830  559.820  559.820    0.000        0.000  270.634  270.634    0.000
 60.00   906.103  179.598  179.598    0.000      199.785  515.668  515.668    0.000        0.000  340.201  340.201    0.000
 61.00   915.107  207.746  207.746    0.000      163.339  548.963  548.963    0.000        0.000  259.977  259.977    0.000
 62.00   972.867   98.384   98.384    0.000      149.460  487.579  487.579    0.000        0.000  199.759  199.759    0.000
 63.00   911.195  141.552  141.552    0.000      130.048  503.260  503.260    0.000        0.000  140.243  140.243    0.000
 64.00   938.188  184.540  184.540    0.000      161.003  516.410  516.410    0.000        0.000  290.437  290.437    0.000
 65.00   915.095  166.762  166.762    0.000      119.585  442.749  442.749    0.000        0.000   79.824   79.824    0.000
 66.00   824.070  232.749  232.749    0.000       85.603  492.677  492.677    0.000        0.000  210.514  210.514    0.000
 67.00   807.230  207.176  207.176    0.000      182.529  299.603  299.603    0.000        0.000   69.670   69.670    0.000
 68.00   859.731  249.268  249.268    0.000      181.365  536.948  536.948    0.000        0.000  221.273  160.350   60.923
 69.00   936.307  217.392  217.392    0.000      165.500  606.454  606.454    0.000        0.000  551.115  531.210   19.906
 70.00   851.593  210.098  210.098    0.000      147.341  362.022  360.120    1.902        0.000  290.739  270.431   20.308
 71.00   814.169  198.561  198.561    0.000      128.139  370.418  370.418    0.000        0.000  230.924  130.089  100.835
 72.00   929.184  113.376  113.376    0.000      168.310  470.012  470.012    0.000        0.000  461.240  451.287    9.953
 73.00   895.274  209.932  209.932    0.000      135.106  461.277  461.277    0.000        0.000  220.266  220.266    0.000
 74.00   892.081  130.766  130.766    0.000      130.997  488.998  488.998    0.000        0.000  360.808  330.850   29.959
 75.00   961.403   80.112   80.112    0.000      162.470  418.658  418.658    0.000        0.000  249.623  239.670    9.953
 76.00   907.365  137.821  137.821    0.000      108.340  437.024  437.024    0.000        0.000  220.266  220.266    0.000
 77.00   959.309  178.531  178.531    0.000      122.392  458.943  458.943    0.000        0.000  190.107  190.107    0.000
 78.00   926.216  257.843  257.843    0.000       86.505  439.669  439.669    0.000        0.000  220.767  220.767    0.000
 79.00   832.565  205.543  205.543    0.000      100.731  441.314  441.314    0.000        0.000  279.782  279.782    0.000
 80.00   972.969  205.749  205.749    0.000      115.644  470.846  470.846    0.000        0.000  259.777  259.777    0.000
 81.00   869.055  203.050  203.050    0.000      130.301  471.479  471.479    0.000        0.000  349.552  309.741   39.811
 82.00   851.633  194.684  194.684    0.000      105.094  526.593  526.593    0.000        0.000  552.620  522.460   30.159
 83.00   887.072  207.006  207.006    0.000      153.566  462.796  462.796    0.000        0.000  260.680  260.680    0.000
 84.00   890.496  248.682  248.682    0.000      121.006  538.999  538.999    0.000        0.000  280.684  280.684    0.000
 85.00   910.387  195.659  195.659    0.000       69.518  474.854  474.854    0.000        0.000  260.680  260.680    0.000
 86.00   857.555  257.569  257.569    0.000       56.850  538.146  538.146    0.000        0.000  300.690  130.690  170.000
 87.00   959.502  183.904  183.904    0.000      123.081  501.750  501.750    0.000        0.000  510.402  510.402    0.000
 88.00   869.596  229.602  229.602    0.000      185.990  453.027  453.027    0.000        0.000  329.446  269.729   59.717
 89.00   848.786  248.488  248.488    0.000      114.742  410.872  410.872    0.000        0.000  139.339   99.528   39.811
 90.00   821.981  221.877  221.877    0.000      113.529  459.728  459.728    0.000        0.000  169.699  169.699    0.000
 91.00   821.354  257.456  257.456    0.000      128.099  463.530  463.530    0.000        0.000  270.130  270.130    0.000
 92.00   931.335  219.566  219.566    0.000      134.971  384.259  384.259    0.000        0.000  199.056   49.764  149.292
 93.00   885.489  177.452  177.452    0.000       78.726  447.103  447.103    0.000        0.000  260.177  130.690  129.487
 94.00   878.171  185.918  185.918    0.000       98.399  437.104  437.104    0.000        0.000  310.743  160.850  149.894
 95.00   916.631  213.384  213.384    0.000      100.216  451.984  451.984    0.000        0.000  319.994  290.136   29.858
 96.00   796.962  274.273  274.273    0.000       92.909  525.695  525.695    0.000        0.000  150.496  130.590   19.906
 97.00   941.323  108.958  108.958    0.000      124.037  428.036  428.036    0.000        0.000  451.186  231.121  220.065
 98.00   921.495   79.788   79.788    0.000      209.161  410.865  410.865    0.000        0.000  521.357  471.593   49.764
 99.00   999.691   43.907   43.907    0.000      170.629  422.630  422.630    0.000        0.000  420.826  420.826    0.000
100.00   988.228   53.300   53.300    0.000      102.376  448.572  448.572    0.000        0.000  311.445  201.062  110.383
101.00  1003.050   84.016   84.016    0.000      104.020  457.477  457.477    0.000        0.000  281.286  271.333    9.953
102.00   983.556   84.093   84.093    0.000       96.411  423.368  423.368    0.000        0.000  270.230  220.466   49.764
103.00   913.186  117.869  117.869    0.000      107.865  481.842  481.842    0.000        0.000  351.457  321.398   30.059
104.00   974.896  136.209  136.209    0.000      173.323  403.960  403.960    0.000        0.000  220.366  220.366    0.000
105.00   840.972  195.860  195.860    0.000      114.958  472.260  472.260    0.000        0.000  360.407  230.319  130.089
106.00   823.907  199.840  199.840    0.000       70.991  494.218  494.218    0.000        0.000  299.888  180.454  119.434
107.00   879.112  133.178  133.178    0.000       43.623  415.672  415.672    0.000        0.000  199.758  169.900   29.858
108.00   917.576  170.878  170.878    0.000       55.122  501.055  501.055    0.000        0.000  330.649  200.561  130.089
109.00   811.086  197.583  197.583    0.000       27.539  527.083  521.506    5.576        0.000  180.454  170.502    9.953
110.00   869.979  167.180  167.180    0.000      140.294  404.003  404.003    0.000        0.000  240.673  200.861   39.811
111.00   861.172  193.598  193.598    0.000       27.583  519.779  519.779    0.000        0.000  150.094  140.142    9.953
112.00   874.322  152.755  152.755    0.000       58.538  519.206  519.206    0.000        0.000  371.263  301.091   70.171
113.00   946.372  168.181  168.181    0.000      107.478  482.592  482.592    0.000        0.000  390.466  300.490   89.977
114.00   963.637  146.461  146.461    0.000      129.355  436.947  436.947    0.000        0.000  169.900  169.900    0.000
115.00   886.108  124.257  124.257    0.000       94.639  460.985  460.985    0.000        0.000  379.511  299.888   79.623
116.00   940.272  112.836  112.836    0.000      110.852  434.958  434.958    0.000        0.000  210.213  150.496   59.717
117.00   928.672  126.765  126.765    0.000      141.722  535.339  535.339    0.000        0.000  350.857  190.709  160.148
118.00   950.777  107.809  107.809    0.000      181.363  530.625  530.625    0.000        0.000  380.714  340.802   39.912
119.00   976.102  139.288  139.288    0.000      172.591  510.123  510.123    0.000        0.000  470.390  360.909  109.481
120.00  1015.455  140.830  140.830    0.000      225.763  464.517  464.517    0.000        0.000  449.782  230.218  219.564
121.00  1003.768  124.387  124.387    0.000      184.518  422.628  422.628    0.000        0.000  179.552  179.552    0.000
122.00   964.445   80.016   80.016    0.000      159.099  408.764  408.764    0.000        0.000  199.658  169.800   29.858
123.00   954.869  129.620  129.620    0.000      155.338  436.247  436.247    0.000        0.000  290.437  180.454  109.982
124.00   976.648   92.504   92.504    0.000      170.990  446.437  446.437    0.000        0.000  401.522  391.469   10.053
125.00   976.305   69.042   69.042    0.000      131.557  494.316  494.316    0.000        0.000  360.006  259.977  100.030
126.00   952.749  111.102  111.102    0.000      171.377  471.188  471.188    0.000        0.000  270.030  210.213   59.817
127.00  1017.000   87.466   87.466    0.000      163.512  479.860  454.438   25.422        0.000  390.065  280.584  109.481
128.00   912.224  144.746  144.746    0.000      143.402  475.840  460.883   14.958        0.000  430.879  341.003   89.876
129.00   913.330  111.759  111.759    0.000      111.542  439.455  439.455    0.000        0.000  240.372  230.419    9.953
130.00   894.035  164.486  164.486    0.000      192.041  520.151  518.292    1.859        0.000  571.623  501.752   69.870
131.00   945.878   80.294   80.294    0.000      121.179  416.674  416.674    0.000        0.000  209.611  169.800   39.811
132.00   973.712   45.284   45.284    0.000      119.712  480.822  480.822    0.000        0.000  330.549  330.549    0.000
133.00   928.229  114.913  114.913    0.000      162.813  457.336  457.336    0.000        0.000  410.673  341.003   69.670
134.00   946.671  103.945  103.945    0.000      144.139  412.825  412.825    0.000        0.000  240.071  180.354   59.717
135.00   952.849   65.403   65.403    0.000      125.551  386.060  386.060    0.000        0.000  169.599  119.835   49.764
136.00   921.256  160.599  160.599    0.000      191.084  478.841  478.841    0.000        0.000  350.053  310.242   39.811
137.00   943.184  147.428  147.428    0.000      106.178  500.699  500.699    0.000        0.000  381.015  291.239   89.776
138.00   992.247   99.782   99.782    0.000      202.419  457.872  457.872    0.000        0.000  319.493  219.965   99.528
139.00   888.963  112.707  112.707    0.000      120.232  454.875  442.035   12.840        0.000  360.106  320.295   39.811
140.00   882.229  148.978  148.978    0.000      124.509  497.044  497.044    0.000        0.000  299.286  229.617   69.670
141.00   898.146  147.882  147.882    0.000      176.222  435.290  435.290    0.000        0.000  249.823  229.918   19.906
142.00   861.475  131.218  131.218    0.000      176.915  422.326  422.326    0.000        0.000  389.664  319.994   69.670
143.00   860.703  145.041  145.041    0.000      162.169  550.418  550.418    0.000        0.000  299.888  250.124   49.764
144.00   892.100  166.901  166.901    0.000      169.777  458.596  458.596    0.000        0.000  369.558  230.218  139.339
145.00   922.204  182.058  182.058    0.000      158.408  490.106  490.106    0.000        0.000  470.690  430.879   39.811
146.00   859.366  193.485  193.485    0.000      144.013  462.697  460.795    1.902        0.000  400.319  380.413   19.906
147.00   902.381  159.240  159.240    0.000      136.188  485.884  485.884    0.000        0.000  430.779  381.015   49.764
148.00   900.668  155.609  155.609    0.000      135.712  501.094  501.094    0.000        0.000  330.047  270.331   59.717
149.00   899.545  181.985  181.985    0.000      157.194  395.137  395.137    0.000        0.000  300.289  170.903  129.387
150.00   908.774  140.302  140.302    0.000      121.615  531.405  529.503    1.902        0.000  440.833  361.211   79.623
151.00   882.466  136.894  136.894    0.000      177.555  400.635  400.635    0.000        0.000  340.001  300.190   39.811
152.00   932.967  136.526  136.526    0.000      142.668  488.902  485.271    3.632        0.000  501.652  451.888   49.764
153.00   800.482  169.620  169.620    0.000      128.130  378.065  353.335   24.730        0.000  340.703  300.791   39.912
154.00   912.440  176.352  176.352    0.000      189.915  490.630  490.630    0.000        0.000  550.514  500.750   49.764
155.00   828.257  235.110  235.110    0.000      179.502  426.525  426.525    0.000        0.000  379.110  339.298   39.811
156.00   888.723  113.339  113.339    0.000      235.441  482.239  482.239    0.000        0.000  491.300  491.300    0.000
157.00   884.428  139.008  139.008    0.000      168.176  496.214  496.214    0.000        0.000  440.030  390.266   49.764
158.00   742.981  256.560  256.560    0.000       78.081  602.961  602.961    0.000        0.000  451.490  421.631   29.858
159.00   732.558  272.956  272.956    0.000      101.120  552.285  552.285    0.000        0.000  400.419  400.419    0.000
160.00   831.235  223.741  223.741    0.000      162.036  523.147  523.147    0.000        0.000  409.971  319.994   89.977
161.00   743.654  287.770  287.770    0.000      153.347  433.663  433.663    0.000        0.000  309.540  279.682   29.858
162.00   807.814  205.399  205.399    0.000      157.586  379.795  379.795    0.000        0.000  268.927  268.927    0.000
163.00   808.699  210.654  210.654    0.000      110.546  517.315  517.315    0.000        0.000  420.226  370.060   50.166
164.00   827.279  273.500  273.500    0.000      165.928  424.234  424.234    0.000        0.000  409.369  409.369    0.000
165.00   797.351  264.546  264.546    0.000      138.346  468.768  468.768    0.000        0.000  459.536  459.536    0.000
166.00   950.757  128.982  128.982    0.000      214.480  393.235  393.235    0.000        0.000  400.219  400.219    0.000
167.00   864.059  149.815  149.815    0.000      139.035  461.846  461.846    0.000        0.000  440.632  440.632    0.000
168.00   897.057  120.367  120.367    0.000      196.799  419.854  419.854    0.000        0.000  360.307  360.307    0.000
169.00   928.743  177.679  177.679    0.000      263.377  487.183  487.183    0.000        0.000  408.868  408.868    0.000
170.00   776.762  222.148  222.148    0.000      146.386  421.429  421.429    0.000        0.000  209.310  209.310    0.000
171.00   787.084  213.813  213.813    0.000      163.247  524.747  524.747    0.000        0.000  310.543  310.543    0.000
172.00   876.137  152.902  152.902    0.000      162.085  519.941  519.941    0.000        0.000  281.086  281.086    0.000
173.00   819.579  204.454  204.454    0.000      207.042  562.359  562.359    0.000        0.000  509.900  509.900    0.000
174.00   835.770  237.283  237.283    0.000      203.580  509.833  509.833    0.000        0.000  340.301  340.301    0.000
175.00   913.441  170.542  170.542    0.000      223.206  520.107  520.107    0.000        0.000  491.701  491.701    0.000
176.00   852.345  182.691  182.691    0.000      209.460  474.333  474.333    0.000        0.000  450.685  450.685    0.000
177.00   832.852  197.248  197.248    0.000      199.173  487.272  487.272    0.000        0.000  389.764  389.764    0.000
178.00   903.592  230.838  230.838    0.000      181.843  514.798  514.798    0.000        0.000  459.735  459.735    0.000
179.00   857.412  193.220  193.220    0.000      173.365  539.581  539.581    0.000        0.000  459.935  459.935    0.000
180.00   805.307  166.059  166.059    0.000      111.456  547.344  547.344    0.000        0.000  360.106  360.106    0.000
181.00   872.827  198.199  198.199    0.000      162.163  507.983  507.983    0.000        0.000  309.540  309.540    0.000
182.00   867.754  170.737  170.737    0.000      218.316  559.072  559.072    0.000        0.000  610.932  610.932    0.000
183.00   814.719  225.950  225.950    0.000      131.429  635.926  635.926    0.000        0.000  620.885  620.885    0.000
184.00   945.083  123.921  123.921    0.000      144.487  540.389  540.389    0.000        0.000  409.770  409.770    0.000
185.00  1011.842  105.363  105.363    0.000      192.128  464.211  464.211    0.000        0.000  470.590  470.590    0.000
186.00   930.622  212.327  212.327    0.000      230.774  460.507  460.507    0.000        0.000  479.841  479.841    0.000
187.00   937.804  157.907  157.907    0.000      152.652  563.614  563.614    0.000        0.000  470.891  470.891    0.000
188.00   860.871  242.032  242.032    0.000      179.330  489.468  489.468    0.000        0.000  309.440  309.440    0.000
189.00   871.262  189.406  189.406    0.000      172.591  522.195  522.195    0.000        0.000  349.151  349.151    0.000
190.00   946.482  223.114  223.114    0.000      168.391  508.437  508.437    0.000        0.000  309.741  309.741    0.000
191.00   925.425  203.766  203.766    0.000       90.097  564.533  564.533    0.000        0.000  330.149  330.149    0.000
192.00   966.856  215.117  215.117    0.000      249.888  524.710  524.710    0.000        0.000  349.953  349.953    0.000
193.00   953.726  140.943  140.943    0.000      194.371  482.106  482.106    0.000        0.000  371.364  371.364    0.000
194.00   924.503  167.704  167.704    0.000      156.850  544.926  544.926    0.000        0.000  410.272  410.272    0.000
195.00   990.747  188.733  188.733    0.000      110.762  607.417  607.417    0.000        0.000  349.151  349.151    0.000
196.00   886.371  224.240  224.240    0.000      143.532  584.234  584.234    0.000        0.000  430.478  430.478    0.000
197.00   886.183  195.574  195.574    0.000      125.463  614.374  614.374    0.000        0.000  430.378  430.378    0.000
198.00   826.411  176.621  176.621    0.000      212.361  505.416  505.416    0.000        0.000  389.764  389.764    0.000
199.00   821.434  182.148  182.148    0.000      221.347  469.155  469.155    0.000        0.000  340.803  340.803    0.000
200.00   908.415  161.836  161.836    0.000      225.285  416.120  416.120    0.000        0.000  248.921  248.921    0.000
201.00   884.184  138.715  138.715    0.000      132.076  514.290  514.290    0.000        0.000  371.165  371.165    0.000
202.00   901.955  152.454  152.454    0.000      217.985  537.201  537.201    0.000        0.000  451.992  451.992    0.000
203.00   908.093   95.545   95.545    0.000      284.129  403.712  403.712    0.000        0.000  308.738  308.738    0.000
204.00   875.311  136.653  136.653    0.000      148.849  575.056  575.056    0.000        0.000  290.738  290.738    0.000
205.00   871.775  168.086  168.086    0.000      203.798  512.907  512.907    0.000        0.000  459.836  459.836    0.000
206.00   906.219  191.861  191.861    0.000      269.597  526.216  526.216    0.000        0.000  559.564  559.564    0.000
207.00   858.596  215.907  215.907    0.000      275.134  560.544  560.544    0.000        0.000  551.417  551.417    0.000
208.00   882.996  169.883  169.883    0.000      210.932  516.971  516.971    0.000        0.000  799.938  799.938    0.000
209.00   848.697  211.240  211.240    0.000      242.189  603.978  603.978    0.000        0.000  652.651  652.651    0.000
210.00   836.193  212.999  212.999    0.000      302.968  562.756  562.756    0.000        0.000  788.780  788.780    0.000
211.00   897.349  179.078  179.078    0.000      247.851  562.007  562.007    0.000        0.000  530.107  530.107    0.000
212.00   864.996  217.432  217.432    0.000      304.530  525.173  525.173    0.000        0.000  500.652  500.652    0.000
213.00   921.946  159.803  159.803    0.000      250.923  456.616  456.616    0.000       10.154  229.618  229.618    0.000
214.00   866.876  142.953  142.953    0.000      278.686  556.250  556.250    0.000        0.000  975.262  975.262    0.000
215.00   900.394  181.396  181.396    0.000      251.055  539.642  539.642    0.000        0.000  259.779  259.779    0.000
216.00  1022.385  125.721  125.721    0.000      351.141  459.861  459.861    0.000       40.616  839.549  839.549    0.000
217.00  1026.752  150.128  150.128    0.000      381.922  630.703  630.703    0.000        0.000 1042.720 1042.720    0.000
218.00   858.381  158.230  158.230    0.000      291.557  436.472  436.472    0.000        0.000  660.198  660.198    0.000
219.00   810.903  212.757  212.757    0.000      264.410  427.652  427.652    0.000        0.000  641.798  641.798    0.000
220.00   762.245  224.095  224.095    0.000      287.717  393.752  393.752    0.000        0.000  459.835  459.835    0.000
221.00   840.645  193.461  193.461    0.000      188.454  493.879  493.879    0.000        0.000  450.183  450.183    0.000
222.00   857.255  328.540  328.540    0.000      206.609  634.082  634.082    0.000        0.000  559.865  559.865    0.000
223.00   755.301  297.388  297.388    0.000      247.513  552.550  552.550    0.000        0.000  529.304  380.012  149.292
224.00   832.293  278.401  278.401    0.000      204.662  544.978  544.978    0.000        0.000  659.393  659.393    0.000
225.00   780.569  266.684  266.684    0.000      238.650  533.529  533.529    0.000       19.906  538.856  538.856    0.000
226.00   728.008  322.426  322.426    0.000      222.262  521.328  521.328    0.000        0.000  550.313  550.313    0.000
227.00   781.244  308.457  308.457    0.000      232.679  544.025  544.025    0.000        0.000  679.800  679.800    0.000
228.00   723.829  315.199  315.199    0.000      279.370  482.723  482.723    0.000        0.000  591.030  591.030    0.000
229.00   729.615  330.002  330.002    0.000      314.652  452.811  452.811    0.000       20.308  561.073  561.073    0.000
230.00   760.125  303.475  303.475    0.000      278.511  535.596  535.596    0.000       30.462  711.066  711.066    0.000
231.00   653.810  332.508  332.508    0.000      235.146  513.200  513.200    0.000       30.462  581.378  581.378    0.000
232.00   719.625  310.024  310.024    0.000      243.754  570.435  570.435    0.000        0.000  630.639  630.639    0.000
233.00   814.902  260.513  260.513    0.000      263.466  594.691  594.691    0.000       30.462  811.997  811.997    0.000
234.00   713.120  279.012  279.012    0.000      259.360  520.340  520.340    0.000       10.154  540.764  540.764    0.000
235.00   768.242  268.241  268.241    0.000      274.269  516.921  516.921    0.000       20.308  652.454  652.454    0.000
236.00   796.120  230.886  230.886    0.000      290.350  517.264  517.264    0.000       10.154  813.002  813.002    0.000
237.00   779.335  235.882  235.882    0.000      292.172  482.205  482.205    0.000        0.000  671.960  671.960    0.000
238.00   797.077  257.538  257.538    0.000      301.853  535.290  535.290    0.000        0.000  790.385  790.385    0.000
239.00   732.480  274.692  274.692    0.000      281.141  523.704  523.704    0.000        0.000  720.413  720.413    0.000
240.00   749.938  253.748  253.748    0.000      272.105  447.444  447.444    0.000        0.000  830.296  830.296    0.000
241.00   766.123  245.409  245.409    0.000      287.718  435.169  435.169    0.000       10.154  621.190  621.190    0.000
242.00   759.010  278.983  278.983    0.000      275.870  487.819  487.819    0.000       20.308  673.163  673.163    0.000
243.00   770.565  313.882  313.882    0.000      223.514  537.972  537.972    0.000       10.154  681.407  681.407    0.000
244.00   829.982  198.629  198.629    0.000      252.784  518.047  518.047    0.000       40.616  681.609  681.609    0.000
245.00   855.471  204.574  204.574    0.000      295.112  430.804  430.804    0.000        0.000  672.361  672.361    0.000
246.00   805.936  225.426  225.426    0.000      244.742  465.998  465.998    0.000        0.000  591.432  591.432    0.000
247.00   854.594  187.756  187.756    0.000      247.072  481.172  481.172    0.000        0.000  703.826  703.826    0.000
248.00   763.576  310.706  310.706    0.000      276.172  474.777  474.777    0.000       60.923  633.456  633.456    0.000
249.00   672.624  300.958  300.958    0.000      276.087  464.527  464.527    0.000       10.154  660.802  660.802    0.000
250.00   732.345  298.390  298.390    0.000      280.584  497.856  497.856    0.000        0.000  460.136  460.136    0.000
251.00   757.014  274.248  274.248    0.000      246.126  538.103  538.103    0.000        0.000  660.700  660.700    0.000
252.00   815.353  235.548  235.548    0.000      270.337  573.899  573.899    0.000       10.154  622.799  622.799    0.000
253.00   751.704  223.564  223.564    0.000      249.022  482.156  482.156    0.000       20.308  822.957  822.957    0.000
254.00   760.482  243.904  243.904    0.000      196.499  549.299  549.299    0.000       10.154  901.172  901.172    0.000
255.00   847.287  240.164  240.164    0.000      278.505  459.760  459.760    0.000       30.462  622.493  622.493    0.000
256.00   806.495  187.194  187.194    0.000      339.508  439.066  439.066    0.000       40.616  599.779  599.779    0.000
257.00   808.038  272.661  272.661    0.000      285.125  479.015  479.015    0.000       20.308  451.593  451.593    0.000
258.00   880.497  235.394  235.394    0.000      410.463  558.589  558.589    0.000       30.462  621.794  621.794    0.000
259.00   786.539  245.081  245.081    0.000      275.440  490.323  490.323    0.000        9.953  450.385  450.385    0.000
260.00   783.573  236.207  236.207    0.000      226.762  534.980  534.980    0.000       20.308  500.852  500.852    0.000
261.00   800.383  314.593  314.593    0.000      214.955  534.126  534.126    0.000        0.000  659.594  659.594    0.000
262.00   838.977  265.395  265.395    0.000      234.455  544.425  544.425    0.000        0.000  839.750  839.750    0.000
263.00   821.091  273.982  273.982    0.000      279.204  557.430  557.430    0.000       40.616  800.943  800.943    0.000
264.00   810.468  244.625  244.625    0.000      164.708  597.429  597.429    0.000        0.000  808.585  808.585    0.000
265.00   864.838  206.328  206.328    0.000      220.003  548.662  548.662    0.000        0.000  659.093  659.093    0.000
266.00   906.322  185.733  185.733    0.000      300.550  409.544  409.544    0.000        0.000  738.416  738.416    0.000
267.00   943.990  149.146  149.146    0.000      249.885  537.455  537.455    0.000       29.858  749.169  749.169    0.000
268.00   880.112  130.398  130.398    0.000      237.729  486.099  486.099    0.000        0.000  659.092  659.092    0.000
269.00   790.016  192.659  192.659    0.000      122.651  551.641  551.641    0.000        0.000  568.514  568.514    0.000
270.00   798.528  166.806  166.806    0.000      157.409  563.215  563.215    0.000        0.000  570.620  570.620    0.000
271.00   749.605  215.698  215.698    0.000      151.050  616.958  616.958    0.000        0.000  681.407  681.407    0.000
272.00   884.186  176.493  176.493    0.000      213.396  557.915  557.915    0.000        0.000  708.656  708.656    0.000
273.00   886.387  125.930  125.930    0.000      333.278  419.050  419.050    0.000        0.000  608.727  608.727    0.000
274.00  1001.745   90.445   90.445    0.000      193.458  576.808  576.808    0.000        0.000  697.902  697.902    0.000
275.00   861.445  126.131  126.131    0.000      191.050  547.389  547.389    0.000        0.000  661.800  661.800    0.000
276.00   807.491  171.013  171.013    0.000      155.464  555.650  555.650    0.000        0.000  609.930  609.930    0.000
277.00   710.944  265.070  265.070    0.000      240.810  646.188  646.188    0.000        0.000  859.553  859.553    0.000
278.00   845.340  193.427  193.427    0.000      204.966  561.611  561.611    0.000        0.000  671.050  671.050    0.000
279.00   819.859  198.979  198.979    0.000      222.565  540.562  540.562    0.000        0.000  590.626  590.626    0.000
280.00   775.958  180.649  180.649    0.000      168.909  546.152  546.152    0.000        0.000  489.795  489.795    0.000
281.00   913.752  145.516  145.516    0.000      256.200  430.550  430.550    0.000        9.953  628.833  628.833    0.000
282.00   843.280  191.018  191.018    0.000      260.388  485.659  485.659    0.000        0.000  821.748  821.748    0.000
283.00   893.532  113.869  113.869    0.000      254.728  477.400  477.400    0.000        0.000  640.089  640.089    0.000
284.00   928.485   72.650   72.650    0.000      290.960  451.589  451.589    0.000        0.000  850.101  850.101    0.000
285.00   867.012  117.366  117.366    0.000      300.123  439.527  439.527    0.000       29.858  761.027  761.027    0.000
286.00   789.981  141.761  141.761    0.000      213.486  434.354  434.354    0.000        0.000  528.302  528.302    0.000
287.00   801.845  103.255  103.255    0.000      304.798  382.936  382.936    0.000        0.000  660.597  660.597    0.000
288.00   804.434  131.092  131.092    0.000      273.056  456.225  456.225    0.000        0.000  730.266  730.266    0.000
289.00   707.645  239.818  239.818    0.000      273.408  483.816  483.816    0.000        0.000  518.449  518.449    0.000
290.00   841.729  131.504  131.504    0.000      263.547  389.132  389.132    0.000        0.000  599.074  599.074    0.000
291.00   869.170   96.389   96.389    0.000      228.308  450.263  450.263    0.000        0.000  559.865  559.865    0.000
292.00   906.304  115.930  115.930    0.000      239.902  428.210  428.210    0.000        0.000  669.848  669.848    0.000
293.00   873.298   60.553   60.553    0.000      278.200  332.199  332.199    0.000        0.000  398.915  398.915    0.000
294.00   832.395  106.180  106.180    0.000      299.302  404.261  404.261    0.000        0.000  659.696  659.696    0.000
295.00   836.600  129.549  129.549    0.000      272.452  474.817  474.817    0.000        0.000  550.315  550.315    0.000
296.00   839.612  103.344  103.344    0.000      271.851  425.922  425.922    0.000        0.000  409.269  409.269    0.000
297.00   774.491  177.659  177.659    0.000      280.104  489.736  489.736    0.000        0.000  489.695  489.695    0.000
298.00   880.934  115.715  115.715    0.000      265.664  502.270  502.270    0.000        0.000  699.405  629.735   69.670
299.00   894.133   94.250   94.250    0.000      326.189  484.371  484.371    0.000        0.000  779.331  749.473   29.858
300.00   961.397   96.914   96.914    0.000      225.196  516.831  516.831    0.000        0.000  741.023  611.636  129.387
301.00   829.616  175.757  175.757    0.000      189.915  608.281  608.281    0.000        0.000  788.178  648.638  139.540
302.00   800.544  161.973  161.973    0.000      339.026  482.936  482.936    0.000        0.000  920.774  920.774    0.000
303.00   809.818  169.173  169.173    0.000      255.337  482.071  482.071    0.000        0.000  800.638  800.638    0.000
304.00   785.830  152.989  152.989    0.000      190.266  483.899  483.899    0.000        0.000  570.222  570.222    0.000
305.00   804.303  114.393  114.393    0.000      232.245  442.433  442.433    0.000        0.000  599.475  599.475    0.000
306.00   868.503  110.521  110.521    0.000      248.287  460.421  460.421    0.000        0.000  539.459  539.459    0.000
307.00   864.707  136.391  136.391    0.000      234.367  417.623  417.623    0.000        0.000  548.809  548.809    0.000
308.00   886.448  108.836  108.836    0.000      255.981  571.878  571.878    0.000        0.000  768.273  768.273    0.000
309.00   928.124   89.664   89.664    0.000      185.463  537.204  537.204    0.000        0.000  409.971  409.971    0.000
310.00   909.054  170.240  170.240    0.000      204.100  537.490  537.490    0.000        0.000  641.292  641.292    0.000
311.00   865.124  199.883  199.883    0.000      121.050  594.342  594.342    0.000        0.000  490.095  490.095    0.000
312.00   786.333  199.048  199.048    0.000      221.833  571.870  571.870    0.000        0.000  409.170  409.170    0.000
313.00   762.906  222.608  222.608    0.000      146.471  574.851  574.851    0.000        0.000  360.307  360.307    0.000
314.00   736.567  236.704  236.704    0.000      148.762  607.839  607.839    0.000        0.000  409.269  409.269    0.000
315.00   795.904  216.873  216.873    0.000      261.086  612.856  612.856    0.000        0.000  849.800  849.800    0.000
316.00   829.006  151.207  151.207    0.000      149.801  600.082  600.082    0.000        0.000  581.375  271.434  309.941
317.00   720.809  233.517  233.517    0.000       60.481  542.398  542.398    0.000        0.000  290.236  290.236    0.000
318.00   774.785  246.928  246.928    0.000      141.367  630.106  630.106    0.000        0.000  550.113  550.113    0.000
319.00   885.143  144.116  144.116    0.000      254.555  515.411  515.411    0.000        0.000  599.778  599.778    0.000
320.00   874.897  109.049  109.049    0.000      261.986  484.026  484.026    0.000        0.000  549.411  549.411    0.000
321.00   899.034   91.192   91.192    0.000      244.442  428.292  428.292    0.000        0.000  390.065  390.065    0.000
322.00   907.943   83.416   83.416    0.000      210.713  501.919  501.919    0.000        0.000  599.375  599.375    0.000
323.00   841.671  152.618  152.618    0.000      257.754  497.609  497.609    0.000        0.000  461.446  461.446    0.000
324.00   830.761  118.673  118.673    0.000      237.651  440.932  440.932    0.000        0.000  330.750  330.750    0.000
325.00   850.912  143.688  143.688    0.000      223.080  454.977  454.977    0.000        0.000  400.118  400.118    0.000
326.00   933.697  130.323  130.323    0.000      218.805  611.116  611.116    0.000        0.000  499.847  499.847    0.000
327.00   958.700   95.499   95.499    0.000      244.999  550.695  550.695    0.000        0.000  490.397  490.397    0.000
328.00  1004.928   60.493   60.493    0.000      267.352  454.892  454.892    0.000        0.000  399.015  399.015    0.000
329.00   919.730  121.804  121.804    0.000      199.603  540.842  540.842    0.000        0.000  489.394  489.394    0.000
330.00   939.118  120.707  120.707    0.000      248.588  500.426  500.426    0.000        0.000  481.151  481.151    0.000
331.00   868.593  194.517  194.517    0.000      285.210  476.893  476.893    0.000        0.000  500.550  500.550    0.000
332.00   924.358  136.007  136.007    0.000      223.214  510.573  510.573    0.000        0.000  519.854  519.854    0.000
333.00   953.326   57.726   57.726    0.000      211.492  489.527  489.527    0.000        0.000  289.235  289.235    0.000
334.00   929.873  127.912  127.912    0.000      198.956  634.811  634.811    0.000        0.000  609.932  609.932    0.000
335.00   919.299  191.504  191.504    0.000      154.124  680.042  680.042    0.000        0.000  559.564  559.564    0.000
336.00   905.589  151.677  151.677    0.000      167.658  669.663  669.663    0.000        0.000  660.196  660.196    0.000
337.00   944.252  103.551  103.551    0.000      262.598  471.609  471.609    0.000        9.953  339.499  339.499    0.000
338.00   950.807   97.647   97.647    0.000      214.912  549.384  549.384    0.000        0.000  459.334  459.334    0.000
339.00   941.881  132.119  132.119    0.000      158.491  531.273  531.273    0.000        0.000  268.927  268.927    0.000
340.00   876.293  169.307  169.307    0.000      189.225  629.206  629.206    0.000        0.000  399.015  399.015    0.000
341.00   914.923  142.616  142.616    0.000      144.353  551.080  551.080    0.000        0.000  459.334  459.334    0.000
342.00   919.778  107.905  107.905    0.000      210.370  554.417  554.417    0.000        0.000  400.219  400.219    0.000
343.00   873.753  147.912  147.912    0.000      135.661  619.300  619.300    0.000        0.000  391.471  391.471    0.000
344.00  1005.087  115.630  115.630    0.000      233.462  499.552  499.552    0.000        9.953  449.583  449.583    0.000
345.00   787.340  178.284  178.284    0.000      192.910  500.022  500.022    0.000        0.000  569.117  569.117    0.000
346.00   943.290   89.329   89.329    0.000      180.886  530.192  530.192    0.000        0.000  551.217  551.217    0.000
347.00   910.406  145.822  145.822    0.000      194.030  547.044  547.044    0.000        0.000  549.411  549.411    0.000
348.00   978.898   99.747   99.747    0.000      258.531  468.509  468.509    0.000        0.000  508.897  508.897    0.000
349.00   970.899   70.308   70.308    0.000      238.556  375.478  375.478    0.000        0.000  299.589  299.589    0.000
350.00   964.913  104.852  104.852    0.000      329.522  365.663  365.663    0.000       10.154  429.477  429.477    0.000
351.00   920.442  130.952  130.952    0.000      245.909  425.608  425.608    0.000        0.000  540.761  540.761    0.000
352.00   826.170  218.031  218.031    0.000      254.251  443.432  443.432    0.000        0.000  330.249  330.249    0.000
353.00   816.755  170.872  170.872    0.000      235.232  485.155  485.155    0.000        0.000  409.872  409.872    0.000
354.00   803.458  231.952  231.952    0.000      171.765  583.638  583.638    0.000        0.000  499.748  499.748    0.000
355.00   839.541  194.408  194.408    0.000      151.789  565.806  565.806    0.000        0.000  440.532  440.532    0.000
356.00   790.999  188.449  188.449    0.000      156.194  633.951  633.951    0.000        0.000  511.104  511.104    0.000
357.00   780.020  239.663  239.663    0.000      168.089  644.887  644.887    0.000        0.000  450.083  450.083    0.000
358.00   831.836  199.879  199.879    0.000      179.199  496.680  496.680    0.000        0.000  330.148  330.148    0.000
359.00   901.696  164.782  164.782    0.000      180.585  507.850  507.850    0.000        0.000  430.379  430.379    0.000
360.00   810.041  216.380  216.380    0.000      210.541  523.196  523.196    0.000        0.000  290.036  290.036    0.000
361.00   778.430  221.762  221.762    0.000      217.375  568.931  568.931    0.000        0.000  701.914  701.914    0.000
362.00   841.168  186.115  186.115    0.000      249.147  566.202  566.202    0.000        0.000  661.198  661.198    0.000
363.00   891.888  145.001  145.001    0.000      316.547  505.681  505.681    0.000        0.000  670.649  670.649    0.000
364.00   809.665  203.760  203.760    0.000      204.449  491.751  491.751    0.000        0.000  380.313  380.313    0.000
365.00   834.617  198.324  198.324    0.000      283.389  499.320  499.320    0.000        0.000  480.444  480.444    0.000
366.00   807.410  196.001  196.001    0.000      186.505  565.908  565.908    0.000        0.000  440.732  440.732    0.000
367.00   802.800  208.149  208.149    0.000      244.312  596.640  596.640    0.000        0.000  601.282  601.282    0.000
368.00   817.055  213.102  213.102    0.000      186.333  550.342  550.342    0.000        0.000  270.431  270.431    0.000
369.00   782.774  213.460  213.460    0.000      187.848  555.539  555.539    0.000        0.000  579.471  579.471    0.000
370.00   823.519  254.103  254.103    0.000      235.232  478.307  478.307    0.000        0.000  640.891  640.891    0.000
371.00   762.889  230.002  230.002    0.000      277.942  437.464  437.464    0.000        0.000  700.007  700.007    0.000
372.00   688.528  233.275  233.275    0.000      213.399  514.013  514.013    0.000        0.000  691.056  691.056    0.000
373.00   775.819  225.087  225.087    0.000      191.953  461.764  461.764    0.000        0.000  479.944  479.944    0.000
374.00   759.405  233.374  233.374    0.000      237.307  416.110  416.110    0.000        0.000  498.543  498.543    0.000
375.00   771.575  231.946  231.946    0.000      252.128  460.723  460.723    0.000        0.000  668.644  668.644    0.000
376.00   785.621  199.011  199.011    0.000      246.429  373.729  373.729    0.000        0.000  560.968  560.968    0.000
377.00   767.174  248.606  248.606    0.000      239.598  481.376  481.376    0.000        0.000  691.559  691.559    0.000
378.00   723.500  234.882  234.882    0.000      229.097  478.885  478.885    0.000        0.000  309.741  309.741    0.000
379.00   759.156  214.719  214.719    0.000      244.217  457.180  457.180    0.000        0.000  429.174  429.174    0.000
380.00   761.223  216.895  216.895    0.000      244.913  467.206  467.206    0.000        0.000  779.428  779.428    0.000
381.00   775.618  195.290  195.290    0.000      157.409  494.907  494.907    0.000        0.000  410.272  410.272    0.000
382.00   766.555  253.010  253.010    0.000      210.455  523.929  523.929    0.000        0.000  470.189  470.189    0.000
383.00   756.323  217.141  217.141    0.000      270.206  513.381  513.381    0.000        0.000  420.326  420.326    0.000
384.00   717.596  232.519  232.519    0.000      185.422  574.774  574.774    0.000        0.000  499.847  499.847    0.000
385.00   755.594  186.241  186.241    0.000      186.118  622.569  622.569    0.000        0.000  559.866  559.866    0.000
386.00   795.218  194.265  194.265    0.000      249.931  539.363  539.363    0.000        9.953  600.879  600.879    0.000
387.00   756.534  217.916  217.916    0.000      321.609  598.747  598.747    0.000        0.000  730.868  730.868    0.000
388.00   800.654  210.482  210.482    0.000      227.015  494.879  494.879    0.000        0.000  449.481  449.481    0.000
389.00   931.306  169.868  169.868    0.000      281.834  390.774  390.774    0.000        0.000  419.323  419.323    0.000
390.00   797.575  198.178  198.178    0.000      237.994  530.843  530.843    0.000        0.000  620.384  620.384    0.000
391.00   802.555  165.666  165.666    0.000      198.743  531.543  531.543    0.000        0.000  489.995  489.995    0.000
392.00   751.297  216.051  216.051    0.000      237.908  530.543  530.543    0.000        0.000  370.661  370.661    0.000
393.00   841.668  146.856  146.856    0.000      268.261  537.288  537.288    0.000        0.000  500.148  500.148    0.000
394.00   855.120  140.821  140.821    0.000      191.179  561.405  561.405    0.000        0.000  600.378  600.378    0.000
395.00   751.140  240.195  240.195    0.000      229.043  603.128  603.128    0.000        9.953  470.089  470.089    0.000
396.00   750.596  216.064  216.064    0.000      245.258  518.649  518.649    0.000        0.000  761.629  761.629    0.000
397.00   768.508  233.547  233.547    0.000      308.200  550.324  550.324    0.000        0.000  781.935  781.935    0.000
398.00   792.159  212.888  212.888    0.000      252.652  538.541  538.541    0.000        0.000  700.708  700.708    0.000
399.00   777.527  196.344  196.344    0.000      147.900  633.685  633.685    0.000        0.000  561.272  561.272    0.000
400.00   819.345  156.007  156.007    0.000      246.256  492.487  492.487    0.000        0.000  520.555  520.555    0.000
401.00   794.400  195.230  195.230    0.000      184.345  595.346  595.346    0.000        0.000  579.570  579.570    0.000
402.00   801.517  208.393  208.393    0.000      221.608  519.397  519.397    0.000        0.000  459.233  459.233    0.000
403.00   929.337  158.357  158.357    0.000      262.385  550.776  550.776    0.000        9.953  569.818  569.818    0.000
404.00   882.717  165.988  165.988    0.000      309.464  418.278  418.278    0.000        0.000  497.641  497.641    0.000
405.00   881.868  174.315  174.315    0.000      323.645  477.193  477.193    0.000        0.000  528.903  528.903    0.000
406.00   787.257  214.663  214.663    0.000      168.651  621.505  621.505    0.000        0.000  549.712  549.712    0.000
407.00   818.807  185.924  185.924    0.000      160.213  517.194  517.194    0.000        0.000  369.358  369.358    0.000
408.00   908.049  161.620  161.620    0.000      249.533  469.460  469.460    0.000        0.000  319.393  319.393    0.000
409.00   857.395  141.916  141.916    0.000      304.659  460.255  460.255    0.000        9.953  398.714  398.714    0.000
410.00   872.808  179.117  179.117    0.000      244.920  461.198  461.198    0.000        0.000  439.931  439.931    0.000
411.00   804.866  188.756  188.756    0.000      252.607  454.203  454.203    0.000        0.000  359.003  359.003    0.000
412.00   766.760  191.244  191.244    0.000      172.797  506.676  506.676    0.000        0.000  650.643  650.643    0.000
413.00   939.316  214.627  214.627    0.000      261.126  471.144  471.144    0.000        0.000  429.275  429.275    0.000
414.00   880.217  117.216  117.216    0.000      260.390  475.602  475.602    0.000        0.000  538.355  538.355    0.000
415.00   863.626  176.289  176.289    0.000      222.777  557.741  557.741    0.000        0.000  459.434  459.434    0.000
416.00   894.807  125.007  125.007    0.000      286.804  497.345  497.345    0.000        0.000  599.275  599.275    0.000
417.00   823.318  195.267  195.267    0.000      272.366  538.225  538.225    0.000        0.000  450.284  450.284    0.000
418.00   736.606  229.564  229.564    0.000      255.159  422.336  422.336    0.000        0.000  378.708  378.708    0.000
419.00   955.013  185.675  185.675    0.000      254.204  515.196  515.196    0.000        0.000  558.962  558.962    0.000
420.00   846.728  246.145  246.145    0.000      286.889  469.496  469.496    0.000       19.906  389.163  389.163    0.000
421.00   878.257  152.299  152.299    0.000      274.743  501.671  501.671    0.000        0.000  518.248  518.248    0.000
422.00   903.706  169.272  169.272    0.000      226.497  425.141  425.141    0.000        0.000  229.516  229.516    0.000
423.00   828.269  284.988  284.988    0.000      229.827  483.682  483.682    0.000       19.906  399.620  399.620    0.000
424.00   896.601  191.602  191.602    0.000      216.728  512.986  512.986    0.000        0.000  430.281  430.281    0.000
425.00   881.490  231.645  231.645    0.000      168.737  596.343  596.343    0.000        0.000  559.664  559.664    0.000
426.00   898.994  196.765  196.765    0.000      192.995  561.716  561.716    0.000        0.000  430.482  430.482    0.000
427.00   871.479  158.121  158.121    0.000      193.943  536.041  536.041    0.000        0.000  500.152  500.152    0.000
428.00   857.114  117.343  117.343    0.000      187.716  490.214  490.214    0.000        0.000  489.998  489.998    0.000
429.00   846.679  210.589  210.589    0.000      280.281  365.098  365.098    0.000        0.000  508.195  508.195    0.000
430.00   781.576  299.874  299.874    0.000      168.392  516.018  516.018    0.000        0.000  440.934  440.934    0.000
431.00   855.681  208.041  208.041    0.000      215.776  463.798  463.798    0.000        0.000  488.792  488.792    0.000
432.00   909.005  144.235  144.235    0.000      251.661  465.999  465.999    0.000        0.000  509.600  509.600    0.000
433.00   894.240  171.868  171.868    0.000      231.777  522.119  522.119    0.000        0.000  528.302  528.302    0.000
434.00   926.530  151.031  151.031    0.000      173.972  525.577  525.577    0.000        0.000  379.812  379.812    0.000
435.00   875.476  214.884  214.884    0.000      191.607  564.394  564.394    0.000        0.000  459.635  459.635    0.000
436.00   899.630  150.209  150.209    0.000      184.475  503.569  503.569    0.000        0.000  470.192  470.192    0.000
437.00   961.284  157.937  157.937    0.000      197.490  533.617  533.617    0.000        0.000  509.901  509.901    0.000
438.00   982.311   78.338   78.338    0.000      229.268  505.473  505.473    0.000        0.000  588.219  588.219    0.000
439.00   984.850   73.890   73.890    0.000      203.846  493.582  493.582    0.000        0.000  538.857  538.857    0.000
440.00   966.614   89.695   89.695    0.000      247.164  484.893  484.893    0.000        0.000  529.909  529.909    0.000
441.00   911.156  163.429  163.429    0.000      223.643  590.805  590.805    0.000        0.000  590.326  590.326    0.000
442.00   922.673   76.968   76.968    0.000      183.916  498.301  498.301    0.000        0.000  338.898  338.898    0.000
443.00   907.612  100.790  100.790    0.000      294.943  396.958  396.958    0.000        0.000  299.187  299.187    0.000
444.00   973.521  112.947  112.947    0.000      268.911  601.920  601.920    0.000        0.000  490.599  490.599    0.000
445.00   957.049  106.707  106.707    0.000      247.207  525.833  525.833    0.000        0.000  441.338  441.338    0.000
446.00   836.183  137.133  137.133    0.000      136.619  526.905  526.905    0.000        0.000  339.699  339.699    0.000
447.00   852.149  163.315  163.315    0.000      193.211  544.337  544.337    0.000        0.000  320.196  320.196    0.000
448.00   938.134  130.152  130.152    0.000      206.094  493.054  493.054    0.000        0.000  551.519  551.519    0.000
449.00   896.119   93.028   93.028    0.000      257.543  474.896  474.896    0.000        0.000  691.962  691.962    0.000
450.00   856.081  121.263  121.263    0.000      210.546  523.530  523.530    0.000        0.000  581.879  581.879    0.000
451.00   904.893  207.847  207.847    0.000      215.906  551.552  551.552    0.000        0.000  540.260  540.260    0.000
452.00   943.945  183.505  183.505    0.000      190.657  595.160  595.160    0.000        0.000  561.871  561.871    0.000
453.00   870.896  211.572  211.572    0.000      245.483  535.072  535.072    0.000        0.000  390.269  390.269    0.000
454.00   798.024  226.969  226.969    0.000      174.493  549.951  549.951    0.000       30.462  361.516  361.516    0.000
455.00   930.033  192.460  192.460    0.000      142.413  494.311  494.311    0.000        0.000  460.139  460.139    0.000
456.00   882.681  231.250  231.250    0.000      175.054  631.357  631.357    0.000        0.000  681.607  681.607    0.000
457.00   834.960  211.781  211.781    0.000      154.778  422.976  422.976    0.000        0.000  380.113  380.113    0.000
458.00   870.460  191.857  191.857    0.000      220.623  470.231  470.231    0.000        0.000  410.272  410.272    0.000
459.00   870.352  186.326  186.326    0.000      185.561  423.079  423.079    0.000        0.000  429.580  429.580    0.000
460.00   908.028  133.818  133.818    0.000      332.594  542.442  542.442    0.000        0.000  581.582  581.582    0.000
461.00   792.758  231.925  231.925    0.000      208.561  598.839  598.839    0.000        0.000  622.698  622.698    0.000
462.00   786.487  248.422  248.422    0.000      255.769  487.440  487.440    0.000       50.769  614.154  614.154    0.000
463.00   791.204  207.624  207.624    0.000      200.037  535.392  535.392    0.000       10.154  573.637  573.637    0.000
464.00   825.306  210.232  210.232    0.000      303.886  514.466  514.466    0.000       50.769  554.840  554.840    0.000
465.00   818.886  241.502  241.502    0.000      262.423  577.753  577.753    0.000       20.308  554.237  554.237    0.000
466.00   825.759  186.736  186.736    0.000      248.164  655.872  655.872    0.000        0.000  692.267  692.267    0.000
467.00   903.352  142.055  142.055    0.000      299.522  581.948  581.948    0.000        0.000  703.930  703.930    0.000
468.00   785.786  163.847  163.847    0.000      208.253  542.473  542.473    0.000       10.154  491.905  491.905    0.000
469.00   869.104  175.199  175.199    0.000      276.908  602.177  602.177    0.000       50.769  602.995  602.995    0.000
470.00   938.201  155.428  155.428    0.000      192.471  479.734  479.734    0.000        0.000  460.138  460.138    0.000
471.00   785.230  237.863  237.863    0.000      179.847  538.852  538.852    0.000        0.000  388.862  388.862    0.000
472.00   835.732  212.363  212.363    0.000      240.895  591.335  591.335    0.000        0.000  549.110  549.110    0.000
473.00   825.626  223.814  223.814    0.000      138.907  478.753  478.753    0.000        0.000  239.570  239.570    0.000
474.00   928.620  128.281  128.281    0.000      168.304  579.782  579.782    0.000        0.000  479.942  479.942    0.000
475.00   849.163  183.325  183.325    0.000      114.957  677.695  677.695    0.000        0.000  410.171  410.171    0.000
476.00   861.022  153.163  153.163    0.000      223.685  481.180  481.180    0.000        0.000  358.703  358.703    0.000
477.00   903.342  187.135  187.135    0.000      303.406  479.185  479.185    0.000        0.000  529.908  529.908    0.000
478.00   938.264  207.004  207.004    0.000      245.559  504.562  504.562    0.000        0.000  449.481  449.481    0.000
479.00   911.521  162.279  162.279    0.000      214.306  541.165  541.165    0.000        0.000  399.316  399.316    0.000
480.00   915.141  132.468  132.468    0.000      218.322  506.463  506.463    0.000        0.000  469.888  469.888    0.000
481.00   887.387  116.375  116.375    0.000      239.943  518.655  518.655    0.000        0.000  670.049  670.049    0.000
482.00   890.931  158.678  158.678    0.000      246.296  439.282  439.282    0.000        0.000  349.351  349.351    0.000
483.00   898.148  141.260  141.260    0.000      284.214  475.765  475.765    0.000        0.000  439.529  439.529    0.000
484.00   947.039  165.883  165.883    0.000      244.393  538.673  538.673    0.000        0.000  439.228  439.228    0.000
485.00  1000.845   81.693   81.693    0.000      230.871  480.913  480.913    0.000        0.000  460.239  460.239    0.000
486.00  1015.308  102.707  102.707    0.000      244.055  455.104  455.104    0.000        0.000  298.685  298.685    0.000
487.00   997.578  137.096  137.096    0.000      237.825  547.439  547.439    0.000        0.000  428.875  428.875    0.000
488.00   955.413  225.528  225.528    0.000      229.087  682.599  682.599    0.000        0.000  819.443  819.443    0.000
489.00  1030.485  184.186  184.186    0.000      254.594  566.865  566.865    0.000        0.000  469.588  469.588    0.000
490.00   997.398  153.697  153.697    0.000      152.178  621.759  621.759    0.000        0.000  500.249  490.095   10.154
491.00  1031.575  142.839  142.839    0.000      211.974  542.655  542.655    0.000        0.000  399.419  399.419    0.000
492.00   968.664  133.403  133.403    0.000      249.240  506.805  506.805    0.000        0.000  462.247  462.247    0.000
493.00  1013.538  154.365  154.365    0.000      222.695  563.961  563.961    0.000        0.000  559.666  559.666    0.000
494.00  1025.753  116.484  116.484    0.000      364.199  408.415  408.415    0.000       30.462  631.349  631.349    0.000
495.00   959.152  127.865  127.865    0.000      292.473  557.504  557.504    0.000       20.308  641.596  641.596    0.000
496.00  1036.143  131.030  131.030    0.000      341.498  593.255  593.255    0.000       40.616  741.826  741.826    0.000
497.00   947.214  124.937  124.937    0.000      362.208  463.056  463.056    0.000       30.462  480.044  480.044    0.000
498.00   948.747  165.977  165.977    0.000      341.589  478.020  478.020    0.000       50.769  560.269  560.269    0.000
499.00   945.518  161.501  161.501    0.000      340.931  584.399  584.399    0.000        0.000  803.752  803.752    0.000
500.00   897.691  216.003  216.003    0.000      296.578  544.675  544.675    0.000        0.000  619.481  619.481    0.000
501.00   876.520  195.067  195.067    0.000      336.386  540.436  540.436    0.000        9.953  661.299  661.299    0.000
502.00   864.722  168.195  168.195    0.000      261.436  525.655  525.655    0.000       10.154  429.779  429.779    0.000
503.00  1024.785  127.997  127.997    0.000      282.619  519.123  519.123    0.000       60.923  653.862  653.862    0.000
504.00   999.697   95.123   95.123    0.000      298.917  449.056  449.056    0.000       30.462  462.049  462.049    0.000
505.00   917.297  133.775  133.775    0.000      247.255  594.562  594.562    0.000        0.000  529.705  529.705    0.000
506.00  1033.087   51.754   51.754    0.000      308.384  442.739  442.739    0.000        0.000  619.986  619.986    0.000
507.00   968.913   51.245   51.245    0.000      316.163  591.718  591.718    0.000        0.000  741.525  741.525    0.000
508.00   992.749  138.296  138.296    0.000      357.670  636.400  636.400    0.000       50.769  863.467  863.467    0.000
509.00   951.721  168.660  168.660    0.000      354.992  460.848  460.848    0.000        0.000  549.914  549.914    0.000
510.00   957.004  148.878  148.878    0.000      342.495  483.126  483.126    0.000       20.308  449.283  449.283    0.000
511.00   900.221  207.473  207.473    0.000      324.421  536.383  536.383    0.000       20.107  740.622  740.622    0.000
512.00   895.427  225.346  225.346    0.000      290.401  533.347  533.347    0.000       30.462  620.287  620.287    0.000
513.00   985.507   61.308   61.308    0.000      210.896  638.425  638.425    0.000       10.154  451.294  451.294    0.000
514.00   892.541  168.804  168.804    0.000      211.495  628.025  628.025    0.000        0.000  691.560  691.560    0.000
515.00   995.646  144.455  144.455    0.000      141.198  627.037  627.037    0.000        0.000  509.702  509.702    0.000
516.00  1011.985  120.128  120.128    0.000      301.809  425.836  425.836    0.000       49.764  488.189  488.189    0.000
517.00   884.257  232.467  232.467    0.000      271.628  551.895  551.895    0.000        0.000  789.682  789.682    0.000
518.00   869.248  209.469  209.469    0.000      167.570  529.423  529.423    0.000        0.000  448.880  448.880    0.000
519.00   899.665  168.940  168.940    0.000      179.804  627.045  627.045    0.000        0.000  439.128  439.128    0.000
520.00   984.007  127.218  127.218    0.000      197.230  614.108  614.108    0.000        0.000  670.750  670.750    0.000
521.00   990.268  152.172  152.172    0.000      297.137  606.715  606.715    0.000       20.006  629.936  629.936    0.000
522.00   926.377  109.936  109.936    0.000      300.769  487.396  487.396    0.000        0.000  719.912  719.912    0.000
523.00  1021.867  143.353  143.353    0.000      352.348  516.887  516.887    0.000       19.906  619.282  619.282    0.000
524.00   971.134  135.025  135.025    0.000      297.008  433.479  433.479    0.000       39.811  389.565  389.565    0.000
525.00  1025.746  129.426  129.426    0.000      334.097  520.167  520.167    0.000       10.053  630.639  630.639    0.000
526.00   874.140  186.739  186.739    0.000      148.806  575.469  575.469    0.000        0.000  449.080  449.080    0.000
527.00   985.503   81.527   81.527    0.000      188.539  573.323  573.323    0.000        0.000  660.797  660.797    0.000
528.00   914.584  106.739  106.739    0.000      261.296  555.622  555.622    0.000       19.906  479.743  479.743    0.000
529.00  1009.918   84.799   84.799    0.000      223.211  468.340  468.340    0.000        0.000  378.609  378.609    0.000
530.00   918.103  164.527  164.527    0.000      263.635  456.999  456.999    0.000        0.000  358.903  358.903    0.000
531.00   951.171  134.455  134.455    0.000      332.852  396.959  396.959    0.000       19.906  508.398  508.398    0.000
532.00   954.921   94.496   94.496    0.000      235.229  429.733  429.733    0.000        0.000  537.853  537.853    0.000
533.00   808.488  248.514  248.514    0.000      198.911  498.077  498.077    0.000        0.000  279.581  279.581    0.000
534.00   837.131  202.790  202.790    0.000      175.441  500.158  500.158    0.000        0.000  349.052  349.052    0.000
535.00   891.270  208.276  208.276    0.000      308.807  545.981  545.981    0.000        9.953  659.796  659.796    0.000
536.00   741.472  205.785  205.785    0.000      209.898  438.241  438.241    0.000        0.000  458.231  458.231    0.000
537.00   775.887  281.693  281.693    0.000      224.812  560.452  560.452    0.000        0.000  540.260  540.260    0.000
538.00   825.261  222.976  222.976    0.000      229.389  521.472  521.472    0.000        9.953  658.490  658.490    0.000
539.00   819.297  208.224  208.224    0.000      258.355  516.840  516.840    0.000       10.053  650.145  650.145    0.000
540.00   820.307  185.569  185.569    0.000      223.383  589.073  589.073    0.000        0.000  750.473  750.473    0.000
541.00   789.138  212.287  212.287    0.000      242.232  568.543  568.543    0.000        0.000  590.025  590.025    0.000
542.00   753.802  309.174  309.174    0.000      173.829  583.760  583.760    0.000        0.000  661.399  661.399    0.000
543.00   773.807  241.291  241.291    0.000      160.390  481.786  481.786    0.000        0.000  379.312  379.312    0.000
544.00   780.854  205.548  205.548    0.000      152.478  577.538  577.538    0.000        0.000  719.210  719.210    0.000
545.00   865.748  227.265  227.265    0.000      221.523  577.923  577.923    0.000        0.000  530.710  530.710    0.000
546.00   884.771  230.877  230.877    0.000      255.157  507.854  507.854    0.000        0.000  708.959  708.959    0.000
547.00   893.085  179.762  179.762    0.000      210.414  486.240  486.240    0.000        0.000  418.721  418.721    0.000
548.00   867.826  197.872  197.872    0.000      166.487  593.665  593.665    0.000        0.000  529.003  529.003    0.000
549.00   926.344  172.461  172.461    0.000      238.900  528.213  528.213    0.000        0.000  611.338  611.338    0.000
550.00   930.122  117.793  117.793    0.000      270.122  535.898  535.898    0.000        0.000  780.933  600.177  180.755
551.00   946.965   97.981   97.981    0.000      278.247  533.616  533.616    0.000        0.000  669.546  669.546    0.000
552.00   894.190  179.038  179.038    0.000      263.935  625.434  625.434    0.000        0.000  529.004  529.004    0.000
553.00  1001.712  100.728  100.728    0.000      317.328  499.686  499.686    0.000        0.000  571.632  571.632    0.000
554.00  1012.040   94.566   94.566    0.000      243.618  543.122  543.122    0.000        0.000  829.695  829.695    0.000
555.00   888.238  152.660  152.660    0.000      204.276  602.221  602.221    0.000        0.000  889.612  889.612    0.000
556.00   981.627   97.944   97.944    0.000      223.512  656.649  656.649    0.000        0.000  870.510  870.510    0.000
557.00   937.768  155.160  155.160    0.000      249.663  618.523  618.523    0.000        0.000  920.374  920.374    0.000
558.00  1020.080  122.264  122.264    0.000      262.412  507.161  507.161    0.000        0.000  759.424  759.424    0.000
559.00   935.235  198.771  198.771    0.000      198.781  576.721  576.721    0.000        0.000  820.144  820.144    0.000
560.00   970.140  132.190  132.190    0.000      251.399  482.692  482.692    0.000        0.000  379.010  379.010    0.000
561.00   992.717  154.316  154.316    0.000      179.674  658.600  658.600    0.000        0.000  559.965  559.965    0.000
562.00   855.146  125.438  125.438    0.000      249.194  459.990  459.990    0.000        0.000  329.447  329.447    0.000
563.00   890.823  133.301  133.301    0.000      257.883  495.309  495.309    0.000        0.000  900.069  900.069    0.000
564.00   843.619  165.750  165.750    0.000      225.456  491.647  491.647    0.000        0.000  598.072  598.072    0.000
565.00   851.404  209.278  209.278    0.000      169.125  540.567  540.567    0.000        0.000  820.042  820.042    0.000
566.00   856.687  136.113  136.113    0.000      305.179  510.265  510.265    0.000       29.959  849.499  849.499    0.000
567.00   810.314  210.779  210.779    0.000      186.548  591.539  591.539    0.000        0.000  700.508  700.508    0.000
568.00   743.680  166.146  166.146    0.000      182.829  490.419  490.419    0.000        0.000  739.918  739.918    0.000
569.00   862.810  104.005  104.005    0.000      232.024  501.439  501.439    0.000        0.000  781.033  781.033    0.000
570.00   946.841  113.416  113.416    0.000      270.196  586.258  586.258    0.000        0.000  681.906  681.906    0.000
571.00   992.760  179.943  179.943    0.000      201.887  697.512  697.512    0.000        0.000 1027.747 1027.747    0.000
572.00   927.901   88.471   88.471    0.000      260.253  533.267  533.267    0.000        0.000  629.936  629.936    0.000
573.00   971.239   35.222   35.222    0.000      298.903  407.901  407.901    0.000        0.000  488.691  488.691    0.000
574.00   868.781  145.274  145.274    0.000      266.402  434.867  434.867    0.000        0.000  439.829  439.829    0.000
575.00   951.879  118.735  118.735    0.000      261.735  439.265  439.265    0.000        0.000  510.302  510.302    0.000
576.00   911.199  122.173  122.173    0.000      158.926  504.160  504.160    0.000        0.000  561.068  561.068    0.000
577.00   917.792  108.473  108.473    0.000      260.823  502.876  502.876    0.000        0.000  570.219  570.219    0.000
578.00   859.663  120.632  120.632    0.000      199.561  560.550  560.550    0.000        0.000  429.676  429.676    0.000
579.00   826.706  188.768  188.768    0.000      203.543  505.345  505.345    0.000        0.000  669.749  669.749    0.000
580.00   859.067  170.946  170.946    0.000      297.831  403.361  403.361    0.000        0.000  658.390  658.390    0.000
581.00   935.989  210.383  210.383    0.000      362.724  455.655  455.655    0.000       19.906  940.380  940.380    0.000
582.00   948.126  170.913  170.913    0.000      284.085  420.220  420.220    0.000        0.000  670.656  670.656    0.000
583.00   784.972  269.045  269.045    0.000      191.042  623.977  623.977    0.000        0.000  778.325  778.325    0.000
584.00   832.233  293.061  293.061    0.000      127.188  601.919  601.919    0.000        0.000  829.494  829.494    0.000
585.00   869.099  129.665  129.665    0.000      221.699  573.654  573.654    0.000        0.000  581.181  581.181    0.000
586.00   892.953  162.762  162.762    0.000      258.967  632.033  632.033    0.000        0.000  679.800  679.800    0.000
587.00   858.550  153.468  153.468    0.000      283.692  498.335  498.335    0.000        0.000  728.662  728.662    0.000
588.00   920.149  106.584  106.584    0.000      336.262  488.651  488.651    0.000        0.000  949.630  949.630    0.000
589.00   790.059  200.667  200.667    0.000      280.107  565.683  565.683    0.000        0.000  842.158  842.158    0.000
590.00   934.888  172.526  172.526    0.000      285.859  529.155  529.155    0.000        0.000  840.050  840.050    0.000
591.00   923.921  167.439  167.439    0.000      329.428  470.404  470.404    0.000        0.000  740.520  740.520    0.000
592.00   899.689  158.384  158.384    0.000      278.982  492.066  492.066    0.000        0.000  799.538  799.538    0.000
593.00   877.730  214.771  214.771    0.000      310.493  445.941  445.941    0.000       19.906  609.129  609.129    0.000
594.00   954.156  156.577  156.577    0.000      333.800  453.630  453.630    0.000        9.953  580.876  580.876    0.000
595.00   878.672  149.313  149.313    0.000      273.751  459.209  459.209    0.000        0.000  589.523  589.523    0.000
596.00   866.432  148.634  148.634    0.000      302.753  450.393  450.393    0.000        0.000  419.223  419.223    0.000
597.00   819.026  198.641  198.641    0.000      202.548  520.165  520.165    0.000        0.000  339.399  339.399    0.000
598.00   833.384  178.197  178.197    0.000      229.653  564.143  564.143    0.000        0.000  548.709  548.709    0.000
599.00   820.337  149.456  149.456    0.000      255.979  455.789  455.789    0.000        0.000  519.452  519.452    0.000
600.00   847.891  138.528  138.528    0.000      269.854  557.390  557.390    0.000        0.000  779.028  779.028    0.000
601.00   901.269  121.872  121.872    0.000      279.422  463.057  463.057    0.000        0.000  620.088  620.088    0.000
602.00   945.257  152.089  152.089    0.000      221.439  518.527  518.527    0.000       19.906  508.698  508.698    0.000
603.00   836.599  187.049  187.049    0.000      206.655  566.333  566.333    0.000        0.000  930.125  930.125    0.000
604.00   966.039  125.747  125.747    0.000      234.106  565.890  565.890    0.000        0.000  841.351  841.351    0.000
605.00  1024.121   45.386   45.386    0.000      343.563  516.866  516.866    0.000       10.053  932.331  932.331    0.000
606.00   930.117   80.064   80.064    0.000      240.201  593.989  593.989    0.000        0.000  931.229  931.229    0.000
607.00   975.027   92.173   92.173    0.000      336.088  561.359  561.359    0.000        0.000  850.101  850.101    0.000
608.00   911.363  107.091  107.091    0.000      352.518  506.333  506.333    0.000        9.953  899.263  899.263    0.000
609.00   899.562  157.425  157.425    0.000      374.603  508.145  508.145    0.000       10.053  879.458  879.458    0.000
610.00  1038.695   79.310   79.310    0.000      249.320  547.361  547.361    0.000        9.953  599.275  599.275    0.000
611.00  1019.299  156.015  156.015    0.000      284.339  567.639  567.639    0.000        0.000  918.468  918.468    0.000
612.00   955.016  123.338  123.338    0.000      201.980  587.996  587.996    0.000        0.000  919.169  919.169    0.000
613.00   914.375   90.543   90.543    0.000      220.695  548.058  548.058    0.000        0.000  629.836  629.836    0.000
614.00   932.854  137.399  137.399    0.000      157.796  689.630  689.630    0.000        0.000  601.682  601.682    0.000
615.00  1009.939   91.992   91.992    0.000      262.987  541.689  541.689    0.000        0.000  590.024  590.024    0.000
616.00   930.473   83.455   83.455    0.000      196.272  531.803  531.803    0.000        0.000  409.972  409.972    0.000
617.00   937.233  129.988  129.988    0.000      297.876  614.569  614.569    0.000       39.811  620.585  620.585    0.000
618.00   956.243   85.283   85.283    0.000      241.153  519.333  519.333    0.000        0.000  448.880  448.880    0.000
619.00   975.169   72.803   72.803    0.000      322.856  492.408  492.408    0.000        0.000  469.888  469.888    0.000
620.00   922.345   79.453   79.453    0.000      256.970  483.022  483.022    0.000        0.000  591.629  591.629    0.000
621.00  1013.780   62.157   62.157    0.000      296.576  518.521  518.521    0.000        0.000  650.643  650.643    0.000
622.00   942.153   27.335   27.335    0.000      286.893  411.831  411.831    0.000        0.000  568.213  568.213    0.000
623.00   955.157   42.070   42.070    0.000      285.249  507.942  507.942    0.000        0.000  428.372  428.372    0.000
624.00   846.313   94.330   94.330    0.000      259.612  514.929  514.929    0.000        0.000  369.658  369.658    0.000
625.00   973.587   57.773   57.773    0.000      322.384  464.919  464.919    0.000        9.953  768.172  768.172    0.000
626.00   891.779  109.058  109.058    0.000      222.693  483.928  483.928    0.000        0.000  700.909  700.909    0.000
627.00   852.821   91.717   91.717    0.000      231.161  469.723  469.723    0.000        0.000  658.693  658.693    0.000
628.00   901.178  135.467  135.467    0.000      296.146  497.589  497.589    0.000        0.000  580.472  580.472    0.000
629.00   969.212  131.816  131.816    0.000      280.198  526.212  526.212    0.000       19.906  690.255  690.255    0.000
630.00   928.330  137.905  137.905    0.000      295.192  515.236  515.236    0.000        0.000  760.325  760.325    0.000
631.00   979.137   75.143   75.143    0.000      206.168  507.928  507.928    0.000        0.000  730.968  730.968    0.000
632.00   964.344   95.769   95.769    0.000      252.703  621.401  621.401    0.000        0.000  840.850  840.850    0.000
633.00   939.593   48.944   48.944    0.000      290.481  445.082  445.082    0.000       19.906  727.861  727.861    0.000
634.00   960.253  115.212  115.212    0.000      132.333  561.829  561.829    0.000        0.000  690.856  690.856    0.000
635.00   857.742  154.732  154.732    0.000      220.965  664.380  664.380    0.000        0.000  609.829  609.829    0.000
636.00   851.801  186.993  186.993    0.000      200.688  668.114  668.114    0.000        0.000  878.255  878.255    0.000
637.00   781.818  223.968  223.968    0.000      144.268  571.479  571.479    0.000        0.000  490.195  490.195    0.000
638.00   864.077  173.406  173.406    0.000      216.033  606.071  606.071    0.000        0.000  839.047  839.047    0.000
639.00   857.853  179.085  179.085    0.000      191.695  660.853  660.853    0.000        0.000  829.496  829.496    0.000
640.00  1015.391   73.273   73.273    0.000      290.605  486.795  486.795    0.000        0.000  868.703  868.703    0.000
641.00   961.146   91.664   91.664    0.000      136.569  617.659  617.659    0.000        0.000  788.378  788.378    0.000
642.00   865.770  165.311  165.311    0.000      176.212  648.613  648.613    0.000        0.000  878.957  878.957    0.000
643.00   939.188  116.267  116.267    0.000      218.063  635.169  635.169    0.000        0.000  888.609  888.609    0.000
644.00   883.292  179.109  179.109    0.000      203.794  608.840  608.840    0.000        0.000  708.756  708.756    0.000
645.00   844.840  209.730  209.730    0.000      197.658  638.758  638.758    0.000        0.000  718.709  718.709    0.000
646.00   861.611  104.817  104.817    0.000      226.755  591.454  591.454    0.000        0.000  590.626  590.626    0.000
647.00   902.782   59.631   59.631    0.000      172.157  666.462  666.462    0.000        0.000  580.574  580.574    0.000
648.00   990.081   66.395   66.395    0.000      195.847  600.278  600.278    0.000        0.000  519.753  519.753    0.000
649.00   949.182   63.831   63.831    0.000      172.498  575.153  575.153    0.000        0.000  419.021  419.021    0.000
650.00   895.054  139.939  139.939    0.000      177.730  553.371  553.371    0.000        0.000  469.487  469.487    0.000
651.00   824.963  219.128  219.128    0.000      195.714  601.186  601.186    0.000        0.000  959.684  959.684    0.000
652.00   771.561  215.056  215.056    0.000      198.475  565.908  565.908    0.000        0.000  549.912  549.912    0.000
653.00   826.167  179.540  179.540    0.000      238.426  534.913  534.913    0.000        0.000  848.196  848.196    0.000
654.00   881.590  190.285  190.285    0.000      234.062  541.007  541.007    0.000        0.000  897.559  897.559    0.000
655.00   888.459  209.518  209.518    0.000      227.491  656.776  656.776    0.000        0.000 1321.596 1321.596    0.000
656.00   884.965  212.172  212.172    0.000      196.278  653.805  653.805    0.000       40.616  912.232  912.232    0.000
657.00   848.579  213.383  213.383    0.000      194.030  604.903  604.903    0.000       40.616  873.929  873.929    0.000
658.00   828.428  197.255  197.255    0.000      275.910  506.632  506.632    0.000      101.539  762.236  762.236    0.000
659.00   918.949   90.523   90.523    0.000      246.426  591.540  591.540    0.000      121.746  743.131  743.131    0.000
660.00   875.791  196.560  196.560    0.000      245.647  661.355  661.355    0.000       91.284  933.336  933.336    0.000
661.00   927.925  119.131  119.131    0.000      251.141  591.154  591.154    0.000       20.308  851.109  851.109    0.000
662.00   929.006  105.693  105.693    0.000      249.407  702.983  702.983    0.000        0.000  885.080  885.080    0.000
663.00   918.532  113.309  113.309    0.000      179.291  570.189  570.189    0.000       20.308  642.001  642.001    0.000
664.00   947.828  179.036  179.036    0.000      162.859  669.882  669.882    0.000        0.000  593.542  593.542    0.000
665.00   884.413  160.312  160.312    0.000      155.119  663.097  663.097    0.000        0.000  915.049  915.049    0.000
666.00   814.526  205.492  205.492    0.000      244.095  570.189  570.189    0.000        0.000  615.158  615.158    0.000
667.00   925.683  184.574  184.574    0.000      209.420  599.847  599.847    0.000       10.154  532.622  532.622    0.000
668.00   854.398  197.602  197.602    0.000      256.677  549.525  549.525    0.000       50.769  450.389  450.389    0.000
669.00  1008.290   97.763   97.763    0.000      306.735  492.885  492.885    0.000       30.462  692.366  692.366    0.000
670.00   937.980  139.623  139.623    0.000      251.661  687.479  687.479    0.000        0.000  663.112  663.112    0.000
671.00   945.147  119.939  119.939    0.000      262.986  545.331  545.331    0.000        0.000  471.900  471.900    0.000
672.00   942.803  102.480  102.480    0.000      259.184  499.595  499.595    0.000       30.462  544.688  544.688    0.000
673.00   904.076  117.544  117.544    0.000      233.239  537.162  537.162    0.000        0.000  401.427  401.427    0.000
674.00   855.529  188.708  188.708    0.000      288.275  521.683  521.683    0.000       50.769  401.326  401.326    0.000
675.00   927.500   78.914   78.914    0.000      266.017  497.383  497.383    0.000       30.462  709.764  709.764    0.000
676.00   945.223  130.752  130.752    0.000      231.942  567.415  567.415    0.000        0.000  531.614  531.614    0.000
677.00   872.464  164.178  164.178    0.000      221.568  412.694  412.694    0.000        0.000  361.616  361.616    0.000
678.00   859.148  208.921  208.921    0.000      275.874  513.897  513.897    0.000       10.154  742.133  742.133    0.000
679.00   842.365  176.176  176.176    0.000      251.659  474.298  474.298    0.000        0.000  510.907  510.907    0.000
680.00   891.659   84.748   84.748    0.000      244.483  475.677  475.677    0.000        0.000  640.695  640.695    0.000
681.00   897.964  187.616  187.616    0.000      263.901  517.531  517.531    0.000        0.000  882.074  882.074    0.000
682.00   911.235  131.380  131.380    0.000      281.839  574.645  574.645    0.000        0.000 1010.658 1010.658    0.000
683.00   958.354  133.637  133.637    0.000      212.407  642.258  642.258    0.000        0.000  884.787  884.787    0.000
684.00   831.409  202.735  202.735    0.000      173.367  688.776  688.776    0.000       10.154  671.857  671.857    0.000
685.00   903.660  147.781  147.781    0.000      220.577  663.493  663.493    0.000        0.000  829.097  829.097    0.000
686.00   843.515  217.973  217.973    0.000      170.515  730.540  730.540    0.000        0.000  761.135  761.135    0.000
687.00   883.839  174.746  174.746    0.000      245.393  792.880  792.880    0.000        0.000  643.709  643.709    0.000
688.00   826.182  174.985  174.985    0.000      225.982  654.146  654.146    0.000        0.000  641.400  641.400    0.000
689.00   897.596  166.133  166.133    0.000      148.120  638.739  638.739    0.000        0.000  742.729  742.729    0.000
690.00   855.130  221.654  221.654    0.000      168.610  659.248  659.248    0.000        0.000  399.919  399.919    0.000
691.00   875.796  256.682  256.682    0.000      259.491  674.879  674.879    0.000        0.000  551.519  551.519    0.000
692.00   914.209  142.756  142.756    0.000      226.501  586.173  586.173    0.000       30.462  992.855  992.855    0.000
693.00   909.030  185.062  185.062    0.000      216.732  724.608  724.608    0.000        0.000  712.874  712.874    0.000
694.00   784.970  277.551  277.551    0.000      152.876  611.041  611.041    0.000        0.000  291.848  291.848    0.000
695.00   984.131  172.270  172.270    0.000      180.411  649.602  649.602    0.000        0.000  519.753  519.753    0.000
696.00  1011.748  116.433  116.433    0.000      247.069  621.460  621.460    0.000        0.000  989.140  989.140    0.000
697.00   929.865  167.120  167.120    0.000      189.009  519.084  519.084    0.000        0.000  678.897  678.897    0.000
698.00   888.446  184.339  184.339    0.000      204.108  672.163  672.163    0.000        0.000  661.804  661.804    0.000
699.00   923.617  179.790  179.790    0.000      199.650  558.947  558.947    0.000       20.308  641.899  641.899    0.000
700.00   853.508  232.287  232.287    0.000      168.782  591.241  591.241    0.000        0.000  639.588  639.588    0.000
701.00   852.001  229.731  229.731    0.000      244.482  527.131  527.131    0.000        0.000  719.514  719.514    0.000
702.00   803.087  240.398  240.398    0.000      169.172  700.532  700.532    0.000        0.000  490.800  490.800    0.000
703.00   847.946  238.117  238.117    0.000      144.744  674.813  674.813    0.000        0.000  469.487  469.487    0.000
704.00   850.580  229.620  229.620    0.000      164.067  663.350  663.350    0.000        0.000  329.245  329.245    0.000
705.00   965.998  154.391  154.391    0.000      179.931  545.242  545.242    0.000        0.000  699.505  699.505    0.000
706.00   859.107  248.118  248.118    0.000      145.561  777.558  777.558    0.000        0.000  549.712  549.712    0.000
707.00   930.509  185.708  185.708    0.000      145.740  560.365  560.365    0.000        0.000  590.125  590.125    0.000
708.00   862.806  256.544  256.544    0.000      138.429  661.667  661.667    0.000        0.000  329.747  329.747    0.000
709.00   791.294  296.095  296.095    0.000      178.076  685.042  685.042    0.000        0.000  540.761  540.761    0.000
710.00   782.677  304.184  304.184    0.000      122.652  510.782  510.782    0.000        0.000  249.522  249.522    0.000
711.00   865.806  220.234  220.234    0.000      150.189  533.312  533.312    0.000        0.000  239.168  239.168    0.000
712.00   832.774  227.918  227.918    0.000      107.736  517.101  517.101    0.000        0.000  189.204  189.204    0.000
713.00   947.736  215.281  215.281    0.000      202.719  592.006  592.006    0.000        0.000  348.950  348.950    0.000
714.00   932.388  223.362  223.362    0.000      136.140  538.550  538.550    0.000        0.000  379.311  379.311    0.000
715.00   882.106  206.282  206.282    0.000      215.474  591.553  591.553    0.000        0.000  329.546  329.546    0.000
716.00   797.682  247.276  247.276    0.000      164.931  556.830  556.830    0.000        0.000  269.929  269.929    0.000
717.00   843.545  227.825  227.825    0.000      116.901  613.971  613.971    0.000        0.000  319.192  319.192    0.000
718.00   823.670  276.499  276.499    0.000      111.626  614.671  614.671    0.000        0.000  319.794  319.794    0.000
719.00   893.926  180.381  180.381    0.000      128.399  583.117  583.117    0.000        0.000  389.464  389.464    0.000
720.00   824.121  258.016  258.016    0.000       93.554  610.871  610.871    0.000        0.000  409.871  409.871    0.000
721.00   789.612  285.952  285.952    0.000      106.655  583.501  583.501    0.000        0.000  269.829  269.829    0.000
722.00   819.960  265.112  265.112    0.000      163.636  536.516  536.516    0.000        0.000  299.187  299.187    0.000
723.00   797.451  268.635  268.635    0.000       84.476  606.252  606.252    0.000        0.000  199.457  199.457    0.000
724.00   900.456  292.882  292.882    0.000      183.564  586.011  586.011    0.000        0.000  280.083  280.083    0.000
725.00   836.991  275.935  275.935    0.000      108.596  546.028  546.028    0.000        0.000  229.617  229.617    0.000
726.00   921.121  232.677  232.677    0.000      225.115  542.174  542.174    0.000        0.000  369.458  369.458    0.000
727.00   843.787  270.999  270.999    0.000      130.173  555.537  555.537    0.000        0.000  319.593  319.593    0.000
728.00   827.794  344.950  344.950    0.000      100.991  678.698  678.698    0.000        0.000  570.620  570.620    0.000
729.00   844.590  268.875  268.875    0.000      130.346  587.858  587.858    0.000        0.000  370.460  370.460    0.000
730.00   843.080  174.944  174.944    0.000      125.114  693.263  693.263    0.000        0.000  401.221  401.221    0.000
731.00   803.020  302.386  302.386    0.000      125.895  657.689  657.689    0.000        0.000  550.012  550.012    0.000
732.00   838.339  301.496  301.496    0.000      146.817  655.037  655.037    0.000        0.000  510.101  510.101    0.000
733.00   875.589  261.853  261.853    0.000      146.301  579.011  579.011    0.000        0.000  410.272  410.272    0.000
734.00   783.306  287.666  287.666    0.000      124.770  606.973  606.973    0.000        0.000  500.148  500.148    0.000
735.00   788.265  292.636  292.636    0.000       99.951  602.743  602.743    0.000        0.000  459.935  459.935    0.000
736.00   856.429  269.783  269.783    0.000       97.146  683.858  683.858    0.000        0.000  429.375  429.375    0.000
737.00   832.285  293.431  293.431    0.000      114.174  661.803  661.803    0.000        0.000  579.470  579.470    0.000
738.00   796.577  269.981  269.981    0.000      146.122  627.250  627.250    0.000        0.000  541.062  541.062    0.000
739.00   822.852  291.645  291.645    0.000      145.218  618.658  618.658    0.000        0.000  429.576  429.576    0.000
740.00   828.362  237.459  237.459    0.000      107.001  532.578  532.578    0.000        0.000  520.656  520.656    0.000
741.00   854.322  256.430  256.430    0.000      105.269  645.019  645.019    0.000        0.000  551.517  551.517    0.000
742.00   826.972  195.980  195.980    0.000      112.491  516.581  516.581    0.000        0.000  250.024  250.024    0.000
743.00   741.886  274.830  274.830    0.000       73.494  632.182  632.182    0.000        0.000  440.732  440.732    0.000
744.00   797.052  299.394  299.394    0.000       98.142  618.912  618.912    0.000        0.000  500.348  500.348    0.000
745.00   759.471  338.447  338.447    0.000       89.578  630.881  630.881    0.000        0.000  330.148  330.148    0.000
746.00   783.863  312.712  312.712    0.000       84.306  589.952  589.952    0.000        0.000  309.641  309.641    0.000
747.00   775.298  298.440  298.440    0.000       75.828  585.027  585.027    0.000        0.000  289.434  289.434    0.000
748.00   880.424  198.460  198.460    0.000      108.340  503.052  503.052    0.000        0.000  269.429  269.429    0.000
749.00   889.768  230.663  230.663    0.000       62.427  669.735  669.735    0.000        0.000  421.227  421.227    0.000
750.00   901.162  188.116  188.116    0.000      109.293  570.437  570.437    0.000        0.000  420.527  420.527    0.000
751.00   875.111  245.067  245.067    0.000      121.614  660.714  660.714    0.000        0.000  510.101  510.101    0.000
752.00   817.452  228.026  228.026    0.000      106.436  580.637  580.637    0.000        0.000  461.440  461.440    0.000
753.00   831.571  253.834  253.834    0.000      100.599  629.720  629.720    0.000        0.000  320.797  320.797    0.000
754.00   894.683  243.469  243.469    0.000      120.012  638.014  638.014    0.000        0.000  551.216  551.216    0.000
755.00   960.341  180.000  180.000    0.000      210.715  500.848  500.848    0.000        0.000  319.393  319.393    0.000
756.00   845.794  200.283  200.283    0.000      134.195  569.960  569.960    0.000        0.000  340.302  340.302    0.000
757.00   812.190  204.468  204.468    0.000      120.315  534.778  534.778    0.000        0.000  290.136  290.136    0.000
758.00   866.070  194.159  194.159    0.000      108.643  580.912  580.912    0.000        0.000  340.703  340.703    0.000
759.00   919.462  201.073  201.073    0.000      151.056  460.209  460.209    0.000        0.000  309.139  309.139    0.000
760.00   961.266  156.952  156.952    0.000      126.412  496.394  496.394    0.000        0.000  269.428  269.428    0.000
761.00   894.173  169.920  169.920    0.000       91.738  526.527  526.527    0.000        0.000  229.918  229.918    0.000
762.00   978.595  114.832  114.832    0.000      165.626  557.784  557.784    0.000        0.000  508.597  508.597    0.000
763.00   963.269  166.237  166.237    0.000      170.810  623.046  623.046    0.000        0.000  489.694  489.694    0.000
764.00   966.083  163.928  163.928    0.000      129.223  590.207  590.207    0.000        0.000  479.741  479.741    0.000
765.00   941.068  218.931  218.931    0.000      126.027  669.620  669.620    0.000        0.000  659.896  659.896    0.000
766.00   888.041  237.140  237.140    0.000      185.385  652.672  652.672    0.000        0.000  779.228  779.228    0.000
767.00   943.873  167.065  167.065    0.000      214.523  548.093  548.093    0.000        0.000  589.724  589.724    0.000
768.00   856.892  197.158  197.158    0.000      147.293  597.380  597.380    0.000        0.000  539.057  539.057    0.000
769.00   983.621  195.405  195.405    0.000      199.911  577.963  577.963    0.000        0.000  599.776  599.776    0.000
770.00   963.626  186.965  186.965    0.000      126.196  590.804  588.902    1.902        0.000  480.844  480.844    0.000
771.00   948.698  173.401  173.401    0.000      171.807  586.553  586.553    0.000        0.000  530.609  530.609    0.000
772.00   914.380  199.408  199.408    0.000      175.309  633.831  633.831    0.000        0.000  888.509  888.509    0.000
773.00   918.267  202.436  202.436    0.000       53.349  712.984  712.984    0.000        0.000  659.192  659.192    0.000
774.00   871.572  137.468  137.468    0.000      174.225  542.872  542.872    0.000        0.000  727.659  727.659    0.000
775.00   941.296  120.364  120.364    0.000      117.855  611.855  611.855    0.000        0.000  569.918  569.918    0.000
776.00   915.770  174.466  174.466    0.000      114.004  556.914  556.914    0.000        0.000  349.753  349.753    0.000
777.00  1046.597  118.577  118.577    0.000      100.473  585.057  585.057    0.000        0.000  629.434  629.434    0.000
778.00   967.926  159.235  159.235    0.000      150.795  552.372  552.372    0.000        0.000  809.487  809.487    0.000
779.00  1085.508  131.492  131.492    0.000      131.944  604.171  604.171    0.000        0.000  668.243  668.243    0.000
780.00  1066.810   93.363   93.363    0.000      178.161  702.746  702.746    0.000        0.000  609.729  609.729    0.000
781.00  1116.611   33.281   33.281    0.000      191.177  502.529  502.529    0.000        0.000  499.947  499.947    0.000
782.00  1061.941   81.134   81.134    0.000      147.769  698.136  698.136    0.000        0.000  941.983  941.983    0.000
783.00  1061.615   75.357   75.357    0.000      124.165  604.597  604.597    0.000        0.000  661.298  661.298    0.000
784.00   938.776  173.031  173.031    0.000      138.949  579.527  579.527    0.000        0.000  589.724  589.724    0.000
785.00   799.886  248.472  248.472    0.000      131.380  660.537  660.537    0.000        0.000  690.155  690.155    0.000
786.00   919.300  227.866  227.866    0.000      182.485  566.171  566.171    0.000        0.000  699.908  699.908    0.000
787.00   912.136  223.335  223.335    0.000      218.198  581.516  581.516    0.000        0.000  639.589  639.589    0.000
788.00   886.623  248.779  248.779    0.000      152.959  620.597  620.597    0.000        0.000  769.777  769.777    0.000
789.00   963.561  196.077  196.077    0.000      162.253  606.113  606.113    0.000        0.000  889.412  889.412    0.000
790.00   914.013  173.091  173.091    0.000      235.874  613.767  613.767    0.000        0.000  829.896  829.896    0.000
791.00   936.453  123.678  123.678    0.000      183.694  569.844  569.844    0.000        0.000  638.284  638.284    0.000
792.00   948.909  151.718  151.718    0.000      176.607  610.990  610.990    0.000        0.000  910.721  910.721    0.000
793.00   928.473  211.866  211.866    0.000      168.083  610.441  610.441    0.000        0.000  798.732  798.732    0.000
794.00   985.487  155.254  155.254    0.000      243.058  528.981  528.981    0.000        0.000  900.366  900.366    0.000
795.00   818.525  230.328  230.328    0.000      159.092  548.918  548.918    0.000        0.000  538.756  538.756    0.000
796.00   873.113  226.610  226.610    0.000      181.793  604.128  604.128    0.000        0.000  908.514  908.514    0.000
797.00   954.556  167.688  167.688    0.000      150.753  514.287  514.287    0.000        0.000  679.499  679.499    0.000
798.00   924.262  175.893  175.893    0.000      130.346  613.793  613.793    0.000        0.000  811.092  811.092    0.000
799.00   848.615  262.133  262.133    0.000      132.810  674.750  674.750    0.000        0.000  911.121  911.121    0.000
800.00   912.369  233.440  233.440    0.000      158.406  667.594  667.594    0.000        0.000  798.834  798.834    0.000
801.00   960.017  176.083  176.083    0.000       59.014  568.718  568.718    0.000        0.000  489.092  489.092    0.000
802.00   861.085  257.804  257.804    0.000      145.218  523.397  523.397    0.000        0.000  349.552  349.552    0.000
803.00   868.503  194.410  194.410    0.000       99.523  617.126  617.126    0.000        0.000  640.991  640.991    0.000
804.00   922.023  196.979  196.979    0.000       97.793  684.403  684.403    0.000        0.000  719.611  719.611    0.000
805.00   901.715  187.630  187.630    0.000      128.316  616.694  616.694    0.000        0.000  469.287  469.287    0.000
806.00   755.597  278.879  278.879    0.000       88.930  545.461  545.461    0.000        0.000  689.152  689.152    0.000
807.00   956.091  209.279  209.279    0.000       89.880  644.125  644.125    0.000        0.000  568.013  568.013    0.000
808.00   959.454  211.993  211.993    0.000      124.469  627.035  627.035    0.000        0.000  628.732  628.732    0.000
809.00   969.118  216.604  216.604    0.000       73.452  667.796  667.796    0.000        0.000  670.249  670.249    0.000
810.00  1012.081  193.446  193.446    0.000      117.637  674.534  674.534    0.000        0.000  540.059  540.059    0.000
811.00   842.385  281.663  281.663    0.000      202.720  669.347  669.347    0.000        0.000  971.541  971.541    0.000
812.00   957.577  201.361  201.361    0.000      187.458  675.749  675.749    0.000        0.000  389.163  389.163    0.000
813.00   905.260  170.229  170.229    0.000      149.974  551.251  551.251    0.000        0.000  549.411  549.411    0.000
814.00   948.340  160.986  160.986    0.000      145.822  451.824  451.824    0.000        0.000  288.933  288.933    0.000
815.00   913.228  177.510  177.510    0.000      147.121  521.089  521.089    0.000        0.000  278.779  278.779    0.000
816.00   926.994  193.004  193.004    0.000      217.033  609.338  609.338    0.000        0.000  741.323  741.323    0.000
817.00   889.652  210.819  210.819    0.000      157.495  683.973  683.973    0.000        0.000  788.479  788.479    0.000
818.00   894.620  193.675  193.675    0.000      116.165  581.726  581.726    0.000        0.000  418.720  418.720    0.000
819.00   907.094  226.646  226.646    0.000      184.433  529.761  529.761    0.000        0.000  689.552  689.552    0.000
820.00   878.194  231.461  231.461    0.000      115.993  670.788  670.788    0.000        0.000  669.245  669.245    0.000
821.00   885.659  270.161  270.161    0.000      187.892  602.994  602.994    0.000        0.000  598.573  598.573    0.000
822.00   824.829  249.735  249.735    0.000      113.832  540.703  540.703    0.000        0.000  309.841  309.841    0.000
823.00   814.942  234.265  234.265    0.000      134.282  565.516  565.516    0.000        0.000  409.971  409.971    0.000
824.00   887.359  183.110  183.110    0.000      165.968  605.291  605.291    0.000        0.000  369.459  369.459    0.000
825.00   899.618  178.552  178.552    0.000      108.382  684.220  684.220    0.000        0.000  439.930  439.930    0.000
826.00   947.365  152.497  152.497    0.000      158.795  646.053  646.053    0.000        0.000  540.059  540.059    0.000
827.00   983.598   88.617   88.617    0.000      163.158  658.459  658.459    0.000        0.000  901.370  901.370    0.000
828.00  1008.400   90.563   90.563    0.000      137.479  600.018  600.018    0.000        0.000  469.186  469.186    0.000
829.00   936.566  131.041  131.041    0.000      150.234  543.606  543.606    0.000        0.000  558.361  558.361    0.000
830.00   877.774  132.923  132.923    0.000      121.094  580.741  580.741    0.000        0.000  589.022  589.022    0.000
831.00   880.466  168.504  168.504    0.000      154.035  553.371  553.371    0.000        0.000  739.116  739.116    0.000
832.00   990.354  142.706  142.706    0.000      148.244  585.973  585.973    0.000        0.000  797.931  797.931    0.000
833.00   907.566  126.480  126.480    0.000      129.957  581.078  581.078    0.000        0.000  340.401  340.401    0.000
834.00   894.698  162.283  162.283    0.000      173.838  620.077  620.077    0.000        0.000  450.183  450.183    0.000
835.00   918.601  125.720  125.720    0.000      154.857  644.981  644.981    0.000        0.000  400.118  400.118    0.000
836.00   905.857  129.871  129.871    0.000      201.722  589.598  589.598    0.000        0.000  670.248  670.248    0.000
837.00   987.452  110.916  110.916    0.000      138.342  648.917  648.917    0.000        0.000  470.189  470.189    0.000
838.00   904.550  163.981  163.981    0.000      150.361  613.508  613.508    0.000        0.000  519.251  519.251    0.000
839.00   948.973  189.383  189.383    0.000      165.969  672.170  672.170    0.000        0.000  480.342  480.342    0.000
840.00   831.806  215.201  215.201    0.000      149.198  568.375  568.375    0.000        0.000  469.487  469.487    0.000
841.00   867.826  247.505  247.505    0.000       84.434  648.231  648.231    0.000        0.000  348.850  348.850    0.000
842.00   811.541  285.387  285.387    0.000      161.904  699.316  699.316    0.000        0.000  570.319  570.319    0.000
843.00   730.765  250.782  250.782    0.000      183.047  527.691  527.691    0.000        0.000  379.812  379.812    0.000
844.00   757.949  262.665  262.665    0.000      206.260  527.776  527.776    0.000        0.000  559.865  559.865    0.000
845.00   760.693  332.626  332.626    0.000      117.979  620.773  620.773    0.000        0.000  469.387  469.387    0.000
846.00   827.955  274.261  274.261    0.000      118.799  611.525  611.525    0.000        0.000  519.151  519.151    0.000
847.00   795.552  283.432  283.432    0.000      110.200  725.352  725.352    0.000        0.000  619.883  619.883    0.000
848.00   769.019  276.020  276.020    0.000      136.614  671.102  671.102    0.000        0.000  538.555  538.555    0.000
849.00   890.643  240.478  240.478    0.000      154.556  594.613  594.613    0.000        0.000  468.484  468.484    0.000
850.00   749.886  262.472  262.472    0.000      126.107  653.114  653.114    0.000        0.000  519.953  519.953    0.000
851.00   804.866  224.877  224.877    0.000      127.059  694.177  694.177    0.000        0.000  510.201  510.201    0.000
852.00   839.209  209.519  209.519    0.000      158.018  565.438  565.438    0.000        0.000  498.644  498.644    0.000
853.00   870.336  202.772  202.772    0.000      100.904  722.521  722.521    0.000        0.000  691.859  691.859    0.000
854.00   946.878  214.245  214.245    0.000      129.394  622.624  622.624    0.000        0.000  408.567  408.567    0.000
855.00   831.146  205.150  205.150    0.000      102.677  622.362  622.362    0.000        0.000  498.543  498.543    0.000
856.00   787.595  239.639  239.639    0.000      138.595  592.667  592.667    0.000        0.000  651.446  651.446    0.000
857.00   824.473  199.211  199.211    0.000      134.191  496.446  496.446    0.000        0.000  340.706  340.706    0.000
858.00   878.961  183.719  183.719    0.000      183.649  632.096  632.096    0.000        0.000  680.602  680.602    0.000
859.00   921.330  231.552  231.552    0.000      117.246  575.191  575.191    0.000        0.000  621.086  621.086    0.000
860.00   969.203  190.464  190.464    0.000      208.636  549.563  549.563    0.000        0.000  570.921  570.921    0.000
861.00   889.375  282.164  282.164    0.000      112.099  627.777  627.777    0.000        0.000  470.590  470.590    0.000
862.00   918.388  225.380  225.380    0.000      115.645  711.553  711.553    0.000        0.000  701.611  701.611    0.000
863.00   800.144  251.274  251.274    0.000      207.777  553.210  553.210    0.000        0.000  289.134  289.134    0.000
864.00   866.097  229.466  229.466    0.000      171.241  746.296  746.296    0.000        0.000  751.174  751.174    0.000
865.00   879.531  200.236  200.236    0.000      199.949  619.215  619.215    0.000        0.000  600.378  600.378    0.000
866.00   909.182  191.225  191.225    0.000      181.273  638.451  638.451    0.000        0.000  591.027  591.027    0.000
867.00   932.014  147.789  147.789    0.000      240.417  546.012  546.012    0.000        0.000  749.871  749.871    0.000
868.00   868.573  196.591  196.591    0.000      173.969  593.517  593.517    0.000        0.000  710.862  710.862    0.000
869.00   941.264  168.928  168.928    0.000      144.045  633.522  633.522    0.000        0.000  732.876  732.876    0.000
870.00   956.903  147.347  147.347    0.000      239.595  540.960  540.960    0.000        0.000  630.537  630.537    0.000
871.00   965.794  143.052  143.052    0.000      204.839  549.294  549.294    0.000        0.000  731.469  731.469    0.000
872.00   942.856  196.401  196.401    0.000      117.248  639.311  639.311    0.000        0.000  691.959  691.959    0.000
873.00   923.970  188.563  188.563    0.000       75.266  627.814  627.814    0.000        0.000  400.620  400.620    0.000
874.00   954.551  200.260  200.260    0.000      103.195  709.430  709.430    0.000        0.000  621.086  621.086    0.000
875.00   893.714  229.773  229.773    0.000      143.314  613.555  613.555    0.000        0.000  489.994  489.994    0.000
876.00   957.896  140.910  140.910    0.000      218.626  549.991  549.991    0.000        0.000  651.045  651.045    0.000
877.00   858.250  211.533  211.533    0.000      169.129  554.369  554.369    0.000        0.000  529.705  529.705    0.000
878.00   780.431  246.326  246.326    0.000      113.529  567.203  567.203    0.000        0.000  700.006  700.006    0.000
879.00   727.913  271.622  271.622    0.000       95.933  599.462  599.462    0.000        0.000  728.962  728.962    0.000
880.00   817.658  247.962  247.962    0.000      144.096  553.501  553.501    0.000        0.000  749.570  749.570    0.000
881.00   795.869  250.559  250.559    0.000       69.303  559.252  559.252    0.000        0.000  549.310  549.310    0.000
882.00   830.810  238.110  238.110    0.000      122.910  635.427  635.427    0.000        0.000  698.803  698.803    0.000
883.00   875.333  254.797  254.797    0.000      181.017  565.315  565.315    0.000        0.000  747.665  747.665    0.000
884.00   931.209  191.070  191.070    0.000      218.496  599.367  599.367    0.000        0.000  909.718  909.718    0.000
885.00   830.994  230.951  230.951    0.000      170.509  663.130  663.130    0.000        0.000  961.086  961.086    0.000
886.00   823.441  248.995  248.995    0.000      170.551  563.790  563.790    0.000        0.000  620.885  620.885    0.000
887.00   920.981  198.955  198.955    0.000      138.996  615.929  615.929    0.000        0.000  869.405  869.405    0.000
888.00   890.292  146.878  146.878    0.000      152.263  521.766  521.766    0.000        0.000  490.195  490.195    0.000
889.00   974.959  169.355  169.355    0.000      171.030  531.926  531.926    0.000        0.000  540.761  540.761    0.000
890.00   969.003  167.945  167.945    0.000      111.713  605.296  605.296    0.000        0.000  719.713  719.713    0.000
891.00  1037.010  157.275  157.275    0.000      203.416  634.764  634.764    0.000        0.000  911.723  911.723    0.000
892.00  1017.688  147.662  147.662    0.000      170.765  501.015  501.015    0.000        0.000  550.012  550.012    0.000
893.00  1001.438  212.397  212.397    0.000      194.763  622.589  622.589    0.000        0.000  780.433  780.433    0.000
894.00  1030.406  138.575  138.575    0.000      261.860  461.883  461.883    0.000        0.000  700.811  700.811    0.000
895.00  1011.287  163.644  163.644    0.000      141.414  718.429  718.429    0.000        0.000  889.712  889.712    0.000
896.00  1024.966  180.835  180.835    0.000      191.563  762.816  762.816    0.000        0.000 1002.203  981.895   20.308
897.00   939.420  188.690  188.690    0.000      186.374  653.355  653.355    0.000        0.000  922.178  922.178    0.000
898.00  1016.896  145.766  145.766    0.000      141.672  579.919  579.919    0.000        0.000  639.790  639.790    0.000
899.00  1000.354  175.523  175.523    0.000      270.079  514.942  514.942    0.000        0.000  728.962  728.962    0.000
900.00   965.675  184.547  184.547    0.000      217.681  594.044  594.044    0.000        0.000  808.986  808.986    0.000
901.00   831.695  168.910  168.910    0.000      294.420  533.088  533.088    0.000        0.000  649.641  649.641    0.000
902.00   904.725  134.239  134.239    0.000      215.644  616.820  616.820    0.000        0.000  902.376  902.376    0.000
903.00   898.443  123.898  123.898    0.000      295.886  453.533  453.533    0.000        0.000  770.880  770.880    0.000
904.00   912.983  192.945  192.945    0.000      338.208  510.489  510.489    0.000        0.000  758.620  668.844   89.776
905.00   977.098  128.218  128.218    0.000      176.691  591.589  591.589    0.000        0.000  729.664  669.747   59.917
906.00   968.626  173.272  173.272    0.000      241.842  625.255  625.255    0.000        0.000 1001.299  991.346    9.953
907.00   974.294  184.165  184.165    0.000      195.066  554.832  554.832    0.000        0.000  759.824  759.824    0.000
908.00   899.015  166.971  166.971    0.000      189.576  580.954  580.954    0.000        0.000  790.989  790.989    0.000
909.00   894.023  164.350  164.350    0.000      156.720  574.033  574.033    0.000        0.000  649.241  649.241    0.000
910.00   815.135  173.351  173.351    0.000      224.337  523.110  523.110    0.000        0.000  628.732  628.732    0.000
911.00   846.999  159.990  159.990    0.000      145.913  586.878  586.878    0.000        0.000  639.689  639.689    0.000
912.00   794.780  156.747  156.747    0.000      201.596  482.438  482.438    0.000        0.000  738.616  738.616    0.000
913.00   640.591  261.957  261.957    0.000      155.072  501.937  501.937    0.000        0.000  488.692  488.692    0.000
914.00   875.135  170.122  170.122    0.000      224.507  507.252  507.252    0.000        0.000  638.285  638.285    0.000
915.00   784.501  212.554  212.554    0.000      130.349  608.630  608.630    0.000        0.000  568.313  568.313    0.000
916.00   907.610  107.524  107.524    0.000      240.631  596.914  596.914    0.000        0.000  888.510  888.510    0.000
917.00   861.287  161.118  161.118    0.000      185.986  577.164  577.164    0.000        0.000  777.624  777.624    0.000
918.00   827.675  135.082  135.082    0.000      154.035  663.338  663.338    0.000        0.000  860.957  860.957    0.000
919.00   858.876  137.406  137.406    0.000      197.530  619.908  619.908    0.000        0.000  798.231  798.231    0.000
920.00   893.154  115.747  115.747    0.000      173.794  543.866  543.866    0.000        0.000  678.799  678.799    0.000
921.00   837.682  138.039  138.039    0.000      131.729  710.302  710.302    0.000        0.000  940.680  940.680    0.000
922.00   848.867  220.388  220.388    0.000      157.711  736.059  736.059    0.000        0.000  964.002  964.002    0.000
923.00   863.499  110.569  110.569    0.000      173.751  589.176  589.176    0.000        0.000  708.356  708.356    0.000
924.00   863.563  165.550  165.550    0.000      134.932  621.164  621.164    0.000        0.000  569.820  569.820    0.000
925.00   926.596  180.838  180.838    0.000      180.540  568.886  568.886    0.000        0.000  699.808  699.808    0.000
926.00   832.278  261.183  261.183    0.000      121.353  609.143  609.143    0.000        0.000  819.643  819.643    0.000
927.00   903.933  203.305  203.305    0.000      151.578  539.139  539.139    0.000        0.000  670.553  670.553    0.000
928.00   995.431  142.591  142.591    0.000      120.447  601.017  601.017    0.000        0.000  570.925  570.925    0.000
929.00   995.302  148.166  148.166    0.000       78.814  659.639  659.639    0.000        0.000  709.861  709.861    0.000
930.00   887.947  198.276  198.276    0.000      130.739  572.134  572.134    0.000        0.000  549.411  549.411    0.000
931.00   987.208  142.396  142.396    0.000      124.555  687.739  687.739    0.000        0.000  819.139  819.139    0.000
932.00   898.736  170.683  170.683    0.000      216.378  550.944  550.944    0.000        0.000  749.770  749.770    0.000
933.00   893.658  239.696  239.696    0.000      143.574  660.023  660.023    0.000        0.000  709.859  709.859    0.000
934.00   885.639  172.887  172.887    0.000      217.073  630.316  630.316    0.000        0.000  841.253  841.253    0.000
935.00   898.756  210.853  210.853    0.000       52.442  814.366  814.366    0.000        0.000  790.083  790.083    0.000
936.00   957.163  191.673  191.673    0.000      150.228  660.711  660.711    0.000        0.000  830.195  830.195    0.000
937.00   848.743  180.723  180.723    0.000       84.391  683.629  683.629    0.000        0.000  610.734  610.734    0.000
938.00   867.876  220.085  220.085    0.000      135.277  650.734  650.734    0.000        0.000  679.902  679.902    0.000
939.00   851.933  247.477  247.477    0.000      149.022  597.255  597.255    0.000        0.000  638.986  638.986    0.000
940.00   829.094  266.476  266.476    0.000      139.468  694.866  694.866    0.000        0.000  860.054  860.054    0.000
941.00   911.298  174.737  174.737    0.000      126.843  645.805  645.805    0.000        0.000  610.031  610.031    0.000
942.00   827.352  242.865  242.865    0.000       77.257  651.461  651.461    0.000        0.000  440.632  440.632    0.000
943.00   896.279  140.657  140.657    0.000      143.140  612.684  612.684    0.000        0.000  670.851  670.851    0.000
944.00   829.836  172.853  172.853    0.000      121.094  569.547  569.547    0.000        0.000  438.626  438.626    0.000
945.00   820.136  208.475  208.475    0.000       62.861  757.378  757.378    0.000        0.000  701.010  701.010    0.000
946.00   764.313  259.442  259.442    0.000       93.511  748.301  748.301    0.000        0.000  770.580  770.580    0.000
947.00   785.345  248.212  248.212    0.000      104.923  682.975  682.975    0.000        0.000  470.492  470.492    0.000
948.00   858.547  227.351  227.351    0.000       82.617  767.281  767.281    0.000        0.000  659.293  659.293    0.000
949.00   787.817  250.423  250.423    0.000      152.566  526.222  526.222    0.000        0.000  548.809  548.809    0.000
950.00   805.242  228.018  228.018    0.000       54.819  608.060  608.060    0.000        0.000  299.788  299.788    0.000
951.00   812.328  244.298  244.298    0.000      153.219  705.940  705.940    0.000        0.000  748.768  748.768    0.000
952.00   850.155  213.712  213.712    0.000      141.327  648.353  648.353    0.000        0.000  639.488  639.488    0.000
953.00   839.181  205.838  205.838    0.000       87.548  701.743  701.743    0.000        0.000  609.930  609.930    0.000
954.00   876.453  151.981  151.981    0.000      168.690  637.197  637.197    0.000        0.000  610.132  610.132    0.000
955.00   842.060  190.498  190.498    0.000      171.937  659.404  659.404    0.000        0.000  631.039  631.039    0.000
956.00   890.394  206.471  206.471    0.000      150.365  686.782  686.782    0.000        0.000  779.328  779.328    0.000
957.00   946.105  149.938  149.938    0.000      294.847  603.909  603.909    0.000        0.000  829.294  829.294    0.000
958.00   891.279  187.764  187.764    0.000      179.461  484.423  484.423    0.000        0.000  519.053  519.053    0.000
959.00   974.809  111.800  111.800    0.000      219.578  622.763  622.763    0.000        0.000  688.851  688.851    0.000
960.00   872.833  147.400  147.400    0.000      187.455  655.701  655.701    0.000        0.000  829.996  829.996    0.000
961.00   810.386  145.539  145.539    0.000      256.541  541.524  541.524    0.000        0.000  869.305  869.305    0.000
962.00   909.343  139.176  139.176    0.000      295.972  555.310  555.310    0.000       19.906  800.538  800.538    0.000
963.00   841.455  116.703  116.703    0.000      274.569  577.447  577.447    0.000        0.000  771.385  771.385    0.000
964.00   854.121  157.768  157.768    0.000      212.449  589.850  589.850    0.000        0.000  590.126  590.126    0.000
965.00   825.878  170.061  170.061    0.000      259.786  585.747  585.747    0.000        0.000  889.112  889.112    0.000
966.00   769.486  198.901  198.901    0.000      281.180  473.998  473.998    0.000        0.000  649.340  649.340    0.000
967.00   828.032  160.831  160.831    0.000      183.304  449.582  449.582    0.000        0.000  460.039  460.039    0.000
968.00   893.246  172.849  172.849    0.000      258.359  563.391  563.391    0.000        9.953  941.684  941.684    0.000
969.00   823.715  163.823  163.823    0.000      213.003  517.306  517.306    0.000        0.000  721.016  721.016    0.000
970.00   767.902  257.274  257.274    0.000      171.712  590.943  590.943    0.000        0.000  648.838  648.838    0.000
971.00   857.616  209.235  209.235    0.000      209.678  581.780  581.780    0.000        0.000  788.880  788.880    0.000
972.00   755.028  258.140  258.140    0.000      150.403  636.074  636.074    0.000        0.000  830.498  830.498    0.000
973.00   760.556  232.298  232.298    0.000      181.707  604.696  604.696    0.000        0.000  548.910  548.910    0.000
974.00   805.518  254.721  254.721    0.000      215.560  613.242  613.242    0.000        0.000  720.915  720.915    0.000
975.00   772.585  227.714  227.714    0.000      170.895  578.235  578.235    0.000        0.000  529.506  529.506    0.000
976.00   867.446  223.492  223.492    0.000      231.986  628.854  628.854    0.000        0.000  810.090  810.090    0.000
977.00   814.867  219.553  219.553    0.000      213.091  500.154  500.154    0.000        0.000  590.227  590.227    0.000
978.00   838.642  216.602  216.602    0.000      225.891  493.885  493.885    0.000        0.000  619.282  619.282    0.000
979.00   820.029  221.418  221.418    0.000      180.543  563.278  563.278    0.000        0.000  608.626  608.626    0.000
980.00   860.538  188.722  188.722    0.000      159.744  623.235  623.235    0.000        0.000  929.623  929.623    0.000
981.00   959.309  143.346  143.346    0.000      212.704  517.710  517.710    0.000        0.000  608.726  608.726    0.000
982.00   815.974  199.358  199.358    0.000      153.994  648.133  648.133    0.000        0.000  759.623  759.623    0.000
983.00   836.184  172.803  172.803    0.000      195.282  602.316  602.316    0.000        0.000  769.175  769.175    0.000
984.00   918.700  168.997  168.997    0.000      186.247  566.595  566.595    0.000        0.000  578.969  578.969    0.000
985.00   959.489  125.649  125.649    0.000      201.985  567.382  567.382    0.000        0.000  649.540  649.540    0.000
986.00   939.595  130.302  130.302    0.000      174.701  606.201  606.201    0.000        0.000  708.956  708.956    0.000
987.00   876.105  209.541  209.541    0.000      199.127  617.174  617.174    0.000        0.000  799.535  799.535    0.000
988.00   710.298  281.753  281.753    0.000      161.685  645.720  645.720    0.000        0.000  898.160  898.160    0.000
989.00   760.622  211.699  211.699    0.000      189.968  508.103  508.103    0.000        0.000  609.128  499.647  109.481
990.00   743.399  257.005  257.005    0.000      234.539  651.451  651.451    0.000        0.000  820.645  820.645    0.000
991.00   841.886  221.859  221.859    0.000      200.816  551.645  551.645    0.000        0.000  558.661  558.661    0.000
992.00   791.391  206.970  206.970    0.000      137.136  665.502  665.502    0.000        0.000  720.516  720.516    0.000
993.00   805.666  204.133  204.133    0.000      250.751  620.248  620.248    0.000        0.000 1058.810 1058.810    0.000
994.00   774.514  193.355  193.355    0.000      176.044  547.022  547.022    0.000        0.000  518.751  518.751    0.000
995.00   748.831  228.523  228.523    0.000      137.349  656.997  656.997    0.000        0.000  730.668  730.668    0.000
996.00   759.158  213.365  213.365    0.000      236.266  588.384  588.384    0.000        0.000  779.729  779.729    0.000
997.00   872.479  205.320  205.320    0.000      240.109  618.313  618.313    0.000        0.000  729.064  729.064    0.000
998.00   879.459  194.737  194.737    0.000      187.892  628.509  628.509    0.000        0.000  737.812  737.812    0.000
999.00   824.942  245.496  245.496    0.000      175.915  635.027  635.027    0.000        0.000  610.032  610.032    0.000
1000.00   942.147  160.033  160.033    0.000      224.635  506.087  506.087    0.000        0.000  648.139  618.281   29.859
1001.00   948.657  168.371  168.371    0.000      303.580  530.854  530.854    0.000        0.000  727.961  727.961    0.000
1002.00   891.028  161.366  161.366    0.000      249.107  504.304  504.304    0.000        9.953  629.637  629.637    0.000
1003.00   784.313  189.103  189.103    0.000      262.851  489.395  489.395    0.000        0.000  549.614  549.614    0.000
1004.00   819.274  201.150  201.150    0.000      205.483  503.621  503.621    0.000        0.000  638.285  638.285    0.000
1005.00   727.056  240.126  240.126    0.000      238.773  554.024  554.024    0.000        0.000  618.379  618.379    0.000
1006.00   774.661  248.071  248.071    0.000      207.475  574.816  574.816    0.000        0.000  699.606  699.606    0.000
1007.00   760.414  233.056  233.056    0.000      193.293  497.300  497.300    0.000        0.000  480.243  480.243    0.000
1008.00   829.069  204.372  204.372    0.000      224.074  534.876  534.876    0.000        0.000  668.645  638.687   29.959
1009.00   803.056  245.574  245.574    0.000      188.058  558.086  558.086    0.000        0.000  549.813  549.813    0.000
1010.00   821.389  189.610  189.610    0.000      185.596  439.201  439.201    0.000        0.000  448.579  428.674   19.906
1011.00   879.635  205.282  205.282    0.000      298.692  509.148  509.148    0.000        0.000  828.491  778.627   49.864
1012.00   826.577  193.804  193.804    0.000      281.828  510.490  510.490    0.000        0.000  620.387  540.765   79.623
1013.00   813.776  240.571  240.571    0.000      238.339  562.105  562.105    0.000        0.000  689.352  669.446   19.906
1014.00   856.721  185.380  185.380    0.000      226.145  591.633  591.633    0.000        0.000  639.086  599.275   39.811
1015.00   939.540  197.438  197.438    0.000      157.839  592.758  592.758    0.000        0.000  708.255  668.444   39.811
1016.00   837.599  254.379  254.379    0.000      161.559  597.602  597.602    0.000        0.000  629.334  559.664   69.670
1017.00   888.181  188.828  188.828    0.000      204.054  568.117  568.117    0.000        0.000  739.818  739.818    0.000
1018.00   772.304  238.809  238.809    0.000      140.985  618.080  618.080    0.000        0.000  630.036  580.272   49.764
1019.00   803.501  246.720  246.720    0.000      123.469  648.360  648.360    0.000        0.000  599.074  599.074    0.000
1020.00   755.770  255.312  255.312    0.000      118.326  525.835  525.835    0.000        0.000  319.694  319.694    0.000
1021.00   732.354  249.218  249.218    0.000      158.488  589.688  589.688    0.000        0.000  759.322  759.322    0.000
1022.00   837.694  162.467  162.467    0.000      104.751  635.949  635.949    0.000        0.000  599.175  599.175    0.000
1023.00   824.389  214.783  214.783    0.000      165.620  588.833  588.833    0.000        0.000  608.727  608.727    0.000
1024.00   759.703  220.443  220.443    0.000      150.104  592.527  592.527    0.000        0.000  690.857  690.857    0.000
1025.00   833.958  174.328  174.328    0.000      181.274  556.089  556.089    0.000        0.000  580.274  580.274    0.000
1026.00   728.086  203.241  203.241    0.000      106.092  655.436  655.436    0.000        0.000  690.958  551.218  139.741
1027.00   778.119  213.598  213.598    0.000      212.231  669.226  669.226    0.000        0.000  930.225  930.225    0.000
1028.00   681.981  260.608  260.608    0.000      210.201  650.070  650.070    0.000        0.000  790.384  780.431    9.953
1029.00   826.336  177.292  177.292    0.000      189.096  645.885  645.885    0.000        0.000  809.889  809.889    0.000
1030.00   769.735  244.391  244.391    0.000      175.958  621.291  621.291    0.000        0.000  619.081  619.081    0.000
1031.00   761.528  241.924  241.924    0.000      157.496  681.385  681.385    0.000        0.000  798.733  798.733    0.000
1032.00   836.920  201.127  201.127    0.000      148.504  614.590  614.590    0.000        0.000  739.116  739.116    0.000
1033.00   817.903  174.531  174.531    0.000      170.633  681.080  681.080    0.000        0.000  780.432  780.432    0.000
1034.00   859.003  170.801  170.801    0.000      185.509  627.348  627.348    0.000        0.000  779.128  779.128    0.000
1035.00   846.320  150.046  150.046    0.000       71.678  703.309  703.309    0.000        0.000  709.258  709.258    0.000
1036.00   807.080  147.184  147.184    0.000       54.777  721.926  721.926    0.000        0.000  830.496  830.496    0.000
1037.00  1034.008  148.993  148.993    0.000      232.721  644.984  644.984    0.000        0.000  808.786  808.786    0.000
1038.00   775.716  238.931  238.931    0.000      154.555  654.356  654.356    0.000        0.000  629.535  599.677   29.858
1039.00   855.931  170.524  170.524    0.000      228.228  612.325  612.325    0.000        0.000  851.204  851.204    0.000
1040.00   768.839  219.535  219.535    0.000      206.825  514.685  514.685    0.000        0.000  488.792  488.792    0.000
1041.00   823.565  199.324  199.324    0.000      170.248  495.745  495.745    0.000        0.000  559.062  559.062    0.000
1042.00   824.951  193.368  193.368    0.000      221.265  507.962  507.962    0.000        0.000  741.924  741.924    0.000
1043.00   770.391  222.685  222.685    0.000      229.737  446.853  446.853    0.000        0.000  338.997  338.997    0.000
1044.00   723.676  271.404  271.404    0.000      100.989  630.968  630.968    0.000        0.000  700.007  700.007    0.000
1045.00   834.131  204.620  204.620    0.000      207.512  489.219  489.219    0.000        0.000  548.909  519.051   29.858
1046.00   850.250  189.556  189.556    0.000      201.510  575.554  575.554    0.000        0.000  648.638  648.638    0.000
1047.00   797.888  166.010  166.010    0.000      120.963  684.575  684.575    0.000        0.000  801.441  801.441    0.000
1048.00   892.467  187.099  187.099    0.000      188.754  575.247  575.247    0.000        0.000  679.399  659.493   19.906
1049.00   830.960  182.768  182.768    0.000      250.751  558.043  558.043    0.000        0.000  689.452  669.546   19.906
1050.00   855.233  178.478  178.478    0.000      296.706  555.788  555.788    0.000        0.000  809.688  680.302  129.387
