# Supplementary material for: N-Glycans modulate tilting of HIV-1 envelope glycoprotein
Source: Nat Commun. 2026 Apr 15;17:5206. doi: 10.1038/s41467-026-71874-2 (PMC13254402; doi:10.1038/s41467-026-71874-2)
Supplement: Supplementary file 8 — Source Data [file 41467_2026_71874_MOESM8_ESM.zip › source_data/1_Main_Text_Figures/4_Figure_5/3_Raw_data/MPER_peptide/REAL_MPER.A.5.txt]

#ASA ANALYSIS
#SIM_TIME  ASA1.4 TotOccl1.4 ShldMem1.4 ShldGly1.4   ASA7.2 TotOccl7.2 ShldMem7.2 ShldGly7.2   ASA18.6 TotOccl18.6 ShldMem18.6 ShldGly18.6

  0.00   734.910  268.138  268.138    0.000        0.000  410.586  410.586    0.000        0.000   89.776   89.776    0.000
  1.00   779.880  320.224  320.224    0.000      123.346  702.061  702.061    0.000        0.000  561.276  561.276    0.000
  2.00   777.053  367.529  367.529    0.000      121.055  813.867  813.867    0.000        0.000  533.227  533.227    0.000
  3.00   819.543  391.544  391.544    0.000       49.460  746.847  746.847    0.000        0.000  519.052  519.052    0.000
  4.00   819.018  306.887  306.887    0.000       30.437  610.671  610.671    0.000        0.000  488.390  488.390    0.000
  5.00   788.580  312.947  312.947    0.000       60.874  664.848  664.848    0.000        0.000  570.729  570.729    0.000
  6.00   813.092  311.053  311.053    0.000       66.233  728.308  728.308    0.000        0.000  482.460  482.460    0.000
  7.00   848.171  320.600  320.600    0.000       64.461  746.249  746.249    0.000        0.000  672.869  672.869    0.000
  8.00   753.524  381.846  381.846    0.000       14.914  692.207  692.207    0.000        0.000  603.902  603.902    0.000
  9.00   791.206  379.688  379.688    0.000       62.298  766.014  766.014    0.000        0.000  734.598  734.598    0.000
 10.00   771.615  347.817  347.817    0.000       18.806  796.614  796.614    0.000        0.000  581.785  581.785    0.000
 11.00   748.409  350.578  350.578    0.000       72.026  657.791  657.791    0.000        0.000  470.294  470.294    0.000
 12.00   784.468  340.828  340.828    0.000       53.264  791.641  791.641    0.000        0.000  462.051  391.577   70.474
 13.00   807.752  397.762  397.762    0.000       19.023  827.814  827.814    0.000        0.000  479.946  469.893   10.053
 14.00   825.738  392.119  392.119    0.000      104.626  845.028  845.028    0.000        0.000  599.780  599.780    0.000
 15.00   716.774  397.872  397.872    0.000       17.121  778.141  778.141    0.000        0.000  528.804  508.697   20.107
 16.00   766.156  375.563  375.563    0.000       24.730  756.878  756.878    0.000        0.000  499.248  499.248    0.000
 17.00   790.482  394.998  394.998    0.000       19.023  745.726  745.726    0.000        0.000  569.018  498.745   70.273
 18.00   829.408  346.648  346.648    0.000        9.511  791.424  791.424    0.000        0.000  478.840  338.897  139.943
 19.00   753.346  358.530  358.530    0.000       47.385  679.717  679.717    0.000        0.000  469.893  459.940    9.953
 20.00   791.367  365.487  365.487    0.000       17.121  668.346  668.346    0.000        0.000  557.558  557.558    0.000
 21.00   733.695  383.911  383.911    0.000       36.144  632.064  632.064    0.000        0.000  597.670  597.670    0.000
 22.00   827.795  357.583  357.583    0.000       49.460  743.351  743.351    0.000        0.000  569.218  569.218    0.000
 23.00   776.197  374.397  374.397    0.000       79.896  789.386  789.386    0.000        0.000  568.114  568.114    0.000
 24.00   746.573  426.027  426.027    0.000       20.925  770.625  770.625    0.000        0.000  589.125  589.125    0.000
 25.00   833.610  395.480  395.480    0.000      108.431  901.790  901.790    0.000        0.000  793.308  793.308    0.000
 26.00   765.415  437.131  437.131    0.000       47.557  816.108  816.108    0.000        0.000  732.888  732.888    0.000
 27.00   735.813  426.318  426.318    0.000       74.190  858.698  858.698    0.000        0.000  571.935  571.935    0.000
 28.00   761.764  418.225  418.225    0.000       66.580  814.604  814.604    0.000        0.000  631.953  631.953    0.000
 29.00   725.362  391.312  391.312    0.000       24.730  728.526  728.526    0.000        0.000  570.930  570.930    0.000
 30.00   730.036  463.647  463.647    0.000       73.930  862.456  862.456    0.000        0.000  563.088  563.088    0.000
 31.00   819.476  367.503  367.503    0.000       15.218  698.995  698.995    0.000        0.000  550.923  550.923    0.000
 32.00   855.110  344.329  344.329    0.000       19.023  848.398  848.398    0.000        0.000  592.643  592.643    0.000
 33.00   863.764  373.630  373.630    0.000       11.414  845.072  845.072    0.000        0.000  610.841  610.841    0.000
 34.00   688.814  453.603  453.603    0.000       39.948  873.388  873.388    0.000        0.000  553.034  553.034    0.000
 35.00   719.034  402.626  402.626    0.000       20.925  795.008  795.008    0.000        0.000  501.863  501.863    0.000
 36.00   744.964  387.821  387.821    0.000       28.534  867.370  867.370    0.000        0.000  582.390  582.390    0.000
 37.00   781.754  301.445  301.445    0.000       97.017  804.570  804.570    0.000        0.000  754.805  754.805    0.000
 38.00   774.452  339.447  339.447    0.000       66.580  803.008  803.008    0.000        0.000  645.625  645.625    0.000
 39.00   852.359  344.947  344.947    0.000      149.847  729.084  729.084    0.000        0.000  593.851  593.851    0.000
 40.00   928.004  243.183  243.183    0.000      167.359  649.178  649.178    0.000        0.000  574.849  574.849    0.000
 41.00   931.004  304.356  304.356    0.000      189.056  771.847  771.847    0.000        0.000  958.386  897.462   60.923
 42.00   774.444  441.342  441.342    0.000      136.878  745.155  745.155    0.000        0.000  622.502  551.425   71.077
 43.00   765.168  430.826  430.826    0.000       92.995  704.919  704.919    0.000        0.000  635.472  544.087   91.385
 44.00   769.229  441.787  441.787    0.000       79.896  732.100  732.100    0.000        0.000  582.386  572.232   10.154
 45.00   812.558  391.188  391.188    0.000       41.677  632.290  632.290    0.000        0.000  541.674  541.674    0.000
 46.00   873.405  385.681  385.681    0.000       78.725  764.433  764.433    0.000        0.000  752.691  742.537   10.154
 47.00   681.980  488.016  488.016    0.000      109.551  721.817  721.817    0.000        0.000  695.691  695.691    0.000
 48.00   721.534  502.357  502.357    0.000       58.971  859.127  859.127    0.000        0.000  574.046  574.046    0.000
 49.00   876.351  321.716  321.716    0.000      164.894  786.677  786.677    0.000        0.000  897.060  815.829   81.231
 50.00   721.991  442.660  442.660    0.000       87.333  780.926  780.926    0.000        0.000  736.810  706.348   30.462
 51.00   848.822  331.350  331.350    0.000       39.948  720.096  720.096    0.000        0.000  473.110  422.341   50.769
 52.00   843.832  373.815  373.815    0.000      100.822  656.277  656.277    0.000        0.000  491.307  470.999   20.308
 53.00   745.430  450.272  450.272    0.000       11.414  666.741  666.741    0.000        0.000  492.111  481.958   10.154
 54.00   828.801  373.315  373.315    0.000      131.259  770.966  770.966    0.000        0.000  463.258  453.104   10.154
 55.00   774.595  304.193  304.193    0.000       83.701  773.350  773.350    0.000        0.000  755.205  684.229   70.976
 56.00   846.500  320.627  320.627    0.000       70.299 1039.836 1039.836    0.000        0.000  849.004  757.619   91.385
 57.00   859.505  230.780  230.780    0.000       64.548  754.673  752.771    1.902        0.000  590.634  530.515   60.119
 58.00   763.478  364.944  364.944    0.000       39.948  847.925  847.925    0.000        0.000  774.911  734.296   40.616
 59.00   911.337  298.718  298.718    0.000       56.939  847.963  847.963    0.000        0.000  642.811  612.550   30.261
 60.00   828.369  342.243  342.243    0.000       66.233  703.571  703.571    0.000        0.000  561.881  531.419   30.462
 61.00   934.725  297.735  297.735    0.000       52.873  779.056  779.056    0.000        0.000  522.271  522.271    0.000
 62.00   825.501  417.530  417.530    0.000       62.776  942.782  942.782    0.000        0.000  796.125  796.125    0.000
 63.00   814.670  420.174  420.174    0.000      150.021  805.904  805.904    0.000        0.000  614.762  614.762    0.000
 64.00   880.669  398.205  398.205    0.000       22.828  663.532  663.532    0.000        0.000  391.877  391.877    0.000
 65.00   796.327  401.465  401.465    0.000       85.560  842.356  842.356    0.000        0.000  583.798  583.798    0.000
 66.00   946.061  348.788  348.788    0.000       72.200  895.305  895.305    0.000        0.000  765.460  724.845   40.616
 67.00   848.745  394.581  394.581    0.000      104.626  864.394  864.394    0.000        0.000  656.483  656.483    0.000
 68.00   784.912  423.745  423.745    0.000       84.912  896.386  896.386    0.000        0.000  635.371  635.371    0.000
 69.00   699.825  456.019  456.019    0.000       58.885  941.130  941.130    0.000        0.000  524.885  524.885    0.000
 70.00   887.374  316.116  316.116    0.000       85.560  780.822  780.822    0.000        0.000  664.020  664.020    0.000
 71.00   832.526  336.003  336.003    0.000       95.115  716.853  716.853    0.000        0.000  562.686  562.686    0.000
 72.00   746.451  400.092  400.092    0.000       93.213  755.884  755.884    0.000        0.000  615.064  615.064    0.000
 73.00   856.587  310.423  310.423    0.000       68.483  732.497  732.497    0.000        0.000  552.632  552.632    0.000
 74.00   835.405  321.321  321.321    0.000      117.639  764.613  764.613    0.000        0.000  595.258  595.258    0.000
 75.00   875.976  321.851  321.851    0.000      172.848  658.096  658.096    0.000        0.000  650.752  610.137   40.616
 76.00   893.927  301.503  301.503    0.000      127.454  790.029  790.029    0.000        0.000  706.649  706.649    0.000
 77.00   843.855  357.836  357.836    0.000      114.051  699.734  699.734    0.000        0.000  626.122  585.507   40.616
 78.00   799.035  307.571  307.571    0.000       79.896  567.388  567.388    0.000        0.000  392.784  392.784    0.000
 79.00   772.167  325.815  325.815    0.000       64.678  549.669  549.669    0.000        0.000  311.654  311.654    0.000
 80.00   773.558  372.468  372.468    0.000      100.822  688.832  688.832    0.000        0.000  539.563  539.563    0.000
 81.00   838.868  309.807  309.807    0.000       34.111  493.247  493.247    0.000        0.000  269.027  269.027    0.000
 82.00   891.239  328.625  328.625    0.000       70.255  536.349  536.349    0.000        0.000  449.383  449.383    0.000
 83.00   826.515  341.601  341.601    0.000      125.117  478.421  478.421    0.000        0.000  320.701  320.701    0.000
 84.00   863.427  370.081  370.081    0.000       89.104  522.861  522.861    0.000        0.000  330.353  330.353    0.000
 85.00   778.122  395.882  395.882    0.000       88.844  583.649  583.649    0.000        0.000  398.716  398.716    0.000
 86.00   787.025  424.155  424.155    0.000      121.356  611.787  611.787    0.000        0.000  468.788  468.788    0.000
 87.00   790.054  429.414  429.414    0.000      140.466  631.022  631.022    0.000        0.000  411.181  411.181    0.000
 88.00   775.684  434.789  434.789    0.000      110.116  587.837  587.837    0.000        0.000  389.567  389.567    0.000
 89.00   858.591  426.909  426.909    0.000       60.874  625.101  625.101    0.000        0.000  391.678  391.678    0.000
 90.00   801.360  410.406  410.406    0.000       91.180  645.116  645.116    0.000        0.000  468.185  458.232    9.953
 91.00   780.201  420.477  420.477    0.000       94.724  592.034  592.034    0.000        0.000  439.834  439.834    0.000
 92.00   826.306  421.168  421.168    0.000      112.105  585.080  585.080    0.000        0.000  518.351  518.351    0.000
 93.00   784.102  421.223  421.223    0.000      126.584  560.301  560.301    0.000        0.000  448.681  448.681    0.000
 94.00   798.602  425.627  425.627    0.000      110.159  675.646  675.646    0.000        0.000  558.564  558.564    0.000
 95.00   785.427  387.465  387.465    0.000      104.452  529.551  529.551    0.000        0.000  339.400  339.400    0.000
 96.00   831.399  414.370  414.370    0.000       60.874  527.062  527.062    0.000        0.000  372.074  372.074    0.000
 97.00   884.196  361.082  361.082    0.000      114.051  626.876  626.876    0.000        0.000  549.114  549.114    0.000
 98.00   983.514  230.831  230.831    0.000      125.204  619.221  619.221    0.000        0.000  529.711  529.711    0.000
 99.00   842.018  242.176  242.176    0.000      104.366  539.676  539.676    0.000        0.000  468.587  468.587    0.000
100.00   876.569  350.090  350.090    0.000       74.146  678.628  678.628    0.000        0.000  301.399  301.399    0.000
101.00   867.920  315.681  315.681    0.000       94.811  603.707  603.707    0.000        0.000  488.593  488.593    0.000
102.00   836.380  447.041  447.041    0.000       89.408  774.161  774.161    0.000        0.000  558.363  558.363    0.000
103.00   941.148  295.414  295.414    0.000       72.287  683.083  683.083    0.000        0.000  518.351  518.351    0.000
104.00   877.234  331.913  331.913    0.000      100.735  772.912  772.912    0.000        0.000  479.143  479.143    0.000
105.00   843.454  365.266  365.266    0.000       13.316  695.780  695.780    0.000        0.000  398.113  398.113    0.000
106.00   869.901  320.481  320.481    0.000       30.437  545.895  545.895    0.000        0.000  278.980  278.980    0.000
107.00   943.585  313.376  313.376    0.000      165.283  617.667  617.667    0.000        0.000  490.302  429.982   60.320
108.00  1008.490  254.937  254.937    0.000      172.805  589.876  589.876    0.000        0.000  678.902  437.924  240.979
109.00   993.244  242.105  242.105    0.000      147.944  564.835  564.835    0.000        0.000  470.999  450.692   20.308
110.00   915.617  219.280  219.280    0.000      114.094  565.836  565.836    0.000        0.000  388.461  378.508    9.953
111.00   970.640  315.037  315.037    0.000      142.932  612.818  612.818    0.000        0.000  547.405  547.405    0.000
112.00   937.451  389.178  389.178    0.000       98.919  661.501  661.501    0.000        0.000  379.212  379.212    0.000
113.00   836.127  336.746  336.746    0.000       91.137  640.494  640.494    0.000        0.000  507.594  497.641    9.953
114.00   836.460  348.500  348.500    0.000      155.554  557.179  557.179    0.000        0.000  440.538  400.324   40.213
115.00   915.709  353.841  353.841    0.000      182.144  607.151  607.151    0.000        0.000  410.277  410.277    0.000
116.00   930.427  292.123  292.123    0.000      145.392  610.320  610.320    0.000        0.000  627.328  627.328    0.000
117.00  1002.534  299.851  299.851    0.000       98.615  735.218  735.218    0.000        0.000  677.294  677.294    0.000
118.00  1091.453  261.544  261.544    0.000      193.816  760.470  760.470    0.000        0.000  717.206  647.134   70.072
119.00  1035.719  324.217  324.217    0.000      148.379  783.260  783.260    0.000        0.000  729.371  709.063   20.308
120.00  1012.186  280.906  280.906    0.000      155.815  619.139  619.139    0.000        0.000  678.298  678.298    0.000
121.00  1079.076  301.008  301.008    0.000      231.561  671.538  671.538    0.000        0.000  669.754  669.754    0.000
122.00  1012.447  335.348  335.348    0.000       74.190  721.650  721.650    0.000        0.000  718.312  718.312    0.000
123.00  1033.023  345.240  345.240    0.000      127.539  670.626  670.626    0.000        0.000  679.601  510.202  169.399
124.00   921.772  358.237  358.237    0.000       87.506  702.451  702.451    0.000        0.000  789.087  748.472   40.616
125.00   916.273  262.024  262.024    0.000       87.462  594.364  594.364    0.000        0.000  668.548  648.240   20.308
126.00   991.014  329.501  329.501    0.000      256.631  735.958  735.958    0.000        0.000 1229.122 1066.861  162.261
127.00   989.649  298.099  298.099    0.000      135.191  674.777  674.777    0.000        0.000  738.418  618.582  119.836
128.00   997.965  345.780  345.780    0.000      147.859  685.497  685.497    0.000        0.000  728.767  668.246   60.521
129.00   854.444  376.761  376.761    0.000      140.683  617.063  617.063    0.000        0.000  598.877  588.723   10.154
130.00   866.611  372.723  372.723    0.000       94.725  714.987  714.987    0.000        0.000  547.606  547.606    0.000
131.00   955.769  352.729  352.729    0.000      121.519  705.430  705.430    0.000        0.000  798.534  768.375   30.159
132.00   892.713  347.997  347.997    0.000      124.328  630.725  630.725    0.000        0.000  708.056  418.823  289.233
133.00   886.690  395.721  395.721    0.000       46.385  562.421  562.421    0.000        0.000  398.615  398.615    0.000
134.00   833.891  378.101  378.101    0.000       57.538  673.698  673.698    0.000        0.000  508.699  508.699    0.000
135.00   951.382  366.671  366.671    0.000       68.952  698.517  698.517    0.000        0.000  587.818  537.653   50.165
136.00   934.327  356.854  356.854    0.000       72.626  707.771  707.771    0.000        0.000  577.364  577.364    0.000
137.00   995.857  367.448  367.448    0.000       79.464  679.878  679.878    0.000        0.000  620.389  610.236   10.154
138.00   891.393  500.695  500.695    0.000       62.776  810.523  810.523    0.000        0.000  639.186  578.868   60.319
139.00   960.935  443.566  443.566    0.000       64.548  753.546  753.546    0.000        0.000  639.287  579.570   59.717
140.00   892.997  424.986  424.986    0.000       70.342  633.190  633.190    0.000        0.000  548.709  538.655   10.053
141.00  1038.792  325.300  325.300    0.000      109.987  562.411  562.411    0.000        0.000  489.996  489.996    0.000
142.00   925.367  416.866  416.866    0.000      135.063  663.536  663.536    0.000        0.000  699.207  699.207    0.000
143.00   936.162  402.169  402.169    0.000      113.054  687.487  687.487    0.000        0.000  817.033  817.033    0.000
144.00   936.696  391.872  391.872    0.000      109.246  721.774  721.774    0.000        0.000  887.606  887.606    0.000
145.00   914.896  400.294  400.294    0.000       39.644  712.358  712.358    0.000        0.000  620.091  620.091    0.000
146.00   955.330  340.302  340.302    0.000       75.268  712.913  712.913    0.000        0.000  468.084  468.084    0.000
147.00   880.925  417.566  417.566    0.000       49.460  767.819  767.819    0.000        0.000  558.563  558.563    0.000
148.00   887.852  401.847  401.847    0.000       45.136  718.790  718.790    0.000        0.000  597.671  488.190  109.481
149.00   779.179  494.104  494.104    0.000       45.914  726.573  726.573    0.000        0.000  641.201  541.372   99.829
150.00   875.596  433.484  433.484    0.000       60.398  790.304  790.304    0.000        0.000  771.493  690.262   81.231
151.00   896.162  427.107  427.107    0.000       83.701  751.744  751.744    0.000        0.000  512.218  370.265  141.953
152.00   765.944  530.375  530.375    0.000       53.264  825.630  825.630    0.000        0.000  611.344  570.729   40.615
153.00   778.316  503.992  503.992    0.000       75.314  862.330  862.330    0.000        0.000  592.142  592.142    0.000
154.00   798.013  489.297  489.297    0.000       24.384  788.746  788.746    0.000        0.000  452.701  452.701    0.000
155.00   867.874  486.237  486.237    0.000       94.769  717.340  717.340    0.000        0.000  401.732  401.732    0.000
156.00   783.710  520.888  520.888    0.000      112.149  720.145  720.145    0.000        0.000  555.447  555.447    0.000
157.00   766.886  543.835  543.835    0.000       47.471  741.237  741.237    0.000        0.000  436.215  436.215    0.000
158.00   840.818  511.284  511.284    0.000      105.664  776.118  776.118    0.000        0.000  494.422  494.422    0.000
159.00   733.695  558.919  558.919    0.000       71.941  924.119  924.119    0.000        0.000  542.678  542.678    0.000
160.00   787.371  534.541  534.541    0.000       83.096  807.902  807.902    0.000        0.000  677.696  677.696    0.000
161.00   782.274  564.547  564.547    0.000      126.244  962.099  962.099    0.000        0.000  576.357  576.357    0.000
162.00   843.174  487.724  487.724    0.000      107.393  843.429  843.429    0.000        0.000  514.427  514.427    0.000
163.00   733.262  564.216  564.216    0.000       47.125  759.094  759.094    0.000        0.000  451.395  451.395    0.000
164.00   769.435  585.616  585.616    0.000      198.963  976.542  976.542    0.000        0.000  434.806  434.806    0.000
165.00   834.828  516.292  516.292    0.000       87.506  877.502  877.502    0.000        0.000  281.694  281.694    0.000
166.00   759.512  508.157  508.157    0.000      162.128  927.907  927.907    0.000        0.000  689.960  689.960    0.000
167.00   751.343  400.801  400.801    0.000       72.201  643.964  643.964    0.000        0.000  289.436  289.436    0.000
168.00   890.950  385.658  385.658    0.000      164.376  785.852  785.852    0.000        0.000  381.724  351.262   30.462
169.00   857.120  348.860  348.860    0.000      203.069  763.234  763.234    0.000        0.000  551.022  551.022    0.000
170.00   841.631  409.674  409.674    0.000      144.444  757.061  757.061    0.000        0.000  332.062  321.908   10.154
171.00   770.280  449.305  449.305    0.000      123.217  797.448  797.448    0.000        0.000  527.600  527.600    0.000
172.00   691.428  469.130  469.130    0.000      124.945  773.712  773.712    0.000        0.000  637.482  343.020  294.462
173.00   833.434  398.230  398.230    0.000      109.728  763.774  763.774    0.000        0.000  425.257  425.257    0.000
174.00   855.416  408.106  408.106    0.000       86.987  908.583  908.583    0.000        0.000  585.402  585.402    0.000
175.00   760.408  449.434  449.434    0.000      132.037  815.169  815.169    0.000        0.000  575.654  372.677  202.977
176.00   731.318  489.528  489.528    0.000       81.539  865.178  865.178    0.000        0.000  474.115  443.654   30.462
177.00   782.043  465.576  465.576    0.000       86.295  887.354  887.354    0.000        0.000  410.578  400.424   10.154
178.00   750.158  439.774  439.774    0.000       30.264  863.842  863.842    0.000        0.000  362.021  362.021    0.000
179.00   754.334  451.470  451.470    0.000       30.264  952.730  952.730    0.000        0.000  412.789  412.789    0.000
180.00   791.595  415.869  415.869    0.000       37.181  862.821  862.821    0.000        0.000  603.603  603.603    0.000
181.00   785.060  402.722  402.722    0.000       24.643  806.433  806.433    0.000        0.000  409.674  409.674    0.000
182.00   751.878  460.241  460.241    0.000       83.009  792.719  792.719    0.000        0.000  370.265  279.684   90.581
183.00   729.336  481.258  481.258    0.000       70.124  851.995  851.995    0.000        0.000  463.459  463.459    0.000
184.00   760.646  422.411  422.411    0.000      101.815  723.854  723.854    0.000        0.000  484.570  484.570    0.000
185.00   776.191  385.666  385.666    0.000      148.376  650.749  650.749    0.000        0.000  519.557  418.822  100.734
186.00   800.258  394.891  394.891    0.000      157.242  590.612  590.612    0.000        0.000  319.898  319.898    0.000
187.00   778.011  371.457  371.457    0.000      129.826  641.227  641.227    0.000        0.000  423.144  392.682   30.462
188.00   844.397  374.875  374.875    0.000      167.098  785.202  785.202    0.000        0.000  523.277  421.738  101.539
189.00   798.668  303.758  303.758    0.000      125.552  720.366  720.366    0.000        0.000  411.886  320.501   91.385
190.00   786.526  419.083  419.083    0.000      193.948  761.026  761.026    0.000        0.000  394.189  302.804   91.385
191.00   830.900  408.190  408.190    0.000      180.328  653.047  641.633   11.414        0.000  694.987  573.140  121.847
192.00   809.102  412.699  412.699    0.000      176.522  654.857  635.834   19.023        0.000  773.101  651.255  121.847
193.00   754.711  470.854  470.854    0.000      224.471  754.762  754.762    0.000        0.000  596.062  545.292   50.769
194.00   881.640  349.595  349.595    0.000      218.764  702.896  693.384    9.511        0.000  544.590  443.051  101.539
195.00   956.260  234.158  234.158    0.000      319.238  589.138  589.138    0.000        0.000  243.089  232.936   10.154
196.00   812.610  445.273  445.273    0.000      206.872  607.739  592.521   15.218        0.000  394.292  384.138   10.154
197.00   714.466  534.354  534.354    0.000      183.572  787.635  774.319   13.316        0.000  799.643  657.489  142.154
198.00   848.982  329.177  329.177    0.000      132.857  674.053  641.714   32.339        0.000  594.152  462.252  131.900
199.00   793.385  435.704  435.704    0.000      220.493  665.889  650.671   15.218        0.000  722.836  682.220   40.616
200.00   747.278  412.048  412.048    0.000      252.742  720.061  720.061    0.000        0.000  750.181  719.719   30.462
201.00   839.114  382.721  382.721    0.000      180.588  648.375  648.375    0.000       20.308  853.429  833.121   20.308
202.00   821.426  385.458  385.458    0.000      187.678  602.160  602.160    0.000        0.000  733.392  702.930   30.462
203.00   790.032  385.974  385.974    0.000      206.918  663.462  644.439   19.023        0.000  914.250  772.096  142.154
204.00   774.919  375.970  375.970    0.000      172.979  577.990  568.478    9.511        0.000  628.736  628.736    0.000
205.00   773.700  415.563  415.563    0.000      148.075  541.329  541.329    0.000        0.000  681.717  671.563   10.154
206.00   856.218  390.973  390.973    0.000      293.552  659.528  659.528    0.000        0.000  757.017  706.247   50.769
207.00   790.920  358.279  358.279    0.000      203.368  547.683  547.683    0.000        0.000  759.530  739.223   20.308
208.00   779.826  367.405  367.405    0.000      255.077  638.562  638.562    0.000        0.000  880.070  758.425  121.645
209.00   822.631  387.454  387.454    0.000      337.433  685.253  685.253    0.000       20.308 1014.884 1014.884    0.000
210.00   855.988  399.517  399.517    0.000      228.188  704.745  704.745    0.000        0.000  882.680  882.680    0.000
211.00   744.975  478.011  478.011    0.000      205.100  826.232  826.232    0.000        0.000 1086.362 1076.208   10.154
212.00   787.377  435.142  435.142    0.000      190.486  655.554  655.554    0.000        0.000  991.360  889.821  101.539
213.00   777.967  401.765  401.765    0.000      250.322  694.250  694.250    0.000        0.000 1088.778 1058.316   30.462
214.00   779.376  403.482  403.482    0.000      242.538  635.967  635.967    0.000        0.000  978.090  937.474   40.615
215.00   843.229  357.685  357.685    0.000      253.480  758.272  758.272    0.000        0.000 1068.469 1007.546   60.923
216.00   836.067  307.990  307.990    0.000      207.518  700.987  700.987    0.000        0.000  914.551  914.551    0.000
217.00   873.828  322.944  322.944    0.000      227.148  789.185  789.185    0.000        0.000 1047.256 1047.256    0.000
218.00   742.200  406.719  406.719    0.000      255.381  656.200  656.200    0.000        0.000  886.303  876.149   10.154
219.00   757.665  356.796  356.796    0.000      248.162  600.905  600.905    0.000        0.000  897.161  887.007   10.154
220.00   873.588  339.203  339.203    0.000      267.965  794.074  794.074    0.000        0.000 1138.843  803.765  335.078
221.00   890.032  298.551  298.551    0.000      225.984  641.245  641.245    0.000        0.000  924.104  620.694  303.410
222.00   822.055  375.607  375.607    0.000      240.593  676.647  676.647    0.000        0.000  936.871  551.929  384.942
223.00   806.883  349.335  349.335    0.000      218.721  721.613  721.613    0.000        0.000 1186.999 1146.383   40.615
224.00   840.721  354.501  354.501    0.000      295.497  608.470  608.470    0.000        0.000 1087.770 1067.463   20.308
225.00   882.741  384.234  384.234    0.000      214.916  692.468  692.468    0.000        0.000  725.649  613.956  111.693
226.00   817.822  364.185  364.185    0.000      150.151  502.280  502.280    0.000        0.000  682.118  469.289  212.829
227.00   786.917  346.502  346.502    0.000      281.090  558.537  558.537    0.000       20.308  869.510  828.895   40.616
228.00   908.505  390.688  390.688    0.000      230.908  596.881  596.881    0.000        0.000  811.604  710.065  101.539
229.00   902.864  335.351  335.351    0.000      300.728  516.724  516.724    0.000      111.693  840.759  840.759    0.000
230.00   775.887  372.908  372.908    0.000      156.669  421.612  421.612    0.000        0.000  519.155  519.155    0.000
231.00   800.691  293.651  293.651    0.000      144.698  392.952  392.952    0.000        0.000  439.229  439.229    0.000
232.00   754.560  390.784  390.784    0.000       64.330  505.040  505.040    0.000        0.000  549.513  519.253   30.260
233.00   814.147  355.973  355.973    0.000       95.115  614.157  614.157    0.000        0.000  569.018  569.018    0.000
234.00   823.743  306.484  306.484    0.000      141.111  494.839  494.839    0.000        0.000  449.682  449.682    0.000
235.00   751.652  406.448  406.448    0.000      208.819  477.984  477.984    0.000       20.308  543.685  492.916   50.769
236.00   843.298  305.801  305.801    0.000      190.012  573.527  573.527    0.000       20.308  590.231  590.231    0.000
237.00   866.709  286.420  286.420    0.000      206.133  503.409  503.409    0.000        0.000  488.190  488.190    0.000
238.00   762.333  322.323  322.323    0.000      141.933  581.046  581.046    0.000       20.308  441.439  421.132   20.308
239.00   910.778  238.435  238.435    0.000      205.448  553.820  553.820    0.000       10.154  634.065  634.065    0.000
240.00   848.173  348.644  348.644    0.000      259.749  569.513  569.513    0.000        0.000  483.566  442.951   40.616
241.00   838.043  356.876  356.876    0.000      212.797  529.482  529.482    0.000        0.000  534.637  524.483   10.154
242.00   837.812  381.644  381.644    0.000      234.670  630.380  630.380    0.000        0.000  624.108  613.954   10.154
243.00   911.903  305.889  305.889    0.000      168.522  591.384  591.384    0.000        0.000  459.538  318.791  140.747
244.00   823.326  295.692  295.692    0.000      128.749  486.980  486.980    0.000        0.000  408.468  408.468    0.000
245.00   952.133  280.548  280.548    0.000      128.662  410.676  410.676    0.000       10.154  349.353  349.353    0.000
246.00   872.913  324.241  324.241    0.000      183.436  474.489  474.489    0.000       10.154  524.784  484.168   40.616
247.00   805.425  270.527  270.527    0.000      220.362  448.508  448.508    0.000        0.000  434.003  271.541  162.462
248.00   806.000  270.104  270.104    0.000      131.172  423.859  423.859    0.000        0.000  471.702  471.702    0.000
249.00   874.754  269.176  269.176    0.000      165.369  448.156  448.156    0.000        0.000  473.412  473.412    0.000
250.00   812.519  270.882  270.882    0.000      176.305  439.774  439.774    0.000        0.000  565.802  565.802    0.000
251.00   853.551  305.938  305.938    0.000      187.719  538.389  538.389    0.000        0.000  495.127  484.973   10.154
252.00   829.228  339.307  339.307    0.000      152.184  553.994  553.994    0.000        0.000  482.360  472.206   10.154
253.00   807.810  405.166  405.166    0.000      212.231  604.223  604.223    0.000        0.000  543.784  371.572  172.213
254.00   810.603  319.251  319.251    0.000      199.698  519.712  519.712    0.000        0.000  514.028  503.874   10.154
255.00   814.938  362.314  362.314    0.000       83.266  622.201  572.742   49.460        0.000  249.926   69.670  180.256
256.00   848.510  290.737  290.737    0.000      105.398  457.145  457.145    0.000        0.000  259.375  219.163   40.212
257.00   908.449  292.739  292.739    0.000       63.811  582.513  582.513    0.000        0.000  339.198  339.198    0.000
258.00   847.506  344.160  344.160    0.000      145.740  576.901  576.901    0.000        0.000  329.247  329.247    0.000
259.00   802.786  391.999  391.999    0.000      125.032  483.255  483.255    0.000        0.000  278.679  278.679    0.000
260.00   849.906  333.446  333.446    0.000       90.747  590.992  590.992    0.000        0.000  418.521  418.521    0.000
261.00   845.181  312.006  312.006    0.000      108.431  711.217  711.217    0.000        0.000  541.373  350.862  190.511
262.00   864.584  309.678  309.678    0.000       90.832  679.361  675.556    3.805        0.000  440.838  179.151  261.687
263.00   816.122  361.384  361.384    0.000       89.056  806.013  806.013    0.000        0.000  418.720  418.720    0.000
264.00   798.872  358.421  358.421    0.000       75.744  833.779  833.779    0.000        0.000  460.443  460.443    0.000
265.00   771.764  423.110  423.110    0.000       83.701  781.214  781.214    0.000        0.000  469.893  379.514   90.380
266.00   808.097  408.211  408.211    0.000      193.773  783.168  783.168    0.000        0.000  441.945  441.945    0.000
267.00   747.166  399.300  399.300    0.000      132.769  607.468  607.468    0.000        0.000  472.507  381.323   91.184
268.00   790.478  392.643  392.643    0.000      125.204  759.207  759.207    0.000        0.000  381.223  360.915   20.308
269.00   810.575  373.723  373.723    0.000      209.253  754.664  754.664    0.000        0.000  582.792  350.660  232.132
270.00   868.184  337.487  337.487    0.000      252.573  779.786  779.786    0.000       10.154  536.145  536.145    0.000
271.00   907.547  328.244  328.244    0.000      332.252  784.455  784.455    0.000       30.462  795.924  795.924    0.000
272.00   827.215  333.213  333.213    0.000      216.084  701.854  701.854    0.000        0.000  603.804  532.928   70.876
273.00   781.061  354.938  354.938    0.000      176.827  545.137  545.137    0.000        0.000  512.620  452.099   60.521
274.00   870.240  354.453  354.453    0.000      181.408  688.566  688.566    0.000        0.000  561.580  480.349   81.231
275.00   842.814  429.942  429.942    0.000      279.638  762.286  762.286    0.000        0.000  926.114  804.268  121.847
276.00   822.100  429.032  429.032    0.000      364.373  751.043  751.043    0.000       50.769  767.270  767.270    0.000
277.00   839.710  383.129  383.129    0.000      360.916  615.040  615.040    0.000       20.308  816.131  775.515   40.616
278.00   819.900  418.945  418.945    0.000      283.053  671.284  671.284    0.000        0.000  667.139  656.985   10.154
279.00   769.172  392.373  392.373    0.000      286.684  627.699  627.699    0.000       40.616  809.896  809.896    0.000
280.00   834.301  345.388  345.388    0.000      234.890  710.418  710.418    0.000        0.000  745.958  745.958    0.000
281.00   865.241  358.156  358.156    0.000      212.754  618.713  618.713    0.000        0.000  552.633  552.633    0.000
282.00   811.889  388.070  388.070    0.000      125.247  628.476  628.476    0.000        0.000  541.272  541.272    0.000
283.00   751.697  428.544  428.544    0.000      210.113  592.548  592.548    0.000        0.000  453.507  261.789  191.717
284.00   827.706  406.534  406.534    0.000      245.396  750.866  750.866    0.000        0.000  573.241  451.394  121.847
285.00   848.573  353.710  353.710    0.000      153.565  606.166  606.166    0.000        0.000  359.307  209.612  149.694
286.00   845.223  305.585  305.585    0.000      223.776  488.832  488.832    0.000        0.000  312.055  291.747   20.308
287.00   797.348  338.946  338.946    0.000      288.843  461.825  461.825    0.000        0.000  460.644  348.952  111.693
288.00   924.263  268.539  268.539    0.000      332.291  481.098  481.098    0.000       50.769  481.656  441.040   40.616
289.00   837.258  309.204  309.204    0.000      169.261  559.182  559.182    0.000        0.000  501.461  300.997  200.464
290.00   877.096  376.876  376.876    0.000      218.721  675.165  675.165    0.000       20.308  592.041  320.701  271.340
291.00   846.215  322.489  322.489    0.000      213.789  530.470  530.470    0.000        0.000  412.086  351.163   60.923
292.00   826.967  371.022  371.022    0.000      229.092  720.131  720.131    0.000        0.000  499.852  479.544   20.308
293.00   790.554  373.137  373.137    0.000      238.214  712.787  712.787    0.000       10.154  662.413  562.081  100.332
294.00   824.543  331.748  331.748    0.000      182.187  563.030  563.030    0.000        0.000  512.519  512.519    0.000
295.00   764.893  360.385  360.385    0.000      127.454  611.022  611.022    0.000        0.000  381.223  381.223    0.000
296.00   886.521  340.886  340.886    0.000      123.649  726.974  726.974    0.000        0.000  429.780  339.200   90.581
297.00   757.479  449.773  449.773    0.000       87.502  693.505  693.505    0.000        0.000  439.432  369.561   69.871
298.00   868.681  357.416  357.416    0.000      150.022  826.759  826.759    0.000        0.000  564.194  533.732   30.462
299.00   876.553  405.501  405.501    0.000      176.741  845.311  845.311    0.000        0.000  443.554  402.938   40.616
300.00   863.114  366.301  366.301    0.000      108.431  701.682  701.682    0.000        0.000  479.545  479.545    0.000
301.00   962.425  335.979  335.979    0.000      187.545  731.518  731.518    0.000        0.000  593.650  351.163  242.487
302.00   831.072  409.837  409.837    0.000      146.390  807.345  807.345    0.000       20.308  621.297  621.297    0.000
303.00   841.984  396.529  396.529    0.000      277.173  721.916  721.916    0.000       60.923  633.663  582.893   50.769
304.00   867.488  410.779  410.779    0.000      232.988  666.021  666.021    0.000        0.000  593.047  481.354  111.693
305.00   802.502  391.682  391.682    0.000      201.340  669.346  669.346    0.000       10.154  896.658  896.658    0.000
306.00   862.104  399.581  399.581    0.000      144.402  746.735  731.517   15.218        0.000  723.037  491.709  231.328
307.00   811.645  437.220  437.220    0.000      132.987  734.886  734.886    0.000        0.000  964.920  793.511  171.410
308.00   854.007  430.421  430.421    0.000      165.327  826.890  826.890    0.000        0.000  784.563  723.640   60.923
309.00   821.398  453.763  453.763    0.000       90.878  775.701  775.701    0.000        0.000  791.902  771.595   20.308
310.00   756.908  444.652  444.652    0.000      120.364  721.303  721.303    0.000        0.000  744.350  744.350    0.000
311.00   816.087  381.566  381.566    0.000       96.239  720.143  720.143    0.000        0.000  408.870  329.247   79.623
312.00   707.891  546.270  546.270    0.000      102.724  742.708  742.708    0.000        0.000  480.349  370.064  110.285
313.00   776.750  423.869  423.869    0.000      140.120  633.414  633.414    0.000        0.000  755.107  673.876   81.231
314.00   849.931  483.202  483.202    0.000      142.845  558.752  558.752    0.000       20.308  561.982  561.982    0.000
315.00   776.542  393.962  393.962    0.000      140.770  737.610  737.610    0.000        0.000  671.061  630.446   40.616
316.00   793.772  355.600  355.600    0.000      147.947  640.292  640.292    0.000        0.000  583.094  583.094    0.000
317.00   802.261  417.808  417.808    0.000      146.823  777.729  777.729    0.000        0.000  867.202  867.202    0.000
318.00   800.650  419.375  419.375    0.000       64.635  724.633  724.633    0.000        0.000  591.640  591.640    0.000
319.00   836.914  372.806  372.806    0.000       64.157  801.325  801.325    0.000        0.000  782.753  652.362  130.391
320.00   741.151  393.300  393.300    0.000       17.121  729.777  729.777    0.000        0.000  592.645  562.786   29.858
321.00   778.987  401.328  401.328    0.000      136.705  818.440  818.440    0.000        0.000  741.937  661.108   80.829
322.00   774.237  338.163  338.163    0.000       47.297  707.205  707.205    0.000        0.000  649.949  649.949    0.000
323.00   706.261  356.525  356.525    0.000       65.195  673.620  673.620    0.000        0.000  731.380  731.380    0.000
324.00   781.254  306.706  306.706    0.000      136.352  681.274  681.274    0.000        0.000  774.208  774.208    0.000
325.00   806.829  348.349  348.349    0.000      112.060  674.311  674.311    0.000        0.000  409.372  409.372    0.000
326.00   743.240  396.634  396.634    0.000      143.490  733.880  733.880    0.000        0.000  594.450  594.450    0.000
327.00   743.539  413.258  413.258    0.000       93.294  705.311  705.311    0.000        0.000  498.445  498.445    0.000
328.00   796.398  390.012  390.012    0.000      109.981  703.230  703.230    0.000        0.000  674.376  674.376    0.000
329.00   663.330  445.878  445.878    0.000       92.864  790.428  790.428    0.000        0.000  518.851  418.521  100.330
330.00   819.074  323.672  323.672    0.000      191.475  657.405  657.405    0.000        0.000  752.389  752.389    0.000
331.00   857.346  340.512  340.512    0.000       82.226  713.088  713.088    0.000        0.000  701.823  701.823    0.000
332.00   784.018  398.197  398.197    0.000      103.018  720.347  720.347    0.000        0.000  459.034  459.034    0.000
333.00   779.705  385.897  385.897    0.000      116.252  691.555  691.555    0.000        0.000  421.133  411.080   10.053
334.00   777.292  360.799  360.799    0.000       62.471  703.794  703.794    0.000        0.000  329.246  329.246    0.000
335.00   932.859  292.709  292.709    0.000      187.502  590.878  590.878    0.000        0.000  349.153  349.153    0.000
336.00   820.879  359.609  359.609    0.000      172.194  823.669  823.669    0.000        0.000  630.644  630.644    0.000
337.00   905.524  325.409  325.409    0.000      170.460  776.721  776.721    0.000        0.000  361.416  341.309   20.106
338.00   803.818  372.652  372.652    0.000      128.435  696.613  696.613    0.000        0.000  410.777  240.476  170.301
339.00   810.192  354.371  354.371    0.000      124.856  681.009  681.009    0.000        0.000  448.580  448.580    0.000
340.00   690.577  420.542  420.542    0.000      118.676  579.801  579.801    0.000        0.000  328.945  318.993    9.953
341.00   792.406  373.916  373.916    0.000      156.674  606.817  606.817    0.000        0.000  440.838  430.684   10.154
342.00   699.855  381.388  381.388    0.000       98.269  541.495  541.495    0.000        0.000  378.810  368.857    9.953
343.00   783.360  368.744  368.744    0.000      109.204  650.742  650.742    0.000        0.000  351.967  331.861   20.106
344.00   781.806  399.919  399.919    0.000      149.844  612.271  612.271    0.000        0.000  508.899  478.639   30.260
345.00   806.115  415.614  415.614    0.000      150.320  705.604  705.604    0.000        0.000  510.409  460.242   50.166
346.00   770.236  429.422  429.422    0.000      105.356  721.470  721.470    0.000        0.000  459.738  459.738    0.000
347.00   740.103  384.102  384.102    0.000      105.618  695.536  695.536    0.000        0.000  351.767  351.767    0.000
348.00   808.422  367.052  367.052    0.000      147.939  675.692  675.692    0.000        0.000  492.512  452.299   40.212
349.00   684.593  383.045  383.045    0.000      112.184  557.625  557.625    0.000        0.000  632.756  632.756    0.000
350.00   797.406  357.553  357.553    0.000      176.352  621.566  621.566    0.000        0.000  655.679  585.205   70.474
351.00   718.538  349.558  349.558    0.000      165.882  675.514  675.514    0.000        0.000  711.777  691.670   20.107
352.00   724.697  427.414  427.414    0.000      208.685  682.828  682.828    0.000        0.000  926.416  896.557   29.858
353.00   788.718  359.573  359.573    0.000      195.504  620.918  620.918    0.000       60.923  714.491  714.491    0.000
354.00   828.364  292.145  292.145    0.000      182.100  590.350  590.350    0.000       20.308  766.266  766.266    0.000
355.00   855.860  262.759  262.759    0.000      212.927  582.782  582.782    0.000       40.616  755.107  684.030   71.077
356.00   868.916  286.791  286.791    0.000      196.628  591.558  591.558    0.000       30.462  662.114  662.114    0.000
357.00   900.086  279.847  279.847    0.000      223.780  562.243  562.243    0.000        0.000  611.545  530.314   81.231
358.00   891.126  272.213  272.213    0.000      212.189  564.017  564.017    0.000        0.000  684.231  440.538  243.693
359.00   934.590  273.626  273.626    0.000      242.496  524.290  478.635   45.655        0.000  673.876  430.786  243.090
360.00   778.612  341.205  341.205    0.000      125.805  519.447  519.447    0.000        0.000  632.153  611.845   20.308
361.00   832.349  306.054  306.054    0.000      181.926  529.641  529.641    0.000        0.000  331.861  291.246   40.616
362.00   829.971  328.467  328.467    0.000      193.817  609.283  609.283    0.000        0.000  543.986  300.293  243.693
363.00   852.561  318.505  318.505    0.000      164.979  500.071  500.071    0.000        0.000  653.769  582.692   71.077
364.00   766.598  371.774  371.774    0.000      115.563  555.285  538.164   17.121        0.000  210.014  139.339   70.675
365.00   904.910  344.131  344.131    0.000      139.510  584.035  584.035    0.000        0.000  308.938  308.938    0.000
366.00   763.197  378.827  378.827    0.000      151.221  517.752  517.752    0.000        0.000  269.227  269.227    0.000
367.00   771.034  344.285  344.285    0.000       82.616  621.636  621.636    0.000        0.000  429.175  429.175    0.000
368.00   804.346  252.693  252.693    0.000       86.333  544.862  544.862    0.000        0.000  268.826  268.826    0.000
369.00   756.386  299.860  299.860    0.000       79.676  580.878  580.878    0.000        0.000  379.816  379.816    0.000
370.00   806.333  356.176  356.176    0.000       95.023  643.262  643.262    0.000        0.000  712.178  712.178    0.000
371.00   810.223  364.169  364.169    0.000      111.280  671.831  671.831    0.000        0.000  471.398  471.398    0.000
372.00   729.670  343.566  343.566    0.000      106.391  602.925  602.925    0.000        0.000  370.062  370.062    0.000
373.00   727.065  380.171  380.171    0.000       52.483  622.427  622.427    0.000        0.000  600.989  550.622   50.367
374.00   797.473  327.611  327.611    0.000      125.457  697.651  697.651    0.000        0.000  530.815  530.815    0.000
375.00   720.518  373.118  373.118    0.000       96.838  630.340  630.340    0.000        0.000  428.172  428.172    0.000
376.00   742.970  362.404  362.404    0.000      114.694  685.285  685.285    0.000        0.000  379.614  379.614    0.000
377.00   671.127  404.341  404.341    0.000       17.121  618.364  618.364    0.000        0.000  250.228  250.228    0.000
378.00   765.481  357.085  357.085    0.000       72.287  732.060  732.060    0.000        0.000  329.747  329.747    0.000
379.00   788.759  369.351  369.351    0.000      120.490  694.884  694.884    0.000        0.000  640.396  640.396    0.000
380.00   752.339  397.026  397.026    0.000      188.145  709.106  709.106    0.000        0.000  703.833  703.833    0.000
381.00   797.690  350.852  350.852    0.000      172.452  676.033  676.033    0.000        0.000  522.167  522.167    0.000
382.00   839.920  363.794  363.794    0.000      140.077  712.087  712.087    0.000        0.000  532.826  532.826    0.000
383.00   797.262  352.535  352.535    0.000      208.470  653.508  653.508    0.000        0.000  673.473  663.319   10.154
384.00   676.417  424.553  424.553    0.000      153.956  656.068  656.068    0.000        0.000  714.693  714.693    0.000
385.00   758.565  362.649  362.649    0.000      175.011  640.373  640.373    0.000        0.000  653.769  643.615   10.154
386.00   690.662  390.528  390.528    0.000      138.694  641.238  641.238    0.000        0.000  826.485  826.485    0.000
387.00   703.103  384.834  384.834    0.000      127.454  630.691  630.691    0.000        0.000  632.657  582.089   50.568
388.00   665.876  412.615  412.615    0.000      146.477  591.567  591.567    0.000        0.000  756.715  756.715    0.000
389.00   704.024  337.566  337.566    0.000      148.503  546.036  546.036    0.000        0.000  539.663  539.663    0.000
390.00   747.985  380.335  380.335    0.000      242.574  629.692  629.692    0.000        0.000  710.868  710.868    0.000
391.00   656.399  368.902  368.902    0.000      150.621  569.689  569.689    0.000        0.000  690.662  690.662    0.000
392.00   676.026  420.390  420.390    0.000      144.220  615.127  615.127    0.000        0.000  611.242  611.242    0.000
393.00   643.286  413.529  413.529    0.000      131.215  588.238  588.238    0.000        0.000  602.397  602.397    0.000
394.00   680.093  391.867  391.867    0.000      105.141  557.752  557.752    0.000        0.000  610.941  610.941    0.000
395.00   645.195  407.829  407.829    0.000      150.238  669.901  669.901    0.000        0.000  663.721  623.106   40.616
396.00   707.256  382.037  382.037    0.000      109.248  635.702  635.702    0.000        0.000  673.272  673.272    0.000
397.00   785.271  316.842  316.842    0.000      178.077  684.507  684.507    0.000        0.000  834.728  814.420   20.308
398.00   778.467  254.314  254.314    0.000      119.667  527.572  527.572    0.000        0.000  552.029  552.029    0.000
399.00   725.664  400.793  400.793    0.000       91.345  691.423  691.423    0.000        0.000  611.746  611.746    0.000
400.00   643.336  435.003  435.003    0.000      100.946  645.991  645.991    0.000        0.000  531.219  471.402   59.817
401.00   806.934  336.722  336.722    0.000      181.876  640.970  640.970    0.000        0.000  701.924  642.007   59.917
402.00   790.011  303.482  303.482    0.000       75.740  634.047  634.047    0.000        0.000  624.212  594.253   29.959
403.00   735.341  354.381  354.381    0.000        0.000  710.493  571.892  138.601        0.000  611.545  221.375  390.171
404.00   808.529  324.080  324.080    0.000       55.810  717.328  717.328    0.000        0.000  522.573  522.573    0.000
405.00   784.913  326.485  326.485    0.000      127.965  680.618  680.618    0.000        0.000  762.445  762.445    0.000
406.00   717.951  415.965  415.965    0.000      109.416  734.049  734.049    0.000        0.000  650.752  650.752    0.000
407.00   661.007  444.607  444.607    0.000        5.620  750.220  750.220    0.000        0.000  540.669  540.669    0.000
408.00   639.664  395.067  395.067    0.000       29.053  677.378  677.378    0.000        0.000  570.327  570.327    0.000
409.00   681.910  412.486  412.486    0.000       57.755  692.502  692.502    0.000        0.000  661.108  661.108    0.000
410.00   678.176  371.584  371.584    0.000       83.866  598.733  598.733    0.000        0.000  522.572  522.572    0.000
411.00   738.174  367.853  367.853    0.000       46.907  752.897  752.897    0.000        0.000  653.065  653.065    0.000
412.00   756.662  326.259  326.259    0.000       47.123  717.625  717.625    0.000        0.000  603.201  603.201    0.000
413.00   885.292  294.074  294.074    0.000      174.051  817.317  817.317    0.000        0.000  973.866  973.866    0.000
414.00   797.711  347.631  347.631    0.000      127.409  799.676  799.676    0.000        0.000  801.553  801.553    0.000
415.00   828.540  302.643  302.643    0.000       42.755  774.603  774.603    0.000        0.000  701.925  701.925    0.000
416.00   742.447  392.144  392.144    0.000      112.446  697.435  697.435    0.000        0.000  772.298  772.298    0.000
417.00   795.102  352.541  352.541    0.000       98.875  737.382  737.382    0.000        0.000  881.477  881.477    0.000
418.00   830.802  318.142  318.142    0.000      112.063  726.576  726.576    0.000        0.000  891.330  891.330    0.000
419.00   729.802  395.920  395.920    0.000      138.295  804.040  804.040    0.000        0.000  944.810  944.810    0.000
420.00   744.170  416.116  416.116    0.000      154.855  750.219  750.219    0.000        0.000  761.440  761.440    0.000
421.00   856.309  284.455  284.455    0.000      165.406  681.691  681.691    0.000        0.000  935.762  935.762    0.000
422.00   844.910  369.800  369.800    0.000       71.981  736.732  736.732    0.000        0.000  743.043  743.043    0.000
423.00   908.785  259.344  259.344    0.000      175.738  702.534  702.534    0.000        0.000  784.060  784.060    0.000
424.00   913.980  296.162  296.162    0.000      169.777  721.724  721.724    0.000        0.000  774.106  774.106    0.000
425.00   863.913  309.820  309.820    0.000      282.748  705.074  705.074    0.000        0.000  996.082  996.082    0.000
426.00   739.564  368.498  368.498    0.000      204.280  671.748  671.748    0.000        0.000  782.952  782.952    0.000
427.00   752.759  425.229  425.229    0.000      113.401  732.094  726.387    5.707        0.000  713.887  693.881   20.006
428.00   833.964  411.204  411.204    0.000      214.224  746.796  722.066   24.730        0.000  864.889  714.391  150.499
429.00   843.985  389.852  389.852    0.000       50.842  868.941  808.068   60.874        0.000  784.563  553.236  231.327
430.00   832.988  411.812  411.812    0.000      131.817  886.743  848.697   38.046        0.000  652.562  433.098  219.464
431.00   803.821  463.176  463.176    0.000      115.219  792.239  792.239    0.000        0.000  831.511  831.511    0.000
432.00   708.912  505.482  505.482    0.000      172.459  828.734  828.734    0.000        0.000  852.826  852.826    0.000
433.00   790.792  440.416  440.416    0.000      209.253  874.560  874.560    0.000        0.000 1043.336  831.110  212.226
434.00   767.764  418.972  418.972    0.000      161.004  798.861  798.861    0.000        0.000 1095.212 1095.212    0.000
435.00   783.189  475.953  475.953    0.000      206.267  830.642  830.642    0.000        0.000 1071.989  819.951  252.037
436.00   778.458  413.668  413.668    0.000      184.436  765.740  765.740    0.000        0.000  853.328  680.712  172.616
437.00   789.036  443.852  443.852    0.000      191.177  847.633  847.633    0.000        0.000 1013.076  790.897  222.179
438.00   812.653  460.754  460.754    0.000      260.484  845.384  845.384    0.000        0.000  951.348  678.802  272.546
439.00   828.349  428.379  428.379    0.000      196.582  751.265  751.265    0.000        0.000  782.151  651.960  130.191
440.00   812.635  462.870  462.870    0.000      159.576  883.551  883.551    0.000        0.000 1133.012  761.239  371.772
441.00   743.457  475.484  475.484    0.000      129.182  798.425  798.425    0.000        0.000  861.572  550.019  311.553
442.00   789.266  415.005  415.005    0.000      184.177  763.583  763.583    0.000        0.000  973.667  591.841  381.826
443.00   858.231  390.223  390.223    0.000      147.211  820.913  820.913    0.000        0.000  823.872  823.872    0.000
444.00   803.990  426.184  426.184    0.000      237.267  753.034  753.034    0.000       81.231  852.826  752.292  100.534
445.00   793.684  450.262  450.262    0.000      176.784  753.167  753.167    0.000        0.000  751.689  751.689    0.000
446.00   734.332  450.589  450.589    0.000      142.499  784.546  784.546    0.000        0.000  843.576  713.385  130.191
447.00   783.146  414.502  414.502    0.000      146.909  805.907  805.907    0.000        0.000  922.897  782.352  140.546
448.00   811.516  416.489  416.489    0.000      202.029  662.027  662.027    0.000        0.000 1051.882 1022.023   29.859
449.00   811.683  394.649  394.649    0.000      135.708  752.079  752.079    0.000        0.000  680.813  561.379  119.434
450.00   781.601  408.435  408.435    0.000      137.959  673.964  673.964    0.000        0.000  752.292  711.677   40.616
451.00   837.374  401.085  401.085    0.000      175.092  775.209  775.209    0.000        0.000 1003.723 1003.723    0.000
452.00   916.580  401.770  401.770    0.000      190.922  857.822  857.822    0.000        0.000  962.709  962.709    0.000
453.00   756.707  470.343  470.343    0.000       63.030  826.829  826.829    0.000        0.000  862.577  862.577    0.000
454.00   827.149  401.190  401.190    0.000      151.146  764.837  764.837    0.000        0.000  760.435  760.435    0.000
455.00   782.416  434.925  434.925    0.000      214.960  785.066  785.066    0.000        0.000  935.263  874.340   60.923
456.00   765.827  465.056  465.056    0.000      173.453  836.203  836.203    0.000        0.000 1074.300  983.116   91.184
457.00   703.386  472.259  472.259    0.000      107.304  773.918  773.918    0.000        0.000  955.571  793.109  162.462
458.00   793.999  356.483  356.483    0.000       74.146  779.405  779.405    0.000        0.000  774.610  774.610    0.000
459.00   753.959  327.963  327.963    0.000      175.011  494.200  494.200    0.000        0.000  742.943  692.173   50.769
460.00   776.771  356.328  356.328    0.000      117.893  639.026  639.026    0.000        0.000  633.662  633.662    0.000
461.00   764.099  310.171  310.171    0.000      177.425  627.010  627.010    0.000        0.000  863.781  833.622   30.159
462.00   773.882  340.275  340.275    0.000      152.782  617.281  617.281    0.000        0.000  817.136  817.136    0.000
463.00   794.878  414.325  414.325    0.000      174.179  692.029  692.029    0.000        0.000 1046.852  875.747  171.105
464.00   830.042  311.141  311.141    0.000      182.871  566.445  566.445    0.000        0.000  764.054  644.017  120.036
465.00   800.237  369.192  369.192    0.000      121.567  750.608  722.594   28.015        0.000  905.404  544.288  361.115
466.00   830.522  383.115  383.115    0.000      219.017  704.265  704.265    0.000        0.000 1029.258  797.431  231.827
467.00   850.455  378.861  378.861    0.000      192.173  696.445  696.445    0.000        0.000  941.998  722.031  219.967
468.00   819.105  338.488  338.488    0.000      206.222  758.344  758.344    0.000        0.000 1348.755 1117.428  231.328
469.00   901.388  365.974  365.974    0.000      223.464  751.911  751.911    0.000        0.000 1217.959 1177.747   40.212
470.00   696.536  452.799  452.799    0.000      133.931  680.404  680.404    0.000        0.000  862.273  742.137  120.136
471.00   844.525  347.563  347.563    0.000      165.014  718.354  718.354    0.000        0.000  804.364  563.591  240.773
472.00   738.662  320.607  320.607    0.000      204.227  702.877  702.877    0.000        0.000  912.438  761.942  150.496
473.00   866.298  248.661  248.661    0.000      207.911  672.705  672.705    0.000        0.000  913.648  782.452  131.196
474.00   810.768  292.101  292.101    0.000      240.813  700.288  700.288    0.000        0.000 1056.707  833.523  223.184
475.00   832.513  312.484  312.484    0.000      288.927  676.289  676.289    0.000       10.154 1117.024  974.870  142.154
476.00   739.055  423.487  423.487    0.000      184.349  907.190  907.190    0.000        0.000 1094.306  601.492  492.814
477.00   778.030  387.690  387.690    0.000      114.133  788.346  788.346    0.000        0.000  883.788  732.688  151.100
478.00   799.665  428.284  428.284    0.000      149.066  765.173  765.173    0.000       10.154  955.067  955.067    0.000
479.00   829.647  290.316  290.316    0.000      148.502  751.902  751.902    0.000        0.000  881.475  881.475    0.000
480.00   826.029  287.226  287.226    0.000      224.891  723.073  723.073    0.000        0.000  972.759  872.629  100.130
481.00   796.516  304.628  304.628    0.000      140.766  701.501  701.501    0.000        0.000  719.820  719.820    0.000
482.00   868.731  333.545  333.545    0.000      139.816  714.038  714.038    0.000        0.000  870.419  870.419    0.000
483.00   765.369  254.095  254.095    0.000      107.993  746.669  746.669    0.000        0.000  863.682  863.682    0.000
484.00   767.585  285.118  285.118    0.000       60.049  849.130  753.934   95.196        0.000  953.359  583.496  369.863
485.00   927.219  276.301  276.301    0.000      211.322  747.925  747.925    0.000        0.000  801.752  581.888  219.865
486.00   820.305  281.268  281.268    0.000       80.842  700.362  700.362    0.000        0.000  753.497  713.486   40.012
487.00   756.388  354.987  354.987    0.000      147.385  679.706  679.706    0.000        0.000  753.698  643.815  109.883
488.00   751.490  306.393  306.393    0.000      153.176  641.049  641.049    0.000        0.000  722.331  230.925  491.406
489.00   801.052  366.797  366.797    0.000      133.981  537.475  537.475    0.000        0.000  704.539  603.804  100.735
490.00   768.906  343.798  343.798    0.000      131.728  550.190  548.287    1.902        0.000  922.996  653.367  269.629
491.00   854.507  256.295  256.295    0.000       93.080  577.808  577.808    0.000        0.000  590.031  560.173   29.859
492.00   863.933  300.945  300.945    0.000      136.661  811.739  811.739    0.000        0.000 1138.943  976.481  162.462
493.00   697.810  454.177  454.177    0.000      156.585  720.302  720.302    0.000        0.000  873.231  512.017  361.214
494.00   812.492  354.721  354.721    0.000       61.650  780.303  737.376   42.927        0.000  724.645  272.546  452.099
495.00   717.176  415.665  415.665    0.000       79.763  798.461  798.461    0.000        0.000  934.054  823.470  110.584
496.00   822.098  368.090  368.090    0.000      115.217  761.197  761.197    0.000        0.000  794.615  774.709   19.906
497.00   842.586  334.532  334.532    0.000       11.110  823.540  728.605   94.935        0.000 1006.538  373.079  633.459
498.00   845.755  277.331  277.331    0.000      107.258  673.701  673.701    0.000        0.000  744.751  684.633   60.118
499.00   899.035  328.391  328.391    0.000      169.298  741.793  741.793    0.000        0.000  872.328  872.328    0.000
500.00   882.793  364.407  364.407    0.000      188.401  767.296  767.296    0.000        0.000  983.313  612.651  370.662
501.00   816.674  319.409  319.409    0.000      150.968  719.909  719.909    0.000        0.000  734.296  734.296    0.000
502.00   745.361  356.897  356.897    0.000       82.399  800.575  730.155   70.420        0.000  904.095  412.388  491.707
503.00   797.448  406.245  406.245    0.000      140.982  720.597  720.597    0.000        0.000  794.009  624.009  170.000
504.00   829.458  315.032  315.032    0.000       99.826  749.043  749.043    0.000        0.000  603.603  393.186  210.417
505.00   852.920  357.063  357.063    0.000      145.612  947.316  916.879   30.437        0.000  988.745  544.990  443.755
506.00   813.099  389.382  389.382    0.000      133.680  750.381  750.381    0.000        0.000  652.964  652.964    0.000
507.00   751.875  427.891  427.891    0.000      121.315  709.669  709.669    0.000        0.000  612.953  562.183   50.769
508.00   786.672  347.719  347.719    0.000      103.329  787.138  787.138    0.000        0.000  673.474  673.474    0.000
509.00   752.079  418.337  418.337    0.000       97.796  631.020  631.020    0.000        0.000  531.520  531.520    0.000
510.00   794.804  384.829  384.829    0.000      182.448  660.196  660.196    0.000        0.000  470.897  470.897    0.000
511.00   876.279  310.905  310.905    0.000      110.850  702.057  702.057    0.000        0.000  470.798  470.798    0.000
512.00   889.222  309.316  309.316    0.000      161.173  683.718  683.718    0.000        0.000  692.273  692.273    0.000
513.00   850.187  305.761  305.761    0.000      115.348  719.694  719.694    0.000        0.000  470.798  470.798    0.000
514.00   849.474  320.518  320.518    0.000       50.325  708.578  708.578    0.000        0.000  442.146  442.146    0.000
515.00   787.863  378.777  378.777    0.000       93.600  587.444  587.444    0.000        0.000  249.926  249.926    0.000
516.00   830.224  371.058  371.058    0.000       94.768  741.136  741.136    0.000        0.000  431.389  431.389    0.000
517.00   862.226  314.244  314.244    0.000       66.062  716.278  716.278    0.000        0.000  430.183  430.183    0.000
518.00   856.577  380.912  380.912    0.000       77.389  676.028  676.028    0.000        0.000  341.412  341.412    0.000
519.00   867.644  348.844  348.844    0.000      101.643  671.221  671.221    0.000        0.000  411.885  411.885    0.000
520.00   919.010  300.201  300.201    0.000      198.181  677.059  677.059    0.000        0.000  809.997  809.997    0.000
521.00   944.312  292.996  292.996    0.000      281.583  615.074  615.074    0.000        0.000  670.156  599.279   70.876
522.00   921.271  348.725  348.725    0.000      168.915  722.548  722.548    0.000        0.000  731.581  721.427   10.154
523.00   959.854  388.787  388.787    0.000      135.926  827.255  827.255    0.000        0.000  640.499  640.499    0.000
524.00   906.637  377.064  377.064    0.000      251.103  846.540  846.540    0.000       50.769  671.965  671.965    0.000
525.00   957.449  376.306  376.306    0.000      247.212  745.676  745.676    0.000       60.923  571.533  571.533    0.000
526.00   938.956  378.466  378.466    0.000      202.897  856.090  856.090    0.000       40.616  770.388  770.388    0.000
527.00   881.852  421.914  421.914    0.000      182.403  724.190  724.190    0.000       20.308  721.326  721.326    0.000
528.00   924.319  362.593  362.593    0.000      214.916  747.271  747.271    0.000       30.462  710.469  710.469    0.000
529.00   904.291  364.387  364.387    0.000      218.590  683.126  683.126    0.000       60.923  671.865  671.865    0.000
530.00   856.188  407.678  407.678    0.000      260.006  744.292  744.292    0.000       20.308  752.493  752.493    0.000
531.00   858.420  400.747  400.747    0.000      263.857  853.111  853.111    0.000       30.462  852.926  852.926    0.000
532.00   934.191  313.757  313.757    0.000      227.669  734.086  734.086    0.000       40.616  681.818  681.818    0.000
533.00   852.772  370.343  370.343    0.000      184.262  720.209  720.209    0.000        0.000  702.024  702.024    0.000
534.00   826.174  436.807  436.807    0.000      224.254  821.898  821.898    0.000       50.769  942.701  942.701    0.000
535.00   888.213  367.356  367.356    0.000      212.970  712.565  712.565    0.000        0.000  814.421  814.421    0.000
536.00   890.722  375.362  375.362    0.000      201.035  736.213  736.213    0.000       40.616  699.913  699.913    0.000
537.00   893.211  350.646  350.646    0.000      246.866  733.449  733.449    0.000       20.308  722.735  722.735    0.000
538.00   940.645  349.597  349.597    0.000      294.119  763.792  763.792    0.000       71.077  746.661  746.661    0.000
539.00   868.995  409.234  409.234    0.000      258.749  762.023  762.023    0.000       20.308  863.681  863.681    0.000
540.00   878.698  415.740  415.740    0.000      342.794  879.186  879.186    0.000       71.077 1027.952 1027.952    0.000
541.00   897.159  366.670  366.670    0.000      166.967  812.611  812.611    0.000        0.000  845.485  845.485    0.000
542.00   828.850  384.764  384.764    0.000      267.485  769.546  769.546    0.000        0.000  908.922  888.615   20.308
543.00   855.737  435.614  435.614    0.000      279.247  840.227  840.227    0.000        0.000 1107.676  924.907  182.770
544.00   821.066  408.055  408.055    0.000      251.017  743.691  743.691    0.000       30.462  836.035  795.420   40.616
545.00   876.357  370.851  370.851    0.000      161.695  714.727  714.727    0.000       10.154  664.325  552.633  111.693
546.00   828.851  384.448  384.448    0.000      159.793  698.165  698.165    0.000        0.000  774.812  663.119  111.693
547.00   852.762  307.423  307.423    0.000      187.938  726.485  726.485    0.000        0.000  735.905  593.750  142.154
548.00   833.067  347.960  347.960    0.000      152.184  765.223  765.223    0.000        0.000  743.747  642.208  101.539
549.00   746.961  436.007  436.007    0.000      159.793  676.724  676.724    0.000        0.000  713.888  653.166   60.722
550.00   813.969  414.362  414.362    0.000      203.546  651.905  651.905    0.000        0.000  544.489  524.182   20.308
551.00   872.145  374.537  374.537    0.000      149.849  759.903  759.903    0.000        0.000  601.793  552.029   49.764
552.00   860.579  424.997  424.997    0.000      106.529  735.393  735.393    0.000        0.000  463.057  463.057    0.000
553.00   844.958  414.298  414.298    0.000      123.649  867.803  867.803    0.000        0.000  672.667  672.667    0.000
554.00   821.180  462.729  462.729    0.000      222.525  706.638  706.638    0.000        0.000  644.018  572.940   71.077
555.00   794.154  397.915  397.915    0.000      226.286  706.946  706.946    0.000        0.000  632.255  632.255    0.000
556.00   770.313  458.210  458.210    0.000      216.731  642.399  642.399    0.000       20.308  542.479  542.479    0.000
557.00   823.241  490.774  490.774    0.000      216.732  743.741  743.741    0.000        0.000  763.652  763.652    0.000
558.00   851.627  370.120  370.120    0.000      196.844  643.444  643.444    0.000        0.000  672.066  672.066    0.000
559.00   855.959  433.380  433.380    0.000      190.230  722.951  722.951    0.000       71.077  671.865  671.865    0.000
560.00   785.778  477.768  477.768    0.000      256.767  800.554  800.554    0.000       30.462  782.754  782.754    0.000
561.00   801.680  543.502  543.502    0.000      294.205  701.496  701.496    0.000        0.000 1064.849 1064.849    0.000
562.00   811.169  496.368  496.368    0.000      213.014  837.765  837.765    0.000       30.462  906.005  906.005    0.000
563.00   877.273  386.609  386.609    0.000      303.587  771.967  771.967    0.000       20.308  945.517  945.517    0.000
564.00   873.525  398.307  398.307    0.000      301.770  746.980  746.980    0.000       10.154  671.865  671.865    0.000
565.00   863.970  468.641  468.641    0.000      238.863  993.488  993.488    0.000       20.308 1068.168 1068.168    0.000
566.00   870.376  422.484  422.484    0.000      263.769  861.929  861.929    0.000       91.385 1022.525 1022.525    0.000
567.00   920.787  423.914  423.914    0.000      307.517  859.378  859.378    0.000       20.308  876.146  876.146    0.000
568.00   897.300  401.042  401.042    0.000      269.691  847.707  847.707    0.000       81.231  954.162  954.162    0.000
569.00   886.435  342.576  342.576    0.000      250.800  625.147  625.147    0.000       40.616  777.224  777.224    0.000
570.00   830.775  415.298  415.298    0.000      261.213  700.500  700.500    0.000        0.000  845.484  845.484    0.000
571.00   951.075  317.255  317.255    0.000      374.230  672.358  672.358    0.000      132.000  885.699  885.699    0.000
572.00   919.751  366.770  366.770    0.000      226.025  751.641  751.641    0.000        0.000  893.439  893.439    0.000
573.00   877.105  424.820  424.820    0.000      241.587  828.854  828.854    0.000       71.077  872.429  872.429    0.000
574.00   870.277  426.445  426.445    0.000      241.716  776.415  776.415    0.000       50.769  881.879  881.879    0.000
575.00   804.580  445.969  445.969    0.000      126.978  723.469  723.469    0.000        0.000  802.659  772.198   30.462
576.00   874.470  401.345  401.345    0.000      131.172  707.767  707.767    0.000        0.000  905.405  905.405    0.000
577.00   901.863  318.197  318.197    0.000      159.489  660.516  660.516    0.000       10.154  619.890  619.890    0.000
578.00   854.832  297.123  297.123    0.000      183.568  533.966  533.966    0.000        0.000  573.041  573.041    0.000
579.00   818.438  346.463  346.463    0.000      218.502  592.986  592.986    0.000       10.154  864.990  864.990    0.000
580.00   886.501  303.823  303.823    0.000      184.824  595.623  595.623    0.000        0.000  654.372  654.372    0.000
581.00   877.313  266.603  266.603    0.000      166.190  654.500  654.500    0.000       10.154  601.995  601.995    0.000
582.00   785.675  359.247  359.247    0.000      236.748  672.186  672.186    0.000       81.231  852.524  852.524    0.000
583.00   876.672  359.266  359.266    0.000      218.843  759.866  759.866    0.000        0.000  923.398  923.398    0.000
584.00   927.221  418.820  418.820    0.000      223.692  872.830  872.830    0.000        0.000  862.979  862.979    0.000
585.00   821.548  406.742  406.742    0.000      138.564  825.407  825.407    0.000        0.000  784.764  784.764    0.000
586.00   850.061  432.532  432.532    0.000      208.341  838.676  838.676    0.000       50.769  831.010  831.010    0.000
587.00   859.115  350.208  350.208    0.000       93.338  741.568  741.568    0.000        0.000  750.580  750.580    0.000
588.00   771.258  427.090  427.090    0.000       40.422  803.869  803.869    0.000        0.000  448.882  448.882    0.000
589.00   893.343  334.739  334.739    0.000      102.634  742.006  742.006    0.000        0.000  560.374  560.374    0.000
590.00   794.941  369.822  369.822    0.000       77.774  794.267  794.267    0.000        0.000  691.468  691.468    0.000
591.00   940.000  331.901  331.901    0.000       81.316  827.904  827.904    0.000        0.000  579.575  579.575    0.000
592.00   939.844  315.003  315.003    0.000      101.208  877.189  877.189    0.000        0.000  581.083  581.083    0.000
593.00   920.692  373.963  373.963    0.000      153.253  667.168  667.168    0.000        0.000  600.583  600.583    0.000
594.00   911.889  306.419  306.419    0.000      134.890  696.532  696.532    0.000        0.000  633.862  633.862    0.000
595.00   858.045  386.631  386.631    0.000      178.599  843.519  843.519    0.000        0.000  788.383  788.383    0.000
596.00   886.126  384.299  384.299    0.000       55.207  734.612  734.612    0.000        0.000  410.880  410.880    0.000
597.00   783.302  347.299  347.299    0.000       37.176  610.534  610.534    0.000        0.000  298.987  298.987    0.000
598.00   856.726  412.416  412.416    0.000       78.072  636.350  636.350    0.000        0.000  380.820  380.820    0.000
599.00   967.587  339.010  339.010    0.000       98.307  721.042  721.042    0.000        0.000  560.575  560.575    0.000
600.00   887.812  396.564  396.564    0.000       86.509  631.674  631.674    0.000        0.000  572.435  572.435    0.000
601.00   924.576  287.591  287.591    0.000      102.719  659.077  659.077    0.000        0.000  583.997  583.997    0.000
602.00   830.489  377.201  377.201    0.000      106.480  701.843  701.843    0.000        0.000  513.223  513.223    0.000
603.00   893.239  322.008  322.008    0.000       85.813  594.017  594.017    0.000        0.000  291.648  291.648    0.000
604.00   919.339  347.153  347.153    0.000       70.337  722.420  722.420    0.000        0.000  463.258  463.258    0.000
605.00   900.594  333.238  333.238    0.000      116.294  638.628  638.628    0.000        0.000  331.056   80.829  250.227
606.00   826.646  336.092  336.092    0.000      178.816  710.741  684.108   26.632        0.000  766.467  141.149  625.318
607.00   848.016  350.097  350.097    0.000      200.647  634.743  634.743    0.000        0.000  442.749  242.688  200.062
608.00   806.451  352.251  352.251    0.000      189.796  616.548  616.548    0.000        0.000  483.767  483.767    0.000
609.00   844.392  405.079  405.079    0.000      123.216  678.111  678.111    0.000        0.000  672.167  672.167    0.000
610.00   851.689  352.405  352.405    0.000      213.095  557.150  557.150    0.000        0.000  653.867  653.867    0.000
611.00   899.369  318.752  318.752    0.000      208.379  543.700  543.700    0.000        0.000  623.606  623.606    0.000
612.00   870.885  339.245  339.245    0.000      178.424  546.259  546.259    0.000        0.000  790.495  720.825   69.670
613.00   907.427  371.089  371.089    0.000      212.055  693.165  693.165    0.000        0.000  582.389  582.389    0.000
614.00   924.423  292.373  292.373    0.000      286.635  558.097  558.097    0.000        0.000  553.635  553.635    0.000
615.00   941.256  379.074  379.074    0.000      274.752  702.799  702.799    0.000        0.000  672.267  641.806   30.462
616.00   918.897  321.054  321.054    0.000      275.140  604.105  604.105    0.000       50.769  643.414  643.414    0.000
617.00   933.061  293.472  293.472    0.000      234.930  699.950  699.950    0.000        0.000  529.709  459.537   70.172
618.00   903.547  290.557  290.557    0.000      121.661  667.045  667.045    0.000        0.000  433.400  433.400    0.000
619.00   920.774  280.691  280.691    0.000      119.758  613.262  613.262    0.000        0.000  391.176  391.176    0.000
620.00   890.405  309.134  309.134    0.000      189.362  664.800  664.800    0.000        0.000  452.501  422.040   30.462
621.00   893.574  300.894  300.894    0.000      139.598  747.020  747.020    0.000        0.000  460.442  460.442    0.000
622.00   813.382  369.233  369.233    0.000      172.761  708.551  708.551    0.000        0.000  644.420  563.189   81.231
623.00   849.018  358.804  358.804    0.000      197.709  649.755  649.755    0.000        0.000  503.673  463.057   40.616
624.00   940.859  337.041  337.041    0.000      243.360  583.480  583.480    0.000        0.000  552.934  421.436  131.498
625.00   887.617  359.842  359.842    0.000      244.920  532.682  532.682    0.000        0.000  382.228  382.228    0.000
626.00   885.323  388.659  388.659    0.000      147.815  623.597  623.597    0.000        0.000  319.093  319.093    0.000
627.00   855.943  402.552  402.552    0.000      157.847  528.230  528.230    0.000        0.000  249.223  249.223    0.000
628.00   869.751  335.686  335.686    0.000      161.260  612.572  612.572    0.000       20.308  289.637  289.637    0.000
629.00   875.000  409.510  409.510    0.000      208.727  657.668  657.668    0.000        0.000  730.173  628.634  101.539
630.00   876.971  392.276  392.276    0.000      144.098  698.909  698.909    0.000        0.000  329.448  100.332  229.116
631.00   896.063  311.512  311.512    0.000      238.392  718.491  718.491    0.000       50.769  660.706  609.937   50.769
632.00   948.307  321.804  321.804    0.000      126.975  700.069  700.069    0.000        0.000  289.436  289.436    0.000
633.00   927.307  349.175  349.175    0.000      128.571  692.417  692.417    0.000        0.000  219.163  219.163    0.000
634.00   924.056  310.336  310.336    0.000      126.367  674.913  674.913    0.000        0.000  219.565  219.565    0.000
635.00   959.152  290.467  290.467    0.000      279.239  739.580  739.580    0.000       81.231  639.795  639.795    0.000
636.00   835.143  365.415  365.415    0.000       77.908  649.537  649.537    0.000        0.000  429.580  429.580    0.000
637.00   839.304  355.065  355.065    0.000      111.370  578.894  578.894    0.000        0.000  249.826  249.826    0.000
638.00   860.713  378.464  378.464    0.000       38.867  712.737  712.737    0.000        0.000  291.849  291.849    0.000
639.00   824.762  396.372  396.372    0.000       26.632  615.813  615.813    0.000        0.000  280.287  280.287    0.000
640.00   799.969  348.497  348.497    0.000       89.406  496.877  496.877    0.000        0.000  200.866  190.913    9.953
641.00   880.265  304.927  304.927    0.000      102.291  488.153  488.153    0.000        0.000  209.009  199.056    9.953
642.00   902.162  264.553  264.553    0.000      148.596  433.975  433.975    0.000        0.000  119.434  119.434    0.000
643.00   933.404  284.146  284.146    0.000      174.707  632.240  632.240    0.000        0.000  368.857  358.704   10.154
644.00   921.514  286.383  286.383    0.000      211.533  545.213  545.213    0.000       10.154  468.384  468.384    0.000
645.00   965.780  293.175  293.175    0.000      164.287  623.112  623.112    0.000        0.000  279.684  249.223   30.462
646.00   840.029  424.679  424.679    0.000      191.393  601.331  601.331    0.000        0.000  320.701  320.701    0.000
647.00   818.163  350.320  350.320    0.000      133.891  639.021  639.021    0.000        0.000  339.803  309.342   30.462
648.00   807.514  360.984  360.984    0.000       28.491  580.364  580.364    0.000        0.000  199.056  199.056    0.000
649.00   772.078  402.265  402.265    0.000       94.032  638.031  638.031    0.000        0.000  519.254  509.100   10.154
650.00   959.679  431.624  431.624    0.000      163.381  743.902  743.902    0.000        0.000  468.284  368.254  100.030
651.00   848.327  425.145  425.145    0.000      113.915  769.143  769.143    0.000        0.000  651.453  651.453    0.000
652.00   808.792  355.214  355.214    0.000      109.512  665.012  665.012    0.000        0.000  489.497  489.497    0.000
653.00   856.346  402.969  402.969    0.000      183.871  713.167  713.167    0.000        0.000  713.184  713.184    0.000
654.00   893.142  337.466  337.466    0.000      186.079  754.071  754.071    0.000        0.000  811.908  669.753  142.154
655.00   900.915  374.542  374.542    0.000      163.337  672.620  672.620    0.000        0.000  459.639  449.485   10.154
656.00   939.579  320.780  320.780    0.000      206.051  684.589  684.589    0.000        0.000  621.699  621.699    0.000
657.00  1002.346  247.167  247.167    0.000      265.799  803.395  803.395    0.000        0.000  600.285  600.285    0.000
658.00   976.816  294.652  294.652    0.000      277.648  743.515  743.515    0.000       10.154  752.493  752.493    0.000
659.00   948.253  331.836  331.836    0.000      153.004  709.716  709.716    0.000        0.000  440.940  440.940    0.000
660.00   891.870  310.334  310.334    0.000      167.488  595.886  595.886    0.000        0.000  543.082  522.774   20.308
661.00   935.112  241.283  241.283    0.000       96.758  652.476  652.476    0.000        0.000  260.382  260.382    0.000
662.00   896.555  348.890  348.890    0.000      154.474  762.147  762.147    0.000        0.000  663.519  663.519    0.000
663.00   887.076  302.681  302.681    0.000      208.345  642.695  642.695    0.000        0.000  590.935  590.935    0.000
664.00   886.473  362.282  362.282    0.000      141.633  752.472  752.472    0.000        0.000  635.070  635.070    0.000
665.00   862.066  338.900  338.900    0.000      197.622  708.588  708.588    0.000        0.000  709.063  688.755   20.308
666.00   998.892  309.411  309.411    0.000      208.387  671.112  671.112    0.000        0.000  389.969  389.969    0.000
667.00   884.644  355.641  355.641    0.000      215.391  606.911  606.911    0.000        0.000  459.840  459.840    0.000
668.00   859.573  308.294  308.294    0.000      157.847  531.856  531.856    0.000        0.000  369.159  369.159    0.000
669.00   898.821  311.560  311.560    0.000      190.916  584.165  584.165    0.000        0.000  420.431  379.815   40.616
670.00   861.451  319.333  319.333    0.000      192.775  653.593  653.593    0.000        0.000  449.686  419.225   30.462
671.00   911.405  301.484  301.484    0.000      213.919  739.278  739.278    0.000       40.616  632.858  632.858    0.000
672.00   947.925  294.845  294.845    0.000      274.787  764.572  764.572    0.000        0.000  661.108  661.108    0.000
673.00   933.173  327.551  327.551    0.000      302.635  837.378  837.378    0.000        0.000  879.768  828.999   50.769
674.00   887.210  376.405  376.405    0.000      277.732  690.690  690.690    0.000        0.000  640.397  610.338   30.059
675.00   909.876  392.837  392.837    0.000      351.482  741.275  741.275    0.000      121.847  769.684  769.684    0.000
676.00   936.889  303.761  303.761    0.000      253.220  702.496  702.496    0.000        0.000  519.155  519.155    0.000
677.00   837.788  378.555  378.555    0.000      181.191  737.901  737.901    0.000        0.000  609.433  609.433    0.000
678.00   909.512  343.589  343.589    0.000      209.466  604.786  604.786    0.000        0.000  420.431  420.431    0.000
679.00   922.748  423.075  423.075    0.000      201.681  801.190  801.190    0.000        0.000  700.517  700.517    0.000
680.00   836.706  388.145  388.145    0.000      113.099  757.869  719.953   37.916        0.000  591.035  199.357  391.678
681.00   867.662  402.465  402.465    0.000      176.567  800.456  794.749    5.707        0.000  884.393  310.648  573.745
682.00   977.542  320.588  320.588    0.000      200.649  811.441  811.441    0.000        0.000  671.463  420.431  251.032
683.00   831.851  413.713  413.713    0.000      269.170  828.119  828.119    0.000        0.000  712.681  420.229  292.452
684.00   833.386  412.095  412.095    0.000      220.275  790.904  790.904    0.000        0.000  793.712  470.999  322.713
685.00   874.104  357.813  357.813    0.000      156.934  751.181  751.181    0.000        0.000  722.433  691.971   30.462
686.00   771.100  479.469  479.469    0.000      219.151  783.464  783.464    0.000       71.077  802.056  781.748   20.308
687.00   768.177  497.984  497.984    0.000      166.708  675.601  675.601    0.000       10.154  551.123  520.662   30.462
688.00   740.912  518.032  518.032    0.000      212.106  714.732  714.732    0.000       91.385  630.647  620.493   10.154
689.00   754.103  499.008  499.008    0.000      361.564  692.291  692.291    0.000      111.693  804.368  784.060   20.308
690.00   935.299  334.834  334.834    0.000      322.781  716.759  716.759    0.000       71.077  652.663  642.509   10.154
691.00   789.172  451.572  451.572    0.000      225.031  629.041  629.041    0.000        0.000  402.536  402.536    0.000
692.00   856.079  372.418  372.418    0.000      226.242  575.430  575.430    0.000        0.000  240.677  210.618   30.059
693.00   899.786  309.175  309.175    0.000      144.229  667.173  667.173    0.000        0.000  531.319  531.319    0.000
694.00   863.787  309.017  309.017    0.000      141.153  534.880  534.880    0.000        0.000  381.022  381.022    0.000
695.00   707.475  435.129  435.129    0.000      117.120  586.670  586.670    0.000        0.000  433.701  433.701    0.000
696.00   782.544  393.258  393.258    0.000      152.875  632.157  632.157    0.000        0.000  532.526  491.910   40.616
697.00   983.476  285.551  285.551    0.000      333.285  731.460  729.558    1.902        0.000  740.730  569.422  171.309
698.00   870.741  383.971  383.971    0.000      214.267  652.479  652.479    0.000        0.000  639.594  609.736   29.858
699.00   961.671  334.184  334.184    0.000      316.373  789.128  789.128    0.000        0.000  712.680  682.219   30.462
700.00   856.756  365.468  365.468    0.000      319.189  723.287  723.287    0.000        0.000  755.306  724.844   30.462
701.00   984.176  266.977  266.977    0.000      425.290  720.989  717.185    3.805       10.154  762.245  630.446  131.799
702.00   860.638  387.388  387.388    0.000      329.439  744.471  744.471    0.000       10.154  771.192  720.423   50.769
703.00   848.450  382.059  382.059    0.000      286.553  643.950  643.950    0.000        0.000  695.488  654.873   40.616
704.00   832.844  373.547  373.547    0.000      248.292  660.641  660.641    0.000        0.000  471.603  400.525   71.077
705.00   774.868  413.415  413.415    0.000      168.481  811.436  811.436    0.000        0.000  613.556  613.556    0.000
706.00   878.788  397.447  397.447    0.000      158.018  716.842  716.842    0.000        0.000  944.211  934.258    9.953
707.00   798.335  391.302  391.302    0.000       56.853  722.249  722.249    0.000        0.000  784.764  764.859   19.906
708.00   758.541  403.795  403.795    0.000      147.124  674.088  674.088    0.000        0.000  661.610  631.751   29.858
709.00   731.933  384.286  384.286    0.000      159.058  702.882  702.882    0.000        0.000  945.417  945.417    0.000
710.00   789.979  376.504  376.504    0.000      202.808  835.781  835.781    0.000        0.000  823.067  499.148  323.919
711.00   840.896  414.216  414.216    0.000      258.237  679.013  677.155    1.859       10.154  936.067  844.682   91.385
712.00   829.216  339.773  339.773    0.000      229.654  599.648  599.648    0.000        0.000  893.139  722.635  170.505
713.00   862.781  288.882  288.882    0.000      223.691  743.611  743.611    0.000        0.000  914.754  863.985   50.769
714.00   933.786  312.892  312.892    0.000      193.072  680.748  680.748    0.000        0.000  821.861  811.807   10.053
715.00   815.535  351.702  351.702    0.000      181.659  657.103  657.103    0.000       10.053  926.013  885.699   40.313
716.00   782.264  326.826  326.826    0.000      223.043  576.304  576.304    0.000       10.154  845.487  774.409   71.077
717.00   835.869  357.816  357.816    0.000      203.373  687.934  680.325    7.609        0.000  662.315  400.123  262.191
718.00   772.506  367.065  367.065    0.000      171.120  747.761  743.957    3.805        0.000  714.491  532.124  182.368
719.00   816.655  366.990  366.990    0.000      226.237  780.924  779.021    1.902        0.000  681.717  601.089   80.628
720.00   737.894  367.662  367.662    0.000      221.957  621.953  621.953    0.000        0.000  540.267  339.803  200.464
721.00   845.465  344.627  344.627    0.000      139.300  715.339  695.365   19.974        0.000  619.688  418.621  201.067
722.00   845.563  304.599  304.599    0.000      145.180  660.428  660.428    0.000        0.000  612.148  592.042   20.107
723.00   745.073  360.873  360.873    0.000      176.264  629.864  629.864    0.000        0.000  441.342  290.642  150.700
724.00   819.720  370.447  370.447    0.000      234.716  649.744  649.744    0.000        0.000  622.503  542.077   80.427
725.00   769.219  387.681  387.681    0.000      138.347  788.176  788.176    0.000        0.000  702.327  672.066   30.261
726.00   781.662  318.817  318.817    0.000      239.127  636.657  627.145    9.511        0.000  542.479  280.690  261.789
727.00   877.296  321.174  321.174    0.000      172.589  730.036  726.232    3.805        0.000  540.870  259.577  281.293
728.00   903.485  258.179  258.179    0.000      123.382  705.690  625.756   79.935        0.000  552.633  240.878  311.754
729.00   926.906  251.908  251.908    0.000      188.969  679.794  672.359    7.435        0.000  585.607  555.246   30.361
730.00   922.279  311.944  311.944    0.000      166.962  549.283  549.283    0.000       10.154  464.666  454.512   10.154
731.00   820.612  343.694  343.694    0.000      148.157  589.231  585.427    3.805        0.000  564.194  513.424   50.769
732.00   886.030  309.549  309.549    0.000      234.666  729.294  729.294    0.000        0.000  764.454  754.501    9.953
733.00   825.508  338.611  338.611    0.000      223.300  721.000  702.021   18.980        0.000  807.083  675.082  132.000
734.00   839.385  278.997  278.997    0.000      124.640  754.291  754.291    0.000        0.000  533.531  523.377   10.154
735.00   801.615  376.752  376.752    0.000      187.938  664.409  664.409    0.000        0.000  532.325  501.863   30.462
736.00   864.521  292.995  292.995    0.000      151.488  701.156  685.937   15.218        0.000  545.294  312.760  232.534
737.00   795.116  337.524  337.524    0.000      145.699  656.761  656.761    0.000        0.000  661.510  500.858  160.653
738.00   793.764  390.692  390.692    0.000      127.323  777.381  777.381    0.000        0.000  785.167  463.057  322.109
739.00   871.291  244.640  244.640    0.000      130.738  731.770  716.639   15.131        0.000  897.663  595.862  301.802
740.00   774.931  327.626  327.626    0.000      224.381  613.225  613.225    0.000        0.000  824.777  583.697  241.079
741.00   736.454  387.509  387.509    0.000      141.502  589.791  587.889    1.902        0.000  663.923  623.308   40.616
742.00   786.338  329.143  329.143    0.000      177.472  477.646  471.939    5.707        0.000  681.617  611.947   69.670
743.00   753.665  333.061  333.061    0.000      158.234  506.909  499.300    7.609        0.000  734.598  524.182  210.417
744.00   828.768  321.476  321.476    0.000       75.139  702.584  639.808   62.776        0.000  684.834  535.341  149.493
745.00   795.295  362.293  362.293    0.000      173.926  630.344  609.462   20.882        0.000  895.954  786.172  109.782
746.00   828.222  326.761  326.761    0.000      189.797  559.702  559.702    0.000        0.000  795.723  765.261   30.462
747.00   902.098  326.919  326.919    0.000      198.220  666.134  658.525    7.609        0.000  933.551  731.480  202.071
748.00   864.264  338.269  338.269    0.000      188.143  607.600  603.796    3.805        0.000  906.509  855.840   50.669
749.00   815.562  348.589  348.589    0.000      198.606  699.033  699.033    0.000        0.000 1050.170  948.832  101.337
750.00   906.597  303.938  303.938    0.000      205.398  669.378  659.954    9.425        0.000 1146.984  735.604  411.381
751.00   850.485  357.753  357.753    0.000      198.341  647.505  645.603    1.902        0.000  940.087  859.461   80.626
752.00   848.878  345.575  345.575    0.000      166.185  574.617  561.301   13.316        0.000  924.907  823.368  101.539
753.00   867.307  294.201  294.201    0.000      214.990  576.777  576.777    0.000        0.000  815.025  815.025    0.000
754.00   788.521  341.204  341.204    0.000      184.948  546.255  546.255    0.000        0.000  744.149  693.379   50.769
755.00   826.716  301.255  301.255    0.000      172.588  574.309  574.309    0.000        0.000  765.261  765.261    0.000
756.00   902.812  351.073  351.073    0.000      210.977  605.220  605.220    0.000        0.000  937.071  774.910  162.160
757.00   819.549  398.269  398.269    0.000      158.408  608.290  598.778    9.511        0.000  794.916  733.993   60.923
758.00   846.780  350.600  350.600    0.000      157.061  641.584  624.768   16.816        0.000  885.097  844.481   40.616
759.00   849.891  343.484  343.484    0.000      173.492  639.942  639.942    0.000        0.000 1149.299 1098.730   50.568
760.00   910.505  330.426  330.426    0.000      174.275  668.994  668.994    0.000        0.000 1028.156  957.078   71.077
761.00   929.337  353.864  353.864    0.000      249.367  714.429  708.853    5.576       10.154 1090.084 1059.622   30.462
762.00   900.560  342.342  342.342    0.000      225.715  685.880  685.880    0.000        0.000  959.289  888.715   70.573
763.00   897.667  341.905  341.905    0.000      193.292  676.562  676.562    0.000        0.000 1081.035 1030.568   50.467
764.00   841.683  336.149  336.149    0.000      151.094  758.036  758.036    0.000        0.000 1014.580  984.421   30.159
765.00   897.924  315.162  315.162    0.000      141.839  759.862  759.862    0.000        0.000  894.445  874.339   20.106
766.00   762.445  391.984  391.984    0.000      156.204  710.452  710.452    0.000        0.000  946.824  875.747   71.077
767.00   736.666  337.504  337.504    0.000      105.920  622.641  622.641    0.000        0.000  768.076  768.076    0.000
768.00   799.395  313.588  313.588    0.000      146.259  685.853  685.853    0.000        0.000  886.504  624.112  262.392
769.00   835.832  286.921  286.921    0.000      150.628  731.195  731.195    0.000        0.000  713.285  682.823   30.462
770.00   741.911  348.995  348.995    0.000      129.097  707.507  707.507    0.000        0.000  803.866  783.558   20.308
771.00   872.259  230.613  230.613    0.000      169.689  611.234  611.234    0.000        0.000  957.682  927.220   30.462
772.00   816.561  370.171  370.171    0.000      158.794  720.393  720.393    0.000        0.000  893.742  873.435   20.308
773.00   741.906  375.805  375.805    0.000       75.961  591.822  591.822    0.000        0.000  723.640  713.486   10.154
774.00   814.134  360.484  360.484    0.000      100.735  669.898  667.995    1.902        0.000  803.665  593.851  209.813
775.00   827.375  385.734  385.734    0.000      213.789  623.769  623.769    0.000        0.000  946.623  825.983  120.640
776.00   865.256  326.979  326.979    0.000      167.098  674.047  674.047    0.000        0.000  884.091  603.201  280.891
777.00   874.092  372.922  372.922    0.000      183.615  627.521  627.521    0.000        0.000  874.739  452.300  422.439
778.00   809.414  328.000  328.000    0.000      108.772  609.628  609.628    0.000        0.000  804.871  422.844  382.027
779.00   763.260  421.864  421.864    0.000       63.591  659.479  659.479    0.000        0.000  672.870  602.799   70.071
780.00   842.474  379.221  379.221    0.000      165.493  585.942  585.942    0.000        0.000  915.658  795.521  120.136
781.00   833.882  334.672  334.672    0.000      182.480  671.591  671.591    0.000        0.000 1000.608  818.342  182.266
782.00   765.031  417.626  417.626    0.000      110.281  688.355  688.355    0.000        0.000 1008.652  998.599   10.053
783.00   789.740  382.409  382.409    0.000      103.020  668.375  668.375    0.000        0.000  916.261  855.842   60.419
784.00   828.486  461.359  461.359    0.000      186.761  671.632  671.632    0.000        0.000 1156.032 1035.193  120.839
785.00   741.999  410.009  410.009    0.000       99.348  663.587  663.587    0.000        0.000  874.136  824.171   49.965
786.00   734.416  391.358  391.358    0.000       78.984  717.275  717.275    0.000        0.000  785.063  725.045   60.018
787.00   811.660  505.120  505.120    0.000      152.219  775.561  775.561    0.000        0.000 1235.757 1165.987   69.770
788.00   698.833  436.183  436.183    0.000       86.767  768.682  768.682    0.000        0.000 1107.275 1006.139  101.136
789.00   770.679  536.842  536.842    0.000       59.489  778.314  778.314    0.000        0.000 1044.840  803.665  241.175
790.00   729.596  521.746  521.746    0.000      117.804  783.289  783.289    0.000        0.000 1103.550  902.085  201.465
791.00   742.763  493.544  493.544    0.000      126.890  714.640  714.640    0.000        0.000  991.458  599.279  392.179
792.00   748.053  539.615  539.615    0.000       74.579  836.892  836.892    0.000        0.000 1022.016  891.326  130.690
793.00   758.374  473.684  473.684    0.000       36.749  688.611  688.611    0.000        0.000  921.286  841.060   80.226
794.00   823.731  394.727  394.727    0.000       64.202  625.146  625.146    0.000        0.000  792.400  732.082   60.319
795.00   677.506  479.917  479.917    0.000       18.245  602.362  602.362    0.000        0.000  722.127  570.523  151.604
796.00   763.900  526.547  526.547    0.000       24.081  756.529  756.529    0.000        0.000  952.045  710.771  241.275
797.00   772.115  455.381  455.381    0.000       31.472  760.112  760.112    0.000        0.000  783.752  592.739  191.013
798.00   803.575  445.898  445.898    0.000       51.230  740.557  740.557    0.000        0.000  812.203  741.730   70.473
799.00   932.937  316.162  316.162    0.000       66.491  682.508  682.508    0.000        0.000  873.327  752.690  120.637
800.00   889.705  382.229  382.229    0.000       91.653  723.577  723.577    0.000        0.000 1020.810  910.324  110.486
801.00   796.713  425.568  425.568    0.000       16.773  728.160  728.160    0.000        0.000  742.935  642.404  100.531
802.00   806.542  499.889  499.889    0.000       29.399  653.720  651.904    1.816        0.000  693.373  531.917  161.457
803.00   794.966  469.966  469.966    0.000       34.501  717.177  717.177    0.000        0.000  752.587  640.895  111.693
804.00   804.987  482.249  482.249    0.000       46.433  838.226  838.226    0.000        0.000  897.052  866.591   30.462
805.00   781.974  471.685  471.685    0.000       29.053  718.262  718.262    0.000        0.000  762.943  722.327   40.615
806.00   843.615  408.860  408.860    0.000      140.338  616.838  616.838    0.000        0.000  943.099  862.270   80.829
807.00   734.966  437.173  437.173    0.000      107.177  644.714  644.714    0.000        0.000  733.786  622.799  110.987
808.00   881.544  434.869  434.869    0.000       56.550  672.790  672.790    0.000        0.000  972.253  831.104  141.148
809.00   865.321  481.190  481.190    0.000       80.762  748.398  748.398    0.000        0.000 1012.566  851.210  161.356
810.00   892.545  422.536  422.536    0.000      109.423  706.933  706.933    0.000        0.000  875.740  693.372  182.368
811.00   844.694  420.346  420.346    0.000      110.159  643.550  643.550    0.000        0.000  593.544  441.336  152.207
812.00   890.742  391.219  391.219    0.000       94.031  677.228  677.228    0.000        0.000  764.648  573.135  191.513
813.00   819.607  448.816  448.816    0.000       62.690  663.135  526.994  136.141        0.000  684.927  130.392  554.535
814.00   840.810  460.542  460.542    0.000       63.554  717.394  715.578    1.816        0.000  972.252  559.669  412.583
815.00   810.206  471.832  471.832    0.000       55.425  723.060  723.060    0.000        0.000  804.363  653.766  150.596
816.00   847.006  411.712  411.712    0.000       93.040  569.927  569.927    0.000        0.000  852.015  500.854  351.161
817.00   806.994  455.213  455.213    0.000       70.209  707.881  707.881    0.000        0.000  723.430  623.702   99.729
818.00  1035.288  291.697  291.697    0.000      151.876  665.086  633.396   31.690        0.000  873.528  813.410   60.118
819.00   931.142  393.367  393.367    0.000      105.924  715.406  672.563   42.843        0.000 1221.879 1081.936  139.943
820.00   988.430  366.932  366.932    0.000      236.568  675.761  675.761    0.000        0.000 1140.647  920.982  219.665
821.00   894.025  350.695  350.695    0.000      283.959  682.385  657.655   24.730        0.000 1336.385  903.387  432.998
822.00   997.382  291.192  291.192    0.000      215.132  573.816  573.816    0.000        9.953  951.140  850.406  100.734
823.00   995.218  358.139  358.139    0.000      152.224  589.994  589.994    0.000        0.000  691.968  641.801   50.166
824.00  1018.685  330.134  330.134    0.000      226.890  495.324  495.324    0.000        0.000  833.315  752.185   81.130
825.00   798.810  415.921  415.921    0.000      162.730  598.462  598.462    0.000        0.000  494.219  402.834   91.385
826.00   815.910  442.264  442.264    0.000      198.399  484.890  484.890    0.000        0.000  783.348  723.028   60.320
827.00   804.187  483.059  483.059    0.000      189.275  536.247  521.374   14.873        0.000  705.535  574.239  131.296
828.00   856.317  400.384  400.384    0.000      120.018  490.905  490.905    0.000        0.000  531.919  319.895  212.024
829.00   798.160  461.016  461.016    0.000      205.404  551.211  551.211    0.000        0.000  883.680  722.427  161.253
830.00   719.374  454.584  454.584    0.000      130.610  569.236  569.236    0.000        0.000  531.415  370.463  160.951
831.00   822.847  444.646  444.646    0.000      116.170  664.730  664.730    0.000        0.000  833.515  371.266  462.248
832.00   789.941  428.210  428.210    0.000      169.908  557.128  557.128    0.000        0.000  862.171  450.588  411.582
833.00   886.500  336.251  336.251    0.000      110.199  555.654  555.654    0.000        0.000  613.950  311.449  302.500
834.00   853.630  422.412  422.412    0.000      160.484  597.163  595.304    1.859        0.000  873.026  542.175  330.851
835.00   866.858  393.869  393.869    0.000       68.178  646.314  646.314    0.000        0.000  724.134  311.551  412.583
836.00   830.516  416.730  416.730    0.000      147.946  507.805  495.051   12.754        0.000  753.291  572.836  180.455
837.00   771.493  426.971  426.971    0.000      151.145  518.785  518.785    0.000        0.000  661.805  581.380   80.425
838.00   852.482  427.981  427.981    0.000      152.221  562.183  562.183    0.000        0.000  633.455  471.496  161.959
839.00   831.557  442.021  442.021    0.000      110.499  722.807  719.089    3.718        0.000  824.168  491.806  332.362
840.00   923.499  458.816  458.816    0.000       97.271  696.259  696.259    0.000        0.000  922.792  782.048  140.743
841.00   876.008  406.296  406.296    0.000       71.595  688.699  688.699    0.000        0.000  934.659  742.339  192.320
842.00   888.611  416.806  416.806    0.000       92.301  601.492  601.492    0.000        0.000  782.145  681.513  100.632
843.00   822.908  471.118  471.118    0.000      110.674  695.743  695.743    0.000        0.000  975.067  723.538  251.529
844.00   884.117  459.024  459.024    0.000       82.318  624.892  624.892    0.000        0.000  850.810  589.428  261.383
845.00   744.843  482.274  482.274    0.000      127.623  560.378  560.378    0.000        0.000  860.963  510.206  350.756
846.00   803.373  473.274  473.274    0.000      124.381  575.294  575.294    0.000        0.000  882.076  479.846  402.230
847.00   835.606  454.543  454.543    0.000       51.402  620.387  609.320   11.067        0.000  781.945  490.603  291.342
848.00   814.511  489.888  489.888    0.000      150.494  607.112  607.112    0.000        0.000  845.181  764.554   80.626
849.00   821.357  464.001  464.001    0.000      131.857  555.968  555.968    0.000        0.000  692.171  431.188  260.983
850.00   829.566  428.375  428.375    0.000       64.287  564.479  564.479    0.000        0.000  649.946  519.556  130.389
851.00   839.526  413.113  413.113    0.000      156.375  574.725  574.725    0.000        0.000  871.721  359.608  512.113
852.00   873.606  433.909  433.909    0.000      134.932  505.641  503.825    1.816        0.000  602.395  522.070   80.325
853.00   842.403  463.003  463.003    0.000      134.279  474.084  474.084    0.000        0.000  750.278  700.012   50.266
854.00   850.609  440.750  440.750    0.000      129.915  475.990  457.745   18.245        0.000  622.600  503.066  119.534
855.00   885.060  467.350  467.350    0.000      153.557  667.847  636.376   31.471        0.000  792.903  533.127  259.776
856.00   859.477  467.292  467.292    0.000       94.894  603.085  584.539   18.546        0.000  762.742  532.523  230.219
857.00   796.634  441.797  441.797    0.000       82.531  618.909  583.848   35.061        0.000  812.306  301.298  511.008
858.00   858.241  447.267  447.267    0.000      118.848  595.511  582.499   13.012        0.000  752.486  652.054  100.431
859.00   782.570  486.953  486.953    0.000      132.513  550.250  550.250    0.000        0.000  770.681  609.931  160.750
860.00   735.094  485.299  485.299    0.000       92.435  605.108  605.108    0.000        0.000  682.113  591.130   90.983
861.00   758.584  492.662  492.662    0.000       64.331  658.548  568.882   89.666        0.000  681.309  300.895  380.414
862.00   820.029  540.632  540.632    0.000        1.816  725.211  381.257  343.953        0.000  861.065  249.623  611.441
863.00   784.480  481.043  481.043    0.000       12.711  750.507  487.394  263.113        0.000  851.411  290.238  561.173
864.00   729.047  523.514  523.514    0.000       74.833  684.411  574.643  109.768        0.000  613.349  341.813  271.536
865.00   741.771  468.360  468.360    0.000       38.133  584.671  491.634   93.037        0.000  690.760  150.799  539.961
866.00   771.666  498.123  498.123    0.000       65.716  634.519  538.798   95.721        0.000  711.772  221.776  489.996
867.00   762.976  472.316  472.316    0.000       18.158  594.799  441.537  153.261        0.000  642.907  200.965  441.942
868.00   731.632  484.165  484.165    0.000       38.133  674.816  504.649  170.167        0.000  701.518  221.071  480.447
869.00   696.050  510.141  510.141    0.000      160.527  552.163  552.163    0.000       19.906  672.363  632.150   40.213
870.00   731.394  505.184  505.184    0.000      149.889  651.473  651.473    0.000        0.000 1000.905  960.692   40.213
871.00   787.191  516.824  516.824    0.000      155.771  601.453  601.453    0.000        0.000  940.888  799.540  141.349
872.00   849.104  489.896  489.896    0.000      106.874  687.134  687.134    0.000        0.000  870.815  770.684  100.131
873.00   810.988  471.680  471.680    0.000      158.493  634.001  620.728   13.273        0.000  880.970  820.852   60.118
874.00   841.663  517.587  517.587    0.000       94.461  751.378  732.875   18.503        0.000  791.192  771.086   20.106
875.00   784.866  521.364  521.364    0.000       96.194  588.695  566.215   22.480        0.000  571.330  551.224   20.106
876.00   856.022  494.779  494.779    0.000      105.663  639.364  620.385   18.979        0.000  690.659  660.298   30.361
877.00   759.276  567.471  567.471    0.000       28.100  696.568  689.176    7.392        0.000  620.892  541.269   79.623
878.00   768.720  588.941  588.941    0.000       19.023  787.294  773.978   13.316        0.000  761.938  761.938    0.000
879.00   672.214  583.260  583.260    0.000        9.468  695.041  695.041    0.000        0.000  739.922  690.158   49.764
880.00   719.883  572.861  572.861    0.000       86.424  622.890  619.086    3.805        0.000  821.456  731.379   90.077
881.00   736.221  616.039  616.039    0.000       41.372  654.587  649.011    5.576        0.000  631.747  511.510  120.237
882.00   732.358  562.734  562.734    0.000       75.485  667.298  659.689    7.609        0.000  763.045  712.779   50.266
883.00   798.527  508.179  508.179    0.000       82.014  644.823  639.247    5.576        0.000  741.531  691.465   50.065
884.00   758.218  567.114  567.114    0.000       60.311  730.541  723.105    7.435        0.000  841.762  731.880  109.883
885.00   821.132  524.537  524.537    0.000      107.004  691.359  663.950   27.410        0.000  831.003  651.752  179.251
886.00   681.757  628.927  628.927    0.000       92.086  692.372  686.795    5.576        0.000  732.383  642.607   89.776
887.00   711.920  572.755  572.755    0.000       69.736  723.407  714.113    9.294        0.000  811.601  430.886  380.716
888.00   693.903  623.575  623.575    0.000       58.322  642.954  617.231   25.723        0.000  743.441  583.093  160.348
889.00   742.875  622.228  622.228    0.000       50.063  703.043  695.650    7.393        0.000  700.915  580.780  120.136
890.00   730.379  585.570  585.570    0.000       16.643  712.777  705.255    7.522        0.000  642.504  632.350   10.154
891.00   769.249  611.220  611.220    0.000       29.053  695.300  669.446   25.854        0.000  711.971  511.611  200.360
892.00   861.978  522.077  522.077    0.000       27.583  839.733  801.905   37.829        0.000  841.760  601.388  240.372
893.00   753.258  526.450  526.450    0.000      110.632  572.487  570.585    1.902        0.000  630.743  460.843  169.900
894.00   827.023  513.201  513.201    0.000       20.017  789.970  789.970    0.000        0.000  811.700  541.971  269.729
895.00   724.920  585.587  585.587    0.000       94.420  649.473  649.473    0.000        0.000  693.172  422.539  270.632
896.00   732.467  594.882  594.882    0.000        3.718  713.325  713.325    0.000        0.000  631.343  501.253  130.090
897.00   848.586  523.087  523.087    0.000       16.472  719.209  719.209    0.000        0.000  729.970  570.223  159.747
898.00   705.222  585.651  585.651    0.000       43.969  647.880  647.880    0.000        0.000  790.892  740.727   50.165
899.00   801.031  536.608  536.608    0.000       27.799  662.406  662.406    0.000        0.000  761.940  681.515   80.425
900.00   728.586  532.156  532.156    0.000        5.576  689.558  689.558    0.000        0.000  720.719  380.217  340.502
901.00   755.510  502.198  502.198    0.000       33.117  610.304  610.304    0.000        0.000  500.453  340.506  159.947
902.00   784.580  468.563  468.563    0.000       54.949  631.370  631.370    0.000        0.000  521.867  270.033  251.834
903.00   913.148  383.046  383.046    0.000      115.000  638.797  638.797    0.000        0.000  682.318  361.116  321.201
904.00   823.755  462.466  462.466    0.000      166.189  605.424  605.424    0.000        0.000  901.478  781.041  120.437
905.00   812.187  508.068  508.068    0.000      118.329  681.648  681.648    0.000        0.000 1010.255  959.586   50.669
906.00   762.338  537.140  537.140    0.000       69.001  649.440  649.440    0.000        0.000  840.254  830.101   10.154
907.00   756.208  544.608  544.608    0.000      121.010  660.984  660.984    0.000        0.000  742.536  592.241  150.295
908.00   857.565  531.224  531.224    0.000      188.842  803.128  803.128    0.000        0.000  923.397  481.555  441.842
909.00   811.574  546.784  546.784    0.000      177.345  578.927  578.927    0.000        0.000  901.478  621.395  280.083
910.00   766.051  552.885  552.885    0.000      155.555  574.172  574.172    0.000        0.000  780.038  520.964  259.074
911.00   720.148  572.037  572.037    0.000      131.214  695.956  695.956    0.000        0.000  770.182  770.182    0.000
912.00   745.530  538.461  538.461    0.000      157.632  685.800  685.800    0.000        0.000  970.444  760.831  209.612
913.00   729.086  565.236  565.236    0.000      125.639  641.098  633.489    7.609        0.000  832.210  681.912  150.298
914.00   733.673  613.424  613.424    0.000      114.610  768.895  768.895    0.000        0.000  995.881  684.934  310.946
915.00   713.402  595.544  595.544    0.000       84.003  851.244  849.342    1.902        0.000 1032.268  812.301  219.967
916.00   782.298  535.317  535.317    0.000       91.569  730.009  715.482   14.527        0.000  872.321  732.579  139.741
917.00   673.652  599.931  599.931    0.000      118.673  824.564  824.564    0.000        0.000 1071.780  990.750   81.030
918.00   720.435  621.568  621.568    0.000       50.928  809.787  809.787    0.000        0.000  953.657  893.338   60.319
919.00   648.421  606.302  606.302    0.000      111.240  773.864  772.048    1.816        0.000  982.913  552.230  430.682
920.00   710.226  608.343  608.343    0.000       75.659  784.753  784.753    0.000        0.000  910.325  869.911   40.414
921.00   739.872  582.741  582.741    0.000       15.132  827.214  697.216  129.998        0.000 1023.830  429.580  594.250
922.00   729.983  562.261  562.261    0.000       34.716  675.893  675.893    0.000        0.000  709.862  580.175  129.687
923.00   788.716  544.191  544.191    0.000       80.024  778.694  771.216    7.479        0.000  983.309  552.229  431.080
924.00   719.059  561.352  561.352    0.000       35.279  682.210  682.210    0.000        0.000  740.223  730.170   10.053
925.00   770.236  535.108  535.108    0.000       54.648  718.908  718.908    0.000        0.000  931.538  921.484   10.053
926.00   686.066  664.787  664.787    0.000       33.764  774.810  774.810    0.000        0.000  873.227  853.121   20.106
927.00   738.638  644.397  644.397    0.000       63.206  774.043  774.043    0.000        0.000  934.454  603.000  331.454
928.00   762.457  608.816  608.816    0.000       84.349  858.044  858.044    0.000        0.000 1005.933  895.047  110.886
929.00   878.808  528.243  528.243    0.000      139.685  801.216  791.922    9.294        0.000  931.837  720.417  211.421
930.00   844.401  607.238  607.238    0.000      108.904  815.921  812.289    3.632        0.000  994.672  813.514  181.157
931.00   943.041  475.961  475.961    0.000       77.691  793.232  785.969    7.263        0.000 1002.213  901.279  100.934
932.00   797.049  620.264  620.264    0.000        3.718  860.066  848.956   11.110        0.000  892.433  571.734  320.699
933.00   873.528  484.008  484.008    0.000      100.172  763.435  763.435    0.000        0.000  911.932  479.746  432.186
934.00   936.602  508.699  508.699    0.000       99.823  830.067  826.393    3.675        0.000  965.521  864.586  100.934
935.00   741.604  579.184  579.184    0.000       31.817  674.255  674.255    0.000        0.000  781.441  591.234  190.207
936.00   701.378  626.225  626.225    0.000       29.226  754.106  752.203    1.902        0.000  722.129  422.241  299.888
937.00   842.084  510.256  510.256    0.000       70.471  788.302  775.591   12.711        0.000  911.431  541.973  369.458
938.00   785.716  567.709  567.709    0.000       20.795  725.617  725.617    0.000        0.000  772.697  542.880  229.817
939.00   741.923  598.461  598.461    0.000       37.437  721.944  720.085    1.859        0.000  821.152  470.497  350.656
940.00   723.917  574.405  574.405    0.000       54.302  778.963  778.963    0.000        0.000  810.897  591.233  219.664
941.00   699.081  559.965  559.965    0.000       51.232  686.407  686.407    0.000        0.000  890.622  820.551   70.071
942.00   837.446  497.738  497.738    0.000      171.767  681.139  681.139    0.000        0.000  952.650  640.196  312.453
943.00   770.176  531.687  531.687    0.000      104.450  655.664  655.664    0.000        0.000  850.608  679.905  170.703
944.00   712.787  588.324  588.324    0.000      103.802  710.875  710.875    0.000        0.000  859.858  729.369  130.490
945.00   777.814  544.078  544.078    0.000      173.534  645.061  645.061    0.000        0.000  802.352  722.028   80.325
946.00   764.941  539.974  539.974    0.000      163.812  669.448  669.448    0.000        0.000  791.394  700.613   90.781
947.00   773.194  585.558  585.558    0.000       80.588  704.950  704.950    0.000        0.000  852.419  612.549  239.870
948.00   716.049  618.533  618.533    0.000       74.966  776.625  772.864    3.761        0.000  942.393  692.369  250.025
949.00   763.397  657.618  657.618    0.000      116.902  787.526  757.435   30.091        0.000 1014.778  791.392  223.385
950.00   760.467  589.479  589.479    0.000       90.097  820.037  780.089   39.948        0.000 1064.043  801.955  262.088
951.00   789.789  593.882  593.882    0.000       93.126  788.434  748.572   39.862        0.000  943.602  440.937  502.665
952.00   783.688  583.985  583.985    0.000      137.958  818.478  803.951   14.527        0.000  980.195  570.122  410.072
953.00   817.454  587.641  587.641    0.000      141.246  716.624  716.624    0.000        0.000  920.580  809.593  110.987
954.00   721.086  599.872  599.872    0.000      147.556  739.350  739.350    0.000        0.000  962.501  650.752  311.749
955.00   763.107  585.297  585.297    0.000      101.339  736.589  736.589    0.000        0.000  862.469  842.161   20.308
956.00   732.425  592.151  592.151    0.000       67.312  851.723  795.350   56.373        0.000  951.646  240.275  711.371
957.00   668.246  656.224  656.224    0.000       51.188  866.680  866.680    0.000        0.000  993.565  782.047  211.518
958.00   790.826  598.475  598.475    0.000       92.694  739.357  720.334   19.023        0.000  932.944  430.784  502.160
959.00   806.003  577.978  577.978    0.000        1.902  918.083  723.795  194.288        0.000 1024.430  653.566  370.865
960.00   721.859  582.313  582.313    0.000       48.462  799.035  799.035    0.000        0.000  921.987  841.763   80.224
961.00   733.712  537.697  537.697    0.000       33.376  778.142  674.943  103.200        0.000  851.614  451.896  399.718
962.00   876.950  452.345  452.345    0.000      133.636  767.544  735.248   32.296        0.000 1056.198  632.252  423.946
963.00   841.250  487.231  487.231    0.000        0.000  854.959  854.959    0.000        0.000  912.435  430.886  481.549
964.00   750.733  519.885  519.885    0.000        3.632  788.383  788.383    0.000        0.000  993.263  663.015  330.248
965.00   776.939  579.232  579.232    0.000       39.126  785.185  783.369    1.816        0.000  884.791  844.578   40.212
966.00   868.039  445.173  445.173    0.000      187.107  696.208  696.208    0.000        0.000  933.244  812.607  120.637
967.00   714.410  560.455  560.455    0.000       84.739  683.291  683.291    0.000        0.000  831.304  250.630  580.674
968.00   756.662  611.359  611.359    0.000       66.233  788.356  788.356    0.000        0.000 1034.485  652.663  381.823
969.00   802.596  537.151  537.151    0.000       89.408  789.034  773.816   15.218        0.000 1004.323  601.491  402.832
970.00   787.254  497.113  497.113    0.000      113.097  789.990  789.990    0.000        0.000  990.952  960.692   30.260
971.00   891.232  512.650  512.650    0.000       66.407  887.515  874.805   12.711        0.000  942.092  450.188  491.904
972.00   821.290  462.563  462.563    0.000       41.373  656.965  656.965    0.000        0.000  809.992  649.544  160.448
973.00   763.880  495.556  495.556    0.000       56.201  676.811  676.811    0.000        0.000  911.127  760.531  150.596
974.00   812.687  538.127  538.127    0.000       83.181  650.526  650.526    0.000        0.000  890.820  600.684  290.136
975.00   877.957  561.532  561.532    0.000       70.901  826.226  824.324    1.902        0.000  932.039  651.956  280.083
976.00   866.609  509.224  509.224    0.000      124.080  715.975  715.975    0.000        0.000  850.004  609.231  240.773
977.00   881.182  511.854  511.854    0.000      115.391  799.372  799.372    0.000        0.000 1063.133  560.170  502.963
978.00   886.805  532.295  532.295    0.000       54.993  830.750  830.750    0.000        0.000  910.729  739.624  171.105
979.00   763.889  596.841  596.841    0.000       52.182  782.135  782.135    0.000        0.000  960.290  920.078   40.212
980.00   810.198  486.873  486.873    0.000       59.485  700.416  700.416    0.000        0.000  717.707  507.795  209.912
981.00   881.424  462.051  462.051    0.000       80.070  683.287  683.287    0.000        0.000  808.585  718.509   90.077
982.00   720.514  570.796  570.796    0.000       17.034  660.539  660.539    0.000        0.000  628.933  399.015  229.918
983.00   811.191  489.939  489.939    0.000       74.535  791.575  791.575    0.000        0.000  658.190  438.726  219.463
984.00   831.687  553.274  553.274    0.000      122.350  848.520  844.759    3.761        0.000  981.301  681.412  299.888
985.00   845.047  505.702  505.702    0.000       94.031  748.614  748.614    0.000        0.000  879.060  759.426  119.634
986.00   791.384  579.852  579.852    0.000      119.110  805.772  805.772    0.000        0.000 1051.877  859.557  192.321
987.00   778.181  510.448  510.448    0.000       56.637  742.037  742.037    0.000        0.000  750.175  720.016   30.159
988.00   798.629  459.217  459.217    0.000       91.612  698.463  696.605    1.859        0.000  771.489  460.843  310.646
989.00   823.994  543.303  543.303    0.000      146.778  803.385  803.385    0.000        0.000 1021.010  819.041  201.969
990.00   829.076  515.966  515.966    0.000      112.063  789.732  757.999   31.733        0.000  809.692  638.989  170.703
991.00   879.991  504.942  504.942    0.000       81.453  735.726  689.337   46.389        0.000  821.151  340.607  480.545
992.00   790.659  525.217  525.217    0.000      169.128  694.430  688.723    5.707        0.000 1001.306  529.208  472.098
993.00   782.501  566.198  566.198    0.000      135.923  723.096  721.193    1.902        0.000  791.694  590.128  201.566
994.00   833.800  501.657  501.657    0.000      141.803  652.017  652.017    0.000        0.000  872.523  340.004  532.519
995.00   812.735  502.609  502.609    0.000       77.821  746.624  735.729   10.895        0.000  732.083  310.146  421.937
996.00   789.587  513.976  513.976    0.000      114.051  687.903  684.099    3.805        0.000  911.732  569.521  342.211
997.00   772.594  509.233  509.233    0.000       52.788  691.244  691.244    0.000        0.000  810.094  509.604  300.490
998.00   721.619  509.384  509.384    0.000       41.459  674.284  670.566    3.718        0.000  740.622  460.038  280.584
999.00   794.758  527.291  527.291    0.000       87.115  730.107  709.181   20.925        0.000 1012.868  892.631  120.237
1000.00   901.608  384.035  384.035    0.000      160.180  807.356  782.626   24.730        0.000 1062.631  880.666  181.964
1001.00   822.420  407.755  407.755    0.000       41.590  881.423  852.889   28.534        0.000  973.057  790.590  182.467
1002.00   828.297  506.924  506.924    0.000      101.941  795.342  778.221   17.121        0.000  971.851  709.462  262.389
1003.00   834.215  417.450  417.450    0.000      178.031  675.680  660.462   15.218        0.000  800.341  659.597  140.744
1004.00   729.012  491.857  491.857    0.000       93.601  800.018  798.116    1.902        0.000  870.415  398.113  472.302
1005.00   825.823  494.632  494.632    0.000      121.920  875.409  858.461   16.948        0.000  932.844  410.277  522.567
1006.00   729.012  455.971  455.971    0.000       29.915  752.502  609.319  143.183        0.000  788.380  308.537  479.843
1007.00   855.632  398.622  398.622    0.000       73.581  646.715  646.715    0.000        0.000  691.065  590.332  100.733
1008.00   732.736  482.660  482.660    0.000       58.539  767.851  765.948    1.902        0.000  739.621  689.154   50.467
1009.00   769.967  525.386  525.386    0.000       57.069  735.027  716.004   19.023        0.000  591.634  300.192  291.442
1010.00   722.234  621.721  621.721    0.000        9.294  748.571  739.059    9.512        0.000  730.169  659.897   70.272
1011.00   747.022  528.346  528.346    0.000       76.694  734.305  724.794    9.511        0.000  669.750  548.811  120.940
1012.00   704.616  559.705  559.705    0.000       73.627  724.007  699.277   24.730        0.000  719.614  649.643   69.971
1013.00   759.261  489.812  489.812    0.000       39.689  862.670  851.256   11.414        0.000  909.724  707.854  201.869
1014.00   821.708  480.954  480.954    0.000      121.872  706.277  704.375    1.902        0.000  829.900  440.034  389.866
1015.00   878.188  408.624  408.624    0.000      106.096  818.715  818.715    0.000        0.000  869.207  319.293  549.913
1016.00   827.060  556.168  556.168    0.000       89.234  755.879  755.879    0.000        0.000  902.687  701.120  201.567
1017.00   782.860  514.644  514.644    0.000      139.430  859.160  859.160    0.000        0.000 1013.774  802.054  211.720
1018.00   784.539  494.652  494.652    0.000       58.193  836.378  808.448   27.929        0.000  949.231  788.781  160.450
1019.00   785.890  492.966  492.966    0.000       87.462  688.306  688.306    0.000        0.000  750.074  480.045  270.030
1020.00   817.765  465.995  465.995    0.000       68.871  590.685  568.766   21.919        0.000  520.660  430.984   89.676
1021.00   882.878  459.719  459.719    0.000      102.897  694.444  694.444    0.000        0.000  599.277  399.720  199.558
1022.00   892.911  498.585  498.585    0.000      132.292  830.120  828.217    1.902        0.000  821.356  679.202  142.154
1023.00   870.340  457.944  457.944    0.000       55.684  780.603  780.603    0.000        0.000  799.739  769.680   30.059
1024.00   812.686  574.008  574.008    0.000       88.543  757.827  748.316    9.511        0.000  669.552  578.167   91.385
1025.00   691.479  632.110  632.110    0.000       31.645  757.728  744.456   13.273        0.000  590.430  399.618  190.812
1026.00   720.281  554.847  554.847    0.000       25.768  645.796  638.361    7.435        0.000  558.863  489.093   69.770
1027.00   803.715  483.477  483.477    0.000      116.988  574.854  559.679   15.175        0.000  700.110  489.896  210.215
1028.00   735.722  591.163  591.163    0.000       92.521  722.107  704.986   17.121        0.000  729.669  549.111  180.558
1029.00   750.010  566.441  566.441    0.000       82.662  703.555  703.555    0.000        0.000  648.038  558.462   89.575
1030.00   711.184  567.520  567.520    0.000       40.812  723.971  723.971    0.000        0.000  719.414  669.549   49.864
1031.00   697.083  606.388  606.388    0.000        3.805  753.312  753.312    0.000        0.000  619.382  539.157   80.224
1032.00   666.676  648.457  648.457    0.000       33.462  846.914  808.868   38.046        0.000  658.892  340.201  318.691
1033.00   631.475  618.248  618.248    0.000       54.862  611.677  611.677    0.000        0.000  569.419  280.386  289.034
1034.00   708.000  514.134  514.134    0.000       28.058  658.595  637.713   20.882        0.000  619.382  420.024  199.357
1035.00   766.767  519.213  519.213    0.000        9.079  709.397  624.877   84.520        0.000  608.827  249.723  359.104
1036.00   675.621  668.431  668.431    0.000       29.832  725.384  719.764    5.620        0.000  669.750  280.487  389.263
1037.00   762.851  508.066  508.066    0.000       83.785  645.719  645.719    0.000        0.000  789.485  658.391  131.094
1038.00   766.410  515.371  515.371    0.000       13.143  803.304  803.304    0.000        0.000  748.870  628.231  120.639
1039.00   826.017  537.349  537.349    0.000       97.795  724.060  714.548    9.511        0.000  689.154  578.668  110.486
1040.00   820.991  507.616  507.616    0.000       88.716  757.955  752.249    5.707        0.000  790.994  679.503  111.492
1041.00   826.221  453.461  453.461    0.000       18.201  657.167  598.196   58.971        0.000  678.697  159.646  519.051
1042.00   758.750  467.684  467.684    0.000       26.026  702.875  702.875    0.000        0.000  657.789  528.001  129.789
1043.00   839.681  438.870  438.870    0.000       56.852  684.143  676.879    7.263        0.000  662.811  281.389  381.422
1044.00   819.386  484.828  484.828    0.000       51.059  682.119  660.286   21.833        0.000  659.797  200.061  459.735
1045.00   911.377  438.272  438.272    0.000       72.196  819.598  808.271   11.327        0.000  800.141  569.116  231.025
1046.00   805.525  474.613  474.613    0.000       36.836  701.004  681.981   19.023        0.000  699.307  469.487  229.819
1047.00   761.916  493.607  493.607    0.000       49.762  696.602  659.983   36.619        0.000  649.845  470.695  179.151
1048.00   751.014  458.766  458.766    0.000       43.234  629.368  603.644   25.724        0.000  599.578  509.802   89.776
1049.00   775.263  522.948  522.948    0.000       47.728  796.458  794.599    1.859        0.000  660.901  540.864  120.037
1050.00   731.439  582.592  582.592    0.000       31.600  733.517  724.223    9.294        0.000  838.746  748.769   89.978
