# Supplementary material for: N-Glycans modulate tilting of HIV-1 envelope glycoprotein
Source: Nat Commun. 2026 Apr 15;17:5206. doi: 10.1038/s41467-026-71874-2 (PMC13254402; doi:10.1038/s41467-026-71874-2)
Supplement: Supplementary file 8 — Source Data [file 41467_2026_71874_MOESM8_ESM.zip › source_data/1_Main_Text_Figures/4_Figure_5/3_Raw_data/MPER_peptide/REAL_MPER.A.1.txt]

#ASA ANALYSIS
#SIM_TIME  ASA1.4 TotOccl1.4 ShldMem1.4 ShldGly1.4   ASA7.2 TotOccl7.2 ShldMem7.2 ShldGly7.2   ASA18.6 TotOccl18.6 ShldMem18.6 ShldGly18.6

  0.00   734.910  268.138  268.138    0.000        0.000  410.586  410.586    0.000        0.000   89.776   89.776    0.000
  1.00   604.947  341.272  341.272    0.000        7.609  435.898  435.898    0.000        0.000  130.690  130.690    0.000
  2.00   620.530  303.504  303.504    0.000        0.000  471.149  471.149    0.000        0.000   60.320   60.320    0.000
  3.00   607.282  344.861  344.861    0.000        0.000  480.113  480.113    0.000        0.000   29.858   29.858    0.000
  4.00   595.770  339.599  339.599    0.000        0.000  463.416  463.416    0.000        0.000    0.000    0.000    0.000
  5.00   647.050  350.642  350.642    0.000        1.859  509.501  509.501    0.000        0.000   69.770   69.770    0.000
  6.00   608.553  335.288  335.288    0.000        0.000  435.097  435.097    0.000        0.000    9.953    9.953    0.000
  7.00   530.568  352.111  352.111    0.000        0.000  464.965  464.965    0.000        0.000   20.106   20.106    0.000
  8.00   596.268  410.165  410.165    0.000       20.447  506.949  506.949    0.000        0.000  120.237  120.237    0.000
  9.00   591.339  406.811  406.811    0.000        3.718  476.947  476.947    0.000        0.000   49.965   49.965    0.000
 10.00   503.960  449.848  449.848    0.000        0.000  492.205  492.205    0.000        0.000  160.451  160.451    0.000
 11.00   552.517  408.993  408.993    0.000        0.000  522.250  522.250    0.000        0.000  110.687  110.687    0.000
 12.00   501.989  477.580  477.580    0.000        0.000  529.609  529.609    0.000        0.000  151.302  151.302    0.000
 13.00   468.079  495.991  495.991    0.000        0.000  547.199  547.199    0.000        0.000   39.811   39.811    0.000
 14.00   525.918  439.483  439.483    0.000        0.000  614.171  614.171    0.000        0.000   30.261   30.261    0.000
 15.00   433.296  514.678  514.678    0.000        0.000  523.247  523.247    0.000        0.000   90.782   90.782    0.000
 16.00   551.773  402.296  402.296    0.000        0.000  555.026  555.026    0.000        0.000  132.000  132.000    0.000
 17.00   449.515  453.679  453.679    0.000        0.000  470.249  470.249    0.000        0.000  120.137  120.137    0.000
 18.00   574.568  474.058  474.058    0.000        0.000  483.374  483.374    0.000        0.000   10.053   10.053    0.000
 19.00   573.290  457.402  457.402    0.000        0.000  487.092  487.092    0.000        0.000    0.000    0.000    0.000
 20.00   560.625  468.380  468.380    0.000        0.000  413.684  413.684    0.000        0.000   50.265   50.265    0.000
 21.00   551.420  457.081  457.081    0.000        0.000  570.446  570.446    0.000        0.000  172.414  172.414    0.000
 22.00   639.917  429.496  429.496    0.000        0.000  513.425  513.425    0.000        0.000   40.616   40.616    0.000
 23.00   638.666  450.899  450.899    0.000        3.632  532.487  532.487    0.000        0.000   60.923   60.923    0.000
 24.00   633.453  402.454  402.454    0.000        5.707  494.330  494.330    0.000        0.000   71.077   71.077    0.000
 25.00   517.374  459.951  459.951    0.000        0.000  408.234  408.234    0.000        0.000   10.053   10.053    0.000
 26.00   661.262  421.357  421.357    0.000       10.895  500.207  500.207    0.000        0.000    0.000    0.000    0.000
 27.00   556.552  416.623  416.623    0.000        0.000  387.055  387.055    0.000        0.000   70.775   70.775    0.000
 28.00   571.002  417.422  417.422    0.000        1.902  461.727  461.727    0.000        0.000   49.965   49.965    0.000
 29.00   606.866  496.032  496.032    0.000        0.000  573.739  573.739    0.000        0.000  192.924  192.924    0.000
 30.00   607.698  466.856  466.856    0.000        0.000  502.704  502.704    0.000        0.000  152.308  152.308    0.000
 31.00   588.728  453.699  453.699    0.000        0.000  485.109  485.109    0.000        0.000  222.279  222.279    0.000
 32.00   648.047  507.121  507.121    0.000        0.000  416.931  416.931    0.000        0.000   91.385   91.385    0.000
 33.00   828.767  351.929  351.929    0.000       36.144  386.932  386.932    0.000        0.000  213.231  152.308   60.923
 34.00   798.543  402.583  402.583    0.000       28.534  555.062  555.062    0.000        0.000  355.386  243.693  111.693
 35.00   694.966  468.036  468.036    0.000        0.000  453.078  453.078    0.000        0.000  101.539  101.539    0.000
 36.00   794.321  454.713  454.713    0.000        0.000  527.694  527.694    0.000        0.000  152.308  152.308    0.000
 37.00   819.691  374.768  374.768    0.000        0.000  496.347  496.347    0.000        0.000  132.000  132.000    0.000
 38.00   776.329  449.694  449.694    0.000        0.000  525.403  525.403    0.000        0.000  101.539  101.539    0.000
 39.00   809.886  387.695  387.695    0.000       17.121  506.294  506.294    0.000        0.000   50.769   50.769    0.000
 40.00   790.272  467.068  467.068    0.000        0.000  554.544  554.544    0.000        0.000   91.183   91.183    0.000
 41.00   764.477  428.472  428.472    0.000        0.000  553.686  553.686    0.000        0.000   91.385   91.385    0.000
 42.00   706.532  470.868  470.868    0.000        0.000  477.593  477.593    0.000        0.000   10.053   10.053    0.000
 43.00   780.051  411.499  411.499    0.000        0.000  547.067  547.067    0.000        0.000   10.154   10.154    0.000
 44.00   850.400  442.858  442.858    0.000        1.902  531.158  531.158    0.000        0.000    0.000    0.000    0.000
 45.00   795.731  415.434  415.434    0.000        0.000  529.989  529.989    0.000        0.000   50.165   50.165    0.000
 46.00   755.607  479.861  479.861    0.000        0.000  606.778  606.778    0.000        0.000  101.136  101.136    0.000
 47.00   744.049  423.339  423.339    0.000        0.000  553.853  553.853    0.000        0.000   91.385   91.385    0.000
 48.00   873.560  348.113  348.113    0.000        0.000  538.895  538.895    0.000        0.000   91.284   91.284    0.000
 49.00   774.775  412.762  412.762    0.000        0.000  620.262  620.262    0.000        0.000   20.106   20.106    0.000
 50.00   819.118  428.172  428.172    0.000        0.000  516.642  516.642    0.000        0.000   30.462    0.000   30.462
 51.00   792.956  422.494  422.494    0.000        0.000  537.256  537.256    0.000        0.000    0.000    0.000    0.000
 52.00   844.800  456.956  456.956    0.000        0.000  625.061  625.061    0.000        0.000   91.284   91.284    0.000
 53.00   822.980  445.747  445.747    0.000        0.000  513.828  513.828    0.000        0.000   20.308   20.308    0.000
 54.00   789.875  461.330  461.330    0.000        0.000  542.399  542.399    0.000        0.000  109.982  109.982    0.000
 55.00   814.237  389.392  389.392    0.000        0.000  509.980  509.980    0.000        0.000   70.876   70.876    0.000
 56.00   760.003  451.002  451.002    0.000        0.000  498.862  498.862    0.000        0.000   60.923   60.923    0.000
 57.00   789.272  459.203  459.203    0.000        0.000  563.879  563.879    0.000        0.000   30.462   30.462    0.000
 58.00   752.455  488.218  488.218    0.000        0.000  513.939  513.939    0.000        0.000    0.000    0.000    0.000
 59.00   847.713  426.553  426.553    0.000        1.902  498.433  498.433    0.000        0.000   10.053   10.053    0.000
 60.00   821.848  375.854  375.854    0.000        7.609  517.197  517.197    0.000        0.000    0.000    0.000    0.000
 61.00   767.960  472.221  472.221    0.000        0.000  548.308  548.308    0.000        0.000    0.000    0.000    0.000
 62.00   834.838  421.125  421.125    0.000        1.859  613.833  613.833    0.000        0.000  152.308  152.308    0.000
 63.00   733.270  441.400  441.400    0.000        0.000  480.451  480.451    0.000        0.000    0.000    0.000    0.000
 64.00   826.184  393.616  393.616    0.000        0.000  460.299  460.299    0.000        0.000    0.000    0.000    0.000
 65.00   657.066  531.079  531.079    0.000        0.000  525.241  525.241    0.000        0.000    0.000    0.000    0.000
 66.00   865.511  363.831  363.831    0.000        1.902  486.619  486.619    0.000        0.000    0.000    0.000    0.000
 67.00   751.282  494.687  494.687    0.000        0.000  503.574  503.574    0.000        0.000    0.000    0.000    0.000
 68.00   781.118  422.608  422.608    0.000        0.000  427.918  427.918    0.000        0.000    0.000    0.000    0.000
 69.00   843.070  380.693  380.693    0.000        0.000  405.433  405.433    0.000        0.000    0.000    0.000    0.000
 70.00   790.094  436.263  436.263    0.000        1.902  446.191  446.191    0.000        0.000    9.953    9.953    0.000
 71.00   853.544  379.288  379.288    0.000        0.000  428.783  428.783    0.000        0.000   19.906   19.906    0.000
 72.00   852.624  410.281  410.281    0.000        0.000  377.365  377.365    0.000        0.000    0.000    0.000    0.000
 73.00   805.420  447.547  447.547    0.000        0.000  496.486  496.486    0.000        0.000   20.106   20.106    0.000
 74.00   829.431  399.737  399.737    0.000        0.000  532.328  532.328    0.000        0.000   10.154   10.154    0.000
 75.00   826.642  442.916  442.916    0.000        1.902  447.508  447.508    0.000        0.000    0.000    0.000    0.000
 76.00   778.008  418.484  418.484    0.000        0.000  559.045  559.045    0.000        0.000    0.000    0.000    0.000
 77.00   804.631  407.417  407.417    0.000        0.000  461.645  461.645    0.000        0.000    0.000    0.000    0.000
 78.00   835.528  337.223  337.223    0.000        1.902  556.569  556.569    0.000        0.000   40.112   40.112    0.000
 79.00   841.217  415.369  415.369    0.000        0.000  572.147  572.147    0.000        0.000    0.000    0.000    0.000
 80.00   836.725  356.946  356.946    0.000        1.902  508.027  508.027    0.000        0.000   20.106   20.106    0.000
 81.00   765.953  418.456  418.456    0.000        1.902  482.691  482.691    0.000        0.000    0.000    0.000    0.000
 82.00   787.616  458.781  458.781    0.000        1.902  481.873  481.873    0.000        0.000    0.000    0.000    0.000
 83.00   735.818  466.529  466.529    0.000        0.000  493.849  493.849    0.000        0.000    0.000    0.000    0.000
 84.00   789.071  456.200  456.200    0.000        0.000  440.285  440.285    0.000        0.000    0.000    0.000    0.000
 85.00   896.663  419.013  419.013    0.000        5.534  517.509  517.509    0.000        0.000   29.858   29.858    0.000
 86.00   772.668  462.664  462.664    0.000        0.000  343.008  343.008    0.000        0.000    0.000    0.000    0.000
 87.00   771.865  498.362  498.362    0.000       34.241  398.094  398.094    0.000        0.000    9.953    9.953    0.000
 88.00   819.148  437.605  437.605    0.000        1.902  408.253  408.253    0.000        0.000   29.858   29.858    0.000
 89.00   767.655  491.203  491.203    0.000        1.902  330.342  330.342    0.000        0.000    9.953    9.953    0.000
 90.00   665.978  524.133  524.133    0.000        1.902  360.163  360.163    0.000        0.000    0.000    0.000    0.000
 91.00   677.213  449.684  449.684    0.000        3.805  359.517  359.517    0.000        0.000    0.000    0.000    0.000
 92.00   690.043  494.876  494.876    0.000       22.567  405.643  405.643    0.000        0.000    0.000    0.000    0.000
 93.00   741.695  469.177  469.177    0.000        0.000  439.101  439.101    0.000        0.000    0.000    0.000    0.000
 94.00   680.292  495.934  495.934    0.000       22.828  579.781  579.781    0.000        0.000    0.000    0.000    0.000
 95.00   646.505  487.610  487.610    0.000        9.511  584.970  584.970    0.000        0.000    0.000    0.000    0.000
 96.00   728.686  460.217  460.217    0.000        3.805  516.053  516.053    0.000        0.000   19.906   19.906    0.000
 97.00   696.135  463.791  463.791    0.000        7.609  500.801  500.801    0.000        0.000    0.000    0.000    0.000
 98.00   663.483  486.579  486.579    0.000       11.414  427.473  427.473    0.000        0.000   10.154   10.154    0.000
 99.00   705.272  473.995  473.995    0.000       15.218  527.162  527.162    0.000        0.000    0.000    0.000    0.000
100.00   648.054  492.753  492.753    0.000       36.144  434.406  434.406    0.000        0.000    9.953    9.953    0.000
101.00   770.650  420.152  420.152    0.000        1.859  538.425  538.425    0.000        0.000   19.906   19.906    0.000
102.00   688.770  481.767  481.767    0.000        7.609  463.587  463.587    0.000        0.000   39.811   39.811    0.000
103.00   726.328  450.903  450.903    0.000        3.805  457.910  457.910    0.000        0.000    0.000    0.000    0.000
104.00   772.846  478.178  478.178    0.000       20.882  546.552  546.552    0.000        0.000   20.006   20.006    0.000
105.00   739.427  507.403  507.403    0.000        5.707  536.347  536.347    0.000        0.000  120.336  120.336    0.000
106.00   634.425  513.682  513.682    0.000       18.849  432.155  432.155    0.000        0.000  129.788  129.788    0.000
107.00   596.718  547.231  547.231    0.000        0.000  475.217  475.217    0.000        0.000   90.478   90.478    0.000
108.00   666.384  481.538  481.538    0.000       11.414  517.011  517.011    0.000        0.000    0.000    0.000    0.000
109.00   654.288  484.098  484.098    0.000       13.316  383.216  383.216    0.000        0.000   10.053   10.053    0.000
110.00   621.789  543.163  543.163    0.000       29.226  283.131  283.131    0.000        0.000    0.000    0.000    0.000
111.00   766.397  450.985  450.985    0.000        5.707  350.964  350.964    0.000        0.000    0.000    0.000    0.000
112.00   637.367  549.902  549.902    0.000        0.000  296.484  296.484    0.000        0.000    0.000    0.000    0.000
113.00   670.063  544.460  544.460    0.000        7.523  337.476  337.476    0.000        0.000    0.000    0.000    0.000
114.00   605.242  602.267  602.267    0.000        0.000  449.057  449.057    0.000        0.000   29.858   29.858    0.000
115.00   748.594  465.998  465.998    0.000        1.902  461.464  461.464    0.000        0.000    0.000    0.000    0.000
116.00   667.175  531.905  531.905    0.000        0.000  503.351  503.351    0.000        0.000    0.000    0.000    0.000
117.00   648.940  538.205  538.205    0.000        0.000  424.415  424.415    0.000        0.000    0.000    0.000    0.000
118.00   673.962  526.218  526.218    0.000        0.000  426.779  426.779    0.000        0.000    0.000    0.000    0.000
119.00   758.937  458.854  458.854    0.000        0.000  403.925  403.925    0.000        0.000    0.000    0.000    0.000
120.00   807.471  405.897  405.897    0.000        7.435  451.160  451.160    0.000        0.000    0.000    0.000    0.000
121.00   763.305  456.083  456.083    0.000        7.566  320.492  320.492    0.000        0.000    0.000    0.000    0.000
122.00   643.967  552.755  552.755    0.000        1.902  347.936  347.936    0.000        0.000    0.000    0.000    0.000
123.00   774.174  445.451  445.451    0.000        1.902  362.719  362.719    0.000        0.000    0.000    0.000    0.000
124.00   671.203  528.459  528.459    0.000       14.527  289.003  289.003    0.000        0.000    0.000    0.000    0.000
125.00   566.546  555.723  555.723    0.000        0.000  344.999  344.999    0.000        0.000    0.000    0.000    0.000
126.00   633.197  563.956  563.956    0.000        7.263  342.145  342.145    0.000        0.000    0.000    0.000    0.000
127.00   727.318  516.006  516.006    0.000        0.000  326.577  326.577    0.000        0.000    0.000    0.000    0.000
128.00   662.388  551.844  551.844    0.000        0.000  362.333  362.333    0.000        0.000    9.953    9.953    0.000
129.00   610.297  566.788  566.788    0.000        0.000  278.798  278.798    0.000        0.000    0.000    0.000    0.000
130.00   602.900  651.776  651.776    0.000        0.000  363.596  363.596    0.000        0.000    0.000    0.000    0.000
131.00   597.344  567.648  567.648    0.000        0.000  432.093  432.093    0.000        0.000    0.000    0.000    0.000
132.00   629.724  584.461  584.461    0.000        0.000  513.928  513.928    0.000        0.000    0.000    0.000    0.000
133.00   654.092  489.752  489.752    0.000       19.974  288.625  288.625    0.000        0.000    0.000    0.000    0.000
134.00   669.672  553.947  553.947    0.000        0.000  315.585  315.585    0.000        0.000    0.000    0.000    0.000
135.00   698.602  519.457  519.457    0.000       16.343  350.399  350.399    0.000        0.000    0.000    0.000    0.000
136.00   639.993  513.993  513.993    0.000        0.000  283.095  283.095    0.000        0.000    0.000    0.000    0.000
137.00   636.491  452.591  452.591    0.000        1.816  361.626  361.626    0.000        0.000    0.000    0.000    0.000
138.00   601.634  509.456  509.456    0.000        1.816  307.171  307.171    0.000        0.000    9.953    9.953    0.000
139.00   619.273  486.776  486.776    0.000        0.000  294.206  294.206    0.000        0.000  109.481  109.481    0.000
140.00   638.691  492.056  492.056    0.000        5.448  331.169  331.169    0.000        0.000    0.000    0.000    0.000
141.00   662.810  479.067  479.067    0.000        0.000  348.716  348.716    0.000        0.000    0.000    0.000    0.000
142.00   626.619  446.941  446.941    0.000        7.263  368.806  368.806    0.000        0.000   20.106   20.106    0.000
143.00   691.238  430.877  430.877    0.000        0.000  419.991  419.991    0.000        0.000   30.159   30.159    0.000
144.00   594.591  485.944  485.944    0.000       11.154  308.973  308.973    0.000        0.000    0.000    0.000    0.000
145.00   659.193  500.194  500.194    0.000       49.330  395.354  395.354    0.000        0.000   60.319   60.319    0.000
146.00   738.362  447.633  447.633    0.000        1.902  456.793  451.086    5.707        0.000    0.000    0.000    0.000
147.00   637.278  524.534  524.534    0.000       11.414  487.737  487.737    0.000        0.000   30.462   30.462    0.000
148.00   655.791  493.044  493.044    0.000        5.448  360.679  360.679    0.000        0.000   30.159   30.159    0.000
149.00   763.261  403.757  403.757    0.000        0.000  271.936  271.936    0.000        0.000    0.000    0.000    0.000
150.00   711.882  430.291  430.291    0.000        0.000  261.213  261.213    0.000        0.000    0.000    0.000    0.000
151.00   724.951  452.892  452.892    0.000        0.000  346.204  346.204    0.000        0.000    9.953    9.953    0.000
152.00   639.746  435.498  435.498    0.000        0.000  266.704  266.704    0.000        0.000    0.000    0.000    0.000
153.00   668.597  494.444  494.444    0.000        3.632  268.349  268.349    0.000        0.000    0.000    0.000    0.000
154.00   641.790  476.004  476.004    0.000        7.263  302.067  302.067    0.000        0.000   30.462   30.462    0.000
155.00   772.573  402.803  402.803    0.000       23.606  263.113  263.113    0.000        0.000    0.000    0.000    0.000
156.00   688.859  461.184  461.184    0.000       10.895  305.652  305.652    0.000        0.000    0.000    0.000    0.000
157.00   684.308  464.748  464.748    0.000        0.000  297.566  297.566    0.000        0.000   10.154   10.154    0.000
158.00   622.871  469.791  469.791    0.000        9.079  274.225  274.225    0.000        0.000    0.000    0.000    0.000
159.00   693.893  412.325  412.325    0.000       14.613  362.642  362.642    0.000        0.000    0.000    0.000    0.000
160.00   729.278  441.836  441.836    0.000       23.606  279.670  279.670    0.000        0.000    0.000    0.000    0.000
161.00   691.809  411.696  411.696    0.000        0.000  350.493  350.493    0.000        0.000    0.000    0.000    0.000
162.00   730.535  436.247  436.247    0.000       58.712  350.708  350.708    0.000        0.000    0.000    0.000    0.000
163.00   630.500  442.719  442.719    0.000       23.606  452.908  452.908    0.000        0.000   20.308   20.308    0.000
164.00   650.244  489.650  489.650    0.000       21.790  365.403  365.403    0.000        0.000   10.154   10.154    0.000
165.00   687.804  451.388  451.388    0.000       34.847  369.025  369.025    0.000        0.000    0.000    0.000    0.000
166.00   692.105  519.331  519.331    0.000        7.263  369.022  369.022    0.000        0.000    0.000    0.000    0.000
167.00   702.642  490.007  490.007    0.000        3.632  333.149  333.149    0.000        0.000    0.000    0.000    0.000
168.00   683.486  418.077  418.077    0.000       10.895  313.822  313.822    0.000        0.000    0.000    0.000    0.000
169.00   623.250  484.071  484.071    0.000        3.632  297.176  297.176    0.000        0.000    0.000    0.000    0.000
170.00   665.679  450.543  450.543    0.000        1.816  279.328  279.328    0.000        0.000    0.000    0.000    0.000
171.00   648.633  495.603  495.603    0.000        7.263  287.966  287.966    0.000        0.000    0.000    0.000    0.000
172.00   697.774  479.331  479.331    0.000        0.000  225.065  225.065    0.000        0.000    0.000    0.000    0.000
173.00   618.148  529.344  529.344    0.000       32.685  283.559  283.559    0.000        0.000    0.000    0.000    0.000
174.00   636.355  500.486  500.486    0.000       12.711  276.641  276.641    0.000        0.000    0.000    0.000    0.000
175.00   604.931  509.781  509.781    0.000        0.000  274.393  274.393    0.000        0.000    0.000    0.000    0.000
176.00   580.312  518.600  518.600    0.000        1.902  306.133  306.133    0.000        0.000    0.000    0.000    0.000
177.00   598.734  482.853  482.853    0.000        7.263  289.830  289.830    0.000        0.000    0.000    0.000    0.000
178.00   542.748  548.118  548.118    0.000        0.000  311.140  311.140    0.000        0.000    0.000    0.000    0.000
179.00   661.819  448.935  448.935    0.000        3.632  256.369  256.369    0.000        0.000    0.000    0.000    0.000
180.00   739.192  393.302  393.302    0.000        0.000  271.980  271.980    0.000        0.000    0.000    0.000    0.000
181.00   684.975  425.669  425.669    0.000        0.000  219.441  219.441    0.000        0.000    0.000    0.000    0.000
182.00   634.095  426.892  426.892    0.000        7.263  290.825  290.825    0.000        0.000    0.000    0.000    0.000
183.00   645.296  526.169  526.169    0.000        0.000  290.433  290.433    0.000        0.000    0.000    0.000    0.000
184.00   606.764  528.968  528.968    0.000        5.620  355.103  355.103    0.000        0.000    0.000    0.000    0.000
185.00   730.758  417.071  417.071    0.000        0.000  297.774  297.774    0.000        0.000    0.000    0.000    0.000
186.00   610.608  542.149  542.149    0.000        0.000  308.551  308.551    0.000        0.000    0.000    0.000    0.000
187.00   613.366  507.974  507.974    0.000        0.000  312.651  312.651    0.000        0.000    0.000    0.000    0.000
188.00   731.371  530.228  530.228    0.000        0.000  402.053  402.053    0.000        0.000    0.000    0.000    0.000
189.00   647.469  512.832  512.832    0.000        0.000  361.367  361.367    0.000        0.000    0.000    0.000    0.000
190.00   658.285  510.229  510.229    0.000        0.000  276.084  276.084    0.000        0.000    0.000    0.000    0.000
191.00   653.186  483.698  483.698    0.000        0.000  215.042  215.042    0.000        0.000    0.000    0.000    0.000
192.00   627.501  470.422  470.422    0.000        0.000  209.122  209.122    0.000        0.000    0.000    0.000    0.000
193.00   563.850  481.823  481.823    0.000        0.000  172.503  172.503    0.000        0.000    0.000    0.000    0.000
194.00   536.158  518.891  518.891    0.000        0.000  184.435  184.435    0.000        0.000    0.000    0.000    0.000
195.00   608.016  483.941  483.941    0.000        0.000  293.379  293.379    0.000        0.000    0.000    0.000    0.000
196.00   637.972  445.197  445.197    0.000        0.000  214.567  214.567    0.000        0.000    0.000    0.000    0.000
197.00   647.052  459.620  459.620    0.000        0.000  254.686  254.686    0.000        0.000    0.000    0.000    0.000
198.00   668.935  458.115  458.115    0.000        0.000  353.074  353.074    0.000        0.000    0.000    0.000    0.000
199.00   544.218  553.237  553.237    0.000        0.000  354.032  354.032    0.000        0.000    0.000    0.000    0.000
200.00   518.887  509.316  509.316    0.000        0.000  265.530  265.530    0.000        0.000    0.000    0.000    0.000
201.00   588.089  498.037  498.037    0.000        0.000  293.290  293.290    0.000        0.000    0.000    0.000    0.000
202.00   596.694  444.512  444.512    0.000        0.000  253.988  253.988    0.000        0.000    0.000    0.000    0.000
203.00   583.908  440.505  440.505    0.000        0.000  243.104  243.104    0.000        0.000    0.000    0.000    0.000
204.00   593.599  509.787  509.787    0.000        0.000  272.457  272.457    0.000        0.000    0.000    0.000    0.000
205.00   723.804  470.699  470.699    0.000        0.000  259.617  259.617    0.000        0.000    0.000    0.000    0.000
206.00   647.715  485.661  485.661    0.000        0.000  299.196  299.196    0.000        0.000    0.000    0.000    0.000
207.00   645.088  476.491  476.491    0.000        0.000  320.784  320.784    0.000        0.000   40.616   40.616    0.000
208.00   581.892  482.532  482.532    0.000        0.000  220.863  220.863    0.000        0.000    0.000    0.000    0.000
209.00   618.374  477.151  477.151    0.000        0.000  354.232  354.232    0.000        0.000    0.000    0.000    0.000
210.00   644.362  455.283  455.283    0.000        0.000  274.000  274.000    0.000        0.000    0.000    0.000    0.000
211.00   578.813  513.241  513.241    0.000        0.000  305.821  305.821    0.000        0.000    0.000    0.000    0.000
212.00   485.388  486.712  486.712    0.000        0.000  313.306  313.306    0.000        0.000   10.154   10.154    0.000
213.00   589.076  481.726  481.726    0.000        0.000  368.851  368.851    0.000        0.000   10.154   10.154    0.000
214.00   551.865  526.558  526.558    0.000        0.000  428.775  428.775    0.000        0.000    0.000    0.000    0.000
215.00   682.647  529.124  529.124    0.000        0.000  378.271  378.271    0.000        0.000    0.000    0.000    0.000
216.00   701.107  460.982  460.982    0.000        0.000  311.009  311.009    0.000        0.000    0.000    0.000    0.000
217.00   752.841  430.278  430.278    0.000        0.000  297.644  297.644    0.000        0.000    0.000    0.000    0.000
218.00   687.076  442.039  442.039    0.000        0.000  267.161  267.161    0.000        0.000    0.000    0.000    0.000
219.00   749.368  466.443  466.443    0.000        0.000  344.123  344.123    0.000        0.000   20.308   20.308    0.000
220.00   594.885  554.158  554.158    0.000        0.000  365.132  365.132    0.000        0.000   60.923   60.923    0.000
221.00   713.724  395.237  395.237    0.000        0.000  359.469  359.469    0.000        0.000   40.515   10.053   30.462
222.00   657.508  419.538  419.538    0.000        0.000  357.495  357.495    0.000        0.000   60.923    0.000   60.923
223.00   590.630  476.712  476.712    0.000        0.000  361.155  361.155    0.000        0.000   50.769    0.000   50.769
224.00   682.721  444.826  444.826    0.000        0.000  359.382  359.382    0.000        0.000   60.923    0.000   60.923
225.00   660.234  511.306  511.306    0.000        0.000  351.034  351.034    0.000        0.000    0.000    0.000    0.000
226.00   592.403  519.285  519.285    0.000        0.000  354.154  354.154    0.000        0.000   50.769   30.462   20.308
227.00   665.994  415.237  415.237    0.000        0.000  382.054  382.054    0.000        0.000   50.769    0.000   50.769
228.00   664.909  434.214  434.214    0.000        0.000  254.858  254.858    0.000        0.000   40.616   20.308   20.308
229.00   676.428  436.870  436.870    0.000        0.000  286.896  286.896    0.000        0.000  121.847   30.462   91.385
230.00   712.781  452.000  452.000    0.000        0.000  226.806  226.806    0.000        0.000    0.000    0.000    0.000
231.00   761.641  430.563  430.563    0.000        0.000  250.962  250.962    0.000        0.000   30.462    0.000   30.462
232.00   603.903  463.242  463.242    0.000        0.000  248.712  248.712    0.000        0.000   30.462    0.000   30.462
233.00   665.774  432.220  432.220    0.000        0.000  303.840  303.840    0.000        0.000   20.308    0.000   20.308
234.00   611.867  425.390  425.390    0.000        7.435  366.394  366.394    0.000        0.000   20.308    0.000   20.308
235.00   607.760  414.331  414.331    0.000        0.000  309.852  309.852    0.000        0.000   60.923   10.154   50.769
236.00   596.664  496.557  496.557    0.000        0.000  391.297  334.228   57.069        0.000   30.462    0.000   30.462
237.00   660.371  513.285  513.285    0.000        0.000  322.989  322.989    0.000        0.000    0.000    0.000    0.000
238.00   593.285  511.869  511.869    0.000        0.000  363.274  342.479   20.795        0.000   30.462   10.154   20.308
239.00   615.679  513.961  513.961    0.000        0.000  273.364  250.754   22.610        0.000   30.462    0.000   30.462
240.00   605.186  531.011  531.011    0.000        0.000  279.062  279.062    0.000        0.000    0.000    0.000    0.000
241.00   669.253  488.895  488.895    0.000        0.000  302.403  302.403    0.000        0.000    0.000    0.000    0.000
242.00   648.166  559.797  559.797    0.000        1.902  349.706  345.902    3.805        0.000    0.000    0.000    0.000
243.00   689.653  518.993  518.993    0.000        0.000  381.961  381.961    0.000        0.000    0.000    0.000    0.000
244.00   554.597  633.962  633.962    0.000        0.000  377.291  377.291    0.000        0.000   60.923   40.616   20.308
245.00   538.044  571.723  571.723    0.000        0.000  234.057  234.057    0.000        0.000    0.000    0.000    0.000
246.00   576.379  586.293  586.293    0.000        0.000  296.792  293.031    3.761        0.000    0.000    0.000    0.000
247.00   562.703  556.725  556.725    0.000        0.000  358.562  356.660    1.902        0.000   20.308    0.000   20.308
248.00   664.002  525.114  525.114    0.000        1.859  289.392  285.588    3.805        0.000   20.308    0.000   20.308
249.00   734.031  388.693  388.693    0.000        3.718  324.763  319.056    5.707        0.000   60.923    0.000   60.923
250.00   733.544  463.331  463.331    0.000        5.707  302.319  302.319    0.000        0.000   60.923   10.154   50.769
251.00   701.215  447.610  447.610    0.000        5.707  349.657  342.048    7.609        0.000   20.308   20.308    0.000
252.00   767.250  346.184  346.184    0.000        0.000  362.029  352.518    9.511        0.000   60.923   40.616   20.308
253.00   667.441  446.666  446.666    0.000        0.000  339.589  339.589    0.000        0.000   50.769   30.462   20.308
254.00   668.698  514.430  514.430    0.000        0.000  282.868  282.868    0.000        0.000   30.462   30.462    0.000
255.00   663.214  523.957  523.957    0.000        1.902  419.915  419.915    0.000        0.000  152.308  152.308    0.000
256.00   660.595  525.782  525.782    0.000        0.000  302.803  302.803    0.000        0.000   40.616   40.616    0.000
257.00   578.034  571.450  571.450    0.000        0.000  350.785  350.785    0.000        0.000   10.154    0.000   10.154
258.00   596.434  537.230  537.230    0.000        0.000  404.219  404.219    0.000        0.000   20.308    0.000   20.308
259.00   578.672  550.252  550.252    0.000        0.000  395.659  395.659    0.000        0.000   20.308    0.000   20.308
260.00   645.008  519.577  519.577    0.000        0.000  373.928  373.928    0.000        0.000   30.462   10.154   20.308
261.00   757.124  414.075  414.075    0.000        3.805  283.092  283.092    0.000        0.000    0.000    0.000    0.000
262.00   663.159  486.205  486.205    0.000        0.000  317.683  317.683    0.000        0.000   50.769   40.616   10.154
263.00   631.460  447.454  447.454    0.000        0.000  326.457  326.457    0.000        0.000   30.462   30.462    0.000
264.00   625.424  431.635  431.635    0.000        0.000  290.306  290.306    0.000        0.000   50.769   50.769    0.000
265.00   671.743  483.872  483.872    0.000        0.000  277.000  202.811   74.190        0.000   60.923    0.000   60.923
266.00   566.807  518.805  518.805    0.000        0.000  313.619  290.791   22.828        0.000   50.769    0.000   50.769
267.00   607.764  482.207  482.207    0.000        0.000  301.803  292.291    9.512        0.000   50.769    0.000   50.769
268.00   676.714  494.860  494.860    0.000        0.000  302.379  292.868    9.511        0.000   91.385    0.000   91.385
269.00   666.439  493.578  493.578    0.000        0.000  359.059  330.524   28.534        0.000   40.616    0.000   40.616
270.00   631.468  536.161  536.161    0.000        0.000  362.821  328.579   34.241        0.000   81.231    0.000   81.231
271.00   644.898  494.344  494.344    0.000        0.000  337.399  337.399    0.000        0.000   30.462    0.000   30.462
272.00   647.752  510.421  510.421    0.000        0.000  399.049  399.049    0.000        0.000  152.308   60.923   91.385
273.00   618.667  508.717  508.717    0.000        0.000  387.118  387.118    0.000        0.000  132.000    0.000  132.000
274.00   596.852  462.052  462.052    0.000        0.000  320.827  320.827    0.000        0.000  101.539   91.385   10.154
275.00   659.738  487.898  487.898    0.000        0.000  256.634  256.634    0.000        0.000   81.231   50.769   30.462
276.00   653.722  477.300  477.300    0.000        0.000  330.176  330.176    0.000        0.000  172.616  172.616    0.000
277.00   549.529  458.448  458.448    0.000        0.000  300.379  300.379    0.000        0.000   71.077   71.077    0.000
278.00   616.535  426.057  426.057    0.000        0.000  380.618  380.618    0.000        0.000  101.539   60.923   40.616
279.00   589.563  414.810  414.810    0.000        0.000  305.967  305.967    0.000        0.000   20.308    0.000   20.308
280.00   494.342  585.239  585.239    0.000        0.000  303.244  303.244    0.000        0.000   50.769   10.154   40.616
281.00   573.231  540.161  540.161    0.000        0.000  334.372  334.372    0.000        0.000  142.154   71.077   71.077
282.00   579.378  530.783  530.783    0.000        0.000  330.870  330.870    0.000        0.000   50.769   20.308   30.462
283.00   635.803  457.521  457.521    0.000        0.000  342.846  337.140    5.707        0.000   20.308    0.000   20.308
284.00   612.058  527.449  527.449    0.000        0.000  351.795  351.795    0.000        0.000    0.000    0.000    0.000
285.00   622.316  498.614  498.614    0.000        0.000  342.500  342.500    0.000        0.000   20.308   20.308    0.000
286.00   616.029  505.487  505.487    0.000        0.000  306.746  306.746    0.000        0.000   20.308   10.154   10.154
287.00   613.505  537.481  537.481    0.000        0.000  367.358  367.358    0.000        0.000   91.385   91.385    0.000
288.00   563.471  572.617  572.617    0.000        0.000  355.642  355.642    0.000        0.000   50.769   30.462   20.308
289.00   563.412  533.811  533.811    0.000        0.000  302.498  302.498    0.000        0.000   20.308   20.308    0.000
290.00   633.398  523.150  523.150    0.000        0.000  345.729  345.729    0.000        0.000   40.616   40.616    0.000
291.00   598.496  457.407  457.407    0.000        0.000  282.706  282.706    0.000        0.000  101.539   40.616   60.923
292.00   761.365  423.862  423.862    0.000        0.000  318.677  318.677    0.000        0.000   60.923   60.923    0.000
293.00   654.765  461.151  461.151    0.000        0.000  317.464  317.464    0.000        0.000   30.462   30.462    0.000
294.00   663.315  452.112  452.112    0.000        0.000  287.366  287.366    0.000        0.000   71.077   71.077    0.000
295.00   542.851  512.089  512.089    0.000        0.000  326.358  326.358    0.000        0.000   60.923   50.769   10.154
296.00   584.401  541.906  541.906    0.000        0.000  282.911  282.911    0.000        0.000   60.923   40.616   20.308
297.00   597.945  528.302  528.302    0.000        0.000  259.966  259.966    0.000        0.000   30.462   30.462    0.000
298.00   583.185  577.662  577.662    0.000        0.000  288.846  288.846    0.000        0.000   60.923   60.923    0.000
299.00   617.076  481.961  481.961    0.000        0.000  252.139  252.139    0.000        0.000   40.616   40.616    0.000
300.00   588.421  490.509  490.509    0.000        0.000  291.007  291.007    0.000        0.000   30.462   30.462    0.000
301.00   615.925  454.478  454.478    0.000        0.000  230.740  230.740    0.000        0.000    0.000    0.000    0.000
302.00   587.216  511.206  511.206    0.000        0.000  255.816  255.816    0.000        0.000   10.154   10.154    0.000
303.00   577.246  552.055  552.055    0.000        0.000  243.094  243.094    0.000        0.000   30.462   30.462    0.000
304.00   636.474  491.075  491.075    0.000        0.000  267.691  267.691    0.000        0.000   10.154   10.154    0.000
305.00   628.627  504.512  504.512    0.000        0.000  276.906  276.906    0.000        0.000   20.308   20.308    0.000
306.00   638.449  494.945  494.945    0.000        0.000  310.290  310.290    0.000        0.000   50.769   20.308   30.462
307.00   564.619  545.940  545.940    0.000        0.000  399.524  399.524    0.000        0.000   71.077   71.077    0.000
308.00   509.855  539.487  539.487    0.000        0.000  247.383  247.383    0.000        0.000   40.616    0.000   40.616
309.00   580.537  501.428  501.428    0.000        0.000  344.876  344.876    0.000        0.000   40.616   40.616    0.000
310.00   544.257  545.929  545.929    0.000        0.000  268.958  268.958    0.000        0.000   30.462   30.462    0.000
311.00   584.665  505.561  505.561    0.000        0.000  250.266  250.266    0.000        0.000   10.154   10.154    0.000
312.00   539.328  557.716  557.716    0.000        0.000  353.692  353.692    0.000        0.000   81.231   81.231    0.000
313.00   562.136  544.086  544.086    0.000        0.000  306.442  306.442    0.000        0.000   81.231   81.231    0.000
314.00   696.846  455.845  455.845    0.000        0.000  332.899  332.899    0.000        0.000   50.769   50.769    0.000
315.00   614.312  557.693  557.693    0.000        0.000  390.875  390.875    0.000        0.000   60.923   60.923    0.000
316.00   572.801  504.438  504.438    0.000        0.000  289.009  289.009    0.000        0.000    0.000    0.000    0.000
317.00   635.472  468.742  468.742    0.000        0.000  280.047  280.047    0.000        0.000    0.000    0.000    0.000
318.00   658.120  408.910  408.910    0.000        0.000  179.854  179.854    0.000        0.000    0.000    0.000    0.000
319.00   633.109  482.063  482.063    0.000        0.000  281.842  281.842    0.000        0.000   71.077   71.077    0.000
320.00   618.633  509.539  509.539    0.000        0.000  318.879  318.879    0.000        0.000   30.462   30.462    0.000
321.00   597.694  534.161  534.161    0.000        0.000  373.266  373.266    0.000        0.000   81.231   81.231    0.000
322.00   563.860  516.536  516.536    0.000        0.000  367.383  367.383    0.000        0.000   60.923   60.923    0.000
323.00   604.967  484.038  484.038    0.000        0.000  352.078  352.078    0.000        0.000   40.616   40.616    0.000
324.00   587.319  473.226  473.226    0.000        0.000  341.285  341.285    0.000        0.000   71.077   71.077    0.000
325.00   582.949  556.177  556.177    0.000        0.000  307.292  307.292    0.000        0.000   50.769   50.769    0.000
326.00   640.589  500.872  500.872    0.000        1.859  379.616  379.616    0.000        0.000   60.923   60.923    0.000
327.00   681.026  485.024  485.024    0.000        0.000  363.014  363.014    0.000        0.000   60.923   60.923    0.000
328.00   640.595  415.707  415.707    0.000        0.000  303.922  303.922    0.000        0.000  152.308  152.308    0.000
329.00   609.666  386.393  386.393    0.000        0.000  251.049  251.049    0.000        0.000   71.077   71.077    0.000
330.00   593.672  428.967  428.967    0.000        0.000  271.974  271.974    0.000        0.000  101.539  101.539    0.000
331.00   560.942  402.012  402.012    0.000        0.000  227.058  227.058    0.000        0.000   50.769   50.769    0.000
332.00   576.681  374.704  374.704    0.000        0.000  222.949  222.949    0.000        0.000   50.769   50.769    0.000
333.00   688.133  364.366  364.366    0.000        0.000  284.258  284.258    0.000        0.000   60.923   60.923    0.000
334.00   708.109  325.375  325.375    0.000        0.000  290.911  290.911    0.000        0.000   60.923   60.923    0.000
335.00   668.933  410.300  410.300    0.000        0.000  318.576  318.576    0.000        0.000   50.769   50.769    0.000
336.00   593.878  426.705  426.705    0.000        0.000  318.288  318.288    0.000        0.000   60.923   60.923    0.000
337.00   554.452  418.222  418.222    0.000        0.000  342.306  342.306    0.000        0.000   91.385   91.385    0.000
338.00   582.354  391.883  391.883    0.000        0.000  295.530  295.530    0.000        0.000   81.231   81.231    0.000
339.00   615.572  392.170  392.170    0.000        0.000  309.194  309.194    0.000        0.000   71.077   71.077    0.000
340.00   652.445  357.854  357.854    0.000        0.000  262.289  262.289    0.000        0.000   60.923   60.923    0.000
341.00   603.363  409.046  409.046    0.000        0.000  327.913  327.913    0.000        0.000   71.077   71.077    0.000
342.00   689.592  376.021  376.021    0.000        1.902  350.914  350.914    0.000        0.000  203.078  203.078    0.000
343.00   648.440  399.249  399.249    0.000        0.000  310.075  310.075    0.000        0.000   71.077   71.077    0.000
344.00   605.576  421.157  421.157    0.000        0.000  285.421  285.421    0.000        0.000  192.924  192.924    0.000
345.00   606.826  484.338  484.338    0.000        0.000  374.522  374.522    0.000        0.000  152.308  152.308    0.000
346.00   645.089  422.969  422.969    0.000        0.000  364.665  364.665    0.000        0.000  243.693  243.693    0.000
347.00   618.710  437.689  437.689    0.000        0.000  348.493  348.493    0.000        0.000   50.769   50.769    0.000
348.00   691.129  382.694  382.694    0.000        0.000  358.950  358.950    0.000        0.000   91.385   91.385    0.000
349.00   709.060  403.692  403.692    0.000        0.000  359.514  359.514    0.000        0.000  223.385  223.385    0.000
350.00   568.587  466.281  466.281    0.000        0.000  368.948  368.948    0.000        0.000  101.539  101.539    0.000
351.00   714.658  392.083  392.083    0.000        0.000  336.515  336.515    0.000        0.000   50.769   50.769    0.000
352.00   574.577  448.456  448.456    0.000        0.000  321.859  321.859    0.000        0.000   91.385   91.385    0.000
353.00   570.228  526.886  526.886    0.000        0.000  400.125  400.125    0.000        0.000  132.000  132.000    0.000
354.00   624.120  416.419  416.419    0.000        0.000  369.392  369.392    0.000        0.000   71.077   71.077    0.000
355.00   532.457  490.377  490.377    0.000        0.000  360.786  360.786    0.000        0.000   91.385   91.385    0.000
356.00   628.670  406.909  406.909    0.000        0.000  395.845  395.845    0.000        0.000   81.231   81.231    0.000
357.00   596.574  496.598  496.598    0.000        0.000  414.727  414.727    0.000        0.000  223.385  223.385    0.000
358.00   614.590  415.862  415.862    0.000        0.000  390.123  390.123    0.000        0.000  132.000  132.000    0.000
359.00   601.057  442.009  442.009    0.000        0.000  319.097  319.097    0.000        0.000  111.693  111.693    0.000
360.00   662.416  422.596  422.596    0.000        0.000  256.204  256.204    0.000        0.000   40.616   40.616    0.000
361.00   644.264  403.071  403.071    0.000        0.000  283.345  283.345    0.000        0.000   20.308   20.308    0.000
362.00   587.147  461.308  461.308    0.000        0.000  292.682  292.682    0.000        0.000  142.154  142.154    0.000
363.00   567.635  441.585  441.585    0.000        0.000  331.630  331.630    0.000        0.000  121.847  121.847    0.000
364.00   548.735  456.617  456.617    0.000        0.000  341.678  341.678    0.000        0.000  172.616  172.616    0.000
365.00   536.371  486.052  486.052    0.000        0.000  322.510  322.510    0.000        0.000   50.769   50.769    0.000
366.00   603.789  436.323  436.323    0.000        0.000  293.981  293.981    0.000        0.000   71.077   71.077    0.000
367.00   598.596  441.470  441.470    0.000        0.000  276.910  276.910    0.000        0.000  162.462  162.462    0.000
368.00   616.023  448.293  448.293    0.000        0.000  252.777  252.777    0.000        0.000   50.769   50.769    0.000
369.00   527.490  440.953  440.953    0.000        0.000  248.114  248.114    0.000        0.000  152.308  152.308    0.000
370.00   590.571  512.451  512.451    0.000        0.000  358.875  358.875    0.000        0.000   81.231   81.231    0.000
371.00   483.203  459.075  459.075    0.000        0.000  273.964  273.964    0.000        0.000  142.154  142.154    0.000
372.00   637.980  461.829  461.829    0.000        0.000  325.710  325.710    0.000        0.000   60.923   60.923    0.000
373.00   537.466  450.112  450.112    0.000        0.000  260.908  260.908    0.000        0.000   50.769   50.769    0.000
374.00   534.444  496.760  496.760    0.000        0.000  275.314  275.314    0.000        0.000  111.693  111.693    0.000
375.00   637.514  437.855  437.855    0.000        0.000  256.886  256.886    0.000        0.000  152.308  152.308    0.000
376.00   610.802  433.146  433.146    0.000        0.000  234.711  234.711    0.000        0.000   71.077   71.077    0.000
377.00   636.132  459.655  459.655    0.000        0.000  332.195  332.195    0.000        0.000   81.231   81.231    0.000
378.00   612.532  461.204  461.204    0.000        0.000  312.612  312.612    0.000        0.000  142.154  142.154    0.000
379.00   641.127  386.033  386.033    0.000        0.000  308.215  308.215    0.000        0.000   40.616   40.616    0.000
380.00   605.515  487.633  487.633    0.000        0.000  391.767  391.767    0.000        0.000  132.000  132.000    0.000
381.00   631.337  468.432  468.432    0.000        0.000  416.471  416.471    0.000        0.000  192.924  192.924    0.000
382.00   531.238  512.199  512.199    0.000        0.000  391.084  391.084    0.000        0.000  142.154  142.154    0.000
383.00   571.325  478.334  478.334    0.000        0.000  371.066  371.066    0.000        0.000  111.693  111.693    0.000
384.00   585.785  443.031  443.031    0.000        0.000  384.207  384.207    0.000        0.000  121.847  121.847    0.000
385.00   636.611  430.446  430.446    0.000        9.511  355.341  355.341    0.000        0.000   81.231   81.231    0.000
386.00   631.666  413.469  413.469    0.000       20.061  320.019  320.019    0.000        0.000  101.539  101.539    0.000
387.00   628.817  465.593  465.593    0.000       43.364  349.712  349.712    0.000        0.000   91.284   91.284    0.000
388.00   571.751  453.499  453.499    0.000        0.000  366.128  366.128    0.000        0.000  152.308  152.308    0.000
389.00   672.574  371.911  371.911    0.000        0.000  318.445  318.445    0.000        0.000  142.154  142.154    0.000
390.00   574.980  459.738  459.738    0.000        0.000  352.904  352.904    0.000        0.000   71.077   71.077    0.000
391.00   581.423  437.476  437.476    0.000        0.000  376.336  376.336    0.000        0.000  121.847  121.847    0.000
392.00   657.035  405.906  405.906    0.000        0.000  345.902  345.902    0.000        0.000  111.693  111.693    0.000
393.00   631.702  444.930  444.930    0.000        0.000  356.056  356.056    0.000        0.000   50.769   50.769    0.000
394.00   533.011  451.919  451.919    0.000        0.000  446.367  446.367    0.000        0.000  172.616  172.616    0.000
395.00   578.058  468.719  468.719    0.000        0.000  412.787  412.787    0.000        0.000  182.770  182.770    0.000
396.00   629.641  413.964  413.964    0.000        0.000  428.438  428.438    0.000        0.000  152.308  152.308    0.000
397.00   618.498  407.882  407.882    0.000        0.000  367.700  367.700    0.000        0.000  132.000  132.000    0.000
398.00   572.103  438.733  438.733    0.000        0.000  402.059  402.059    0.000        0.000  223.385  223.385    0.000
399.00   550.729  390.341  390.341    0.000        0.000  351.655  351.655    0.000        0.000  192.924  192.924    0.000
400.00   605.641  384.655  384.655    0.000        0.000  358.176  358.176    0.000        0.000  152.308  152.308    0.000
401.00   496.392  490.037  490.037    0.000        0.000  356.056  356.056    0.000        0.000  203.078  203.078    0.000
402.00   454.005  548.782  548.782    0.000        0.000  368.852  368.852    0.000        0.000  121.847  121.847    0.000
403.00   467.434  505.142  505.142    0.000        0.000  386.449  386.449    0.000        0.000  111.693  111.693    0.000
404.00   495.458  476.694  476.694    0.000        0.000  392.200  392.200    0.000        0.000  101.539  101.539    0.000
405.00   493.962  463.195  463.195    0.000        0.000  306.641  306.641    0.000        0.000   91.385   91.385    0.000
406.00   616.901  503.328  503.328    0.000        0.000  384.677  384.677    0.000        0.000  172.616  172.616    0.000
407.00   526.242  545.559  545.559    0.000        0.000  405.734  405.734    0.000        0.000  223.385  223.385    0.000
408.00   434.233  525.430  525.430    0.000        0.000  305.955  305.955    0.000        0.000  132.000  132.000    0.000
409.00   453.633  621.393  621.393    0.000        0.000  377.242  377.242    0.000        0.000  192.924  192.924    0.000
410.00   563.950  460.123  460.123    0.000        0.000  422.677  422.677    0.000        0.000  192.924  192.924    0.000
411.00   516.210  498.167  498.167    0.000        0.000  445.117  445.117    0.000        0.000  121.847  121.847    0.000
412.00   443.941  478.496  478.496    0.000        0.000  312.433  312.433    0.000        0.000   91.385   91.385    0.000
413.00   497.200  429.153  429.153    0.000        0.000  276.899  276.899    0.000        0.000   81.231   81.231    0.000
414.00   508.182  438.327  438.327    0.000        0.000  351.297  351.297    0.000        0.000   50.769   50.769    0.000
415.00   458.065  426.740  426.740    0.000        0.000  320.693  320.693    0.000        0.000   71.077   71.077    0.000
416.00   527.940  451.727  451.727    0.000        1.902  372.443  372.443    0.000        0.000  101.539  101.539    0.000
417.00   486.552  452.734  452.734    0.000        0.000  366.171  366.171    0.000        0.000  101.539  101.539    0.000
418.00   417.552  535.410  535.410    0.000        0.000  425.792  425.792    0.000        0.000  152.308  152.308    0.000
419.00   558.753  495.526  495.526    0.000        0.000  459.773  459.773    0.000        0.000   91.385   91.385    0.000
420.00   614.299  472.943  472.943    0.000        0.000  389.127  389.127    0.000        0.000  101.539  101.539    0.000
421.00   545.304  448.584  448.584    0.000        0.000  370.382  370.382    0.000        0.000  121.847  121.847    0.000
422.00   622.388  428.305  428.305    0.000        0.000  418.884  418.884    0.000        0.000  121.847  121.847    0.000
423.00   508.856  473.869  473.869    0.000        0.000  360.604  360.604    0.000        0.000  182.770  182.770    0.000
424.00   466.774  479.565  479.565    0.000        0.000  350.871  350.871    0.000        0.000  233.539  233.539    0.000
425.00   475.170  460.169  460.169    0.000        0.000  340.668  340.668    0.000        0.000  142.154  142.154    0.000
426.00   460.178  487.506  487.506    0.000        0.000  318.188  318.188    0.000        0.000  101.539  101.539    0.000
427.00   430.983  505.563  505.563    0.000        0.000  254.201  254.201    0.000        0.000   20.308   20.308    0.000
428.00   483.959  444.186  444.186    0.000        0.000  165.315  165.315    0.000        0.000    0.000    0.000    0.000
429.00   542.763  381.798  381.798    0.000        0.000  187.636  187.636    0.000        0.000    0.000    0.000    0.000
430.00   646.268  393.810  393.810    0.000        0.000  235.613  235.613    0.000        0.000    0.000    0.000    0.000
431.00   553.313  417.106  417.106    0.000        0.000  302.362  302.362    0.000        0.000    0.000    0.000    0.000
432.00   606.186  404.175  404.175    0.000        0.000  225.461  225.461    0.000        0.000    0.000    0.000    0.000
433.00   505.049  444.149  444.149    0.000        0.000  226.709  226.709    0.000        0.000    0.000    0.000    0.000
434.00   470.522  417.317  417.317    0.000        0.000  187.061  187.061    0.000        0.000    0.000    0.000    0.000
435.00   500.286  470.058  470.058    0.000        0.000  243.692  243.692    0.000        0.000    0.000    0.000    0.000
436.00   525.892  429.875  429.875    0.000        0.000  262.496  262.496    0.000        0.000    0.000    0.000    0.000
437.00   477.229  476.203  476.203    0.000        0.000  288.740  288.740    0.000        0.000    0.000    0.000    0.000
438.00   494.723  485.702  485.702    0.000        0.000  297.859  297.859    0.000        0.000    0.000    0.000    0.000
439.00   458.511  537.142  537.142    0.000        0.000  319.354  319.354    0.000        0.000    0.000    0.000    0.000
440.00   518.329  432.841  432.841    0.000        0.000  252.877  252.877    0.000        0.000    0.000    0.000    0.000
441.00   531.002  426.350  426.350    0.000        0.000  223.203  223.203    0.000        0.000    0.000    0.000    0.000
442.00   463.220  451.102  451.102    0.000        0.000  272.068  272.068    0.000        0.000    0.000    0.000    0.000
443.00   519.925  440.897  440.897    0.000        0.000  282.597  282.597    0.000        0.000    0.000    0.000    0.000
444.00   480.504  487.026  487.026    0.000        0.000  290.012  290.012    0.000        0.000    0.000    0.000    0.000
445.00   503.413  455.844  455.844    0.000        0.000  343.170  343.170    0.000        0.000    0.000    0.000    0.000
446.00   513.826  478.917  478.917    0.000        0.000  377.494  377.494    0.000        0.000    0.000    0.000    0.000
447.00   503.596  436.524  436.524    0.000        0.000  330.911  330.911    0.000        0.000   29.858   29.858    0.000
448.00   510.529  439.776  439.776    0.000        0.000  342.048  342.048    0.000        0.000    0.000    0.000    0.000
449.00   467.979  463.260  463.260    0.000        0.000  380.866  380.866    0.000        0.000   10.154   10.154    0.000
450.00   545.773  458.076  458.076    0.000        0.000  369.628  369.628    0.000        0.000    0.000    0.000    0.000
451.00   407.623  538.699  538.699    0.000        0.000  368.591  368.591    0.000        0.000    0.000    0.000    0.000
452.00   523.754  465.207  465.207    0.000        0.000  375.807  375.807    0.000        0.000    0.000    0.000    0.000
453.00   475.173  512.386  512.386    0.000        0.000  364.309  364.309    0.000        0.000    0.000    0.000    0.000
454.00   484.609  496.050  496.050    0.000        0.000  371.746  371.746    0.000        0.000    0.000    0.000    0.000
455.00   430.974  559.506  559.506    0.000        0.000  380.564  380.564    0.000        0.000   10.053   10.053    0.000
456.00   463.688  486.268  486.268    0.000        0.000  379.528  379.528    0.000        0.000    0.000    0.000    0.000
457.00   476.718  505.769  505.769    0.000        0.000  351.684  351.684    0.000        0.000    0.000    0.000    0.000
458.00   460.222  485.973  485.973    0.000        0.000  357.006  357.006    0.000        0.000    0.000    0.000    0.000
459.00   549.635  461.618  461.618    0.000        0.000  376.716  376.716    0.000        0.000    0.000    0.000    0.000
460.00   520.128  441.504  441.504    0.000        0.000  382.994  382.994    0.000        0.000    0.000    0.000    0.000
461.00   553.631  411.358  411.358    0.000        0.000  351.604  351.604    0.000        0.000    0.000    0.000    0.000
462.00   447.683  454.432  454.432    0.000        0.000  328.566  328.566    0.000        0.000    0.000    0.000    0.000
463.00   445.108  469.168  469.168    0.000        0.000  330.033  330.033    0.000        0.000    0.000    0.000    0.000
464.00   397.940  509.289  509.289    0.000        0.000  349.449  349.449    0.000        0.000    0.000    0.000    0.000
465.00   535.651  511.429  511.429    0.000        0.000  346.379  346.379    0.000        0.000    0.000    0.000    0.000
466.00   487.848  488.857  488.857    0.000        0.000  318.193  318.193    0.000        0.000    0.000    0.000    0.000
467.00   450.022  495.832  495.832    0.000        0.000  380.145  380.145    0.000        0.000    0.000    0.000    0.000
468.00   544.377  513.127  513.127    0.000        0.000  385.294  385.294    0.000        0.000    0.000    0.000    0.000
469.00   462.523  525.017  525.017    0.000        0.000  329.691  329.691    0.000        0.000    0.000    0.000    0.000
470.00   478.355  537.344  537.344    0.000        0.000  365.400  365.400    0.000        0.000    0.000    0.000    0.000
471.00   551.311  477.819  477.819    0.000        0.000  383.430  383.430    0.000        0.000    0.000    0.000    0.000
472.00   572.289  400.599  400.599    0.000        0.000  332.802  332.802    0.000        0.000    0.000    0.000    0.000
473.00   544.582  434.360  434.360    0.000        0.000  330.729  330.729    0.000        0.000    0.000    0.000    0.000
474.00   538.187  421.292  421.292    0.000        0.000  323.689  323.689    0.000        0.000    0.000    0.000    0.000
475.00   565.965  387.896  387.896    0.000        0.000  328.655  328.655    0.000        0.000    0.000    0.000    0.000
476.00   487.657  455.724  455.724    0.000        0.000  315.988  315.988    0.000        0.000    0.000    0.000    0.000
477.00   588.118  411.475  411.475    0.000        0.000  335.217  335.217    0.000        0.000    0.000    0.000    0.000
478.00   560.955  420.601  420.601    0.000        0.000  329.171  329.171    0.000        0.000    0.000    0.000    0.000
479.00   555.740  449.503  449.503    0.000        0.000  284.210  284.210    0.000        0.000    0.000    0.000    0.000
480.00   561.243  455.843  455.843    0.000        0.000  333.581  333.581    0.000        0.000    0.000    0.000    0.000
481.00   473.357  461.550  461.550    0.000        0.000  356.662  356.662    0.000        0.000    0.000    0.000    0.000
482.00   514.957  446.341  446.341    0.000        0.000  322.641  322.641    0.000        0.000    0.000    0.000    0.000
483.00   461.763  470.790  470.790    0.000        0.000  359.385  359.385    0.000        0.000    0.000    0.000    0.000
484.00   514.592  473.283  473.283    0.000        0.000  339.722  339.722    0.000        0.000    0.000    0.000    0.000
485.00   513.491  535.512  535.512    0.000        0.000  410.148  410.148    0.000        0.000    0.000    0.000    0.000
486.00   554.287  458.896  458.896    0.000        0.000  373.874  373.874    0.000        0.000    0.000    0.000    0.000
487.00   589.567  434.042  434.042    0.000        0.000  364.409  364.409    0.000        0.000    0.000    0.000    0.000
488.00   518.926  423.246  423.246    0.000        0.000  365.274  365.274    0.000        0.000    0.000    0.000    0.000
489.00   515.505  431.063  431.063    0.000        0.000  288.398  288.398    0.000        0.000    0.000    0.000    0.000
490.00   521.214  428.971  428.971    0.000        0.000  342.997  342.997    0.000        0.000    0.000    0.000    0.000
491.00   466.052  495.812  495.812    0.000        0.000  309.331  309.331    0.000        0.000    0.000    0.000    0.000
492.00   586.387  382.847  382.847    0.000        0.000  307.253  307.253    0.000        0.000    0.000    0.000    0.000
493.00   522.634  469.029  469.029    0.000        0.000  374.134  374.134    0.000        0.000   50.769   50.769    0.000
494.00   602.806  358.186  358.186    0.000        0.000  448.059  448.059    0.000        0.000    0.000    0.000    0.000
495.00   625.551  353.304  353.304    0.000        0.000  382.651  382.651    0.000        0.000    0.000    0.000    0.000
496.00   509.899  441.301  441.301    0.000        0.000  370.672  370.672    0.000        0.000    0.000    0.000    0.000
497.00   459.495  487.405  487.405    0.000        0.000  378.247  378.247    0.000        0.000    0.000    0.000    0.000
498.00   527.946  418.740  418.740    0.000        0.000  302.547  302.547    0.000        0.000    0.000    0.000    0.000
499.00   467.926  425.422  425.422    0.000        0.000  247.817  247.817    0.000        0.000    0.000    0.000    0.000
500.00   611.141  462.404  462.404    0.000        0.000  290.991  290.991    0.000        0.000    0.000    0.000    0.000
501.00   484.040  474.998  474.998    0.000        0.000  273.569  273.569    0.000        0.000    0.000    0.000    0.000
502.00   507.353  416.065  416.065    0.000        0.000  318.099  318.099    0.000        0.000    0.000    0.000    0.000
503.00   454.978  432.421  432.421    0.000        0.000  363.267  363.267    0.000        0.000    0.000    0.000    0.000
504.00   484.165  430.866  430.866    0.000        0.000  376.979  376.979    0.000        0.000    0.000    0.000    0.000
505.00   593.577  413.501  413.501    0.000        0.000  244.770  244.770    0.000        0.000    0.000    0.000    0.000
506.00   593.084  413.231  413.231    0.000        0.000  319.788  319.788    0.000        0.000    0.000    0.000    0.000
507.00   417.647  480.624  480.624    0.000        0.000  316.240  316.240    0.000        0.000    0.000    0.000    0.000
508.00   412.033  586.136  586.136    0.000        0.000  350.601  350.601    0.000        0.000    0.000    0.000    0.000
509.00   403.160  502.517  502.517    0.000        0.000  341.391  341.391    0.000        0.000    0.000    0.000    0.000
510.00   499.262  538.793  538.793    0.000        0.000  358.008  358.008    0.000        0.000    0.000    0.000    0.000
511.00   470.018  481.466  481.466    0.000        0.000  336.786  336.786    0.000        0.000    0.000    0.000    0.000
512.00   520.509  502.179  502.179    0.000        0.000  359.271  359.271    0.000        0.000    0.000    0.000    0.000
513.00   502.935  477.011  477.011    0.000        0.000  368.951  368.951    0.000        0.000    0.000    0.000    0.000
514.00   499.089  469.431  469.431    0.000        0.000  309.930  309.930    0.000        0.000    0.000    0.000    0.000
515.00   525.875  440.733  440.733    0.000        0.000  341.479  341.479    0.000        0.000    0.000    0.000    0.000
516.00   578.017  434.725  434.725    0.000        0.000  325.313  325.313    0.000        0.000    0.000    0.000    0.000
517.00   569.999  364.459  364.459    0.000        0.000  305.664  305.664    0.000        0.000    0.000    0.000    0.000
518.00   559.374  439.901  439.901    0.000        0.000  386.959  386.959    0.000        0.000    0.000    0.000    0.000
519.00   572.092  417.316  417.316    0.000        0.000  385.298  385.298    0.000        0.000    0.000    0.000    0.000
520.00   554.926  522.132  522.132    0.000        0.000  382.621  382.621    0.000        0.000    0.000    0.000    0.000
521.00   603.199  453.264  453.264    0.000        0.000  330.869  330.869    0.000        0.000    0.000    0.000    0.000
522.00   525.498  461.707  461.707    0.000        0.000  290.186  290.186    0.000        0.000    0.000    0.000    0.000
523.00   529.349  433.343  433.343    0.000        0.000  265.192  265.192    0.000        0.000    0.000    0.000    0.000
524.00   533.570  419.299  419.299    0.000        0.000  266.192  266.192    0.000        0.000    0.000    0.000    0.000
525.00   558.116  432.054  432.054    0.000        0.000  233.419  233.419    0.000        0.000    0.000    0.000    0.000
526.00   604.449  388.011  388.011    0.000        0.000  245.523  245.523    0.000        0.000    0.000    0.000    0.000
527.00   514.821  395.138  395.138    0.000        0.000  318.374  318.374    0.000        0.000    0.000    0.000    0.000
528.00   493.342  424.016  424.016    0.000        0.000  310.025  310.025    0.000        0.000    0.000    0.000    0.000
529.00   541.651  399.960  399.960    0.000        0.000  291.390  291.390    0.000        0.000    0.000    0.000    0.000
530.00   585.561  379.965  379.965    0.000        0.000  210.935  210.935    0.000        0.000    0.000    0.000    0.000
531.00   518.061  416.860  416.860    0.000        0.000  306.771  306.771    0.000        0.000    0.000    0.000    0.000
532.00   566.592  408.282  408.282    0.000        0.000  293.937  293.937    0.000        0.000    0.000    0.000    0.000
533.00   562.767  388.713  388.713    0.000        0.000  241.884  241.884    0.000        0.000    0.000    0.000    0.000
534.00   573.938  412.178  412.178    0.000        0.000  324.242  324.242    0.000        0.000    0.000    0.000    0.000
535.00   497.401  430.973  430.973    0.000        0.000  249.280  249.280    0.000        0.000    0.000    0.000    0.000
536.00   486.576  439.025  439.025    0.000        0.000  311.415  311.415    0.000        0.000    0.000    0.000    0.000
537.00   469.371  468.682  468.682    0.000        0.000  405.227  405.227    0.000        0.000    0.000    0.000    0.000
538.00   489.054  413.650  413.650    0.000        0.000  336.310  336.310    0.000        0.000    0.000    0.000    0.000
539.00   457.858  471.930  471.930    0.000        0.000  323.952  323.952    0.000        0.000    0.000    0.000    0.000
540.00   546.341  383.847  383.847    0.000        0.000  320.963  320.963    0.000        0.000    0.000    0.000    0.000
541.00   525.777  418.575  418.575    0.000        0.000  376.083  376.083    0.000        0.000    0.000    0.000    0.000
542.00   472.398  473.059  473.059    0.000        0.000  395.234  395.234    0.000        0.000    0.000    0.000    0.000
543.00   512.673  419.886  419.886    0.000        0.000  309.497  309.497    0.000        0.000    0.000    0.000    0.000
544.00   549.579  411.228  411.228    0.000        0.000  388.062  388.062    0.000        0.000    0.000    0.000    0.000
545.00   519.664  418.001  418.001    0.000        0.000  435.400  435.400    0.000        0.000    0.000    0.000    0.000
546.00   544.243  405.641  405.641    0.000        0.000  373.662  373.662    0.000        0.000    0.000    0.000    0.000
547.00   537.258  390.718  390.718    0.000        0.000  348.241  348.241    0.000        0.000    0.000    0.000    0.000
548.00   477.468  509.113  509.113    0.000        0.000  388.363  388.363    0.000        0.000    0.000    0.000    0.000
549.00   542.300  439.063  439.063    0.000        0.000  314.386  314.386    0.000        0.000    0.000    0.000    0.000
550.00   518.255  448.091  448.091    0.000        0.000  394.630  394.630    0.000        0.000    0.000    0.000    0.000
551.00   530.547  453.373  453.373    0.000        0.000  408.729  408.729    0.000        0.000   10.154   10.154    0.000
552.00   470.812  479.780  479.780    0.000        0.000  339.252  339.252    0.000        0.000    0.000    0.000    0.000
553.00   469.329  450.007  450.007    0.000        0.000  354.721  354.721    0.000        0.000    0.000    0.000    0.000
554.00   517.827  451.270  451.270    0.000        0.000  392.340  392.340    0.000        0.000    0.000    0.000    0.000
555.00   556.211  429.669  429.669    0.000        0.000  388.489  388.489    0.000        0.000    0.000    0.000    0.000
556.00   519.132  429.267  429.267    0.000        0.000  342.493  342.493    0.000        0.000    0.000    0.000    0.000
557.00   554.446  405.471  405.471    0.000        0.000  331.507  331.507    0.000        0.000    0.000    0.000    0.000
558.00   509.228  411.901  411.901    0.000        0.000  333.711  333.711    0.000        0.000   10.154   10.154    0.000
559.00   522.010  489.996  489.996    0.000        0.000  393.902  393.902    0.000        0.000   20.308   20.308    0.000
560.00   497.836  434.598  434.598    0.000        0.000  307.212  307.212    0.000        0.000   10.154   10.154    0.000
561.00   561.824  453.677  453.677    0.000        0.000  374.180  374.180    0.000        0.000    0.000    0.000    0.000
562.00   585.936  427.571  427.571    0.000        0.000  341.203  341.203    0.000        0.000   10.154   10.154    0.000
563.00   575.372  398.882  398.882    0.000        0.000  313.620  313.620    0.000        0.000   10.154   10.154    0.000
564.00   482.322  456.459  456.459    0.000        0.000  366.265  366.265    0.000        0.000    0.000    0.000    0.000
565.00   500.891  509.650  509.650    0.000        0.000  420.222  420.222    0.000        0.000   10.154   10.154    0.000
566.00   451.635  450.457  450.457    0.000        0.000  331.592  331.592    0.000        0.000    0.000    0.000    0.000
567.00   484.522  443.626  443.626    0.000        0.000  417.149  417.149    0.000        0.000   10.053   10.053    0.000
568.00   467.983  453.812  453.812    0.000        0.000  419.015  419.015    0.000        0.000   10.154   10.154    0.000
569.00   451.591  483.348  483.348    0.000        0.000  476.252  476.252    0.000        0.000   10.154   10.154    0.000
570.00   494.499  432.662  432.662    0.000        0.000  314.483  314.483    0.000        0.000    0.000    0.000    0.000
571.00   411.710  479.893  479.893    0.000        0.000  319.325  319.325    0.000        0.000    0.000    0.000    0.000
572.00   376.163  485.676  485.676    0.000        0.000  314.352  314.352    0.000        0.000    0.000    0.000    0.000
573.00   440.393  395.475  395.475    0.000        0.000  303.888  303.888    0.000        0.000    0.000    0.000    0.000
574.00   476.131  457.691  457.691    0.000        0.000  351.649  351.649    0.000        0.000   10.154   10.154    0.000
575.00   462.657  452.507  452.507    0.000        0.000  390.775  390.775    0.000        0.000   20.308   20.308    0.000
576.00   413.703  489.503  489.503    0.000        0.000  353.157  353.157    0.000        0.000    0.000    0.000    0.000
577.00   472.381  500.221  500.221    0.000        0.000  437.388  437.388    0.000        0.000    0.000    0.000    0.000
578.00   470.305  460.147  460.147    0.000        0.000  376.036  376.036    0.000        0.000    0.000    0.000    0.000
579.00   475.474  428.395  428.395    0.000        0.000  458.445  458.445    0.000        0.000   20.308   20.308    0.000
580.00   424.178  469.177  469.177    0.000        0.000  424.242  424.242    0.000        0.000    0.000    0.000    0.000
581.00   508.714  413.555  413.555    0.000        0.000  355.840  355.840    0.000        0.000   30.260   30.260    0.000
582.00   471.834  386.302  386.302    0.000        0.000  354.990  354.990    0.000        0.000   30.060   30.060    0.000
583.00   459.464  414.498  414.498    0.000        0.000  396.176  396.176    0.000        0.000   30.361   30.361    0.000
584.00   467.826  416.885  416.885    0.000        0.000  405.179  405.179    0.000        0.000   20.308   20.308    0.000
585.00   481.103  389.096  389.096    0.000        0.000  352.691  352.691    0.000        0.000   20.308   20.308    0.000
586.00   526.152  344.911  344.911    0.000        0.000  298.128  298.128    0.000        0.000   10.154   10.154    0.000
587.00   444.786  409.588  409.588    0.000        0.000  305.689  305.689    0.000        0.000   10.053   10.053    0.000
588.00   530.884  368.334  368.334    0.000        0.000  367.300  367.300    0.000        0.000    0.000    0.000    0.000
589.00   474.997  383.697  383.697    0.000        0.000  330.376  330.376    0.000        0.000    0.000    0.000    0.000
590.00   451.483  452.995  452.995    0.000        0.000  329.994  329.994    0.000        0.000    0.000    0.000    0.000
591.00   499.697  421.928  421.928    0.000        0.000  340.585  340.585    0.000        0.000   20.308    0.000   20.308
592.00   529.058  427.572  427.572    0.000        3.718  309.621  309.621    0.000        0.000   10.154   10.154    0.000
593.00   515.948  450.095  450.095    0.000        0.000  322.033  322.033    0.000        0.000   20.308   20.308    0.000
594.00   523.623  422.682  422.682    0.000        0.000  255.541  255.541    0.000        0.000    0.000    0.000    0.000
595.00   511.576  438.738  438.738    0.000        0.000  262.162  262.162    0.000        0.000    0.000    0.000    0.000
596.00   507.875  363.456  363.456    0.000       16.729  249.573  249.573    0.000        0.000    0.000    0.000    0.000
597.00   550.607  347.325  347.325    0.000        0.000  304.737  304.737    0.000        0.000    0.000    0.000    0.000
598.00   393.722  446.719  446.719    0.000        0.000  313.689  313.689    0.000        0.000   10.154   10.154    0.000
599.00   488.683  392.116  392.116    0.000        0.000  279.498  279.498    0.000        0.000   20.308   20.308    0.000
600.00   482.816  421.508  421.508    0.000        0.000  240.975  240.975    0.000        0.000    0.000    0.000    0.000
601.00   418.581  405.407  405.407    0.000        0.000  298.914  298.914    0.000        0.000    0.000    0.000    0.000
602.00   489.467  403.632  403.632    0.000        0.000  285.166  285.166    0.000        0.000   10.154   10.154    0.000
603.00   523.726  393.782  393.782    0.000        0.000  263.027  263.027    0.000        0.000    0.000    0.000    0.000
604.00   469.620  401.360  401.360    0.000        0.000  318.461  318.461    0.000        0.000    0.000    0.000    0.000
605.00   426.490  404.626  404.626    0.000        0.000  278.466  278.466    0.000        0.000    0.000    0.000    0.000
606.00   493.818  404.937  404.937    0.000        0.000  318.541  318.541    0.000        0.000   50.769   30.462   20.308
607.00   443.968  397.413  397.413    0.000        0.000  294.071  294.071    0.000        0.000   20.308   20.308    0.000
608.00   474.500  383.531  383.531    0.000        0.000  279.940  279.940    0.000        0.000   10.154   10.154    0.000
609.00   403.045  458.152  458.152    0.000        0.000  305.963  305.963    0.000        0.000   20.308   20.308    0.000
610.00   523.649  394.516  394.516    0.000       11.153  339.037  339.037    0.000        0.000   20.308   20.308    0.000
611.00   494.217  367.876  367.876    0.000        1.859  256.375  256.375    0.000        0.000    0.000    0.000    0.000
612.00   497.847  426.462  426.462    0.000        0.000  296.064  296.064    0.000        0.000   20.308   20.308    0.000
613.00   467.767  395.957  395.957    0.000        0.000  280.489  280.489    0.000        0.000    0.000    0.000    0.000
614.00   458.411  419.916  419.916    0.000        0.000  348.892  348.892    0.000        0.000   10.154   10.154    0.000
615.00   405.190  440.454  440.454    0.000        0.000  340.587  340.587    0.000        0.000    0.000    0.000    0.000
616.00   454.162  421.371  421.371    0.000        0.000  320.872  320.872    0.000        0.000   20.308   20.308    0.000
617.00   435.972  425.609  425.609    0.000        0.000  333.888  333.888    0.000        0.000    0.000    0.000    0.000
618.00   466.157  367.815  367.815    0.000        0.000  331.250  331.250    0.000        0.000   10.154   10.154    0.000
619.00   507.976  395.021  395.021    0.000        0.000  328.183  328.183    0.000        0.000    0.000    0.000    0.000
620.00   497.125  455.642  455.642    0.000        0.000  372.844  372.844    0.000        0.000    0.000    0.000    0.000
621.00   456.033  448.306  448.306    0.000        0.000  310.281  310.281    0.000        0.000   10.154   10.154    0.000
622.00   423.607  418.250  418.250    0.000        0.000  335.749  335.749    0.000        0.000    0.000    0.000    0.000
623.00   503.971  421.778  421.778    0.000        0.000  316.767  316.767    0.000        0.000    0.000    0.000    0.000
624.00   385.570  470.991  470.991    0.000        0.000  323.384  323.384    0.000        0.000   10.154   10.154    0.000
625.00   416.317  446.896  446.896    0.000        0.000  311.411  311.411    0.000        0.000   20.308   20.308    0.000
626.00   519.702  410.066  410.066    0.000        0.000  297.835  297.835    0.000        0.000    0.000    0.000    0.000
627.00   484.093  455.827  455.827    0.000        0.000  313.268  313.268    0.000        0.000    0.000    0.000    0.000
628.00   490.566  469.593  469.593    0.000        0.000  348.242  348.242    0.000        0.000    0.000    0.000    0.000
629.00   575.824  403.616  403.616    0.000        0.000  260.915  260.915    0.000        0.000    0.000    0.000    0.000
630.00   567.152  389.900  389.900    0.000        0.000  316.599  316.599    0.000        0.000    0.000    0.000    0.000
631.00   588.752  421.015  421.015    0.000        0.000  293.856  293.856    0.000        0.000    0.000    0.000    0.000
632.00   549.137  395.859  395.859    0.000        0.000  301.467  301.467    0.000        0.000    0.000    0.000    0.000
633.00   592.859  403.511  403.511    0.000        0.000  319.233  319.233    0.000        0.000    0.000    0.000    0.000
634.00   648.004  386.762  386.762    0.000        0.000  277.109  277.109    0.000        0.000    0.000    0.000    0.000
635.00   625.673  413.811  413.811    0.000        0.000  267.743  267.743    0.000        0.000    0.000    0.000    0.000
636.00   563.441  438.518  438.518    0.000        0.000  300.690  300.690    0.000        0.000    0.000    0.000    0.000
637.00   527.145  418.507  418.507    0.000        0.000  360.691  360.691    0.000        0.000   10.154   10.154    0.000
638.00   569.571  409.813  409.813    0.000        0.000  336.741  336.741    0.000        0.000    0.000    0.000    0.000
639.00   553.976  409.556  409.556    0.000        0.000  283.999  283.999    0.000        0.000    0.000    0.000    0.000
640.00   592.770  414.026  414.026    0.000        9.294  279.590  279.590    0.000        0.000    0.000    0.000    0.000
641.00   582.998  393.788  393.788    0.000        0.000  326.321  326.321    0.000        0.000    0.000    0.000    0.000
642.00   495.671  430.858  430.858    0.000        0.000  301.728  301.728    0.000        0.000    0.000    0.000    0.000
643.00   536.606  410.418  410.418    0.000        5.576  322.904  322.904    0.000        0.000    0.000    0.000    0.000
644.00   508.355  459.837  459.837    0.000        0.000  346.243  346.243    0.000        0.000    0.000    0.000    0.000
645.00   504.798  429.632  429.632    0.000        0.000  313.220  313.220    0.000        0.000    0.000    0.000    0.000
646.00   521.725  402.713  402.713    0.000        0.000  344.565  344.565    0.000        0.000    0.000    0.000    0.000
647.00   583.875  380.066  380.066    0.000        3.718  336.052  336.052    0.000        0.000   20.308   20.308    0.000
648.00   546.611  427.625  427.625    0.000        0.000  322.425  322.425    0.000        0.000    0.000    0.000    0.000
649.00   622.052  374.664  374.664    0.000        0.000  303.110  303.110    0.000        0.000    0.000    0.000    0.000
650.00   622.599  372.928  372.928    0.000        0.000  261.685  261.685    0.000        0.000    0.000    0.000    0.000
651.00   633.185  391.877  391.877    0.000        0.000  283.437  283.437    0.000        0.000    0.000    0.000    0.000
652.00   527.481  446.716  446.716    0.000        0.000  278.856  278.856    0.000        0.000   30.462   30.462    0.000
653.00   551.882  372.423  372.423    0.000        0.000  281.062  281.062    0.000        0.000    0.000    0.000    0.000
654.00   519.637  409.867  409.867    0.000        5.576  279.633  279.633    0.000        0.000    0.000    0.000    0.000
655.00   558.122  400.625  400.625    0.000        0.000  283.136  283.136    0.000        0.000   10.154   10.154    0.000
656.00   466.055  469.656  469.656    0.000        0.000  330.733  330.733    0.000        0.000    0.000    0.000    0.000
657.00   495.082  391.238  391.238    0.000        0.000  273.703  273.703    0.000        0.000    0.000    0.000    0.000
658.00   541.194  366.220  366.220    0.000        0.000  270.553  270.553    0.000        0.000    0.000    0.000    0.000
659.00   475.034  413.230  413.230    0.000        0.000  260.037  254.461    5.576        0.000    0.000    0.000    0.000
660.00   442.598  450.520  450.520    0.000        0.000  269.293  269.293    0.000        0.000   10.154   10.154    0.000
661.00   449.034  420.307  420.307    0.000        0.000  290.391  290.391    0.000        0.000    0.000    0.000    0.000
662.00   427.509  436.739  436.739    0.000        0.000  296.661  296.661    0.000        0.000    0.000    0.000    0.000
663.00   407.880  428.604  428.604    0.000        0.000  291.004  291.004    0.000        0.000    0.000    0.000    0.000
664.00   402.378  411.301  411.301    0.000        0.000  289.014  289.014    0.000        0.000   10.154   10.154    0.000
665.00   433.546  401.380  401.380    0.000        0.000  307.473  307.473    0.000        0.000   20.308   20.308    0.000
666.00   431.015  393.030  393.030    0.000        0.000  289.403  289.403    0.000        0.000    0.000    0.000    0.000
667.00   432.711  431.151  431.151    0.000        0.000  344.433  344.433    0.000        0.000    0.000    0.000    0.000
668.00   480.152  423.221  423.221    0.000        0.000  328.742  328.742    0.000        0.000    0.000    0.000    0.000
669.00   441.391  429.909  429.909    0.000        0.000  264.030  264.030    0.000        0.000   10.154   10.154    0.000
670.00   431.684  462.957  462.957    0.000        0.000  329.695  329.695    0.000        0.000   10.154   10.154    0.000
671.00   485.927  394.905  394.905    0.000        0.000  254.908  254.908    0.000        0.000    0.000    0.000    0.000
672.00   429.102  447.103  447.103    0.000        0.000  351.571  351.571    0.000        0.000   10.154   10.154    0.000
673.00   467.147  438.318  438.318    0.000        0.000  259.619  259.619    0.000        0.000    0.000    0.000    0.000
674.00   408.287  429.609  429.609    0.000        0.000  268.742  268.742    0.000        0.000    0.000    0.000    0.000
675.00   480.973  440.125  440.125    0.000        0.000  321.689  321.689    0.000        0.000    0.000    0.000    0.000
676.00   445.042  407.627  407.627    0.000        0.000  287.319  287.319    0.000        0.000    0.000    0.000    0.000
677.00   516.099  385.002  385.002    0.000        0.000  277.518  277.518    0.000        0.000   40.616   40.616    0.000
678.00   500.306  387.373  387.373    0.000        0.000  284.213  284.213    0.000        0.000    0.000    0.000    0.000
679.00   513.612  416.951  416.951    0.000        0.000  323.505  323.505    0.000        0.000    0.000    0.000    0.000
680.00   478.280  385.136  385.136    0.000        0.000  278.253  278.253    0.000        0.000    0.000    0.000    0.000
681.00   551.548  430.762  430.762    0.000        0.000  384.469  384.469    0.000        0.000    0.000    0.000    0.000
682.00   420.272  430.592  430.592    0.000        0.000  320.103  320.103    0.000        0.000    0.000    0.000    0.000
683.00   483.539  422.492  422.492    0.000        0.000  249.589  249.589    0.000        0.000    0.000    0.000    0.000
684.00   477.952  437.486  437.486    0.000        0.000  342.103  342.103    0.000        0.000    0.000    0.000    0.000
685.00   539.962  393.763  393.763    0.000        0.000  253.307  253.307    0.000        0.000    0.000    0.000    0.000
686.00   475.329  434.843  434.843    0.000        0.000  288.844  288.844    0.000        0.000    0.000    0.000    0.000
687.00   500.855  401.961  401.961    0.000        0.000  255.168  255.168    0.000        0.000    0.000    0.000    0.000
688.00   520.765  393.844  393.844    0.000        0.000  266.407  266.407    0.000        0.000    0.000    0.000    0.000
689.00   527.071  476.093  476.093    0.000        0.000  285.689  285.689    0.000        0.000   10.154   10.154    0.000
690.00   509.890  474.412  474.412    0.000        0.000  249.980  249.980    0.000        0.000    0.000    0.000    0.000
691.00   526.294  420.189  420.189    0.000        0.000  240.598  240.598    0.000        0.000    0.000    0.000    0.000
692.00   548.068  431.328  431.328    0.000        0.000  277.129  277.129    0.000        0.000   20.308   20.308    0.000
693.00   519.406  422.188  422.188    0.000        0.000  276.350  276.350    0.000        0.000   10.154   10.154    0.000
694.00   497.406  507.040  507.040    0.000        0.000  264.678  264.678    0.000        0.000    0.000    0.000    0.000
695.00   572.588  514.460  514.460    0.000        0.000  320.877  320.877    0.000        0.000    0.000    0.000    0.000
696.00   417.913  547.424  547.424    0.000        0.000  228.536  228.536    0.000        0.000    0.000    0.000    0.000
697.00   436.003  536.914  536.914    0.000        0.000  264.160  264.160    0.000        0.000    0.000    0.000    0.000
698.00   388.875  519.774  519.774    0.000        0.000  207.005  207.005    0.000        0.000    0.000    0.000    0.000
699.00   368.207  562.094  562.094    0.000        0.000  289.884  289.884    0.000        0.000    0.000    0.000    0.000
700.00   433.865  541.540  541.540    0.000        0.000  304.930  304.930    0.000        0.000   20.308   20.308    0.000
701.00   359.850  568.953  568.953    0.000        0.000  185.776  185.776    0.000        0.000   10.154   10.154    0.000
702.00   401.741  525.392  525.392    0.000        0.000  245.266  245.266    0.000        0.000    0.000    0.000    0.000
703.00   411.072  537.070  537.070    0.000        0.000  240.684  240.684    0.000        0.000   40.616   40.616    0.000
704.00   462.665  498.983  498.983    0.000        0.000  234.329  234.329    0.000        0.000   30.462   30.462    0.000
705.00   435.865  487.389  487.389    0.000        0.000  225.984  225.984    0.000        0.000    0.000    0.000    0.000
706.00   436.807  505.114  505.114    0.000        0.000  197.926  197.926    0.000        0.000    0.000    0.000    0.000
707.00   464.571  458.858  458.858    0.000        0.000  179.161  179.161    0.000        0.000    0.000    0.000    0.000
708.00   443.468  514.922  514.922    0.000        0.000  286.208  286.208    0.000        0.000    0.000    0.000    0.000
709.00   506.466  466.313  466.313    0.000        0.000  241.505  241.505    0.000        0.000    0.000    0.000    0.000
710.00   448.933  470.306  470.306    0.000        0.000  233.203  233.203    0.000        0.000    0.000    0.000    0.000
711.00   491.941  477.414  477.414    0.000        0.000  225.811  225.811    0.000        0.000    0.000    0.000    0.000
712.00   517.720  475.297  475.297    0.000        0.000  295.547  295.547    0.000        0.000    0.000    0.000    0.000
713.00   419.022  519.677  519.677    0.000        0.000  199.438  199.438    0.000        0.000    0.000    0.000    0.000
714.00   425.570  508.092  508.092    0.000        0.000  223.606  223.606    0.000        0.000    0.000    0.000    0.000
715.00   486.563  514.452  514.452    0.000        0.000  222.049  222.049    0.000        0.000    0.000    0.000    0.000
716.00   433.198  481.715  481.715    0.000        0.000  222.956  222.956    0.000        0.000    0.000    0.000    0.000
717.00   432.496  521.693  521.693    0.000        0.000  210.117  210.117    0.000        0.000    0.000    0.000    0.000
718.00   456.837  539.841  539.841    0.000        0.000  255.770  255.770    0.000        0.000    0.000    0.000    0.000
719.00   446.386  478.198  478.198    0.000        0.000  213.749  213.749    0.000        0.000    0.000    0.000    0.000
720.00   465.043  460.009  460.009    0.000        0.000  206.443  206.443    0.000        0.000    0.000    0.000    0.000
721.00   477.437  475.915  475.915    0.000        0.000  227.145  227.145    0.000        0.000    0.000    0.000    0.000
722.00   526.531  426.616  426.616    0.000        0.000  212.971  212.971    0.000        0.000    0.000    0.000    0.000
723.00   548.812  409.633  409.633    0.000        0.000  110.161  110.161    0.000        0.000    0.000    0.000    0.000
724.00   516.921  429.522  429.522    0.000        0.000  141.764  141.764    0.000        0.000    0.000    0.000    0.000
725.00   532.725  446.689  446.689    0.000        0.000  147.250  147.250    0.000        0.000    0.000    0.000    0.000
726.00   516.775  475.696  475.696    0.000        0.000  216.764  216.764    0.000        0.000   30.462   30.462    0.000
727.00   512.536  438.713  438.713    0.000        0.000  129.829  129.829    0.000        0.000    0.000    0.000    0.000
728.00   504.181  443.914  443.914    0.000        0.000  143.705  143.705    0.000        0.000    0.000    0.000    0.000
729.00   555.292  427.806  427.806    0.000        0.000  199.991  199.991    0.000        0.000    0.000    0.000    0.000
730.00   567.366  446.069  446.069    0.000        0.000  150.925  150.925    0.000        0.000    0.000    0.000    0.000
731.00   430.885  456.052  456.052    0.000        0.000  161.206  161.206    0.000        0.000    0.000    0.000    0.000
732.00   497.637  452.977  452.977    0.000        1.902  166.399  166.399    0.000        0.000    0.000    0.000    0.000
733.00   519.591  436.391  436.391    0.000        0.000  165.842  165.842    0.000        0.000    0.000    0.000    0.000
734.00   490.313  439.130  439.130    0.000        0.000  157.805  157.805    0.000        0.000    0.000    0.000    0.000
735.00   475.208  415.005  415.005    0.000        0.000  115.868  115.868    0.000        0.000    0.000    0.000    0.000
736.00   614.345  375.455  375.455    0.000        0.000  187.506  187.506    0.000        0.000    0.000    0.000    0.000
737.00   574.041  391.897  391.897    0.000        0.000  176.258  176.258    0.000        0.000    0.000    0.000    0.000
738.00   478.322  468.055  468.055    0.000        0.000  211.928  211.928    0.000        0.000    0.000    0.000    0.000
739.00   517.653  435.648  435.648    0.000        0.000  144.488  144.488    0.000        0.000    0.000    0.000    0.000
740.00   515.046  443.252  443.252    0.000        0.000  185.129  185.129    0.000        0.000    0.000    0.000    0.000
741.00   475.068  419.096  419.096    0.000        0.000  157.545  157.545    0.000        0.000    0.000    0.000    0.000
742.00   513.882  429.917  429.917    0.000        0.000  179.376  179.376    0.000        0.000    0.000    0.000    0.000
743.00   500.980  469.965  469.965    0.000        0.000  221.920  221.920    0.000        0.000    0.000    0.000    0.000
744.00   482.867  487.232  487.232    0.000        0.000  213.831  213.831    0.000        0.000    0.000    0.000    0.000
745.00   469.939  473.357  473.357    0.000        0.000  208.469  208.469    0.000        0.000    0.000    0.000    0.000
746.00   473.816  457.923  457.923    0.000        0.000  186.728  186.728    0.000        0.000    0.000    0.000    0.000
747.00   500.359  469.011  469.011    0.000        0.000  226.417  226.417    0.000        0.000    0.000    0.000    0.000
748.00   453.429  512.805  512.805    0.000        0.000  233.545  233.545    0.000        0.000    0.000    0.000    0.000
749.00   438.077  488.665  488.665    0.000        0.000  204.627  204.627    0.000        0.000    0.000    0.000    0.000
750.00   473.468  486.218  486.218    0.000        0.000  198.401  198.401    0.000        0.000   10.154   10.154    0.000
751.00   427.645  541.776  541.776    0.000        0.000  268.569  268.569    0.000        0.000    0.000    0.000    0.000
752.00   450.888  495.248  495.248    0.000        0.000  253.302  253.302    0.000        0.000    0.000    0.000    0.000
753.00   479.489  529.090  529.090    0.000        0.000  282.577  282.577    0.000        0.000    0.000    0.000    0.000
754.00   468.814  504.759  504.759    0.000        0.000  250.885  250.885    0.000        0.000   10.154   10.154    0.000
755.00   483.683  473.958  473.958    0.000        0.000  176.568  176.568    0.000        0.000    0.000    0.000    0.000
756.00   545.178  519.598  519.598    0.000        0.000  224.211  224.211    0.000        0.000    0.000    0.000    0.000
757.00   477.418  518.423  518.423    0.000        0.000  233.939  233.939    0.000        0.000    0.000    0.000    0.000
758.00   507.132  460.135  460.135    0.000        0.000  229.054  229.054    0.000        0.000    0.000    0.000    0.000
759.00   538.995  422.032  422.032    0.000        0.000  227.539  227.539    0.000        0.000    0.000    0.000    0.000
760.00   547.548  454.672  454.672    0.000        0.000  233.071  233.071    0.000        0.000    0.000    0.000    0.000
761.00   521.019  492.266  492.266    0.000        0.000  231.216  231.216    0.000        0.000    0.000    0.000    0.000
762.00   509.505  484.662  484.662    0.000        0.000  182.275  182.275    0.000        0.000    0.000    0.000    0.000
763.00   484.638  501.676  501.676    0.000        0.000  196.499  196.499    0.000        0.000    0.000    0.000    0.000
764.00   418.997  466.268  466.268    0.000        0.000  155.339  155.339    0.000        0.000    0.000    0.000    0.000
765.00   513.477  488.585  488.585    0.000        0.000  222.655  222.655    0.000        0.000   10.154   10.154    0.000
766.00   496.270  474.026  474.026    0.000        0.000  225.595  225.595    0.000        0.000   10.154   10.154    0.000
767.00   428.389  510.079  510.079    0.000        0.000  196.535  196.535    0.000        0.000    0.000    0.000    0.000
768.00   480.280  486.541  486.541    0.000        0.000  198.004  198.004    0.000        0.000    0.000    0.000    0.000
769.00   545.819  480.161  480.161    0.000        0.000  200.992  200.992    0.000        0.000    0.000    0.000    0.000
770.00   499.455  546.987  546.987    0.000        0.000  211.540  211.540    0.000        0.000    0.000    0.000    0.000
771.00   473.281  530.278  530.278    0.000        0.000  218.325  218.325    0.000        0.000    0.000    0.000    0.000
772.00   449.377  502.735  502.735    0.000        0.000  169.641  169.641    0.000        0.000    0.000    0.000    0.000
773.00   562.197  434.647  434.647    0.000        0.000  210.550  210.550    0.000        0.000    0.000    0.000    0.000
774.00   551.563  552.459  552.459    0.000        0.000  181.367  181.367    0.000        0.000    0.000    0.000    0.000
775.00   508.611  517.443  517.443    0.000        0.000  206.572  206.572    0.000        0.000    0.000    0.000    0.000
776.00   471.443  466.223  466.223    0.000        0.000  178.080  178.080    0.000        0.000    0.000    0.000    0.000
777.00   487.484  527.353  527.353    0.000        0.000  198.313  198.313    0.000        0.000    0.000    0.000    0.000
778.00   416.278  620.431  620.431    0.000        0.000  197.882  197.882    0.000        0.000    0.000    0.000    0.000
779.00   451.993  610.723  610.723    0.000        0.000  214.355  214.355    0.000        0.000    0.000    0.000    0.000
780.00   498.857  589.849  589.849    0.000        0.000  185.733  185.733    0.000        0.000    0.000    0.000    0.000
781.00   480.879  568.323  568.323    0.000        0.000  217.943  217.943    0.000        0.000    0.000    0.000    0.000
782.00   491.647  560.629  560.629    0.000        0.000  216.516  216.516    0.000        0.000    0.000    0.000    0.000
783.00   479.741  542.922  542.922    0.000        0.000  226.932  226.932    0.000        0.000    0.000    0.000    0.000
784.00   533.602  475.149  475.149    0.000        0.000  223.434  223.434    0.000        0.000    0.000    0.000    0.000
785.00   451.527  563.155  563.155    0.000        0.000  195.374  195.374    0.000        0.000    0.000    0.000    0.000
786.00   539.649  461.805  461.805    0.000        0.000  255.166  255.166    0.000        0.000    0.000    0.000    0.000
787.00   462.824  541.605  541.605    0.000        0.000  258.625  258.625    0.000        0.000    0.000    0.000    0.000
788.00   543.535  537.018  537.018    0.000        0.000  240.682  235.106    5.576        0.000    0.000    0.000    0.000
789.00   536.043  532.146  532.146    0.000        0.000  206.010  206.010    0.000        0.000    0.000    0.000    0.000
790.00   431.375  585.163  585.163    0.000        0.000  204.971  204.971    0.000        0.000    0.000    0.000    0.000
791.00   460.412  548.700  548.700    0.000        0.000  246.045  246.045    0.000        0.000    0.000    0.000    0.000
792.00   536.030  517.544  517.544    0.000        0.000  226.976  226.976    0.000        0.000    0.000    0.000    0.000
793.00   546.783  546.288  546.288    0.000        0.000  267.920  267.920    0.000        0.000   10.154    0.000   10.154
794.00   494.020  529.978  529.978    0.000        0.000  219.281  219.281    0.000        0.000    0.000    0.000    0.000
795.00   464.967  513.782  513.782    0.000        0.000  223.002  223.002    0.000        0.000    0.000    0.000    0.000
796.00   471.869  550.479  550.479    0.000        0.000  213.144  213.144    0.000        0.000    0.000    0.000    0.000
797.00   511.616  561.531  561.531    0.000        0.000  226.201  226.201    0.000        0.000    0.000    0.000    0.000
798.00   528.423  554.590  554.590    0.000        0.000  219.240  219.240    0.000        0.000    0.000    0.000    0.000
799.00   498.113  521.291  521.291    0.000        0.000  205.664  205.664    0.000        0.000    0.000    0.000    0.000
800.00   541.815  524.124  524.124    0.000        0.000  172.806  172.806    0.000        0.000    0.000    0.000    0.000
801.00   528.132  515.558  515.558    0.000        0.000  220.797  220.797    0.000        0.000    0.000    0.000    0.000
802.00   559.480  521.322  521.322    0.000        0.000  233.463  233.463    0.000        0.000    0.000    0.000    0.000
803.00   553.670  481.395  481.395    0.000        0.000  262.212  262.212    0.000        0.000    0.000    0.000    0.000
804.00   511.988  489.852  489.852    0.000        0.000  242.024  242.024    0.000        0.000    0.000    0.000    0.000
805.00   519.736  432.396  432.396    0.000        0.000  237.139  237.139    0.000        0.000    0.000    0.000    0.000
806.00   474.210  514.936  514.936    0.000        0.000  273.497  273.497    0.000        0.000    0.000    0.000    0.000
807.00   410.307  583.099  583.099    0.000        0.000  231.343  231.343    0.000        0.000    0.000    0.000    0.000
808.00   494.166  517.065  517.065    0.000        0.000  254.863  254.863    0.000        0.000    0.000    0.000    0.000
809.00   533.160  388.567  388.567    0.000        0.000  205.525  205.525    0.000        0.000    0.000    0.000    0.000
810.00   514.135  466.424  466.424    0.000        0.000  250.323  250.323    0.000        0.000    0.000    0.000    0.000
811.00   487.334  480.684  480.684    0.000        0.000  197.104  197.104    0.000        0.000    0.000    0.000    0.000
812.00   514.295  467.644  467.644    0.000        0.000  218.759  218.759    0.000        0.000    0.000    0.000    0.000
813.00   501.507  514.638  514.638    0.000        0.000  223.391  223.391    0.000        0.000    0.000    0.000    0.000
814.00   482.886  489.124  489.124    0.000        0.000  224.071  224.071    0.000        0.000    0.000    0.000    0.000
815.00   478.903  533.971  533.971    0.000        0.000  212.528  212.528    0.000        0.000    0.000    0.000    0.000
816.00   519.406  487.421  487.421    0.000        0.000  185.728  185.728    0.000        0.000    0.000    0.000    0.000
817.00   451.174  474.140  474.140    0.000        0.000  204.194  204.194    0.000        0.000    0.000    0.000    0.000
818.00   439.320  493.518  493.518    0.000        0.000  160.398  160.398    0.000        0.000    0.000    0.000    0.000
819.00   497.322  498.730  498.730    0.000        0.000  200.257  200.257    0.000        0.000    0.000    0.000    0.000
820.00   529.213  445.054  445.054    0.000        0.000  158.364  158.364    0.000        0.000    0.000    0.000    0.000
821.00   494.187  438.215  438.215    0.000        0.000  108.474  108.474    0.000        0.000    0.000    0.000    0.000
822.00   565.231  427.887  427.887    0.000        0.000  207.480  207.480    0.000        0.000    0.000    0.000    0.000
823.00   564.322  426.146  426.146    0.000        0.000  208.777  208.777    0.000        0.000    0.000    0.000    0.000
824.00   438.245  457.024  457.024    0.000        0.000  189.796  189.796    0.000        0.000    0.000    0.000    0.000
825.00   455.082  415.369  415.369    0.000        0.000  210.938  210.938    0.000        0.000    0.000    0.000    0.000
826.00   432.125  475.502  475.502    0.000        0.000  162.817  162.817    0.000        0.000    0.000    0.000    0.000
827.00   460.423  476.051  476.051    0.000        0.000  199.439  199.439    0.000        0.000    0.000    0.000    0.000
828.00   471.313  517.515  517.515    0.000        0.000  229.529  229.529    0.000        0.000   10.154   10.154    0.000
829.00   419.453  465.122  465.122    0.000        0.000  181.453  181.453    0.000        0.000    0.000    0.000    0.000
830.00   522.199  457.307  457.307    0.000        0.000  204.495  204.495    0.000        0.000    0.000    0.000    0.000
831.00   487.316  449.501  449.501    0.000        0.000  164.721  164.721    0.000        0.000    0.000    0.000    0.000
832.00   442.654  437.446  437.446    0.000        0.000  217.596  217.596    0.000        0.000    0.000    0.000    0.000
833.00   429.655  465.848  465.848    0.000        0.000  213.836  213.836    0.000        0.000    0.000    0.000    0.000
834.00   434.300  464.746  464.746    0.000        0.000  256.679  256.679    0.000        0.000    0.000    0.000    0.000
835.00   402.117  458.970  458.970    0.000        0.000  237.655  237.655    0.000        0.000    0.000    0.000    0.000
836.00   432.760  450.851  450.851    0.000        0.000  185.733  185.733    0.000        0.000    0.000    0.000    0.000
837.00   468.304  448.025  448.025    0.000        0.000  214.784  214.784    0.000        0.000    0.000    0.000    0.000
838.00   505.590  451.202  451.202    0.000        0.000  171.120  171.120    0.000        0.000    0.000    0.000    0.000
839.00   501.563  433.316  433.316    0.000        0.000  178.902  178.902    0.000        0.000    0.000    0.000    0.000
840.00   490.464  437.366  437.366    0.000        0.000  212.711  212.711    0.000        0.000    0.000    0.000    0.000
841.00   505.230  439.306  439.306    0.000        0.000  183.485  183.485    0.000        0.000    0.000    0.000    0.000
842.00   411.143  467.047  467.047    0.000        0.000  207.697  207.697    0.000        0.000    0.000    0.000    0.000
843.00   393.829  449.156  449.156    0.000        0.000  197.494  197.494    0.000        0.000    0.000    0.000    0.000
844.00   445.255  429.543  429.543    0.000        0.000  187.678  187.678    0.000        0.000    0.000    0.000    0.000
845.00   389.185  488.255  488.255    0.000        0.000  185.777  185.777    0.000        0.000    0.000    0.000    0.000
846.00   422.024  464.418  464.418    0.000        0.000  194.467  194.467    0.000        0.000    0.000    0.000    0.000
847.00   405.671  434.639  434.639    0.000        0.000  151.536  151.536    0.000        0.000    0.000    0.000    0.000
848.00   401.169  438.919  438.919    0.000        0.000  201.817  201.817    0.000        0.000    0.000    0.000    0.000
849.00   382.818  479.414  479.414    0.000        0.000  172.245  172.245    0.000        0.000    0.000    0.000    0.000
850.00   418.958  480.025  480.025    0.000        0.000  155.384  155.384    0.000        0.000    0.000    0.000    0.000
851.00   467.225  454.971  454.971    0.000        0.000  143.148  143.148    0.000        0.000    0.000    0.000    0.000
852.00   481.648  450.235  450.235    0.000        0.000  196.412  196.412    0.000        0.000    0.000    0.000    0.000
853.00   431.313  507.017  507.017    0.000        0.000  194.380  194.380    0.000        0.000    0.000    0.000    0.000
854.00   401.914  468.380  468.380    0.000        0.000  204.365  204.365    0.000        0.000    0.000    0.000    0.000
855.00   449.894  426.614  426.614    0.000        0.000  198.227  198.227    0.000        0.000    0.000    0.000    0.000
856.00   454.954  483.055  483.055    0.000        0.000  248.465  248.465    0.000        0.000    0.000    0.000    0.000
857.00   438.608  464.081  464.081    0.000        0.000  194.812  194.812    0.000        0.000    0.000    0.000    0.000
858.00   532.593  452.720  452.720    0.000        0.000  216.775  216.775    0.000        0.000    0.000    0.000    0.000
859.00   511.435  493.646  493.646    0.000        0.000  197.147  197.147    0.000        0.000    0.000    0.000    0.000
860.00   518.667  477.481  477.481    0.000        0.000  202.768  202.768    0.000        0.000    0.000    0.000    0.000
861.00   535.824  474.014  474.014    0.000        0.000  184.350  184.350    0.000        0.000    0.000    0.000    0.000
862.00   523.175  461.504  461.504    0.000        0.000  188.760  188.760    0.000        0.000    0.000    0.000    0.000
863.00   549.393  464.370  464.370    0.000        0.000  178.080  178.080    0.000        0.000    0.000    0.000    0.000
864.00   554.019  458.823  458.823    0.000        0.000  177.863  177.863    0.000        0.000    0.000    0.000    0.000
865.00   570.654  458.955  458.955    0.000        0.000  194.379  194.379    0.000        0.000    0.000    0.000    0.000
866.00   492.479  462.981  462.981    0.000        0.000  185.085  185.085    0.000        0.000    0.000    0.000    0.000
867.00   635.590  447.283  447.283    0.000        0.000  187.679  187.679    0.000        0.000    0.000    0.000    0.000
868.00   486.363  425.963  425.963    0.000        0.000  226.934  226.934    0.000        0.000    0.000    0.000    0.000
869.00   516.033  454.259  454.259    0.000        0.000  173.498  173.498    0.000        0.000    0.000    0.000    0.000
870.00   465.126  426.716  426.716    0.000        0.000  189.794  189.794    0.000        0.000    0.000    0.000    0.000
871.00   451.043  477.777  477.777    0.000        0.000  178.729  178.729    0.000        0.000    0.000    0.000    0.000
872.00   480.299  424.141  424.141    0.000        0.000  143.364  143.364    0.000        0.000    0.000    0.000    0.000
873.00   529.460  457.969  457.969    0.000        0.000  143.537  143.537    0.000        0.000    0.000    0.000    0.000
874.00   555.420  472.033  472.033    0.000        0.000  177.520  177.520    0.000        0.000    0.000    0.000    0.000
875.00   590.440  472.529  472.529    0.000        0.000  150.843  150.843    0.000        0.000    0.000    0.000    0.000
876.00   535.186  477.097  477.097    0.000        0.000  164.721  164.721    0.000        0.000    0.000    0.000    0.000
877.00   489.188  485.461  485.461    0.000        0.000  143.018  143.018    0.000        0.000    0.000    0.000    0.000
878.00   503.849  500.555  500.555    0.000        0.000  161.350  161.350    0.000        0.000    0.000    0.000    0.000
879.00   577.903  481.256  481.256    0.000        0.000  161.911  161.911    0.000        0.000    0.000    0.000    0.000
880.00   539.928  434.324  434.324    0.000        0.000  173.876  173.876    0.000        0.000    0.000    0.000    0.000
881.00   534.820  450.595  450.595    0.000        0.000  208.561  208.561    0.000        0.000    0.000    0.000    0.000
882.00   414.251  514.241  514.241    0.000        0.000  223.864  223.864    0.000        0.000    0.000    0.000    0.000
883.00   516.631  427.392  427.392    0.000        0.000  180.069  180.069    0.000        0.000    0.000    0.000    0.000
884.00   530.434  465.201  465.201    0.000        0.000  182.663  182.663    0.000        0.000    0.000    0.000    0.000
885.00   513.689  448.668  448.668    0.000        0.000  197.363  197.363    0.000        0.000    0.000    0.000    0.000
886.00   491.936  432.768  432.768    0.000        0.000  215.606  215.606    0.000        0.000    0.000    0.000    0.000
887.00   407.067  514.688  514.688    0.000        0.000  200.854  200.854    0.000        0.000    0.000    0.000    0.000
888.00   498.170  487.398  487.398    0.000        0.000  183.560  183.560    0.000        0.000    0.000    0.000    0.000
889.00   517.848  417.336  417.336    0.000        0.000   94.287   94.287    0.000        0.000    0.000    0.000    0.000
890.00   460.163  467.672  467.672    0.000        0.000  176.957  176.957    0.000        0.000    0.000    0.000    0.000
891.00   532.683  467.126  467.126    0.000        0.000  179.026  179.026    0.000        0.000    0.000    0.000    0.000
892.00   549.027  458.591  458.591    0.000        0.000  199.296  199.296    0.000        0.000    0.000    0.000    0.000
893.00   590.167  447.207  447.207    0.000        0.000  194.502  194.502    0.000        0.000    0.000    0.000    0.000
894.00   490.194  444.855  444.855    0.000        0.000  165.270  165.270    0.000        0.000    0.000    0.000    0.000
895.00   590.052  421.944  421.944    0.000        0.000  192.423  192.423    0.000        0.000    0.000    0.000    0.000
896.00   629.974  445.071  445.071    0.000        0.000  193.848  193.848    0.000        0.000    0.000    0.000    0.000
897.00   550.209  451.589  451.589    0.000        0.000  205.129  205.129    0.000        0.000    0.000    0.000    0.000
898.00   558.554  450.706  450.706    0.000        0.000  292.420  292.420    0.000        0.000    0.000    0.000    0.000
899.00   565.546  438.774  438.774    0.000        0.000  199.688  199.688    0.000        0.000    0.000    0.000    0.000
900.00   532.521  436.188  436.188    0.000        0.000  287.714  287.714    0.000        0.000    0.000    0.000    0.000
901.00   507.918  445.980  445.980    0.000        0.000  261.295  261.295    0.000        0.000    0.000    0.000    0.000
902.00   596.792  418.674  418.674    0.000        0.000  299.432  299.432    0.000        0.000    0.000    0.000    0.000
903.00   576.999  447.446  447.446    0.000        0.000  328.871  328.871    0.000        0.000    0.000    0.000    0.000
904.00   526.030  455.865  455.865    0.000        0.000  290.091  290.091    0.000        0.000    0.000    0.000    0.000
905.00   559.071  496.286  496.286    0.000        0.000  282.266  282.266    0.000        0.000    0.000    0.000    0.000
906.00   570.192  464.916  464.916    0.000        0.000  329.566  329.566    0.000        0.000    0.000    0.000    0.000
907.00   545.938  510.246  510.246    0.000        0.000  313.098  313.098    0.000        0.000    0.000    0.000    0.000
908.00   614.576  434.297  434.297    0.000        0.000  278.339  278.339    0.000        0.000    0.000    0.000    0.000
909.00   652.181  464.111  464.111    0.000        0.000  284.735  284.735    0.000        0.000    0.000    0.000    0.000
910.00   582.568  468.643  468.643    0.000        0.000  330.350  330.350    0.000        0.000    0.000    0.000    0.000
911.00   545.216  530.191  530.191    0.000        0.000  314.353  314.353    0.000        0.000    0.000    0.000    0.000
912.00   608.910  460.247  460.247    0.000        0.000  306.915  306.915    0.000        0.000    0.000    0.000    0.000
913.00   597.473  451.088  451.088    0.000        0.000  304.148  304.148    0.000        0.000    0.000    0.000    0.000
914.00   634.163  445.815  445.815    0.000        0.000  292.389  292.389    0.000        0.000    0.000    0.000    0.000
915.00   549.422  436.075  436.075    0.000        0.000  199.566  199.566    0.000        0.000    0.000    0.000    0.000
916.00   590.758  513.398  513.398    0.000        0.000  220.663  220.663    0.000        0.000    0.000    0.000    0.000
917.00   564.802  461.795  461.795    0.000        0.000  191.052  191.052    0.000        0.000    0.000    0.000    0.000
918.00   621.088  443.770  443.770    0.000        0.000  214.051  214.051    0.000        0.000    0.000    0.000    0.000
919.00   626.713  392.254  392.254    0.000        0.000  263.858  263.858    0.000        0.000    0.000    0.000    0.000
920.00   666.902  444.081  444.081    0.000        0.000  267.314  267.314    0.000        0.000    0.000    0.000    0.000
921.00   668.649  459.594  459.594    0.000        0.000  256.246  256.246    0.000        0.000    0.000    0.000    0.000
922.00   688.362  423.045  423.045    0.000        0.000  219.283  219.283    0.000        0.000    0.000    0.000    0.000
923.00   689.494  383.519  383.519    0.000        0.000  211.150  211.150    0.000        0.000    0.000    0.000    0.000
924.00   649.113  400.960  400.960    0.000        0.000  197.917  197.917    0.000        0.000    0.000    0.000    0.000
925.00   581.587  474.409  474.409    0.000        0.000  177.603  177.603    0.000        0.000    0.000    0.000    0.000
926.00   513.336  476.025  476.025    0.000        0.000  252.482  252.482    0.000        0.000    0.000    0.000    0.000
927.00   485.100  436.480  436.480    0.000        0.000  241.375  241.375    0.000        0.000    0.000    0.000    0.000
928.00   525.555  449.011  449.011    0.000        0.000  225.550  225.550    0.000        0.000    0.000    0.000    0.000
929.00   474.660  454.017  454.017    0.000        0.000  236.750  236.750    0.000        0.000    0.000    0.000    0.000
930.00   503.893  478.779  478.779    0.000        0.000  272.154  272.154    0.000        0.000    0.000    0.000    0.000
931.00   536.747  431.331  431.331    0.000        0.000  234.154  234.154    0.000        0.000    0.000    0.000    0.000
932.00   472.567  417.123  417.123    0.000        0.000  315.778  315.778    0.000        0.000    0.000    0.000    0.000
933.00   499.621  470.974  470.974    0.000        0.000  272.714  272.714    0.000        0.000    0.000    0.000    0.000
934.00   491.915  449.802  449.802    0.000        0.000  253.653  253.653    0.000        0.000    0.000    0.000    0.000
935.00   499.507  434.602  434.602    0.000        0.000  199.828  199.828    0.000        0.000    0.000    0.000    0.000
936.00   462.716  469.129  469.129    0.000        0.000  250.539  250.539    0.000        0.000    0.000    0.000    0.000
937.00   612.419  420.346  420.346    0.000        0.000  209.987  209.987    0.000        0.000    0.000    0.000    0.000
938.00   590.254  447.734  447.734    0.000        0.000  227.236  227.236    0.000        0.000    0.000    0.000    0.000
939.00   589.270  467.519  467.519    0.000        0.000  263.769  263.769    0.000        0.000    0.000    0.000    0.000
940.00   569.749  465.157  465.157    0.000        0.000  177.432  177.432    0.000        0.000    0.000    0.000    0.000
941.00   510.388  479.553  479.553    0.000        0.000  254.907  254.907    0.000        0.000    0.000    0.000    0.000
942.00   526.468  452.378  452.378    0.000        0.000  183.396  183.396    0.000        0.000    0.000    0.000    0.000
943.00   565.580  478.136  478.136    0.000        0.000  200.171  200.171    0.000        0.000    0.000    0.000    0.000
944.00   613.892  417.142  417.142    0.000        0.000  299.908  299.908    0.000        0.000    0.000    0.000    0.000
945.00   496.781  543.758  543.758    0.000        0.000  282.231  282.231    0.000        0.000    0.000    0.000    0.000
946.00   454.749  488.246  488.246    0.000        0.000  260.787  260.787    0.000        0.000    0.000    0.000    0.000
947.00   486.665  457.741  457.741    0.000        0.000  249.590  249.590    0.000        0.000    0.000    0.000    0.000
948.00   487.933  442.600  442.600    0.000        0.000  251.833  251.833    0.000        0.000    0.000    0.000    0.000
949.00   517.924  532.500  532.500    0.000        0.000  258.583  258.583    0.000        0.000    0.000    0.000    0.000
950.00   464.543  473.641  473.641    0.000        0.000  330.345  330.345    0.000        0.000    0.000    0.000    0.000
951.00   610.163  391.924  391.924    0.000        0.000  273.283  273.283    0.000        0.000    0.000    0.000    0.000
952.00   539.349  473.807  473.807    0.000        0.000  232.121  232.121    0.000        0.000    0.000    0.000    0.000
953.00   564.590  476.018  476.018    0.000        0.000  219.455  219.455    0.000        0.000    0.000    0.000    0.000
954.00   513.497  456.924  456.924    0.000        0.000  250.670  250.670    0.000        0.000    0.000    0.000    0.000
955.00   555.708  449.000  449.000    0.000        0.000  277.170  277.170    0.000        0.000    0.000    0.000    0.000
956.00   527.841  498.178  498.178    0.000        0.000  275.395  275.395    0.000        0.000    0.000    0.000    0.000
957.00   468.633  445.489  445.489    0.000        0.000  295.199  295.199    0.000        0.000    0.000    0.000    0.000
958.00   498.147  424.670  424.670    0.000        0.000  247.116  247.116    0.000        0.000    0.000    0.000    0.000
959.00   436.397  497.941  497.941    0.000        0.000  308.515  308.515    0.000        0.000    0.000    0.000    0.000
960.00   477.787  489.654  489.654    0.000        0.000  357.455  357.455    0.000        0.000    0.000    0.000    0.000
961.00   486.263  513.898  513.898    0.000        0.000  344.143  344.143    0.000        0.000    0.000    0.000    0.000
962.00   591.498  497.880  497.880    0.000        0.000  281.323  281.323    0.000        0.000    0.000    0.000    0.000
963.00   515.876  452.229  452.229    0.000        0.000  283.269  283.269    0.000        0.000    0.000    0.000    0.000
964.00   646.695  448.073  448.073    0.000        0.000  312.747  312.747    0.000        0.000   10.154   10.154    0.000
965.00   602.196  422.260  422.260    0.000        0.000  276.263  276.263    0.000        0.000    0.000    0.000    0.000
966.00   663.757  446.198  446.198    0.000        0.000  248.810  248.810    0.000        0.000    0.000    0.000    0.000
967.00   558.618  428.624  428.624    0.000        0.000  238.909  238.909    0.000        0.000    0.000    0.000    0.000
968.00   630.193  424.543  424.543    0.000        0.000  238.693  238.693    0.000        0.000    0.000    0.000    0.000
969.00   559.212  497.916  497.916    0.000        0.000  278.600  278.600    0.000        0.000    0.000    0.000    0.000
970.00   588.433  489.699  489.699    0.000        0.000  261.432  261.432    0.000        0.000    0.000    0.000    0.000
971.00   593.300  423.257  423.257    0.000        0.000  252.828  252.828    0.000        0.000    0.000    0.000    0.000
972.00   580.198  480.087  480.087    0.000        0.000  262.688  262.688    0.000        0.000    0.000    0.000    0.000
973.00   610.047  385.849  385.849    0.000        0.000  225.502  225.502    0.000        0.000    0.000    0.000    0.000
974.00   557.620  460.401  460.401    0.000        0.000  227.105  227.105    0.000        0.000    0.000    0.000    0.000
975.00   577.108  507.047  507.047    0.000        0.000  276.783  276.783    0.000        0.000    0.000    0.000    0.000
976.00   542.989  490.902  490.902    0.000        0.000  298.658  294.940    3.718        0.000    0.000    0.000    0.000
977.00   553.089  472.635  472.635    0.000        0.000  276.654  276.654    0.000        0.000    0.000    0.000    0.000
978.00   502.394  543.337  543.337    0.000        0.000  254.087  254.087    0.000        0.000    0.000    0.000    0.000
979.00   490.081  503.397  503.397    0.000        0.000  240.598  240.598    0.000        0.000    0.000    0.000    0.000
980.00   503.994  538.150  538.150    0.000        0.000  266.883  266.883    0.000        0.000    0.000    0.000    0.000
981.00   504.470  511.784  511.784    0.000        0.000  257.673  257.673    0.000        0.000    0.000    0.000    0.000
982.00   502.690  567.785  567.785    0.000        0.000  277.993  277.993    0.000        0.000    0.000    0.000    0.000
983.00   550.693  460.310  460.310    0.000        0.000  304.270  304.270    0.000        0.000    0.000    0.000    0.000
984.00   560.792  503.712  503.712    0.000        0.000  295.850  295.850    0.000        0.000   30.462   30.462    0.000
985.00   520.078  486.749  486.749    0.000        0.000  271.986  271.986    0.000        0.000    0.000    0.000    0.000
986.00   501.474  504.765  504.765    0.000        0.000  264.418  264.418    0.000        0.000    0.000    0.000    0.000
987.00   547.921  482.386  482.386    0.000        0.000  260.699  260.699    0.000        0.000    0.000    0.000    0.000
988.00   498.694  467.104  467.104    0.000        0.000  232.296  232.296    0.000        0.000    0.000    0.000    0.000
989.00   497.019  493.502  493.502    0.000        0.000  230.478  230.478    0.000        0.000    0.000    0.000    0.000
990.00   500.242  495.800  495.800    0.000        0.000  246.647  246.647    0.000        0.000    0.000    0.000    0.000
991.00   477.780  541.063  541.063    0.000        0.000  295.157  295.157    0.000        0.000    0.000    0.000    0.000
992.00   509.579  451.383  451.383    0.000        0.000  223.433  223.433    0.000        0.000    0.000    0.000    0.000
993.00   502.831  491.963  491.963    0.000        0.000  313.401  313.401    0.000        0.000    0.000    0.000    0.000
994.00   479.285  512.829  512.829    0.000        0.000  276.435  276.435    0.000        0.000    0.000    0.000    0.000
995.00   458.451  491.811  491.811    0.000        0.000  257.585  257.585    0.000        0.000    0.000    0.000    0.000
996.00   463.189  468.720  468.720    0.000        0.000  241.936  241.936    0.000        0.000    0.000    0.000    0.000
997.00   459.399  478.764  478.764    0.000        0.000  289.278  289.278    0.000        0.000    0.000    0.000    0.000
998.00   518.011  490.619  490.619    0.000        0.000  270.684  270.684    0.000        0.000    0.000    0.000    0.000
999.00   449.084  523.084  523.084    0.000        0.000  284.046  284.046    0.000        0.000    0.000    0.000    0.000
1000.00   476.464  474.865  474.865    0.000        0.000  246.904  246.904    0.000        0.000    0.000    0.000    0.000
1001.00   520.435  472.748  472.748    0.000        0.000  233.677  233.677    0.000        0.000    0.000    0.000    0.000
1002.00   536.587  432.552  432.552    0.000        0.000  241.242  241.242    0.000        0.000    0.000    0.000    0.000
1003.00   512.311  500.392  500.392    0.000        0.000  274.750  274.750    0.000        0.000    0.000    0.000    0.000
1004.00   547.560  493.471  493.471    0.000        0.000  268.777  268.777    0.000        0.000    0.000    0.000    0.000
1005.00   535.718  479.525  479.525    0.000        0.000  324.464  324.464    0.000        0.000    0.000    0.000    0.000
1006.00   493.096  441.628  441.628    0.000        0.000  266.104  266.104    0.000        0.000    0.000    0.000    0.000
1007.00   511.444  456.051  456.051    0.000        0.000  269.686  269.686    0.000        0.000    0.000    0.000    0.000
1008.00   544.624  472.273  472.273    0.000        0.000  262.819  262.819    0.000        0.000    0.000    0.000    0.000
1009.00   513.452  444.152  444.152    0.000        0.000  295.807  295.807    0.000        0.000    0.000    0.000    0.000
1010.00   534.796  460.432  460.432    0.000        0.000  266.279  266.279    0.000        0.000    0.000    0.000    0.000
1011.00   549.250  371.411  371.411    0.000        0.000  227.699  227.699    0.000        0.000    0.000    0.000    0.000
1012.00   563.171  381.665  381.665    0.000        0.000  289.833  289.833    0.000        0.000    0.000    0.000    0.000
1013.00   504.134  452.443  452.443    0.000        0.000  273.150  273.150    0.000        0.000    0.000    0.000    0.000
1014.00   515.394  429.311  429.311    0.000        0.000  260.654  260.654    0.000        0.000    0.000    0.000    0.000
1015.00   525.765  431.651  431.651    0.000        0.000  225.291  225.291    0.000        0.000    0.000    0.000    0.000
1016.00   545.110  481.327  481.327    0.000        0.000  325.057  325.057    0.000        0.000    0.000    0.000    0.000
1017.00   546.623  458.932  458.932    0.000        0.000  307.499  307.499    0.000        0.000    0.000    0.000    0.000
1018.00   547.155  400.351  400.351    0.000        0.000  272.790  272.790    0.000        0.000    0.000    0.000    0.000
1019.00   555.447  436.862  436.862    0.000        0.000  238.898  238.898    0.000        0.000    0.000    0.000    0.000
1020.00   568.249  424.907  424.907    0.000        0.000  306.900  306.900    0.000        0.000    0.000    0.000    0.000
1021.00   542.211  384.364  384.364    0.000        0.000  268.771  268.771    0.000        0.000    0.000    0.000    0.000
1022.00   535.728  411.981  411.981    0.000        0.000  257.622  257.622    0.000        0.000    0.000    0.000    0.000
1023.00   520.762  420.213  420.213    0.000        0.000  258.095  258.095    0.000        0.000    0.000    0.000    0.000
1024.00   515.732  440.563  440.563    0.000        0.000  265.012  265.012    0.000        0.000    0.000    0.000    0.000
1025.00   499.455  481.637  481.637    0.000        0.000  293.453  293.453    0.000        0.000    0.000    0.000    0.000
1026.00   482.880  486.941  486.941    0.000        0.000  264.636  264.636    0.000        0.000    0.000    0.000    0.000
1027.00   522.179  456.632  456.632    0.000        0.000  286.810  286.810    0.000        0.000    0.000    0.000    0.000
1028.00   531.007  441.143  441.143    0.000        0.000  316.763  316.763    0.000        0.000    0.000    0.000    0.000
1029.00   473.983  436.715  436.715    0.000        0.000  252.095  252.095    0.000        0.000    0.000    0.000    0.000
1030.00   475.552  366.147  366.147    0.000        0.000  266.488  266.488    0.000        0.000    0.000    0.000    0.000
1031.00   462.884  480.138  480.138    0.000        0.000  231.554  231.554    0.000        0.000    0.000    0.000    0.000
1032.00   480.757  436.172  436.172    0.000        0.000  282.179  282.179    0.000        0.000    0.000    0.000    0.000
1033.00   462.647  428.836  428.836    0.000        0.000  276.893  276.893    0.000        0.000    0.000    0.000    0.000
1034.00   488.077  465.727  465.727    0.000        0.000  296.705  296.705    0.000        0.000    0.000    0.000    0.000
1035.00   477.613  385.628  385.628    0.000        0.000  226.232  226.232    0.000        0.000    0.000    0.000    0.000
1036.00   410.627  455.099  455.099    0.000        0.000  277.630  277.630    0.000        0.000    0.000    0.000    0.000
1037.00   385.793  435.045  435.045    0.000        0.000  303.796  303.796    0.000        0.000    0.000    0.000    0.000
1038.00   390.800  473.807  473.807    0.000        0.000  295.924  295.924    0.000        0.000    0.000    0.000    0.000
1039.00   404.466  492.272  492.272    0.000        0.000  256.935  256.935    0.000        0.000    0.000    0.000    0.000
1040.00   403.262  471.126  471.126    0.000        0.000  267.183  267.183    0.000        0.000    0.000    0.000    0.000
1041.00   366.390  521.902  521.902    0.000        0.000  305.217  305.217    0.000        0.000    0.000    0.000    0.000
1042.00   387.133  483.496  483.496    0.000        0.000  308.240  308.240    0.000        0.000    0.000    0.000    0.000
1043.00   403.888  503.043  503.043    0.000        0.000  250.010  250.010    0.000        0.000    0.000    0.000    0.000
1044.00   369.380  511.803  511.803    0.000        0.000  288.013  288.013    0.000        0.000    0.000    0.000    0.000
1045.00   462.525  453.357  453.357    0.000        0.000  267.649  267.649    0.000        0.000    0.000    0.000    0.000
1046.00   432.630  457.938  457.938    0.000        0.000  282.603  282.603    0.000        0.000    0.000    0.000    0.000
1047.00   411.025  520.860  520.860    0.000        0.000  248.284  248.284    0.000        0.000    0.000    0.000    0.000
1048.00   431.046  467.920  467.920    0.000        0.000  293.544  293.544    0.000        0.000    0.000    0.000    0.000
1049.00   366.632  506.701  506.701    0.000        0.000  228.873  228.873    0.000        0.000    0.000    0.000    0.000
1050.00   400.418  510.050  510.050    0.000        0.000  301.721  301.721    0.000        0.000    0.000    0.000    0.000
