# Supplementary material for: N-Glycans modulate tilting of HIV-1 envelope glycoprotein
Source: Nat Commun. 2026 Apr 15;17:5206. doi: 10.1038/s41467-026-71874-2 (PMC13254402; doi:10.1038/s41467-026-71874-2)
Supplement: Supplementary file 8 — Source Data [file 41467_2026_71874_MOESM8_ESM.zip › source_data/1_Main_Text_Figures/4_Figure_5/3_Raw_data/MPER_peptide/REAL_MPER.C.3.txt]

#ASA ANALYSIS
#SIM_TIME  ASA1.4 TotOccl1.4 ShldMem1.4 ShldGly1.4   ASA7.2 TotOccl7.2 ShldMem7.2 ShldGly7.2   ASA18.6 TotOccl18.6 ShldMem18.6 ShldGly18.6

  0.00   827.493  317.981  317.981    0.000       40.937  795.923  795.923    0.000        0.000  448.779  448.779    0.000
  1.00   826.614  362.935  356.806    6.130        0.000  940.767  796.192  144.575        0.000  396.001  162.462  233.539
  2.00   826.008  324.074  324.074    0.000        0.000  758.495  665.282   93.213        0.000  182.770   91.385   91.385
  3.00   773.592  329.212  329.212    0.000        1.902  722.779  690.440   32.339        0.000   30.462   30.462    0.000
  4.00   724.956  346.441  346.441    0.000        5.707  712.315  710.413    1.902        0.000   50.568   50.568    0.000
  5.00   783.240  412.113  412.113    0.000       68.483  760.950  760.950    0.000        0.000  132.000   91.385   40.616
  6.00   804.004  362.051  362.051    0.000       22.784  843.014  843.014    0.000        0.000  130.089  130.089    0.000
  7.00   788.669  398.558  398.558    0.000       11.414  842.150  842.150    0.000        0.000  110.687   90.380   20.308
  8.00   788.799  398.356  398.356    0.000       22.828  791.389  779.975   11.414        0.000   91.083   91.083    0.000
  9.00   780.176  409.458  409.458    0.000       11.414  871.679  871.679    0.000        0.000   49.764   49.764    0.000
 10.00   729.178  425.905  425.905    0.000        0.000  828.698  746.899   81.799        0.000  160.652  120.036   40.616
 11.00   737.643  458.524  458.524    0.000        5.707  827.012  779.454   47.557        0.000  151.102  130.794   20.308
 12.00   667.672  432.847  432.847    0.000        0.000  774.099  724.639   49.460        0.000   71.077   50.769   20.308
 13.00   795.615  400.918  400.918    0.000        0.000  710.846  604.317  106.529        0.000   70.674   40.212   30.462
 14.00   804.755  406.305  406.305    0.000       22.828  771.070  706.392   64.678        0.000  190.611  139.842   50.769
 15.00   805.597  385.728  385.728    0.000        0.000  877.555  757.710  119.845        0.000  263.398  121.243  142.154
 16.00   762.249  374.906  374.906    0.000        0.000  795.888  721.698   74.190        0.000  181.664  110.587   71.077
 17.00   762.620  438.281  438.281    0.000        0.000  833.071  755.077   77.994        0.000  181.563   80.025  101.539
 18.00   796.670  361.401  361.401    0.000        0.000  783.827  675.396  108.431        0.000  242.285  140.746  101.539
 19.00   739.113  424.463  424.463    0.000       24.730  878.379  878.379    0.000        0.000  482.258  472.104   10.154
 20.00   671.687  414.369  414.369    0.000       15.218  705.012  705.012    0.000        0.000  399.821  349.856   49.965
 21.00   804.800  392.791  392.791    0.000       68.483  901.335  901.335    0.000        0.000  639.795  530.314  109.481
 22.00   779.044  401.857  401.857    0.000       49.460  960.483  960.483    0.000        0.000  620.492  560.574   59.918
 23.00   770.266  496.685  496.685    0.000       39.948  954.165  954.165    0.000        0.000  380.620  380.620    0.000
 24.00   761.996  416.953  416.953    0.000       39.948  944.095  944.095    0.000        0.000  569.623  569.623    0.000
 25.00   852.923  390.909  390.909    0.000       62.645  888.805  888.805    0.000        0.000  630.446  630.446    0.000
 26.00   950.186  356.600  356.600    0.000       58.754 1094.550 1094.550    0.000        0.000  940.692  940.692    0.000
 27.00   896.781  361.246  361.246    0.000       45.655  842.240  842.240    0.000        0.000  539.262  539.262    0.000
 28.00   900.160  336.018  336.018    0.000       24.730  866.187  866.187    0.000        0.000  489.598  489.598    0.000
 29.00   865.332  334.667  334.667    0.000       34.241  850.708  850.708    0.000        0.000  559.368  559.368    0.000
 30.00   869.556  357.438  357.438    0.000       55.167  807.781  805.879    1.902        0.000  370.265  360.312    9.953
 31.00   791.103  402.072  402.072    0.000       19.023  849.113  849.113    0.000        0.000  338.597  338.597    0.000
 32.00   770.124  361.184  361.184    0.000        3.805  776.305  776.305    0.000        0.000  139.943  119.635   20.308
 33.00   763.509  365.878  365.878    0.000       17.121  743.880  743.880    0.000        0.000  398.917  398.917    0.000
 34.00   813.938  364.609  364.609    0.000       26.632  776.954  761.735   15.218        0.000  418.621  368.857   49.764
 35.00   867.908  305.089  305.089    0.000       70.385  791.263  791.263    0.000        0.000  568.115  568.115    0.000
 36.00   868.015  336.438  336.438    0.000       58.971  766.404  766.404    0.000        0.000  688.755  688.755    0.000
 37.00   875.418  328.339  328.339    0.000       87.506  735.573  735.573    0.000        0.000  529.510  529.510    0.000
 38.00   802.035  318.109  318.109    0.000       66.580  777.688  777.688    0.000        0.000  487.889  487.889    0.000
 39.00   815.046  315.004  315.004    0.000       38.046  833.935  833.935    0.000        0.000  647.335  647.335    0.000
 40.00   815.125  295.621  295.621    0.000       57.069  851.749  851.749    0.000        0.000  859.561  859.561    0.000
 41.00   834.886  268.576  268.576    0.000       39.948  684.946  684.946    0.000        0.000  458.232  458.232    0.000
 42.00   733.952  350.971  350.971    0.000       60.874  777.081  777.081    0.000        0.000  477.936  477.936    0.000
 43.00   861.555  314.349  314.349    0.000       57.069  808.684  808.684    0.000        0.000  648.439  648.439    0.000
 44.00   864.361  325.896  325.896    0.000       66.580  864.935  864.935    0.000        0.000  788.082  788.082    0.000
 45.00   838.671  338.816  338.816    0.000       58.971  802.590  802.590    0.000        0.000  638.790  638.790    0.000
 46.00   798.759  384.049  384.049    0.000       76.092  847.901  847.901    0.000        0.000  570.125  570.125    0.000
 47.00   831.329  320.322  320.322    0.000       39.948  826.286  826.286    0.000        0.000  489.900  489.900    0.000
 48.00   807.084  344.688  344.688    0.000       83.701  825.201  825.201    0.000        0.000  539.061  539.061    0.000
 49.00   823.884  290.740  290.740    0.000       26.632  762.120  762.120    0.000        0.000  369.863  369.863    0.000
 50.00   839.865  313.573  313.573    0.000       57.069  760.607  760.607    0.000        0.000  249.021  249.021    0.000
 51.00   880.719  258.337  258.337    0.000       22.828  776.605  776.605    0.000        0.000  438.527  438.527    0.000
 52.00   776.593  389.213  389.213    0.000       60.265  866.659  866.659    0.000        0.000  490.905  490.905    0.000
 53.00   788.336  392.141  392.141    0.000       45.655  782.653  782.653    0.000        0.000  329.850  329.850    0.000
 54.00   759.068  341.105  341.105    0.000      105.315  701.205  701.205    0.000        0.000  368.656  368.656    0.000
 55.00   790.914  339.866  339.866    0.000       36.100  728.269  728.269    0.000        0.000  318.993  318.993    0.000
 56.00   815.331  271.861  271.861    0.000       43.753  827.918  827.918    0.000        0.000  371.672  371.672    0.000
 57.00   794.516  318.111  318.111    0.000       62.689  770.420  770.420    0.000        0.000  310.749  310.749    0.000
 58.00   920.860  272.361  272.361    0.000       67.486  828.185  828.185    0.000        0.000  780.542  780.542    0.000
 59.00   909.521  280.639  280.639    0.000      153.303  873.877  873.877    0.000        0.000  801.654  801.654    0.000
 60.00   835.851  369.340  369.340    0.000      111.413  903.669  903.669    0.000        0.000  712.481  712.481    0.000
 61.00   799.273  335.537  335.537    0.000       42.883  843.439  843.439    0.000        0.000  641.402  641.402    0.000
 62.00   856.828  334.360  334.360    0.000       86.553  918.710  918.710    0.000        0.000  740.429  740.429    0.000
 63.00   873.597  318.016  318.016    0.000       82.793  880.542  880.542    0.000        0.000 1052.083 1052.083    0.000
 64.00   901.162  340.556  340.556    0.000      164.073  845.475  845.475    0.000        0.000 1151.209 1151.209    0.000
 65.00   805.397  334.737  334.737    0.000       85.603  868.474  868.474    0.000        0.000  811.808  811.808    0.000
 66.00   844.390  314.819  314.819    0.000       77.646  906.606  906.606    0.000        0.000  965.221  965.221    0.000
 67.00   836.167  375.485  375.485    0.000       81.060  901.200  901.200    0.000        0.000  669.050  669.050    0.000
 68.00   830.710  336.549  336.549    0.000       69.820  776.910  776.910    0.000        0.000  619.888  619.888    0.000
 69.00   780.987  329.378  329.378    0.000       71.201  891.855  891.855    0.000        0.000  759.730  759.730    0.000
 70.00   886.723  280.277  280.277    0.000       86.985  717.457  717.457    0.000        0.000  149.895  149.895    0.000
 71.00   849.349  302.705  302.705    0.000       58.276  804.922  804.922    0.000        0.000  619.085  619.085    0.000
 72.00   802.115  315.757  315.757    0.000       49.416  822.216  822.216    0.000        0.000  779.838  779.838    0.000
 73.00   864.740  304.674  304.674    0.000       95.848  835.052  835.052    0.000        0.000  831.412  831.412    0.000
 74.00   855.032  291.291  291.291    0.000       96.324  766.787  766.787    0.000        0.000  431.892  431.892    0.000
 75.00   913.499  273.070  273.070    0.000      159.832  832.336  832.336    0.000        0.000  641.805  641.805    0.000
 76.00   801.444  342.273  342.273    0.000       51.963  967.376  967.376    0.000        0.000  519.655  519.655    0.000
 77.00   838.320  319.921  319.921    0.000       74.441  951.035  951.035    0.000        0.000  829.299  829.299    0.000
 78.00   842.046  311.045  311.045    0.000       84.818  993.810  993.810    0.000        0.000 1180.262 1180.262    0.000
 79.00   931.934  267.185  267.185    0.000       82.093  963.320  963.320    0.000        0.000 1171.212 1171.212    0.000
 80.00   864.147  358.539  358.539    0.000       66.445  981.173  981.173    0.000        0.000  989.246  989.246    0.000
 81.00   825.402  361.402  361.402    0.000       20.447  895.141  895.141    0.000        0.000  778.229  778.229    0.000
 82.00   790.758  358.787  358.787    0.000       31.385  992.414  992.414    0.000        0.000  908.116  908.116    0.000
 83.00   838.200  329.936  329.936    0.000       58.451  781.180  781.180    0.000        0.000  621.899  621.899    0.000
 84.00   833.757  343.571  343.571    0.000       30.091  912.181  912.181    0.000        0.000 1000.509 1000.509    0.000
 85.00  1004.487  238.984  238.984    0.000      143.492 1028.008 1028.008    0.000        0.000 1145.076 1145.076    0.000
 86.00   979.032  247.388  247.388    0.000        7.609 1043.351 1043.351    0.000        0.000  990.354  990.354    0.000
 87.00   854.629  287.953  287.953    0.000       46.601  921.043  921.043    0.000        0.000  990.455  990.455    0.000
 88.00   795.423  336.663  336.663    0.000       61.085  872.099  872.099    0.000        0.000  909.124  909.124    0.000
 89.00   813.382  301.337  301.337    0.000       91.304  835.309  835.309    0.000        0.000  879.064  879.064    0.000
 90.00   778.988  337.675  337.675    0.000      116.212  855.896  855.896    0.000        0.000  903.796  903.796    0.000
 91.00   795.872  353.607  353.607    0.000      135.150  805.392  805.392    0.000        0.000  631.049  631.049    0.000
 92.00   887.658  260.931  260.931    0.000      115.003  875.520  875.520    0.000        0.000  632.456  632.456    0.000
 93.00   857.633  317.224  317.224    0.000       83.744 1000.340 1000.340    0.000        0.000 1243.800 1233.646   10.154
 94.00   902.999  295.000  295.000    0.000       73.497  806.213  806.213    0.000        0.000  631.049  631.049    0.000
 95.00   814.288  378.152  378.152    0.000       92.865  835.659  835.659    0.000        0.000  600.386  600.386    0.000
 96.00   821.394  385.658  385.658    0.000       17.077 1000.638 1000.638    0.000        0.000  861.170  861.170    0.000
 97.00   933.554  311.081  311.081    0.000       64.287  860.130  860.130    0.000        0.000  739.524  739.524    0.000
 98.00   884.053  312.550  312.550    0.000      120.438  952.602  952.602    0.000        0.000  869.913  869.913    0.000
 99.00   872.185  271.328  271.328    0.000       53.262  871.239  871.239    0.000        0.000  759.027  689.357   69.670
100.00   883.353  353.538  353.538    0.000       64.629  982.088  982.088    0.000        0.000 1070.677 1070.677    0.000
101.00   952.530  285.939  285.939    0.000       79.027  906.557  906.557    0.000        0.000  897.361  897.361    0.000
102.00   889.895  271.101  271.101    0.000      100.120  849.618  849.618    0.000        0.000 1038.408 1038.408    0.000
103.00   889.931  284.626  284.626    0.000       68.734  931.198  931.198    0.000        0.000 1038.710 1038.710    0.000
104.00   858.001  282.890  282.890    0.000       82.011  836.520  836.520    0.000        0.000  908.420  908.420    0.000
105.00   933.370  282.080  282.080    0.000      104.193  868.944  868.944    0.000        0.000  971.151  971.151    0.000
106.00   902.235  265.444  265.444    0.000       18.764  980.836  980.836    0.000        0.000  967.032  967.032    0.000
107.00   940.833  268.714  268.714    0.000      153.947  931.291  931.291    0.000        0.000  878.863  858.958   19.906
108.00   896.707  297.874  297.874    0.000      122.600  982.257  982.257    0.000        0.000 1230.024 1220.072    9.953
109.00   880.480  288.367  288.367    0.000       66.662  944.383  944.383    0.000        0.000 1049.468 1049.468    0.000
110.00   921.371  340.039  340.039    0.000       85.812 1073.821 1073.821    0.000        0.000 1399.821 1399.821    0.000
111.00   857.532  349.060  349.060    0.000       55.292 1114.155 1114.155    0.000        0.000 1429.981 1429.981    0.000
112.00   826.820  328.021  328.021    0.000      172.667  906.339  906.339    0.000        0.000 1241.186 1241.186    0.000
113.00   790.922  339.390  339.390    0.000      132.466  959.425  959.425    0.000        0.000  482.661  482.661    0.000
114.00   774.088  344.734  344.734    0.000      131.207  845.374  845.374    0.000        0.000 1010.554 1010.554    0.000
115.00   790.187  388.908  388.908    0.000      124.889  979.564  979.564    0.000        0.000 1102.536 1102.536    0.000
116.00   762.381  395.462  395.462    0.000      148.371  948.138  948.138    0.000        0.000 1091.986 1091.986    0.000
117.00   744.071  427.804  427.804    0.000       45.955 1037.327 1037.327    0.000        0.000 1080.228 1080.228    0.000
118.00   743.020  354.329  354.329    0.000       93.332  906.153  906.153    0.000        0.000  902.781  902.781    0.000
119.00   812.136  352.887  352.887    0.000       33.807  916.273  916.273    0.000        0.000  881.073  881.073    0.000
120.00   873.350  356.232  356.232    0.000      105.057  813.649  813.649    0.000        0.000  570.526  570.526    0.000
121.00   851.579  369.934  369.934    0.000       54.862  895.008  895.008    0.000        0.000  644.012  644.012    0.000
122.00   795.815  367.465  367.465    0.000       42.626 1042.339 1042.339    0.000        0.000  950.138  950.138    0.000
123.00   840.245  346.818  346.818    0.000      118.707 1012.307 1012.307    0.000        0.000 1312.558 1312.558    0.000
124.00   766.268  386.674  386.674    0.000       72.668  998.680  998.680    0.000        0.000 1270.434 1270.434    0.000
125.00   773.813  442.284  442.284    0.000       43.924 1133.016 1133.016    0.000        0.000 1110.389 1110.389    0.000
126.00   785.569  364.200  364.200    0.000       40.894 1086.401 1086.401    0.000        0.000 1051.375 1051.375    0.000
127.00   885.339  325.351  325.351    0.000       89.148 1071.315 1071.315    0.000        0.000 1293.359 1293.359    0.000
128.00   952.549  270.366  270.366    0.000       92.645  959.645  959.645    0.000        0.000  171.206  171.206    0.000
129.00   892.239  362.922  362.922    0.000      136.259  986.710  986.710    0.000        0.000 1113.603 1113.603    0.000
130.00   999.575  272.818  272.818    0.000       54.384 1070.360 1070.360    0.000        0.000 1063.038 1063.038    0.000
131.00   952.917  272.798  272.798    0.000      130.080  824.580  824.580    0.000        0.000  813.010  793.105   19.906
132.00   988.831  228.002  228.002    0.000      136.564 1043.478 1043.478    0.000        0.000 1135.021 1135.021    0.000
133.00   963.883  313.479  313.479    0.000      178.154 1025.705 1025.705    0.000        0.000 1134.112 1134.112    0.000
134.00   956.976  247.585  247.585    0.000      133.323  965.567  965.567    0.000        0.000  969.641  969.641    0.000
135.00   762.462  403.910  403.910    0.000       34.931 1106.412 1106.412    0.000        0.000 1175.228 1115.511   59.717
136.00   916.330  291.806  291.806    0.000       64.674 1065.264 1065.264    0.000        0.000 1102.545 1102.545    0.000
137.00   894.098  329.665  329.665    0.000      132.590  979.744  979.744    0.000        0.000 1073.892 1073.892    0.000
138.00   787.224  423.212  423.212    0.000       68.776  988.173  988.173    0.000        0.000  252.538  252.538    0.000
139.00   839.238  383.685  383.685    0.000       48.071  973.225  973.225    0.000        0.000  232.734  232.734    0.000
140.00   796.739  475.491  475.491    0.000       54.256 1192.634 1192.634    0.000        0.000  443.855  443.855    0.000
141.00   890.358  376.092  376.092    0.000       55.207 1104.259 1104.259    0.000        0.000  412.587  412.587    0.000
142.00   981.019  363.683  363.683    0.000       15.088 1082.559 1082.559    0.000        0.000  313.966  313.966    0.000
143.00   867.893  375.222  375.222    0.000       84.516 1072.049 1072.049    0.000        0.000  833.925  833.925    0.000
144.00   941.313  325.133  325.133    0.000      129.777 1070.101 1070.101    0.000        0.000 1239.973 1239.973    0.000
145.00   969.958  337.246  337.246    0.000       37.959 1122.166 1122.166    0.000        0.000  453.506  453.506    0.000
146.00   881.559  320.509  320.509    0.000      138.900 1062.672 1062.672    0.000        0.000 1069.975 1069.975    0.000
147.00   799.677  334.476  334.476    0.000      102.457  925.275  925.275    0.000        0.000  842.872  842.872    0.000
148.00  1031.316  314.321  314.321    0.000       95.409 1010.151 1010.151    0.000        0.000 1231.131 1231.131    0.000
149.00  1004.272  312.651  312.651    0.000      159.619  979.198  979.198    0.000        0.000  362.524  362.524    0.000
150.00  1112.333  187.689  187.689    0.000      201.166  982.096  982.096    0.000        0.000 1184.888 1184.888    0.000
151.00   929.556  313.296  313.296    0.000      123.519  941.327  941.327    0.000        0.000  513.626  513.626    0.000
152.00  1052.518  279.567  279.567    0.000      174.491 1029.869 1029.869    0.000        0.000 1386.357 1386.357    0.000
153.00   933.339  275.534  275.534    0.000      176.348  987.582  987.582    0.000        0.000 1064.445 1064.445    0.000
154.00   814.819  343.487  343.487    0.000       85.082  911.486  911.486    0.000        0.000  641.201  641.201    0.000
155.00   853.526  333.075  333.075    0.000      113.958  838.945  838.945    0.000        0.000  853.427  853.427    0.000
156.00  1007.915  330.746  330.746    0.000      285.541 1000.295 1000.295    0.000        0.000 1001.209 1001.209    0.000
157.00  1028.080  276.209  276.209    0.000      205.818 1008.553 1008.553    0.000        0.000 1381.927 1381.927    0.000
158.00  1049.681  298.619  298.619    0.000      208.774 1102.770 1102.770    0.000        0.000 1642.616 1642.616    0.000
159.00   969.240  360.158  360.158    0.000      197.143 1040.980 1040.980    0.000        0.000 1144.272 1144.272    0.000
160.00   937.336  404.358  404.358    0.000      333.587 1025.075 1025.075    0.000        0.000 1603.207 1603.207    0.000
161.00  1020.045  375.859  375.859    0.000      373.096 1136.609 1136.609    0.000       20.106 1588.328 1588.328    0.000
162.00   981.038  313.018  313.018    0.000      270.983 1167.266 1167.266    0.000        0.000 1920.087 1920.087    0.000
163.00   958.823  353.811  353.811    0.000      274.188 1091.865 1091.865    0.000        0.000 1576.264 1515.541   60.722
164.00  1042.569  333.380  333.380    0.000      260.956 1142.585 1142.585    0.000       10.154 1392.892 1392.892    0.000
165.00  1013.230  297.663  297.663    0.000      259.136 1070.334 1070.334    0.000        0.000 1573.650 1573.650    0.000
166.00   984.282  360.190  360.190    0.000      250.788 1282.476 1282.476    0.000       10.154 2120.650 2120.650    0.000
167.00  1037.233  338.903  338.903    0.000      149.368 1195.016 1195.016    0.000        0.000 1605.520 1605.520    0.000
168.00   993.303  378.721  378.721    0.000      188.960 1218.759 1218.759    0.000        0.000 1377.207 1377.207    0.000
169.00  1064.593  314.717  314.717    0.000      191.997 1136.308 1136.308    0.000        0.000 1487.694 1487.694    0.000
170.00  1039.308  338.743  338.743    0.000      193.426  881.400  881.400    0.000        0.000 1084.553 1084.553    0.000
171.00  1007.484  362.699  362.699    0.000      248.802 1054.551 1054.551    0.000        0.000 1416.312 1416.312    0.000
172.00  1060.296  304.516  304.516    0.000      323.940 1040.542 1040.542    0.000        0.000 1631.154 1580.384   50.769
173.00  1053.723  359.676  359.676    0.000      183.001 1243.702 1243.702    0.000        0.000 1548.817 1548.817    0.000
174.00  1097.057  353.762  353.762    0.000      210.026 1131.811 1131.811    0.000        0.000 1538.763 1498.147   40.615
175.00  1053.266  299.522  299.522    0.000      316.592 1046.597 1046.597    0.000        0.000 1587.625 1587.625    0.000
176.00   987.990  227.478  227.478    0.000      215.027  905.352  905.352    0.000       30.159 1192.625 1192.625    0.000
177.00   913.166  311.255  311.255    0.000      142.013  874.047  874.047    0.000        0.000  880.472  880.472    0.000
178.00   869.486  381.108  381.108    0.000      180.834  890.696  890.696    0.000        0.000  881.475  881.475    0.000
179.00   880.703  316.303  316.303    0.000      141.199  861.861  861.861    0.000        0.000  837.744  837.744    0.000
180.00   907.443  299.224  299.224    0.000      152.910  901.633  901.633    0.000        0.000  514.931  514.931    0.000
181.00   881.461  345.757  345.757    0.000      292.304  840.894  840.894    0.000       39.811 1118.737 1118.737    0.000
182.00   913.927  333.469  333.469    0.000      165.316  956.191  956.191    0.000        0.000  989.248  959.089   30.159
183.00   911.577  344.940  344.940    0.000      217.716  949.050  949.050    0.000        0.000  495.022  495.022    0.000
184.00   941.829  276.279  276.279    0.000      227.825  912.351  912.351    0.000        0.000  462.446  462.446    0.000
185.00  1003.713  372.826  372.826    0.000      302.000 1018.883 1018.883    0.000        0.000  785.856  785.856    0.000
186.00   972.399  308.525  308.525    0.000      356.284  887.587  887.587    0.000       99.528  849.002  849.002    0.000
187.00   907.087  365.918  365.918    0.000      291.472  926.241  926.241    0.000       50.265  779.939  779.939    0.000
188.00   799.783  404.896  404.896    0.000      315.770  848.415  848.415    0.000        0.000  877.553  877.553    0.000
189.00   782.276  393.970  393.970    0.000      340.973  881.531  881.531    0.000       19.906  936.060  926.107    9.953
190.00   805.409  366.523  366.523    0.000      299.775  857.579  857.579    0.000       19.906  793.305  783.352    9.953
191.00   815.275  376.076  376.076    0.000      322.031  864.542  864.542    0.000       10.053  711.567  711.567    0.000
192.00   817.382  430.990  430.990    0.000      258.145  906.995  906.995    0.000        9.953  889.316  859.457   29.859
193.00   849.207  357.927  357.927    0.000      262.575  791.817  791.817    0.000       70.372  713.572  713.572    0.000
194.00   880.816  377.667  377.667    0.000      262.226 1025.146 1025.146    0.000       90.478  803.949  793.896   10.053
195.00   855.506  371.903  371.903    0.000      203.440 1076.533 1076.533    0.000        0.000  924.585  924.585    0.000
196.00   869.467  364.088  364.088    0.000      209.251  951.993  951.993    0.000        0.000  569.820  569.820    0.000
197.00   840.116  359.523  359.523    0.000      240.661  903.654  903.654    0.000        0.000  552.118  552.118    0.000
198.00   875.203  360.044  360.044    0.000      157.455 1035.388 1035.388    0.000        0.000  621.088  541.366   79.723
199.00   878.381  377.103  377.103    0.000      168.480 1073.993 1073.993    0.000        0.000  734.194  734.194    0.000
200.00   873.656  397.291  397.291    0.000      290.957  958.869  958.869    0.000        0.000  853.624  724.238  129.387
201.00   888.764  383.895  383.895    0.000      230.498  999.856  999.856    0.000        0.000  864.573  764.042  100.531
202.00   945.388  349.475  349.475    0.000      237.825 1055.938 1055.938    0.000        0.000  772.396  662.915  109.481
203.00   834.944  404.115  404.115    0.000      170.674 1082.441 1082.441    0.000        0.000  801.449  721.025   80.425
204.00   793.780  466.197  466.197    0.000      137.468 1032.794 1001.194   31.600        0.000  563.278  502.959   60.319
205.00   737.969  512.105  512.105    0.000       13.055  869.417  869.417    0.000        0.000  201.366  201.366    0.000
206.00   779.896  437.576  437.576    0.000        5.663  728.735  728.735    0.000        0.000   49.965   49.965    0.000
207.00   787.023  423.516  423.516    0.000        1.859  868.724  868.724    0.000        0.000   69.871   69.871    0.000
208.00   868.044  401.319  401.319    0.000      101.817 1135.123 1133.307    1.816        0.000  589.626  460.239  129.387
209.00   872.770  429.216  429.216    0.000       96.187 1036.858 1036.858    0.000        0.000  615.053  594.947   20.106
210.00   906.401  321.419  321.419    0.000      178.495  948.723  948.723    0.000        0.000  593.542  523.171   70.372
211.00   833.245  358.293  358.293    0.000       18.675  881.875  881.875    0.000        0.000  250.026  250.026    0.000
212.00   750.155  456.166  456.166    0.000       27.411  892.598  892.598    0.000        0.000  189.705  189.705    0.000
213.00   818.650  406.392  406.392    0.000        9.079  742.713  742.713    0.000        0.000  199.056  199.056    0.000
214.00   836.970  377.356  377.356    0.000       15.218  879.416  879.416    0.000        0.000   99.528   99.528    0.000
215.00   870.878  399.793  399.793    0.000        9.511  911.623  911.623    0.000        0.000  279.582  279.582    0.000
216.00   845.526  416.010  416.010    0.000       19.023  886.468  886.468    0.000        0.000  338.999  338.999    0.000
217.00   743.626  454.034  454.034    0.000       45.569  962.033  962.033    0.000        0.000  210.115  210.115    0.000
218.00   788.563  493.948  493.948    0.000       34.198  909.971  909.971    0.000        0.000  161.958  161.958    0.000
219.00   788.176  540.891  540.891    0.000       65.450 1056.801 1056.801    0.000        0.000  394.691  394.691    0.000
220.00   742.876  492.202  492.202    0.000       50.406 1025.458 1025.458    0.000        0.000  334.373  334.373    0.000
221.00   805.006  500.218  500.218    0.000       55.167  848.380  848.380    0.000        0.000  121.444  121.444    0.000
222.00   882.352  398.626  398.626    0.000       50.840  848.288  848.288    0.000        0.000   91.284   91.284    0.000
223.00   901.730  426.089  426.089    0.000       79.071  878.365  878.365    0.000        0.000  283.301  283.301    0.000
224.00   841.873  392.945  392.945    0.000       60.613  967.050  967.050    0.000        0.000  242.586  242.586    0.000
225.00   850.934  470.826  470.826    0.000       41.113 1110.178 1110.178    0.000        0.000  383.933  383.933    0.000
226.00   889.266  361.684  361.684    0.000       72.801  959.308  959.308    0.000        0.000  182.568  182.568    0.000
227.00   902.744  302.154  302.154    0.000       64.935  823.251  823.251    0.000        0.000  191.715  191.715    0.000
228.00   817.776  425.917  425.917    0.000       73.235  880.934  880.934    0.000        0.000  100.936  100.936    0.000
229.00   818.313  469.591  469.591    0.000       90.964  937.698  937.698    0.000        0.000  101.137  101.137    0.000
230.00   872.286  388.848  388.848    0.000       67.744  878.983  878.983    0.000        0.000   81.231   81.231    0.000
231.00   816.731  377.831  377.831    0.000        3.805  794.496  794.496    0.000        0.000   91.385   91.385    0.000
232.00   866.225  368.811  368.811    0.000        0.000  822.380  822.380    0.000        0.000  179.955  159.647   20.308
233.00   801.916  471.146  471.146    0.000        3.718  835.743  835.743    0.000        0.000  101.338   91.385    9.953
234.00   832.147  401.032  401.032    0.000       20.925  806.177  806.177    0.000        0.000   40.616   40.616    0.000
235.00   919.088  412.953  412.953    0.000        3.805  920.516  920.516    0.000        0.000  142.054  142.054    0.000
236.00   922.932  401.225  401.225    0.000        0.000  863.366  863.366    0.000        0.000   91.284   91.284    0.000
237.00   862.269  509.886  509.886    0.000        5.707  849.918  849.918    0.000        0.000  191.916  191.916    0.000
238.00   932.693  379.858  379.858    0.000        5.707  798.704  798.704    0.000        0.000  110.486  110.486    0.000
239.00   987.877  367.864  367.864    0.000        5.707  867.688  867.688    0.000        0.000  111.190  111.190    0.000
240.00   801.556  384.829  384.829    0.000        9.468  785.334  785.334    0.000        0.000   80.628   80.628    0.000
241.00   807.099  441.079  441.079    0.000        0.000  826.016  826.016    0.000        0.000   50.568    0.000   50.568
242.00   848.066  353.694  353.694    0.000        3.805  709.028  709.028    0.000        0.000   60.923   30.462   30.462
243.00   751.353  458.159  458.159    0.000        1.902  672.194  672.194    0.000        0.000   50.367   50.367    0.000
244.00   765.867  451.991  451.991    0.000       11.240  679.761  679.761    0.000        0.000   40.616   40.616    0.000
245.00   745.156  473.118  473.118    0.000       16.947  742.663  742.663    0.000        0.000   71.077   10.154   60.923
246.00   739.008  439.091  439.091    0.000       11.154  848.675  848.675    0.000        0.000   40.616   40.616    0.000
247.00   814.115  452.817  452.817    0.000        0.000  728.179  728.179    0.000        0.000   71.077   71.077    0.000
248.00   820.158  458.418  458.418    0.000        1.902  980.646  975.069    5.576        0.000   60.722   50.568   10.154
249.00   871.031  438.300  438.300    0.000       11.327  980.827  980.827    0.000        0.000  202.372  202.372    0.000
250.00   776.934  510.943  510.943    0.000       35.491  815.814  815.814    0.000        0.000  131.698  121.645   10.053
251.00   887.913  406.592  406.592    0.000        0.000  819.044  819.044    0.000        0.000   90.983   90.983    0.000
252.00   700.116  560.809  560.809    0.000       16.773  960.120  960.120    0.000        0.000  172.616  172.616    0.000
253.00   790.110  460.467  460.467    0.000       24.165  915.114  915.114    0.000        0.000  192.521  192.521    0.000
254.00   875.231  396.272  396.272    0.000       15.218 1078.412 1078.412    0.000        0.000  232.935  222.881   10.053
255.00   779.318  458.306  458.306    0.000        1.859 1143.869 1143.869    0.000        0.000  172.616  172.616    0.000
256.00   810.738  471.675  471.675    0.000        3.718 1091.073 1066.516   24.556        0.000  192.823  172.616   20.207
257.00   819.086  477.724  477.724    0.000       13.012 1091.081 1091.081    0.000        0.000  141.852  131.698   10.154
258.00   818.587  474.998  474.998    0.000        1.859 1076.820 1076.820    0.000        0.000  299.791  299.791    0.000
259.00   777.978  472.695  472.695    0.000       11.240 1026.044  995.782   30.263        0.000  402.528  402.528    0.000
260.00   903.068  407.428  407.428    0.000       29.872 1190.900 1149.267   41.633        0.000  484.262  413.890   70.372
261.00   913.775  461.444  461.444    0.000       96.583 1264.102 1264.102    0.000        0.000  829.998  697.998  132.000
262.00   939.345  302.830  302.830    0.000       45.438 1049.998 1001.017   48.981        0.000 1088.064  854.726  233.338
263.00   803.666  411.020  411.020    0.000        0.000 1006.857  944.559   62.297        0.000  968.032  927.618   40.414
264.00   803.924  413.451  413.451    0.000       10.895  997.912  975.084   22.828        0.000  634.063  573.743   60.320
265.00   811.928  423.282  423.282    0.000       76.001 1110.871 1038.281   72.590        0.000  741.727  532.618  209.109
266.00   709.052  494.505  494.505    0.000       82.705 1012.424  957.820   54.603        0.000  701.110  501.854  199.257
267.00   744.826  501.974  501.974    0.000       25.810 1092.365 1037.763   54.601        0.000  641.898  492.103  149.795
268.00   794.569  451.714  451.714    0.000       31.600 1079.005 1022.196   56.808        0.000  574.337  372.972  201.364
269.00   685.811  505.993  505.993    0.000      128.519 1063.960 1006.891   57.069        0.000 1066.042  884.482  181.560
270.00   735.262  591.479  591.479    0.000      176.851 1119.149 1058.754   60.395        0.000 1048.258  835.732  212.526
271.00   754.911  576.089  576.089    0.000      168.337 1191.632 1035.144  156.488        0.000 1098.920  755.906  343.015
272.00   754.115  593.636  593.636    0.000      151.521 1090.824 1012.362   78.462        0.000  798.836  657.085  141.751
273.00   764.336  551.471  551.471    0.000      157.931 1046.726  975.091   71.635        0.000  808.688  677.090  131.598
274.00   763.333  544.495  544.495    0.000      161.425 1113.519 1079.278   34.241        0.000 1319.697 1218.158  101.539
275.00   860.847  503.395  503.395    0.000      155.413 1196.833 1179.974   16.860        0.000 1110.788 1040.113   70.675
276.00   767.244  432.413  432.413    0.000      164.763 1035.732  997.686   38.046        0.000  834.519  764.146   70.373
277.00   900.545  383.708  383.708    0.000      215.713 1085.720 1035.010   50.710        0.000 1181.559  879.866  301.694
278.00   855.406  401.454  401.454    0.000      135.924 1042.651  984.245   58.406        0.000 1155.623 1004.925  150.698
279.00   846.806  398.362  398.362    0.000      110.202 1065.263 1005.128   60.134        0.000  713.078  512.614  200.464
280.00   938.870  387.603  387.603    0.000      198.681 1153.027 1096.393   56.634        0.000  924.690  672.960  251.731
281.00   782.605  464.884  464.884    0.000       63.504 1210.679 1159.665   51.014        0.000 1265.899 1164.864  101.035
282.00   758.690  524.231  524.231    0.000       53.391 1139.682 1113.442   26.241        0.000 1390.578 1310.554   80.024
283.00   762.739  488.524  488.524    0.000      180.305 1083.508 1070.192   13.316        0.000  995.866  855.123  140.743
284.00   758.640  493.026  493.026    0.000      161.632 1034.920  987.450   47.470        0.000 1315.570 1174.726  140.844
285.00   703.418  508.825  508.825    0.000       86.207 1035.558 1007.154   28.404        0.000  794.708  744.743   49.965
286.00   709.264  516.167  516.167    0.000       18.158 1112.602 1091.677   20.925        0.000  775.110  755.104   20.006
287.00   756.357  474.020  474.020    0.000      115.732 1077.408 1050.776   26.632        0.000  763.542  673.264   90.279
288.00   800.414  497.959  497.959    0.000       13.012 1164.913 1128.769   36.144        0.000  715.987  625.509   90.478
289.00   837.088  522.786  522.786    0.000       35.318 1139.319 1108.882   30.437        0.000  643.802  643.802    0.000
290.00   915.972  307.810  307.810    0.000       44.099 1129.810 1096.134   33.676        0.000  430.683  420.730    9.953
291.00   783.147  503.157  503.157    0.000       67.091 1207.543 1188.737   18.806        0.000  574.438  514.119   60.319
292.00   815.122  521.088  521.088    0.000       31.687 1239.062 1229.550    9.511        0.000  466.172  324.119  142.054
293.00   722.404  491.392  491.392    0.000       35.318 1111.663 1111.663    0.000        0.000  353.774  343.721   10.053
294.00   794.631  476.667  476.667    0.000       58.884 1186.617 1139.538   47.079        0.000  734.291  663.718   70.573
295.00   802.854  498.189  498.189    0.000       12.797 1206.557 1180.186   26.371        0.000 1172.420 1142.160   30.260
296.00   797.503  483.399  483.399    0.000      103.925 1238.894 1231.328    7.566        0.000 1347.843 1267.115   80.727
297.00   744.112  520.400  520.400    0.000      107.942 1102.105 1088.789   13.316        0.000  635.059  625.006   10.053
298.00   803.970  487.955  487.955    0.000      139.804 1055.293 1040.075   15.218        0.000 1223.686 1213.633   10.053
299.00   716.174  545.823  545.823    0.000       92.511 1219.406 1207.992   11.414        0.000  606.513  576.353   30.159
300.00   873.785  415.341  415.341    0.000       42.540 1297.254 1285.928   11.327        0.000  674.971  594.445   80.526
301.00   727.474  537.652  537.652    0.000       18.201 1235.092 1233.190    1.902        0.000  393.284  393.284    0.000
302.00   668.484  555.052  555.052    0.000       40.894 1198.901 1174.172   24.730        0.000 1337.789 1267.418   70.372
303.00   752.038  498.639  498.639    0.000       42.753 1157.835 1150.226    7.609        0.000  434.299  434.299    0.000
304.00   765.578  491.821  491.821    0.000       87.495 1194.148 1161.852   32.296        0.000  737.404  536.241  201.163
305.00   738.130  576.804  576.804    0.000       11.153 1278.701 1276.843    1.859        0.000  515.028  515.028    0.000
306.00   866.039  453.936  453.936    0.000       57.623 1102.230 1083.207   19.023        0.000  393.483  393.483    0.000
307.00   767.361  485.161  485.161    0.000        7.566 1088.180 1063.711   24.469        0.000  121.645  121.645    0.000
308.00   876.828  421.882  421.882    0.000       69.341 1001.418 1001.418    0.000        0.000  303.509  303.509    0.000
309.00   737.052  512.754  512.754    0.000       29.785  981.446  966.227   15.218        0.000  232.534  232.534    0.000
310.00   830.198  438.084  438.084    0.000        9.425 1208.846 1205.042    3.804        0.000  729.267  708.959   20.308
311.00   797.596  472.935  472.935    0.000       33.502 1266.724 1251.506   15.218        0.000  734.582  694.369   40.212
312.00   682.974  607.345  607.345    0.000       13.012 1275.851 1245.588   30.263        0.000  633.753  553.328   80.425
313.00   653.140  587.802  587.802    0.000       39.035 1238.882 1189.727   49.155        0.000  674.970  594.344   80.626
314.00   700.324  525.577  525.577    0.000        0.000 1253.548 1226.916   26.632        0.000  565.896  515.631   50.265
315.00   784.610  485.075  485.075    0.000        0.000 1068.170 1039.636   28.534        0.000  171.509  171.509    0.000
316.00   747.715  500.779  500.779    0.000       76.004 1112.560 1063.404   49.155        0.000  496.432  465.970   30.462
317.00   690.670  528.791  528.791    0.000       26.023  995.914  984.500   11.414        0.000  272.039  272.039    0.000
318.00   708.006  564.988  564.988    0.000       31.600 1088.139 1074.823   13.316        0.000  384.940  384.940    0.000
319.00   780.305  503.303  503.303    0.000       77.988 1192.795 1134.433   58.362        0.000  615.759  585.297   30.462
320.00   760.760  506.084  506.084    0.000       28.144 1196.381 1196.381    0.000        0.000  643.806  633.753   10.053
321.00   746.475  547.738  547.738    0.000       85.291 1218.306 1214.545    3.761        0.000  875.734  855.527   20.207
322.00   705.945  582.637  582.637    0.000      113.823 1235.999 1226.574    9.424        0.000  615.356  544.783   70.573
323.00   773.307  446.088  446.088    0.000       59.830 1261.502 1210.313   51.188        0.000  534.729  444.251   90.478
324.00   741.583  602.189  602.189    0.000       91.995 1335.321 1297.275   38.046        0.000  759.125  657.586  101.539
325.00   841.366  566.895  566.895    0.000      160.392 1226.806 1179.249   47.557        0.000  716.099  573.945  142.154
326.00   715.978  621.954  621.954    0.000      103.759 1220.667 1190.231   30.437        0.000  625.518  523.979  101.539
327.00   705.671  624.678  624.678    0.000      116.812 1287.765 1287.765    0.000        0.000  787.775  625.817  161.958
328.00   722.943  611.022  611.022    0.000      109.771 1179.680 1160.657   19.023        0.000  525.890  414.599  111.291
329.00   757.171  631.070  631.070    0.000      108.166 1292.044 1240.682   51.362        0.000  787.677  686.138  101.539
330.00   687.848  664.275  664.275    0.000       67.054 1244.913 1222.086   22.828        0.000  587.919  466.072  121.847
331.00   871.937  560.637  560.637    0.000      140.810 1217.590 1211.883    5.707        0.000  789.989  698.604   91.385
332.00   798.484  552.085  552.085    0.000       90.784 1240.803 1200.854   39.948        0.000  786.867  665.423  121.443
333.00   617.702  717.833  717.833    0.000       91.175 1233.926 1226.317    7.609        0.000  889.109  777.417  111.693
334.00   860.255  529.140  529.140    0.000       85.643 1316.346 1316.346    0.000        0.000  775.616  714.693   60.923
335.00   795.668  565.780  565.780    0.000       94.115 1201.079 1183.958   17.121        0.000  806.877  725.646   81.231
336.00   854.052  558.515  558.515    0.000       44.961 1327.924 1322.217    5.707        0.000  676.991  595.760   81.231
337.00   778.628  624.097  624.097    0.000       67.222 1160.182 1106.918   53.264        0.000  534.936  372.877  162.059
338.00   843.589  540.856  540.856    0.000       56.548 1298.511 1262.367   36.144        0.000  767.564  666.025  101.539
339.00   741.120  604.560  604.560    0.000       56.115 1254.027 1215.981   38.046        0.000 1317.080 1246.003   71.077
340.00   760.704  583.496  583.496    0.000       88.191 1203.531 1163.583   39.948        0.000  686.535  635.766   50.769
341.00   771.679  601.135  601.135    0.000       61.906 1213.606 1186.974   26.632        0.000  636.370  585.600   50.769
342.00   783.467  594.504  594.504    0.000      114.605 1188.974 1133.807   55.167        0.000  517.042  385.243  131.799
343.00   721.138  637.514  637.514    0.000      112.051 1200.386 1124.294   76.092        0.000  616.566  454.507  162.059
344.00   792.341  520.513  520.513    0.000      108.507 1222.217 1170.855   51.362        0.000  574.745  352.469  222.277
345.00   956.351  411.767  411.767    0.000      207.642 1248.159 1234.842   13.316        0.000  766.362  665.428  100.934
346.00   914.056  420.309  420.309    0.000      174.827 1265.969 1218.412   47.557        0.000  787.471  716.495   70.976
347.00   877.265  474.159  474.159    0.000       78.899 1312.099 1302.588    9.511        0.000  728.363  657.286   71.077
348.00   844.701  543.096  543.096    0.000       96.323 1305.739 1260.084   45.655        0.000  805.168  664.019  141.149
349.00   740.887  591.415  591.415    0.000      104.060 1300.509 1241.799   58.710        0.000  657.786  576.857   80.929
350.00   884.185  445.329  445.329    0.000      140.029 1150.444 1093.375   57.069        0.000  768.067  656.375  111.693
351.00   871.973  499.032  499.032    0.000      147.513 1179.898 1138.048   41.851        0.000  584.502  533.732   50.769
352.00   881.091  407.660  407.660    0.000      138.821 1184.164 1163.239   20.925        0.000 1069.068  947.221  121.847
353.00   848.008  532.237  532.237    0.000      229.124 1126.883 1094.543   32.339        0.000  809.892  647.732  162.160
354.00   848.363  520.359  520.359    0.000       89.059 1262.029 1199.253   62.776        0.000  786.169  675.080  111.089
355.00   851.217  405.046  405.046    0.000       44.483 1253.542 1189.517   64.026        0.000  624.805  544.380   80.425
356.00   721.503  545.674  545.674    0.000       59.482 1185.802 1150.136   35.665        0.000  262.691  212.023   50.669
357.00   866.712  475.197  475.197    0.000       33.201 1140.412 1125.281   15.131        0.000  394.391  344.024   50.367
358.00   754.515  547.723  547.723    0.000       39.340 1323.234 1294.830   28.404        0.000  676.480  615.960   60.520
359.00   903.112  489.767  489.767    0.000       81.927 1094.402 1088.825    5.576        0.000  312.156  292.049   20.107
360.00   824.474  442.252  442.252    0.000        0.000 1063.588 1001.508   62.080        0.000  279.885  249.625   30.261
361.00   834.962  460.718  460.718    0.000       47.340  956.530  956.530    0.000        0.000  130.190  130.190    0.000
362.00   894.183  440.906  440.906    0.000       27.883 1037.125 1027.614    9.511        0.000   91.385   91.385    0.000
363.00   715.545  541.115  541.115    0.000        0.000 1030.255 1022.646    7.609        0.000  141.651  141.651    0.000
364.00   716.976  462.349  462.349    0.000        1.859  883.047  877.471    5.576        0.000   80.427   80.427    0.000
365.00   748.006  487.828  487.828    0.000       14.871 1053.087 1053.087    0.000        0.000  181.764    9.953  171.811
366.00   808.283  483.347  483.347    0.000       44.786 1084.551 1084.551    0.000        0.000  354.479  354.479    0.000
367.00   635.559  593.669  593.669    0.000        3.632  978.501  978.501    0.000        0.000  110.486  110.486    0.000
368.00   713.841  524.773  524.773    0.000        1.816 1024.286 1022.383    1.902        0.000  140.243  140.243    0.000
369.00   796.460  467.266  467.266    0.000       18.936  999.765  999.765    0.000        0.000  159.646  159.646    0.000
370.00   818.881  432.196  432.196    0.000       12.797 1013.702  998.484   15.218        0.000  191.918  191.918    0.000
371.00   752.192  555.587  555.587    0.000       10.895 1177.928 1170.319    7.609        0.000  200.562  200.562    0.000
372.00   764.715  609.423  609.423    0.000       59.354 1316.527 1252.934   63.593        0.000  732.071  691.859   40.212
373.00   738.560  596.890  596.890    0.000        9.295 1331.830 1305.328   26.502        0.000  552.521  542.468   10.053
374.00   596.464  667.400  667.400    0.000       12.711 1124.232 1103.437   20.795        0.000  421.732  391.572   30.159
375.00   849.936  507.852  507.852    0.000      170.241 1199.809 1145.425   54.385        0.000  706.237  645.918   60.319
376.00   748.647  515.760  515.760    0.000      129.347 1143.051 1126.017   17.034        0.000  642.002  642.002    0.000
377.00   783.556  490.769  490.769    0.000       18.373 1110.877 1069.331   41.546        0.000  301.500  281.192   20.308
378.00   775.127  528.294  528.294    0.000        7.609 1166.730 1131.021   35.709        0.000  162.160  162.160    0.000
379.00   883.618  385.130  385.130    0.000       24.384 1172.791 1138.810   33.980        0.000  233.137  233.137    0.000
380.00   888.886  441.760  441.760    0.000       81.230  978.152  961.118   17.034        0.000  292.147  292.147    0.000
381.00   804.938  471.500  471.500    0.000      104.485 1121.984 1069.502   52.482        0.000  504.066  403.535  100.531
382.00   729.232  543.214  543.214    0.000      133.635 1168.725 1127.310   41.416        0.000  622.904  612.850   10.053
383.00   837.519  469.678  469.678    0.000       74.224 1203.395 1164.012   39.383        0.000  453.498  443.445   10.053
384.00   840.391  479.210  479.210    0.000       69.907 1144.609 1103.150   41.459        0.000  569.321  469.591   99.729
385.00   893.067  442.600  442.600    0.000       83.957 1089.487 1064.757   24.730        0.000  586.911  353.473  233.438
386.00   964.878  446.706  446.706    0.000      105.273 1252.444 1244.835    7.609        0.000  656.182  554.643  101.539
387.00   925.709  441.098  441.098    0.000       87.977 1186.036 1136.577   49.460        0.000  566.505  444.658  121.847
388.00   915.621  396.591  396.591    0.000       63.504 1155.116 1132.288   22.828        0.000  383.731  383.731    0.000
389.00   898.251  395.760  395.760    0.000        3.632 1130.281 1107.497   22.784        0.000  212.828  212.828    0.000
390.00   894.168  408.918  408.918    0.000       48.244 1134.829 1134.829    0.000        0.000  312.958  312.958    0.000
391.00   896.928  358.414  358.414    0.000       59.399 1151.270 1138.084   13.186        0.000  371.069  360.915   10.154
392.00   911.087  378.258  378.258    0.000       55.765 1211.988 1208.270    3.718        0.000  653.352  653.352    0.000
393.00   894.348  422.087  422.087    0.000      113.014 1076.038 1076.038    0.000        0.000  510.106  510.106    0.000
394.00   806.130  411.622  411.622    0.000       81.876 1020.225 1006.908   13.316        0.000  292.850  292.850    0.000
395.00   935.898  333.033  333.033    0.000       98.089  954.246  954.246    0.000        0.000  383.731  383.731    0.000
396.00   880.568  350.957  350.957    0.000       89.923  976.693  974.834    1.859        0.000  253.344  253.344    0.000
397.00   791.233  429.204  429.204    0.000      104.194 1069.718 1069.718    0.000        0.000  483.664  483.664    0.000
398.00   852.498  392.645  392.645    0.000      133.590 1000.423 1000.423    0.000        0.000  500.053  500.053    0.000
399.00   863.653  432.172  432.172    0.000      128.258 1027.395 1025.536    1.859        0.000  562.675  562.675    0.000
400.00   899.491  441.486  441.486    0.000      138.900 1048.362 1029.556   18.806        0.000  433.497  433.497    0.000
401.00   911.499  394.516  394.516    0.000       64.673 1152.679 1131.841   20.838        0.000  492.305  492.305    0.000
402.00   914.746  398.293  398.293    0.000      165.022  964.847  936.791   28.056        0.000  322.914  322.914    0.000
403.00   879.560  387.082  387.082    0.000       75.484 1108.681 1076.820   31.861        0.000  371.773  371.773    0.000
404.00   863.885  364.050  364.050    0.000       43.623 1021.811  982.428   39.383        0.000  161.859  151.705   10.154
405.00   734.524  487.032  487.032    0.000       11.370  880.588  865.500   15.088        0.000  152.308  152.308    0.000
406.00   758.413  466.120  466.120    0.000       13.316 1067.817 1041.185   26.632        0.000  151.805  151.805    0.000
407.00   803.243  486.669  486.669    0.000       15.088 1000.502  977.849   22.654        0.000  141.350  141.350    0.000
408.00   894.231  416.078  416.078    0.000       29.053 1002.677  995.067    7.609        0.000  253.043  253.043    0.000
409.00   882.327  449.924  449.924    0.000       53.906 1060.342 1058.440    1.902        0.000  272.140  272.140    0.000
410.00   750.855  500.719  500.719    0.000        5.576  953.386  953.386    0.000        0.000   71.077   71.077    0.000
411.00   919.939  412.900  412.900    0.000       67.397 1043.347 1037.640    5.707        0.000  232.229  232.229    0.000
412.00   783.681  565.297  565.297    0.000       37.397  948.577  948.577    0.000        0.000  272.845  272.845    0.000
413.00   871.066  387.424  387.424    0.000       59.787  970.110  955.066   15.044        0.000  344.326  344.326    0.000
414.00   914.405  438.532  438.532    0.000        1.902 1028.652 1006.128   22.523        0.000  324.421  324.421    0.000
415.00   784.295  482.880  482.880    0.000       39.084 1018.196 1012.620    5.576        0.000  341.211  341.211    0.000
416.00   810.474  448.428  448.428    0.000       90.312  826.547  826.547    0.000        0.000  280.086  280.086    0.000
417.00   851.344  401.373  401.373    0.000       48.721  845.860  844.001    1.859        0.000  263.295  263.295    0.000
418.00   785.270  540.864  540.864    0.000        5.620 1078.055 1062.923   15.131        0.000  323.312  313.158   10.154
419.00   848.921  471.047  471.047    0.000       22.048 1076.168 1068.559    7.609        0.000  342.819  342.819    0.000
420.00   943.364  362.198  362.198    0.000       36.749 1092.687 1064.457   28.230        0.000  393.186  383.033   10.154
421.00   906.355  500.978  500.978    0.000       44.355 1120.786 1092.251   28.534        0.000  495.729  414.799   80.929
422.00   916.113  526.414  526.414    0.000       95.104 1188.499 1106.787   81.712        0.000  598.173  486.480  111.693
423.00   838.814  480.352  480.352    0.000       75.311 1224.813 1198.181   26.632        0.000  547.806  527.498   20.308
424.00   779.964  584.593  584.593    0.000       31.600 1101.943 1012.579   89.365        0.000  456.421  345.030  111.390
425.00   859.138  489.475  489.475    0.000      164.543 1159.392 1142.271   17.121        0.000  587.516  455.716  131.799
426.00   701.292  621.073  621.073    0.000        9.251 1115.596 1022.556   93.040        0.000  473.106  332.761  140.345
427.00   755.734  491.003  491.003    0.000       27.667 1045.558  987.544   58.015        0.000  312.958  222.480   90.478
428.00   705.572  590.205  590.205    0.000       35.491 1071.062  980.012   91.050        0.000  393.786  222.579  171.207
429.00   765.914  604.308  604.308    0.000       87.451 1014.688  998.044   16.644        0.000  444.150  262.892  181.258
430.00   945.553  411.986  411.986    0.000      109.801 1043.910 1043.910    0.000       20.106  473.404  372.873  100.531
431.00   888.760  419.611  419.611    0.000       90.611 1151.034 1137.935   13.099        0.000  361.914  291.542   70.372
432.00  1006.022  414.706  414.706    0.000      129.789 1137.813 1124.497   13.316        0.000  485.576  242.084  243.492
433.00   803.606  513.025  513.025    0.000      132.382 1235.066 1235.066    0.000        0.000  726.053  604.206  121.847
434.00   893.808  439.624  439.624    0.000      162.596 1180.501 1161.652   18.849        0.000  587.013  505.782   81.231
435.00  1002.864  363.663  363.663    0.000      222.639 1217.459 1187.023   30.437       20.106  777.919  595.452  182.467
436.00   849.254  493.048  493.048    0.000       98.873 1109.582 1069.808   39.774        0.000  334.172  161.959  172.214
437.00  1002.177  323.405  323.405    0.000       87.365 1190.168 1097.650   92.518        0.000  474.714  272.745  201.969
438.00   861.325  443.499  443.499    0.000      144.615 1033.097 1033.097    0.000        0.000  585.201  443.349  141.852
439.00   899.440  410.811  410.811    0.000      143.748 1036.304 1004.226   32.078        0.000  586.510  393.787  192.723
440.00   897.505  414.759  414.759    0.000       64.976  924.849  905.913   18.936        0.000  302.403  241.480   60.923
441.00   952.630  354.625  354.625    0.000       20.925 1071.653 1071.653    0.000        0.000  231.726  211.620   20.106
442.00   838.586  456.306  456.306    0.000       45.654  970.121  923.129   46.992        0.000  201.067  180.759   20.308
443.00   853.483  487.015  487.015    0.000       76.559  989.000  979.532    9.468        0.000  302.803  302.803    0.000
444.00   872.103  427.463  427.463    0.000       13.099  898.352  898.352    0.000        0.000   71.077   71.077    0.000
445.00   935.722  354.063  354.063    0.000       56.634 1115.935 1110.229    5.707        0.000  372.671  302.299   70.372
446.00   900.958  385.715  385.715    0.000      112.532 1092.021 1047.105   44.916        0.000  432.787  362.415   70.372
447.00   863.629  426.218  426.218    0.000       15.132 1172.710 1131.077   41.633        0.000  319.895  319.895    0.000
448.00   853.494  426.673  426.673    0.000       37.351 1084.540 1037.765   46.775        0.000  281.688  251.529   30.159
449.00   865.866  441.377  441.377    0.000       82.400 1186.119 1157.585   28.535        0.000  440.337  400.525   39.811
450.00   861.112  390.920  390.920    0.000       29.959 1204.631 1161.269   43.361        0.000  442.038  381.919   60.119
451.00   946.372  356.831  356.831    0.000       57.623 1040.289 1009.853   30.437        0.000  182.166  182.166    0.000
452.00   862.354  439.409  439.409    0.000       20.490 1071.886 1049.101   22.784        0.000  162.361  162.361    0.000
453.00   876.925  395.845  395.845    0.000       39.299  932.854  923.473    9.381        0.000  161.859  161.859    0.000
454.00   953.743  377.068  377.068    0.000        9.294 1085.922 1057.692   28.230        0.000  213.030  213.030    0.000
455.00   835.954  384.872  384.872    0.000       26.110  859.863  859.863    0.000        0.000  242.888  242.888    0.000
456.00   820.285  379.677  379.677    0.000        3.761  742.960  742.960    0.000        0.000  162.059  162.059    0.000
457.00   728.610  432.260  432.260    0.000        0.000  862.766  853.254    9.511        0.000  202.876  202.876    0.000
458.00   729.668  397.987  397.987    0.000       11.370  870.105  858.735   11.370        0.000  121.646  121.646    0.000
459.00   760.551  408.159  408.159    0.000        0.000  756.280  744.910   11.370        0.000   80.628   80.628    0.000
460.00   739.212  425.732  425.732    0.000        7.435  885.248  870.378   14.871        0.000   60.521   60.521    0.000
461.00   734.804  462.710  462.710    0.000        0.000  743.050  702.156   40.894        0.000   91.184   91.184    0.000
462.00   779.712  461.898  461.898    0.000        0.000  979.965  974.258    5.707        0.000   81.030   81.030    0.000
463.00   804.542  445.637  445.637    0.000        0.000  893.730  886.295    7.435        0.000   30.060   30.060    0.000
464.00   854.823  431.966  431.966    0.000        0.000  827.972  812.971   15.001        0.000   60.521   60.521    0.000
465.00   818.820  370.879  370.879    0.000        9.511 1039.597 1033.934    5.663        0.000   89.977   89.977    0.000
466.00   809.765  372.847  372.847    0.000        0.000  946.370  942.652    3.718        0.000    0.000    0.000    0.000
467.00   787.228  466.682  466.682    0.000        0.000  953.368  940.139   13.229        0.000  101.035  101.035    0.000
468.00   766.908  496.762  496.762    0.000        5.707  957.672  953.867    3.805        0.000  149.895  149.895    0.000
469.00   807.714  441.501  441.501    0.000        0.000  912.061  895.331   16.729        0.000   20.107   20.107    0.000
470.00   813.977  407.024  401.195    5.829        1.859  906.416  906.416    0.000        0.000   20.107   20.107    0.000
471.00   754.703  511.193  476.102   35.091        0.000  979.697  951.162   28.534        0.000  200.761  200.761    0.000
472.00   772.367  460.188  460.188    0.000       13.229  966.386  960.810    5.576        0.000  151.301  151.301    0.000
473.00   801.031  386.886  386.886    0.000        0.000  976.258  976.258    0.000        0.000  219.163  219.163    0.000
474.00   904.209  372.393  372.393    0.000        1.902 1008.240 1004.523    3.718        0.000  110.585  110.585    0.000
475.00   707.416  441.856  441.856    0.000        0.000  894.401  883.248   11.153        0.000   30.060   30.060    0.000
476.00   748.705  457.526  457.526    0.000        0.000  886.750  881.173    5.576        0.000   60.621   60.621    0.000
477.00   657.288  502.328  502.328    0.000        0.000  837.895  828.558    9.338        0.000   70.372   70.372    0.000
478.00   714.998  522.693  522.693    0.000        0.000  788.790  773.572   15.218        0.000   19.906   19.906    0.000
479.00   759.458  413.536  413.536    0.000        0.000  704.322  689.103   15.218        0.000   19.906   19.906    0.000
480.00   794.110  412.312  412.312    0.000        0.000  809.722  800.210    9.512        0.000   19.906   19.906    0.000
481.00   758.032  428.969  428.969    0.000        0.000  821.009  807.780   13.230        0.000    9.953    9.953    0.000
482.00   888.123  324.379  324.379    0.000        0.000  942.755  937.048    5.707        0.000  150.296  150.296    0.000
483.00   751.412  417.852  417.852    0.000        0.000  961.512  957.795    3.718        0.000  160.952  160.952    0.000
484.00   713.838  492.693  492.693    0.000        0.000  955.982  899.435   56.547        0.000   50.367   50.367    0.000
485.00   719.922  434.810  434.810    0.000        0.000  927.182  927.182    0.000        0.000  150.497  150.497    0.000
486.00   787.431  410.371  410.371    0.000        1.902  889.919  859.613   30.306        0.000   10.154   10.154    0.000
487.00   677.744  510.985  510.985    0.000        0.000  779.500  766.228   13.273        0.000   69.670   69.670    0.000
488.00   731.340  501.268  501.268    0.000        0.000  675.310  675.310    0.000        0.000   89.575   89.575    0.000
489.00   746.434  455.180  455.180    0.000        0.000  886.250  838.692   47.557        0.000  130.794  130.794    0.000
490.00   746.203  419.639  419.639    0.000        1.902  866.443  832.462   33.980        0.000   39.811   39.811    0.000
491.00   660.745  417.046  417.046    0.000        0.000  705.704  679.333   26.371        0.000   39.811   39.811    0.000
492.00   703.709  442.069  442.069    0.000        0.000  822.911  806.007   16.903        0.000   90.581   90.581    0.000
493.00   720.911  488.209  488.209    0.000        0.000  763.983  720.361   43.622        0.000   70.876   70.876    0.000
494.00   720.188  485.069  485.069    0.000        0.000  750.539  735.321   15.218        0.000  120.439  120.439    0.000
495.00   675.918  453.964  453.964    0.000        0.000  738.437  715.610   22.828        0.000  160.653  160.653    0.000
496.00   671.399  453.010  453.010    0.000        0.000  607.437  607.437    0.000        0.000   59.717   59.717    0.000
497.00   789.586  439.727  439.727    0.000        0.000  731.900  709.594   22.306        0.000    0.000    0.000    0.000
498.00   744.550  396.143  396.143    0.000        0.000  671.074  650.279   20.795        0.000   29.858   29.858    0.000
499.00   744.303  416.872  416.872    0.000        0.000  749.625  744.006    5.620        0.000   49.764   49.764    0.000
500.00   794.234  381.943  381.943    0.000        0.000  710.375  710.375    0.000        0.000   89.575   89.575    0.000
501.00   789.460  388.054  388.054    0.000       24.165  636.698  636.698    0.000        0.000   99.729   99.729    0.000
502.00   706.109  477.733  477.733    0.000        1.859  884.739  884.739    0.000        0.000  199.861  199.861    0.000
503.00   714.964  486.106  486.106    0.000       12.969  784.171  778.508    5.663        0.000  119.434  119.434    0.000
504.00   731.115  466.401  466.401    0.000        9.381  783.565  783.565    0.000        0.000   79.824   79.824    0.000
505.00   769.343  459.392  459.392    0.000        3.761  822.089  822.089    0.000        0.000  209.612  209.612    0.000
506.00   741.157  427.613  427.613    0.000        5.576  693.857  690.052    3.805        0.000  139.339  139.339    0.000
507.00   737.223  422.921  422.921    0.000        1.859  641.281  641.281    0.000        0.000   49.764   49.764    0.000
508.00   673.759  463.971  463.971    0.000        0.000  691.611  691.611    0.000        0.000   99.528   99.528    0.000
509.00   708.952  471.398  471.398    0.000        0.000  688.450  686.548    1.902        0.000   89.575   89.575    0.000
510.00   698.220  507.964  507.964    0.000       11.283  776.988  776.988    0.000        0.000   19.906   19.906    0.000
511.00   777.154  492.563  492.563    0.000       39.427  829.525  829.525    0.000        0.000  109.481  109.481    0.000
512.00   869.741  500.442  500.442    0.000       50.971  970.947  961.436    9.511        0.000  404.145  404.145    0.000
513.00   770.622  535.578  535.578    0.000        3.805 1069.725 1058.311   11.414        0.000  400.624  400.624    0.000
514.00   818.580  458.862  458.862    0.000       44.612  964.983  964.983    0.000        0.000  409.272  409.272    0.000
515.00   747.409  491.454  491.454    0.000        7.435 1051.827 1048.023    3.805        0.000  281.594  281.594    0.000
516.00   782.933  523.060  523.060    0.000        0.000  997.692  995.790    1.902        0.000  230.319  230.319    0.000
517.00   775.891  482.266  482.266    0.000       20.579 1074.692 1061.637   13.055        0.000  383.734  383.734    0.000
518.00   846.616  417.087  417.087    0.000       65.111 1013.993 1008.373    5.620        0.000  449.484  449.484    0.000
519.00   810.968  465.337  465.337    0.000       24.165 1068.950 1049.927   19.023        0.000  401.732  401.732    0.000
520.00   745.161  482.048  482.048    0.000       33.676  965.576  965.576    0.000        0.000  331.057  331.057    0.000
521.00   742.019  531.423  531.423    0.000        7.435  975.520  956.584   18.936        0.000  240.375  240.375    0.000
522.00   779.378  486.579  486.579    0.000       47.166  911.278  881.233   30.045        0.000  170.002  170.002    0.000
523.00   794.706  518.057  518.057    0.000        7.435  997.222  961.339   35.883        0.000  110.687  110.687    0.000
524.00   838.650  407.851  407.851    0.000        1.859  940.508  932.899    7.609        0.000  152.308  152.308    0.000
525.00   860.775  397.716  397.716    0.000       15.001  929.611  929.611    0.000        0.000  111.291  111.291    0.000
526.00   794.070  483.793  483.793    0.000       37.263  906.868  906.868    0.000        0.000  140.646  140.646    0.000
527.00   774.509  449.859  449.859    0.000       13.012  925.929  925.929    0.000        0.000  159.948  159.948    0.000
528.00   848.898  450.448  450.448    0.000        1.816 1147.200 1128.568   18.632        0.000  431.589  421.636    9.953
529.00   853.606  436.349  436.349    0.000       87.238 1158.569 1154.852    3.718        0.000  784.157  784.157    0.000
530.00   761.683  480.165  480.165    0.000       33.633 1077.420 1073.615    3.805        0.000  534.533  534.533    0.000
531.00   848.294  395.487  395.487    0.000        9.338 1043.874 1032.460   11.414        0.000  279.885  279.885    0.000
532.00   823.812  459.737  459.737    0.000       22.741 1040.800 1027.484   13.316        0.000  440.936  440.936    0.000
533.00   799.810  466.013  466.013    0.000       39.470  994.807  975.871   18.936        0.000  382.429  382.429    0.000
534.00   843.505  444.609  444.609    0.000        0.000 1090.858 1064.269   26.589        0.000  544.788  544.788    0.000
535.00   769.146  511.486  511.486    0.000       29.785 1071.924 1071.924    0.000        0.000  665.630  665.630    0.000
536.00   838.890  434.970  434.970    0.000       15.044 1037.161  982.734   54.427        0.000  522.769  502.461   20.308
537.00   855.895  425.365  425.365    0.000        7.609 1207.641 1173.922   33.720        0.000  523.775  513.622   10.154
538.00   848.285  493.177  493.177    0.000       42.453 1171.415 1156.283   15.131        0.000  554.238  554.238    0.000
539.00   842.670  401.269  401.269    0.000        0.000  995.848  980.630   15.218        0.000  423.849  423.849    0.000
540.00   844.364  361.449  361.449    0.000       20.752 1001.931  992.420    9.511        0.000  382.126  382.126    0.000
541.00   756.444  454.820  454.820    0.000        3.805 1081.186 1075.479    5.707        0.000  735.904  735.904    0.000
542.00   750.365  458.429  458.429    0.000        0.000  950.186  950.186    0.000        0.000  613.052  613.052    0.000
543.00   854.241  392.320  392.320    0.000        0.000  916.939  916.939    0.000        0.000  232.533  232.533    0.000
544.00   936.186  397.372  397.372    0.000       11.024 1087.620 1081.913    5.707        0.000  403.639  403.639    0.000
545.00   829.839  534.503  534.503    0.000       27.797 1157.566 1144.250   13.316        0.000  896.946  896.946    0.000
546.00  1011.078  376.113  376.113    0.000       26.284 1093.764 1070.937   22.828        0.000  674.777  674.777    0.000
547.00   983.865  373.665  373.665    0.000       89.183 1087.490 1083.685    3.805        0.000  774.701  774.701    0.000
548.00   826.348  407.816  407.816    0.000        0.000  975.524  966.013    9.511        0.000  312.760  312.760    0.000
549.00   833.487  408.363  408.363    0.000        1.902 1018.414  976.564   41.851        0.000  200.665  200.665    0.000
550.00   828.615  421.567  421.567    0.000        7.435 1048.491 1039.110    9.381        0.000  351.659  351.659    0.000
551.00   839.418  395.232  395.232    0.000        5.707  918.763  918.763    0.000        0.000  219.364  219.364    0.000
552.00   863.945  394.912  394.912    0.000        0.000  972.069  970.211    1.859        0.000  291.748  291.748    0.000
553.00   810.487  377.248  377.248    0.000        3.718  943.961  932.591   11.370        0.000   89.977   89.977    0.000
554.00   830.773  380.706  380.706    0.000        0.000  879.853  870.342    9.511        0.000    0.000    0.000    0.000
555.00   854.911  412.396  412.396    0.000       11.153 1050.949 1050.949    0.000        0.000  231.221  231.221    0.000
556.00   750.676  445.363  445.363    0.000        0.000  948.547  922.262   26.284        0.000   90.179   90.179    0.000
557.00   766.695  459.860  459.860    0.000        7.566  874.834  874.834    0.000        0.000   40.616   40.616    0.000
558.00   753.367  420.048  420.048    0.000        0.000  880.364  880.364    0.000        0.000   99.528   99.528    0.000
559.00   838.447  377.379  377.379    0.000        0.000  974.439  961.123   13.316        0.000   10.154   10.154    0.000
560.00   875.102  343.975  343.975    0.000        0.000  859.400  859.400    0.000        0.000   30.462   30.462    0.000
561.00   800.618  444.630  444.630    0.000        0.000  987.364  987.364    0.000        0.000   60.319   60.319    0.000
562.00   775.355  453.884  453.884    0.000        0.000  906.771  906.771    0.000        0.000   50.265   50.265    0.000
563.00   826.448  405.509  405.509    0.000        0.000  807.385  807.385    0.000        0.000    0.000    0.000    0.000
564.00   814.829  413.610  413.610    0.000        0.000  811.408  811.408    0.000        0.000    0.000    0.000    0.000
565.00   846.352  404.116  404.116    0.000        0.000  809.728  809.728    0.000        0.000    0.000    0.000    0.000
566.00   825.283  353.989  353.989    0.000        0.000  856.366  856.366    0.000        0.000   10.053   10.053    0.000
567.00   803.903  365.561  365.561    0.000        0.000 1041.060 1029.647   11.414        0.000  200.463  200.463    0.000
568.00   737.140  447.651  447.651    0.000        3.805 1001.851  992.339    9.512        0.000  131.196  131.196    0.000
569.00   749.113  450.749  450.749    0.000        1.902  977.507  977.507    0.000        0.000  131.397  131.397    0.000
570.00   837.157  376.491  376.491    0.000        1.902  955.929  948.320    7.609        0.000  302.905  302.905    0.000
571.00   790.717  443.470  443.470    0.000        0.000  972.713  972.713    0.000        0.000  211.924  211.924    0.000
572.00   769.743  468.603  468.603    0.000        0.000  979.584  979.584    0.000        0.000  341.209  341.209    0.000
573.00   814.934  334.176  334.176    0.000        0.000  928.831  928.831    0.000        0.000  250.328  250.328    0.000
574.00   769.630  431.355  431.355    0.000        0.000  980.194  970.683    9.511        0.000  161.859  161.859    0.000
575.00   890.243  381.142  381.142    0.000        5.707 1038.213 1023.342   14.871        0.000  240.878  240.878    0.000
576.00   821.269  413.263  413.263    0.000        0.000  892.251  882.740    9.511        0.000  212.224  212.224    0.000
577.00   789.730  418.597  418.597    0.000        0.000  929.175  925.371    3.805        0.000  402.132  402.132    0.000
578.00   837.453  413.279  413.279    0.000        0.000  913.604  913.604    0.000        0.000  302.702  302.702    0.000
579.00   870.194  347.490  347.490    0.000        0.000  990.957  990.957    0.000        0.000  301.599  301.599    0.000
580.00   828.877  402.504  402.504    0.000       14.957 1138.897 1129.386    9.511        0.000  491.706  491.706    0.000
581.00   736.605  439.088  439.088    0.000        3.805  981.518  981.518    0.000        0.000  231.425  231.425    0.000
582.00   810.507  431.535  431.535    0.000        3.805 1006.248 1006.248    0.000        0.000  442.443  442.443    0.000
583.00   854.798  379.931  379.931    0.000        0.000  839.283  839.283    0.000        0.000  111.088  111.088    0.000
584.00   846.151  455.480  455.480    0.000        1.902  804.738  785.715   19.023        0.000   60.621   60.621    0.000
585.00   783.617  504.176  504.176    0.000       34.241  828.690  828.690    0.000        0.000  192.723  192.723    0.000
586.00   849.379  434.617  434.617    0.000       14.613  788.991  788.991    0.000        0.000   50.065   50.065    0.000
587.00   714.440  486.857  486.857    0.000        0.000  624.581  624.581    0.000        0.000    0.000    0.000    0.000
588.00   819.576  442.940  442.940    0.000        3.805  767.251  767.251    0.000        0.000   10.154   10.154    0.000
589.00   808.190  395.943  395.943    0.000        3.805  627.649  627.649    0.000        0.000   20.308   20.308    0.000
590.00   883.982  399.564  399.564    0.000       34.068  766.086  766.086    0.000        0.000  190.209  180.156   10.053
591.00   716.906  459.154  459.154    0.000        0.000  701.020  701.020    0.000        0.000   10.154   10.154    0.000
592.00   801.133  360.645  360.645    0.000        0.000  747.626  738.115    9.511        0.000   40.616   40.616    0.000
593.00   791.494  429.570  429.570    0.000        0.000  690.775  683.166    7.609        0.000  110.787  110.787    0.000
594.00   749.061  470.588  470.588    0.000        5.663  704.952  704.952    0.000        0.000   20.207   20.207    0.000
595.00   807.638  452.432  452.432    0.000       11.414  714.040  714.040    0.000        0.000   71.077   71.077    0.000
596.00   814.588  389.277  389.277    0.000        0.000  841.317  809.456   31.861        0.000   20.308   20.308    0.000
597.00   731.859  463.456  463.456    0.000        0.000  711.699  711.699    0.000        0.000   60.119   60.119    0.000
598.00   717.701  468.003  468.003    0.000        0.000  505.132  495.620    9.511        0.000    0.000    0.000    0.000
599.00   712.010  448.809  448.809    0.000        3.805  604.919  572.580   32.339        0.000   20.308   20.308    0.000
600.00   665.044  519.898  519.898    0.000        0.000  609.593  598.179   11.414        0.000   20.308   20.308    0.000
601.00   781.284  413.090  413.090    0.000        0.000  765.835  765.835    0.000        0.000    0.000    0.000    0.000
602.00   661.519  454.016  454.016    0.000        0.000  626.190  626.190    0.000        0.000   10.154   10.154    0.000
603.00   819.562  388.473  388.473    0.000        0.000  516.938  515.035    1.902        0.000    0.000    0.000    0.000
604.00   750.857  401.881  401.881    0.000        0.000  630.336  630.336    0.000        0.000    0.000    0.000    0.000
605.00   879.538  366.397  366.397    0.000        0.000  604.956  604.956    0.000        0.000   10.053   10.053    0.000
606.00   808.212  395.172  395.172    0.000        0.000  598.561  589.050    9.512        0.000    0.000    0.000    0.000
607.00   789.695  307.872  307.872    0.000        5.576  669.551  669.551    0.000        0.000   10.154   10.154    0.000
608.00   729.141  419.086  419.086    0.000        0.000  633.314  614.291   19.023        0.000    0.000    0.000    0.000
609.00   650.276  492.563  492.563    0.000        0.000  706.086  692.770   13.316        0.000   19.906   19.906    0.000
610.00   632.775  459.356  459.356    0.000        0.000  602.405  600.503    1.902        0.000    0.000    0.000    0.000
611.00   721.161  409.099  409.099    0.000        0.000  650.265  640.754    9.511        0.000    0.000    0.000    0.000
612.00   660.238  419.301  419.301    0.000        0.000  598.825  598.825    0.000        0.000    0.000    0.000    0.000
613.00   555.765  556.109  556.109    0.000        0.000  688.698  686.796    1.902        0.000    9.953    9.953    0.000
614.00   610.896  460.508  460.508    0.000        0.000  669.207  665.402    3.805        0.000    0.000    0.000    0.000
615.00   706.037  418.190  418.190    0.000        0.000  579.190  573.483    5.707        0.000    0.000    0.000    0.000
616.00   649.956  432.155  432.155    0.000        0.000  616.804  595.879   20.925        0.000    0.000    0.000    0.000
617.00   707.613  350.843  350.843    0.000        0.000  605.647  605.647    0.000        0.000    0.000    0.000    0.000
618.00   628.502  393.981  393.981    0.000        0.000  621.598  621.598    0.000        0.000    0.000    0.000    0.000
619.00   713.756  404.195  404.195    0.000        0.000  533.066  533.066    0.000        0.000    0.000    0.000    0.000
620.00   633.088  449.152  449.152    0.000        0.000  424.327  420.523    3.805        0.000    0.000    0.000    0.000
621.00   634.591  442.539  442.539    0.000        0.000  384.118  384.118    0.000        0.000    0.000    0.000    0.000
622.00   663.960  442.226  442.226    0.000        0.000  379.493  379.493    0.000        0.000    0.000    0.000    0.000
623.00   549.409  445.339  445.339    0.000        0.000  394.147  394.147    0.000        0.000    0.000    0.000    0.000
624.00   696.738  430.591  430.591    0.000        0.000  359.608  359.608    0.000        0.000    0.000    0.000    0.000
625.00   797.618  413.341  413.341    0.000        0.000  474.561  472.659    1.902        0.000    0.000    0.000    0.000
626.00   742.008  404.384  404.384    0.000        0.000  451.693  449.791    1.902        0.000    0.000    0.000    0.000
627.00   715.826  422.436  422.436    0.000        0.000  624.842  622.939    1.902        0.000    0.000    0.000    0.000
628.00   710.321  411.408  411.408    0.000        5.448  463.933  463.933    0.000        0.000    9.953    9.953    0.000
629.00   669.184  445.464  445.464    0.000        0.000  544.558  544.558    0.000        0.000    0.000    0.000    0.000
630.00   640.708  448.906  448.906    0.000        0.000  543.223  508.982   34.241        0.000    0.000    0.000    0.000
631.00   753.225  359.927  359.927    0.000        0.000  440.930  406.689   34.241        0.000    0.000    0.000    0.000
632.00   635.067  409.457  409.457    0.000        0.000  439.072  439.072    0.000        0.000    0.000    0.000    0.000
633.00   783.736  386.449  386.449    0.000        0.000  483.042  471.628   11.414        0.000    0.000    0.000    0.000
634.00   716.923  365.210  365.210    0.000        0.000  465.579  463.676    1.902        0.000    0.000    0.000    0.000
635.00   751.944  435.740  435.740    0.000        0.000  432.507  430.605    1.902        0.000    0.000    0.000    0.000
636.00   750.753  404.570  404.570    0.000        0.000  601.071  601.071    0.000        0.000    0.000    0.000    0.000
637.00   661.715  461.154  461.154    0.000        0.000  429.954  429.954    0.000        0.000    0.000    0.000    0.000
638.00   630.112  444.221  444.221    0.000        0.000  471.200  471.200    0.000        0.000    0.000    0.000    0.000
639.00   615.350  451.073  451.073    0.000        0.000  450.402  450.402    0.000        0.000    0.000    0.000    0.000
640.00   638.183  464.341  464.341    0.000        1.902  431.771  431.771    0.000        0.000    0.000    0.000    0.000
641.00   709.843  443.253  443.253    0.000        0.000  519.311  515.506    3.805        0.000    0.000    0.000    0.000
642.00   724.720  404.091  404.091    0.000        0.000  643.438  643.438    0.000        0.000    0.000    0.000    0.000
643.00   738.244  370.524  370.524    0.000        0.000  778.591  778.591    0.000        0.000    9.953    9.953    0.000
644.00   765.587  352.746  352.746    0.000        0.000  576.817  571.110    5.707        0.000    0.000    0.000    0.000
645.00   722.744  362.806  362.806    0.000        0.000  497.220  493.416    3.805        0.000    0.000    0.000    0.000
646.00   710.129  402.064  402.064    0.000        1.816  647.893  647.893    0.000        0.000   19.906   19.906    0.000
647.00   728.685  298.762  298.762    0.000        0.000  615.855  615.855    0.000        0.000    0.000    0.000    0.000
648.00   743.465  383.900  383.900    0.000        9.294  771.120  771.120    0.000        0.000   19.906   19.906    0.000
649.00   765.450  360.958  360.958    0.000        1.902  629.353  627.451    1.902        0.000   19.906    9.953    9.953
650.00   797.636  345.041  345.041    0.000        0.000  678.937  678.937    0.000        0.000    0.000    0.000    0.000
651.00   749.770  350.699  350.699    0.000        5.576  569.642  569.642    0.000        0.000    9.953    9.953    0.000
652.00   704.110  363.852  363.852    0.000        0.000  474.959  473.056    1.902        0.000    0.000    0.000    0.000
653.00   715.899  381.010  381.010    0.000        0.000  519.354  519.354    0.000        0.000    0.000    0.000    0.000
654.00   774.739  405.970  405.970    0.000       20.447  590.780  590.780    0.000        0.000    0.000    0.000    0.000
655.00   862.070  378.144  378.144    0.000       42.753  739.881  739.881    0.000        0.000   80.225   80.225    0.000
656.00   839.664  382.449  382.449    0.000        3.718  723.896  723.896    0.000        0.000    9.953    9.953    0.000
657.00   842.785  333.203  333.203    0.000        0.000  784.284  784.284    0.000        0.000   40.213   40.213    0.000
658.00   816.632  319.271  319.271    0.000        0.000  717.917  717.917    0.000        0.000   19.906   19.906    0.000
659.00   870.916  330.679  330.679    0.000        3.632  837.039  837.039    0.000        0.000  109.481  109.481    0.000
660.00   784.822  292.146  292.146    0.000       37.568  768.380  768.380    0.000        0.000  111.190  111.190    0.000
661.00   850.310  291.625  291.625    0.000        0.000  850.097  850.097    0.000        0.000   50.769   50.769    0.000
662.00   789.373  293.748  293.748    0.000        0.000  836.303  836.303    0.000        0.000   60.320   60.320    0.000
663.00   819.580  381.343  381.343    0.000        9.511  820.394  820.394    0.000        0.000   19.906   19.906    0.000
664.00   857.155  229.406  229.406    0.000        9.252  676.257  676.257    0.000        0.000    0.000    0.000    0.000
665.00   829.473  241.039  241.039    0.000       48.768  642.275  642.275    0.000        0.000    0.000    0.000    0.000
666.00   842.267  225.892  225.892    0.000        5.576  955.229  955.229    0.000        0.000  352.263  352.263    0.000
667.00   786.596  380.869  380.869    0.000       15.175 1000.626 1000.626    0.000        0.000  369.960  369.960    0.000
668.00   768.911  413.262  413.262    0.000        5.576  939.311  939.311    0.000        0.000  161.958  161.958    0.000
669.00   888.667  308.583  308.583    0.000       27.238  954.502  954.502    0.000        0.000  212.427  212.427    0.000
670.00   864.727  318.168  318.168    0.000       29.741  913.511  913.511    0.000        0.000   30.060   30.060    0.000
671.00   798.236  424.115  424.115    0.000       12.884 1106.126 1104.223    1.902        0.000  111.693  111.693    0.000
672.00   787.076  455.977  455.977    0.000       46.256 1042.856 1042.856    0.000        0.000  393.683  393.683    0.000
673.00   844.475  405.423  405.423    0.000       74.013 1076.372 1076.372    0.000        0.000  432.592  432.592    0.000
674.00   812.637  384.294  384.294    0.000       45.004  912.965  912.965    0.000        0.000  161.055  161.055    0.000
675.00   798.844  461.770  461.770    0.000       83.951 1072.009 1066.303    5.707        0.000  434.199  434.199    0.000
676.00   877.371  416.082  416.082    0.000       97.224 1007.502 1007.502    0.000        0.000  451.891  451.891    0.000
677.00   864.871  420.541  420.541    0.000       68.950 1045.726 1045.726    0.000        0.000  502.160  502.160    0.000
678.00   788.869  466.500  466.500    0.000       69.037  933.023  933.023    0.000        0.000  442.347  442.347    0.000
679.00   819.227  488.482  488.482    0.000       45.655  848.910  848.910    0.000        0.000  404.243  404.243    0.000
680.00   723.910  487.452  487.452    0.000       20.925  871.090  844.458   26.632        0.000  262.794  262.794    0.000
681.00   741.296  509.632  509.632    0.000        1.902  963.517  961.614    1.902        0.000  141.651  141.651    0.000
682.00   808.459  483.811  483.811    0.000       15.218  908.447  898.936    9.511        0.000  110.084  110.084    0.000
683.00   725.689  458.858  458.858    0.000        0.000  578.058  578.058    0.000        0.000   29.858   29.858    0.000
684.00   808.586  449.392  449.392    0.000       20.405  663.487  663.487    0.000        0.000  119.434  119.434    0.000
685.00   814.434  377.749  377.749    0.000       52.440  596.955  587.444    9.511        0.000   49.864   49.864    0.000
686.00   843.108  383.178  383.178    0.000        0.000  599.982  599.982    0.000        0.000   71.077   71.077    0.000
687.00   716.019  463.951  463.951    0.000        1.902  743.601  741.699    1.902        0.000   40.012   40.012    0.000
688.00   816.445  448.086  448.086    0.000        7.609  551.829  538.513   13.316        0.000   60.320   60.320    0.000
689.00   781.928  493.970  493.970    0.000       18.331  665.962  643.135   22.828        0.000  111.089  111.089    0.000
690.00   822.037  372.733  372.733    0.000       24.730  578.114  578.114    0.000        0.000   30.060   30.060    0.000
691.00   874.775  338.762  338.762    0.000       11.414  553.987  552.084    1.902        0.000   80.226   80.226    0.000
692.00   895.682  398.494  398.494    0.000        1.902  734.999  729.292    5.707        0.000  120.539  120.539    0.000
693.00   737.074  456.799  456.799    0.000       69.907  588.965  568.040   20.925        0.000  110.084   99.930   10.154
694.00   845.599  396.107  396.107    0.000       42.153  649.402  603.747   45.655        0.000   99.930   89.977    9.953
695.00   718.239  375.128  375.128    0.000        5.576  472.140  441.790   30.350        0.000   39.811   39.811    0.000
696.00   768.510  367.425  367.425    0.000        1.902  531.373  504.741   26.632        0.000   10.154   10.154    0.000
697.00   870.534  381.309  381.309    0.000       36.144  716.753  709.144    7.609        0.000  129.889  129.889    0.000
698.00   887.096  500.157  500.157    0.000        0.000 1094.651 1094.651    0.000        0.000  292.954  292.954    0.000
699.00   934.093  370.022  370.022    0.000       50.188  997.903  997.903    0.000        0.000  334.071  334.071    0.000
700.00   852.543  418.912  418.912    0.000       67.526  974.297  974.297    0.000        0.000  434.301  434.301    0.000
701.00   866.432  418.411  418.411    0.000       16.729  935.610  935.610    0.000        0.000  253.646  253.646    0.000
702.00   865.176  374.114  374.114    0.000       11.154 1002.620 1002.620    0.000        0.000  425.052  425.052    0.000
703.00   928.151  367.600  367.600    0.000       65.059  889.524  889.524    0.000        0.000  385.545  385.545    0.000
704.00   897.745  354.092  354.092    0.000       11.414  690.424  690.424    0.000        0.000  243.090  243.090    0.000
705.00   923.990  374.709  374.709    0.000       82.266  773.395  769.591    3.805        0.000  624.306  624.306    0.000
706.00   932.432  326.044  326.044    0.000       96.452  717.845  717.845    0.000        0.000  663.115  663.115    0.000
707.00   884.796  391.906  391.906    0.000       91.212  752.035  752.035    0.000        0.000  754.090  754.090    0.000
708.00   958.498  338.593  338.593    0.000       84.082  699.990  699.990    0.000        0.000  620.885  620.885    0.000
709.00   839.347  392.734  392.734    0.000       68.605  694.014  694.014    0.000        0.000  591.228  591.228    0.000
710.00   856.945  413.981  413.981    0.000      110.715  818.088  814.371    3.718        0.000  839.347  748.970   90.378
711.00  1001.539  359.146  359.146    0.000       82.180  691.518  689.616    1.902        0.000  481.047  481.047    0.000
712.00  1017.419  355.311  355.311    0.000       83.821  729.394  729.394    0.000        0.000  662.209  662.209    0.000
713.00   899.218  393.853  393.853    0.000      167.859  748.363  748.363    0.000        0.000  887.496  887.496    0.000
714.00   891.565  421.719  421.719    0.000      136.871  712.364  712.364    0.000        0.000  531.618  531.618    0.000
715.00   912.154  398.456  398.456    0.000      132.502  822.486  822.486    0.000        0.000  521.768  521.768    0.000
716.00   875.142  432.156  432.156    0.000      128.186  696.286  696.286    0.000        0.000  729.974  720.021    9.953
717.00   833.263  444.081  444.081    0.000       90.482  697.660  697.660    0.000        0.000  712.375  682.014   30.361
718.00   893.182  398.498  398.498    0.000      146.906  603.505  603.505    0.000        0.000  728.767  728.767    0.000
719.00   931.574  410.909  410.909    0.000       92.683  656.587  656.587    0.000        0.000  671.255  671.255    0.000
720.00   865.619  429.026  429.026    0.000       95.148  619.490  619.490    0.000        0.000  783.147  763.041   20.106
721.00   824.273  425.632  425.632    0.000       85.948  611.848  609.946    1.902        0.000  659.098  659.098    0.000
722.00   786.234  469.652  469.652    0.000       61.428  587.321  587.321    0.000        0.000  611.537  611.537    0.000
723.00   797.768  451.106  451.106    0.000      157.798  686.511  686.511    0.000        0.000  811.202  801.149   10.053
724.00   774.016  477.447  477.447    0.000       99.049  693.946  693.946    0.000        0.000  580.178  580.178    0.000
725.00   822.656  457.146  457.146    0.000       90.915  718.576  718.576    0.000        0.000  810.996  810.996    0.000
726.00   912.328  420.128  420.128    0.000      134.315  723.478  723.478    0.000        0.000  912.539  912.539    0.000
727.00   862.340  459.654  459.654    0.000      134.975  661.131  661.131    0.000        0.000  679.405  679.405    0.000
728.00   838.943  483.355  483.355    0.000      207.513  767.575  767.575    0.000        0.000 1141.955 1122.050   19.906
729.00   845.222  457.550  457.550    0.000      170.197  713.484  713.484    0.000        0.000 1003.619 1003.619    0.000
730.00   802.924  453.933  453.933    0.000      132.630  732.895  732.895    0.000        0.000  852.717  852.717    0.000
731.00   895.878  371.517  371.517    0.000      105.916  709.026  709.026    0.000        0.000  824.066  824.066    0.000
732.00   831.658  404.596  404.596    0.000       74.446  781.108  781.108    0.000        0.000  819.951  819.951    0.000
733.00   894.443  381.533  381.533    0.000      107.900  657.717  657.717    0.000        0.000  710.968  710.968    0.000
734.00   928.631  403.079  403.079    0.000       85.378  629.610  629.610    0.000        0.000  500.555  500.555    0.000
735.00   868.762  378.801  378.801    0.000      112.268  759.317  759.317    0.000        0.000  732.381  732.381    0.000
736.00   843.615  414.348  414.348    0.000      162.249  713.876  713.876    0.000        0.000  935.963  925.910   10.053
737.00   877.547  387.435  387.435    0.000      127.057  767.058  767.058    0.000        0.000  862.776  862.776    0.000
738.00   784.501  435.651  435.651    0.000      118.499  912.789  912.789    0.000        0.000  741.633  741.633    0.000
739.00   805.821  407.227  407.227    0.000      127.364  821.650  821.650    0.000        0.000  890.726  890.726    0.000
740.00   752.627  425.701  425.701    0.000      146.430  716.683  716.683    0.000        0.000  792.707  792.707    0.000
741.00   783.762  411.846  411.846    0.000      110.455  800.326  800.326    0.000        0.000  885.588  804.457   81.130
742.00   821.687  366.718  366.718    0.000       89.191  687.626  687.626    0.000        0.000  717.005  707.052    9.953
743.00   805.534  383.008  383.008    0.000       76.907  726.219  726.219    0.000        0.000  850.803  830.697   20.106
744.00   816.373  395.289  395.289    0.000       55.765  712.441  712.441    0.000        0.000  701.614  701.614    0.000
745.00   776.473  410.486  410.486    0.000       50.536  769.677  769.677    0.000        0.000  689.853  689.853    0.000
746.00   836.018  360.578  360.578    0.000       59.482  814.943  814.943    0.000        0.000  970.538  970.538    0.000
747.00   865.113  299.661  299.661    0.000       57.667  743.774  743.774    0.000        0.000  750.273  750.273    0.000
748.00   670.121  415.081  415.081    0.000       37.090  629.302  629.302    0.000        0.000  599.977  599.977    0.000
749.00   753.818  377.595  377.595    0.000       31.428  701.753  701.753    0.000        0.000  779.629  779.629    0.000
750.00   782.344  431.033  431.033    0.000      108.203  762.543  762.543    0.000        0.000  800.439  760.226   40.212
751.00   787.343  450.951  450.951    0.000       51.402  746.900  746.900    0.000        0.000  677.996  677.996    0.000
752.00   797.724  389.568  389.568    0.000        0.000  506.175  506.175    0.000        0.000  199.257  199.257    0.000
753.00   757.201  387.996  387.996    0.000       38.046  497.006  497.006    0.000        0.000  180.455  180.455    0.000
754.00   720.999  429.802  429.802    0.000       45.569  673.962  673.962    0.000        0.000  482.054  482.054    0.000
755.00   783.857  414.990  414.990    0.000       76.994  612.566  612.566    0.000        0.000  479.541  479.541    0.000
756.00   818.328  408.728  408.728    0.000       49.416  719.435  719.435    0.000        0.000  761.433  761.433    0.000
757.00   771.482  425.240  425.240    0.000       69.385  757.491  757.491    0.000        0.000  845.478  845.478    0.000
758.00   792.296  423.611  423.611    0.000       24.556  675.403  675.403    0.000        0.000  463.459  463.459    0.000
759.00   714.163  402.090  402.090    0.000       15.001  632.857  632.857    0.000        0.000  514.932  514.932    0.000
760.00   623.945  477.814  477.814    0.000        7.609  716.075  716.075    0.000        0.000  613.250  613.250    0.000
761.00   634.815  469.612  469.612    0.000        3.805  682.742  682.742    0.000        0.000  512.014  512.014    0.000
762.00   620.001  476.449  476.449    0.000        7.609  665.583  665.583    0.000        0.000  761.238  649.746  111.492
763.00   725.255  507.447  507.447    0.000       79.288  599.305  599.305    0.000        0.000  271.440  220.670   50.769
764.00   726.431  440.911  440.911    0.000       39.557  856.326  852.522    3.805        0.000  805.071  805.071    0.000
765.00   779.410  444.657  444.657    0.000       47.731  791.612  791.612    0.000        0.000  720.825  720.825    0.000
766.00   750.785  419.770  419.770    0.000       10.895  827.359  810.239   17.121        0.000  845.283  845.283    0.000
767.00   806.511  411.575  411.575    0.000       40.727  840.336  838.434    1.902        0.000  693.782  693.782    0.000
768.00   815.316  448.560  448.560    0.000      142.023  923.776  919.971    3.805        0.000 1231.836 1231.836    0.000
769.00   839.603  364.737  364.737    0.000       73.147  825.065  825.065    0.000        0.000  998.390  998.390    0.000
770.00   868.079  395.894  395.894    0.000      137.217  935.085  935.085    0.000        0.000 1409.869 1329.845   80.025
771.00   851.910  366.352  366.352    0.000      108.725  827.532  816.118   11.414        0.000  917.764  917.764    0.000
772.00   777.854  372.992  372.992    0.000       45.133  761.262  757.457    3.805        0.000  663.119  663.119    0.000
773.00   791.728  390.093  390.093    0.000       48.852  783.313  777.606    5.707        0.000  772.801  772.801    0.000
774.00   850.326  365.918  365.918    0.000       84.085  816.257  806.745    9.511        0.000  831.713  831.713    0.000
775.00   858.655  341.686  341.686    0.000       67.918  834.358  830.553    3.805        0.000  803.555  803.555    0.000
776.00   824.353  321.587  321.587    0.000       88.715  687.589  687.589    0.000        0.000  629.842  629.842    0.000
777.00   815.510  443.352  443.352    0.000      165.535  777.467  768.043    9.425        0.000  642.608  642.608    0.000
778.00   827.964  416.282  416.282    0.000      177.806  875.260  875.260    0.000        0.000 1031.466 1031.466    0.000
779.00   887.026  360.655  360.655    0.000       77.864  863.014  842.088   20.925        0.000  764.247  764.247    0.000
780.00   806.616  383.191  383.191    0.000      162.675  849.965  844.258    5.707        0.000  733.786  733.786    0.000
781.00   850.139  348.552  348.552    0.000       34.241  866.258  866.258    0.000        0.000  743.637  743.637    0.000
782.00   872.353  334.877  334.877    0.000      203.100  783.469  779.665    3.805        0.000  874.329  814.310   60.018
783.00   776.908  365.273  365.273    0.000       48.336  747.212  747.212    0.000        0.000  728.968  609.333  119.635
784.00   828.047  324.351  324.351    0.000       88.017  691.807  691.807    0.000        0.000  592.837  592.837    0.000
785.00   849.703  353.156  353.156    0.000       47.210  769.551  769.551    0.000        0.000  552.530  552.530    0.000
786.00   744.072  370.548  370.548    0.000       18.936  753.262  749.458    3.805        0.000  462.856  462.856    0.000
787.00   801.766  361.870  361.870    0.000       26.154  790.703  790.703    0.000        0.000  617.376  617.376    0.000
788.00   835.312  334.934  334.934    0.000      104.185  662.858  662.858    0.000        0.000  603.195  603.195    0.000
789.00   854.249  349.623  349.623    0.000       32.339  759.277  759.277    0.000        0.000  392.181  392.181    0.000
790.00  1026.431  220.899  220.899    0.000       24.254  782.622  782.622    0.000        0.000  603.402  603.402    0.000
791.00   832.174  343.378  343.378    0.000       21.790  813.870  813.870    0.000        0.000  554.036  554.036    0.000
792.00   877.789  343.944  343.944    0.000       44.612  797.646  797.646    0.000        0.000  654.260  654.260    0.000
793.00   831.797  389.049  389.049    0.000       65.406  754.326  754.326    0.000        0.000  624.906  624.906    0.000
794.00   813.420  406.325  406.325    0.000       43.144  767.353  767.353    0.000        0.000  552.531  552.531    0.000
795.00   846.573  371.442  371.442    0.000      122.427  774.092  774.092    0.000        0.000  763.742  763.742    0.000
796.00   790.872  415.736  415.736    0.000       38.908  759.790  757.975    1.816        0.000  671.161  671.161    0.000
797.00   759.830  447.791  447.791    0.000       41.111  861.592  861.592    0.000        0.000  661.202  661.202    0.000
798.00   802.925  498.001  498.001    0.000      177.034  905.402  905.402    0.000       20.006 1202.677 1202.677    0.000
799.00   716.076  433.104  433.104    0.000       65.016  763.024  763.024    0.000        0.000  813.909  813.909    0.000
800.00   813.869  451.634  451.634    0.000      131.774  745.485  737.876    7.609        0.000  870.721  870.721    0.000
801.00   871.402  364.276  364.276    0.000       59.010  734.491  734.491    0.000        0.000  554.538  554.538    0.000
802.00   756.177  400.533  400.533    0.000       41.198  603.413  603.413    0.000        0.000  243.090  243.090    0.000
803.00   777.724  445.735  445.735    0.000       62.126  767.145  767.145    0.000        0.000  531.722  531.722    0.000
804.00   815.755  374.272  374.272    0.000      105.700  776.439  776.439    0.000        0.000  624.111  624.111    0.000
805.00   776.307  348.787  348.787    0.000       45.220  717.073  717.073    0.000        0.000  751.585  610.639  140.946
806.00   664.256  458.128  458.128    0.000       77.777  817.027  813.222    3.805        0.000  883.084  883.084    0.000
807.00   694.045  396.922  396.922    0.000       37.611  860.611  860.611    0.000        0.000  692.976  692.976    0.000
808.00   697.369  351.090  351.090    0.000      101.034  816.297  814.394    1.902        0.000  770.788  770.788    0.000
809.00   785.985  326.788  326.788    0.000      101.985  778.804  776.902    1.902        0.000  782.846  782.846    0.000
810.00  1016.229  242.358  242.358    0.000      151.907  817.812  812.105    5.707       10.053  982.104  982.104    0.000
811.00   884.329  366.825  366.825    0.000      136.347  835.305  835.305    0.000        0.000  946.812  946.812    0.000
812.00   825.486  408.862  408.862    0.000      126.922  789.569  783.862    5.707        0.000  875.838  875.838    0.000
813.00   791.355  445.243  445.243    0.000       28.534  755.559  747.950    7.609        0.000  432.395  432.395    0.000
814.00   736.829  384.304  384.304    0.000       32.252  634.890  634.890    0.000        0.000  364.936  364.936    0.000
815.00   778.081  390.851  390.851    0.000        3.761  711.719  706.013    5.707        0.000  232.735  232.735    0.000
816.00   722.358  406.435  406.435    0.000       34.154  641.158  641.158    0.000        0.000  211.623  211.623    0.000
817.00   941.180  287.309  287.309    0.000       80.277  607.566  607.566    0.000        0.000  470.494  470.494    0.000
818.00   699.281  410.791  410.791    0.000       70.212  723.214  721.311    1.902        0.000  304.415  304.415    0.000
819.00   828.502  312.757  312.757    0.000       80.407  769.298  769.298    0.000        0.000  803.057  803.057    0.000
820.00   754.649  343.939  343.939    0.000       14.957  706.957  706.957    0.000        0.000  353.274  353.274    0.000
821.00   721.760  364.298  364.298    0.000       34.241  648.680  648.680    0.000        0.000  353.174  353.174    0.000
822.00   806.190  340.985  340.985    0.000       43.275  539.342  539.342    0.000        0.000  351.465  351.465    0.000
823.00   618.292  427.202  427.202    0.000       29.741  702.683  702.683    0.000        0.000  511.615  511.615    0.000
824.00   807.820  344.155  344.155    0.000       67.222  683.917  683.917    0.000        0.000  423.747  423.747    0.000
825.00   843.313  355.229  355.229    0.000       85.984  799.267  799.267    0.000        0.000  623.407  623.407    0.000
826.00   670.497  394.782  394.782    0.000       28.361  732.817  732.817    0.000        0.000  293.457  293.457    0.000
827.00   783.901  280.396  280.396    0.000       66.059  638.049  638.049    0.000        0.000  405.351  405.351    0.000
828.00   708.678  335.531  335.531    0.000       62.037  646.908  646.908    0.000        0.000  454.612  454.612    0.000
829.00   844.942  232.837  232.837    0.000      110.366  615.174  615.174    0.000        0.000  524.984  524.984    0.000
830.00   695.021  336.685  336.685    0.000       26.197  623.302  623.302    0.000        0.000  293.256  293.256    0.000
831.00   666.766  374.649  374.649    0.000       65.233  630.262  630.262    0.000        0.000  283.504  283.504    0.000
832.00   757.499  325.886  325.886    0.000       57.710  601.943  601.943    0.000        0.000  443.552  443.552    0.000
833.00   783.118  333.234  333.234    0.000       83.609  681.877  681.877    0.000        0.000  676.181  676.181    0.000
834.00   778.817  336.308  336.308    0.000       83.699  701.601  701.601    0.000        0.000  661.309  661.309    0.000
835.00   852.598  324.263  324.263    0.000       51.188  792.043  792.043    0.000        0.000  502.867  502.867    0.000
836.00   851.799  331.066  331.066    0.000       29.741  752.568  752.568    0.000        0.000  403.742  403.742    0.000
837.00   792.513  286.575  286.575    0.000       83.268  747.647  747.647    0.000        0.000  572.337  572.337    0.000
838.00   712.686  378.930  378.930    0.000       42.710  757.413  757.413    0.000        0.000  583.395  532.625   50.769
839.00   593.753  419.040  419.040    0.000        1.859  703.541  703.541    0.000        0.000  421.737  421.737    0.000
840.00   721.099  395.508  395.508    0.000       66.493  735.193  735.193    0.000        0.000  621.498  621.498    0.000
841.00   768.999  405.504  405.504    0.000       55.765  778.731  778.731    0.000        0.000  364.031  364.031    0.000
842.00   768.408  429.581  429.581    0.000       69.211  751.656  751.656    0.000        0.000  523.476  523.476    0.000
843.00   798.836  309.081  309.081    0.000       65.364  829.522  829.522    0.000        0.000  562.377  562.377    0.000
844.00   676.921  335.747  335.747    0.000        3.805  775.439  775.439    0.000        0.000  504.979  504.979    0.000
845.00   760.104  342.961  342.961    0.000       33.550  762.687  762.687    0.000        0.000  541.674  450.490   91.184
846.00   781.744  328.873  328.873    0.000       36.144  638.653  638.653    0.000        0.000  274.155  274.155    0.000
847.00   774.930  323.429  323.429    0.000       37.220  795.499  795.499    0.000        0.000  533.629  352.169  181.461
848.00   767.649  333.136  333.136    0.000       80.886  694.598  694.598    0.000        0.000  592.041  551.526   40.515
849.00   744.115  363.938  363.938    0.000      110.063  717.683  717.683    0.000        0.000  532.019  501.558   30.462
850.00   795.696  317.301  317.301    0.000      124.541  831.339  831.339    0.000        0.000  953.047  953.047    0.000
851.00   838.050  307.247  307.247    0.000       31.730  859.902  859.902    0.000        0.000  825.467  825.467    0.000
852.00   777.121  299.424  299.424    0.000      190.298  797.494  797.494    0.000       10.053  992.962  992.962    0.000
853.00   727.115  331.153  331.153    0.000       13.316  729.788  729.788    0.000        0.000  383.234  352.772   30.462
854.00   789.489  298.658  298.658    0.000       14.957  912.604  912.604    0.000        0.000  876.138  865.984   10.154
855.00   843.093  306.551  306.551    0.000       96.196  785.387  785.387    0.000        0.000  653.166  653.166    0.000
856.00   878.201  329.921  329.921    0.000      129.616  745.350  745.350    0.000       29.858  830.806  820.653   10.154
857.00   906.789  299.025  299.025    0.000      120.580  767.620  767.620    0.000        0.000  695.289  695.289    0.000
858.00   825.307  368.938  368.938    0.000       56.893  808.125  808.125    0.000        0.000  611.742  611.742    0.000
859.00   817.478  294.326  294.326    0.000       54.648  569.779  569.779    0.000        0.000  453.003  402.234   50.769
860.00   779.683  324.107  324.107    0.000       35.020  666.617  660.910    5.707        0.000  281.791  261.483   20.308
861.00   762.492  345.484  345.484    0.000       18.937  623.907  623.907    0.000        0.000  293.859  263.398   30.462
862.00   745.669  351.147  351.147    0.000       14.527  669.166  663.459    5.707        0.000  522.470  522.470    0.000
863.00   741.061  335.718  335.718    0.000       29.053  651.280  651.280    0.000        0.000  501.662  501.662    0.000
864.00   817.006  329.436  329.436    0.000       89.267  784.641  784.641    0.000        0.000  875.937  875.937    0.000
865.00   863.889  304.885  304.885    0.000       48.163  667.657  667.657    0.000        0.000  570.827  540.365   30.462
866.00   846.413  317.578  317.578    0.000       55.982  706.309  706.309    0.000        0.000  319.294  319.294    0.000
867.00   824.873  346.152  346.152    0.000       76.342  705.612  686.589   19.023        0.000  720.214  720.214    0.000
868.00   800.987  349.964  349.964    0.000       80.321  853.691  838.473   15.218        0.000  818.438  818.438    0.000
869.00   800.050  345.328  345.328    0.000      114.562  674.704  670.899    3.805        0.000  421.134  421.134    0.000
870.00   825.295  370.271  370.271    0.000       86.114  712.965  712.965    0.000        0.000  521.964  511.810   10.154
871.00   801.285  357.832  357.832    0.000       35.491  656.159  656.159    0.000        0.000  370.264  370.264    0.000
872.00   783.587  396.041  396.041    0.000       96.017  762.719  762.719    0.000        0.000  761.131  761.131    0.000
873.00   900.646  322.837  322.837    0.000      137.557  944.164  936.555    7.609        0.000 1134.601 1084.234   50.367
874.00   896.505  344.057  344.057    0.000      227.738  818.276  818.276    0.000       30.159 1175.623 1175.623    0.000
875.00   846.789  261.749  261.749    0.000      238.593  672.495  672.495    0.000        0.000  973.854  973.854    0.000
876.00   842.517  348.468  348.468    0.000      126.755  627.663  627.663    0.000       49.965  679.400  679.400    0.000
877.00   809.004  334.743  334.743    0.000       89.441  688.495  682.788    5.707        0.000  489.193  489.193    0.000
878.00   843.931  366.671  366.671    0.000      111.920  698.263  698.263    0.000        0.000  350.054  350.054    0.000
879.00   805.464  325.513  325.513    0.000      151.784  598.091  594.287    3.805        0.000  459.737  459.737    0.000
880.00   835.570  332.019  332.019    0.000      200.198  747.203  747.203    0.000        0.000  922.987  922.987    0.000
881.00   865.889  312.036  312.036    0.000      117.845  791.987  784.378    7.609        0.000  782.543  782.543    0.000
882.00   816.844  354.027  354.027    0.000      188.962  718.238  718.238    0.000        0.000  792.091  731.570   60.521
883.00   895.834  354.876  354.876    0.000      230.501  787.194  787.194    0.000       40.212 1042.922 1022.715   20.207
884.00   871.797  316.406  316.406    0.000      181.263  927.541  927.541    0.000        0.000 1138.433 1138.433    0.000
885.00   788.819  369.688  369.688    0.000      191.261  765.582  765.582    0.000        0.000 1083.443 1063.135   20.308
886.00   857.784  283.210  283.210    0.000      193.418  764.379  764.379    0.000        0.000 1016.492 1016.492    0.000
887.00   923.335  302.818  302.818    0.000      225.751  855.512  840.294   15.218       10.053 1085.653 1065.346   20.308
888.00   941.265  310.224  310.224    0.000      183.859  848.891  848.891    0.000       40.212 1179.246 1158.938   20.308
889.00   857.459  346.691  346.691    0.000      178.803  942.911  931.498   11.414        0.000 1316.268 1306.215   10.053
890.00   931.721  300.710  300.710    0.000      326.485  830.398  811.375   19.023       50.265 1356.289 1356.289    0.000
891.00   897.916  328.232  328.232    0.000      158.917  914.125  893.200   20.925        0.000 1087.357 1087.357    0.000
892.00   793.654  326.690  326.690    0.000      142.532  899.649  899.649    0.000        0.000 1117.016 1117.016    0.000
893.00   841.318  320.263  320.263    0.000      150.054  866.143  866.143    0.000        0.000  946.413  926.105   20.308
894.00   773.671  357.147  357.147    0.000      123.346  827.533  825.631    1.902        0.000  925.106  833.721   91.385
895.00   902.165  338.300  338.300    0.000       97.182  861.481  853.872    7.609        0.000  752.793  732.485   20.308
896.00   813.082  371.782  371.782    0.000       81.277  814.872  812.969    1.902        0.000  704.033  704.033    0.000
897.00   887.754  320.620  320.620    0.000      130.389  914.349  914.349    0.000        0.000  864.886  854.732   10.154
898.00   973.850  278.481  278.481    0.000      152.087  827.927  827.927    0.000        0.000 1005.933  995.779   10.154
899.00   927.519  254.777  254.777    0.000      200.895  790.960  790.960    0.000        0.000  974.964  954.656   20.308
900.00   954.684  277.826  277.826    0.000       90.049  850.492  850.492    0.000        0.000  914.649  863.880   50.769
901.00   824.562  317.920  317.920    0.000       15.218  809.680  809.680    0.000        0.000  582.689  552.227   30.462
902.00   839.445  244.350  244.350    0.000       65.973  702.373  694.764    7.609        0.000  632.451  591.836   40.616
903.00   854.930  230.613  230.613    0.000       60.614  795.935  795.935    0.000        0.000  582.288  551.827   30.462
904.00   725.731  395.983  395.983    0.000       81.061  704.923  704.923    0.000        0.000  543.881  523.573   20.308
905.00   798.850  380.868  380.868    0.000      174.566  841.455  841.455    0.000        0.000  929.323  919.169   10.154
906.00   869.895  291.715  291.715    0.000       92.823  722.997  722.997    0.000        0.000  512.014  512.014    0.000
907.00   822.117  318.366  318.366    0.000       56.112  653.956  652.053    1.902        0.000  361.617  361.617    0.000
908.00   784.013  358.995  358.995    0.000       70.900  684.174  678.467    5.707        0.000  682.418  682.418    0.000
909.00   894.785  319.609  319.609    0.000      159.434  843.145  843.145    0.000        0.000  947.621  937.468   10.154
910.00   777.746  359.195  359.195    0.000       51.962  747.038  747.038    0.000        0.000  452.299  452.299    0.000
911.00   816.405  337.515  337.515    0.000       87.973 1030.991 1008.163   22.828        0.000  883.785  883.785    0.000
912.00   903.744  338.107  338.107    0.000      161.561  969.777  962.168    7.609        0.000  973.164  912.844   60.320
913.00   733.403  412.240  412.240    0.000       95.760  898.311  888.800    9.511        0.000  722.635  722.635    0.000
914.00   876.431  296.420  296.420    0.000      187.273  808.945  808.945    0.000        0.000  987.731  987.731    0.000
915.00   866.663  386.801  386.801    0.000       89.267  905.258  890.040   15.218        0.000 1007.028  986.720   20.308
916.00   827.856  364.489  364.489    0.000      174.224  909.984  909.984    0.000        0.000  932.950  932.950    0.000
917.00   858.416  364.117  364.117    0.000      178.075  857.410  857.410    0.000        0.000 1082.142 1082.142    0.000
918.00   875.012  311.026  311.026    0.000      186.893  826.450  824.548    1.902        0.000  634.059  634.059    0.000
919.00   959.433  309.655  309.655    0.000      159.217  847.159  847.159    0.000        0.000  791.090  791.090    0.000
920.00   798.047  337.392  337.392    0.000       63.374  757.750  757.750    0.000        0.000  492.909  482.755   10.154
921.00   770.672  374.714  374.714    0.000      153.680  730.862  730.862    0.000        0.000  854.321  854.321    0.000
922.00   793.407  306.079  306.079    0.000       90.394  686.940  686.940    0.000        0.000  412.384  412.384    0.000
923.00  1018.977  247.708  247.708    0.000      141.405  830.865  830.865    0.000        0.000  806.677  755.908   50.769
924.00   943.252  262.684  262.684    0.000      148.669  717.161  703.845   13.316        0.000  814.917  794.609   20.308
925.00   743.361  383.936  383.936    0.000       72.798  846.249  846.249    0.000        0.000  893.529  893.529    0.000
926.00   787.374  384.914  384.914    0.000      130.595  858.452  858.452    0.000        0.000 1092.490 1092.490    0.000
927.00   758.451  422.097  422.097    0.000      116.894  778.677  778.677    0.000        0.000  862.164  842.057   20.107
928.00   858.128  355.254  355.254    0.000      114.828  814.181  814.181    0.000        0.000  788.484  788.484    0.000
929.00   768.194  324.947  324.947    0.000       20.795  730.475  713.354   17.121        0.000  360.210  360.210    0.000
930.00   858.779  346.468  346.468    0.000       61.906  770.518  762.909    7.609        0.000  579.876  579.876    0.000
931.00   834.509  339.373  339.373    0.000      124.547  809.209  809.209    0.000        0.000  952.050  952.050    0.000
932.00   735.661  372.625  372.625    0.000       48.678  827.145  827.145    0.000        0.000  953.153  953.153    0.000
933.00   773.594  369.555  369.555    0.000       96.497  853.862  853.862    0.000        0.000  843.573  579.975  263.598
934.00   804.396  349.177  349.177    0.000       56.678  814.568  814.568    0.000        0.000  852.522  822.061   30.462
935.00   847.316  333.759  333.759    0.000      138.781  829.353  829.353    0.000        0.000 1043.534 1043.534    0.000
936.00   726.721  394.483  394.483    0.000      101.333  779.718  779.718    0.000        0.000  873.431  873.431    0.000
937.00   796.922  382.082  382.082    0.000       85.603  864.191  864.191    0.000        0.000 1031.368 1031.368    0.000
938.00   819.847  377.320  377.320    0.000       90.875  810.889  807.084    3.805        0.000  721.025  721.025    0.000
939.00   841.639  318.213  318.213    0.000       24.730  685.507  677.897    7.609        0.000  682.415  682.415    0.000
940.00   956.800  265.063  265.063    0.000       61.863  791.642  791.642    0.000        0.000  753.192  753.192    0.000
941.00   740.357  327.831  327.831    0.000       35.709  632.153  632.153    0.000        0.000  678.597  678.597    0.000
942.00   713.134  382.690  382.690    0.000       22.828  532.122  530.220    1.902        0.000  179.553  179.553    0.000
943.00  1025.848  297.888  297.888    0.000      262.410  708.772  699.261    9.511        0.000  892.931  791.392  101.539
944.00   918.645  350.333  350.333    0.000       24.295  783.395  783.395    0.000        0.000  671.664  671.664    0.000
945.00   745.351  438.369  438.369    0.000       65.668  818.508  818.508    0.000        0.000  873.334  873.334    0.000
946.00   866.632  326.180  326.180    0.000       41.285  792.379  792.379    0.000        0.000  775.210  775.210    0.000
947.00   825.545  332.868  332.868    0.000       58.319  714.265  714.265    0.000        0.000  759.226  759.226    0.000
948.00   810.132  353.400  353.400    0.000       50.753  711.103  711.103    0.000        0.000  720.821  720.821    0.000
949.00   902.551  258.763  258.763    0.000       28.534  686.421  686.421    0.000        0.000  738.616  738.616    0.000
950.00   836.172  350.758  350.758    0.000       81.103  841.457  841.457    0.000        0.000  881.574  861.266   20.308
951.00   824.406  328.970  328.970    0.000       33.720  673.138  673.138    0.000        0.000  690.658  690.658    0.000
952.00   773.179  381.827  381.827    0.000      113.230  696.926  696.926    0.000        0.000  627.128  627.128    0.000
953.00   736.734  392.190  392.190    0.000       69.733  690.400  690.400    0.000        0.000  589.222  589.222    0.000
954.00   883.960  312.775  312.775    0.000      156.198  781.320  762.297   19.023        0.000  983.213  962.905   20.308
955.00   814.388  346.693  346.693    0.000       17.034  956.976  941.758   15.218        0.000  976.579  976.579    0.000
956.00   771.650  345.317  345.317    0.000       28.491  923.463  906.343   17.121        0.000  701.319  701.319    0.000
957.00   813.387  380.474  380.474    0.000       99.519  877.815  874.010    3.805        0.000  790.193  790.193    0.000
958.00   764.562  390.087  390.087    0.000       82.571  973.664  964.153    9.511        0.000  874.133  874.133    0.000
959.00   728.958  359.650  359.650    0.000       22.568  841.545  841.545    0.000        0.000  646.729  646.729    0.000
960.00   880.416  293.545  293.545    0.000       59.526  859.781  859.781    0.000        0.000  723.734  723.734    0.000
961.00   741.260  354.118  354.118    0.000       60.310  856.721  856.721    0.000        0.000  582.690  582.690    0.000
962.00   868.159  362.591  362.591    0.000       82.875  810.242  810.242    0.000        0.000  601.085  601.085    0.000
963.00   725.168  412.795  412.795    0.000       53.134  781.272  781.272    0.000        0.000  399.419  399.419    0.000
964.00   704.537  475.660  475.660    0.000       73.885  749.762  749.762    0.000        0.000  431.791  431.791    0.000
965.00   751.573  452.465  452.465    0.000       52.917  771.331  771.331    0.000        0.000  412.890  412.890    0.000
966.00   634.546  446.225  446.225    0.000       24.643  856.713  856.713    0.000        0.000  453.302  453.302    0.000
967.00   768.413  456.875  456.875    0.000       48.764  751.231  751.231    0.000        0.000  310.146  310.146    0.000
968.00   712.220  424.968  424.968    0.000       56.156  774.448  774.448    0.000        0.000  370.667  370.667    0.000
969.00   787.938  370.479  370.479    0.000      100.985  758.413  758.413    0.000        0.000  421.837  421.837    0.000
970.00   719.979  388.931  388.931    0.000       71.244  889.447  889.447    0.000        0.000  312.757  312.757    0.000
971.00   655.870  438.365  438.365    0.000       22.436  656.979  656.979    0.000        0.000  139.540  139.540    0.000
972.00   761.978  456.442  456.442    0.000       57.712  831.303  831.303    0.000        0.000  353.576  353.576    0.000
973.00   766.273  393.768  393.768    0.000      103.631  690.405  690.405    0.000        0.000  368.857  368.857    0.000
974.00   690.056  445.913  445.913    0.000       22.697  634.240  632.338    1.902        0.000  261.186  261.186    0.000
975.00   829.462  385.490  385.490    0.000       72.929  764.161  758.454    5.707        0.000  253.646  253.646    0.000
976.00   870.699  359.025  359.025    0.000       45.307  784.263  772.849   11.414        0.000  191.918  191.918    0.000
977.00   836.849  434.280  434.280    0.000      155.556  736.318  734.416    1.902        0.000  523.377  523.377    0.000
978.00   746.219  389.597  389.597    0.000      102.629  766.345  764.443    1.902        0.000  494.215  494.215    0.000
979.00   778.557  438.397  438.397    0.000      177.372  845.044  845.044    0.000        0.000  706.039  706.039    0.000
980.00   877.426  433.222  433.222    0.000      210.273 1004.916 1003.014    1.902        0.000  767.967  727.755   40.212
981.00   822.079  408.972  408.972    0.000      136.001  834.699  834.699    0.000        0.000  815.917  815.917    0.000
982.00   750.156  432.813  432.813    0.000      135.968  917.508  917.508    0.000        0.000  721.831  721.831    0.000
983.00   759.310  461.075  461.075    0.000      143.478  954.513  954.513    0.000        0.000  754.898  502.661  252.237
984.00   801.484  375.947  375.947    0.000      103.664  884.291  876.682    7.609        0.000  757.309  757.309    0.000
985.00   863.188  438.326  438.326    0.000      206.383  940.111  934.404    5.707        0.000  837.332  837.332    0.000
986.00   795.451  459.434  459.434    0.000       16.731  898.486  890.877    7.609        0.000  272.345  272.345    0.000
987.00   826.540  450.561  450.561    0.000       77.125  903.536  903.536    0.000        0.000  352.268  352.268    0.000
988.00   888.140  471.527  471.527    0.000       65.363  974.603  974.603    0.000        0.000  260.980  260.980    0.000
989.00   766.286  454.787  454.787    0.000       80.023  772.657  772.657    0.000        0.000  291.343  291.343    0.000
990.00   771.462  427.217  427.217    0.000       39.557  857.575  855.673    1.902        0.000  220.269  180.357   39.912
991.00   834.153  364.969  364.969    0.000       96.969  816.633  816.633    0.000        0.000  291.546  200.161   91.385
992.00   813.002  411.727  411.727    0.000       59.317  987.370  987.370    0.000        0.000  379.916  379.916    0.000
993.00   876.453  371.811  371.811    0.000       82.096  917.160  915.257    1.902        0.000  522.370  512.216   10.154
994.00   849.052  398.474  398.474    0.000       43.926  872.199  860.785   11.414        0.000  290.441  290.441    0.000
995.00   710.267  419.844  419.844    0.000        5.576  769.425  769.425    0.000        0.000  121.142  121.142    0.000
996.00   745.788  395.023  395.023    0.000       30.393  838.515  838.515    0.000        0.000  219.363  219.363    0.000
997.00   809.787  367.729  367.729    0.000       41.114  821.524  821.524    0.000        0.000  350.057  350.057    0.000
998.00   863.488  352.734  352.734    0.000       89.404  864.836  864.836    0.000        0.000  420.228  410.074   10.154
999.00   939.431  374.637  374.637    0.000       59.873  884.292  870.976   13.316        0.000  321.703  301.395   20.308
1000.00   875.489  337.746  337.746    0.000       55.808  854.429  841.113   13.316        0.000  300.997  280.690   20.308
1001.00   836.762  322.209  322.209    0.000      171.540  823.510  802.585   20.925        0.000  411.884  361.114   50.769
1002.00   945.250  389.801  389.801    0.000      118.808  811.406  761.946   49.460        0.000  389.566  359.104   30.462
1003.00   974.047  305.091  305.091    0.000       52.134  783.653  783.653    0.000        0.000  341.712  341.712    0.000
1004.00   841.430  370.076  370.076    0.000      104.702  725.793  723.891    1.902        0.000  291.340  260.979   30.361
1005.00   845.483  288.503  288.503    0.000       22.482  605.272  595.761    9.512        0.000  139.339  119.434   19.906
1006.00   930.058  259.049  259.049    0.000      116.429  793.298  785.688    7.609        0.000  210.014  210.014    0.000
1007.00   870.093  270.253  270.253    0.000       46.433  773.972  758.754   15.218        0.000   99.930   50.166   49.764
1008.00   752.878  321.102  321.102    0.000       26.200  749.755  749.755    0.000        0.000  268.726  228.915   39.811
1009.00   824.687  309.957  309.957    0.000       11.153  976.981  952.251   24.730        0.000  371.670  371.670    0.000
1010.00   781.318  329.683  329.683    0.000       72.889  874.008  866.399    7.609        0.000  324.522  324.522    0.000
1011.00   756.335  300.822  300.822    0.000       17.034  856.891  853.087    3.805        0.000  182.368  182.368    0.000
1012.00   691.631  388.455  388.455    0.000        7.609  774.406  757.285   17.121        0.000  233.338  131.799  101.539
1013.00   754.922  292.508  292.508    0.000       24.254  958.905  958.905    0.000        0.000  121.746   20.308  101.438
1014.00   776.980  327.377  327.377    0.000        0.000  848.242  844.438    3.805        0.000  132.000   91.385   40.616
1015.00   692.630  400.965  400.965    0.000        3.632  799.862  799.862    0.000        0.000  192.521   20.308  172.213
1016.00   737.921  308.768  308.768    0.000        0.000  842.104  842.104    0.000        0.000  131.598    9.953  121.645
1017.00   671.129  391.307  391.307    0.000       16.729  815.777  779.633   36.144        0.000  192.722   91.284  101.438
1018.00   693.581  354.832  354.832    0.000       33.676  869.471  869.471    0.000        0.000  172.214   50.367  121.847
1019.00   729.281  348.182  348.182    0.000       22.610  848.806  848.806    0.000        0.000  192.924  192.924    0.000
1020.00   647.255  457.921  457.921    0.000       24.296  924.542  924.542    0.000        0.000  393.388  393.388    0.000
1021.00   667.057  383.222  383.222    0.000       13.012  796.410  796.410    0.000        0.000  292.854   89.977  202.877
1022.00   773.850  364.138  364.138    0.000       11.240  894.531  867.898   26.632        0.000  290.539  160.348  130.191
1023.00   773.851  272.186  272.186    0.000       53.695  739.683  739.683    0.000        0.000  238.868   79.623  159.245
1024.00   713.160  342.661  342.661    0.000        5.707  856.668  856.668    0.000        0.000  179.352  179.352    0.000
1025.00   732.001  357.601  357.601    0.000       41.677  807.259  807.259    0.000        0.000  248.820  248.820    0.000
1026.00   770.787  335.196  335.196    0.000       15.218  706.830  706.830    0.000        0.000   59.717   59.717    0.000
1027.00   806.342  341.011  341.011    0.000       26.545  717.205  713.400    3.805        0.000  169.399  169.399    0.000
1028.00   825.426  316.172  316.172    0.000       13.273  721.224  721.224    0.000        0.000  139.541  139.541    0.000
1029.00   770.084  364.279  364.279    0.000       76.006  762.301  750.887   11.414        0.000  289.034  289.034    0.000
1030.00   749.598  406.761  406.761    0.000       59.700  830.590  830.590    0.000        0.000  260.178  260.178    0.000
1031.00   678.958  384.787  384.787    0.000        0.000  752.183  738.867   13.316        0.000  142.154  142.154    0.000
1032.00   713.269  393.492  393.492    0.000       41.242  814.956  814.956    0.000        0.000  181.966  181.966    0.000
1033.00   666.777  395.696  395.696    0.000       34.024  741.801  741.801    0.000        0.000   89.977   89.977    0.000
1034.00   709.829  355.782  355.782    0.000        9.511  697.572  697.572    0.000        0.000  189.104  189.104    0.000
1035.00   701.426  350.639  350.639    0.000        9.511  581.830  578.025    3.805        0.000   29.858   29.858    0.000
1036.00   708.082  359.735  359.735    0.000        0.000  642.146  619.318   22.828        0.000   59.717   59.717    0.000
1037.00   706.880  358.114  358.114    0.000        0.000  562.598  562.598    0.000        0.000  169.298  169.298    0.000
1038.00   772.126  353.096  353.096    0.000       65.802  609.504  609.504    0.000        0.000  219.163  219.163    0.000
1039.00   730.711  308.468  308.468    0.000       65.456  519.498  519.498    0.000        0.000  189.104  189.104    0.000
1040.00   799.786  267.811  267.811    0.000       31.734  608.597  608.597    0.000        0.000  139.339  139.339    0.000
1041.00   818.888  240.159  240.159    0.000       30.393  584.946  584.946    0.000        0.000   79.623   79.623    0.000
1042.00   765.754  235.934  235.934    0.000       13.316  698.034  698.034    0.000        0.000  289.938  289.938    0.000
1043.00   810.923  216.917  216.917    0.000        0.000  583.092  583.092    0.000        0.000   99.528   99.528    0.000
1044.00   742.503  318.087  318.087    0.000        5.707  585.903  585.903    0.000        0.000   99.528   49.764   49.764
1045.00   713.853  328.572  328.572    0.000        5.707  605.304  605.304    0.000        0.000  119.434   49.764   69.670
1046.00   837.082  268.794  268.794    0.000       36.144  554.687  554.687    0.000        0.000   29.858   29.858    0.000
1047.00   744.386  376.116  376.116    0.000       30.437  565.402  565.402    0.000        0.000  119.634    0.000  119.634
1048.00   708.797  335.254  335.254    0.000       39.948  542.759  542.759    0.000        0.000  192.723  121.646   71.077
1049.00   768.768  342.126  342.126    0.000       43.275  604.883  604.883    0.000        0.000  321.906  321.906    0.000
1050.00   879.828  274.837  274.837    0.000       35.711  608.862  608.862    0.000        0.000  282.499  282.499    0.000
