# Supplementary material for: N-Glycans modulate tilting of HIV-1 envelope glycoprotein
Source: Nat Commun. 2026 Apr 15;17:5206. doi: 10.1038/s41467-026-71874-2 (PMC13254402; doi:10.1038/s41467-026-71874-2)
Supplement: Supplementary file 8 — Source Data [file 41467_2026_71874_MOESM8_ESM.zip › source_data/1_Main_Text_Figures/4_Figure_5/3_Raw_data/MPER_peptide/REAL_MPER.C.2.txt]

#ASA ANALYSIS
#SIM_TIME  ASA1.4 TotOccl1.4 ShldMem1.4 ShldGly1.4   ASA7.2 TotOccl7.2 ShldMem7.2 ShldGly7.2   ASA18.6 TotOccl18.6 ShldMem18.6 ShldGly18.6

  0.00   827.493  317.981  317.981    0.000       40.937  795.923  795.923    0.000        0.000  448.779  448.779    0.000
  1.00   845.786  380.308  380.308    0.000      108.431  820.530  820.530    0.000        0.000  170.706  170.706    0.000
  2.00   822.575  446.151  446.151    0.000       51.362  833.533  833.533    0.000        0.000  180.456  180.456    0.000
  3.00   829.574  403.356  403.356    0.000       49.460  852.476  852.476    0.000        0.000  170.002  170.002    0.000
  4.00   827.186  384.152  384.152    0.000       66.580  915.854  915.854    0.000        0.000  212.627  212.627    0.000
  5.00   816.797  404.467  404.467    0.000       36.144  817.677  817.677    0.000        0.000   60.722   60.722    0.000
  6.00   822.170  411.293  411.293    0.000       36.144  924.033  924.033    0.000        0.000  172.314  141.852   30.462
  7.00   887.317  364.060  364.060    0.000       68.483  863.553  863.553    0.000        0.000  243.693  213.231   30.462
  8.00   816.455  416.979  416.979    0.000       53.264  906.482  906.482    0.000        0.000   90.581   90.581    0.000
  9.00   785.359  523.183  523.183    0.000       57.069 1082.682 1064.094   18.588        0.000  220.868  150.496   70.372
 10.00   776.566  492.941  492.941    0.000       34.241  901.284  901.284    0.000        0.000  171.510  130.995   40.515
 11.00   698.810  534.489  534.489    0.000        0.000  962.717  957.141    5.577        0.000  129.789  129.789    0.000
 12.00   777.041  501.819  501.819    0.000       32.339  805.442  805.442    0.000        0.000   81.030   81.030    0.000
 13.00   752.202  484.362  484.362    0.000       36.144  823.680  818.103    5.577        0.000   40.213   20.106   20.107
 14.00   790.025  494.174  494.174    0.000       39.948  878.317  878.317    0.000        0.000   50.669   40.515   10.154
 15.00   838.285  467.635  467.635    0.000       41.851  857.481  857.481    0.000        0.000   90.278   60.018   30.260
 16.00   836.782  495.417  495.417    0.000       74.190  872.951  872.951    0.000        0.000  151.704  141.651   10.053
 17.00   843.240  466.573  466.573    0.000        0.000 1041.738 1008.236   33.502        0.000  211.921   80.929  130.993
 18.00   831.383  497.123  497.123    0.000       47.557  989.083  985.366    3.718        0.000  121.443   40.515   80.929
 19.00   809.098  467.043  467.043    0.000       28.534  942.361  901.467   40.894        0.000  242.384  131.598  110.786
 20.00   810.936  455.154  455.154    0.000       22.828 1061.808 1026.490   35.318        0.000  232.029  110.989  121.040
 21.00   818.453  435.185  435.185    0.000       24.730 1038.558 1038.558    0.000        0.000  181.663  131.397   50.266
 22.00   736.738  506.044  506.044    0.000        0.000 1006.818 1006.818    0.000        0.000  211.924  211.924    0.000
 23.00   770.898  479.141  479.141    0.000       36.144 1155.509 1155.509    0.000        0.000  272.144  272.144    0.000
 24.00   829.672  416.542  416.542    0.000       20.925  982.868  977.291    5.576        0.000  191.013  180.960   10.053
 25.00   917.285  359.978  359.978    0.000       17.121  951.220  951.220    0.000        0.000  269.932  269.932    0.000
 26.00   872.524  359.400  359.400    0.000       20.925  957.235  957.235    0.000        0.000  100.332  100.332    0.000
 27.00   828.740  444.422  444.422    0.000       28.534  933.937  933.937    0.000        0.000  280.287  280.287    0.000
 28.00   817.290  400.143  400.143    0.000        7.609  823.854  823.854    0.000        0.000  121.243  121.243    0.000
 29.00   870.315  419.574  419.574    0.000        0.000  847.963  847.963    0.000        0.000  191.413  161.254   30.159
 30.00   826.128  439.712  439.712    0.000        0.000  847.707  847.707    0.000        0.000  171.810   91.385   80.425
 31.00   909.967  357.132  357.132    0.000        1.902  749.192  749.192    0.000        0.000  121.847  121.847    0.000
 32.00   815.723  437.640  437.640    0.000       13.316  879.536  879.536    0.000        0.000  120.439  110.486    9.953
 33.00   809.625  430.089  430.089    0.000       13.316  857.356  857.356    0.000        0.000    0.000    0.000    0.000
 34.00   790.292  516.904  516.904    0.000        7.609  896.445  896.445    0.000        0.000  140.948  140.948    0.000
 35.00   769.730  452.052  452.052    0.000        9.511  803.747  803.747    0.000        0.000   40.414   40.414    0.000
 36.00   791.540  496.647  496.647    0.000       13.316  932.231  932.231    0.000        0.000  200.161  200.161    0.000
 37.00   749.534  478.261  478.261    0.000        5.707  931.245  931.245    0.000        0.000   39.912   39.912    0.000
 38.00   703.959  531.020  531.020    0.000        0.000 1061.115 1061.115    0.000        0.000  180.959  180.959    0.000
 39.00   895.086  500.920  500.920    0.000       55.167  956.222  956.222    0.000        0.000  100.431  100.431    0.000
 40.00   762.559  448.998  448.998    0.000       13.316  973.345  973.345    0.000        0.000  181.561  151.402   30.159
 41.00   765.807  450.449  450.449    0.000        0.000  991.556  991.556    0.000        0.000  121.042   71.077   49.965
 42.00   723.263  437.879  437.879    0.000       28.448  769.151  769.151    0.000        0.000   80.929   70.876   10.053
 43.00   778.567  450.491  450.491    0.000        3.805  882.297  882.297    0.000        0.000   40.213   40.213    0.000
 44.00   785.280  428.687  428.687    0.000       13.316  806.387  806.387    0.000        0.000   80.527   40.414   40.112
 45.00   732.291  418.243  418.243    0.000       11.414  773.267  773.267    0.000        0.000  161.356  161.356    0.000
 46.00   666.346  478.952  478.952    0.000        9.511  849.832  849.832    0.000        0.000   40.213   40.213    0.000
 47.00   738.373  464.379  464.379    0.000        3.805  861.505  861.505    0.000        0.000  100.735  100.735    0.000
 48.00   646.725  503.806  503.806    0.000       38.046  835.868  835.868    0.000        0.000  110.988   90.882   20.106
 49.00   655.472  503.423  503.423    0.000       13.316  903.138  903.138    0.000        0.000  131.195  131.195    0.000
 50.00   735.628  474.123  474.123    0.000        7.609  937.242  937.242    0.000        0.000  110.786  110.786    0.000
 51.00   666.186  559.868  559.868    0.000        5.707  900.888  900.888    0.000        0.000   80.425   80.425    0.000
 52.00   734.143  407.146  407.146    0.000        0.000  726.617  726.617    0.000        0.000   49.764   49.764    0.000
 53.00   692.773  445.793  445.793    0.000        0.000  801.753  801.753    0.000        0.000   39.811   39.811    0.000
 54.00   650.053  512.209  512.209    0.000        0.000  827.251  827.251    0.000        0.000   99.628   99.628    0.000
 55.00   561.341  548.520  548.520    0.000        0.000  802.435  802.435    0.000        0.000  150.297  150.297    0.000
 56.00   673.911  436.109  436.109    0.000        3.805  790.814  790.814    0.000        0.000   29.959   29.959    0.000
 57.00   617.461  493.834  493.834    0.000        0.000  857.179  857.179    0.000        0.000   49.965   49.965    0.000
 58.00   759.799  407.180  407.180    0.000        1.902  865.349  865.349    0.000        0.000   49.764   49.764    0.000
 59.00   708.736  482.888  482.888    0.000       32.339 1052.641 1052.641    0.000        0.000  100.531  100.531    0.000
 60.00   717.497  511.149  511.149    0.000       57.069  927.000  927.000    0.000        0.000  190.507  190.507    0.000
 61.00   690.269  462.127  462.127    0.000        9.425  966.996  966.996    0.000        0.000  159.646  159.646    0.000
 62.00   758.248  483.189  483.189    0.000       36.144  907.035  907.035    0.000        0.000   30.260   30.260    0.000
 63.00   736.211  434.920  434.920    0.000       58.971  894.227  894.227    0.000        0.000   90.881   90.881    0.000
 64.00   802.829  384.209  384.209    0.000       30.437  817.066  817.066    0.000        0.000   89.977   89.977    0.000
 65.00   711.541  502.873  502.873    0.000       17.121  902.226  902.226    0.000        0.000   49.864   49.864    0.000
 66.00   662.630  520.079  520.079    0.000       15.218  915.498  915.498    0.000        0.000  130.592  130.592    0.000
 67.00   788.384  428.890  428.890    0.000       24.730  901.109  901.109    0.000        0.000  250.127  250.127    0.000
 68.00   697.305  551.745  551.745    0.000       30.393  951.953  951.953    0.000        0.000  200.665  200.665    0.000
 69.00   688.173  540.173  540.173    0.000       36.144 1077.668 1077.668    0.000        0.000  372.674  372.674    0.000
 70.00   729.962  440.829  440.829    0.000       51.362 1051.612 1051.612    0.000        0.000  200.060  200.060    0.000
 71.00   600.194  524.867  524.867    0.000       20.925 1077.800 1077.800    0.000        0.000  190.407  190.407    0.000
 72.00   676.509  514.548  514.548    0.000        0.000  957.707  957.707    0.000        0.000  231.427  231.427    0.000
 73.00   657.650  525.141  525.141    0.000        0.000  993.626  993.626    0.000        0.000  392.679  392.679    0.000
 74.00   711.854  432.837  432.837    0.000       16.816  958.178  958.178    0.000        0.000  283.099  283.099    0.000
 75.00   763.092  480.699  480.699    0.000       22.741  876.131  876.131    0.000        0.000   50.568   50.568    0.000
 76.00   703.168  498.040  498.040    0.000        5.707  887.405  887.405    0.000        0.000   70.071   70.071    0.000
 77.00   639.985  529.287  529.287    0.000        1.902  886.750  886.750    0.000        0.000  110.384  110.384    0.000
 78.00   654.768  505.036  505.036    0.000       17.121  903.488  903.488    0.000        0.000  181.461  181.461    0.000
 79.00   614.979  493.959  493.959    0.000       81.323  833.146  833.146    0.000        0.000   99.729   99.729    0.000
 80.00   661.785  477.033  477.033    0.000      104.107  943.052  943.052    0.000        0.000  409.370  409.370    0.000
 81.00   657.923  487.263  487.263    0.000       84.912  930.515  930.515    0.000        0.000   30.059   30.059    0.000
 82.00   662.473  435.412  435.412    0.000       76.092  856.494  856.494    0.000        0.000  189.706  189.706    0.000
 83.00   619.980  490.658  490.658    0.000       98.919  943.997  943.997    0.000        0.000  161.757  161.757    0.000
 84.00   568.809  535.064  535.064    0.000       32.339  863.065  863.065    0.000        0.000  120.839  120.839    0.000
 85.00   556.068  490.494  490.494    0.000       79.896  867.866  867.866    0.000        0.000   49.965   49.965    0.000
 86.00   671.536  452.538  452.538    0.000       76.092  899.818  899.818    0.000        0.000  131.295  131.295    0.000
 87.00   573.143  540.133  540.133    0.000       36.144  921.389  921.389    0.000        0.000  170.404  170.404    0.000
 88.00   664.280  472.483  472.483    0.000       68.352  901.805  901.805    0.000        0.000  100.231  100.231    0.000
 89.00   642.815  520.598  520.598    0.000      104.409  891.215  891.215    0.000        0.000   70.372   70.372    0.000
 90.00   647.656  516.600  516.600    0.000       53.264  870.505  870.505    0.000        0.000   50.366   50.366    0.000
 91.00   593.456  551.170  551.170    0.000       68.483  862.672  862.672    0.000        0.000  140.845  140.845    0.000
 92.00   586.484  557.604  557.604    0.000       58.971  819.100  819.100    0.000        0.000   10.154   10.154    0.000
 93.00   655.606  526.591  526.591    0.000       26.632  920.094  920.094    0.000        0.000   40.012   40.012    0.000
 94.00   629.691  497.621  497.621    0.000       34.241  852.951  852.951    0.000        0.000   59.817   59.817    0.000
 95.00   603.867  517.459  517.459    0.000       58.928  839.286  839.286    0.000        0.000  151.804  121.343   30.462
 96.00   651.815  473.899  473.899    0.000       18.936  840.493  840.493    0.000        0.000   30.361   30.361    0.000
 97.00   614.328  497.048  497.048    0.000       32.339  838.340  836.524    1.816        0.000  190.309  180.356    9.953
 98.00   624.135  488.649  488.649    0.000       93.213  900.419  900.419    0.000        0.000  110.285  110.285    0.000
 99.00   647.469  485.684  485.684    0.000      102.724  951.871  951.871    0.000        0.000  121.042  121.042    0.000
100.00   620.267  485.274  485.274    0.000       85.603  835.610  835.610    0.000        0.000  131.396  131.396    0.000
101.00   638.799  530.317  530.317    0.000       39.948  861.164  861.164    0.000        0.000   39.912   39.912    0.000
102.00   637.348  479.817  479.817    0.000       22.828  851.520  851.520    0.000        0.000  101.035  101.035    0.000
103.00   622.936  556.366  556.366    0.000       15.218  836.787  836.787    0.000        0.000  270.536  250.228   20.308
104.00   581.819  523.967  523.967    0.000        0.000  898.093  898.093    0.000        0.000  111.391   80.929   30.462
105.00   664.594  508.390  508.390    0.000        3.805  893.074  893.074    0.000        0.000   91.184   91.184    0.000
106.00   676.910  475.906  475.906    0.000       77.994  934.107  934.107    0.000        0.000  292.150  292.150    0.000
107.00   702.610  505.590  505.590    0.000       41.851  963.536  963.536    0.000        0.000  522.268  461.748   60.520
108.00   688.471  454.490  454.490    0.000       87.506  906.378  906.378    0.000        0.000  250.529  250.529    0.000
109.00   712.091  524.819  524.819    0.000       45.655  992.853  992.853    0.000        0.000  370.465  370.465    0.000
110.00   633.263  517.927  517.927    0.000       28.534  996.263  996.263    0.000        0.000  460.238  460.238    0.000
111.00   698.085  516.368  516.368    0.000       70.385  975.815  975.815    0.000        0.000  101.035  101.035    0.000
112.00   690.060  500.978  500.978    0.000        9.511  988.439  988.439    0.000        0.000  130.592  130.592    0.000
113.00   772.144  530.975  530.975    0.000        9.511 1097.746 1097.746    0.000        0.000  509.403  509.403    0.000
114.00   784.713  448.980  448.980    0.000       91.310 1031.634 1031.634    0.000        0.000  725.550  725.550    0.000
115.00   799.759  443.626  443.626    0.000       91.180  925.454  925.454    0.000        0.000  550.721  550.721    0.000
116.00   744.919  487.530  487.530    0.000       64.417 1031.156 1031.156    0.000        0.000  241.582  241.582    0.000
117.00   781.157  468.469  468.469    0.000       35.926 1134.273 1134.273    0.000        0.000  481.755  481.755    0.000
118.00   675.638  517.701  517.701    0.000        3.805  910.280  910.280    0.000        0.000   50.769   50.769    0.000
119.00   698.203  500.541  500.541    0.000       24.730  953.433  953.433    0.000        0.000  383.033  383.033    0.000
120.00   713.251  441.158  441.158    0.000       43.753  929.088  929.088    0.000        0.000   60.621   60.621    0.000
121.00   751.527  451.317  451.317    0.000       47.557  986.590  986.590    0.000        0.000   70.573   70.573    0.000
122.00   723.851  458.184  458.184    0.000       32.339  954.259  954.259    0.000        0.000  111.693  111.693    0.000
123.00   740.683  469.003  469.003    0.000       20.925 1073.540 1073.540    0.000        0.000  270.536  270.536    0.000
124.00   710.560  546.845  546.845    0.000       26.632  920.020  920.020    0.000        0.000   40.414   40.414    0.000
125.00   724.167  435.641  435.641    0.000       13.316  992.734  992.734    0.000        0.000  110.084  110.084    0.000
126.00   677.794  545.420  545.420    0.000        0.000  978.293  978.293    0.000        0.000  180.759  180.759    0.000
127.00   812.145  480.391  480.391    0.000       41.851 1127.018 1127.018    0.000        0.000  573.342  573.342    0.000
128.00   785.369  496.632  496.632    0.000       30.437 1030.815 1030.815    0.000        0.000  554.241  554.241    0.000
129.00   795.862  441.206  441.206    0.000       64.592  983.441  983.441    0.000        0.000  596.465  596.465    0.000
130.00   879.766  418.695  418.695    0.000       70.385 1014.740 1014.740    0.000        0.000  282.901  282.901    0.000
131.00   850.534  421.039  421.039    0.000       89.364 1036.596 1036.596    0.000        0.000  451.895  451.895    0.000
132.00   771.350  459.300  459.300    0.000       11.414  902.587  902.587    0.000        0.000  340.205  340.205    0.000
133.00   913.672  474.332  474.332    0.000       60.482 1082.734 1082.734    0.000        0.000  842.466  842.466    0.000
134.00   865.281  440.379  440.379    0.000       75.833 1074.794 1074.794    0.000        0.000  593.047  593.047    0.000
135.00   764.489  436.709  436.709    0.000       41.851  971.333  971.333    0.000        0.000  806.077  806.077    0.000
136.00   742.221  451.664  451.664    0.000       13.316 1018.413 1018.413    0.000        0.000  635.070  553.839   81.231
137.00   792.993  400.225  400.225    0.000       74.017 1040.496 1040.496    0.000        0.000  845.286  774.208   71.077
138.00   692.474  469.567  469.567    0.000       15.218  903.920  903.920    0.000        0.000  513.524  503.471   10.053
139.00   728.825  411.610  411.610    0.000       37.959 1079.936 1079.936    0.000        0.000  876.350  726.254  150.097
140.00   709.176  414.885  414.885    0.000       84.047  990.440  990.440    0.000        0.000  805.876  776.018   29.858
141.00   768.425  409.297  409.297    0.000       22.309 1106.786 1106.786    0.000        0.000  735.201  735.201    0.000
142.00   686.794  431.536  431.536    0.000        0.000 1053.393 1053.393    0.000        0.000  369.260  308.939   60.320
143.00   612.651  570.433  570.433    0.000       47.557  932.035  932.035    0.000        0.000  201.670  201.670    0.000
144.00   624.456  496.732  496.732    0.000        5.707  901.295  901.295    0.000        0.000  343.020  292.653   50.367
145.00   619.690  451.820  451.820    0.000       38.046  918.803  918.803    0.000        0.000  251.635  180.759   70.876
146.00   697.387  431.959  431.959    0.000        7.609  990.958  990.958    0.000        0.000  544.087  533.933   10.154
147.00   549.150  481.472  481.472    0.000       36.663  881.191  881.191    0.000        0.000  252.239  222.380   29.858
148.00   550.529  484.162  484.162    0.000        7.609  876.826  876.826    0.000        0.000  210.216  150.097   60.119
149.00   592.218  478.547  478.547    0.000       15.132  934.801  923.906   10.895        0.000  403.038  372.778   30.261
150.00   593.171  523.624  523.624    0.000        0.000  893.034  893.034    0.000        0.000  362.725  322.914   39.811
151.00   558.880  472.247  472.247    0.000       14.527  833.158  833.158    0.000        0.000  202.877  192.723   10.154
152.00   588.173  497.345  497.345    0.000       62.863  884.697  884.697    0.000        0.000  242.085  242.085    0.000
153.00   640.913  367.676  367.676    0.000        0.000  858.178  858.178    0.000        0.000  330.655  330.655    0.000
154.00   678.443  377.068  377.068    0.000       11.414  814.176  814.176    0.000        0.000  434.405  434.405    0.000
155.00   609.247  404.174  404.174    0.000       25.854  734.837  734.837    0.000        0.000  301.499  301.499    0.000
156.00   651.206  366.823  366.823    0.000       39.689  816.546  816.546    0.000        0.000  341.914  341.914    0.000
157.00   697.705  355.855  355.855    0.000       12.883  879.103  879.103    0.000        0.000  564.092  564.092    0.000
158.00   709.375  380.120  380.120    0.000       14.527  874.133  874.133    0.000        0.000  192.119  192.119    0.000
159.00   724.613  332.297  332.297    0.000       44.099  959.096  959.096    0.000        0.000  322.310  322.310    0.000
160.00   815.605  275.297  275.297    0.000       51.622  896.875  896.875    0.000        0.000  362.721  362.721    0.000
161.00   720.987  338.686  338.686    0.000        7.609  883.773  883.773    0.000        0.000  322.511  322.511    0.000
162.00   780.732  339.188  339.188    0.000       20.664  959.955  959.955    0.000        0.000  201.067  201.067    0.000
163.00   710.533  307.388  307.388    0.000        5.534  863.071  863.071    0.000        0.000  212.427  212.427    0.000
164.00   807.753  247.582  247.582    0.000       63.468  979.501  979.501    0.000        0.000  240.878  240.878    0.000
165.00   643.254  456.114  456.114    0.000       68.915  892.690  892.690    0.000        0.000  283.504  283.504    0.000
166.00   624.143  434.393  434.393    0.000       19.023  927.836  927.836    0.000        0.000  251.735  241.782    9.953
167.00   674.511  331.794  331.794    0.000       13.316  753.777  753.777    0.000        0.000  130.592  130.592    0.000
168.00   628.331  462.526  462.526    0.000       26.545  840.067  840.067    0.000        0.000  190.611  190.611    0.000
169.00   661.695  480.209  480.209    0.000       15.001  802.192  802.192    0.000        0.000  100.834  100.834    0.000
170.00   579.021  471.519  471.519    0.000      115.866  797.739  797.739    0.000        0.000  221.877  221.877    0.000
171.00   635.249  472.505  472.505    0.000       26.589  947.200  947.200    0.000        0.000  290.542  260.683   29.858
172.00   717.887  408.199  408.199    0.000       54.994  903.428  903.428    0.000        0.000  482.751  482.751    0.000
173.00   692.262  382.723  382.723    0.000       35.839  866.524  866.524    0.000        0.000  230.724  230.724    0.000
174.00   671.803  391.587  391.587    0.000       24.643  766.481  766.481    0.000        0.000   80.124   80.124    0.000
175.00   698.349  372.873  372.873    0.000       20.925  741.406  741.406    0.000        0.000  149.996  149.996    0.000
176.00   769.923  499.362  499.362    0.000        3.805  799.896  799.896    0.000        0.000  321.101  321.101    0.000
177.00   721.436  425.682  425.682    0.000       20.925  766.748  766.748    0.000        0.000  101.338  101.338    0.000
178.00   904.047  308.716  308.716    0.000       26.632  860.260  860.260    0.000        0.000  271.742  271.742    0.000
179.00   740.454  352.284  352.284    0.000       11.414  764.925  764.925    0.000        0.000   71.077   71.077    0.000
180.00   725.085  302.578  302.578    0.000       36.144  910.622  910.622    0.000        0.000  298.987  298.987    0.000
181.00   824.558  315.610  315.610    0.000       60.874  828.087  828.087    0.000        0.000   30.462   30.462    0.000
182.00   844.276  333.360  333.360    0.000       43.321  785.797  785.797    0.000        0.000   60.419   60.419    0.000
183.00   748.886  324.738  324.738    0.000      104.626  841.133  841.133    0.000        0.000  372.470  372.470    0.000
184.00   829.828  260.764  260.764    0.000      102.724  879.154  879.154    0.000        0.000  341.009  341.009    0.000
185.00   672.180  449.284  449.284    0.000       39.948  919.011  919.011    0.000        0.000  269.128  269.128    0.000
186.00   820.577  267.299  267.299    0.000      114.138  716.752  716.752    0.000        0.000  170.403  170.403    0.000
187.00   604.399  469.780  469.780    0.000       54.994  778.490  778.490    0.000        0.000  229.819  229.819    0.000
188.00   718.119  365.025  365.025    0.000       77.994  842.184  842.184    0.000        0.000  129.487  129.487    0.000
189.00   814.725  336.274  336.274    0.000       89.408  781.179  781.179    0.000        0.000   80.929   80.929    0.000
190.00   786.011  345.833  345.833    0.000      148.379  726.828  726.828    0.000        0.000   80.929   40.313   40.616
191.00   759.084  389.622  389.622    0.000      117.942  765.919  765.919    0.000        0.000   70.675   50.367   20.308
192.00   773.320  408.204  408.204    0.000       57.069  794.063  794.063    0.000        0.000  129.588  129.588    0.000
193.00   769.958  414.105  414.105    0.000        3.805  719.785  719.785    0.000        0.000    0.000    0.000    0.000
194.00   869.857  406.619  406.619    0.000       58.971  820.605  820.605    0.000        0.000  100.532  100.532    0.000
195.00   864.224  387.713  387.713    0.000       43.753  753.248  753.248    0.000        0.000   91.183   91.183    0.000
196.00   759.414  450.900  450.900    0.000      105.880  759.086  759.086    0.000        0.000  210.416  210.416    0.000
197.00   774.301  399.288  399.288    0.000      102.638  710.278  710.278    0.000        0.000  161.356  161.356    0.000
198.00   816.097  412.519  412.519    0.000       75.918  761.417  761.417    0.000        0.000  161.153  161.153    0.000
199.00   943.847  333.115  333.115    0.000      155.037  826.400  826.400    0.000        0.000  273.047  273.047    0.000
200.00   912.383  301.288  301.288    0.000      194.766  871.709  871.709    0.000        0.000  453.101  453.101    0.000
201.00   995.201  249.500  249.500    0.000      157.372  896.349  896.349    0.000        0.000  381.522  381.522    0.000
202.00   786.412  426.530  426.530    0.000      107.782  917.788  917.788    0.000        0.000  331.255  331.255    0.000
203.00   826.071  440.443  440.443    0.000      107.521  897.257  897.257    0.000        0.000  402.634  402.634    0.000
204.00   795.263  452.451  452.451    0.000      141.721  825.961  825.961    0.000        0.000  260.078  260.078    0.000
205.00   823.217  373.183  373.183    0.000      163.338  829.731  829.731    0.000        0.000  523.176  523.176    0.000
206.00   772.098  497.682  497.682    0.000      192.132  960.838  960.838    0.000        0.000  314.569  314.569    0.000
207.00   857.592  422.698  422.698    0.000      129.745  937.329  937.329    0.000        0.000  372.070  372.070    0.000
208.00   799.121  403.471  403.471    0.000      165.413  724.540  724.540    0.000        0.000  131.296  131.296    0.000
209.00   818.958  428.291  428.291    0.000      117.942 1007.382 1007.382    0.000        0.000  341.914  341.914    0.000
210.00   800.336  401.644  401.644    0.000      133.161  886.233  886.233    0.000        0.000  192.823  192.823    0.000
211.00   914.569  386.317  386.317    0.000      119.845 1018.484 1018.484    0.000        0.000  476.830  476.830    0.000
212.00   854.509  358.068  358.068    0.000      173.109 1045.629 1045.629    0.000        0.000  484.972  484.972    0.000
213.00   792.530  460.022  460.022    0.000       37.959  940.960  940.960    0.000        0.000  271.539  271.539    0.000
214.00   819.568  406.102  406.102    0.000       98.919  795.428  795.428    0.000        0.000  241.178  241.178    0.000
215.00   732.586  471.442  471.442    0.000       55.167  744.479  744.479    0.000        0.000  111.693  111.693    0.000
216.00   890.596  318.830  318.830    0.000       53.090  764.091  764.091    0.000        0.000  100.833  100.833    0.000
217.00   807.508  392.134  392.134    0.000       17.121  902.581  902.581    0.000        0.000  120.439  120.439    0.000
218.00   696.795  472.098  472.098    0.000       39.687  695.649  695.649    0.000        0.000  120.839  120.839    0.000
219.00   806.911  335.319  335.319    0.000      121.747  596.187  596.187    0.000        0.000   40.616   40.616    0.000
220.00   823.022  414.998  414.998    0.000       46.606  733.842  733.842    0.000        0.000  121.645  121.645    0.000
221.00   827.044  394.648  394.648    0.000       24.426  910.874  910.874    0.000        0.000  140.343  140.343    0.000
222.00   836.333  370.940  370.940    0.000       28.491  663.065  663.065    0.000        0.000   30.462   30.462    0.000
223.00   782.032  339.087  339.087    0.000       47.471  832.842  832.842    0.000        0.000  212.025  212.025    0.000
224.00   822.440  316.721  316.721    0.000       55.513  687.107  687.107    0.000        0.000  109.581  109.581    0.000
225.00   911.006  331.540  331.540    0.000       74.530  886.116  886.116    0.000        0.000  199.861  199.861    0.000
226.00   799.132  304.539  304.539    0.000      110.852  768.601  768.601    0.000        0.000  230.623  230.623    0.000
227.00   956.435  242.622  242.622    0.000       64.678  876.289  876.289    0.000        0.000  415.301  415.301    0.000
228.00   813.809  384.262  384.262    0.000      125.465  840.151  840.151    0.000        0.000  150.700  150.700    0.000
229.00   848.612  361.544  361.544    0.000       47.557  945.729  945.729    0.000        0.000  282.598  282.598    0.000
230.00   672.762  541.369  541.369    0.000        5.707  922.387  922.387    0.000        0.000  101.035  101.035    0.000
231.00   721.878  547.769  547.769    0.000       38.046  806.850  806.850    0.000        0.000  161.857  161.857    0.000
232.00   764.004  467.938  467.938    0.000       62.776  873.308  873.308    0.000        0.000  190.310  190.310    0.000
233.00   830.173  452.183  452.183    0.000       89.062  878.533  878.533    0.000        0.000  160.854  160.854    0.000
234.00   800.924  326.655  326.655    0.000       59.750  684.894  684.894    0.000        0.000    9.953    9.953    0.000
235.00   859.305  429.253  429.253    0.000      147.256  802.615  802.615    0.000        0.000  159.848  159.848    0.000
236.00   639.727  491.771  491.771    0.000       47.557  843.638  843.638    0.000        0.000   50.266   50.266    0.000
237.00   805.043  296.237  296.237    0.000       77.994  695.995  695.995    0.000        0.000   30.260   30.260    0.000
238.00   816.214  343.833  343.833    0.000       45.655  922.717  922.717    0.000        0.000   70.574   70.574    0.000
239.00   758.632  404.362  404.362    0.000      100.778  890.951  890.951    0.000        0.000   40.414   40.414    0.000
240.00   757.130  399.167  399.167    0.000       51.362  919.694  919.694    0.000        0.000   91.183   91.183    0.000
241.00   801.701  327.623  327.623    0.000       53.264  803.916  803.916    0.000        0.000   80.828   80.828    0.000
242.00   771.219  345.600  345.600    0.000       72.287  812.905  812.905    0.000        0.000  101.337  101.337    0.000
243.00   783.123  272.315  272.315    0.000       72.287  815.382  815.382    0.000        0.000  101.539  101.539    0.000
244.00   829.896  334.725  334.725    0.000       54.949  939.402  939.402    0.000        0.000   81.231   81.231    0.000
245.00   833.688  358.480  358.480    0.000       60.656  981.476  981.476    0.000        0.000  172.112  172.112    0.000
246.00   790.946  326.910  326.910    0.000       93.213  807.892  807.892    0.000        0.000  131.699  131.699    0.000
247.00   804.847  305.586  305.586    0.000       38.046  845.927  845.927    0.000        0.000   20.106   20.106    0.000
248.00   846.558  297.842  297.842    0.000      136.965  777.717  777.717    0.000        0.000   71.077   71.077    0.000
249.00   733.882  369.975  369.975    0.000       70.299  838.806  838.806    0.000        0.000  111.492  111.492    0.000
250.00   874.830  316.173  316.173    0.000       28.361  888.560  888.560    0.000        0.000   60.621   60.621    0.000
251.00   903.853  289.349  289.349    0.000       79.896  952.513  952.513    0.000        0.000  132.000  132.000    0.000
252.00   871.012  282.826  282.826    0.000       95.115  896.133  896.133    0.000        0.000  223.385  223.385    0.000
253.00   774.123  344.987  344.987    0.000      121.660  858.166  858.166    0.000        0.000  161.758  161.758    0.000
254.00   707.734  379.662  379.662    0.000      100.822  884.416  884.416    0.000        0.000  121.847  121.847    0.000
255.00   823.617  306.738  306.738    0.000      116.040  806.292  806.292    0.000        0.000  111.693  111.693    0.000
256.00   797.617  346.616  346.616    0.000       91.310  804.307  804.307    0.000        0.000  111.491  111.491    0.000
257.00   766.577  358.357  358.357    0.000       91.310  817.186  817.186    0.000        0.000  132.000  132.000    0.000
258.00   772.719  317.821  317.821    0.000      136.965  800.018  800.018    0.000        0.000   40.616   40.616    0.000
259.00   770.662  349.592  349.592    0.000       79.896  958.562  958.562    0.000        0.000  192.924  192.924    0.000
260.00   853.081  272.324  272.324    0.000      123.303  852.558  852.558    0.000        0.000   50.568   50.568    0.000
261.00   871.153  261.645  261.645    0.000       74.190  776.639  776.639    0.000        0.000   30.361   30.361    0.000
262.00   825.376  251.581  251.581    0.000      102.638  741.490  741.490    0.000        0.000   80.226   80.226    0.000
263.00   774.959  320.898  320.898    0.000      119.845  837.335  837.335    0.000        0.000   30.361   30.361    0.000
264.00   781.292  306.646  306.646    0.000       58.971  806.043  806.043    0.000        0.000   50.769   50.769    0.000
265.00   850.609  344.411  344.411    0.000       89.062  873.490  873.490    0.000        0.000   50.769   50.769    0.000
266.00   770.390  303.100  303.100    0.000       67.791  798.387  798.387    0.000        0.000   30.462   30.462    0.000
267.00   684.831  338.031  338.031    0.000       20.925  883.337  883.337    0.000        0.000   81.231   81.231    0.000
268.00   829.651  251.543  251.543    0.000       87.506  776.298  776.298    0.000        0.000   40.616   40.616    0.000
269.00   823.417  270.234  270.234    0.000       20.925  796.228  796.228    0.000        0.000   60.923   60.923    0.000
270.00   769.811  359.446  359.446    0.000       62.776  980.228  980.228    0.000        0.000   60.923   60.923    0.000
271.00   782.152  327.575  327.575    0.000       66.580  879.067  879.067    0.000        0.000   30.462   30.462    0.000
272.00   715.341  383.157  383.157    0.000       72.287  830.039  830.039    0.000        0.000  100.936  100.936    0.000
273.00   794.564  313.462  313.462    0.000       19.023  875.040  875.040    0.000        0.000   30.361   30.361    0.000
274.00   841.613  340.909  340.909    0.000      102.724  976.850  976.850    0.000        0.000   81.231   81.231    0.000
275.00   780.649  417.547  417.547    0.000       94.769  909.544  909.544    0.000        0.000  339.501  339.501    0.000
276.00   767.245  370.432  370.432    0.000       91.310  751.517  751.517    0.000        0.000  141.350  141.350    0.000
277.00   755.772  327.846  327.846    0.000       91.310  893.839  893.839    0.000        0.000  100.834  100.834    0.000
278.00   787.002  309.161  309.161    0.000       68.483  806.426  806.426    0.000        0.000   40.616   40.616    0.000
279.00   820.192  307.163  307.163    0.000       83.701  823.077  823.077    0.000        0.000   30.462   30.462    0.000
280.00   835.000  332.750  332.750    0.000       70.385  878.269  878.269    0.000        0.000   20.308   20.308    0.000
281.00   735.218  397.193  397.193    0.000       43.709  888.480  888.480    0.000        0.000   60.520   60.520    0.000
282.00   789.787  333.905  333.905    0.000       87.506  860.987  860.987    0.000        0.000   60.822   60.822    0.000
283.00   729.180  385.209  385.209    0.000       53.264  777.936  777.936    0.000        0.000   60.822   60.822    0.000
284.00   822.302  389.733  389.733    0.000      114.138  847.927  847.927    0.000        0.000  160.854  160.854    0.000
285.00   817.064  303.978  303.978    0.000       72.287  825.659  825.659    0.000        0.000    9.953    9.953    0.000
286.00   869.176  221.973  221.973    0.000      150.151  724.366  724.366    0.000        0.000  259.779  259.779    0.000
287.00   929.534  249.360  249.360    0.000      145.613  874.993  874.993    0.000        0.000  110.285  110.285    0.000
288.00   862.992  315.910  315.910    0.000       83.571  993.198  993.198    0.000        0.000  172.515  172.515    0.000
289.00   866.196  335.817  335.817    0.000      131.086  958.587  958.587    0.000        0.000  111.189  111.189    0.000
290.00   739.029  491.235  491.235    0.000       81.799  873.782  873.782    0.000        0.000  241.179  241.179    0.000
291.00   870.805  407.218  407.218    0.000       70.342  938.971  938.971    0.000        0.000   90.680   90.680    0.000
292.00   767.431  410.130  410.130    0.000       69.994  934.132  934.132    0.000        0.000  101.136  101.136    0.000
293.00   834.898  418.433  418.433    0.000       24.730 1025.586 1025.586    0.000        0.000  170.504  170.504    0.000
294.00   766.787  402.713  402.713    0.000       66.580  908.816  908.816    0.000        0.000  169.600  169.600    0.000
295.00   805.738  351.366  351.366    0.000       22.828  905.694  905.694    0.000        0.000  111.189  111.189    0.000
296.00   753.802  411.144  411.144    0.000       51.362  985.982  985.982    0.000        0.000  130.491  130.491    0.000
297.00   631.710  484.569  484.569    0.000       43.753  878.028  878.028    0.000        0.000   90.479   90.479    0.000
298.00   794.688  362.804  362.804    0.000       62.776  956.802  956.802    0.000        0.000  150.900  150.900    0.000
299.00   673.364  457.074  457.074    0.000       45.655  958.004  958.004    0.000        0.000  160.249  160.249    0.000
300.00   891.580  376.114  376.114    0.000       86.987 1137.864 1137.864    0.000        0.000  429.278  429.278    0.000
301.00   902.573  402.653  402.653    0.000      114.138 1086.076 1086.076    0.000        0.000  462.856  462.856    0.000
302.00   882.910  443.580  443.580    0.000       97.017 1103.234 1103.234    0.000        0.000  324.018  324.018    0.000
303.00   967.305  376.224  376.224    0.000      131.259  998.817  998.817    0.000        0.000  252.236  252.236    0.000
304.00   864.743  488.396  488.396    0.000      131.259 1033.074 1033.074    0.000        0.000  455.919  455.919    0.000
305.00   877.706  415.789  415.789    0.000       93.213 1008.809 1008.809    0.000        0.000  172.214  172.214    0.000
306.00  1048.787  256.105  256.105    0.000      115.954  831.027  831.027    0.000        0.000  650.650  650.650    0.000
307.00   950.347  297.619  297.619    0.000      106.529 1037.768 1037.768    0.000        0.000  231.628  231.628    0.000
308.00   850.355  329.701  329.701    0.000       91.310  910.631  910.631    0.000        0.000  361.418  361.418    0.000
309.00   956.265  326.404  326.404    0.000      112.236  983.092  983.092    0.000        0.000  320.099  320.099    0.000
310.00  1122.926  248.517  248.517    0.000      194.034 1008.338 1008.338    0.000        0.000  513.223  513.223    0.000
311.00   954.515  327.119  327.119    0.000       95.115  994.588  994.588    0.000        0.000  211.623  211.623    0.000
312.00   860.327  362.535  362.535    0.000       45.655 1057.226 1057.226    0.000        0.000  320.500  320.500    0.000
313.00   759.812  464.318  464.318    0.000       53.178 1094.842 1094.842    0.000        0.000  222.581  222.581    0.000
314.00   881.469  418.527  418.527    0.000       76.092  910.070  910.070    0.000        0.000  230.322  230.322    0.000
315.00   752.262  460.856  460.856    0.000       77.994  995.581  995.581    0.000        0.000  453.104  453.104    0.000
316.00   778.080  399.006  399.006    0.000       81.799  917.848  917.848    0.000        0.000  172.616  172.616    0.000
317.00   720.385  481.521  481.521    0.000       49.460  976.082  976.082    0.000        0.000  231.226  231.226    0.000
318.00   771.812  434.164  434.164    0.000      125.465  931.770  931.770    0.000        0.000  389.768  389.768    0.000
319.00   914.924  350.589  350.589    0.000      138.695  983.772  983.772    0.000        0.000  350.560  350.560    0.000
320.00   743.955  470.342  470.342    0.000       17.121  878.511  878.511    0.000        0.000   70.273   70.273    0.000
321.00   904.325  401.915  401.915    0.000      108.855  966.424  966.424    0.000        0.000  191.614  191.614    0.000
322.00   874.313  380.094  380.094    0.000       41.505  893.246  893.246    0.000        0.000   60.923   60.923    0.000
323.00   934.983  339.516  339.516    0.000       39.948  965.710  965.710    0.000        0.000   91.385   91.385    0.000
324.00   876.461  402.705  402.705    0.000      128.837 1019.314 1019.314    0.000        0.000  121.243  121.243    0.000
325.00   865.173  382.576  382.576    0.000       41.764  900.341  900.341    0.000        0.000   10.154   10.154    0.000
326.00   887.789  393.610  393.610    0.000       55.167  891.343  891.343    0.000        0.000   50.769   50.769    0.000
327.00   935.777  364.430  364.430    0.000      176.609  993.366  993.366    0.000        0.000  452.199  452.199    0.000
328.00   824.684  385.557  385.557    0.000      119.845 1049.520 1049.520    0.000        0.000  379.614  379.614    0.000
329.00   941.118  343.785  343.785    0.000      162.687 1050.263 1050.263    0.000        0.000  428.775  428.775    0.000
330.00   810.366  384.171  384.171    0.000       57.069  938.206  938.206    0.000        0.000  140.144  140.144    0.000
331.00   916.758  402.263  402.263    0.000      140.553 1025.064 1025.064    0.000        0.000  230.523  230.523    0.000
332.00   970.633  337.067  337.067    0.000      119.845  890.391  890.391    0.000        0.000  110.084  110.084    0.000
333.00   940.245  366.932  366.932    0.000       85.344  921.083  921.083    0.000        0.000   10.053   10.053    0.000
334.00   931.600  362.207  362.207    0.000       70.385  972.620  972.620    0.000        0.000   49.764   49.764    0.000
335.00   856.378  445.066  445.066    0.000       17.077  908.411  908.411    0.000        0.000   60.319   60.319    0.000
336.00   806.669  406.613  406.613    0.000       55.167  919.267  919.267    0.000        0.000   20.308   20.308    0.000
337.00   788.167  419.245  419.245    0.000       32.253  828.429  828.429    0.000        0.000    0.000    0.000    0.000
338.00   872.245  438.403  438.403    0.000       19.023  939.771  939.771    0.000        0.000   29.858   29.858    0.000
339.00   946.071  417.839  417.839    0.000        3.805 1025.751 1025.751    0.000        0.000  120.437  120.437    0.000
340.00   846.088  422.352  422.352    0.000        7.609 1060.679 1060.679    0.000        0.000  290.739  290.739    0.000
341.00   828.089  429.976  429.976    0.000       19.023  979.628  979.628    0.000        0.000  151.101  151.101    0.000
342.00   848.032  394.969  394.969    0.000      136.792 1019.969 1019.969    0.000        0.000  280.689  280.689    0.000
343.00   926.581  338.056  338.056    0.000       49.460 1022.693 1022.693    0.000        0.000  785.971  785.971    0.000
344.00   950.654  352.682  352.682    0.000       72.287  942.015  942.015    0.000        0.000  837.544  837.544    0.000
345.00   986.557  315.607  315.607    0.000       91.006  941.102  941.102    0.000        0.000  733.893  733.893    0.000
346.00   849.552  357.935  357.935    0.000       83.701  821.614  821.614    0.000        0.000  670.658  670.658    0.000
347.00   909.859  360.348  360.348    0.000      108.258  950.925  950.925    0.000        0.000  592.745  592.745    0.000
348.00   857.417  396.870  396.870    0.000      138.824 1002.409 1002.409    0.000        0.000  612.752  612.752    0.000
349.00   790.015  511.240  511.240    0.000      110.333  928.010  928.010    0.000        0.000  412.789  412.789    0.000
350.00   877.784  368.028  368.028    0.000       87.462  981.874  981.874    0.000        0.000  282.096  282.096    0.000
351.00   960.314  329.690  329.690    0.000      125.247 1007.862 1007.862    0.000        0.000  392.382  392.382    0.000
352.00   943.494  319.844  319.844    0.000      134.977  901.676  901.676    0.000        0.000   40.414   40.414    0.000
353.00   920.222  342.916  342.916    0.000      102.724  919.096  919.096    0.000        0.000  170.706  170.706    0.000
354.00   942.856  331.656  331.656    0.000       53.264  965.795  965.795    0.000        0.000  131.196  131.196    0.000
355.00   972.301  301.606  301.606    0.000       77.994  878.024  878.024    0.000        0.000  210.417  210.417    0.000
356.00   876.800  375.830  375.830    0.000      140.770  933.593  933.593    0.000        0.000  220.973  220.973    0.000
357.00   946.047  303.352  303.352    0.000      102.724  854.904  854.904    0.000        0.000  319.395  319.395    0.000
358.00   735.064  462.048  462.048    0.000      142.672  917.508  917.508    0.000        0.000  330.655  330.655    0.000
359.00   681.133  519.142  519.142    0.000      112.149  927.498  927.498    0.000        0.000  230.121  230.121    0.000
360.00   797.618  481.492  481.492    0.000       93.213  890.261  890.261    0.000        0.000  172.214  172.214    0.000
361.00   833.399  406.346  406.346    0.000       87.419  833.627  833.627    0.000        0.000  270.133  270.133    0.000
362.00   852.664  342.796  342.796    0.000      153.308  956.194  956.194    0.000        0.000  382.027  382.027    0.000
363.00   844.609  441.491  441.491    0.000      174.233  971.192  971.192    0.000        0.000  309.442  309.442    0.000
364.00   905.930  423.520  423.520    0.000      106.442 1049.882 1049.882    0.000        0.000  329.850  329.850    0.000
365.00   859.410  358.802  358.802    0.000       77.951  902.459  902.459    0.000        0.000   30.462   30.462    0.000
366.00   790.037  434.083  434.083    0.000       45.655 1049.964 1049.964    0.000        0.000   80.025   80.025    0.000
367.00   712.069  473.547  473.547    0.000       24.730  892.688  892.688    0.000        0.000  179.754  179.754    0.000
368.00   838.834  382.359  382.359    0.000       51.362  944.081  944.081    0.000        0.000  161.155  161.155    0.000
369.00   847.644  391.255  391.255    0.000       24.730  723.505  723.505    0.000        0.000   10.053   10.053    0.000
370.00   930.440  278.483  278.483    0.000       76.092  836.954  836.954    0.000        0.000  119.434  119.434    0.000
371.00   929.298  298.337  298.337    0.000      112.062  949.668  949.668    0.000        0.000  171.209  171.209    0.000
372.00   906.150  373.350  373.350    0.000       89.408  917.375  917.375    0.000        0.000   49.764   49.764    0.000
373.00   943.284  328.094  328.094    0.000       64.678 1034.489 1034.489    0.000        0.000  169.600  169.600    0.000
374.00   911.740  375.874  375.874    0.000       70.385  990.519  990.519    0.000        0.000  239.771  239.771    0.000
375.00   922.100  377.443  377.443    0.000      112.236 1049.620 1049.620    0.000        0.000  109.682  109.682    0.000
376.00   779.159  450.732  450.732    0.000       56.982 1167.698 1167.698    0.000        0.000   80.326   80.326    0.000
377.00   780.504  462.448  462.448    0.000       36.144 1081.148 1081.148    0.000        0.000  111.492  111.492    0.000
378.00   868.102  356.619  356.619    0.000       28.534 1001.343 1001.343    0.000        0.000   71.077   71.077    0.000
379.00   823.350  390.773  390.773    0.000       77.342 1030.083 1030.083    0.000        0.000  260.579  260.579    0.000
380.00   824.980  379.403  379.403    0.000       83.701 1051.575 1051.575    0.000        0.000  350.257  350.257    0.000
381.00   902.389  376.057  376.057    0.000       93.213 1034.368 1034.368    0.000        0.000  401.228  401.228    0.000
382.00   876.117  402.461  402.461    0.000       72.244 1040.677 1040.677    0.000        0.000  463.258  463.258    0.000
383.00   922.949  310.225  310.225    0.000       77.994 1025.421 1025.421    0.000        0.000  231.328  231.328    0.000
384.00   822.600  414.200  414.200    0.000       47.557  930.605  930.605    0.000        0.000   90.480   90.480    0.000
385.00   988.080  299.943  299.943    0.000       51.362 1037.775 1037.775    0.000        0.000  161.556  161.556    0.000
386.00   870.549  331.748  331.748    0.000       32.339  881.141  881.141    0.000        0.000  250.830  250.830    0.000
387.00  1005.244  241.539  241.539    0.000      113.143  919.961  919.961    0.000        0.000  180.556  180.556    0.000
388.00   955.099  375.916  375.916    0.000      102.463 1006.427 1006.427    0.000        0.000  241.077  241.077    0.000
389.00   897.185  371.321  371.321    0.000      114.260  938.599  938.599    0.000        0.000  431.083  431.083    0.000
390.00   953.993  389.136  389.136    0.000      169.995 1036.953 1036.953    0.000        0.000  460.642  460.642    0.000
391.00   992.266  259.299  259.299    0.000       85.776  974.807  974.807    0.000        0.000  312.050  312.050    0.000
392.00   822.120  446.291  446.291    0.000       60.613 1078.293 1078.293    0.000        0.000  469.389  469.389    0.000
393.00   873.850  375.364  375.364    0.000      196.841 1045.771 1045.771    0.000        0.000  390.668  390.668    0.000
394.00   845.959  415.192  415.192    0.000      176.740 1013.594 1013.594    0.000        0.000  454.308  454.308    0.000
395.00   788.380  467.054  467.054    0.000      221.618 1075.636 1075.636    0.000        0.000  684.122  684.122    0.000
396.00   756.491  557.184  557.184    0.000      136.878 1102.961 1102.961    0.000        0.000  612.746  612.746    0.000
397.00   800.350  487.098  487.098    0.000      159.793 1072.697 1072.697    0.000        0.000  704.132  704.132    0.000
398.00   861.732  429.256  429.256    0.000       45.655 1037.466 1037.466    0.000        0.000  410.775  410.775    0.000
399.00   805.834  469.116  469.116    0.000       43.666 1059.774 1059.774    0.000        0.000  341.508  341.508    0.000
400.00   740.403  450.759  450.759    0.000       95.115  844.503  844.503    0.000        0.000  362.316  362.316    0.000
401.00   816.938  434.105  434.105    0.000      102.724 1048.712 1048.712    0.000        0.000  221.072  221.072    0.000
402.00   715.878  478.675  478.675    0.000      161.609  924.886  924.886    0.000        0.000  428.775  428.775    0.000
403.00   810.525  485.357  485.357    0.000       58.366  955.281  955.281    0.000        0.000  302.097  302.097    0.000
404.00   904.283  374.644  374.644    0.000       53.264  962.978  962.978    0.000        0.000  261.186  261.186    0.000
405.00   854.714  440.517  440.517    0.000       79.896  987.069  987.069    0.000        0.000  222.581  222.581    0.000
406.00   914.647  422.375  422.375    0.000      146.045 1089.998 1089.998    0.000        0.000  593.245  593.245    0.000
407.00   908.197  447.666  447.666    0.000      146.045 1099.389 1099.389    0.000        0.000  363.326  363.326    0.000
408.00   862.558  421.881  421.881    0.000      102.681 1140.191 1140.191    0.000        0.000  541.370  541.370    0.000
409.00   933.196  376.598  376.598    0.000      130.048  977.206  977.206    0.000        0.000  302.003  302.003    0.000
410.00   936.659  329.925  329.925    0.000      156.457  968.649  968.649    0.000        0.000  410.675  410.675    0.000
411.00   966.812  298.604  298.604    0.000      149.244  846.645  846.645    0.000        0.000  348.751  348.751    0.000
412.00   922.693  360.670  360.670    0.000      151.838  885.639  885.639    0.000        0.000  469.793  469.793    0.000
413.00   944.648  339.519  339.519    0.000       92.867  938.335  938.335    0.000        0.000  449.485  449.485    0.000
414.00  1014.740  303.166  303.166    0.000      181.064  903.439  903.439    0.000        0.000  533.630  533.630    0.000
415.00   879.652  356.523  356.523    0.000      113.446  777.248  777.248    0.000        0.000  270.434  270.434    0.000
416.00   899.027  336.187  336.187    0.000      104.367  743.954  743.954    0.000        0.000  180.558  180.558    0.000
417.00   759.905  463.082  463.082    0.000       98.702  856.485  856.485    0.000        0.000  291.943  291.943    0.000
418.00   755.856  399.043  399.043    0.000       70.125  623.028  623.028    0.000        0.000  270.732  270.732    0.000
419.00   784.406  376.522  376.522    0.000       68.309  797.644  797.644    0.000        0.000  440.531  440.531    0.000
420.00   921.454  379.059  379.059    0.000      127.973  877.286  877.286    0.000        0.000  418.922  418.922    0.000
421.00   934.816  341.384  341.384    0.000      112.794  863.239  863.239    0.000        0.000  480.546  480.546    0.000
422.00   713.184  437.614  437.614    0.000       58.971  883.941  883.941    0.000        0.000  499.245  499.245    0.000
423.00   726.151  491.912  491.912    0.000       32.339  960.294  960.294    0.000        0.000  390.165  390.165    0.000
424.00   833.439  447.754  447.754    0.000      100.822  926.095  926.095    0.000        0.000  749.574  749.574    0.000
425.00   817.987  430.290  430.290    0.000       13.229 1026.923 1026.923    0.000        0.000  741.232  741.232    0.000
426.00   726.677  454.964  454.964    0.000      105.707  892.771  892.771    0.000        0.000  750.279  750.279    0.000
427.00   801.324  420.634  420.634    0.000       57.069  966.319  966.319    0.000        0.000  522.471  522.471    0.000
428.00   789.795  437.002  437.002    0.000       38.046  918.584  918.584    0.000        0.000  671.463  671.463    0.000
429.00   788.653  439.982  439.982    0.000       81.799  851.946  851.946    0.000        0.000  709.562  709.562    0.000
430.00   932.317  391.318  391.318    0.000      148.336  895.619  895.619    0.000        0.000  601.988  601.988    0.000
431.00   865.968  400.674  400.674    0.000       11.414  944.949  944.949    0.000        0.000  713.579  713.579    0.000
432.00   900.231  339.544  339.544    0.000       60.787  822.082  822.082    0.000        0.000  622.200  622.200    0.000
433.00   828.775  363.693  363.693    0.000      145.953  790.959  790.959    0.000        0.000  691.769  691.769    0.000
434.00   869.923  435.688  435.688    0.000       90.142  996.482  996.482    0.000        0.000  913.244  913.244    0.000
435.00   809.234  468.300  468.300    0.000      150.448  966.615  966.615    0.000        0.000  854.029  854.029    0.000
436.00   780.639  458.674  458.674    0.000       93.645 1038.690 1038.690    0.000        0.000  826.687  826.687    0.000
437.00   941.434  396.175  396.175    0.000       74.836 1053.979 1053.979    0.000        0.000  924.099  924.099    0.000
438.00   955.316  302.353  302.353    0.000      124.514 1005.171 1005.171    0.000        0.000  753.295  753.295    0.000
439.00   928.910  332.607  332.607    0.000       73.452 1026.393 1026.393    0.000        0.000  842.568  842.568    0.000
440.00   906.548  408.975  408.975    0.000       97.791  970.498  970.498    0.000        0.000  751.383  751.383    0.000
441.00   826.430  454.128  454.128    0.000       65.757  918.053  918.053    0.000        0.000  671.559  671.559    0.000
442.00   905.409  350.510  350.510    0.000      112.668  970.152  970.152    0.000        0.000  661.907  661.907    0.000
443.00   964.442  347.406  347.406    0.000      171.503 1073.093 1073.093    0.000        0.000  992.863  992.863    0.000
444.00   941.653  357.088  357.088    0.000      206.096  896.444  896.444    0.000        0.000  651.255  651.255    0.000
445.00   943.214  337.366  337.366    0.000      217.199  886.971  886.971    0.000        0.000  541.169  541.169    0.000
446.00   901.119  415.416  415.416    0.000       83.269  899.679  899.679    0.000        0.000  703.631  703.631    0.000
447.00   916.008  370.024  370.024    0.000      115.737  882.048  882.048    0.000        0.000  580.078  580.078    0.000
448.00   931.734  369.089  369.089    0.000       96.585  958.776  958.776    0.000        0.000  623.201  623.201    0.000
449.00   959.423  339.574  339.574    0.000      114.786  980.955  980.955    0.000        0.000  884.891  884.891    0.000
450.00   964.979  326.467  326.467    0.000      122.259 1025.966 1025.966    0.000        0.000 1066.757 1066.757    0.000
451.00   934.535  298.669  298.669    0.000      221.435  962.544  962.544    0.000        0.000  986.530  986.530    0.000
452.00   904.853  310.702  310.702    0.000       75.312  995.620  995.620    0.000        0.000  493.215  413.191   80.024
453.00   893.836  303.440  303.440    0.000      104.621  917.580  917.580    0.000        0.000  754.397  754.397    0.000
454.00   866.393  352.872  352.872    0.000       76.911  985.456  985.456    0.000        0.000  684.024  603.599   80.425
455.00   845.245  352.190  352.190    0.000       45.525  989.651  989.651    0.000        0.000  732.985  732.985    0.000
456.00   878.610  371.016  371.016    0.000       49.156 1047.712 1047.712    0.000        0.000  510.204  510.204    0.000
457.00   887.259  415.051  415.051    0.000      108.686 1069.335 1069.335    0.000        0.000  612.446  612.446    0.000
458.00   876.632  387.862  387.862    0.000       84.952 1080.702 1080.702    0.000        0.000  751.083  751.083    0.000
459.00   886.152  380.209  380.209    0.000      122.912 1057.615 1057.615    0.000        0.000  640.293  640.293    0.000
460.00   938.606  373.239  373.239    0.000      167.185 1094.447 1094.447    0.000        0.000  933.952  794.111  139.841
461.00   769.039  457.675  457.675    0.000      160.744 1034.648 1034.648    0.000        0.000  684.628  684.628    0.000
462.00   908.418  363.933  363.933    0.000      208.768 1090.336 1090.336    0.000        0.000  893.434  893.434    0.000
463.00   910.718  367.939  367.939    0.000      161.129 1098.375 1098.375    0.000        0.000  873.529  873.529    0.000
464.00   921.943  395.127  395.127    0.000      231.812 1068.804 1068.804    0.000        0.000  652.158  652.158    0.000
465.00  1002.459  309.262  309.262    0.000      235.831 1027.680 1027.680    0.000        0.000  670.858  670.858    0.000
466.00   929.369  313.561  313.561    0.000      189.149  955.533  955.533    0.000        0.000  610.236  610.236    0.000
467.00   918.896  355.885  355.885    0.000      127.754 1003.770 1003.770    0.000        0.000  649.945  649.945    0.000
468.00   928.391  336.289  336.289    0.000      168.305  901.359  901.359    0.000        0.000  580.173  580.173    0.000
469.00   968.153  280.537  280.537    0.000       98.529  919.643  919.643    0.000        0.000  738.915  738.915    0.000
470.00   867.174  372.839  372.839    0.000      131.259  980.267  980.267    0.000        0.000  609.232  609.232    0.000
471.00   902.603  328.476  328.476    0.000      153.740  972.997  972.997    0.000        0.000  732.684  732.684    0.000
472.00   829.497  338.380  338.380    0.000       65.716  966.563  966.563    0.000        0.000  753.193  753.193    0.000
473.00   887.788  427.661  427.661    0.000      120.531 1035.474 1035.474    0.000        0.000  844.373  844.373    0.000
474.00   808.299  394.368  394.368    0.000       61.650 1068.377 1068.377    0.000        0.000  734.291  734.291    0.000
475.00   837.564  407.064  407.064    0.000      196.325 1121.074 1121.074    0.000        0.000  835.827  835.827    0.000
476.00   854.639  383.252  383.252    0.000      134.838  921.129  921.129    0.000        0.000  381.523  381.523    0.000
477.00   909.238  408.435  408.435    0.000      193.591 1210.485 1210.485    0.000        0.000  694.784  694.784    0.000
478.00   999.778  259.628  259.628    0.000       68.396 1061.415 1061.415    0.000        0.000  412.587  412.587    0.000
479.00   841.187  413.786  413.786    0.000      185.903 1067.169 1067.169    0.000        0.000  632.152  632.152    0.000
480.00   805.247  491.143  491.143    0.000      121.271  973.955  973.955    0.000        0.000  482.658  482.658    0.000
481.00   878.900  398.357  398.357    0.000      104.317 1132.665 1132.665    0.000        0.000  785.160  785.160    0.000
482.00   905.916  362.466  362.466    0.000       62.516 1079.101 1079.101    0.000        0.000  504.170  504.170    0.000
483.00   925.538  347.333  347.333    0.000       73.234 1180.602 1180.602    0.000        0.000  593.947  593.947    0.000
484.00   896.408  431.008  431.008    0.000      221.913  993.186  993.186    0.000        0.000  741.732  741.732    0.000
485.00  1005.167  304.874  304.874    0.000      231.162 1102.951 1102.951    0.000        0.000  731.274  731.274    0.000
486.00  1073.102  279.918  279.918    0.000      214.914 1022.155 1022.155    0.000        0.000  762.544  762.544    0.000
487.00   939.009  344.881  344.881    0.000      184.909 1007.241 1007.241    0.000        0.000  727.960  727.960    0.000
488.00  1012.823  410.132  410.132    0.000      225.245 1153.408 1153.408    0.000        0.000  672.163  672.163    0.000
489.00   970.421  344.852  344.852    0.000      188.624 1103.649 1103.649    0.000        0.000  773.198  773.198    0.000
490.00   866.923  416.711  416.711    0.000      189.139 1107.464 1107.464    0.000        0.000  822.663  822.663    0.000
491.00   984.891  326.746  326.746    0.000      193.893 1065.608 1065.608    0.000        0.000  782.648  782.648    0.000
492.00   850.851  365.515  365.515    0.000      209.167 1119.516 1119.516    0.000        0.000  795.417  795.417    0.000
493.00   978.248  280.139  280.139    0.000      187.068 1077.457 1077.457    0.000        0.000  883.484  883.484    0.000
494.00   892.835  363.714  363.714    0.000      191.134 1123.066 1123.066    0.000        0.000  884.889  884.889    0.000
495.00   880.526  417.328  417.328    0.000      302.544 1076.583 1076.583    0.000        0.000  743.539  743.539    0.000
496.00   834.336  379.214  379.214    0.000      121.139 1198.121 1198.121    0.000        0.000  773.602  773.602    0.000
497.00   891.731  391.155  391.155    0.000      162.647 1008.876 1008.876    0.000        0.000  531.715  531.715    0.000
498.00  1076.823  201.200  201.200    0.000      191.477  930.671  930.671    0.000        0.000  522.669  522.669    0.000
499.00   990.407  214.689  214.689    0.000      148.587  925.964  925.964    0.000        0.000  540.863  540.863    0.000
500.00  1058.552  271.497  271.497    0.000      334.887  924.310  924.310    0.000        0.000  683.321  683.321    0.000
501.00   925.619  311.737  311.737    0.000      199.040  944.074  944.074    0.000        0.000  550.214  550.214    0.000
502.00   961.750  277.629  277.629    0.000      178.896  946.755  946.755    0.000        0.000  601.386  601.386    0.000
503.00  1025.828  280.037  280.037    0.000      197.139 1002.142 1002.142    0.000        0.000  813.005  813.005    0.000
504.00   956.420  329.701  329.701    0.000      235.483  965.958  965.958    0.000        0.000  679.602  679.602    0.000
505.00   921.860  284.609  284.609    0.000      189.185  921.598  921.598    0.000        0.000  771.186  771.186    0.000
506.00   935.628  339.809  339.809    0.000      280.325  896.600  896.600    0.000        0.000  702.823  702.823    0.000
507.00  1060.283  279.003  279.003    0.000      246.385  965.772  965.772    0.000        0.000  861.764  861.764    0.000
508.00   947.542  274.897  274.897    0.000      166.840 1064.307 1064.307    0.000        0.000  611.237  611.237    0.000
509.00   895.029  241.367  241.367    0.000      210.763  887.134  887.134    0.000        0.000  818.639  818.639    0.000
510.00   992.257  241.812  241.812    0.000      260.737  967.860  967.860    0.000        0.000  871.421  871.421    0.000
511.00  1073.670  211.763  211.763    0.000      296.362 1013.326 1013.326    0.000        0.000  874.131  874.131    0.000
512.00   986.630  282.790  282.790    0.000      154.859  903.830  903.830    0.000        0.000  719.112  719.112    0.000
513.00   954.715  260.433  260.433    0.000      328.741  886.961  886.961    0.000        0.000  824.062  793.903   30.159
514.00   975.988  315.624  315.624    0.000      232.116  954.621  954.621    0.000        0.000  751.075  751.075    0.000
515.00   944.557  352.395  352.395    0.000      251.311  975.713  975.713    0.000        0.000  924.396  924.396    0.000
516.00   856.014  391.640  391.640    0.000      254.122 1066.861 1066.861    0.000        0.000 1074.698 1074.698    0.000
517.00   909.499  366.324  366.324    0.000      275.171 1035.996 1035.996    0.000        0.000 1096.211 1096.211    0.000
518.00   880.626  313.912  313.912    0.000      278.036 1054.109 1054.109    0.000        0.000  954.062  894.345   59.717
519.00   910.906  291.363  291.363    0.000      243.527 1030.640 1030.640    0.000        0.000 1074.801 1024.636   50.165
520.00   905.498  327.933  327.933    0.000      224.077 1034.954 1034.954    0.000        0.000  885.191  885.191    0.000
521.00  1006.346  239.776  239.776    0.000      296.319  979.265  979.265    0.000        0.000  874.331  874.331    0.000
522.00   907.278  360.671  360.671    0.000      262.722 1033.191 1033.191    0.000        0.000  824.067  824.067    0.000
523.00   967.326  285.351  285.351    0.000      283.386  919.178  919.178    0.000        0.000 1056.601 1056.601    0.000
524.00   941.127  330.220  330.220    0.000      249.322  969.717  969.717    0.000        0.000 1086.661 1086.661    0.000
525.00   940.171  297.541  297.541    0.000      257.878  938.992  938.992    0.000        0.000 1135.822 1135.822    0.000
526.00   833.722  426.326  426.326    0.000       81.755 1058.129 1058.129    0.000        0.000 1098.119 1098.119    0.000
527.00   863.429  363.614  363.614    0.000      112.104 1057.304 1057.304    0.000        0.000  764.352  764.352    0.000
528.00   885.090  411.746  411.746    0.000      200.425 1010.530 1010.530    0.000        0.000  978.387  978.387    0.000
529.00   870.703  424.241  424.241    0.000      216.602 1164.299 1164.299    0.000        0.000 1007.039 1007.039    0.000
530.00   872.263  405.422  405.422    0.000      179.802 1099.729 1099.729    0.000        0.000 1046.349 1046.349    0.000
531.00   854.304  367.645  367.645    0.000      193.764 1159.597 1159.597    0.000        0.000  975.167  975.167    0.000
532.00   939.328  297.851  297.851    0.000      126.587 1042.922 1042.922    0.000        0.000  721.327  721.327    0.000
533.00   912.706  351.442  351.442    0.000      185.863 1092.542 1092.542    0.000        0.000 1064.747 1064.747    0.000
534.00   943.973  295.201  295.201    0.000      122.782 1006.613 1006.613    0.000        0.000  894.034  894.034    0.000
535.00   979.754  279.678  279.678    0.000      118.026  948.261  948.261    0.000        0.000  540.060  540.060    0.000
536.00  1026.397  293.415  293.415    0.000      224.935  960.673  960.673    0.000        0.000  854.627  854.627    0.000
537.00   878.674  326.318  326.318    0.000      151.708  891.628  891.628    0.000        0.000  781.541  741.730   39.811
538.00   945.356  321.503  321.503    0.000      270.986  944.667  944.667    0.000        0.000  913.440  913.440    0.000
539.00   927.067  315.880  315.880    0.000      124.727  936.507  936.507    0.000        0.000  550.012  489.994   60.018
540.00   954.780  338.898  338.898    0.000       94.333 1077.960 1077.960    0.000        0.000  622.195  622.195    0.000
541.00   985.675  252.405  252.405    0.000      192.172  951.039  951.039    0.000        0.000  431.386  431.386    0.000
542.00   948.166  268.439  268.439    0.000      117.509  942.693  942.693    0.000        0.000  450.991  450.991    0.000
543.00   902.834  253.483  253.483    0.000       94.510  828.163  828.163    0.000        0.000  559.464  559.464    0.000
544.00   943.560  273.247  273.247    0.000      189.970  843.678  843.678    0.000        0.000  720.218  720.218    0.000
545.00   994.935  267.434  267.434    0.000      219.282  851.717  851.717    0.000        0.000  640.593  640.593    0.000
546.00   902.462  299.564  299.564    0.000      133.765  932.399  932.399    0.000        0.000  509.702  509.702    0.000
547.00   946.988  383.080  383.080    0.000      221.314  976.360  976.360    0.000        0.000  750.076  750.076    0.000
548.00  1039.698  295.297  295.297    0.000      188.933  872.178  872.178    0.000        0.000  419.122  419.122    0.000
549.00   888.952  332.174  332.174    0.000      195.675 1079.186 1079.186    0.000        0.000  673.368  673.368    0.000
550.00   964.817  260.330  260.330    0.000       67.659  949.791  949.791    0.000        0.000  703.026  682.920   20.106
551.00   885.013  329.021  329.021    0.000      136.403  912.694  912.694    0.000        0.000  431.889  431.889    0.000
552.00   914.460  291.406  291.406    0.000      191.566  890.685  890.685    0.000        0.000  420.626  420.626    0.000
553.00   974.989  287.480  287.480    0.000      134.368  960.990  960.990    0.000        0.000  380.013  380.013    0.000
554.00   887.273  381.572  381.572    0.000      125.552 1055.489 1055.489    0.000        0.000  340.806  340.806    0.000
555.00   908.151  296.798  296.798    0.000      133.636  998.423  998.423    0.000        0.000  301.696  301.696    0.000
556.00   897.494  355.184  355.184    0.000      225.286 1146.280 1146.280    0.000        0.000  652.959  652.959    0.000
557.00   931.011  317.563  317.563    0.000      155.942  916.449  916.449    0.000        0.000  770.888  770.888    0.000
558.00   909.715  347.429  347.429    0.000      133.330 1053.287 1053.287    0.000        0.000  620.690  620.690    0.000
559.00   947.198  323.819  323.819    0.000      136.701 1021.805 1021.805    0.000        0.000  521.361  470.592   50.769
560.00   858.211  381.499  381.499    0.000      180.286 1016.403 1016.403    0.000        0.000  372.373  372.373    0.000
561.00   904.417  368.452  368.452    0.000      121.315  993.024  993.024    0.000        0.000  515.032  515.032    0.000
562.00   714.382  423.986  423.986    0.000      104.626  971.803  971.803    0.000        0.000  294.463  294.463    0.000
563.00   854.842  345.433  345.433    0.000       66.537  894.104  894.104    0.000        0.000  731.582  731.582    0.000
564.00   832.138  371.192  371.192    0.000       51.319  853.215  853.215    0.000        0.000  615.164  615.164    0.000
565.00   850.241  336.364  336.364    0.000       53.221  788.885  788.885    0.000        0.000  203.078  203.078    0.000
566.00   897.627  318.416  318.416    0.000       90.659  791.957  791.957    0.000        0.000  364.836  364.836    0.000
567.00   797.032  344.600  344.600    0.000       58.667  778.126  778.126    0.000        0.000  382.228  382.228    0.000
568.00   882.048  246.546  246.546    0.000       53.264  805.915  805.915    0.000        0.000  482.762  482.762    0.000
569.00   852.430  291.099  291.099    0.000       17.034  832.376  832.376    0.000        0.000  342.417  342.417    0.000
570.00   810.397  330.821  330.821    0.000        7.522  776.946  776.946    0.000        0.000  341.311  341.311    0.000
571.00   863.403  347.378  347.378    0.000       20.838  788.409  788.409    0.000        0.000  361.116  361.116    0.000
572.00   827.735  329.059  329.059    0.000       83.092  810.971  810.971    0.000        0.000  229.719  229.719    0.000
573.00   743.271  396.693  396.693    0.000        3.805  925.152  925.152    0.000        0.000  423.246  402.938   20.308
574.00   770.844  344.951  344.951    0.000       22.828  779.201  779.201    0.000        0.000  332.263  322.109   10.154
575.00   760.871  349.487  349.487    0.000       58.235  847.758  847.758    0.000        0.000  242.688  242.688    0.000
576.00   699.545  406.736  406.736    0.000       19.023  856.104  856.104    0.000        0.000  242.989  242.989    0.000
577.00   720.716  356.169  356.169    0.000       24.730  734.044  734.044    0.000        0.000  333.870  333.870    0.000
578.00   796.165  321.279  321.279    0.000       32.339  809.720  809.720    0.000        0.000  263.699  223.084   40.616
579.00   643.390  463.173  463.173    0.000       13.316  879.107  879.107    0.000        0.000   60.923   60.923    0.000
580.00   809.826  295.755  295.755    0.000       15.218  771.280  771.280    0.000        0.000  422.040  391.578   30.462
581.00   866.802  272.639  272.639    0.000        0.000  996.101  996.101    0.000        0.000  382.027  382.027    0.000
582.00   724.169  412.203  412.203    0.000       18.503  973.661  973.661    0.000        0.000  381.725  381.725    0.000
583.00   945.875  279.202  279.202    0.000       27.970  997.305  997.305    0.000        0.000  240.776  240.776    0.000
584.00   839.920  350.135  350.135    0.000       44.354  888.788  888.788    0.000        0.000  380.518  380.518    0.000
585.00   850.583  352.291  352.291    0.000        9.294  909.765  909.765    0.000        0.000  100.131  100.131    0.000
586.00   795.538  424.274  424.274    0.000       45.655 1022.078 1022.078    0.000        0.000  553.838  553.838    0.000
587.00   844.276  336.654  336.654    0.000       13.316  964.150  964.150    0.000        0.000  361.920  361.920    0.000
588.00   739.754  369.892  369.892    0.000       30.437  956.108  956.108    0.000        0.000  424.954  424.954    0.000
589.00   750.215  431.648  431.648    0.000        1.859 1030.239 1030.239    0.000        0.000  595.153  534.834   60.319
590.00   701.930  416.836  416.836    0.000       22.828  941.543  941.543    0.000        0.000  362.020  362.020    0.000
591.00   727.618  375.025  375.025    0.000       22.828  882.566  882.566    0.000        0.000  382.126  382.126    0.000
592.00   856.880  325.261  325.261    0.000       26.632  970.538  970.538    0.000        0.000  352.065  352.065    0.000
593.00   895.923  207.549  207.549    0.000       32.339  947.674  947.674    0.000        0.000  302.303  271.841   30.462
594.00   900.645  281.928  281.928    0.000        7.523  964.887  964.887    0.000        0.000  251.936  251.936    0.000
595.00   977.729  246.539  246.539    0.000       34.155  923.032  923.032    0.000        0.000  162.060  162.060    0.000
596.00   901.878  314.180  314.180    0.000       29.832  959.396  959.396    0.000        0.000  231.730  231.730    0.000
597.00   885.904  325.700  325.700    0.000        0.000  784.207  784.207    0.000        0.000  131.598  131.598    0.000
598.00   921.530  301.239  301.239    0.000       38.046  786.327  786.327    0.000        0.000  293.155  293.155    0.000
599.00   832.101  349.515  349.515    0.000       17.077  801.023  801.023    0.000        0.000  211.924  211.924    0.000
600.00   762.536  382.615  382.615    0.000        3.805  791.344  791.344    0.000        0.000  162.361  152.207   10.154
601.00   872.550  316.223  316.223    0.000       64.505  763.284  763.284    0.000        0.000  242.586  141.047  101.539
602.00   936.975  240.026  240.026    0.000       22.828  761.593  761.593    0.000        0.000  172.414  141.953   30.462
603.00   876.487  277.841  277.841    0.000        7.566  743.531  743.531    0.000        0.000  160.753  150.599   10.154
604.00   938.428  239.006  239.006    0.000       45.612  800.511  800.511    0.000        0.000  232.533  202.072   30.462
605.00   865.818  270.536  270.536    0.000       53.091  837.825  837.825    0.000        0.000  161.858  161.858    0.000
606.00   934.830  256.901  256.901    0.000       89.234  899.036  899.036    0.000        0.000  413.895  413.895    0.000
607.00   907.464  233.825  233.825    0.000       93.213  879.411  879.411    0.000        0.000  303.309  283.001   20.308
608.00   883.593  272.400  272.400    0.000       26.632  885.849  885.849    0.000        0.000  363.830  363.830    0.000
609.00   924.425  229.132  229.132    0.000       33.896  802.631  802.631    0.000        0.000  412.689  412.689    0.000
610.00   844.528  290.653  290.653    0.000       45.309  868.468  868.468    0.000        0.000  250.630  250.630    0.000
611.00   842.296  279.652  279.652    0.000        7.609  837.083  837.083    0.000        0.000  260.583  260.583    0.000
612.00   841.944  270.855  270.855    0.000        3.805  797.442  797.442    0.000        0.000  100.533  100.533    0.000
613.00   887.319  317.685  317.685    0.000       16.990  854.852  854.852    0.000        0.000  149.694  149.694    0.000
614.00   783.556  334.062  334.062    0.000       38.046  881.008  881.008    0.000        0.000  151.402  151.402    0.000
615.00   876.601  316.311  316.311    0.000       53.264  910.452  910.452    0.000        0.000  291.647  291.647    0.000
616.00   812.217  368.385  368.385    0.000       17.121  849.794  849.794    0.000        0.000  130.794  130.794    0.000
617.00   837.417  330.692  330.692    0.000      107.518  840.368  840.368    0.000        0.000  321.605  321.605    0.000
618.00   701.290  350.266  350.266    0.000       28.491  677.559  677.559    0.000        0.000   70.675   50.367   20.308
619.00   720.551  384.156  384.156    0.000       33.937  689.959  689.959    0.000        0.000   60.119   60.119    0.000
620.00   752.929  351.827  351.827    0.000       11.414  779.497  779.497    0.000        0.000  131.296  131.296    0.000
621.00   769.390  384.889  384.889    0.000        9.511  777.294  777.294    0.000        0.000  140.747  140.747    0.000
622.00   853.892  273.007  273.007    0.000       17.121  723.731  723.731    0.000        0.000  151.705  100.936   50.769
623.00   840.091  264.301  264.301    0.000       26.632  724.590  724.590    0.000        0.000  131.296  121.143   10.154
624.00   826.238  345.134  345.134    0.000       22.828  766.354  766.354    0.000        0.000  243.088  232.935   10.154
625.00   740.169  430.761  430.761    0.000       19.023  844.258  844.258    0.000        0.000  191.514  161.053   30.462
626.00   860.969  386.494  386.494    0.000       26.632  772.190  772.190    0.000        0.000  171.610  171.610    0.000
627.00   811.617  290.174  290.174    0.000       11.414  900.459  900.459    0.000        0.000  121.042   80.427   40.616
628.00   867.526  249.628  249.628    0.000       11.414  876.085  876.085    0.000        0.000  161.457  100.533   60.923
629.00   853.912  280.083  280.083    0.000       17.121  924.284  924.284    0.000        0.000  311.853  261.084   50.769
630.00   843.252  365.229  365.229    0.000        5.707  836.472  836.472    0.000        0.000  211.520  160.751   50.769
631.00   885.501  285.080  285.080    0.000       15.218  637.116  637.116    0.000        0.000  151.905  101.136   50.769
632.00   807.555  348.135  348.135    0.000       60.874  754.980  754.980    0.000        0.000  192.621   80.929  111.693
633.00   872.522  272.388  272.388    0.000       60.657  857.924  857.924    0.000        0.000  231.427  200.966   30.462
634.00   984.699  206.490  206.490    0.000      124.335  835.401  835.401    0.000        0.000  251.836  171.209   80.628
635.00   864.918  285.446  285.446    0.000       96.585  773.356  773.356    0.000        0.000  212.226  151.704   60.521
636.00   785.496  323.559  323.559    0.000       60.352  910.632  910.632    0.000        0.000  212.025  212.025    0.000
637.00   837.007  322.385  322.385    0.000       20.838  890.523  890.523    0.000        0.000  202.977  142.054   60.923
638.00   884.783  247.505  247.505    0.000       68.569  902.633  902.633    0.000        0.000  362.323  281.896   80.427
639.00   832.604  305.117  305.117    0.000       33.809  935.056  935.056    0.000        0.000  471.904  370.365  101.539
640.00   730.379  391.700  391.700    0.000       30.177  979.070  979.070    0.000        0.000  513.725  432.695   81.030
641.00   765.648  350.804  350.804    0.000       24.643  860.910  860.910    0.000        0.000  462.253  381.022   81.231
642.00   724.612  330.498  330.498    0.000       41.851  821.657  821.657    0.000        0.000  273.149  242.688   30.462
643.00   790.582  299.432  299.432    0.000        7.609  932.541  932.541    0.000        0.000  342.618  342.618    0.000
644.00   823.354  297.625  297.625    0.000       38.046  887.324  887.324    0.000        0.000  423.547  393.488   30.060
645.00   848.004  317.893  317.893    0.000       36.144  925.107  925.107    0.000        0.000  333.067  333.067    0.000
646.00   799.644  289.564  289.564    0.000       37.611  757.882  757.882    0.000        0.000  140.244  140.244    0.000
647.00   797.330  279.073  279.073    0.000       16.729  711.746  711.746    0.000        0.000  171.006  171.006    0.000
648.00   922.922  245.026  245.026    0.000       13.012  849.574  849.574    0.000        0.000  190.611  190.611    0.000
649.00   945.213  221.242  221.242    0.000        9.252  880.744  880.744    0.000        0.000  240.375  230.423    9.953
650.00   928.053  233.336  233.336    0.000       26.328  759.826  759.826    0.000        0.000  180.658  170.605   10.053
651.00   891.265  260.829  260.829    0.000       15.044  782.689  782.689    0.000        0.000  161.557  161.557    0.000
652.00   910.586  259.088  259.088    0.000       45.568  820.389  820.389    0.000        0.000  232.332  151.302   81.030
653.00   796.068  344.649  344.649    0.000        3.632  712.728  712.728    0.000        0.000  230.119  230.119    0.000
654.00   746.046  424.298  424.298    0.000       34.241  814.434  814.434    0.000        0.000  141.852  111.391   30.462
655.00   827.807  325.278  325.278    0.000       22.828  756.502  756.502    0.000        0.000  201.067  201.067    0.000
656.00   874.755  273.447  273.447    0.000       19.023  842.966  842.966    0.000        0.000  439.935  439.935    0.000
657.00   870.928  281.879  281.879    0.000       26.546  888.108  888.108    0.000        0.000  491.307  460.846   30.462
658.00   888.904  331.305  331.305    0.000       70.385 1090.829 1090.829    0.000        0.000  735.201  705.142   30.060
659.00   963.770  227.956  227.956    0.000       45.569  946.253  946.253    0.000        0.000  692.173  651.558   40.616
660.00   851.354  325.932  325.932    0.000       87.289  898.694  898.694    0.000        0.000  774.108  692.877   81.231
661.00   776.125  314.849  314.849    0.000       30.264  924.938  924.938    0.000        0.000  593.448  593.448    0.000
662.00   939.570  282.865  282.865    0.000       57.847 1011.672 1011.672    0.000        0.000  809.797  809.797    0.000
663.00   832.582  384.888  384.888    0.000       50.280  875.689  875.689    0.000        0.000  540.669  460.946   79.723
664.00   857.891  320.985  320.985    0.000       14.613  824.329  824.329    0.000        0.000  618.180  618.180    0.000
665.00   771.993  410.516  410.516    0.000       22.828  996.748  996.748    0.000        0.000  520.160  520.160    0.000
666.00   730.636  402.522  402.522    0.000       11.327  983.519  983.519    0.000        0.000  671.562  671.562    0.000
667.00   824.947  315.628  315.628    0.000        9.338  888.407  888.407    0.000        0.000  500.456  500.456    0.000
668.00   723.288  420.602  420.602    0.000       36.144  963.102  963.102    0.000        0.000  501.962  471.803   30.159
669.00   761.229  364.268  364.268    0.000       36.144  901.081  901.081    0.000        0.000  542.680  542.680    0.000
670.00   817.010  391.916  391.916    0.000       64.156  982.782  982.782    0.000        0.000  660.404  650.351   10.053
671.00   651.976  477.619  477.619    0.000       11.414  924.638  924.638    0.000        0.000  630.043  630.043    0.000
672.00   709.376  371.880  371.880    0.000       37.873  924.769  924.769    0.000        0.000  721.730  721.730    0.000
673.00   695.366  414.667  414.667    0.000       13.316  905.054  905.054    0.000        0.000  321.908  321.908    0.000
674.00   675.834  407.552  407.552    0.000       15.218  931.512  931.512    0.000        0.000  604.005  604.005    0.000
675.00   684.904  421.456  421.456    0.000        3.761  987.891  987.891    0.000        0.000  629.842  629.842    0.000
676.00   655.936  416.620  416.620    0.000        5.707  918.067  908.556    9.511        0.000  690.967  538.860  152.107
677.00   676.785  404.313  404.313    0.000        9.511  862.557  856.851    5.707        0.000  200.062  149.292   50.769
678.00   840.887  339.943  339.943    0.000       19.023 1000.601  977.774   22.828        0.000  583.094  451.094  132.000
679.00   768.050  406.325  406.325    0.000       19.023  986.847  986.847    0.000        0.000  819.850  728.465   91.385
680.00   781.966  358.817  358.817    0.000        5.707  906.789  906.789    0.000        0.000  423.246  362.323   60.923
681.00   707.919  426.469  426.469    0.000       13.316  925.462  925.462    0.000        0.000  542.278  521.970   20.308
682.00   825.816  297.344  297.344    0.000       11.327  940.111  940.111    0.000        0.000  510.610  480.148   30.462
683.00   690.318  381.671  381.671    0.000        3.805  897.703  897.703    0.000        0.000  392.583  362.122   30.462
684.00   801.047  371.650  371.650    0.000        7.609  992.301  992.301    0.000        0.000  373.482  261.789  111.693
685.00   690.575  422.223  422.223    0.000        5.707  907.209  907.209    0.000        0.000  302.303  271.841   30.462
686.00   734.087  377.012  377.012    0.000       19.023 1020.404 1020.404    0.000        0.000  524.383  463.459   60.923
687.00   848.045  320.156  320.156    0.000       17.121 1023.248 1023.248    0.000        0.000  493.920  402.737   91.184
688.00   750.451  380.323  380.323    0.000        9.511  894.030  894.030    0.000        0.000  381.826  320.903   60.923
689.00   800.108  359.115  359.115    0.000        1.902  930.989  930.989    0.000        0.000  481.353  471.199   10.154
690.00   749.388  354.839  354.839    0.000        3.805  898.131  898.131    0.000        0.000  509.503  458.734   50.769
691.00   737.351  333.387  333.387    0.000        0.000  819.969  819.969    0.000        0.000  399.118  399.118    0.000
692.00   857.162  300.657  300.657    0.000        0.000  852.344  852.344    0.000        0.000  389.969  319.294   70.675
693.00   759.461  317.256  317.256    0.000        0.000  932.676  932.676    0.000        0.000  240.174  199.558   40.616
694.00   705.801  402.260  402.260    0.000        0.000  891.046  891.046    0.000        0.000  390.171  359.709   30.462
695.00   738.325  437.809  437.809    0.000        0.000  909.068  909.068    0.000        0.000  200.263  159.647   40.616
696.00   711.107  373.050  373.050    0.000        3.718  787.065  787.065    0.000        0.000   50.367   19.906   30.462
697.00   718.897  379.197  379.197    0.000        0.000  762.977  762.977    0.000        0.000  289.637  249.021   40.616
698.00   698.619  393.948  393.948    0.000        0.000  792.776  792.776    0.000        0.000  180.759  109.682   71.077
699.00   720.904  342.823  342.823    0.000        0.000  763.497  763.497    0.000        0.000  279.985  219.263   60.722
700.00   746.732  358.180  358.180    0.000        0.000  868.990  861.381    7.609        0.000  291.246  169.399  121.847
701.00   703.634  399.498  399.498    0.000        0.000  696.097  673.269   22.828        0.000  219.565  129.387   90.179
702.00   876.324  312.960  312.960    0.000        5.707  777.719  756.793   20.925        0.000  300.996  179.552  121.443
703.00   796.973  303.534  303.534    0.000        0.000  684.516  684.516    0.000        0.000  249.423  199.257   50.166
704.00   860.424  251.405  251.405    0.000       52.746  797.092  791.386    5.707        0.000  290.642  240.677   49.965
705.00   751.607  324.558  324.558    0.000        0.000  716.113  716.113    0.000        0.000  129.889   79.824   50.065
706.00   713.123  446.254  446.254    0.000       13.316  937.377  937.377    0.000        0.000  349.052  308.838   40.213
707.00   746.614  370.092  370.092    0.000        0.000  877.974  877.974    0.000        0.000  268.826  238.868   29.959
708.00   826.812  350.188  350.188    0.000       43.753  977.634  977.634    0.000        0.000  803.764  742.841   60.923
709.00   814.804  390.361  390.361    0.000       11.283  911.964  904.354    7.609        0.000  763.048  620.893  142.154
710.00   719.539  467.995  467.995    0.000        0.000  905.398  905.398    0.000        0.000  262.593  211.824   50.769
711.00   728.797  400.544  400.544    0.000        0.000  900.196  900.196    0.000        0.000  443.353  392.583   50.769
712.00   779.126  384.774  384.774    0.000        0.000  854.855  854.855    0.000        0.000  291.144  291.144    0.000
713.00   721.911  425.011  425.011    0.000       22.828  989.831  989.831    0.000        0.000  593.047  593.047    0.000
714.00   850.441  368.707  368.707    0.000        5.620 1013.046 1013.046    0.000        0.000  374.185  333.570   40.616
715.00   768.288  397.936  397.936    0.000        0.000  974.699  974.699    0.000        0.000  414.097  150.298  263.800
716.00   727.312  425.896  425.896    0.000        5.707  958.879  945.563   13.316        0.000  434.000  180.354  253.646
717.00   738.682  407.938  407.938    0.000        0.000  937.393  916.468   20.925        0.000  312.961  180.960  132.000
718.00   764.447  378.673  378.673    0.000        0.000  963.413  963.413    0.000        0.000  180.960  150.499   30.462
719.00   818.625  252.276  252.276    0.000       11.414  962.897  962.897    0.000        0.000  262.996  191.918   71.077
720.00   824.788  290.817  290.817    0.000        1.902  926.844  926.844    0.000        0.000  403.139  342.216   60.923
721.00   803.624  289.539  289.539    0.000        0.000  873.497  873.497    0.000        0.000  269.731  249.625   20.107
722.00   743.430  385.604  385.604    0.000        1.902 1013.614 1013.614    0.000        0.000  493.720  453.104   40.616
723.00   748.865  416.447  416.447    0.000        0.000  901.981  901.981    0.000        0.000  383.033  332.263   50.769
724.00   762.166  430.426  430.426    0.000       13.316  879.418  879.418    0.000        0.000  384.440  313.363   71.077
725.00   740.769  411.877  411.877    0.000        0.000  781.407  781.407    0.000        0.000  453.708  413.092   40.616
726.00   735.108  340.751  340.751    0.000        7.609  899.609  899.609    0.000        0.000  452.702  371.471   81.231
727.00   761.030  359.922  359.922    0.000       17.121  903.707  903.707    0.000        0.000  574.347  523.578   50.769
728.00   824.303  344.292  344.292    0.000       55.167  935.619  935.619    0.000        0.000  704.036  592.343  111.693
729.00   758.847  379.366  379.366    0.000       15.218  942.582  938.777    3.805        0.000  655.579  209.813  445.765
730.00   887.187  294.612  294.612    0.000       30.350  980.624  980.624    0.000        0.000  474.619  403.541   71.077
731.00   819.861  257.540  257.540    0.000       20.925  799.215  778.289   20.925        0.000  332.263  170.002  162.261
732.00   687.328  414.789  414.789    0.000        0.000  782.394  782.394    0.000        0.000  301.802  240.878   60.923
733.00   649.549  440.995  440.995    0.000        9.511  793.249  747.594   45.655        0.000  321.908  240.677   81.231
734.00   799.731  326.101  326.101    0.000       15.218  681.233  681.233    0.000        0.000  353.777    0.000  353.777
735.00   754.747  381.627  381.627    0.000        0.000  825.936  825.936    0.000        0.000  403.340  311.955   91.385
736.00   672.733  405.516  405.516    0.000        0.000  698.778  698.778    0.000        0.000  210.819  160.049   50.769
737.00   699.496  452.389  452.389    0.000        0.000  783.173  783.173    0.000        0.000  220.369  220.369    0.000
738.00   678.630  495.562  495.562    0.000        0.000  744.393  744.393    0.000        0.000  219.766  149.292   70.473
739.00   685.411  436.451  436.451    0.000        3.805  752.743  752.743    0.000        0.000  340.809  340.809    0.000
740.00   680.083  468.049  468.049    0.000        0.000  712.363  712.363    0.000        0.000  170.002  129.387   40.616
741.00   661.342  421.758  421.758    0.000        0.000  811.281  811.281    0.000        0.000  170.002  149.694   20.308
742.00   644.266  518.590  518.590    0.000        1.902  872.150  872.150    0.000        0.000  341.814  341.814    0.000
743.00   792.695  324.397  324.397    0.000        1.902  781.970  781.970    0.000        0.000  129.588  129.588    0.000
744.00   774.626  361.286  361.286    0.000        0.000  735.231  735.231    0.000        0.000  209.612  209.612    0.000
745.00   663.320  389.359  389.359    0.000       30.437  827.494  827.494    0.000        0.000  460.846  389.768   71.077
746.00   739.718  381.650  381.650    0.000        9.425  890.139  890.139    0.000        0.000  150.096  109.481   40.616
747.00   746.191  419.317  419.317    0.000        7.522  837.779  837.779    0.000        0.000  361.016  361.016    0.000
748.00   757.154  397.338  397.338    0.000        3.805  823.166  823.166    0.000        0.000  309.542  279.081   30.462
749.00   869.701  349.375  349.375    0.000        5.707  954.512  954.512    0.000        0.000  309.945  299.791   10.154
750.00   826.008  310.341  310.341    0.000        0.000  758.060  758.060    0.000        0.000  639.192  609.333   29.859
751.00   844.590  346.066  346.066    0.000        0.000  892.859  892.859    0.000        0.000  379.412   99.929  279.483
752.00   757.289  353.572  353.572    0.000        0.000  860.085  860.085    0.000        0.000  350.358  350.358    0.000
753.00   813.805  392.355  392.355    0.000        0.000  804.710  804.710    0.000        0.000  440.136  389.969   50.166
754.00   802.513  345.944  345.944    0.000        0.000  739.075  739.075    0.000        0.000  350.158  350.158    0.000
755.00   917.960  290.604  290.604    0.000        0.000  678.845  678.845    0.000        0.000  309.943  279.482   30.462
756.00   844.636  311.449  311.449    0.000       15.218  771.675  771.675    0.000        0.000  340.808  239.470  101.338
757.00   831.187  345.000  345.000    0.000        3.805  748.326  748.326    0.000        0.000  421.839  360.915   60.923
758.00   787.868  411.484  411.484    0.000       18.764  854.894  854.894    0.000        0.000  531.821  460.744   71.077
759.00   744.036  403.316  403.316    0.000        7.609  793.027  793.027    0.000        0.000  701.823  610.438   91.385
760.00   836.347  323.900  323.900    0.000       36.100  860.473  860.473    0.000        0.000  582.893  562.585   20.308
761.00   696.301  394.258  394.258    0.000        1.902  816.034  816.034    0.000        0.000  461.248  440.940   20.308
762.00   765.471  442.540  442.540    0.000       31.388  892.209  892.209    0.000        0.000  512.017  380.017  132.000
763.00   705.392  421.567  421.567    0.000       13.316  803.663  803.663    0.000        0.000  430.785  369.862   60.923
764.00   750.266  409.322  409.322    0.000       31.561  878.239  878.239    0.000        0.000  604.104  573.643   30.462
765.00   768.434  362.012  362.012    0.000        9.511  948.544  948.544    0.000        0.000  252.540  211.924   40.616
766.00   747.747  418.454  418.454    0.000       29.918  933.108  933.108    0.000        0.000  415.605  334.374   81.231
767.00   752.773  388.177  388.177    0.000       56.637  918.712  918.712    0.000        0.000  363.931  272.546   91.385
768.00   707.325  503.133  503.133    0.000       51.016  992.024  992.024    0.000        0.000  333.065  282.296   50.769
769.00   673.467  470.253  470.253    0.000       36.144  790.647  783.038    7.609        0.000  283.203  120.740  162.462
770.00   736.300  467.898  467.898    0.000       45.482  867.175  867.175    0.000        0.000  373.782  302.705   71.077
771.00   710.881  415.107  415.107    0.000       13.316  886.031  886.031    0.000        0.000  283.605  222.681   60.923
772.00   729.022  418.643  418.643    0.000       15.218  802.885  802.885    0.000        0.000  233.338   81.029  152.308
773.00   777.292  387.128  387.128    0.000       15.218  769.675  769.675    0.000        0.000  212.929  101.236  111.693
774.00   698.817  480.912  480.912    0.000       28.491  804.097  804.097    0.000        0.000  242.788  171.711   71.077
775.00   734.599  423.152  423.152    0.000       36.144  759.773  759.773    0.000        0.000  263.397  172.012   91.385
776.00   706.519  471.511  471.511    0.000       49.460  811.661  811.661    0.000        0.000  262.895  201.972   60.923
777.00   633.896  496.508  496.508    0.000       19.023  784.212  784.212    0.000        0.000  262.493  211.723   50.769
778.00   737.571  396.292  396.292    0.000        3.718  779.414  779.414    0.000        0.000  141.551  100.936   40.616
779.00   717.027  483.581  483.581    0.000        9.511  752.997  752.997    0.000        0.000  212.628  161.859   50.769
780.00   738.721  398.933  398.933    0.000        0.000  774.707  774.707    0.000        0.000  181.765  161.457   20.308
781.00   754.688  379.213  379.213    0.000        3.805  786.723  786.723    0.000        0.000  222.380  181.765   40.616
782.00   635.910  496.164  496.164    0.000        5.707  818.541  818.541    0.000        0.000  233.036  172.113   60.923
783.00   635.871  515.784  515.784    0.000        0.000  732.069  732.069    0.000        0.000  130.995   90.380   40.616
784.00   804.581  392.680  392.680    0.000        5.707  731.375  731.375    0.000        0.000   79.924   79.924    0.000
785.00   692.713  435.271  435.271    0.000       10.895  830.597  830.597    0.000        0.000  251.032  251.032    0.000
786.00   682.547  427.007  427.007    0.000       11.327  912.924  912.924    0.000        0.000  422.040  422.040    0.000
787.00   675.753  413.940  413.940    0.000        9.079  776.559  776.559    0.000        0.000  109.883   99.729   10.154
788.00   712.706  373.194  373.194    0.000       10.895  749.327  749.327    0.000        0.000   19.906   19.906    0.000
789.00   659.330  505.968  505.968    0.000        1.902  747.899  747.899    0.000        0.000  182.167  141.551   40.616
790.00   657.763  452.628  452.628    0.000       13.316  819.529  817.627    1.902        0.000  192.522  151.906   40.616
791.00   633.733  513.371  513.371    0.000        7.609  753.298  753.298    0.000        0.000  151.102  140.948   10.154
792.00   762.039  429.774  429.774    0.000       18.850  824.892  824.892    0.000        0.000  271.742  241.280   30.462
793.00   593.085  563.061  563.061    0.000        3.805  879.713  879.713    0.000        0.000  232.735  181.966   50.769
794.00   612.507  505.744  505.744    0.000       26.589  818.098  818.098    0.000        0.000  191.315  150.700   40.616
795.00   639.338  487.193  487.193    0.000       26.546  796.783  796.783    0.000        0.000  221.676   90.077  131.598
796.00   711.652  454.872  454.872    0.000       60.874  763.932  763.932    0.000        0.000  202.575   70.574  132.000
797.00   740.310  431.060  431.060    0.000       47.557  752.085  752.085    0.000        0.000  202.273  151.504   50.769
798.00   686.401  512.780  512.780    0.000       43.666  739.673  739.673    0.000        0.000  261.789  170.404   91.385
799.00   676.860  443.043  443.043    0.000       22.828  798.776  798.776    0.000        0.000  232.031  201.569   30.462
800.00   820.766  303.935  303.935    0.000        9.511  735.492  735.492    0.000        0.000  192.321  100.936   91.385
801.00   819.404  309.606  309.606    0.000       11.414  659.693  659.693    0.000        0.000  172.113  121.344   50.769
802.00   787.005  403.737  403.737    0.000       11.414  736.691  736.691    0.000        0.000  242.688  232.534   10.154
803.00   730.410  433.612  433.612    0.000        0.000  728.781  728.781    0.000        0.000  162.160  152.006   10.154
804.00   855.403  352.844  352.844    0.000        1.902  719.360  719.360    0.000        0.000  182.267  161.959   20.308
805.00   829.420  409.962  409.962    0.000       32.339  849.663  849.663    0.000        0.000  302.101  261.888   40.213
806.00   752.694  437.631  437.631    0.000       41.591  973.095  973.095    0.000        0.000  712.981  682.519   30.462
807.00   860.735  329.262  329.262    0.000       17.121  783.384  783.384    0.000        0.000  220.670  180.055   40.616
808.00   940.123  261.913  261.913    0.000       22.741  847.153  847.153    0.000        0.000  320.901  259.978   60.923
809.00   822.399  312.692  312.692    0.000       37.787  865.786  861.981    3.805        0.000  471.100  380.117   90.983
810.00   887.585  276.605  276.605    0.000       38.046  881.746  881.746    0.000        0.000  663.018  622.402   40.615
811.00   823.780  295.198  295.198    0.000        3.805  910.891  910.891    0.000        0.000  553.035  532.727   20.308
812.00   846.904  316.223  316.223    0.000       24.556  851.437  851.437    0.000        0.000  470.998  420.229   50.769
813.00   729.158  477.645  477.645    0.000       13.142  915.511  915.511    0.000        0.000  411.583  360.813   50.769
814.00   876.180  357.994  357.994    0.000        0.000  768.042  768.042    0.000        0.000  251.131  170.302   80.829
815.00   863.684  355.059  355.059    0.000       50.929  919.837  919.837    0.000        0.000  421.536  401.228   20.308
816.00   881.966  382.727  382.727    0.000       34.241  913.044  913.044    0.000        0.000  332.764  150.798  181.966
817.00   754.538  351.182  351.182    0.000        1.859  777.337  777.337    0.000        0.000  269.228  259.074   10.154
818.00   736.829  414.488  414.488    0.000        0.000  824.507  824.507    0.000        0.000  250.127  209.511   40.616
819.00   878.500  314.350  314.350    0.000        0.000  768.177  764.373    3.805        0.000  210.417   19.906  190.511
820.00   762.033  416.488  416.488    0.000        7.435  912.142  906.435    5.707        0.000  400.123  109.481  290.642
821.00   753.334  392.577  392.577    0.000        0.000  769.209  753.991   15.218        0.000  218.962  129.387   89.575
822.00   800.526  329.889  329.889    0.000        5.707  823.460  823.460    0.000        0.000  299.489  129.687  169.801
823.00   733.926  414.435  414.435    0.000        3.632  803.969  803.969    0.000        0.000  109.682   29.858   79.824
824.00   791.024  365.017  365.017    0.000       14.570  772.966  772.966    0.000        0.000  179.151  159.245   19.906
825.00   860.620  260.746  260.746    0.000        0.000  700.162  700.162    0.000        0.000  169.198   99.528   69.670
826.00   792.669  434.808  434.808    0.000        0.000  814.764  809.058    5.707        0.000  218.962  218.962    0.000
827.00   885.635  378.033  378.033    0.000        5.707  836.344  836.344    0.000        0.000  298.785  298.785    0.000
828.00   833.457  359.721  359.721    0.000       20.925  824.793  824.793    0.000        0.000  109.581   49.864   59.717
829.00   749.773  407.989  407.989    0.000        0.000  787.707  787.707    0.000        0.000  109.481   89.575   19.906
830.00   732.143  480.635  480.635    0.000        0.000  824.923  824.923    0.000        0.000  289.635  289.635    0.000
831.00   837.037  404.503  404.503    0.000        3.632  871.496  871.496    0.000        0.000  309.440  289.535   19.906
832.00   744.933  348.824  348.824    0.000        0.000  817.018  817.018    0.000        0.000   79.824   69.670   10.154
833.00   844.166  397.474  397.474    0.000        0.000  930.595  930.595    0.000        0.000  241.079  220.771   20.308
834.00   788.970  393.722  393.722    0.000       19.023  884.812  884.812    0.000        0.000  382.328   80.527  301.802
835.00   793.174  350.317  350.317    0.000        0.000  864.327  864.327    0.000        0.000  140.345   99.729   40.616
836.00   653.666  420.137  420.137    0.000        3.805  867.700  867.700    0.000        0.000  230.322  230.322    0.000
837.00   756.485  422.838  422.838    0.000       11.024  797.878  797.878    0.000        0.000   69.871   69.871    0.000
838.00   768.616  399.036  399.036    0.000        0.000  727.137  727.137    0.000        0.000   59.917   59.917    0.000
839.00   763.135  448.591  448.591    0.000        3.805  804.265  804.265    0.000        0.000  189.305  179.151   10.154
840.00   843.991  380.999  380.999    0.000        0.000  827.796  827.796    0.000        0.000  308.738  298.585   10.154
841.00   753.793  466.402  466.402    0.000        1.902  790.342  790.342    0.000        0.000  199.457   69.670  129.788
842.00   774.697  401.022  401.022    0.000        9.511  798.126  798.126    0.000        0.000  139.641  139.641    0.000
843.00   724.541  428.799  428.799    0.000        0.000  768.300  768.300    0.000        0.000  219.364   49.965  169.399
844.00   706.211  374.145  374.145    0.000        0.000  815.262  815.262    0.000        0.000  179.553  179.553    0.000
845.00   743.595  434.649  434.649    0.000        0.000  853.376  853.376    0.000        0.000  249.121  239.168    9.953
846.00   722.503  462.626  462.626    0.000        5.707  882.653  882.653    0.000        0.000  169.399  169.399    0.000
847.00   717.327  472.143  472.143    0.000        7.566  890.820  890.820    0.000        0.000  209.210  209.210    0.000
848.00   650.894  477.406  477.406    0.000        1.902  816.680  816.680    0.000        0.000  169.399  119.434   49.965
849.00   740.234  468.932  468.932    0.000        7.609  856.531  856.531    0.000        0.000  259.275  139.540  119.735
850.00   719.563  466.153  466.153    0.000        0.000  826.830  826.830    0.000        0.000  299.689  299.689    0.000
851.00   699.624  481.141  481.141    0.000        9.511  868.687  868.687    0.000        0.000  259.075  248.921   10.154
852.00   794.559  339.780  339.780    0.000       18.546  788.959  788.959    0.000        0.000  319.998  309.844   10.154
853.00   881.734  330.656  330.656    0.000       68.483  843.911  843.911    0.000        0.000  439.330  229.015  210.315
854.00   763.070  415.827  415.827    0.000       15.131  877.548  877.548    0.000        0.000  379.110  348.951   30.159
855.00   831.949  391.352  391.352    0.000       30.437  921.950  921.950    0.000        0.000  471.198  471.198    0.000
856.00   820.054  370.253  370.253    0.000        9.122  897.921  897.921    0.000        0.000  309.141  309.141    0.000
857.00   818.827  360.790  360.790    0.000       36.144  897.436  897.436    0.000        0.000  391.577  279.884  111.693
858.00   862.123  370.891  370.891    0.000        7.566  810.060  810.060    0.000        0.000  210.316  159.546   50.769
859.00   773.146  422.044  422.044    0.000       25.937  847.194  847.194    0.000        0.000  409.773  389.767   20.006
860.00   837.432  369.324  369.324    0.000       32.901  809.758  809.758    0.000        0.000  310.447  310.447    0.000
861.00   874.960  322.595  322.595    0.000       19.023  773.744  773.744    0.000        0.000  310.246  279.885   30.361
862.00   838.386  329.606  329.606    0.000       13.273  739.932  739.932    0.000        0.000  280.588  270.434   10.154
863.00   899.019  312.877  312.877    0.000       18.502  763.329  763.329    0.000        0.000  189.907  189.907    0.000
864.00   777.336  380.966  380.966    0.000        5.707  811.228  811.228    0.000        0.000  269.932  269.932    0.000
865.00   844.077  341.104  341.104    0.000        0.000  784.293  784.293    0.000        0.000  139.741  119.835   19.906
866.00   797.086  410.494  410.494    0.000        3.805  786.206  786.206    0.000        0.000  199.056  189.104    9.953
867.00   837.943  360.959  360.959    0.000       31.471  786.454  786.454    0.000        0.000  249.222  209.210   40.012
868.00   799.756  388.834  388.834    0.000       11.153  747.332  747.332    0.000        0.000  299.389  268.927   30.462
869.00   797.399  371.872  371.872    0.000       20.925  821.180  821.180    0.000        0.000  411.986  320.601   91.385
870.00   758.643  394.208  394.208    0.000       15.218  851.181  851.181    0.000        0.000  201.569   89.877  111.693
871.00   812.383  357.273  357.273    0.000       20.925  813.181  813.181    0.000        0.000  271.943  109.481  162.462
872.00   807.659  378.379  378.379    0.000       24.730  759.313  759.313    0.000        0.000  241.884   49.764  192.119
873.00   849.092  330.254  330.254    0.000       41.851  829.910  829.910    0.000        0.000  292.451  190.913  101.539
874.00   865.460  322.391  322.391    0.000       51.189  828.397  828.397    0.000        0.000  521.465  399.619  121.847
875.00   800.582  380.842  380.842    0.000       83.701  938.901  938.901    0.000        0.000  493.719  412.488   81.231
876.00   826.275  356.684  356.684    0.000       34.241  813.608  813.608    0.000        0.000  202.071   90.379  111.693
877.00   770.422  359.767  359.767    0.000        9.511  749.540  732.419   17.121        0.000  130.392    0.000  130.392
878.00   744.772  432.358  432.358    0.000       49.373  770.240  755.022   15.218        0.000  331.258  189.305  141.953
879.00   727.053  435.184  435.184    0.000       19.023  808.336  808.336    0.000        0.000  212.025    0.000  212.025
880.00   684.595  460.295  460.295    0.000       20.925  852.008  852.008    0.000        0.000  252.037  120.037  132.000
881.00   801.289  421.630  421.630    0.000        7.609  817.237  817.237    0.000        0.000  141.551   40.012  101.539
882.00   866.896  366.538  366.538    0.000       19.023  826.840  826.840    0.000        0.000  132.000   40.616   91.385
883.00   698.000  495.924  495.924    0.000       34.241  855.246  855.246    0.000        0.000  301.600  159.647  141.953
884.00   712.156  409.505  409.505    0.000       22.828  886.028  876.516    9.511        0.000  332.062  240.677   91.385
885.00   723.675  497.190  497.190    0.000        7.609  879.067  875.262    3.805        0.000  331.660   69.670  261.990
886.00   857.862  308.419  308.419    0.000       79.896  854.417  841.101   13.316        0.000  361.921  229.920  132.000
887.00   815.192  391.008  391.008    0.000       49.373  830.383  830.383    0.000        0.000  350.560  259.175   91.385
888.00   795.048  384.241  384.241    0.000        1.902  810.672  810.672    0.000        0.000  270.938   69.871  201.067
889.00   689.163  453.318  453.318    0.000       41.851  798.090  798.090    0.000        0.000  351.767   79.623  272.144
890.00   754.323  409.266  409.266    0.000       11.414  804.967  804.967    0.000        0.000  281.092   99.729  181.362
891.00   752.687  408.410  408.410    0.000       30.437  897.052  891.345    5.707        0.000  331.760  169.499  162.261
892.00   713.411  489.412  489.412    0.000        7.609  894.024  894.024    0.000        0.000  382.630  210.014  172.616
893.00   801.596  354.781  354.781    0.000       41.851  884.987  884.987    0.000        0.000  431.389  329.850  101.539
894.00   878.487  383.731  383.731    0.000       41.851  915.938  908.329    7.609        0.000  489.297  468.989   20.308
895.00   685.759  466.988  466.988    0.000       26.632  904.788  904.788    0.000        0.000  432.093  350.862   81.231
896.00   795.128  395.584  395.584    0.000       34.241  801.077  801.077    0.000        0.000  403.139  149.292  253.847
897.00   716.489  442.529  442.529    0.000       11.327  930.687  930.687    0.000        0.000  401.933  330.856   71.077
898.00   846.775  333.716  333.716    0.000       70.342  900.814  900.814    0.000        0.000  373.080  190.310  182.770
899.00   747.845  406.444  406.444    0.000       36.144  859.043  859.043    0.000        0.000  313.060  120.137  192.924
900.00   801.441  409.849  409.849    0.000       22.828  805.790  775.353   30.437        0.000  342.417  140.143  202.273
901.00   770.057  439.925  439.925    0.000       70.126  810.322  810.322    0.000        0.000  402.435  311.050   91.385
902.00   730.161  430.932  430.932    0.000       31.734  865.757  865.757    0.000        0.000  290.843  169.198  121.645
903.00   745.933  394.473  394.473    0.000       11.414  792.343  792.343    0.000        0.000  241.481  231.328   10.154
904.00   764.511  404.134  404.134    0.000       36.057  980.800  980.800    0.000        0.000  501.963  430.886   71.077
905.00   757.848  454.355  454.355    0.000       39.905  950.011  950.011    0.000        0.000  361.718  240.072  121.645
906.00   808.108  425.144  425.144    0.000       24.730  840.413  836.609    3.805        0.000  230.723  149.693   81.030
907.00   738.784  381.798  381.798    0.000        0.000  844.093  718.887  125.206        0.000  191.114   80.025  111.089
908.00   852.562  380.518  380.518    0.000       38.046  911.102  890.481   20.621        0.000  332.665   99.528  233.137
909.00   728.152  433.670  433.670    0.000       13.316  849.193  832.073   17.121        0.000  201.871   49.764  152.107
910.00   700.264  451.064  451.064    0.000        3.805  826.062  826.062    0.000        0.000  212.628  172.013   40.616
911.00   762.446  435.490  435.490    0.000        9.511  819.709  812.099    7.609        0.000   60.119   39.811   20.308
912.00   631.596  492.744  492.744    0.000        5.707  846.340  846.340    0.000        0.000  241.884  130.191  111.693
913.00   725.526  467.791  467.791    0.000       19.023  902.890  876.258   26.632        0.000  384.038  211.422  172.616
914.00   705.062  418.964  418.964    0.000       22.828  876.685  876.685    0.000        0.000  443.554  291.246  152.308
915.00   811.232  327.602  327.602    0.000       60.874  784.555  784.555    0.000        0.000  412.790  290.943  121.847
916.00   831.977  379.392  379.392    0.000       28.491  914.871  914.871    0.000        0.000  401.933  351.164   50.769
917.00   825.170  348.895  348.895    0.000       30.437  780.240  780.240    0.000        0.000  422.040  290.039  132.000
918.00   817.028  368.524  368.524    0.000       24.686  771.113  771.113    0.000        0.000  200.464  139.540   60.923
919.00   802.203  397.018  397.018    0.000       70.385  902.114  902.114    0.000        0.000  381.424  330.655   50.769
920.00   716.943  472.139  472.139    0.000        3.805  862.811  862.811    0.000        0.000  351.767  280.690   71.077
921.00   801.756  390.061  390.061    0.000       30.437  945.732  945.732    0.000        0.000  423.045  311.553  111.492
922.00   744.758  447.416  447.416    0.000       53.264  942.099  942.099    0.000        0.000  494.725  423.648   71.077
923.00   673.387  446.813  446.813    0.000       39.948  843.966  843.966    0.000        0.000  323.919  202.072  121.847
924.00   665.469  450.723  450.723    0.000       20.925  844.996  827.875   17.121        0.000  223.184   60.722  162.462
925.00   699.815  412.393  412.393    0.000       36.144  738.428  730.819    7.609        0.000  161.859   40.012  121.847
926.00   764.607  371.319  371.319    0.000        3.805  742.367  742.367    0.000        0.000   20.308   20.308    0.000
927.00   768.313  367.611  367.611    0.000        1.902  824.209  824.209    0.000        0.000  139.540  129.387   10.154
928.00   700.378  431.309  431.309    0.000        3.805  714.564  706.955    7.609        0.000   10.154    0.000   10.154
929.00   633.593  475.201  475.201    0.000        5.707  712.227  710.324    1.902        0.000   30.160   10.053   20.107
930.00   626.448  481.932  481.932    0.000       19.023  818.715  811.105    7.609        0.000  252.037  100.131  151.906
931.00   763.373  378.785  378.785    0.000       20.925  747.505  730.384   17.121        0.000  171.007   29.858  141.149
932.00   645.946  485.762  485.762    0.000        0.000  794.681  794.681    0.000        0.000  192.119  121.042   71.077
933.00   646.595  555.318  555.318    0.000       36.144  823.169  823.169    0.000        0.000  120.439   79.824   40.616
934.00   704.096  488.719  488.719    0.000        1.902  870.672  870.672    0.000        0.000  210.416  169.801   40.616
935.00   635.047  478.391  478.391    0.000       13.012  828.001  828.001    0.000        0.000  229.518  229.518    0.000
936.00   623.849  475.394  475.394    0.000        0.000  745.774  745.774    0.000        0.000   99.830   79.623   20.207
937.00   617.157  488.141  488.141    0.000        0.000  796.914  796.914    0.000        0.000   90.581   49.965   40.616
938.00   620.098  560.436  560.436    0.000        5.707  730.595  730.595    0.000        0.000  199.157  189.104   10.053
939.00   652.295  510.267  510.267    0.000        5.576  769.766  769.766    0.000        0.000  328.945  298.786   30.160
940.00   531.465  558.467  558.467    0.000        1.902  876.632  876.632    0.000        0.000  310.447  300.293   10.154
941.00   556.183  513.681  513.681    0.000        0.000  806.259  806.259    0.000        0.000  229.920  199.458   30.462
942.00   621.041  550.947  550.947    0.000       15.218  818.231  818.231    0.000        0.000  379.514  339.099   40.414
943.00   629.079  499.093  499.093    0.000        5.707  825.188  825.188    0.000        0.000  450.187  399.619   50.568
944.00   616.146  464.447  464.447    0.000        0.000  686.278  686.278    0.000        0.000  219.967  159.245   60.722
945.00   647.766  526.315  526.315    0.000       20.925  689.740  689.740    0.000        0.000  139.540  119.434   20.107
946.00   831.341  395.385  395.385    0.000        5.707  639.337  639.337    0.000        0.000   90.581   49.965   40.616
947.00   788.758  430.633  430.633    0.000        7.609  694.201  694.201    0.000        0.000   50.568   40.414   10.154
948.00   522.495  531.094  531.094    0.000        0.000  601.962  601.962    0.000        0.000   30.361   30.361    0.000
949.00   637.174  532.871  532.871    0.000       12.797  722.544  722.544    0.000        0.000  100.533   70.072   30.462
950.00   607.389  492.999  492.999    0.000        0.000  717.760  717.760    0.000        0.000  160.250  150.096   10.154
951.00   676.773  515.140  515.140    0.000        0.000  792.287  792.287    0.000        0.000   90.581   60.119   30.462
952.00   690.206  484.945  484.945    0.000       58.971  883.431  883.431    0.000        0.000  130.191  130.191    0.000
953.00   687.608  412.744  412.744    0.000       68.223  730.256  730.256    0.000        0.000   89.877   89.877    0.000
954.00   782.093  345.840  345.840    0.000       50.579  828.302  828.302    0.000        0.000  220.168  220.168    0.000
955.00   741.682  396.607  396.607    0.000       52.832  758.745  758.745    0.000        0.000   70.675   70.675    0.000
956.00   698.388  425.502  425.502    0.000       15.088  851.384  851.384    0.000        0.000   90.781   80.627   10.154
957.00   746.235  369.449  369.449    0.000       32.166  757.672  757.672    0.000        0.000  120.841   90.581   30.261
958.00   763.868  376.080  376.080    0.000       20.666  735.398  735.398    0.000        0.000  170.806  160.652   10.154
959.00   821.398  318.909  318.909    0.000       27.411  757.623  757.623    0.000        0.000  171.209  171.209    0.000
960.00   781.094  393.337  393.337    0.000       26.632  676.900  676.900    0.000        0.000   71.077   71.077    0.000
961.00   754.707  382.812  382.812    0.000        3.805  649.103  649.103    0.000        0.000   50.568   50.568    0.000
962.00   853.577  379.537  379.537    0.000       18.850  655.976  655.976    0.000        0.000   20.107   20.107    0.000
963.00   833.194  330.964  330.964    0.000       14.527  703.279  703.279    0.000        0.000  170.504  170.504    0.000
964.00   808.291  345.855  345.855    0.000       45.396  745.173  745.173    0.000        0.000  170.404  139.943   30.462
965.00   822.132  298.073  298.073    0.000        0.000  615.075  615.075    0.000        0.000   30.261   20.107   10.154
966.00   790.763  375.327  375.327    0.000       41.851  753.859  753.859    0.000        0.000  150.700  140.546   10.154
967.00   773.226  432.207  432.207    0.000        9.294  821.252  821.252    0.000        0.000   90.179   90.179    0.000
968.00   865.675  335.406  335.406    0.000       41.633  760.601  760.601    0.000        0.000   70.876   40.414   30.462
969.00   849.309  337.404  337.404    0.000       15.218  737.771  737.771    0.000        0.000   50.065   50.065    0.000
970.00   766.900  321.994  321.994    0.000       28.534  729.173  729.173    0.000        0.000  151.905  151.905    0.000
971.00   809.753  313.705  313.705    0.000        5.707  710.846  710.846    0.000        0.000   81.130   70.976   10.154
972.00   716.988  389.806  389.806    0.000        5.707  662.079  662.079    0.000        0.000  111.089   19.906   91.184
973.00   794.395  388.497  388.497    0.000        5.620  667.005  667.005    0.000        0.000   50.568   50.568    0.000
974.00   821.668  372.722  372.722    0.000       39.774  656.713  656.713    0.000        0.000  152.308  101.539   50.769
975.00   714.521  447.490  447.490    0.000       30.437  608.553  608.553    0.000        0.000   81.231    0.000   81.231
976.00   655.717  502.266  502.266    0.000       24.730  636.353  636.353    0.000        0.000  131.397   90.782   40.616
977.00   721.485  456.514  456.514    0.000       26.328  650.268  650.268    0.000        0.000  121.847   50.769   71.077
978.00   754.577  406.295  406.295    0.000       26.286  758.616  758.616    0.000        0.000   81.231   60.923   20.308
979.00   715.359  418.437  418.437    0.000        0.000  671.628  671.628    0.000        0.000  101.539   20.308   81.231
980.00   731.159  430.582  430.582    0.000       20.664  762.028  762.028    0.000        0.000  111.693  111.693    0.000
981.00   695.950  445.321  445.321    0.000       30.437  739.032  739.032    0.000        0.000  152.308  111.693   40.616
982.00   670.842  459.655  459.655    0.000       15.218  695.451  695.451    0.000        0.000  141.953   81.030   60.923
983.00   784.873  331.566  331.566    0.000        7.609  777.076  777.076    0.000        0.000   70.675   19.906   50.769
984.00   730.512  435.316  435.316    0.000        0.000  727.881  727.881    0.000        0.000  131.799   81.030   50.769
985.00   759.463  396.277  396.277    0.000       26.632  608.986  608.986    0.000        0.000   60.923    0.000   60.923
986.00   751.722  343.122  343.122    0.000       20.882  657.753  657.753    0.000        0.000   91.184    0.000   91.184
987.00   733.851  371.770  371.770    0.000       17.121  717.844  717.844    0.000        0.000   50.769   30.462   20.308
988.00   688.491  468.252  468.252    0.000        0.000  769.208  769.208    0.000        0.000   60.722   60.722    0.000
989.00   783.368  395.490  395.490    0.000        0.000  657.147  657.147    0.000        0.000   70.474   19.906   50.568
990.00   802.597  397.181  397.181    0.000       16.817  795.667  795.667    0.000        0.000  181.966  100.735   81.231
991.00   780.704  377.943  377.943    0.000       57.069  815.508  815.508    0.000        0.000  242.286   90.179  152.107
992.00   720.444  428.646  428.646    0.000        7.350  840.419  840.419    0.000        0.000  130.593   49.764   80.829
993.00   734.812  520.733  520.733    0.000        5.707  847.117  847.117    0.000        0.000  182.167  121.243   60.923
994.00   644.464  506.550  506.550    0.000       22.828  753.729  753.729    0.000        0.000  212.628  172.013   40.616
995.00   633.406  519.762  519.762    0.000       26.632  694.800  694.800    0.000        0.000  202.072   90.380  111.693
996.00   696.581  435.799  435.799    0.000       43.493  776.606  776.606    0.000        0.000  212.829  151.906   60.923
997.00   706.659  429.122  429.122    0.000       45.394  802.887  802.887    0.000        0.000  312.760  251.836   60.923
998.00   688.446  468.997  468.997    0.000       38.046  715.777  715.777    0.000        0.000  192.119  161.658   30.462
999.00   713.044  415.850  415.850    0.000        3.805  748.463  748.463    0.000        0.000  172.214  172.214    0.000
1000.00   703.392  452.961  452.961    0.000       15.218  681.450  681.450    0.000        0.000   81.231   81.231    0.000
1001.00   564.709  459.375  459.375    0.000       24.730  649.068  649.068    0.000        0.000  111.492   91.184   20.308
1002.00   670.584  414.007  414.007    0.000       22.741  819.921  816.116    3.805        0.000  343.623  211.623  132.000
1003.00   633.534  439.862  439.862    0.000       39.948  821.479  821.479    0.000        0.000  261.990  221.375   40.616
1004.00   730.737  377.860  377.860    0.000       47.557  757.110  757.110    0.000        0.000  221.576  109.883  111.693
1005.00   723.190  419.415  419.415    0.000       64.505  838.854  838.854    0.000        0.000   70.876   30.261   40.616
1006.00   742.478  397.866  397.866    0.000        9.511  763.846  763.846    0.000        0.000   90.782   40.012   50.769
1007.00   735.660  344.636  344.636    0.000        0.000  704.274  704.274    0.000        0.000   80.628   40.012   40.616
1008.00   764.541  287.312  287.312    0.000       11.414  740.552  740.552    0.000        0.000   70.876   20.107   50.769
1009.00   698.500  403.684  403.684    0.000        9.511  799.778  799.778    0.000        0.000   20.308    0.000   20.308
1010.00   566.333  449.141  449.141    0.000        0.000  792.346  792.346    0.000        0.000   30.462    0.000   30.462
1011.00   632.804  461.835  461.835    0.000        3.805  727.843  727.843    0.000        0.000   10.154   10.154    0.000
1012.00   693.581  435.736  435.736    0.000        0.000  715.171  715.171    0.000        0.000    0.000    0.000    0.000
1013.00   711.322  344.785  344.785    0.000        0.000  664.417  664.417    0.000        0.000   40.616    0.000   40.616
1014.00   666.822  425.036  425.036    0.000        0.000  615.431  615.431    0.000        0.000   30.462    0.000   30.462
1015.00   616.427  467.364  467.364    0.000        0.000  606.737  606.737    0.000        0.000   70.876   50.568   20.308
1016.00   567.966  421.197  421.197    0.000        0.000  495.109  495.109    0.000        0.000   50.769    0.000   50.769
1017.00   569.943  459.697  459.697    0.000        0.000  597.439  597.439    0.000        0.000   30.462    0.000   30.462
1018.00   608.853  458.541  458.541    0.000        0.000  636.349  636.349    0.000        0.000   20.308    0.000   20.308
1019.00   713.573  393.902  393.902    0.000        0.000  664.019  664.019    0.000        0.000   80.427    0.000   80.427
1020.00   698.143  421.361  421.361    0.000        0.000  620.099  620.099    0.000        0.000   40.414    0.000   40.414
1021.00   720.690  306.731  306.731    0.000        0.000  590.526  590.526    0.000        0.000   60.923   20.308   40.616
1022.00   677.279  324.722  324.722    0.000        0.000  603.965  603.965    0.000        0.000   10.154   10.154    0.000
1023.00   700.978  346.037  346.037    0.000        0.000  556.890  556.890    0.000        0.000   20.308    0.000   20.308
1024.00   803.769  372.243  372.243    0.000        9.511  735.102  735.102    0.000        0.000   60.722    0.000   60.722
1025.00   791.148  347.300  347.300    0.000       26.632  766.099  766.099    0.000        0.000  200.062  149.292   50.769
1026.00   689.947  376.427  376.427    0.000        7.609  774.185  774.185    0.000        0.000   29.858    0.000   29.858
1027.00   656.465  426.759  426.759    0.000       17.121  695.190  695.190    0.000        0.000   29.858    0.000   29.858
1028.00   722.654  346.908  346.908    0.000       13.316  662.250  662.250    0.000        0.000   50.568   50.568    0.000
1029.00   681.608  409.309  409.309    0.000        0.000  691.733  691.733    0.000        0.000    0.000    0.000    0.000
1030.00   698.793  371.692  371.692    0.000        0.000  735.880  735.880    0.000        0.000   50.769   50.769    0.000
1031.00   747.262  414.743  414.743    0.000        0.000  675.741  675.741    0.000        0.000   30.060   30.060    0.000
1032.00   676.428  376.574  376.574    0.000        9.511  659.835  659.835    0.000        0.000  131.397  131.397    0.000
1033.00   702.392  348.490  348.490    0.000       41.851  731.079  731.079    0.000        0.000  270.536  179.955   90.581
1034.00   621.867  477.917  477.917    0.000        1.859  767.182  767.182    0.000        0.000   50.769   50.769    0.000
1035.00   809.873  396.931  396.931    0.000        0.000  679.632  679.632    0.000        0.000   70.172   70.172    0.000
1036.00   810.648  378.960  378.960    0.000        0.000  565.495  565.495    0.000        0.000   40.616   20.308   20.308
1037.00   650.653  457.899  457.899    0.000       17.121  699.826  699.826    0.000        0.000   10.154   10.154    0.000
1038.00   664.854  450.664  450.664    0.000        0.000  613.356  613.356    0.000        0.000    0.000    0.000    0.000
1039.00   598.123  412.557  412.557    0.000        0.000  542.667  542.667    0.000        0.000    0.000    0.000    0.000
1040.00   602.619  466.361  466.361    0.000        5.490  535.494  535.494    0.000        0.000    0.000    0.000    0.000
1041.00   718.897  333.362  333.362    0.000        1.902  676.436  676.436    0.000        0.000    0.000    0.000    0.000
1042.00   768.247  366.665  366.665    0.000        0.000  699.131  699.131    0.000        0.000   10.053   10.053    0.000
1043.00   792.635  323.664  323.664    0.000        0.000  706.435  706.435    0.000        0.000    0.000    0.000    0.000
1044.00   688.059  375.483  375.483    0.000        5.707  610.326  610.326    0.000        0.000    0.000    0.000    0.000
1045.00   662.540  431.529  431.529    0.000        0.000  655.852  655.852    0.000        0.000    0.000    0.000    0.000
1046.00   718.516  370.535  370.535    0.000        0.000  518.627  518.627    0.000        0.000    0.000    0.000    0.000
1047.00   716.236  325.675  325.675    0.000        9.511  724.766  724.766    0.000        0.000   50.568   50.568    0.000
1048.00   630.864  415.811  415.811    0.000        0.000  619.016  619.016    0.000        0.000    0.000    0.000    0.000
1049.00   573.578  478.037  478.037    0.000        0.000  509.162  509.162    0.000        0.000    0.000    0.000    0.000
1050.00   574.990  461.212  461.212    0.000        1.902  648.378  648.378    0.000        0.000   40.616   40.616    0.000
