# Supplementary material for: N-Glycans modulate tilting of HIV-1 envelope glycoprotein
Source: Nat Commun. 2026 Apr 15;17:5206. doi: 10.1038/s41467-026-71874-2 (PMC13254402; doi:10.1038/s41467-026-71874-2)
Supplement: Supplementary file 8 — Source Data [file 41467_2026_71874_MOESM8_ESM.zip › source_data/1_Main_Text_Figures/4_Figure_5/3_Raw_data/MPER_peptide/REAL_MPER.A.2.txt]

#ASA ANALYSIS
#SIM_TIME  ASA1.4 TotOccl1.4 ShldMem1.4 ShldGly1.4   ASA7.2 TotOccl7.2 ShldMem7.2 ShldGly7.2   ASA18.6 TotOccl18.6 ShldMem18.6 ShldGly18.6

  0.00   734.910  268.138  268.138    0.000        0.000  410.586  410.586    0.000        0.000   89.776   89.776    0.000
  1.00   808.764  497.068  497.068    0.000       22.654 1063.928 1063.928    0.000        0.000  764.354  703.431   60.923
  2.00   809.588  520.717  520.717    0.000       39.948 1058.565 1058.565    0.000        0.000  757.717  757.717    0.000
  3.00   817.063  504.325  504.325    0.000       41.851 1154.193 1154.193    0.000        0.000  747.464  635.771  111.693
  4.00   915.211  443.828  443.828    0.000       26.416  809.709  809.709    0.000        0.000  593.547  542.979   50.568
  5.00   764.725  622.203  622.203    0.000        7.523  995.519  995.519    0.000        0.000  643.812  643.812    0.000
  6.00  1000.748  459.005  459.005    0.000       31.734 1039.886 1039.886    0.000        0.000  624.712  624.712    0.000
  7.00   935.110  436.853  436.853    0.000       26.632  867.428  867.428    0.000        0.000  575.954  575.954    0.000
  8.00   931.992  447.882  447.882    0.000       51.362  895.492  895.492    0.000        0.000  595.961  514.730   81.231
  9.00   953.823  388.479  388.479    0.000        0.000  859.133  859.133    0.000        0.000  483.363  483.363    0.000
 10.00   877.738  462.331  462.331    0.000       51.319  855.278  855.278    0.000        0.000  583.091  471.399  111.693
 11.00   914.696  575.482  575.482    0.000       29.958  916.759  916.759    0.000        0.000  431.990  431.990    0.000
 12.00   907.864  521.527  521.527    0.000       17.121 1019.952 1019.952    0.000        0.000  593.042  593.042    0.000
 13.00   899.887  419.669  419.669    0.000       18.850  959.392  959.392    0.000        0.000  502.563  451.793   50.769
 14.00  1024.542  378.807  378.807    0.000       53.437  928.602  928.602    0.000        0.000  572.633  511.710   60.923
 15.00  1038.082  470.138  470.138    0.000       35.884 1185.026 1185.026    0.000        0.000  715.996  462.149  253.847
 16.00   901.633  476.003  476.003    0.000        7.609  901.588  901.588    0.000        0.000  322.708  211.016  111.693
 17.00   827.365  526.650  526.650    0.000       11.414 1139.843 1139.843    0.000        0.000  442.445  381.522   60.923
 18.00   820.171  548.478  548.478    0.000        0.000 1044.467 1025.444   19.023        0.000  473.306  392.075   81.231
 19.00   883.267  515.766  515.766    0.000       13.316  999.167  999.167    0.000        0.000  422.338  402.030   20.308
 20.00   863.626  534.601  534.601    0.000        0.000  888.623  861.991   26.632        0.000  454.713  332.866  121.847
 21.00   801.021  518.143  518.143    0.000        0.000 1058.876 1034.146   24.730        0.000  462.151  340.304  121.847
 22.00   781.451  537.316  537.316    0.000        0.000  956.272  956.272    0.000        0.000  431.083  410.876   20.207
 23.00   845.712  593.132  593.132    0.000        9.511 1037.816 1037.816    0.000        0.000  240.072  219.966   20.106
 24.00   850.044  490.455  490.455    0.000        3.805  969.424  969.424    0.000        0.000  382.630  352.571   30.059
 25.00   789.134  612.071  612.071    0.000        1.902 1080.625 1080.625    0.000        0.000  281.293  281.293    0.000
 26.00   934.008  377.701  377.701    0.000       64.678  884.423  884.423    0.000        0.000  395.095  395.095    0.000
 27.00   725.600  513.647  513.647    0.000       22.309  856.102  856.102    0.000        0.000  111.089  111.089    0.000
 28.00   880.685  482.125  482.125    0.000       26.632  934.276  934.276    0.000        0.000  230.422  189.806   40.616
 29.00   813.868  503.849  503.849    0.000        0.000 1180.873 1180.873    0.000        0.000  272.042  272.042    0.000
 30.00  1013.391  377.686  377.686    0.000       22.567 1061.981 1061.981    0.000        0.000  501.155  400.322  100.833
 31.00  1013.122  387.696  387.696    0.000       38.777 1017.715 1017.715    0.000        0.000  522.069  501.761   20.308
 32.00   958.847  450.061  450.061    0.000       20.232 1081.750 1067.223   14.527        0.000  402.335  332.062   70.273
 33.00   911.514  456.494  456.494    0.000        0.000 1109.157 1107.254    1.902        0.000  546.298  414.297  132.000
 34.00   774.367  544.691  544.691    0.000       12.970 1070.423 1070.423    0.000        0.000  504.576  260.883  243.693
 35.00   825.406  483.255  483.255    0.000        5.707 1097.442 1097.442    0.000        0.000  586.311  505.080   81.231
 36.00  1001.391  417.601  417.601    0.000       14.699 1026.482 1026.482    0.000        0.000  431.486  350.255   81.231
 37.00   869.741  434.995  434.995    0.000        9.511 1017.068 1017.068    0.000        0.000  455.919  364.534   91.385
 38.00   850.539  497.798  497.798    0.000        9.511 1038.073 1038.073    0.000        0.000  443.650  372.573   71.077
 39.00   900.229  446.754  446.754    0.000       36.144 1014.943 1014.943    0.000        0.000  424.952  313.260  111.693
 40.00   858.006  520.174  520.174    0.000       32.339 1090.946 1090.946    0.000        0.000  444.153  403.537   40.616
 41.00   937.233  538.124  538.124    0.000       18.936 1074.348 1074.348    0.000        0.000  455.215  363.830   91.385
 42.00   815.503  481.155  481.155    0.000       30.132 1055.414 1055.414    0.000        0.000  414.196  414.196    0.000
 43.00   885.983  513.249  513.249    0.000       35.797 1079.926 1079.926    0.000        0.000  464.060  342.213  121.847
 44.00   868.930  480.799  480.799    0.000       37.524 1087.232 1087.232    0.000        0.000  473.509  392.278   81.231
 45.00   838.946  546.831  546.831    0.000       24.686  989.261  989.261    0.000        0.000  422.841  331.456   91.385
 46.00   809.811  613.458  613.458    0.000       39.602  975.210  975.210    0.000        0.000  503.367  503.367    0.000
 47.00   810.267  650.267  650.267    0.000       49.460 1193.624 1193.624    0.000        0.000  736.302  604.302  132.000
 48.00   821.979  603.571  603.571    0.000       62.516 1108.715 1108.715    0.000        0.000  422.540  422.540    0.000
 49.00   853.968  541.451  541.451    0.000       17.121 1108.122 1108.122    0.000        0.000  577.162  414.700  162.462
 50.00   909.323  508.396  508.396    0.000       47.384 1125.531 1125.531    0.000        0.000  434.402  353.171   81.231
 51.00   879.474  551.712  551.712    0.000        9.511 1166.605 1166.605    0.000        0.000  443.148  402.533   40.616
 52.00   971.138  521.229  521.229    0.000       57.329 1100.629 1095.182    5.448        0.000  311.248  240.975   70.273
 53.00   862.523  544.272  544.272    0.000        7.479 1094.838 1094.838    0.000        0.000  281.187  230.821   50.366
 54.00   894.392  538.565  538.565    0.000       35.234 1009.799 1009.799    0.000        0.000  299.988  239.770   60.218
 55.00   854.263  533.251  533.251    0.000        7.566  998.901  998.901    0.000        0.000  311.048  240.574   70.474
 56.00   939.388  493.978  493.978    0.000       79.805 1028.479 1028.479    0.000        0.000  514.426  423.041   91.385
 57.00   864.199  523.787  523.787    0.000       53.607  952.340  952.340    0.000        0.000  301.194  250.625   50.568
 58.00   853.255  568.626  568.626    0.000        7.263 1028.649 1023.201    5.448        0.000  349.452  289.534   59.918
 59.00   862.011  566.569  566.569    0.000        5.576 1079.737 1079.737    0.000        0.000  421.230  391.071   30.159
 60.00   691.003  667.237  667.237    0.000       24.730 1167.939 1167.939    0.000        0.000  482.756  472.602   10.154
 61.00   881.573  484.740  484.740    0.000       31.517 1071.016 1071.016    0.000        0.000  472.202  401.125   71.077
 62.00   866.536  540.528  540.528    0.000       13.316 1090.818 1090.818    0.000        0.000  331.054  310.747   20.308
 63.00   711.937  581.568  581.568    0.000       22.784 1150.307 1150.307    0.000        0.000  341.710  341.710    0.000
 64.00   828.402  506.531  506.531    0.000       61.176 1057.572 1057.572    0.000        0.000  260.379  229.918   30.462
 65.00   876.361  523.782  523.782    0.000       57.025 1040.884 1040.884    0.000        0.000  329.947  329.947    0.000
 66.00   789.973  553.716  553.716    0.000        0.000 1148.098 1148.098    0.000        0.000  210.616  210.616    0.000
 67.00   763.596  555.678  555.678    0.000       11.327 1136.860 1136.860    0.000        0.000  372.573  372.573    0.000
 68.00   770.144  572.562  572.562    0.000        0.000 1148.274 1148.274    0.000        0.000  231.123  231.123    0.000
 69.00   852.869  500.581  500.581    0.000       14.957 1013.815 1013.815    0.000        0.000  140.242  140.242    0.000
 70.00   783.398  554.989  554.989    0.000        3.718 1148.710 1148.710    0.000        0.000  311.752  301.598   10.154
 71.00   741.700  539.023  539.023    0.000        3.805 1019.868 1019.868    0.000        0.000  311.349  311.349    0.000
 72.00   789.227  548.646  548.646    0.000       13.143 1070.718 1070.718    0.000        0.000  181.160  181.160    0.000
 73.00   924.788  472.404  472.404    0.000       40.251 1044.639 1044.639    0.000        0.000  300.894  300.894    0.000
 74.00   800.191  545.845  545.845    0.000        3.632 1076.681 1076.681    0.000        0.000  352.569  311.953   40.616
 75.00   773.431  619.859  619.859    0.000        0.000 1019.951 1000.928   19.023        0.000  240.975  230.822   10.154
 76.00   838.948  516.575  516.575    0.000       14.786  994.707  992.804    1.902        0.000  372.271  351.964   20.308
 77.00   948.559  493.205  493.205    0.000       13.316 1229.559 1229.559    0.000        0.000  504.174  382.327  121.847
 78.00   921.056  390.103  390.103    0.000        0.000 1072.788 1063.277    9.511        0.000  453.101  321.101  132.000
 79.00   958.777  340.525  340.525    0.000       64.591 1025.788 1023.886    1.902        0.000  423.644  372.875   50.769
 80.00   919.904  439.220  439.220    0.000       39.254 1018.965 1017.063    1.902        0.000  322.911  261.988   60.923
 81.00   784.214  553.823  553.823    0.000       13.316 1033.100 1033.100    0.000        0.000  493.416  422.338   71.077
 82.00   735.073  560.021  560.021    0.000       15.218 1097.609 1097.609    0.000        0.000  473.712  362.020  111.693
 83.00   730.011  530.959  530.959    0.000       32.078 1106.342 1106.342    0.000        0.000  413.493  362.724   50.769
 84.00   757.171  507.159  507.159    0.000       17.121 1179.057 1179.057    0.000        0.000  605.006  513.622   91.385
 85.00   757.281  537.099  537.099    0.000       28.404 1170.751 1170.751    0.000        0.000  555.746  403.438  152.308
 86.00   864.226  575.892  575.892    0.000       44.790 1117.627 1115.725    1.902        0.000  342.014  291.245   50.769
 87.00   768.915  521.405  521.405    0.000        1.902 1157.477 1157.477    0.000        0.000  442.743  442.743    0.000
 88.00   810.183  535.858  535.858    0.000        9.511 1192.282 1188.477    3.805        0.000  556.751  414.597  142.154
 89.00   740.258  641.168  641.168    0.000       15.218 1275.724 1275.724    0.000        0.000  626.823  626.823    0.000
 90.00   819.482  556.183  556.183    0.000       24.730 1152.854 1152.854    0.000        0.000  555.947  555.947    0.000
 91.00   844.902  545.256  545.256    0.000       22.697 1223.836 1223.836    0.000        0.000  442.542  442.542    0.000
 92.00   819.767  535.410  535.410    0.000       13.316 1193.281 1193.281    0.000        0.000  283.000  283.000    0.000
 93.00   812.228  499.718  499.718    0.000       22.741 1236.855 1236.855    0.000        0.000  614.958  614.958    0.000
 94.00   840.957  490.323  490.323    0.000        7.522 1322.075 1322.075    0.000        0.000  748.568  748.568    0.000
 95.00   806.510  486.584  486.584    0.000       13.316 1143.688 1143.688    0.000        0.000  464.159  464.159    0.000
 96.00   824.944  496.992  496.992    0.000       19.023 1214.064 1214.064    0.000        0.000  797.325  797.325    0.000
 97.00   803.912  500.208  500.208    0.000       41.851 1124.149 1124.149    0.000        0.000  503.066  503.066    0.000
 98.00   687.675  578.784  578.784    0.000       62.776 1131.543 1131.543    0.000        0.000  435.005  435.005    0.000
 99.00   855.839  464.068  464.068    0.000       17.121 1184.021 1184.021    0.000        0.000  516.235  516.235    0.000
100.00   823.896  458.852  458.852    0.000       47.557 1109.621 1109.621    0.000        0.000  536.544  536.544    0.000
101.00   737.353  515.291  515.291    0.000       33.937 1084.025 1084.025    0.000        0.000  535.842  515.534   20.308
102.00   726.659  587.852  587.852    0.000        3.761 1115.539 1115.539    0.000        0.000  343.621  343.621    0.000
103.00   856.664  524.417  524.417    0.000       89.364 1185.271 1185.271    0.000        0.000  394.290  394.290    0.000
104.00   772.341  545.299  545.299    0.000       79.679 1131.881 1131.881    0.000        0.000  676.989  676.989    0.000
105.00   799.045  482.507  482.507    0.000       51.101 1068.199 1068.199    0.000        0.000  567.207  567.207    0.000
106.00   745.925  484.859  484.859    0.000       58.971 1119.995 1119.995    0.000        0.000  578.167  507.089   71.077
107.00   900.553  509.632  509.632    0.000       53.003 1273.092 1273.092    0.000        0.000  746.458  594.150  152.308
108.00   774.787  513.680  513.680    0.000       64.678  960.085  960.085    0.000        0.000  373.984  373.984    0.000
109.00   919.203  404.381  404.381    0.000       66.494 1024.285 1024.285    0.000        0.000  415.805  324.420   91.385
110.00   909.019  409.501  409.501    0.000       41.634 1077.468 1077.468    0.000        0.000  404.245  343.322   60.923
111.00   938.439  449.232  449.232    0.000       41.678 1259.425 1259.425    0.000        0.000  798.234  798.234    0.000
112.00   926.158  435.837  435.837    0.000       22.395  968.250  968.250    0.000        0.000  332.866  292.251   40.616
113.00   916.243  436.181  436.181    0.000        1.902  879.288  879.288    0.000        0.000  564.494  513.725   50.769
114.00   884.817  405.536  405.536    0.000       20.795 1061.153 1061.153    0.000        0.000  503.871  503.871    0.000
115.00   875.485  481.838  481.838    0.000       28.404 1067.632 1067.632    0.000        0.000  515.937  515.937    0.000
116.00   794.680  512.743  512.743    0.000       26.458 1130.066 1130.066    0.000        0.000  543.983  543.983    0.000
117.00   915.140  437.911  437.911    0.000       20.708  989.910  989.910    0.000        0.000  393.386  393.386    0.000
118.00   947.073  466.185  466.185    0.000        5.707  965.614  965.614    0.000        0.000  283.201  242.686   40.515
119.00   835.418  514.147  514.147    0.000       51.275 1020.738 1020.738    0.000        0.000  452.097  452.097    0.000
120.00   874.550  487.314  487.314    0.000       81.321  990.380  990.380    0.000        0.000  323.715  323.715    0.000
121.00   905.251  454.028  454.028    0.000       50.363 1103.780 1103.780    0.000        0.000  878.057  878.057    0.000
122.00   868.793  540.036  540.036    0.000       42.715 1134.430 1134.430    0.000        0.000  572.936  572.936    0.000
123.00   787.021  582.183  582.183    0.000       48.680 1085.609 1085.609    0.000        0.000  705.637  705.637    0.000
124.00   784.737  597.008  597.008    0.000       24.036 1069.184 1069.184    0.000        0.000  785.663  785.663    0.000
125.00   786.957  523.815  523.815    0.000      119.623  886.182  886.182    0.000        0.000  130.189  130.189    0.000
126.00   703.835  672.825  672.825    0.000       27.710  966.598  966.598    0.000        0.000   70.172   70.172    0.000
127.00   732.479  631.570  631.570    0.000       42.668 1060.800 1060.800    0.000        0.000  291.845  291.845    0.000
128.00   811.883  568.012  568.012    0.000       52.134  981.523  981.523    0.000        0.000  241.580  241.580    0.000
129.00   699.189  662.957  662.957    0.000       31.991 1054.109 1054.109    0.000        0.000  363.325  363.325    0.000
130.00   767.104  558.962  558.962    0.000        3.761 1072.872 1072.872    0.000        0.000  605.007  605.007    0.000
131.00   742.063  628.785  628.785    0.000       39.862 1129.840 1129.840    0.000        0.000  422.739  422.739    0.000
132.00   786.291  606.105  606.105    0.000       22.654 1144.492 1144.492    0.000        0.000  472.904  472.904    0.000
133.00   763.174  589.000  589.000    0.000       40.981 1066.251 1066.251    0.000        0.000  383.129  383.129    0.000
134.00   793.613  678.383  678.383    0.000       20.708 1202.430 1202.430    0.000        0.000  473.910  473.910    0.000
135.00   762.452  567.539  567.539    0.000       15.175 1081.768 1081.768    0.000        0.000  391.975  391.975    0.000
136.00   710.354  630.528  630.528    0.000       18.719 1152.889 1152.889    0.000        0.000  372.373  372.373    0.000
137.00   919.059  483.203  483.203    0.000       58.970 1131.667 1131.667    0.000        0.000  453.905  453.905    0.000
138.00   909.366  454.939  454.939    0.000       70.468 1038.973 1038.973    0.000        0.000  270.633  270.633    0.000
139.00   872.532  473.129  473.129    0.000        7.435 1094.256 1094.256    0.000        0.000  411.879  411.879    0.000
140.00   867.057  487.631  487.631    0.000       31.904 1024.312 1024.312    0.000        0.000  231.122  231.122    0.000
141.00   822.943  487.103  487.103    0.000       39.035  993.273  993.273    0.000        0.000  171.307  171.307    0.000
142.00   855.136  506.227  506.227    0.000        3.718 1031.234 1031.234    0.000        0.000  240.172  240.172    0.000
143.00   779.070  600.874  600.874    0.000       20.577 1081.469 1081.469    0.000        0.000  280.887  280.887    0.000
144.00   837.736  533.014  533.014    0.000       35.448 1082.759 1082.759    0.000        0.000  321.399  321.399    0.000
145.00   813.269  513.351  513.351    0.000        0.000 1084.751 1084.751    0.000        0.000  210.514  210.514    0.000
146.00   857.844  540.970  540.970    0.000        3.805 1083.154 1083.154    0.000        0.000  291.845  291.845    0.000
147.00   780.610  600.129  600.129    0.000       15.001 1081.471 1081.471    0.000        0.000  411.680  411.680    0.000
148.00   793.545  499.259  499.259    0.000        1.902  962.316  962.316    0.000        0.000   60.218   60.218    0.000
149.00   771.458  600.190  600.190    0.000       39.601 1016.628 1016.628    0.000        0.000  140.443  140.443    0.000
150.00   835.005  596.991  596.991    0.000       42.845 1085.055 1085.055    0.000        0.000  259.876  259.876    0.000
151.00   821.956  554.161  554.161    0.000       67.054  990.507  990.507    0.000        0.000  229.617  229.617    0.000
152.00   762.287  500.184  500.184    0.000        1.902  866.655  866.655    0.000        0.000  119.836  119.836    0.000
153.00   837.828  505.494  505.494    0.000        9.468  902.239  902.239    0.000        0.000  149.393  149.393    0.000
154.00   770.157  547.658  547.658    0.000       35.361  936.601  936.601    0.000        0.000  140.342  140.342    0.000
155.00   715.366  632.268  632.268    0.000        3.718 1061.969 1061.969    0.000        0.000  190.408  190.408    0.000
156.00   747.879  590.075  590.075    0.000       47.298  989.387  989.387    0.000        0.000  210.414  210.414    0.000
157.00   729.257  577.992  577.992    0.000       26.632  994.575  994.575    0.000        0.000  230.119  230.119    0.000
158.00   723.911  626.857  626.857    0.000       15.088  988.609  988.609    0.000        0.000  299.688  299.688    0.000
159.00   714.521  582.021  582.021    0.000       28.534 1063.656 1063.656    0.000        0.000  190.910  180.756   10.154
160.00   775.401  639.395  639.395    0.000       22.480 1003.832 1003.832    0.000        0.000  321.203  321.203    0.000
161.00   746.225  624.430  624.430    0.000       43.321  986.362  986.362    0.000        0.000  209.310  209.310    0.000
162.00   734.782  594.915  594.915    0.000        5.707 1004.125 1004.125    0.000        0.000  210.112  200.059   10.053
163.00   694.775  657.748  657.748    0.000       24.210 1062.230 1062.230    0.000        0.000  109.682   89.776   19.906
164.00   862.937  540.882  540.882    0.000       77.990 1050.255 1050.255    0.000        0.000  160.952  160.952    0.000
165.00   927.731  470.163  470.163    0.000       38.995 1051.944 1016.579   35.365        0.000  341.910  321.803   20.107
166.00   873.240  487.993  487.993    0.000       18.591 1045.499 1045.499    0.000        0.000  190.407  190.407    0.000
167.00   849.622  529.010  529.010    0.000       32.987  998.469  998.469    0.000        0.000  319.092  319.092    0.000
168.00   843.703  536.042  536.042    0.000       26.023 1111.861 1111.861    0.000        0.000  212.326  212.326    0.000
169.00   811.617  548.880  548.880    0.000       28.404 1039.746 1039.746    0.000        0.000  383.028  383.028    0.000
170.00   874.804  533.185  533.185    0.000       34.024 1111.040 1111.040    0.000        0.000  381.921  381.921    0.000
171.00   810.994  603.621  603.621    0.000       49.199 1198.803 1198.803    0.000        0.000  553.632  553.632    0.000
172.00   793.452  627.567  627.567    0.000      100.213 1182.903 1182.903    0.000        0.000  860.868  860.868    0.000
173.00   916.421  469.216  469.216    0.000      110.116 1190.373 1190.373    0.000        0.000 1102.345 1102.345    0.000
174.00   935.829  413.350  413.350    0.000      116.725 1236.036 1236.036    0.000        0.000  929.127  929.127    0.000
175.00   818.995  547.675  547.675    0.000       61.819 1203.443 1203.443    0.000        0.000  798.634  707.249   91.385
176.00   790.159  558.401  558.401    0.000       45.655 1124.666 1124.666    0.000        0.000  532.621  532.621    0.000
177.00   778.237  590.473  590.473    0.000       41.764 1164.069 1164.069    0.000        0.000  566.205  566.205    0.000
178.00   769.618  555.575  555.575    0.000       20.925 1045.684 1045.684    0.000        0.000  291.645  291.645    0.000
179.00   704.758  637.016  637.016    0.000       35.884 1087.192 1087.192    0.000        0.000  444.156  413.694   30.462
180.00   772.854  601.476  601.476    0.000       18.719 1168.734 1168.734    0.000        0.000  546.600  434.908  111.693
181.00   798.816  575.349  575.349    0.000       36.013 1212.944 1212.944    0.000        0.000  607.220  607.220    0.000
182.00   737.820  682.060  682.060    0.000       37.698 1142.864 1142.864    0.000        0.000  545.995  545.995    0.000
183.00   682.511  668.961  668.961    0.000       41.720 1151.812 1151.812    0.000        0.000  525.586  525.586    0.000
184.00   710.277  634.330  634.330    0.000       54.993 1090.201 1090.201    0.000        0.000  364.432  354.278   10.154
185.00   712.010  616.814  616.814    0.000        5.663 1056.243 1056.243    0.000        0.000  355.185  345.031   10.154
186.00   708.315  554.364  554.364    0.000       34.241 1016.249 1016.249    0.000        0.000  273.753  273.753    0.000
187.00   676.289  673.825  673.825    0.000       13.273 1081.443 1081.443    0.000        0.000  355.386  335.078   20.308
188.00   665.616  677.070  677.070    0.000        5.707 1147.888 1147.888    0.000        0.000  497.238  324.622  172.616
189.00   691.337  608.816  608.816    0.000        7.566 1106.694 1106.694    0.000        0.000  456.120  456.120    0.000
190.00   797.132  612.387  612.387    0.000        7.609 1140.461 1140.461    0.000        0.000  425.458  242.688  182.770
191.00   717.285  594.445  594.445    0.000       20.838 1139.200 1139.200    0.000        0.000  618.080  475.925  142.154
192.00   809.339  571.469  571.469    0.000       34.241 1061.175 1061.175    0.000        0.000  566.406  464.867  101.539
193.00   736.132  587.250  587.250    0.000       11.283 1119.484 1119.484    0.000        0.000  546.801  546.801    0.000
194.00   891.807  515.223  515.223    0.000       15.131 1176.602 1176.602    0.000        0.000  678.299  597.068   81.231
195.00   883.263  511.593  511.593    0.000       20.925 1050.354 1050.354    0.000        0.000  525.991  525.991    0.000
196.00   862.856  535.907  535.907    0.000        7.609 1195.541 1195.541    0.000        0.000  536.547  536.547    0.000
197.00   749.701  661.523  661.523    0.000       13.273 1142.064 1142.064    0.000        0.000  425.056  425.056    0.000
198.00   685.206  619.562  619.562    0.000       13.316  977.034  977.034    0.000        0.000  558.161  558.161    0.000
199.00   727.456  681.171  681.171    0.000       19.023 1049.107 1049.107    0.000        0.000  629.038  629.038    0.000
200.00   809.968  575.453  575.453    0.000       51.189 1029.046 1029.046    0.000        0.000  506.689  506.689    0.000
201.00   729.869  554.879  554.879    0.000       19.023  993.802  993.802    0.000        0.000  344.527  344.527    0.000
202.00   873.590  487.055  487.055    0.000       18.937 1112.996 1112.996    0.000        0.000  556.149  556.149    0.000
203.00   853.559  531.250  531.250    0.000        0.000 1121.956 1121.956    0.000        0.000  374.587  374.587    0.000
204.00   735.664  567.422  567.422    0.000       20.925 1037.566 1037.566    0.000        0.000  375.090  375.090    0.000
205.00   731.222  512.422  512.422    0.000       13.316 1020.611 1020.611    0.000        0.000  424.955  424.955    0.000
206.00   715.114  611.640  611.640    0.000       39.948 1109.192 1109.192    0.000        0.000  343.924  343.924    0.000
207.00   817.496  573.989  573.989    0.000       62.732 1061.471 1061.471    0.000        0.000  283.705  283.705    0.000
208.00   788.855  534.531  534.531    0.000       36.144  985.041  985.041    0.000        0.000  323.919  323.919    0.000
209.00   735.694  591.138  591.138    0.000       58.971 1022.908 1022.908    0.000        0.000  313.363  313.363    0.000
210.00   758.835  608.636  608.636    0.000       26.632 1075.780 1075.780    0.000        0.000  395.800  395.800    0.000
211.00   713.366  574.597  574.597    0.000       15.218 1121.659 1121.659    0.000        0.000  456.120  456.120    0.000
212.00   895.609  470.328  470.328    0.000       32.296 1098.093 1098.093    0.000        0.000  436.416  436.416    0.000
213.00   831.732  497.506  497.506    0.000       52.918 1020.229 1020.229    0.000        0.000  486.381  486.381    0.000
214.00   822.411  512.728  512.728    0.000       24.730 1109.844 1109.844    0.000        0.000  526.895  526.895    0.000
215.00   802.486  510.194  510.194    0.000        0.000 1048.882 1048.882    0.000        0.000  333.469  333.469    0.000
216.00   916.589  434.146  434.146    0.000       41.372 1088.823 1088.823    0.000        0.000  424.048  424.048    0.000
217.00   758.538  562.265  562.265    0.000       12.926 1069.247 1069.247    0.000        0.000  495.628  495.628    0.000
218.00   795.827  531.932  531.932    0.000       41.503 1111.954 1111.954    0.000        0.000  293.254  293.254    0.000
219.00   906.867  471.864  471.864    0.000       90.789 1088.704 1088.704    0.000        0.000  486.882  486.882    0.000
220.00   873.582  475.655  475.655    0.000       54.821  929.866  929.866    0.000        0.000  130.894  130.894    0.000
221.00   913.461  494.672  494.672    0.000       20.621 1073.135 1073.135    0.000        0.000  252.740  252.740    0.000
222.00   833.925  549.540  549.540    0.000       48.329  966.830  966.830    0.000        0.000  171.611  171.611    0.000
223.00   845.634  446.912  446.912    0.000       58.406  952.737  952.737    0.000        0.000  262.492  262.492    0.000
224.00   910.676  529.560  529.560    0.000        0.000 1018.717 1018.717    0.000        0.000  343.925  343.925    0.000
225.00   751.381  575.815  575.815    0.000        0.000  987.458  987.458    0.000        0.000  161.256  161.256    0.000
226.00   814.840  513.705  513.705    0.000        7.609 1012.824 1012.824    0.000        0.000  181.964  181.964    0.000
227.00   777.776  528.014  528.014    0.000       39.948  908.719  908.719    0.000        0.000  220.872  220.872    0.000
228.00   793.240  576.805  576.805    0.000       60.874 1036.213 1036.213    0.000        0.000  374.185  374.185    0.000
229.00   741.121  514.143  514.143    0.000       22.828  923.591  923.591    0.000        0.000  282.700  282.700    0.000
230.00   811.326  474.027  474.027    0.000       56.852  973.958  973.958    0.000        0.000  283.203  283.203    0.000
231.00   729.507  621.221  621.221    0.000       53.264 1108.848 1108.848    0.000        0.000  344.629  344.629    0.000
232.00   795.971  471.041  471.041    0.000       17.121 1000.641 1000.641    0.000        0.000  222.983  222.983    0.000
233.00   748.127  572.307  572.307    0.000       22.828  978.848  978.848    0.000        0.000  304.214  304.214    0.000
234.00   789.496  585.478  585.478    0.000       24.686 1188.477 1188.477    0.000        0.000  354.782  354.782    0.000
235.00   930.181  453.065  453.065    0.000       20.925 1107.989 1107.989    0.000        0.000  465.671  465.671    0.000
236.00  1035.401  405.784  405.784    0.000       62.776 1176.904 1176.904    0.000        0.000  658.393  658.393    0.000
237.00   888.272  393.307  393.307    0.000       35.970 1135.098 1135.098    0.000        0.000  761.139  761.139    0.000
238.00   933.240  457.149  457.149    0.000       47.557 1118.413 1118.413    0.000        0.000  394.996  394.996    0.000
239.00   928.828  471.482  471.482    0.000        9.468  999.907  999.907    0.000        0.000  335.078  335.078    0.000
240.00   990.063  415.963  415.963    0.000       18.936  948.413  948.413    0.000        0.000  365.540  365.540    0.000
241.00   894.933  444.375  444.375    0.000       30.350  921.133  921.133    0.000        0.000  284.309  284.309    0.000
242.00   870.286  550.652  550.652    0.000       20.664  974.401  974.401    0.000        0.000  568.617  568.617    0.000
243.00   809.856  603.551  603.551    0.000       15.001  954.425  954.425    0.000        0.000  335.078  335.078    0.000
244.00   794.374  597.875  597.875    0.000       42.715  913.831  913.831    0.000        0.000  233.539  233.539    0.000
245.00  1017.386  400.129  400.129    0.000       23.994  964.584  964.584    0.000        0.000  212.628  212.628    0.000
246.00   823.986  554.329  554.329    0.000       20.925 1062.944 1062.944    0.000        0.000  314.770  314.770    0.000
247.00   797.927  551.828  551.828    0.000       18.936  999.349  999.349    0.000        0.000  172.616  172.616    0.000
248.00   841.842  570.870  570.870    0.000       41.503 1010.106 1010.106    0.000        0.000  345.031  345.031    0.000
249.00   864.800  512.168  512.168    0.000       43.709  857.543  857.543    0.000        0.000  253.847  253.847    0.000
250.00   810.661  542.072  542.072    0.000       41.851  986.158  986.158    0.000        0.000  264.001  264.001    0.000
251.00   857.426  483.346  483.346    0.000       28.447 1038.466 1038.466    0.000        0.000  375.694  375.694    0.000
252.00   924.936  469.877  469.877    0.000       24.512  998.917  998.917    0.000        0.000  355.386  355.386    0.000
253.00   764.896  519.189  519.189    0.000       24.643 1045.000 1045.000    0.000        0.000  355.386  355.386    0.000
254.00   816.526  468.787  468.787    0.000       24.730  960.090  960.090    0.000        0.000  345.232  345.232    0.000
255.00   789.354  482.033  482.033    0.000       15.218  927.059  927.059    0.000        0.000  477.232  477.232    0.000
256.00   720.879  588.650  588.650    0.000       26.632  990.315  990.315    0.000        0.000  416.309  416.309    0.000
257.00   794.657  440.497  440.497    0.000       24.730  970.245  970.245    0.000        0.000  284.309  284.309    0.000
258.00   759.624  485.343  485.343    0.000       24.730  967.958  967.958    0.000        0.000  416.309  416.309    0.000
259.00   765.869  509.004  509.004    0.000        0.000  978.329  978.329    0.000        0.000  253.646  253.646    0.000
260.00   737.346  488.167  488.167    0.000       13.316  955.116  955.116    0.000        0.000  264.001  264.001    0.000
261.00   792.540  464.376  464.376    0.000        5.707  975.089  975.089    0.000        0.000  274.155  274.155    0.000
262.00   876.192  336.149  336.149    0.000       30.393  961.904  961.904    0.000        0.000  406.155  406.155    0.000
263.00   845.836  344.870  344.870    0.000       30.219  987.971  987.971    0.000        0.000  750.984  750.984    0.000
264.00   716.218  423.369  423.369    0.000       22.523  866.526  866.526    0.000        0.000  385.646  385.646    0.000
265.00   726.615  438.383  438.383    0.000        0.000  807.946  807.946    0.000        0.000   91.385   91.385    0.000
266.00   841.513  375.317  375.317    0.000       15.218  855.582  855.582    0.000        0.000  243.391  243.391    0.000
267.00   774.516  422.119  422.119    0.000       19.023  872.801  872.801    0.000        0.000  375.694  375.694    0.000
268.00   886.422  411.426  411.426    0.000       34.198  847.169  847.169    0.000        0.000  455.718  455.718    0.000
269.00   913.740  416.985  416.985    0.000       20.838  755.327  755.327    0.000        0.000  203.078  203.078    0.000
270.00   663.474  453.020  453.020    0.000        9.511  816.600  816.600    0.000        0.000  222.983  222.983    0.000
271.00   786.335  378.772  378.772    0.000       32.296  718.368  718.368    0.000        0.000  162.261  162.261    0.000
272.00   895.352  394.293  394.293    0.000       57.025  860.563  860.563    0.000        0.000  335.078  335.078    0.000
273.00   874.062  388.916  388.916    0.000       39.644  909.541  909.541    0.000        0.000  274.155  274.155    0.000
274.00   737.216  459.750  459.750    0.000       45.655  816.553  816.553    0.000        0.000   30.462   30.462    0.000
275.00   720.912  489.445  489.445    0.000       22.828  899.950  899.950    0.000        0.000  162.462  162.462    0.000
276.00   786.146  517.807  517.807    0.000        0.000  936.904  936.904    0.000        0.000  213.231  213.231    0.000
277.00   877.925  425.081  425.081    0.000       28.534  994.703  994.703    0.000        0.000  233.539  233.539    0.000
278.00   881.997  376.151  376.151    0.000       13.316  808.417  808.417    0.000        0.000   71.077   71.077    0.000
279.00   918.265  415.580  415.580    0.000       45.394  881.703  881.703    0.000        0.000  131.799  131.799    0.000
280.00   818.800  489.766  489.766    0.000       41.851  998.998  998.998    0.000        0.000  273.249  273.249    0.000
281.00   892.272  454.917  454.917    0.000       29.745  928.610  928.610    0.000        0.000  203.078  203.078    0.000
282.00   894.787  427.100  427.100    0.000       11.414  924.417  924.417    0.000        0.000  293.960  293.960    0.000
283.00   783.268  463.331  463.331    0.000       22.828  921.919  921.919    0.000        0.000  243.090  243.090    0.000
284.00   788.760  477.328  477.328    0.000        7.522  945.649  945.649    0.000        0.000  152.308  152.308    0.000
285.00   757.949  433.880  433.880    0.000       15.218  944.138  944.138    0.000        0.000  324.120  324.120    0.000
286.00   698.942  523.794  523.794    0.000       34.241  998.650  998.650    0.000        0.000  375.694  375.694    0.000
287.00   788.613  481.890  481.890    0.000        0.000 1121.909 1121.909    0.000        0.000  396.001  396.001    0.000
288.00   707.837  494.389  494.389    0.000        7.609  957.625  957.625    0.000        0.000  264.001  264.001    0.000
289.00   802.026  476.709  476.709    0.000       43.753  962.643  962.643    0.000        0.000  345.031  345.031    0.000
290.00   893.332  492.799  492.799    0.000       16.991 1088.486 1088.486    0.000        0.000  172.214  172.214    0.000
291.00   794.138  512.607  512.607    0.000        0.000  984.809  984.809    0.000        0.000  253.646  253.646    0.000
292.00   708.111  593.347  593.347    0.000        0.000 1052.304 1052.304    0.000        0.000  190.712  190.712    0.000
293.00   781.545  503.515  503.515    0.000        5.576 1111.574 1111.574    0.000        0.000  233.539  233.539    0.000
294.00   801.578  472.362  472.362    0.000       32.339  969.123  969.123    0.000        0.000  374.487  374.487    0.000
295.00   788.667  530.797  530.797    0.000       30.437 1016.942 1016.942    0.000        0.000  242.688  242.688    0.000
296.00   686.194  508.916  508.916    0.000        1.902  882.056  882.056    0.000        0.000   81.231   81.231    0.000
297.00   714.320  551.033  551.033    0.000        9.511  881.926  881.926    0.000        0.000   91.385   91.385    0.000
298.00   742.172  499.736  499.736    0.000        7.609  957.150  957.150    0.000        0.000  152.308  152.308    0.000
299.00   840.166  402.098  402.098    0.000       11.414 1008.164 1008.164    0.000        0.000  334.877  334.877    0.000
300.00   871.635  394.750  394.750    0.000       11.414  876.902  876.902    0.000        0.000  101.539  101.539    0.000
301.00   814.866  446.601  446.601    0.000       43.753 1042.701 1042.701    0.000        0.000  213.231  213.231    0.000
302.00   898.301  444.402  444.402    0.000        0.000  950.397  950.397    0.000        0.000  162.462  162.462    0.000
303.00   943.181  368.213  368.213    0.000       37.916  953.428  953.428    0.000        0.000  436.617  436.617    0.000
304.00   853.157  418.463  418.463    0.000       32.036  996.747  996.747    0.000        0.000  232.835  232.835    0.000
305.00   727.393  593.097  593.097    0.000       51.362  927.917  927.917    0.000        0.000  132.000  132.000    0.000
306.00   842.000  449.115  449.115    0.000        9.511  953.475  953.475    0.000        0.000  192.924  192.924    0.000
307.00   799.415  415.841  415.841    0.000       34.241  814.869  814.869    0.000        0.000  152.308  152.308    0.000
308.00   821.456  458.550  458.550    0.000       11.414  938.996  938.996    0.000        0.000  314.770  314.770    0.000
309.00   762.107  555.303  555.303    0.000       18.936  969.258  969.258    0.000        0.000  314.770  314.770    0.000
310.00   851.616  424.673  424.673    0.000       38.046  883.781  883.781    0.000        0.000  243.090  243.090    0.000
311.00   763.346  482.528  482.528    0.000       32.339  956.894  956.894    0.000        0.000  283.906  283.906    0.000
312.00   818.399  473.633  473.633    0.000       47.340  889.531  889.531    0.000        0.000  181.966  181.966    0.000
313.00   696.885  495.604  495.604    0.000        5.707  911.974  911.974    0.000        0.000  335.078  335.078    0.000
314.00   721.559  617.980  617.980    0.000       28.491  947.681  947.681    0.000        0.000  243.693  243.693    0.000
315.00   681.513  561.922  561.922    0.000       32.339  934.451  934.451    0.000        0.000  406.155  406.155    0.000
316.00   671.946  551.311  551.311    0.000       38.046  987.981  987.981    0.000        0.000  467.078  467.078    0.000
317.00   635.358  599.680  599.680    0.000       28.534  970.336  970.336    0.000        0.000  416.309  416.309    0.000
318.00   666.077  586.613  586.613    0.000       11.414 1021.044 1021.044    0.000        0.000  324.924  324.924    0.000
319.00   858.902  466.611  466.611    0.000        5.707  990.483  990.483    0.000        0.000  385.646  121.847  263.800
320.00   805.210  483.086  483.086    0.000        0.000  939.681  939.681    0.000        0.000  213.231  213.231    0.000
321.00   769.341  495.112  495.112    0.000       15.218  825.462  825.462    0.000        0.000  353.978  353.978    0.000
322.00   802.817  511.130  511.130    0.000       19.023  869.341  869.341    0.000        0.000  131.799  131.799    0.000
323.00   835.517  472.032  472.032    0.000       57.025  968.082  968.082    0.000        0.000  324.321  324.321    0.000
324.00   797.559  478.612  478.612    0.000       20.925 1027.061 1027.061    0.000        0.000  446.168  446.168    0.000
325.00   692.380  501.362  501.362    0.000       66.580  941.756  941.756    0.000        0.000  302.606  302.606    0.000
326.00   804.157  409.764  409.764    0.000       32.296  815.204  815.204    0.000        0.000  162.462  162.462    0.000
327.00   798.862  438.553  438.553    0.000       62.776  791.260  791.260    0.000        0.000  192.522  192.522    0.000
328.00   825.344  394.924  394.924    0.000       28.534  868.265  868.265    0.000        0.000  202.474  202.474    0.000
329.00   756.712  464.987  464.987    0.000        3.805  908.165  908.165    0.000        0.000  172.113  111.391   60.722
330.00   684.459  538.374  538.374    0.000       17.121  883.950  883.950    0.000        0.000  243.693  121.847  121.847
331.00   906.353  472.153  472.153    0.000       24.339  923.595  923.595    0.000        0.000  304.415  304.415    0.000
332.00   814.051  461.013  461.013    0.000      102.376  919.972  919.972    0.000        0.000  142.154  142.154    0.000
333.00   856.908  450.546  450.546    0.000       48.808  935.566  935.566    0.000        0.000  243.693  243.693    0.000
334.00   800.309  582.578  582.578    0.000        5.663  993.336  993.336    0.000        0.000  253.445  253.445    0.000
335.00   834.891  470.817  470.817    0.000        1.902 1073.436 1073.436    0.000        0.000  294.060  294.060    0.000
336.00   876.410  537.001  537.001    0.000        9.251 1089.645 1089.645    0.000        0.000  243.693  243.693    0.000
337.00   853.087  494.807  494.807    0.000        1.859  950.577  950.577    0.000        0.000  324.723  324.723    0.000
338.00   813.793  504.152  504.152    0.000       56.852  969.638  969.638    0.000        0.000  101.338  101.338    0.000
339.00   799.213  530.635  530.635    0.000       66.580  955.498  955.498    0.000        0.000  152.308  152.308    0.000
340.00   780.918  550.223  550.223    0.000        3.805  929.476  929.476    0.000        0.000   60.923   60.923    0.000
341.00   880.275  505.369  505.369    0.000        5.576  944.216  944.216    0.000        0.000   40.213   40.213    0.000
342.00   740.966  528.608  528.608    0.000        3.805  877.689  877.689    0.000        0.000  385.847  385.847    0.000
343.00   758.026  525.044  525.044    0.000       43.753  941.711  941.711    0.000        0.000   91.385   91.385    0.000
344.00   891.530  511.050  511.050    0.000       24.730 1038.203 1038.203    0.000        0.000  333.671  333.671    0.000
345.00   855.417  469.473  469.473    0.000       24.643  905.871  905.871    0.000        0.000  152.308  152.308    0.000
346.00   851.682  455.948  455.948    0.000       34.067  937.388  937.388    0.000        0.000  121.847  121.847    0.000
347.00   835.680  431.168  431.168    0.000       66.580  891.866  891.866    0.000        0.000  283.907  283.907    0.000
348.00   915.791  542.318  542.318    0.000        5.707  953.726  953.726    0.000        0.000  314.569  314.569    0.000
349.00   855.420  506.498  506.498    0.000       36.100  926.021  926.021    0.000        0.000  304.013  304.013    0.000
350.00   922.062  443.197  443.197    0.000        7.609  904.533  904.533    0.000        0.000  304.616  304.616    0.000
351.00   968.354  465.475  465.475    0.000        7.609  894.629  894.629    0.000        0.000  213.231  213.231    0.000
352.00   961.733  443.017  443.017    0.000        1.902  910.585  910.585    0.000        0.000  264.001  264.001    0.000
353.00   882.458  530.907  530.907    0.000        0.000  893.937  893.937    0.000        0.000  101.539  101.539    0.000
354.00   993.146  344.380  344.380    0.000       11.370  836.306  836.306    0.000        0.000  172.013  172.013    0.000
355.00  1032.429  456.587  456.587    0.000       85.731 1105.563 1105.563    0.000        0.000  373.482  373.482    0.000
356.00  1138.536  292.176  292.176    0.000       43.580  930.173  930.173    0.000        0.000  413.896  413.896    0.000
357.00  1069.887  314.418  314.418    0.000       48.286  961.553  961.553    0.000        0.000  323.415  323.415    0.000
358.00   825.633  371.086  371.086    0.000        5.576  762.977  762.977    0.000        0.000  152.308  152.308    0.000
359.00   839.495  423.927  423.927    0.000        9.511  810.056  810.056    0.000        0.000  121.847  121.847    0.000
360.00   841.104  335.068  335.068    0.000       16.601  793.846  793.846    0.000        0.000  182.569  182.569    0.000
361.00   811.519  385.755  385.755    0.000        1.859  758.649  758.649    0.000        0.000  243.592  243.592    0.000
362.00   935.115  369.273  369.273    0.000       10.981  796.958  796.958    0.000        0.000  182.770  182.770    0.000
363.00   946.285  411.338  411.338    0.000        0.000  854.794  854.794    0.000        0.000  182.367  182.367    0.000
364.00   927.920  408.990  408.990    0.000       33.244  976.970  976.970    0.000        0.000  253.041  253.041    0.000
365.00   812.560  361.834  361.834    0.000       31.471  829.988  829.988    0.000        0.000  212.427  212.427    0.000
366.00   847.555  354.385  354.385    0.000       24.125  761.595  761.595    0.000        0.000   70.876   70.876    0.000
367.00   838.939  342.286  342.286    0.000        0.000  916.684  916.684    0.000        0.000  233.539  233.539    0.000
368.00   729.461  443.804  443.804    0.000       16.861  769.676  769.676    0.000        0.000   40.515   40.515    0.000
369.00   878.715  364.807  364.807    0.000       11.414  882.086  882.086    0.000        0.000   50.568   50.568    0.000
370.00   878.073  449.243  449.243    0.000       31.687  878.195  878.195    0.000        0.000   81.130   81.130    0.000
371.00   909.123  367.562  367.562    0.000       18.937  904.524  904.524    0.000        0.000  202.072  202.072    0.000
372.00   894.539  388.527  388.527    0.000       35.060  938.758  938.758    0.000        0.000   60.521   60.521    0.000
373.00   862.986  576.572  576.572    0.000       14.527  988.260  988.260    0.000        0.000  162.462  162.462    0.000
374.00   859.265  510.346  510.346    0.000       36.834  953.202  953.202    0.000        0.000  121.847  121.847    0.000
375.00   825.172  525.548  525.548    0.000       20.361  787.098  787.098    0.000        0.000    0.000    0.000    0.000
376.00   839.834  513.605  513.605    0.000       52.134  858.740  858.740    0.000        0.000   60.923   60.923    0.000
377.00   916.199  479.516  479.516    0.000        5.490  962.024  962.024    0.000        0.000   70.876   60.722   10.154
378.00   794.633  541.715  541.715    0.000        5.448  886.670  886.670    0.000        0.000  141.551  141.551    0.000
379.00   857.062  538.370  538.370    0.000       61.910 1057.172 1057.172    0.000        0.000  140.444  140.444    0.000
380.00   926.357  453.818  453.818    0.000        7.479  877.891  877.891    0.000        0.000  233.539  233.539    0.000
381.00   828.144  496.226  496.226    0.000        7.435  869.600  869.600    0.000        0.000  100.936  100.936    0.000
382.00  1003.942  441.730  441.730    0.000       46.084  984.764  984.764    0.000        0.000  100.533  100.533    0.000
383.00   892.007  459.715  459.715    0.000       34.155  840.971  840.971    0.000        0.000  111.693  111.693    0.000
384.00   790.117  477.734  477.734    0.000       11.153  845.511  845.511    0.000        0.000   81.231   81.231    0.000
385.00   916.486  510.233  510.233    0.000        9.165  901.975  901.975    0.000        0.000  162.462  162.462    0.000
386.00   729.874  629.999  629.999    0.000        0.000  954.621  954.621    0.000        0.000   81.130   81.130    0.000
387.00   883.489  426.678  426.678    0.000       33.546  927.130  927.130    0.000        0.000  140.948  140.948    0.000
388.00   868.089  490.846  490.846    0.000       14.914  912.348  912.348    0.000        0.000  110.888  110.888    0.000
389.00   788.918  466.810  466.810    0.000       16.947  929.474  929.474    0.000        0.000   40.213   40.213    0.000
390.00   916.609  439.694  439.694    0.000       33.330  719.062  719.062    0.000        0.000    9.953    9.953    0.000
391.00   789.854  542.980  542.980    0.000       13.012  932.398  932.398    0.000        0.000   40.213   40.213    0.000
392.00   741.714  454.229  454.229    0.000       22.654  738.900  738.900    0.000        0.000    0.000    0.000    0.000
393.00   806.891  403.768  403.768    0.000       20.447  741.714  741.714    0.000        0.000   69.670   69.670    0.000
394.00   694.384  529.411  529.411    0.000        9.294  754.756  754.756    0.000        0.000   81.231   81.231    0.000
395.00   830.753  433.961  433.961    0.000        1.902  838.721  838.721    0.000        0.000  283.705  283.705    0.000
396.00   803.448  408.589  408.589    0.000       23.606  742.189  742.189    0.000        0.000  101.237  101.237    0.000
397.00   877.716  394.345  394.345    0.000       16.773  772.478  772.478    0.000        0.000  120.941  120.941    0.000
398.00   836.954  384.823  384.823    0.000       33.115  853.551  853.551    0.000        0.000   99.930   99.930    0.000
399.00   867.148  378.704  378.704    0.000        1.859  952.413  952.413    0.000        0.000  140.646  140.646    0.000
400.00   873.128  381.763  381.763    0.000        1.902  725.538  725.538    0.000        0.000  111.492  111.492    0.000
401.00   845.589  351.234  351.234    0.000       13.273  874.298  874.298    0.000        0.000   90.579   10.154   80.425
402.00   905.460  394.998  394.998    0.000       41.111  827.658  827.658    0.000        0.000    0.000    0.000    0.000
403.00   922.388  378.583  378.583    0.000       29.268  922.068  922.068    0.000        0.000  273.752  273.752    0.000
404.00  1026.712  424.971  424.971    0.000       11.154 1039.124 1039.124    0.000        0.000  374.889  334.274   40.616
405.00   786.555  569.031  569.031    0.000        7.306  967.827  967.827    0.000        0.000  191.918  191.918    0.000
406.00   899.516  413.801  413.801    0.000        0.000  883.383  883.383    0.000        0.000  131.196  111.089   20.106
407.00   866.880  516.851  516.851    0.000       11.024  966.909  966.909    0.000        0.000  371.672  371.672    0.000
408.00   836.638  402.432  402.432    0.000       38.305  985.502  985.502    0.000        0.000  372.475  372.475    0.000
409.00   853.847  457.911  457.911    0.000        0.000  827.139  827.139    0.000        0.000  140.846  140.846    0.000
410.00   820.257  496.135  496.135    0.000        0.000  875.822  875.822    0.000        0.000  172.414  172.414    0.000
411.00   811.688  473.685  473.685    0.000       37.698  764.628  764.628    0.000        0.000  162.059  162.059    0.000
412.00   823.436  522.334  522.334    0.000        9.338  829.783  829.783    0.000        0.000  172.616  172.616    0.000
413.00   873.898  422.091  422.091    0.000        1.902  787.147  787.147    0.000        0.000  111.291  111.291    0.000
414.00   744.015  464.894  464.894    0.000        1.902  956.184  956.184    0.000        0.000  243.693  233.539   10.154
415.00   747.328  494.783  494.783    0.000        0.000  848.540  848.540    0.000        0.000   70.675   70.675    0.000
416.00   677.411  555.114  555.114    0.000        0.000  828.259  828.259    0.000        0.000  101.539  101.539    0.000
417.00   687.839  547.287  547.287    0.000       36.144  880.061  880.061    0.000        0.000  111.592  111.592    0.000
418.00   796.282  444.106  444.106    0.000       18.588  842.486  842.486    0.000        0.000   60.521   60.521    0.000
419.00   718.762  466.967  466.967    0.000        1.902  946.296  946.296    0.000        0.000   99.729   99.729    0.000
420.00   787.147  461.291  461.291    0.000       22.306  952.589  952.589    0.000        0.000  111.492  111.492    0.000
421.00   804.463  462.426  462.426    0.000       16.773  999.801  999.801    0.000        0.000  192.924  192.924    0.000
422.00   722.505  440.426  440.426    0.000        5.576  915.800  915.800    0.000        0.000  101.539  101.539    0.000
423.00   827.175  464.349  464.349    0.000        9.294  995.524  995.524    0.000        0.000  253.545  253.545    0.000
424.00   759.659  481.166  481.166    0.000        3.718  936.901  936.901    0.000        0.000  333.971  333.971    0.000
425.00   795.528  485.408  485.408    0.000        3.805  933.885  933.885    0.000        0.000  294.261  294.261    0.000
426.00   723.489  537.307  537.307    0.000       35.362 1019.442 1019.442    0.000        0.000  333.771  333.771    0.000
427.00   900.061  403.891  403.891    0.000        7.435 1000.876 1000.876    0.000        0.000  282.096  282.096    0.000
428.00   958.047  440.912  440.912    0.000        3.718 1038.405 1038.405    0.000        0.000   81.231   81.231    0.000
429.00   707.750  574.988  574.988    0.000       13.012 1064.139 1064.139    0.000        0.000  131.497  101.338   30.159
430.00   827.611  467.307  467.307    0.000       23.864 1090.470 1090.470    0.000        0.000  300.997  241.280   59.717
431.00   939.384  377.914  377.914    0.000       18.763 1026.016 1026.016    0.000        0.000  181.966  100.735   81.231
432.00  1003.797  388.426  388.426    0.000       36.619 1143.870 1143.870    0.000        0.000  445.966  303.812  142.154
433.00   834.205  436.567  436.567    0.000        9.294 1063.444 1063.444    0.000        0.000  292.249   81.231  211.018
434.00   826.841  488.668  488.668    0.000       16.729 1068.764 1068.764    0.000        0.000  445.158  162.462  282.696
435.00   947.437  376.694  376.694    0.000        3.718 1088.658 1088.658    0.000        0.000  394.393  394.393    0.000
436.00   836.430  477.414  477.414    0.000       54.172 1244.041 1244.041    0.000        0.000  687.448  687.448    0.000
437.00   818.135  486.786  486.786    0.000       46.303 1177.550 1177.550    0.000        0.000  302.807  302.807    0.000
438.00   892.658  420.598  420.598    0.000       23.822 1136.481 1136.481    0.000        0.000  161.055  161.055    0.000
439.00   818.933  430.905  430.905    0.000       78.247 1044.703 1044.703    0.000        0.000  342.819  342.819    0.000
440.00   837.719  403.871  403.871    0.000       20.405  989.313  989.313    0.000        0.000  362.524  362.524    0.000
441.00   918.581  402.007  402.007    0.000       41.677 1146.601 1146.601    0.000        0.000  575.755  575.755    0.000
442.00  1039.278  306.651  306.651    0.000       41.244 1009.984 1009.984    0.000        0.000  412.891  412.891    0.000
443.00   910.292  380.541  380.541    0.000       16.687 1101.679 1101.679    0.000        0.000  291.346  291.346    0.000
444.00   917.728  352.768  352.768    0.000       42.844 1067.136 1067.136    0.000        0.000  221.978  221.978    0.000
445.00   935.729  416.661  416.661    0.000       45.481  991.425  991.425    0.000        0.000  454.110  454.110    0.000
446.00   789.821  467.160  467.160    0.000        9.294 1019.059 1019.059    0.000        0.000  415.907  294.060  121.847
447.00   875.870  414.613  414.613    0.000       11.196 1137.649 1137.649    0.000        0.000  434.807  434.807    0.000
448.00   910.992  448.634  448.634    0.000       37.307 1160.525 1160.525    0.000        0.000  270.737  250.429   20.308
449.00   849.350  453.158  453.158    0.000       28.274 1063.329 1063.329    0.000        0.000  343.824  343.824    0.000
450.00   886.977  437.439  437.439    0.000       17.077 1216.198 1216.198    0.000        0.000  575.654  545.192   30.462
451.00   823.484  509.509  509.509    0.000        1.902 1040.545 1040.545    0.000        0.000  321.204  321.204    0.000
452.00   743.869  520.004  520.004    0.000       18.762 1021.950 1021.950    0.000        0.000  313.363  313.363    0.000
453.00   690.885  547.883  547.883    0.000        5.620 1092.257 1092.257    0.000        0.000  606.820  606.820    0.000
454.00   816.440  476.286  476.286    0.000       13.056 1012.612 1012.612    0.000        0.000  403.742  403.742    0.000
455.00   896.257  418.678  418.678    0.000        1.816 1142.880 1142.880    0.000        0.000  495.328  495.328    0.000
456.00   898.274  401.422  401.422    0.000       39.688 1091.555 1091.555    0.000        0.000  484.370  484.370    0.000
457.00   803.015  475.545  475.545    0.000       12.927  956.150  956.150    0.000        0.000  131.196  131.196    0.000
458.00   749.585  506.749  506.749    0.000       24.730 1015.125 1015.125    0.000        0.000  354.984  354.984    0.000
459.00   858.154  419.912  419.912    0.000        7.523 1068.860 1068.860    0.000        0.000  598.275  506.890   91.385
460.00   823.492  457.398  457.398    0.000       18.591  973.834  973.834    0.000        0.000  404.145  404.145    0.000
461.00   786.057  477.426  477.426    0.000       16.775  876.265  876.265    0.000        0.000  467.078  365.540  101.539
462.00   849.206  474.763  474.763    0.000        0.000  977.901  977.901    0.000        0.000  445.363  445.363    0.000
463.00   865.143  422.324  422.324    0.000        7.435  927.407  927.407    0.000        0.000  485.175  485.175    0.000
464.00   893.262  445.912  445.912    0.000       28.534  984.865  984.865    0.000        0.000  253.043  253.043    0.000
465.00   803.966  450.895  450.895    0.000       22.393 1032.595 1032.595    0.000        0.000  404.145  404.145    0.000
466.00   816.684  471.265  471.265    0.000       24.730  954.079  954.079    0.000        0.000  676.590  676.590    0.000
467.00   770.564  508.079  508.079    0.000       17.121 1009.198 1009.198    0.000        0.000  728.364  728.364    0.000
468.00   779.057  500.409  500.409    0.000       26.023 1007.074 1007.074    0.000        0.000  575.752  464.865  110.886
469.00   849.255  443.111  443.111    0.000       13.055  984.855  984.855    0.000        0.000  625.715  625.715    0.000
470.00   826.296  497.457  497.457    0.000       53.308  937.054  937.054    0.000        0.000  494.524  494.524    0.000
471.00   856.563  541.300  541.300    0.000       58.107  954.602  954.602    0.000        0.000  402.938  402.938    0.000
472.00   786.928  485.284  485.284    0.000        0.000  923.467  923.467    0.000        0.000  293.154  293.154    0.000
473.00   778.981  534.811  534.811    0.000        0.000  840.671  840.671    0.000        0.000  262.693  262.693    0.000
474.00   831.935  483.492  483.492    0.000        1.816  865.234  865.234    0.000        0.000  222.179  222.179    0.000
475.00   832.238  511.808  511.808    0.000        0.000 1019.059 1019.059    0.000        0.000  617.376  617.376    0.000
476.00   773.536  520.689  520.689    0.000        1.816  967.389  967.389    0.000        0.000  676.188  676.188    0.000
477.00   779.037  550.958  550.958    0.000        1.859 1064.441 1064.441    0.000        0.000  555.445  555.445    0.000
478.00   740.281  550.869  550.869    0.000        0.000  986.624  986.624    0.000        0.000  354.581  354.581    0.000
479.00   771.233  514.760  514.760    0.000       17.034  997.131  997.131    0.000        0.000  232.835  232.835    0.000
480.00   767.977  553.111  553.111    0.000        5.707 1008.069 1008.069    0.000        0.000  395.498  283.907  111.592
481.00   802.076  413.034  413.034    0.000        0.000  891.941  891.941    0.000        0.000  161.155  161.155    0.000
482.00   880.847  368.315  368.315    0.000       88.582  979.501  979.501    0.000        0.000  334.274  171.812  162.462
483.00   880.560  370.901  370.901    0.000       17.077  934.057  934.057    0.000        0.000  332.765  251.836   80.929
484.00   880.292  401.182  401.182    0.000        0.000  946.024  946.024    0.000        0.000  221.776  221.776    0.000
485.00   760.400  470.857  470.857    0.000        0.000  953.503  953.503    0.000        0.000  312.759  282.599   30.159
486.00   736.093  524.513  524.513    0.000       31.861  963.282  963.282    0.000        0.000  454.913  363.931   90.982
487.00   775.479  495.541  495.541    0.000       16.773  914.204  914.204    0.000        0.000  423.446  423.446    0.000
488.00   876.615  361.967  361.967    0.000       15.218  976.596  976.596    0.000        0.000  322.411  322.411    0.000
489.00   753.491  462.446  462.446    0.000       20.492  949.748  949.748    0.000        0.000  505.078  505.078    0.000
490.00   895.591  328.388  328.388    0.000       55.722  892.936  892.936    0.000        0.000  423.545  393.083   30.462
491.00   756.468  423.051  423.051    0.000        5.707  949.272  949.272    0.000        0.000  475.624  475.624    0.000
492.00   728.678  485.157  485.157    0.000       36.144  930.630  930.630    0.000        0.000  475.421  475.421    0.000
493.00   778.804  484.008  484.008    0.000       43.492  879.750  879.750    0.000        0.000  524.482  524.482    0.000
494.00   680.482  511.475  511.475    0.000        9.252  940.923  940.923    0.000        0.000  522.773  522.773    0.000
495.00   740.331  514.323  514.323    0.000       19.023  949.572  949.572    0.000        0.000  494.421  494.421    0.000
496.00   682.328  500.348  500.348    0.000       31.643  872.572  872.572    0.000        0.000  414.095  414.095    0.000
497.00   650.501  524.664  524.664    0.000       14.871  868.773  868.773    0.000        0.000  424.954  424.954    0.000
498.00   654.747  561.674  561.674    0.000       15.001  892.632  892.632    0.000        0.000  393.890  393.890    0.000
499.00   629.262  561.476  561.476    0.000        0.000  899.288  899.288    0.000        0.000  233.338  233.338    0.000
500.00   663.654  492.695  492.695    0.000        1.859  986.100  986.100    0.000        0.000  424.752  424.752    0.000
501.00   752.833  522.094  522.094    0.000        0.000  909.503  909.503    0.000        0.000  354.078  354.078    0.000
502.00   692.411  535.617  535.617    0.000       13.056  988.353  988.353    0.000        0.000  587.114  485.575  101.539
503.00   655.364  561.804  561.804    0.000       20.925  854.510  854.510    0.000        0.000  405.451  405.451    0.000
504.00   702.641  528.109  528.109    0.000        0.000  909.894  909.894    0.000        0.000  516.038  516.038    0.000
505.00   825.360  450.578  450.578    0.000       14.914  955.416  955.416    0.000        0.000  513.824  513.824    0.000
506.00   677.990  539.260  539.260    0.000        0.000  843.400  843.400    0.000        0.000  433.700  433.700    0.000
507.00   702.482  561.756  561.756    0.000        0.000  970.723  970.723    0.000        0.000  575.552  575.552    0.000
508.00   841.060  465.809  465.809    0.000       11.370  917.535  917.535    0.000        0.000  587.817  587.817    0.000
509.00   790.993  438.377  438.377    0.000        7.609  843.576  843.576    0.000        0.000  384.038  384.038    0.000
510.00   775.228  455.449  455.449    0.000        1.902  864.877  864.877    0.000        0.000  434.907  434.907    0.000
511.00   853.394  369.999  369.999    0.000       13.273  896.617  896.617    0.000        0.000  416.108  416.108    0.000
512.00   850.333  415.589  415.589    0.000        7.609  878.883  878.883    0.000        0.000  344.024  344.024    0.000
513.00   900.407  352.477  352.477    0.000        0.000  990.763  990.763    0.000        0.000  405.248  405.248    0.000
514.00   703.021  589.031  589.031    0.000        0.000  878.895  878.895    0.000        0.000  333.470  333.470    0.000
515.00   825.764  499.850  499.850    0.000       22.306  941.760  941.760    0.000        0.000  303.006  303.006    0.000
516.00   948.720  411.772  411.772    0.000       13.055  876.286  876.286    0.000        0.000  142.154  132.000   10.154
517.00   765.409  503.363  503.363    0.000        3.761  846.413  846.413    0.000        0.000  282.295  242.083   40.212
518.00   944.636  430.713  430.713    0.000        5.707  989.698  989.698    0.000        0.000  547.706  547.706    0.000
519.00   915.410  426.887  426.887    0.000       50.319  881.828  881.828    0.000        0.000  465.568  465.568    0.000
520.00   851.392  460.433  460.433    0.000       56.723  805.609  805.609    0.000        0.000  303.812  303.812    0.000
521.00   846.655  449.982  449.982    0.000       28.534  789.359  789.359    0.000        0.000  435.712  435.712    0.000
522.00   871.914  443.089  443.089    0.000       44.786  936.559  936.559    0.000        0.000  443.346  443.346    0.000
523.00   815.880  468.421  468.421    0.000       33.677  962.418  962.418    0.000        0.000  578.570  578.570    0.000
524.00   822.830  491.768  491.768    0.000        1.902  929.526  929.526    0.000        0.000  720.926  720.926    0.000
525.00   841.663  477.439  477.439    0.000       44.182 1067.957 1067.957    0.000        0.000  547.706  547.706    0.000
526.00   847.178  507.862  507.862    0.000       92.640  994.529  994.529    0.000        0.000  606.008  606.008    0.000
527.00   801.694  541.308  541.308    0.000       72.064  958.865  930.983   27.882        0.000  747.158  293.256  453.902
528.00   801.529  520.803  520.803    0.000       20.407  949.537  949.537    0.000        0.000  607.825  607.825    0.000
529.00   840.899  501.456  501.456    0.000       78.244  880.493  880.493    0.000        0.000  486.782  486.782    0.000
530.00   799.853  544.106  544.106    0.000       25.681  916.602  916.602    0.000        0.000  507.694  507.694    0.000
531.00   711.411  469.245  469.245    0.000       17.121  853.480  853.480    0.000        0.000  538.156  538.156    0.000
532.00   797.349  446.965  446.965    0.000       68.483  813.794  813.794    0.000        0.000  406.155  406.155    0.000
533.00   821.204  456.945  456.945    0.000        5.707 1027.534 1027.534    0.000        0.000  880.975  880.975    0.000
534.00   809.234  417.796  417.796    0.000        5.448  953.652  953.652    0.000        0.000  690.062  690.062    0.000
535.00   783.537  508.056  508.056    0.000       23.649 1006.304 1006.304    0.000        0.000  738.418  738.418    0.000
536.00   985.351  394.700  394.700    0.000       41.936  940.208  940.208    0.000        0.000  605.010  605.010    0.000
537.00   849.663  514.799  514.799    0.000       20.752  951.621  951.621    0.000        0.000  486.984  486.984    0.000
538.00   788.469  557.344  557.344    0.000        0.000  935.919  935.919    0.000        0.000  415.304  415.304    0.000
539.00   771.054  581.812  581.812    0.000       15.131  904.357  904.357    0.000        0.000  243.090  243.090    0.000
540.00   784.475  588.445  588.445    0.000        7.435 1080.044 1080.044    0.000        0.000  363.826  363.826    0.000
541.00   768.795  617.084  617.084    0.000       16.471  941.130  941.130    0.000        0.000  362.617  362.617    0.000
542.00   760.895  607.334  607.334    0.000       41.937  993.943  993.943    0.000        0.000  362.725  362.725    0.000
543.00   753.173  635.009  635.009    0.000        9.166 1101.979 1101.979    0.000        0.000  323.919  323.919    0.000
544.00   674.208  660.397  660.397    0.000       14.527  919.023  919.023    0.000        0.000  312.961  312.961    0.000
545.00   778.480  567.369  567.369    0.000       54.561  858.797  858.797    0.000        0.000  262.191  262.191    0.000
546.00   799.736  536.996  536.996    0.000       54.690  916.122  916.122    0.000        0.000  263.599  243.291   20.308
547.00   761.559  587.139  587.139    0.000       20.190  918.539  918.539    0.000        0.000  131.397  131.397    0.000
548.00   685.856  640.853  640.853    0.000       45.956  922.995  922.995    0.000        0.000  292.452  151.705  140.747
549.00   761.140  601.563  601.563    0.000       67.483  918.281  918.281    0.000        0.000  243.592  223.285   20.308
550.00   804.107  608.618  608.618    0.000       30.002  932.417  932.417    0.000        0.000  182.368  172.214   10.154
551.00   810.086  550.342  550.342    0.000       35.535  867.353  867.353    0.000        0.000  233.137  222.983   10.154
552.00   911.473  453.759  453.759    0.000        5.620  899.050  899.050    0.000        0.000  294.060  294.060    0.000
553.00   789.253  559.589  559.589    0.000       53.390  875.603  875.603    0.000        0.000  201.067  201.067    0.000
554.00   721.941  593.034  593.034    0.000        3.718  912.392  912.392    0.000        0.000  202.474  202.474    0.000
555.00   750.225  602.374  602.374    0.000       27.882  932.019  932.019    0.000        0.000  232.534  232.534    0.000
556.00   637.405  663.794  663.794    0.000        9.381  876.085  876.085    0.000        0.000  404.145  404.145    0.000
557.00   738.283  555.109  555.109    0.000        0.000  900.693  900.693    0.000        0.000  465.068  393.991   71.077
558.00   665.396  641.201  641.201    0.000        1.902  879.199  879.199    0.000        0.000  252.238  252.238    0.000
559.00   740.494  613.373  613.373    0.000       50.102  935.912  935.912    0.000        0.000  352.470  352.470    0.000
560.00   802.682  570.549  570.549    0.000      122.347  861.775  861.775    0.000        0.000  410.679  410.679    0.000
561.00   731.332  592.548  592.548    0.000        0.000  938.945  938.945    0.000        0.000  312.358  312.358    0.000
562.00   797.258  565.467  565.467    0.000       81.616  910.102  910.102    0.000        0.000  554.436  423.645  130.791
563.00   760.085  602.196  602.196    0.000       23.606  898.393  898.393    0.000        0.000  512.218  502.265    9.953
564.00   789.100  558.616  558.616    0.000       23.606 1018.277 1018.277    0.000        0.000  712.280  712.280    0.000
565.00   827.430  559.302  559.302    0.000       62.899 1061.804 1061.804    0.000        0.000  544.286  544.286    0.000
566.00   943.556  496.699  496.699    0.000       20.190  992.455  992.455    0.000        0.000  394.089  383.936   10.154
567.00   670.567  656.429  656.429    0.000        7.479 1022.725 1022.725    0.000        0.000  322.511  322.511    0.000
568.00   650.147  657.906  657.906    0.000        0.000  986.191  986.191    0.000        0.000  586.914  576.961    9.953
569.00   908.227  462.547  462.547    0.000       11.154  928.000  928.000    0.000        0.000  261.889  261.889    0.000
570.00   809.975  546.353  546.353    0.000        1.859  876.155  876.155    0.000        0.000  262.792  262.792    0.000
571.00   808.706  537.943  537.943    0.000       37.220  915.854  915.854    0.000        0.000  274.155  274.155    0.000
572.00   818.037  502.333  502.333    0.000      107.083  872.015  872.015    0.000        0.000  312.760  312.760    0.000
573.00   765.055  505.668  505.668    0.000        7.435  855.938  855.938    0.000        0.000  303.209  303.209    0.000
574.00   880.366  487.257  487.257    0.000      112.056  867.046  867.046    0.000        0.000  343.523  252.942   90.581
575.00   758.509  550.811  550.811    0.000       71.806  910.528  903.092    7.435        0.000  563.986  291.444  272.542
576.00   757.465  515.517  515.517    0.000       81.143  871.918  870.059    1.859        0.000  473.304  443.145   30.159
577.00   745.248  612.276  612.276    0.000      110.068  834.834  834.834    0.000        0.000  470.295  460.343    9.953
578.00   743.395  602.088  602.088    0.000      103.150  864.913  864.913    0.000        0.000  613.345  573.132   40.212
579.00   695.551  571.330  571.330    0.000       42.237  924.153  915.074    9.079        0.000  411.886  332.263   79.623
580.00   839.847  573.716  573.716    0.000       35.318  987.522  987.522    0.000        0.000  475.620  385.041   90.579
581.00   810.053  496.603  496.603    0.000       20.536  871.024  871.024    0.000        0.000  374.688  344.227   30.462
582.00   791.769  524.614  524.614    0.000       24.384  889.799  889.799    0.000        0.000  344.227  253.244   90.983
583.00   703.945  629.346  629.346    0.000       25.937  833.575  833.575    0.000        0.000  221.069  180.857   40.212
584.00   731.963  640.922  640.922    0.000        7.263  858.832  858.832    0.000        0.000  251.933  241.880   10.053
585.00   835.430  489.510  489.510    0.000       74.012  845.598  815.986   29.612        0.000  552.322  321.100  231.221
586.00   778.924  498.124  498.124    0.000        9.252  960.120  910.147   49.973        0.000  742.226  400.421  341.805
587.00   749.428  517.114  517.114    0.000       35.060  782.423  782.423    0.000        0.000  281.791   90.379  191.412
588.00   727.270  534.545  534.545    0.000        3.632  891.478  887.674    3.805        0.000  152.308   50.769  101.539
589.00   721.155  611.015  611.015    0.000        1.816  882.575  882.575    0.000        0.000  192.119  141.350   50.769
590.00   651.871  601.473  601.473    0.000       16.729  699.783  699.783    0.000        0.000   50.367   50.367    0.000
591.00   770.886  511.052  511.052    0.000       29.397  867.479  867.479    0.000        0.000  110.285  110.285    0.000
592.00   790.992  540.776  540.776    0.000       20.361  919.912  919.912    0.000        0.000  100.532   90.379   10.154
593.00   768.601  507.248  507.248    0.000       14.613  748.847  748.847    0.000        0.000  120.538   90.379   30.159
594.00   888.758  517.805  517.805    0.000       14.570  937.557  937.557    0.000        0.000  160.653  150.700    9.953
595.00   862.583  521.606  521.606    0.000       40.423  798.614  798.614    0.000        0.000  453.507  453.507    0.000
596.00   941.771  426.512  426.512    0.000       57.501  820.365  820.365    0.000        0.000  221.375  221.375    0.000
597.00   809.725  552.469  552.469    0.000      133.237  724.167  724.167    0.000        0.000  251.233  251.233    0.000
598.00   826.280  495.278  495.278    0.000      101.676  829.787  829.787    0.000        0.000   59.717   59.717    0.000
599.00   829.807  529.065  529.065    0.000       49.114  865.285  865.285    0.000        0.000   81.231   81.231    0.000
600.00   847.500  588.998  588.998    0.000       66.403  866.755  866.755    0.000        0.000  121.646  121.646    0.000
601.00   760.156  574.091  574.091    0.000       42.240  893.215  893.215    0.000        0.000  101.137  101.137    0.000
602.00   843.133  561.451  561.451    0.000       72.279  834.753  834.753    0.000        0.000  121.242  121.242    0.000
603.00   817.745  595.942  595.942    0.000       63.114  874.824  874.824    0.000        0.000  211.821  211.821    0.000
604.00   769.067  610.983  610.983    0.000       46.775  850.186  850.186    0.000        0.000   90.782   90.782    0.000
605.00   872.807  563.528  563.528    0.000       37.093  918.973  918.973    0.000        0.000  172.616  172.616    0.000
606.00   795.863  550.908  550.908    0.000        0.000  868.345  868.345    0.000        0.000  192.924  192.924    0.000
607.00   679.605  619.557  619.557    0.000        7.435  871.627  871.627    0.000        0.000  192.924  192.924    0.000
608.00   696.004  573.115  573.115    0.000        0.000  835.271  835.271    0.000        0.000  131.799  131.799    0.000
609.00   787.316  586.296  586.296    0.000       27.882  971.928  971.928    0.000        0.000  363.826  363.826    0.000
610.00   749.331  576.067  576.067    0.000       48.243  956.279  956.279    0.000        0.000  232.232  232.232    0.000
611.00   677.110  611.297  611.297    0.000       52.831  789.921  789.921    0.000        0.000  289.637  289.637    0.000
612.00   648.874  685.825  685.825    0.000       16.729  896.353  896.353    0.000        0.000  152.308  152.308    0.000
613.00   693.743  625.035  625.035    0.000       22.306  903.915  903.915    0.000        0.000  231.527  231.527    0.000
614.00   749.581  619.359  619.359    0.000       27.238  843.018  843.018    0.000        0.000  211.623  201.670    9.953
615.00   691.238  651.530  651.530    0.000        3.675  880.110  880.110    0.000        0.000  364.936  344.629   20.308
616.00   685.459  684.209  684.209    0.000       34.931  920.536  920.536    0.000        0.000  222.782  222.782    0.000
617.00   760.881  600.877  600.877    0.000      109.412  797.610  797.610    0.000        0.000  301.694  291.641   10.053
618.00   732.539  562.546  562.546    0.000        5.620  834.451  834.451    0.000        0.000  192.924  192.924    0.000
619.00   676.619  642.509  642.509    0.000       11.153  866.923  866.923    0.000        0.000  180.156  180.156    0.000
620.00   626.209  617.925  617.925    0.000        0.000  807.951  807.951    0.000        0.000  345.031  345.031    0.000
621.00   684.303  613.880  613.880    0.000        9.511  852.741  852.741    0.000        0.000  465.269  465.269    0.000
622.00   735.850  578.060  578.060    0.000       27.796  895.715  895.715    0.000        0.000  524.182  524.182    0.000
623.00   706.980  631.840  631.840    0.000       52.047  944.653  944.653    0.000        0.000  313.663  313.663    0.000
624.00   672.133  680.673  680.673    0.000        9.294  865.969  864.067    1.902        0.000  324.120  222.581  101.539
625.00   778.608  575.365  575.365    0.000       31.385  987.060  979.451    7.609        0.000  422.742  311.049  111.693
626.00   742.043  576.301  576.301    0.000       14.871  841.891  841.891    0.000        0.000  383.435  352.973   30.462
627.00   701.107  637.499  637.499    0.000       14.871  893.336  887.629    5.707        0.000  404.245  241.783  162.462
628.00   664.746  612.356  612.356    0.000       13.012  883.038  883.038    0.000        0.000  364.333  283.102   81.231
629.00   773.079  537.538  537.538    0.000       34.241  867.101  867.101    0.000        0.000  482.762  391.377   91.385
630.00   883.059  541.908  541.908    0.000        9.079  864.503  849.285   15.218        0.000  282.499  140.345  142.154
631.00   766.330  557.173  557.173    0.000       14.613  985.930  985.930    0.000        0.000  643.506  532.921  110.584
632.00   682.929  618.014  618.014    0.000       16.386  808.217  808.217    0.000        0.000  391.176  360.714   30.462
633.00   783.817  531.205  531.205    0.000        1.816  799.915  799.915    0.000        0.000  391.377  391.377    0.000
634.00   879.951  449.569  449.569    0.000        7.263  863.508  863.508    0.000        0.000  623.408  613.254   10.154
635.00   823.176  493.163  493.163    0.000        3.632  857.459  857.459    0.000        0.000  501.059  501.059    0.000
636.00   798.802  554.487  554.487    0.000       38.391  863.584  863.584    0.000        0.000  452.597  452.597    0.000
637.00   840.019  504.416  504.416    0.000       60.181  808.380  808.380    0.000        0.000  390.573  370.265   20.308
638.00   807.150  477.261  477.261    0.000       53.132  866.946  866.946    0.000        0.000  492.911  492.911    0.000
639.00   743.886  554.486  554.486    0.000       30.869  935.180  935.180    0.000        0.000  400.926  400.926    0.000
640.00   721.099  489.682  489.682    0.000       16.343  835.787  835.787    0.000        0.000  452.196  452.196    0.000
641.00   757.394  507.796  507.796    0.000       21.833  921.742  921.742    0.000        0.000  663.218  663.218    0.000
642.00   662.223  637.351  637.351    0.000       16.860  909.024  909.024    0.000        0.000  380.519  380.519    0.000
643.00   662.388  640.631  640.631    0.000       34.974  864.918  864.918    0.000        0.000  568.515  568.515    0.000
644.00   708.018  585.543  585.543    0.000       14.570  936.772  936.772    0.000        0.000  581.981  581.981    0.000
645.00   588.307  692.685  692.685    0.000        0.000  840.736  840.736    0.000        0.000  642.295  642.295    0.000
646.00   640.605  625.920  625.920    0.000       64.027  991.491  991.491    0.000        0.000  702.313  702.313    0.000
647.00   667.319  611.621  611.621    0.000       16.429  891.436  891.436    0.000        0.000  557.558  557.558    0.000
648.00   795.033  479.699  479.699    0.000       38.992  747.760  747.760    0.000        0.000  200.262  200.262    0.000
649.00   753.741  522.264  522.264    0.000       10.895  729.041  729.041    0.000        0.000  140.144  140.144    0.000
650.00   654.921  605.950  605.950    0.000       32.685  818.622  818.622    0.000        0.000  328.744  328.744    0.000
651.00   685.180  598.044  598.044    0.000        0.000  925.631  925.631    0.000        0.000  537.853  478.136   59.717
652.00   633.884  603.671  603.671    0.000        5.576  840.257  840.257    0.000        0.000  562.473  562.473    0.000
653.00   698.846  599.792  599.792    0.000       10.895 1019.207 1019.207    0.000        0.000  521.759  521.759    0.000
654.00   737.236  590.255  590.255    0.000       23.606  844.424  844.424    0.000        0.000  340.803  340.803    0.000
655.00   677.751  559.813  559.813    0.000       27.324  984.660  984.660    0.000        0.000  693.568  693.568    0.000
656.00   770.190  456.017  456.017    0.000       16.343  952.991  952.991    0.000        0.000  511.816  511.816    0.000
657.00   784.573  442.253  442.253    0.000       25.768  783.480  783.480    0.000        0.000  338.798  338.798    0.000
658.00   802.280  460.352  460.352    0.000       33.723  749.331  749.331    0.000        0.000  249.021  249.021    0.000
659.00   804.377  480.022  480.022    0.000        7.263  852.641  852.641    0.000        0.000  190.511  190.511    0.000
660.00   738.586  518.053  518.053    0.000       16.600  840.423  840.423    0.000        0.000  388.160  298.585   89.575
661.00   793.596  496.178  496.178    0.000        0.000  840.393  836.675    3.718        0.000  622.791  140.643  482.148
662.00   802.018  450.236  450.236    0.000        1.816  895.580  895.580    0.000        0.000  363.225  130.391  232.834
663.00   640.857  625.099  625.099    0.000        0.000  900.284  896.566    3.718        0.000  612.442  139.339  473.102
664.00   605.122  648.692  648.692    0.000        0.000  799.935  799.935    0.000        0.000  330.449  330.449    0.000
665.00   699.821  558.728  558.728    0.000        1.859  924.525  924.525    0.000        0.000  602.786  602.786    0.000
666.00   692.236  629.815  629.815    0.000        1.816  817.071  817.071    0.000        0.000   89.776   89.776    0.000
667.00   740.037  535.527  535.527    0.000        3.632  790.555  790.555    0.000        0.000  268.826  268.826    0.000
668.00   653.725  598.171  598.171    0.000        9.165  739.540  739.540    0.000        0.000  160.250  160.250    0.000
669.00   630.557  611.415  611.415    0.000        1.816  898.492  898.492    0.000        0.000  652.348  652.348    0.000
670.00   761.854  495.593  495.593    0.000       23.993  948.426  948.426    0.000        0.000  461.740  461.740    0.000
671.00   785.357  509.118  509.118    0.000        7.435  836.081  836.081    0.000        0.000  370.364  248.921  121.443
672.00   670.611  579.185  579.185    0.000        0.000  765.090  765.090    0.000        0.000  219.765  189.605   30.159
673.00   715.125  578.020  578.020    0.000        0.000  840.021  840.021    0.000        0.000  447.877  338.396  109.481
674.00   650.653  574.574  574.574    0.000        1.859  764.736  762.877    1.859        0.000  531.411  420.827  110.584
675.00   672.523  602.584  602.584    0.000       18.545  747.922  747.922    0.000        0.000  341.005  341.005    0.000
676.00   742.162  529.639  529.639    0.000       32.814  827.278  827.278    0.000        0.000  409.875  409.875    0.000
677.00   701.095  497.007  497.007    0.000       23.606  664.417  664.417    0.000        0.000  340.205  340.205    0.000
678.00   713.067  509.326  509.326    0.000        1.816  685.556  685.556    0.000        0.000  462.052  462.052    0.000
679.00   721.740  493.461  493.461    0.000       52.831  818.677  818.677    0.000        0.000  589.428  569.522   19.906
680.00   710.478  578.992  578.992    0.000        5.490  896.660  896.660    0.000        0.000  472.102  472.102    0.000
681.00   737.762  512.872  512.872    0.000       63.640  834.490  834.490    0.000        0.000  599.783  599.783    0.000
682.00   744.418  519.909  519.909    0.000       23.606  858.532  858.532    0.000        0.000  478.338  478.338    0.000
683.00   746.648  470.162  470.162    0.000       19.974  802.764  802.764    0.000        0.000  350.560  350.560    0.000
684.00   737.853  498.676  498.676    0.000       39.948  875.117  875.117    0.000        0.000  742.227  621.590  120.637
685.00   792.025  483.529  483.529    0.000       49.243  984.380  984.380    0.000        0.000  989.651  800.547  189.104
686.00   726.523  512.206  512.206    0.000       23.735  867.257  867.257    0.000        0.000  573.140  573.140    0.000
687.00   724.451  542.247  542.247    0.000        5.490  766.354  766.354    0.000        0.000  380.921  360.814   20.106
688.00   652.650  544.347  544.347    0.000       64.457  997.431  997.431    0.000        0.000  642.307  622.201   20.106
689.00   722.564  581.236  581.236    0.000       18.158  796.448  796.448    0.000        0.000  251.032  251.032    0.000
690.00   762.386  530.424  530.424    0.000        1.816  949.469  936.542   12.926        0.000  662.603  561.870  100.733
691.00   761.987  501.329  501.329    0.000        3.632  878.368  878.368    0.000        0.000  451.290  451.290    0.000
692.00   657.807  574.416  574.416    0.000       16.343  939.333  939.333    0.000        0.000  647.134  597.370   49.764
693.00   781.337  533.663  533.663    0.000       25.422  800.500  800.500    0.000        0.000  279.883  279.883    0.000
694.00   738.793  475.535  475.535    0.000       27.538  817.836  817.836    0.000        0.000  452.297  452.297    0.000
695.00   766.417  546.874  546.874    0.000        9.425  942.940  942.940    0.000        0.000  643.507  613.347   30.159
696.00   692.250  590.142  590.142    0.000       18.502  922.539  922.539    0.000        0.000  511.608  511.608    0.000
697.00   686.096  535.410  535.410    0.000       61.298  793.760  793.760    0.000        0.000  361.214  361.214    0.000
698.00   742.165  470.531  470.531    0.000       26.023  876.031  876.031    0.000        0.000  644.615  604.402   40.212
699.00   654.989  535.010  535.010    0.000       25.551  992.549  992.549    0.000        0.000  551.023  551.023    0.000
700.00   657.736  531.648  531.648    0.000        1.859  820.577  807.261   13.316        0.000  492.512  462.353   30.159
701.00   758.943  473.607  473.607    0.000       57.623  926.306  924.404    1.902        0.000  572.534  572.534    0.000
702.00   672.092  509.349  509.349    0.000       35.318  866.997  866.997    0.000        0.000  421.837  401.731   20.106
703.00   757.470  508.257  508.257    0.000       52.178 1049.275 1049.275    0.000        0.000  621.193  600.885   20.308
704.00   802.408  534.585  534.585    0.000       63.330  957.877  957.877    0.000        0.000  652.157  611.844   40.313
705.00   731.874  509.060  509.060    0.000       37.224  815.127  815.127    0.000        0.000  568.517  568.517    0.000
706.00   763.184  498.908  498.908    0.000       58.537  891.991  891.991    0.000        0.000  470.596  470.596    0.000
707.00   762.907  514.048  514.048    0.000       49.200 1007.079 1007.079    0.000        0.000  748.571  748.571    0.000
708.00   764.780  545.568  545.568    0.000       22.091  845.501  845.501    0.000        0.000  292.448  252.135   40.313
709.00   673.821  571.646  571.646    0.000       18.158  667.738  667.738    0.000        0.000  271.138  240.677   30.462
710.00   709.559  505.742  505.742    0.000       18.330  721.346  719.487    1.859        0.000  320.098  299.991   20.106
711.00   741.346  538.387  538.387    0.000       18.158  898.609  896.750    1.859        0.000  788.481  628.233  160.248
712.00   798.290  502.622  502.622    0.000       45.396  870.534  859.596   10.938        0.000  561.174  370.866  190.308
713.00   713.133  597.011  597.011    0.000       49.586  824.723  824.723    0.000        0.000  500.255  470.195   30.060
714.00   648.408  575.821  575.821    0.000       16.514  812.161  812.161    0.000        0.000  572.128  572.128    0.000
715.00   719.770  485.579  485.579    0.000        7.263  782.611  782.611    0.000        0.000  409.272  409.272    0.000
716.00   653.052  561.004  561.004    0.000        0.000  837.646  837.646    0.000        0.000  411.079  411.079    0.000
717.00   641.580  539.917  539.917    0.000        9.079  706.769  706.769    0.000        0.000  351.262  351.262    0.000
718.00   669.527  526.874  526.874    0.000        0.000  678.278  678.278    0.000        0.000  210.314  210.314    0.000
719.00   597.919  573.034  573.034    0.000        5.448  617.502  617.502    0.000        0.000  159.245  159.245    0.000
720.00   642.197  569.153  569.153    0.000        9.079  757.666  742.795   14.870        0.000  230.020  230.020    0.000
721.00   680.048  499.643  499.643    0.000        0.000  678.717  678.717    0.000        0.000  268.826  268.826    0.000
722.00   728.914  518.987  518.987    0.000        0.000  683.871  683.871    0.000        0.000  258.974  258.974    0.000
723.00   652.622  542.514  542.514    0.000        1.816  703.281  703.281    0.000        0.000  150.298  150.298    0.000
724.00   701.886  524.021  524.021    0.000        1.816  808.529  808.529    0.000        0.000  401.323  401.323    0.000
725.00   744.204  507.023  507.023    0.000       14.527  823.371  823.371    0.000        0.000  610.231  610.231    0.000
726.00   722.679  456.608  456.608    0.000       20.146  822.670  822.670    0.000        0.000  571.122  571.122    0.000
727.00   758.160  495.437  495.437    0.000       14.527  892.513  892.513    0.000        0.000  587.818  587.818    0.000
728.00   722.063  522.339  522.339    0.000        1.816  721.335  721.335    0.000        0.000  180.758  180.758    0.000
729.00   692.469  554.110  554.110    0.000        0.000  826.865  826.865    0.000        0.000  401.523  401.523    0.000
730.00   645.581  616.715  616.715    0.000       10.895  873.393  873.393    0.000        0.000  399.619  399.619    0.000
731.00   692.057  560.580  560.580    0.000        1.902  866.005  866.005    0.000        0.000  399.620  399.620    0.000
732.00   752.291  468.799  468.799    0.000        7.263  851.347  851.347    0.000        0.000  491.503  471.497   20.006
733.00   710.641  549.241  549.241    0.000        3.632  934.245  928.668    5.576        0.000  642.196  471.092  171.104
734.00   715.844  551.051  551.051    0.000        5.448  768.425  768.425    0.000        0.000  190.208  139.943   50.265
735.00   707.298  471.310  471.310    0.000        1.816  768.898  768.898    0.000        0.000  260.078  260.078    0.000
736.00   655.488  571.235  571.235    0.000        0.000  751.735  751.735    0.000        0.000  240.273  240.273    0.000
737.00   674.720  552.949  552.949    0.000        9.294  801.726  801.726    0.000        0.000  228.915  228.915    0.000
738.00   738.855  527.029  527.029    0.000        5.448  816.544  816.544    0.000        0.000  109.481  109.481    0.000
739.00   721.983  499.574  499.574    0.000       83.217  969.109  969.109    0.000        0.000  672.759  672.759    0.000
740.00   682.367  555.998  555.998    0.000       18.158  842.177  842.177    0.000        0.000  330.552  330.552    0.000
741.00   696.305  545.633  545.633    0.000       19.974  919.831  919.831    0.000        0.000  460.845  460.845    0.000
742.00   651.487  597.641  597.641    0.000       62.039  888.912  888.912    0.000        0.000  521.765  521.765    0.000
743.00   637.429  568.567  568.567    0.000        9.251  753.769  753.769    0.000        0.000  300.694  280.588   20.106
744.00   678.288  595.907  595.907    0.000       10.895  729.949  729.949    0.000        0.000  179.151  179.151    0.000
745.00   660.251  582.026  582.026    0.000        9.079  836.693  836.693    0.000        0.000  219.867  219.867    0.000
746.00   715.702  513.571  513.571    0.000       58.752  899.993  899.993    0.000        0.000  409.674  409.674    0.000
747.00   722.458  555.682  555.682    0.000       27.452  760.134  760.134    0.000        0.000  249.424  249.424    0.000
748.00   622.645  594.719  594.719    0.000       12.926  808.224  808.224    0.000        0.000  491.098  491.098    0.000
749.00   651.494  563.398  563.398    0.000        1.816  871.193  871.193    0.000        0.000  348.650  348.650    0.000
750.00   669.007  568.055  568.055    0.000        7.479  866.200  866.200    0.000        0.000  501.251  501.251    0.000
751.00   647.459  627.445  627.445    0.000       12.797  803.885  803.885    0.000        0.000  378.207  378.207    0.000
752.00   671.300  549.901  549.901    0.000       12.711  822.163  822.163    0.000        0.000  149.493  139.440   10.053
753.00   766.109  474.994  474.994    0.000        9.079  841.534  841.534    0.000        0.000  189.305  189.305    0.000
754.00   657.688  546.732  546.732    0.000        7.306  811.831  811.831    0.000        0.000  170.605  170.605    0.000
755.00   711.839  438.310  438.310    0.000        0.000  666.616  666.616    0.000        0.000  209.813  209.813    0.000
756.00   702.490  508.851  508.851    0.000       14.527  857.698  857.698    0.000        0.000  311.451  311.451    0.000
757.00   699.338  558.790  558.790    0.000        0.000  854.634  854.634    0.000        0.000  310.950  310.950    0.000
758.00   748.560  492.340  492.340    0.000       25.680  874.389  874.389    0.000        0.000  290.639  290.639    0.000
759.00   719.638  458.726  458.726    0.000        0.000  683.609  683.609    0.000        0.000  189.605  169.499   20.106
760.00   683.070  539.730  539.730    0.000       11.067  718.523  718.523    0.000        0.000  119.835  119.835    0.000
761.00   695.468  516.023  516.023    0.000       42.151  923.813  923.813    0.000        0.000  620.893  620.893    0.000
762.00   584.208  649.243  649.243    0.000        0.000 1014.258 1014.258    0.000        0.000  418.018  408.065    9.953
763.00   646.339  583.414  583.414    0.000        0.000  827.930  827.930    0.000        0.000  380.419  380.419    0.000
764.00   648.616  568.773  568.773    0.000       38.777  911.018  911.018    0.000        0.000  400.523  400.523    0.000
765.00   654.294  565.511  565.511    0.000       29.182  859.880  859.880    0.000        0.000  419.024  419.024    0.000
766.00   650.209  549.742  549.742    0.000        0.000  827.968  827.968    0.000        0.000  199.257  199.257    0.000
767.00   622.204  568.403  568.403    0.000        3.675  895.618  895.618    0.000        0.000  462.047  412.283   49.764
768.00   661.895  602.650  602.650    0.000        1.859  923.876  923.876    0.000        0.000  562.171  391.269  170.903
769.00   708.923  591.351  591.351    0.000       25.422  962.809  948.282   14.527        0.000  528.805  249.925  278.880
770.00   778.450  472.205  472.205    0.000       20.060  913.650  913.650    0.000        0.000  539.158  479.441   59.717
771.00   740.518  501.809  501.809    0.000        1.816  955.713  930.291   25.422        0.000  418.319  129.487  288.832
772.00   734.347  527.170  527.170    0.000        3.718  716.296  716.296    0.000        0.000   79.623   79.623    0.000
773.00   762.476  485.738  485.738    0.000        1.816  877.685  877.685    0.000        0.000  298.685  298.685    0.000
774.00   686.032  557.895  557.895    0.000        1.816  817.639  817.639    0.000        0.000  378.207  268.726  109.481
775.00   850.429  485.864  485.864    0.000        0.000  791.042  791.042    0.000        0.000  368.555  328.744   39.811
776.00   719.721  533.637  533.637    0.000        0.000  759.613  759.613    0.000        0.000  228.915  228.915    0.000
777.00   723.542  500.468  500.468    0.000       16.429  720.794  720.794    0.000        0.000  279.282  259.376   19.906
778.00   740.933  512.992  512.992    0.000       21.833  762.628  762.628    0.000        0.000  320.797  290.637   30.159
779.00   719.835  567.055  567.055    0.000       10.938  791.219  791.219    0.000        0.000  169.198  169.198    0.000
780.00   633.923  600.305  600.305    0.000        0.000  923.411  923.411    0.000        0.000  440.534  290.840  149.693
781.00   654.103  576.197  576.197    0.000        0.000  737.031  737.031    0.000        0.000  210.614  210.614    0.000
782.00   744.045  502.045  502.045    0.000       14.527  761.559  761.559    0.000        0.000  199.056  199.056    0.000
783.00   748.221  443.242  443.242    0.000        7.263  753.997  753.997    0.000        0.000  129.588  129.588    0.000
784.00   774.370  511.609  511.609    0.000       60.438  679.321  679.321    0.000        0.000  129.788  129.788    0.000
785.00   757.241  456.271  456.271    0.000       18.245  637.000  637.000    0.000        0.000   79.623   79.623    0.000
786.00   672.004  549.067  549.067    0.000       40.679  819.451  819.451    0.000        0.000  300.796  300.796    0.000
787.00   721.243  516.156  516.156    0.000        0.000  891.416  891.416    0.000        0.000  321.198  260.879   60.319
788.00   749.116  503.215  503.215    0.000        9.079  709.589  709.589    0.000        0.000  150.398  150.398    0.000
789.00   678.544  534.328  534.328    0.000        3.632  756.919  756.919    0.000        0.000  240.372  240.372    0.000
790.00   671.093  598.298  598.298    0.000        5.620  864.327  864.327    0.000        0.000  448.178  448.178    0.000
791.00   626.053  630.320  630.320    0.000       18.460  851.693  851.693    0.000        0.000  250.225  250.225    0.000
792.00   646.863  625.195  625.195    0.000       23.994  802.395  802.395    0.000        0.000  270.331  270.331    0.000
793.00   660.868  539.368  539.368    0.000        0.000  736.399  736.399    0.000        0.000  190.712  190.712    0.000
794.00   715.207  522.652  522.652    0.000       59.229  828.168  828.168    0.000        0.000  400.622  400.622    0.000
795.00   687.144  540.003  540.003    0.000       20.060  772.786  772.786    0.000        0.000  169.901  169.901    0.000
796.00   706.739  556.484  556.484    0.000       90.095  857.625  857.625    0.000        0.000  310.246  310.246    0.000
797.00   721.074  505.740  505.740    0.000       83.346  863.497  863.497    0.000        0.000  482.561  482.561    0.000
798.00   746.318  498.427  498.427    0.000       25.723  884.721  884.721    0.000        0.000  260.279  260.279    0.000
799.00   717.754  453.913  453.913    0.000        0.000  844.763  844.763    0.000        0.000  340.803  340.803    0.000
800.00   616.418  620.472  620.472    0.000        1.859  866.300  866.300    0.000        0.000  370.661  370.661    0.000
801.00   702.443  531.005  531.005    0.000        0.000  807.409  807.409    0.000        0.000  441.133  441.133    0.000
802.00   764.737  496.740  496.740    0.000        7.435  765.826  765.826    0.000        0.000  251.734  251.734    0.000
803.00   754.070  459.419  459.419    0.000        1.859  665.455  665.455    0.000        0.000  169.600  169.600    0.000
804.00   719.409  527.111  527.111    0.000        0.000  656.670  656.670    0.000        0.000  129.487  129.487    0.000
805.00   636.115  608.636  608.636    0.000        0.000  667.170  667.170    0.000        0.000  229.517  229.517    0.000
806.00   665.582  559.057  559.057    0.000        0.000  689.734  689.734    0.000        0.000  179.853  179.853    0.000
807.00   739.206  508.042  508.042    0.000       14.570  708.848  708.848    0.000        0.000  260.480  260.480    0.000
808.00   727.253  491.685  491.685    0.000       11.153  746.244  746.244    0.000        0.000  259.978  259.978    0.000
809.00   652.572  543.435  543.435    0.000        5.448  859.272  859.272    0.000        0.000  468.788  468.788    0.000
810.00   643.873  662.211  662.211    0.000        0.000  883.843  883.843    0.000        0.000  420.525  420.525    0.000
811.00   642.999  541.444  541.444    0.000       24.125  830.674  830.674    0.000        0.000  339.900  299.688   40.212
812.00   625.394  640.143  640.143    0.000       16.429  886.451  886.451    0.000        0.000  468.787  468.787    0.000
813.00   798.576  474.617  474.617    0.000        5.448  932.784  932.784    0.000        0.000  500.549  460.337   40.212
814.00   642.309  587.675  587.675    0.000       20.147  884.252  884.252    0.000        0.000  358.503  358.503    0.000
815.00   684.169  593.989  593.989    0.000        0.000  826.020  826.020    0.000        0.000  298.987  298.987    0.000
816.00   678.293  526.912  526.912    0.000        1.816  850.571  850.571    0.000        0.000  289.937  289.937    0.000
817.00   640.366  623.440  623.440    0.000        0.000  826.925  826.925    0.000        0.000  309.040  309.040    0.000
818.00   655.436  554.525  554.525    0.000        1.816  853.803  853.803    0.000        0.000  410.775  410.775    0.000
819.00   535.968  682.738  682.738    0.000        1.816  880.884  880.884    0.000        0.000  278.880  278.880    0.000
820.00   562.575  673.051  673.051    0.000       14.527  844.302  844.302    0.000        0.000  310.347  310.347    0.000
821.00   653.792  595.806  595.806    0.000        0.000  896.343  896.343    0.000        0.000  401.025  401.025    0.000
822.00   656.039  555.339  555.339    0.000        7.349  846.717  846.717    0.000        0.000  270.936  270.936    0.000
823.00   630.196  641.890  641.890    0.000       22.221  918.438  918.438    0.000        0.000  492.006  492.006    0.000
824.00   644.902  562.013  562.013    0.000       43.580  856.974  856.974    0.000        0.000  500.456  500.456    0.000
825.00   591.685  645.038  645.038    0.000       13.273  785.808  785.808    0.000        0.000  350.659  350.659    0.000
826.00   584.221  629.943  629.943    0.000       13.229  972.295  972.295    0.000        0.000  341.003  300.791   40.212
827.00   623.498  645.842  645.842    0.000       51.276  777.445  777.445    0.000        0.000  351.056  351.056    0.000
828.00   611.186  653.098  653.098    0.000       12.754  821.340  821.340    0.000        0.000  340.502  340.502    0.000
829.00   678.771  605.226  605.226    0.000       14.527  910.257  910.257    0.000        0.000  711.564  711.564    0.000
830.00   728.901  506.782  506.782    0.000        1.816  731.510  731.510    0.000        0.000  302.002  302.002    0.000
831.00   657.973  641.596  641.596    0.000        5.448  848.984  848.984    0.000        0.000  340.406  340.406    0.000
832.00   556.681  744.992  744.992    0.000        0.000  937.365  937.365    0.000        0.000  460.939  460.939    0.000
833.00   573.515  703.854  703.854    0.000       26.023  981.339  981.339    0.000        0.000  591.730  591.730    0.000
834.00   546.710  686.248  686.248    0.000       11.153  919.515  919.515    0.000        0.000  542.068  542.068    0.000
835.00   652.618  563.457  563.457    0.000        0.000  732.232  732.232    0.000        0.000  149.995  149.995    0.000
836.00   508.047  730.090  730.090    0.000        0.000  793.285  793.285    0.000        0.000  230.523  230.523    0.000
837.00   539.302  664.703  664.703    0.000        0.000  730.554  730.554    0.000        0.000  200.361  200.361    0.000
838.00   538.396  679.128  679.128    0.000        0.000  801.448  801.448    0.000        0.000  260.278  260.278    0.000
839.00   572.509  576.740  576.740    0.000        0.000  699.310  699.310    0.000        0.000   89.575   89.575    0.000
840.00   564.525  659.187  659.187    0.000        3.761  806.597  806.597    0.000        0.000  160.047  160.047    0.000
841.00   609.635  608.872  608.872    0.000        0.000  774.396  774.396    0.000        0.000  240.074  240.074    0.000
842.00   541.774  641.547  641.547    0.000        5.448  742.708  742.708    0.000        0.000  228.915  228.915    0.000
843.00   593.218  642.222  642.222    0.000        3.632  774.483  774.483    0.000        0.000  220.067  220.067    0.000
844.00   576.502  715.458  715.458    0.000        3.718  906.213  906.213    0.000        0.000  359.608  359.608    0.000
845.00   573.049  705.561  705.561    0.000       33.029  944.435  944.435    0.000        0.000  409.272  409.272    0.000
846.00   596.916  691.389  691.389    0.000       33.029  902.098  902.098    0.000        0.000  430.986  430.986    0.000
847.00   601.360  678.176  678.176    0.000       18.545  863.795  863.795    0.000        0.000  421.735  421.735    0.000
848.00   625.327  597.214  597.214    0.000        0.000  923.883  923.883    0.000        0.000  441.134  441.134    0.000
849.00   582.810  662.283  662.283    0.000        0.000  868.198  868.198    0.000        0.000  350.354  350.354    0.000
850.00   561.644  657.484  657.484    0.000       14.871  824.547  824.547    0.000        0.000  239.069  239.069    0.000
851.00   588.739  624.063  624.063    0.000       12.797  878.405  878.405    0.000        0.000  179.953  179.953    0.000
852.00   541.137  659.755  659.755    0.000        0.000  747.852  747.852    0.000        0.000  269.530  269.530    0.000
853.00   529.554  668.818  668.818    0.000        0.000  752.086  752.086    0.000        0.000  239.470  239.470    0.000
854.00   514.746  690.227  690.227    0.000        9.122  692.814  692.814    0.000        0.000  170.102  170.102    0.000
855.00   568.006  702.535  702.535    0.000        0.000  873.013  873.013    0.000        0.000  368.556  368.556    0.000
856.00   547.777  695.419  695.419    0.000        0.000  952.184  952.184    0.000        0.000  358.704  358.704    0.000
857.00   637.894  615.586  615.586    0.000       33.244  890.488  890.488    0.000        0.000  539.463  539.463    0.000
858.00   694.044  608.478  608.478    0.000        7.263  966.813  966.813    0.000        0.000  360.107  360.107    0.000
859.00   615.127  631.825  631.825    0.000        0.000  876.681  876.681    0.000        0.000  299.991  299.991    0.000
860.00   690.873  576.005  576.005    0.000       26.023  879.184  879.184    0.000        0.000  450.584  450.584    0.000
861.00   623.985  623.448  623.448    0.000        1.816  844.731  844.731    0.000        0.000  310.243  310.243    0.000
862.00   555.097  727.428  727.428    0.000        1.902  832.117  832.117    0.000        0.000  228.915  228.915    0.000
863.00   626.038  631.292  631.292    0.000       12.711 1000.686 1000.686    0.000        0.000  557.760  557.760    0.000
864.00   591.054  660.333  660.333    0.000        0.000  923.148  923.148    0.000        0.000  531.916  531.916    0.000
865.00   570.668  625.897  625.897    0.000       14.915  812.663  812.663    0.000        0.000  309.843  309.843    0.000
866.00   661.959  565.259  565.259    0.000        0.000  925.191  925.191    0.000        0.000  379.412  379.412    0.000
867.00   776.237  504.002  504.002    0.000       22.177  952.799  952.799    0.000        0.000  471.293  350.656  120.637
868.00   677.649  524.570  524.570    0.000        1.902  893.059  893.059    0.000        0.000  481.247  441.034   40.212
869.00   655.336  570.965  570.965    0.000        1.902  867.086  867.086    0.000        0.000  269.528  269.528    0.000
870.00   781.567  480.812  480.812    0.000       12.926  844.631  844.631    0.000        0.000  220.466  220.466    0.000
871.00   821.026  493.759  493.759    0.000       60.481  808.891  808.891    0.000        0.000   69.770   69.770    0.000
872.00   729.196  517.420  517.420    0.000       44.569  735.999  735.999    0.000        0.000   99.729   99.729    0.000
873.00   729.113  538.334  538.334    0.000       29.182  833.781  833.781    0.000        0.000  230.419  230.419    0.000
874.00   675.218  565.261  565.261    0.000       58.795  784.888  784.888    0.000        0.000  330.952  330.952    0.000
875.00   731.599  537.614  537.614    0.000       68.390 1005.483 1005.483    0.000        0.000  540.969  540.969    0.000
876.00   701.705  490.230  490.230    0.000       37.004  852.563  852.563    0.000        0.000  421.135  421.135    0.000
877.00   681.910  498.015  498.015    0.000       13.012  928.175  928.175    0.000        0.000  533.028  533.028    0.000
878.00   609.431  509.098  509.098    0.000       14.527  822.351  822.351    0.000        0.000  440.136  440.136    0.000
879.00   740.309  467.535  467.535    0.000       33.202  883.432  883.432    0.000        0.000  520.763  520.763    0.000
880.00   655.411  576.027  576.027    0.000       70.334  987.028  987.028    0.000        0.000  711.373  711.373    0.000
881.00   626.088  514.116  514.116    0.000        1.902  999.773  999.773    0.000        0.000  670.557  670.557    0.000
882.00   603.061  544.682  544.682    0.000        3.632  902.423  902.423    0.000        0.000  460.242  460.242    0.000
883.00   651.202  530.769  530.769    0.000       16.514  823.995  823.995    0.000        0.000  409.272  409.272    0.000
884.00   663.529  518.720  518.720    0.000        1.816  923.901  923.901    0.000        0.000  600.788  590.735   10.053
885.00   711.087  495.083  495.083    0.000        9.209  948.276  948.276    0.000        0.000  381.826  381.826    0.000
886.00   721.484  467.591  467.591    0.000       11.153  855.920  855.920    0.000        0.000  381.015  381.015    0.000
887.00   645.698  535.812  535.812    0.000        5.620  842.102  842.102    0.000        0.000  378.207  378.207    0.000
888.00   639.054  560.810  560.810    0.000       31.557  980.388  980.388    0.000        0.000  551.019  551.019    0.000
889.00   600.983  583.454  583.454    0.000       36.876  812.101  812.101    0.000        0.000  291.043  291.043    0.000
890.00   515.596  647.517  647.517    0.000       14.871  903.185  903.185    0.000        0.000  430.884  430.884    0.000
891.00   596.869  590.640  590.640    0.000       33.459  793.637  793.637    0.000        0.000  441.141  441.141    0.000
892.00   604.512  566.575  566.575    0.000       58.107  784.262  784.262    0.000        0.000  379.816  379.816    0.000
893.00   636.006  603.573  603.573    0.000        3.718  760.637  760.637    0.000        0.000  190.207  190.207    0.000
894.00   727.162  516.418  516.418    0.000       27.238  734.068  734.068    0.000        0.000  308.939  308.939    0.000
895.00   597.135  583.897  583.897    0.000        0.000  798.397  798.397    0.000        0.000  220.973  220.973    0.000
896.00   687.727  556.546  556.546    0.000       25.980  786.895  786.895    0.000        0.000  320.902  320.902    0.000
897.00   700.927  572.157  572.157    0.000       40.552  966.193  966.193    0.000        0.000  587.216  587.216    0.000
898.00   661.601  547.428  547.428    0.000        5.448  852.218  852.218    0.000        0.000  421.235  421.235    0.000
899.00   636.218  594.867  594.867    0.000       36.876  873.000  873.000    0.000        0.000  571.828  571.828    0.000
900.00   598.323  699.748  699.748    0.000       27.753  926.133  926.133    0.000        0.000  370.763  370.763    0.000
901.00   706.757  565.737  565.737    0.000       71.892  901.667  901.667    0.000        0.000  351.563  351.563    0.000
902.00   637.876  609.991  609.991    0.000        7.263  825.970  825.970    0.000        0.000  299.891  299.891    0.000
903.00   617.064  635.667  635.667    0.000       22.091  816.549  816.549    0.000        0.000  332.363  332.363    0.000
904.00   660.905  604.254  604.254    0.000        7.349  912.295  912.295    0.000        0.000  331.457  331.457    0.000
905.00   586.191  625.255  625.255    0.000        9.294  894.450  894.450    0.000        0.000  459.035  459.035    0.000
906.00   609.702  635.909  635.909    0.000       18.244  846.845  846.845    0.000        0.000  240.171  240.171    0.000
907.00   587.043  588.434  588.434    0.000        5.448  879.330  879.330    0.000        0.000  220.168  220.168    0.000
908.00   543.585  655.047  655.047    0.000        9.294  903.779  903.779    0.000        0.000  230.821  230.821    0.000
909.00   631.847  628.917  628.917    0.000       77.168  800.810  800.810    0.000        0.000  370.762  370.762    0.000
910.00   691.828  560.672  560.672    0.000       25.637  960.087  960.087    0.000        0.000  388.160  388.160    0.000
911.00   640.915  614.549  614.549    0.000       27.238  807.713  807.713    0.000        0.000  290.537  290.537    0.000
912.00   686.318  566.365  566.365    0.000       21.790  876.115  876.115    0.000        0.000  129.788  129.788    0.000
913.00   665.288  605.182  605.182    0.000        0.000  936.605  936.605    0.000        0.000  478.738  478.738    0.000
914.00   770.276  521.104  521.104    0.000        0.000  836.774  836.774    0.000        0.000  301.700  301.700    0.000
915.00   670.591  605.057  605.057    0.000        0.000  836.440  836.440    0.000        0.000  280.187  280.187    0.000
916.00   753.768  519.199  519.199    0.000       33.459  887.224  887.224    0.000        0.000  291.846  291.846    0.000
917.00   689.598  619.985  619.985    0.000       16.343  905.001  905.001    0.000        0.000  288.933  288.933    0.000
918.00   657.528  555.187  555.187    0.000        5.448  762.978  762.978    0.000        0.000  109.682  109.682    0.000
919.00   792.632  457.600  457.600    0.000       25.980  959.762  959.762    0.000        0.000  463.251  463.251    0.000
920.00   718.927  588.955  588.955    0.000      115.043  942.741  942.741    0.000        0.000  570.226  570.226    0.000
921.00   776.766  485.788  485.788    0.000       47.427  898.920  898.920    0.000        0.000  517.547  507.594    9.953
922.00   708.276  570.214  570.214    0.000        0.000  942.424  942.424    0.000        0.000  451.286  451.286    0.000
923.00   695.140  548.705  548.705    0.000       21.790  889.242  889.242    0.000        0.000  461.540  461.540    0.000
924.00   785.641  488.628  488.628    0.000        5.448  870.395  870.395    0.000        0.000  351.257  351.257    0.000
925.00   761.460  531.936  531.936    0.000       34.888  835.403  835.403    0.000        0.000  281.794  281.794    0.000
926.00   752.519  497.506  497.506    0.000       27.710  884.331  884.331    0.000        0.000  390.968  390.968    0.000
927.00   712.662  536.279  536.279    0.000       29.053 1023.423 1023.423    0.000        0.000  427.971  418.018    9.953
928.00   666.509  590.281  590.281    0.000       40.120  936.375  936.375    0.000        0.000  452.189  452.189    0.000
929.00   646.357  598.991  598.991    0.000       32.858  904.045  904.045    0.000        0.000  581.575  581.575    0.000
930.00   653.214  589.012  589.012    0.000       38.133  909.674  909.674    0.000        0.000  511.306  511.306    0.000
931.00   680.815  593.198  593.198    0.000       67.401  931.206  931.206    0.000        0.000  338.697  338.697    0.000
932.00   708.953  574.863  574.863    0.000       34.544  919.783  919.783    0.000        0.000  290.938  290.938    0.000
933.00   646.371  566.817  566.817    0.000       33.333  897.401  897.401    0.000        0.000  170.002  170.002    0.000
934.00   592.116  658.310  658.310    0.000       62.556  836.655  836.655    0.000        0.000  459.940  459.940    0.000
935.00   652.731  595.535  595.535    0.000       71.635  906.346  906.346    0.000        0.000  322.310  322.310    0.000
936.00   651.712  593.137  593.137    0.000      100.732  926.014  926.014    0.000        0.000  429.880  429.880    0.000
937.00   627.359  611.651  611.651    0.000       29.526  959.683  959.683    0.000        0.000  363.121  363.121    0.000
938.00   702.624  581.791  581.791    0.000       41.936  911.098  911.098    0.000        0.000  338.597  338.597    0.000
939.00   755.580  489.747  489.747    0.000       58.322  814.557  814.557    0.000        0.000  378.207  378.207    0.000
940.00   578.681  562.716  562.716    0.000       31.127  751.097  751.097    0.000        0.000    0.000    0.000    0.000
941.00   692.794  521.932  521.932    0.000       16.343  813.697  813.697    0.000        0.000   19.906   19.906    0.000
942.00   637.585  514.140  514.140    0.000       14.527  734.925  734.925    0.000        0.000   71.077   71.077    0.000
943.00   637.976  486.639  486.639    0.000        1.816  689.495  689.495    0.000        0.000   40.616   40.616    0.000
944.00   679.373  508.595  508.595    0.000        0.000  638.075  638.075    0.000        0.000   10.053   10.053    0.000
945.00   646.274  553.440  553.440    0.000        9.251  815.167  815.167    0.000        0.000  211.120  201.167    9.953
946.00   599.854  567.692  567.692    0.000       14.527  630.304  630.304    0.000        0.000  120.640  120.640    0.000
947.00   604.367  537.026  537.026    0.000        9.294  643.358  643.358    0.000        0.000   69.670   69.670    0.000
948.00   695.678  517.057  517.057    0.000       27.667  667.908  667.908    0.000        0.000   70.473   70.473    0.000
949.00   637.418  527.811  527.811    0.000       18.545  822.204  822.204    0.000        0.000  242.988  242.988    0.000
950.00   655.599  502.678  502.678    0.000       20.060  789.533  789.533    0.000        0.000  180.759  180.759    0.000
951.00   719.731  489.089  489.089    0.000        9.208  814.346  814.346    0.000        0.000  331.258  331.258    0.000
952.00   584.243  608.426  608.426    0.000       16.557 1018.185 1018.185    0.000        0.000  451.692  451.692    0.000
953.00   614.811  587.681  587.681    0.000        5.448  886.979  886.979    0.000        0.000  438.728  438.728    0.000
954.00   547.609  631.411  631.411    0.000        0.000  878.980  878.980    0.000        0.000  348.850  348.850    0.000
955.00   616.083  567.949  567.949    0.000       12.711  924.235  924.235    0.000        0.000  201.468  201.468    0.000
956.00   628.113  519.853  519.853    0.000       23.606  968.628  968.628    0.000        0.000  700.508  700.508    0.000
957.00   569.001  563.447  563.447    0.000       11.153  864.358  864.358    0.000        0.000  502.265  502.265    0.000
958.00   578.099  597.970  597.970    0.000       37.090  851.167  851.167    0.000        0.000  353.370  353.370    0.000
959.00   573.321  627.842  627.842    0.000        0.000  933.971  933.971    0.000        0.000  210.314  210.314    0.000
960.00   523.737  631.123  631.123    0.000        0.000  824.547  824.547    0.000        0.000  302.606  302.606    0.000
961.00   661.855  520.411  520.411    0.000        7.392  814.734  814.734    0.000        0.000  332.664  332.664    0.000
962.00   594.028  543.050  543.050    0.000        0.000  901.249  901.249    0.000        0.000  393.589  393.589    0.000
963.00   558.209  605.110  605.110    0.000       25.852  977.842  977.842    0.000        0.000  463.553  463.553    0.000
964.00   469.521  644.802  644.802    0.000        0.000  896.314  896.314    0.000        0.000  380.217  380.217    0.000
965.00   599.399  561.005  561.005    0.000       16.343  946.987  946.987    0.000        0.000  380.218  380.218    0.000
966.00   606.492  585.628  585.628    0.000       33.330  873.883  873.883    0.000        0.000  442.045  442.045    0.000
967.00   605.032  568.787  568.787    0.000       12.797  846.562  846.562    0.000        0.000  301.600  301.600    0.000
968.00   733.776  475.209  475.209    0.000       85.645  915.784  915.784    0.000        0.000  661.309  661.309    0.000
969.00   726.484  470.575  470.575    0.000      109.165  780.070  780.070    0.000        0.000  302.003  302.003    0.000
970.00   649.180  523.293  523.293    0.000       51.918  946.924  946.924    0.000        0.000  502.661  502.661    0.000
971.00   651.418  510.843  510.843    0.000       44.612  774.642  774.642    0.000        0.000  413.790  413.790    0.000
972.00   666.812  509.808  509.808    0.000      111.103  909.636  909.636    0.000        0.000  774.809  774.809    0.000
973.00   637.067  487.728  487.728    0.000        7.435  717.269  717.269    0.000        0.000  243.290  243.290    0.000
974.00   480.625  654.740  654.740    0.000       27.882  806.369  806.369    0.000        0.000  504.066  483.960   20.106
975.00   671.091  527.339  527.339    0.000       65.103  842.564  842.564    0.000        0.000  585.298  585.298    0.000
976.00   545.960  567.738  567.738    0.000       40.894  841.959  841.959    0.000        0.000  615.360  615.360    0.000
977.00   481.068  594.838  594.838    0.000        0.000  818.192  818.192    0.000        0.000  434.403  434.403    0.000
978.00   655.333  425.032  425.032    0.000       47.642  907.646  907.646    0.000        0.000  564.494  564.494    0.000
979.00   653.801  466.122  466.122    0.000       59.009  946.859  946.859    0.000        0.000  652.964  652.964    0.000
980.00   652.561  497.250  497.250    0.000       44.612  946.625  946.625    0.000        0.000  473.813  473.813    0.000
981.00   649.875  513.249  513.249    0.000      103.148  855.764  855.764    0.000        0.000  439.130  439.130    0.000
982.00   642.498  516.340  516.340    0.000       60.353  923.419  923.419    0.000        0.000  392.885  392.885    0.000
983.00   703.776  424.135  424.135    0.000      126.969  747.084  747.084    0.000        0.000  261.588  261.588    0.000
984.00   580.521  526.166  526.166    0.000        0.000  868.129  868.129    0.000        0.000  232.333  232.333    0.000
985.00   585.979  598.523  598.523    0.000        3.675 1026.091 1026.091    0.000        0.000  695.690  695.690    0.000
986.00   588.426  533.609  533.609    0.000        3.718  919.311  919.311    0.000        0.000  390.773  390.773    0.000
987.00   657.268  487.920  487.920    0.000       14.871  937.546  937.546    0.000        0.000  604.097  604.097    0.000
988.00   545.823  492.765  492.765    0.000        1.859  813.831  813.831    0.000        0.000  351.767  351.767    0.000
989.00   634.943  492.036  492.036    0.000        7.392  934.011  934.011    0.000        0.000  484.570  484.570    0.000
990.00   587.395  509.502  509.502    0.000       18.588  823.242  823.242    0.000        0.000  546.799  546.799    0.000
991.00   555.927  560.042  560.042    0.000       42.753  816.582  816.582    0.000        0.000  566.803  566.803    0.000
992.00   600.551  575.349  575.349    0.000        1.816  944.823  944.823    0.000        0.000  452.601  452.601    0.000
993.00   688.336  467.532  467.532    0.000       24.556 1017.883 1017.883    0.000        0.000  673.572  673.572    0.000
994.00   652.909  536.545  536.545    0.000       76.212 1000.719 1000.719    0.000        0.000  744.444  744.444    0.000
995.00   652.322  505.840  505.840    0.000       42.711  960.417  960.417    0.000        0.000  575.951  575.951    0.000
996.00   659.370  446.359  446.359    0.000        3.718 1015.639 1015.639    0.000        0.000  534.738  534.738    0.000
997.00   672.941  491.606  491.606    0.000       37.134  932.147  932.147    0.000        0.000  565.498  565.498    0.000
998.00   538.059  657.153  657.153    0.000        9.425  937.561  937.561    0.000        0.000  400.525  400.525    0.000
999.00   522.385  656.068  656.068    0.000       31.817  850.711  850.711    0.000        0.000  281.092  281.092    0.000
1000.00   453.864  681.322  681.322    0.000        0.000  928.868  928.868    0.000        0.000  382.832  382.832    0.000
1001.00   592.366  562.330  562.330    0.000       55.765  924.659  924.659    0.000        0.000  792.092  792.092    0.000
1002.00   543.924  508.179  508.179    0.000        0.000  844.360  844.360    0.000        0.000  452.099  452.099    0.000
1003.00   614.096  531.617  531.617    0.000       18.545 1023.139 1023.139    0.000        0.000  772.886  772.886    0.000
1004.00   632.638  528.164  528.164    0.000        0.000 1074.264 1074.264    0.000        0.000  663.320  663.320    0.000
1005.00   662.528  474.588  474.588    0.000       56.377  920.143  920.143    0.000        0.000  421.135  421.135    0.000
1006.00   643.906  478.897  478.897    0.000       56.764  903.884  903.884    0.000        0.000  569.120  569.120    0.000
1007.00   639.931  512.821  512.821    0.000        9.079  975.519  975.519    0.000        0.000  389.265  389.265    0.000
1008.00   715.823  548.649  548.649    0.000       38.391  903.835  903.835    0.000        0.000  351.163  351.163    0.000
1009.00   634.978  571.889  571.889    0.000       67.960  958.910  958.910    0.000        0.000  451.896  451.896    0.000
1010.00   687.476  496.608  496.608    0.000      111.282  933.795  933.795    0.000        0.000  530.414  530.414    0.000
1011.00   659.278  545.225  545.225    0.000       87.676 1046.585 1046.585    0.000        0.000  609.333  609.333    0.000
1012.00   702.718  478.978  478.978    0.000       14.527 1039.099 1039.099    0.000        0.000  762.339  762.339    0.000
1013.00   582.318  546.857  546.857    0.000        3.718 1048.619 1048.619    0.000        0.000  590.330  590.330    0.000
1014.00   587.529  535.904  535.904    0.000        5.533  854.296  854.296    0.000        0.000  568.517  568.517    0.000
1015.00   548.695  603.017  603.017    0.000       49.844  902.707  902.707    0.000        0.000  597.269  597.269    0.000
1016.00   657.516  533.422  533.422    0.000       70.205 1091.587 1091.587    0.000        0.000  670.858  670.858    0.000
1017.00   548.498  610.163  610.163    0.000       13.013  962.936  962.936    0.000        0.000  661.711  661.711    0.000
1018.00   573.446  592.645  592.645    0.000       16.343 1061.508 1061.508    0.000        0.000  849.707  839.654   10.053
1019.00   561.059  586.145  586.145    0.000       25.809  975.757  975.757    0.000        0.000  733.083  733.083    0.000
1020.00   487.746  615.084  615.084    0.000       12.926 1050.500 1050.500    0.000        0.000  752.782  752.782    0.000
1021.00   565.008  572.573  572.573    0.000       29.526 1012.945 1012.945    0.000        0.000  522.370  522.370    0.000
1022.00   623.268  563.278  563.278    0.000       31.213 1107.319 1107.319    0.000        0.000  740.127  740.127    0.000
1023.00   598.234  681.098  681.098    0.000       42.109 1070.571 1070.571    0.000        0.000  648.740  648.740    0.000
1024.00   804.040  433.559  433.559    0.000       88.407 1080.381 1080.381    0.000        0.000  751.484  751.484    0.000
1025.00   783.721  527.399  527.399    0.000        3.632  957.167  957.167    0.000        0.000  540.565  540.565    0.000
1026.00   673.078  495.401  495.401    0.000       29.182  885.748  885.748    0.000        0.000  299.086  299.086    0.000
1027.00   631.003  547.769  547.769    0.000       38.949  807.513  807.513    0.000        0.000  239.471  239.471    0.000
1028.00   476.491  644.442  644.442    0.000       16.729  906.637  906.637    0.000        0.000  321.505  321.505    0.000
1029.00   608.790  532.397  532.397    0.000        9.381  880.314  880.314    0.000        0.000  361.116  361.116    0.000
1030.00   643.788  548.380  548.380    0.000       27.667  887.040  887.040    0.000        0.000  462.446  462.446    0.000
1031.00   744.944  432.873  432.873    0.000       18.244  757.313  757.313    0.000        0.000  199.861  199.861    0.000
1032.00   714.959  486.874  486.874    0.000       36.360 1005.248 1005.248    0.000        0.000  391.274  391.274    0.000
1033.00   842.791  367.526  367.526    0.000       45.396  937.324  937.324    0.000        0.000  553.229  553.229    0.000
1034.00   881.577  485.888  485.888    0.000      114.647 1030.247 1030.247    0.000        0.000  675.583  675.583    0.000
1035.00   792.255  445.994  445.994    0.000       40.851  820.312  820.312    0.000        0.000  383.132  383.132    0.000
1036.00   703.697  499.135  499.135    0.000       20.104  926.224  926.224    0.000        0.000  472.909  472.909    0.000
1037.00   754.419  486.419  486.419    0.000      100.000  869.687  869.687    0.000        0.000  322.712  322.712    0.000
1038.00   688.598  599.831  599.831    0.000      114.860  908.672  908.672    0.000        0.000  412.587  412.587    0.000
1039.00   686.605  631.722  631.722    0.000       70.076 1019.397 1019.397    0.000        0.000  544.987  544.987    0.000
1040.00   735.521  549.471  549.471    0.000       97.443 1028.513 1028.513    0.000        0.000  502.663  502.663    0.000
1041.00   801.563  502.896  502.896    0.000       97.744 1019.700 1019.700    0.000        0.000  602.798  602.798    0.000
1042.00   743.320  558.539  558.539    0.000      123.552 1029.730 1029.730    0.000        0.000  664.322  603.399   60.923
1043.00   759.142  537.961  537.961    0.000       49.887  916.881  916.881    0.000        0.000  392.278  392.278    0.000
1044.00   718.322  578.436  578.436    0.000      142.538  945.909  945.909    0.000        0.000  431.590  431.590    0.000
1045.00   764.546  495.419  495.419    0.000      102.978  991.385  991.385    0.000        0.000  580.681  580.681    0.000
1046.00   782.122  535.273  535.273    0.000        0.000 1055.589 1055.589    0.000        0.000  702.728  702.728    0.000
1047.00   812.526  494.681  494.681    0.000       83.787  938.628  938.628    0.000        0.000  643.707  643.707    0.000
1048.00   783.171  472.782  472.782    0.000       64.328 1012.341 1012.341    0.000        0.000  685.229  685.229    0.000
1049.00   836.424  421.128  421.128    0.000       71.894 1022.004 1022.004    0.000        0.000  720.624  720.624    0.000
1050.00   826.942  472.166  472.166    0.000      154.293 1025.051 1025.051    0.000        0.000  735.395  735.395    0.000
