# Supplementary material for: N-Glycans modulate tilting of HIV-1 envelope glycoprotein
Source: Nat Commun. 2026 Apr 15;17:5206. doi: 10.1038/s41467-026-71874-2 (PMC13254402; doi:10.1038/s41467-026-71874-2)
Supplement: Supplementary file 8 — Source Data [file 41467_2026_71874_MOESM8_ESM.zip › source_data/1_Main_Text_Figures/4_Figure_5/3_Raw_data/MPER_peptide/REAL_MPER.C.1.txt]

#ASA ANALYSIS
#SIM_TIME  ASA1.4 TotOccl1.4 ShldMem1.4 ShldGly1.4   ASA7.2 TotOccl7.2 ShldMem7.2 ShldGly7.2   ASA18.6 TotOccl18.6 ShldMem18.6 ShldGly18.6

  0.00   827.493  317.981  317.981    0.000       40.937  795.923  795.923    0.000        0.000  448.779  448.779    0.000
  1.00   726.423  315.160  315.160    0.000       13.012  718.244  718.244    0.000        0.000  328.644  268.927   59.717
  2.00   742.277  353.203  353.203    0.000       61.732  853.555  853.555    0.000        0.000  478.838  478.838    0.000
  3.00   800.017  331.456  331.456    0.000       13.013  805.226  805.226    0.000        0.000  179.151  179.151    0.000
  4.00   779.923  302.894  302.894    0.000       13.055  726.619  726.619    0.000        0.000  378.909  378.909    0.000
  5.00   780.227  336.729  336.729    0.000       22.436  767.388  767.388    0.000        0.000  498.944  218.962  279.983
  6.00   704.812  362.993  362.993    0.000       90.050  789.959  789.959    0.000        0.000  580.780  550.319   30.462
  7.00   736.212  354.070  354.070    0.000       16.729  699.521  699.521    0.000        0.000  369.260  369.260    0.000
  8.00   792.666  350.425  350.425    0.000       42.796  840.580  840.580    0.000        0.000  388.963  388.963    0.000
  9.00   783.427  360.497  360.497    0.000       72.755  851.091  851.091    0.000        0.000  409.169  409.169    0.000
 10.00   778.310  353.298  353.298    0.000       67.527  802.975  802.975    0.000        0.000  548.107  548.107    0.000
 11.00   808.990  353.319  353.319    0.000       41.329  895.701  895.701    0.000        0.000  328.543  328.543    0.000
 12.00   732.298  380.260  380.260    0.000       48.938  979.226  979.226    0.000        0.000  549.611  549.611    0.000
 13.00   774.027  319.515  319.515    0.000       65.754  839.289  839.289    0.000        0.000  378.909  378.909    0.000
 14.00   852.505  284.490  284.490    0.000       32.296  922.375  922.375    0.000        0.000  559.868  559.868    0.000
 15.00   715.707  407.872  407.872    0.000       88.017  892.420  892.420    0.000        0.000  380.012  380.012    0.000
 16.00   750.290  352.748  352.748    0.000       81.277  969.071  969.071    0.000        0.000  531.616  531.616    0.000
 17.00   748.805  345.996  345.996    0.000       37.655  976.337  976.337    0.000        0.000  358.803  358.803    0.000
 18.00   783.453  333.259  333.259    0.000       65.102  978.404  978.404    0.000        0.000  369.558  369.558    0.000
 19.00   772.222  325.442  325.442    0.000       16.861  980.399  980.399    0.000        0.000  479.039  479.039    0.000
 20.00   753.789  394.736  394.736    0.000       37.527 1082.324 1082.324    0.000        0.000  539.859  539.859    0.000
 21.00   804.201  394.882  394.882    0.000        0.000 1147.367 1147.367    0.000        0.000  458.933  458.933    0.000
 22.00   686.390  447.021  447.021    0.000       11.414 1126.119 1126.119    0.000        0.000  379.210  379.210    0.000
 23.00   744.642  390.510  390.510    0.000        0.000  970.751  970.751    0.000        0.000  380.112  380.112    0.000
 24.00   808.718  306.243  306.243    0.000       38.434 1089.468 1089.468    0.000        0.000  629.337  629.337    0.000
 25.00   720.680  388.425  388.425    0.000       22.134 1095.085 1095.085    0.000        0.000  381.216  381.216    0.000
 26.00   819.516  367.156  367.156    0.000       22.308  965.789  965.789    0.000        0.000  419.423  419.423    0.000
 27.00   822.645  320.607  320.607    0.000       56.203 1092.720 1092.720    0.000        0.000  908.620  908.620    0.000
 28.00   780.787  388.770  388.770    0.000        3.805 1058.565 1058.565    0.000        0.000  670.556  670.556    0.000
 29.00   881.992  355.378  355.378    0.000        7.392 1153.362 1153.362    0.000        0.000  721.522  721.522    0.000
 30.00   794.041  374.421  374.421    0.000       32.945 1061.622 1061.622    0.000        0.000  639.288  639.288    0.000
 31.00   728.413  440.393  440.393    0.000        1.902 1000.536 1000.536    0.000        0.000  498.744  498.744    0.000
 32.00   771.797  375.012  375.012    0.000        7.263  981.979  981.979    0.000        0.000  600.883  600.883    0.000
 33.00   748.748  378.439  378.439    0.000       81.017  972.543  972.543    0.000        0.000  746.662  746.662    0.000
 34.00   712.354  309.620  309.620    0.000       45.912  940.498  940.498    0.000        0.000  488.591  488.591    0.000
 35.00   764.570  362.358  362.358    0.000       68.132  933.795  933.795    0.000        0.000  507.895  507.895    0.000
 36.00   876.849  326.779  326.779    0.000       53.046  988.556  988.556    0.000        0.000  914.543  914.543    0.000
 37.00   841.942  371.136  371.136    0.000       48.071 1013.996 1013.996    0.000        0.000  449.785  449.785    0.000
 38.00   816.424  401.940  401.940    0.000       66.660 1111.184 1111.184    0.000        0.000  808.990  808.990    0.000
 39.00   884.202  374.634  374.634    0.000       69.088 1035.516 1035.516    0.000        0.000  719.112  719.112    0.000
 40.00   850.896  437.876  437.876    0.000      115.732  886.244  886.244    0.000        0.000  617.275  617.275    0.000
 41.00   842.180  425.539  425.539    0.000       44.440 1042.875 1042.875    0.000        0.000  678.698  678.698    0.000
 42.00   879.278  365.151  365.151    0.000       20.534 1011.192 1011.192    0.000        0.000  619.487  619.487    0.000
 43.00   907.260  358.073  358.073    0.000       28.275 1036.382 1036.382    0.000        0.000  700.513  700.513    0.000
 44.00   952.264  341.990  341.990    0.000       64.417 1056.147 1056.147    0.000        0.000 1057.912 1057.912    0.000
 45.00   842.576  414.482  414.482    0.000       99.259  946.341  946.341    0.000        0.000  887.307  887.307    0.000
 46.00   869.169  366.229  366.229    0.000       20.190  944.047  944.047    0.000        0.000  368.655  368.655    0.000
 47.00   917.530  335.342  335.342    0.000       47.901  954.977  954.977    0.000        0.000  750.476  750.476    0.000
 48.00   668.126  477.943  477.943    0.000       16.686 1068.684 1068.684    0.000        0.000  509.299  509.299    0.000
 49.00   799.352  398.419  398.419    0.000       46.299  946.594  946.594    0.000        0.000  758.621  758.621    0.000
 50.00   859.716  362.957  362.957    0.000      111.196  906.431  906.431    0.000        0.000  989.644  989.644    0.000
 51.00   805.683  412.948  412.948    0.000       66.488 1002.679 1002.679    0.000        0.000  587.818  587.818    0.000
 52.00   852.202  392.335  392.335    0.000      135.876 1068.741 1068.741    0.000        0.000  939.584  939.584    0.000
 53.00   862.386  426.391  426.391    0.000       71.374 1099.306 1099.306    0.000        0.000  610.838  610.838    0.000
 54.00   879.955  391.084  391.084    0.000       64.973 1059.702 1059.702    0.000        0.000  940.287  940.287    0.000
 55.00   859.328  400.712  400.712    0.000       53.265 1036.563 1036.563    0.000        0.000  822.159  822.159    0.000
 56.00   843.557  467.647  467.647    0.000       29.659 1200.810 1200.810    0.000        0.000  719.917  719.917    0.000
 57.00   914.784  446.106  446.106    0.000       85.598 1237.224 1237.224    0.000        0.000  795.721  795.721    0.000
 58.00   871.612  398.463  398.463    0.000       74.095 1168.396 1168.396    0.000        0.000  892.032  892.032    0.000
 59.00   893.062  373.737  373.737    0.000       44.142 1183.596 1183.596    0.000        0.000  854.729  854.729    0.000
 60.00   778.756  456.882  456.882    0.000       10.981 1096.488 1096.488    0.000        0.000  781.245  781.245    0.000
 61.00   774.400  498.120  498.120    0.000       57.668 1177.646 1177.646    0.000        0.000  921.386  921.386    0.000
 62.00   845.340  467.861  467.861    0.000       98.267 1236.517 1236.517    0.000        0.000  959.994  959.994    0.000
 63.00   827.583  452.236  452.236    0.000      129.476 1230.300 1230.300    0.000        0.000 1001.914 1001.914    0.000
 64.00   793.147  514.152  514.152    0.000       71.722 1193.198 1193.198    0.000        0.000  692.470  692.470    0.000
 65.00   811.437  490.565  490.565    0.000       95.283 1170.427 1170.427    0.000        0.000  680.009  680.009    0.000
 66.00   743.170  558.430  558.430    0.000       91.088 1095.375 1095.375    0.000        0.000  797.631  797.631    0.000
 67.00   849.532  395.114  395.114    0.000       24.340 1132.329 1132.329    0.000        0.000  848.802  848.802    0.000
 68.00   881.761  461.958  461.958    0.000       42.628 1102.357 1102.357    0.000        0.000  801.947  801.947    0.000
 69.00   847.633  445.826  445.826    0.000       18.937 1166.518 1166.518    0.000        0.000  551.023  551.023    0.000
 70.00   861.298  397.255  397.255    0.000       27.670  988.962  988.962    0.000        0.000  629.838  629.838    0.000
 71.00   944.234  357.861  357.861    0.000      132.548  968.207  968.207    0.000        0.000  815.819  815.819    0.000
 72.00   825.278  446.185  446.185    0.000       27.926 1150.358 1150.358    0.000        0.000  680.207  489.495  190.712
 73.00   782.508  479.532  479.532    0.000      102.542  985.632  985.632    0.000        0.000  746.051  746.051    0.000
 74.00   820.304  485.538  485.538    0.000       50.580 1208.731 1208.731    0.000        0.000  803.863  803.863    0.000
 75.00   840.315  461.103  461.103    0.000       74.396 1112.961 1112.961    0.000        0.000  917.765  917.765    0.000
 76.00   846.150  419.506  419.506    0.000       30.091 1070.070 1070.070    0.000        0.000  318.691  318.691    0.000
 77.00   818.252  440.543  440.543    0.000       44.444 1076.285 1076.285    0.000        0.000  619.983  619.983    0.000
 78.00   818.420  423.855  423.855    0.000       11.327 1302.321 1302.321    0.000        0.000  707.554  707.554    0.000
 79.00   733.421  497.995  497.995    0.000       20.404 1087.846 1087.846    0.000        0.000  781.039  781.039    0.000
 80.00   766.154  463.855  463.855    0.000        0.000 1143.957 1143.957    0.000        0.000  528.502  528.502    0.000
 81.00   873.032  425.893  425.893    0.000       94.419 1207.823 1207.823    0.000        0.000  889.920  889.920    0.000
 82.00   960.152  304.879  304.879    0.000       50.800 1126.106 1126.106    0.000        0.000  739.419  739.419    0.000
 83.00   796.147  486.885  486.885    0.000       83.353 1272.415 1272.415    0.000        0.000  747.365  747.365    0.000
 84.00   972.329  268.965  268.965    0.000       84.651 1079.505 1079.505    0.000        0.000  918.672  918.672    0.000
 85.00   983.117  377.086  377.086    0.000       84.649 1287.586 1287.586    0.000        0.000  708.458  708.458    0.000
 86.00   988.215  331.423  331.423    0.000       87.763 1248.274 1248.274    0.000        0.000  530.308  530.308    0.000
 87.00   916.937  377.948  377.948    0.000       43.101 1209.893 1209.893    0.000        0.000  470.191  470.191    0.000
 88.00   933.895  360.648  360.648    0.000       22.436 1233.108 1233.108    0.000        0.000  938.980  938.980    0.000
 89.00   880.728  412.741  412.741    0.000       53.090 1241.483 1241.483    0.000        0.000  792.397  792.397    0.000
 90.00  1070.569  307.787  307.787    0.000       37.481 1307.081 1307.081    0.000        0.000  721.522  721.522    0.000
 91.00   903.623  389.391  389.391    0.000      159.737 1190.529 1190.529    0.000        0.000  772.493  772.493    0.000
 92.00   946.989  327.983  327.983    0.000       58.363 1186.626 1186.626    0.000        0.000  552.627  552.627    0.000
 93.00   881.726  455.895  455.895    0.000       92.340 1168.865 1168.865    0.000        0.000  711.670  711.670    0.000
 94.00  1007.331  347.188  347.188    0.000       26.373 1231.278 1231.278    0.000        0.000  489.494  489.494    0.000
 95.00   906.184  393.472  393.472    0.000      107.134 1313.864 1313.864    0.000        0.000 1164.070 1164.070    0.000
 96.00   871.839  405.733  405.733    0.000       39.516 1267.087 1267.087    0.000        0.000  898.867  898.867    0.000
 97.00   874.453  435.556  435.556    0.000       63.636 1230.041 1230.041    0.000        0.000  838.449  838.449    0.000
 98.00   838.032  404.609  404.609    0.000        1.902 1089.439 1089.439    0.000        0.000  559.667  559.667    0.000
 99.00   954.965  345.759  345.759    0.000       26.632 1183.669 1183.669    0.000        0.000  781.037  781.037    0.000
100.00   983.305  405.736  405.736    0.000       53.047 1323.591 1323.591    0.000        0.000  793.004  793.004    0.000
101.00   874.528  406.888  406.888    0.000        1.902 1171.133 1171.133    0.000        0.000  662.205  662.205    0.000
102.00   891.982  480.985  480.985    0.000       29.354 1099.250 1099.250    0.000        0.000  619.885  619.885    0.000
103.00   930.873  441.058  441.058    0.000        7.609 1202.395 1202.395    0.000        0.000  649.942  649.942    0.000
104.00   847.049  478.394  478.394    0.000       66.838 1290.389 1290.389    0.000        0.000  668.142  668.142    0.000
105.00   847.356  548.532  548.532    0.000       52.396 1304.993 1304.993    0.000        0.000  619.582  619.582    0.000
106.00   786.721  514.052  514.052    0.000       27.539 1168.559 1168.559    0.000        0.000  776.420  776.420    0.000
107.00   769.081  449.619  449.619    0.000       61.304 1134.842 1134.842    0.000        0.000 1216.254 1216.254    0.000
108.00   847.173  462.746  462.746    0.000       55.686 1181.771 1181.771    0.000        0.000 1330.749 1330.749    0.000
109.00   765.684  527.053  527.053    0.000       61.390 1116.644 1116.644    0.000        0.000  858.154  858.154    0.000
110.00   768.379  470.934  470.934    0.000       16.602 1004.259 1004.259    0.000        0.000  631.849  631.849    0.000
111.00   793.167  484.803  484.803    0.000       37.524 1096.917 1096.917    0.000        0.000  740.728  740.728    0.000
112.00   767.056  452.893  452.893    0.000       24.123 1070.806 1070.806    0.000        0.000 1221.075 1221.075    0.000
113.00   791.808  448.032  448.032    0.000       39.340 1169.673 1169.673    0.000        0.000  833.216  833.216    0.000
114.00   692.610  514.169  514.169    0.000       56.721 1216.507 1216.507    0.000        0.000  711.072  711.072    0.000
115.00   789.373  470.610  470.610    0.000       25.941 1194.192 1194.192    0.000        0.000  730.172  730.172    0.000
116.00   836.495  434.068  434.068    0.000       89.579 1201.112 1201.112    0.000        0.000  969.342  969.342    0.000
117.00   740.279  531.099  531.099    0.000       24.339 1224.371 1224.371    0.000        0.000  763.652  763.652    0.000
118.00   697.168  552.144  552.144    0.000       11.414 1187.750 1187.750    0.000        0.000  743.240  743.240    0.000
119.00   804.218  426.032  426.032    0.000       20.490 1213.077 1213.077    0.000        0.000  610.134  610.134    0.000
120.00   833.517  428.113  428.113    0.000        5.707 1227.085 1227.085    0.000        0.000  733.183  733.183    0.000
121.00   672.847  565.704  565.704    0.000       13.142 1213.221 1213.221    0.000        0.000  750.981  750.981    0.000
122.00   864.699  449.711  449.711    0.000       64.505 1140.593 1140.593    0.000        0.000  562.284  562.284    0.000
123.00   702.756  577.878  577.878    0.000       61.993 1128.791 1128.791    0.000        0.000  564.596  564.596    0.000
124.00   706.400  547.102  547.102    0.000       35.578 1159.305 1159.305    0.000        0.000  653.664  653.664    0.000
125.00   875.139  460.713  460.713    0.000       29.741 1056.623 1056.623    0.000        0.000  612.444  612.444    0.000
126.00   886.790  474.658  474.658    0.000       11.414 1270.157 1270.157    0.000        0.000  880.266  880.266    0.000
127.00   873.691  477.159  477.159    0.000       51.319 1278.897 1278.897    0.000        0.000  912.542  912.542    0.000
128.00   762.836  572.040  572.040    0.000       31.474 1246.670 1246.670    0.000        0.000  751.681  751.681    0.000
129.00   789.528  507.146  507.146    0.000       77.169 1218.157 1218.157    0.000        0.000  728.566  728.566    0.000
130.00   651.836  618.556  618.556    0.000       53.870 1252.513 1252.513    0.000        0.000  944.304  944.304    0.000
131.00   795.811  492.755  492.755    0.000       72.456 1284.303 1284.303    0.000        0.000  532.023  532.023    0.000
132.00   667.313  540.064  540.064    0.000       46.689 1232.811 1232.811    0.000        0.000 1052.181 1052.181    0.000
133.00   785.138  452.792  452.792    0.000        7.609 1215.561 1215.561    0.000        0.000  688.252  688.252    0.000
134.00   740.394  485.779  485.779    0.000      131.294 1162.810 1162.810    0.000        0.000 1058.718 1058.718    0.000
135.00   747.996  494.466  494.466    0.000       31.645 1194.203 1194.203    0.000        0.000 1048.362 1048.362    0.000
136.00   761.044  465.580  465.580    0.000       24.730 1297.273 1297.273    0.000        0.000  951.147  951.147    0.000
137.00   741.742  449.876  449.876    0.000       40.982 1118.367 1118.367    0.000        0.000  599.578  489.896  109.682
138.00   748.420  490.458  490.458    0.000       38.002 1127.581 1127.581    0.000        0.000 1128.489 1128.489    0.000
139.00   810.542  418.563  418.563    0.000       72.071 1195.999 1195.999    0.000        0.000 1196.136 1125.864   70.271
140.00   820.837  425.384  425.384    0.000       65.974 1122.089 1122.089    0.000        0.000  778.330  768.378    9.953
141.00   761.740  461.095  461.095    0.000      122.304 1117.970 1117.970    0.000        0.000  951.742  951.742    0.000
142.00   849.971  379.638  379.638    0.000      123.516 1207.907 1207.907    0.000        0.000 1067.864 1067.864    0.000
143.00   845.215  392.284  392.284    0.000       45.655 1107.342 1107.342    0.000        0.000 1037.908 1037.908    0.000
144.00   709.374  519.070  519.070    0.000       39.774 1103.373 1103.373    0.000        0.000 1039.918 1039.918    0.000
145.00   810.246  505.621  505.621    0.000       63.767 1190.593 1190.593    0.000        0.000 1070.971 1070.971    0.000
146.00   714.839  538.950  538.950    0.000        9.339 1070.376 1070.376    0.000        0.000  807.986  807.986    0.000
147.00   714.929  526.182  526.182    0.000       27.281 1114.846 1114.846    0.000        0.000 1101.533 1101.533    0.000
148.00   722.152  530.625  530.625    0.000        7.350 1018.066 1018.066    0.000        0.000  678.097  678.097    0.000
149.00   737.987  527.717  527.717    0.000        5.490 1100.190 1100.190    0.000        0.000  920.875  920.875    0.000
150.00   846.789  473.475  473.475    0.000       42.495 1150.917 1150.917    0.000        0.000 1108.176 1108.176    0.000
151.00   840.382  408.797  408.797    0.000        5.534 1113.315 1113.315    0.000        0.000  935.766  935.766    0.000
152.00   739.502  483.763  483.763    0.000       34.760 1071.096 1071.096    0.000        0.000  968.434  968.434    0.000
153.00   808.435  435.631  435.631    0.000       62.512 1079.719 1079.719    0.000        0.000 1085.660 1085.660    0.000
154.00   881.833  434.676  434.676    0.000        9.165 1140.454 1140.454    0.000        0.000 1047.053 1047.053    0.000
155.00   790.930  447.872  447.872    0.000       58.709 1052.097 1052.097    0.000        0.000  906.309  906.309    0.000
156.00   729.129  512.088  512.088    0.000       69.045 1074.166 1074.166    0.000        0.000  888.909  888.909    0.000
157.00   758.184  470.321  470.321    0.000       13.012 1094.509 1094.509    0.000        0.000  887.106  887.106    0.000
158.00   788.977  502.391  502.391    0.000       31.300 1042.361 1042.361    0.000        0.000  977.886  977.886    0.000
159.00   860.577  459.025  459.025    0.000       33.550 1187.438 1187.438    0.000        0.000  870.712  870.712    0.000
160.00   737.788  501.722  501.722    0.000        3.718 1007.153 1007.153    0.000        0.000  669.547  669.547    0.000
161.00   747.868  508.698  508.698    0.000        0.000 1068.475 1068.475    0.000        0.000  568.215  568.215    0.000
162.00   762.615  545.683  545.683    0.000       39.948  999.516  999.516    0.000        0.000  448.882  448.882    0.000
163.00   707.190  513.980  513.980    0.000        3.805 1014.872 1014.872    0.000        0.000  238.868  238.868    0.000
164.00   776.701  445.102  445.102    0.000        7.523 1017.591 1017.591    0.000        0.000  239.370  239.370    0.000
165.00   664.058  536.568  536.568    0.000       39.429 1055.847 1055.847    0.000        0.000  430.080  430.080    0.000
166.00   686.613  574.078  574.078    0.000       30.177 1073.144 1073.144    0.000        0.000  348.550  348.550    0.000
167.00   790.158  431.610  431.610    0.000       20.664  974.735  974.735    0.000        0.000  458.933  458.933    0.000
168.00   773.926  434.490  434.490    0.000        3.805 1012.422 1012.422    0.000        0.000  331.353  331.353    0.000
169.00   785.104  567.971  567.971    0.000        5.448  863.703  863.703    0.000        0.000  220.267  220.267    0.000
170.00   795.517  538.994  538.994    0.000       16.686 1008.076 1008.076    0.000        0.000  449.383  449.383    0.000
171.00   826.251  469.045  469.045    0.000       29.526  959.519  959.519    0.000        0.000  609.329  609.329    0.000
172.00   898.657  388.616  388.616    0.000       77.728  860.347  860.347    0.000        0.000  460.139  460.139    0.000
173.00   866.098  451.437  451.437    0.000       47.988 1103.398 1103.398    0.000        0.000  510.504  510.504    0.000
174.00   844.950  532.300  532.300    0.000      128.268 1127.605 1127.605    0.000        0.000  641.296  641.296    0.000
175.00   765.590  561.226  561.226    0.000      134.972 1059.387 1059.387    0.000        0.000  640.393  640.393    0.000
176.00   861.255  466.112  466.112    0.000       99.738 1028.031 1028.031    0.000        0.000  531.214  531.214    0.000
177.00   743.493  531.618  531.618    0.000       46.044 1115.806 1115.806    0.000        0.000  631.743  631.743    0.000
178.00   665.942  557.691  557.691    0.000       45.999 1091.742 1091.742    0.000        0.000  558.160  558.160    0.000
179.00   847.677  456.972  456.972    0.000      124.552 1086.638 1086.638    0.000        0.000  628.734  518.751  109.982
180.00   831.564  445.027  445.027    0.000      137.608 1125.934 1125.934    0.000        0.000  508.596  508.596    0.000
181.00   776.684  441.879  441.879    0.000      127.841 1074.274 1074.274    0.000        0.000  538.659  538.659    0.000
182.00   736.105  471.451  471.451    0.000      103.761 1045.263 1045.263    0.000        0.000  458.232  458.232    0.000
183.00   781.630  433.446  433.446    0.000      194.071  973.877  973.877    0.000        0.000  528.303  528.303    0.000
184.00   840.696  375.854  375.854    0.000       55.120 1208.893 1208.893    0.000        0.000  439.028  439.028    0.000
185.00   766.884  451.537  451.537    0.000      120.146 1077.820 1077.820    0.000        0.000  767.774  767.774    0.000
186.00   724.135  552.612  552.612    0.000       91.997 1149.023 1149.023    0.000        0.000  729.771  729.771    0.000
187.00   747.587  549.897  549.897    0.000       77.168 1185.557 1185.557    0.000        0.000  969.041  969.041    0.000
188.00   828.410  455.001  455.001    0.000       32.986 1257.281 1257.281    0.000        0.000  619.284  619.284    0.000
189.00   763.598  491.084  491.084    0.000       47.987 1145.564 1145.564    0.000        0.000  548.208  548.208    0.000
190.00   809.102  444.617  444.617    0.000       89.492  926.891  926.891    0.000        0.000  547.907  547.907    0.000
191.00   662.528  566.823  566.823    0.000       43.925 1047.759 1047.759    0.000        0.000  669.952  669.952    0.000
192.00   685.436  548.680  548.680    0.000       60.524 1005.311 1005.311    0.000        0.000  617.877  617.877    0.000
193.00   690.541  549.506  549.506    0.000       72.763 1094.895 1094.895    0.000        0.000  886.404  886.404    0.000
194.00   723.865  559.933  559.933    0.000       33.029 1137.162 1137.162    0.000        0.000  639.288  639.288    0.000
195.00   741.102  515.166  515.166    0.000      137.609 1054.647 1054.647    0.000        0.000  738.519  738.519    0.000
196.00   781.478  427.183  427.183    0.000      154.253 1148.533 1148.533    0.000        0.000 1129.686 1129.686    0.000
197.00   805.229  463.596  463.596    0.000       84.216 1018.888 1018.888    0.000        0.000  697.500  697.500    0.000
198.00   695.619  548.098  548.098    0.000       71.291  983.992  983.992    0.000        0.000  677.694  677.694    0.000
199.00   690.974  508.889  508.889    0.000       73.967  959.012  959.012    0.000        0.000  807.986  767.773   40.212
200.00   725.689  505.047  505.047    0.000       78.339  881.951  881.951    0.000        0.000  619.281  619.281    0.000
201.00   758.058  532.840  532.840    0.000       80.456 1129.959 1129.959    0.000        0.000  806.580  806.580    0.000
202.00   779.107  484.616  484.616    0.000      233.803  913.864  913.864    0.000        0.000  919.072  919.072    0.000
203.00   849.201  454.345  454.345    0.000      137.434  998.788  998.788    0.000        0.000  589.828  589.828    0.000
204.00   844.515  446.627  446.627    0.000      201.028  850.101  850.101    0.000        0.000  640.897  640.897    0.000
205.00   851.798  427.002  427.002    0.000      109.941 1102.497 1102.497    0.000        0.000  698.305  698.305    0.000
206.00   753.564  545.126  545.126    0.000       66.016 1025.545 1025.545    0.000        0.000  448.580  448.580    0.000
207.00   774.700  496.307  496.307    0.000       76.954  957.002  957.002    0.000        0.000  692.765  692.765    0.000
208.00   799.144  523.740  523.740    0.000       50.407  991.954  991.954    0.000        0.000  179.552  179.552    0.000
209.00   965.902  430.196  430.196    0.000       46.473 1057.053 1057.053    0.000        0.000  200.062  200.062    0.000
210.00   797.230  432.693  432.693    0.000      113.009  992.088  992.088    0.000        0.000  580.277  580.277    0.000
211.00   863.215  433.622  433.622    0.000       95.369 1052.738 1052.738    0.000        0.000  662.211  662.211    0.000
212.00   826.138  453.628  453.628    0.000       86.419  997.752  997.752    0.000        0.000  608.930  608.930    0.000
213.00   809.505  481.152  481.152    0.000       33.158 1144.004 1144.004    0.000        0.000  639.691  639.691    0.000
214.00   809.099  468.013  468.013    0.000       77.385 1113.093 1113.093    0.000        0.000  669.850  669.850    0.000
215.00   777.803  493.717  493.717    0.000       84.562 1058.082 1058.082    0.000        0.000  593.037  593.037    0.000
216.00   821.465  517.343  517.343    0.000       84.002 1009.678 1009.678    0.000        0.000  498.645  498.645    0.000
217.00   820.568  490.101  490.101    0.000        0.000 1038.465 1038.465    0.000        0.000  370.663  370.663    0.000
218.00   816.368  500.555  500.555    0.000       23.821 1105.821 1105.821    0.000        0.000  449.282  409.068   40.213
219.00   693.095  569.512  569.512    0.000       49.630 1136.129 1136.129    0.000        0.000  429.776  429.776    0.000
220.00   818.654  430.784  430.784    0.000       29.612 1097.101 1097.101    0.000        0.000  548.307  548.307    0.000
221.00   803.661  455.549  455.549    0.000       16.687 1152.691 1152.691    0.000        0.000  419.624  419.624    0.000
222.00   743.768  497.768  497.768    0.000        9.251 1106.053 1106.053    0.000        0.000  549.617  440.136  109.481
223.00   958.325  360.389  360.389    0.000      125.117 1089.105 1089.105    0.000        0.000  749.477  679.807   69.670
224.00   824.920  437.815  437.815    0.000       20.319 1238.813 1238.813    0.000        0.000  680.707  680.707    0.000
225.00   852.164  476.616  476.616    0.000       25.766 1147.370 1147.370    0.000        0.000  780.036  780.036    0.000
226.00   716.587  524.286  524.286    0.000        9.511 1144.991 1144.991    0.000        0.000  572.631  572.631    0.000
227.00   770.078  447.702  447.702    0.000       24.556 1083.518  979.412  104.106        0.000  600.583  540.061   60.521
228.00   877.893  427.453  427.453    0.000       43.536 1174.115 1174.115    0.000        0.000  582.785  582.785    0.000
229.00   807.618  422.342  422.342    0.000       95.590 1055.620 1055.620    0.000        0.000  951.139  951.139    0.000
230.00   810.005  395.639  395.639    0.000       33.072 1093.457 1093.457    0.000        0.000  810.495  810.495    0.000
231.00   909.426  314.474  314.474    0.000       42.065 1124.198 1124.198    0.000        0.000  790.591  640.897  149.694
232.00   776.716  427.794  427.794    0.000       53.262 1107.800 1107.800    0.000        0.000  832.509  681.810  150.700
233.00   830.617  365.858  365.858    0.000       66.103 1077.374 1077.374    0.000        0.000  563.384  543.076   20.308
234.00   894.468  328.167  328.167    0.000      101.900 1080.135 1080.135    0.000        0.000  783.346  783.346    0.000
235.00   862.293  400.601  400.601    0.000       16.860 1061.897 1061.897    0.000        0.000  770.786  770.786    0.000
236.00   920.634  341.110  341.110    0.000        7.609 1077.017 1077.017    0.000        0.000  713.073  672.860   40.213
237.00   729.949  494.196  494.196    0.000       38.863 1117.353 1117.353    0.000        0.000  652.752  652.752    0.000
238.00   893.492  368.583  368.583    0.000       85.946 1134.095 1134.095    0.000        0.000  859.757  859.757    0.000
239.00   836.001  382.058  382.058    0.000       64.417 1203.828 1186.708   17.121        0.000  712.071  712.071    0.000
240.00   842.762  399.786  399.786    0.000       73.668 1181.139 1181.139    0.000        0.000  967.834  957.881    9.953
241.00   782.687  395.606  395.606    0.000       71.983 1197.055 1197.055    0.000        0.000  838.449  797.833   40.616
242.00   861.303  422.786  422.786    0.000      124.896 1225.499 1225.499    0.000        0.000  857.550  847.597    9.953
243.00   913.127  414.547  414.547    0.000       60.956 1144.552 1144.552    0.000        0.000 1001.305 1001.305    0.000
244.00   828.532  418.629  418.629    0.000       91.174 1069.059 1069.059    0.000        0.000  851.507  851.507    0.000
245.00   939.354  349.771  349.771    0.000       74.836 1053.458 1053.458    0.000        0.000  950.135  950.135    0.000
246.00   887.255  478.529  478.529    0.000       70.900 1166.949 1166.949    0.000        0.000 1017.996 1008.043    9.953
247.00   754.918  458.123  458.123    0.000       39.209 1177.964 1177.964    0.000        0.000  771.081  771.081    0.000
248.00   715.440  561.921  561.921    0.000      117.202 1135.656 1135.656    0.000        0.000  918.068  887.607   30.462
249.00   791.305  430.876  430.876    0.000       97.102 1130.973 1130.973    0.000        0.000  769.978  769.978    0.000
250.00   784.586  470.404  470.404    0.000      128.140 1087.704 1087.704    0.000        0.000 1077.312 1077.312    0.000
251.00   835.850  469.652  469.652    0.000      112.142 1008.066 1008.066    0.000        0.000  901.574  901.574    0.000
252.00   821.369  434.067  434.067    0.000      116.509  924.765  924.765    0.000        0.000  658.494  658.494    0.000
253.00   816.203  378.433  378.433    0.000      171.464  911.317  911.317    0.000        0.000 1028.759 1028.759    0.000
254.00   878.588  399.688  399.688    0.000      118.669 1025.653 1025.653    0.000        0.000 1133.902 1133.902    0.000
255.00   934.053  405.432  405.432    0.000      209.202 1087.356 1087.356    0.000        0.000 1553.227 1553.227    0.000
256.00   885.601  367.969  367.969    0.000       58.581 1085.362 1085.362    0.000        0.000 1352.568 1352.568    0.000
257.00   888.227  351.701  351.701    0.000       61.000 1159.175 1159.175    0.000        0.000 1137.933 1137.933    0.000
258.00   840.469  376.157  376.157    0.000      131.817  955.731  955.731    0.000        0.000 1287.028 1287.028    0.000
259.00   865.796  379.219  379.219    0.000      108.639 1019.136 1019.136    0.000        0.000  841.657  841.657    0.000
260.00   864.400  370.423  370.423    0.000       82.919 1119.276 1119.276    0.000        0.000 1576.967 1576.967    0.000
261.00   924.394  414.677  414.677    0.000      134.406 1067.170 1067.170    0.000        0.000 1578.674 1578.674    0.000
262.00   821.708  384.175  384.175    0.000       94.199  933.055  933.055    0.000        0.000  932.133  932.133    0.000
263.00   904.190  307.324  307.324    0.000       49.672  933.584  933.584    0.000        0.000  597.570  597.570    0.000
264.00   994.406  306.797  306.797    0.000      123.644 1049.494 1049.494    0.000        0.000  848.099  848.099    0.000
265.00   863.882  400.494  400.494    0.000       73.152 1155.590 1104.228   51.362        0.000 1019.408  858.152  161.256
266.00   833.025  436.125  436.125    0.000      120.442 1062.666 1043.860   18.807        0.000 1223.777 1053.373  170.404
267.00   866.461  331.400  331.400    0.000       47.857 1083.900 1059.517   24.383        0.000  788.079  788.079    0.000
268.00   862.744  388.997  388.997    0.000       63.768 1111.945 1070.659   41.286        0.000 1051.666  941.783  109.883
269.00   891.005  408.909  408.909    0.000       67.229  940.050  928.636   11.414        0.000  731.976  601.283  130.693
270.00   772.865  440.454  440.454    0.000       71.720 1078.587 1078.587    0.000        0.000  869.007  747.967  121.040
271.00   847.984  416.250  416.250    0.000       20.577 1113.717 1113.717    0.000        0.000 1061.218 1061.218    0.000
272.00   806.053  425.592  425.592    0.000       45.869 1067.984 1067.984    0.000        0.000  760.428  760.428    0.000
273.00   936.959  408.909  408.909    0.000       58.625 1083.629 1083.629    0.000        0.000  720.013  720.013    0.000
274.00   790.860  373.987  373.987    0.000       36.833 1079.180 1079.180    0.000        0.000 1320.797 1320.797    0.000
275.00   792.983  416.383  416.383    0.000       38.519 1230.852 1230.852    0.000        0.000  628.231  628.231    0.000
276.00   688.893  507.752  507.752    0.000       39.126 1026.609 1026.609    0.000        0.000 1139.740 1139.740    0.000
277.00   830.106  373.983  373.983    0.000      120.356  972.303  972.303    0.000        0.000 1423.238 1423.238    0.000
278.00   776.505  367.891  367.891    0.000       43.881  970.415  970.415    0.000        0.000  957.881  957.881    0.000
279.00   810.117  345.263  345.263    0.000       41.894 1099.687 1099.687    0.000        0.000 1248.320 1248.320    0.000
280.00   836.561  413.387  413.387    0.000       88.149 1009.628 1009.628    0.000        0.000 1225.501 1225.501    0.000
281.00   707.582  545.591  545.591    0.000       92.125 1064.438 1064.438    0.000        0.000 1519.451 1519.451    0.000
282.00   782.770  471.996  471.996    0.000       23.778 1060.162 1060.162    0.000        0.000  998.093  998.093    0.000
283.00   839.817  411.787  411.787    0.000       36.835 1083.904 1083.904    0.000        0.000 1087.972 1087.972    0.000
284.00   884.033  424.451  424.451    0.000       63.076 1156.972 1156.972    0.000        0.000 1164.981 1164.981    0.000
285.00   897.506  407.430  407.430    0.000       88.454 1094.849 1094.849    0.000        0.000 1746.366 1746.366    0.000
286.00   812.599  418.800  418.800    0.000       56.291  971.323  971.323    0.000        0.000 1289.841 1289.841    0.000
287.00   797.497  434.998  434.998    0.000       18.331 1079.843 1079.843    0.000        0.000  986.334  986.334    0.000
288.00   757.340  526.950  526.950    0.000       68.477 1204.771 1204.771    0.000        0.000 1259.270 1259.270    0.000
289.00   852.389  410.340  410.340    0.000       67.010 1131.491 1131.491    0.000        0.000 1407.660 1407.660    0.000
290.00   935.853  345.251  345.251    0.000      124.986 1066.523 1066.523    0.000        0.000 1493.625 1493.625    0.000
291.00   798.463  417.554  417.554    0.000       52.702 1136.372 1136.372    0.000        0.000 1120.333 1120.333    0.000
292.00   836.426  427.339  427.339    0.000       46.562 1190.603 1190.603    0.000        0.000  857.045  857.045    0.000
293.00   796.820  426.855  426.855    0.000       40.853 1050.140 1050.140    0.000        0.000  876.751  876.751    0.000
294.00   846.322  398.994  398.994    0.000       96.669 1162.634 1162.634    0.000        0.000 1255.060 1255.060    0.000
295.00   794.898  408.644  408.644    0.000       45.826 1130.864 1130.864    0.000        0.000  986.635  986.635    0.000
296.00   782.326  456.408  456.408    0.000       42.108 1027.789 1027.789    0.000        0.000 1036.098 1036.098    0.000
297.00   669.058  507.853  507.853    0.000       35.668 1023.165 1023.165    0.000        0.000  858.354  858.354    0.000
298.00   734.684  502.682  502.682    0.000       75.569 1026.655 1026.655    0.000        0.000  819.343  819.343    0.000
299.00   794.156  464.573  464.573    0.000       12.797 1002.471 1002.471    0.000        0.000 1269.828 1269.828    0.000
300.00   753.120  510.914  510.914    0.000        5.576 1006.085 1006.085    0.000        0.000  926.416  926.416    0.000
301.00   767.126  432.690  432.690    0.000       33.203  944.260  944.260    0.000        0.000 1288.636 1288.636    0.000
302.00   776.213  487.573  487.573    0.000        9.425 1169.795 1169.795    0.000        0.000 1140.843 1140.843    0.000
303.00   759.461  511.147  511.147    0.000      116.724 1029.513 1029.513    0.000        0.000 1309.940 1309.940    0.000
304.00   771.973  468.202  468.202    0.000       22.307 1070.859 1070.859    0.000        0.000  998.496  998.496    0.000
305.00   771.815  492.727  492.727    0.000       66.660 1091.047 1091.047    0.000        0.000  948.430  948.430    0.000
306.00   815.164  371.454  371.454    0.000       27.886  963.313  963.313    0.000        0.000  912.025  912.025    0.000
307.00   754.542  444.486  444.486    0.000       55.077  996.403  996.403    0.000        0.000  806.479  806.479    0.000
308.00   781.826  419.496  419.496    0.000       54.302 1016.234 1016.234    0.000        0.000 1402.330 1402.330    0.000
309.00   786.637  435.804  435.804    0.000       18.893 1125.801 1125.801    0.000        0.000 1176.341 1176.341    0.000
310.00   829.263  421.588  421.588    0.000       51.833  994.884  994.884    0.000        0.000 1390.367 1390.367    0.000
311.00   830.320  384.535  384.535    0.000       20.751 1154.071 1154.071    0.000        0.000 1165.683 1165.683    0.000
312.00   824.830  377.416  377.416    0.000       19.023 1082.871 1082.871    0.000        0.000 1147.989 1147.989    0.000
313.00   871.740  429.196  429.196    0.000       15.045 1170.729 1170.729    0.000        0.000 1061.231 1061.231    0.000
314.00   788.390  443.119  443.119    0.000       27.624 1091.463 1091.463    0.000        0.000 1402.433 1402.433    0.000
315.00   868.766  362.316  362.316    0.000       29.828 1107.173 1107.173    0.000        0.000 1199.060 1199.060    0.000
316.00   914.644  382.662  382.662    0.000       74.358 1152.305 1152.305    0.000        0.000 1372.377 1372.377    0.000
317.00   877.849  425.848  425.848    0.000       33.939 1136.769 1136.769    0.000        0.000 1091.883 1091.883    0.000
318.00   833.864  435.143  435.143    0.000       11.414 1080.075 1080.075    0.000        0.000 1000.296 1000.296    0.000
319.00   846.602  401.453  401.453    0.000       31.213  996.559  996.559    0.000        0.000  930.928  930.928    0.000
320.00   821.004  375.950  375.950    0.000       11.196  920.362  920.362    0.000        0.000  756.514  756.514    0.000
321.00   845.821  418.583  418.583    0.000       54.647  994.959  994.959    0.000        0.000  531.210  531.210    0.000
322.00   794.153  357.368  357.368    0.000       77.684  936.602  936.602    0.000        0.000  971.144  971.144    0.000
323.00   847.378  450.940  450.940    0.000       52.699  923.087  923.087    0.000        0.000  837.242  837.242    0.000
324.00   732.844  544.961  544.961    0.000       71.462 1070.900 1070.900    0.000        0.000  219.263  219.263    0.000
325.00   764.697  483.051  483.051    0.000       16.731 1160.303 1160.303    0.000        0.000  532.522  532.522    0.000
326.00   786.533  458.343  458.343    0.000       85.381 1125.669 1125.669    0.000        0.000 1177.036 1177.036    0.000
327.00   866.975  427.398  427.398    0.000       58.063 1196.176 1196.176    0.000        0.000 1127.874 1127.874    0.000
328.00   905.469  414.921  414.921    0.000       69.518 1035.648 1035.648    0.000        0.000 1121.138 1121.138    0.000
329.00   812.037  405.341  405.341    0.000       51.232  911.754  911.754    0.000        0.000  778.230  778.230    0.000
330.00   945.655  309.952  309.952    0.000       55.813  982.139  982.139    0.000        0.000  678.198  678.198    0.000
331.00   861.427  369.158  369.158    0.000       87.326  961.341  961.341    0.000        0.000  970.244  970.244    0.000
332.00   862.932  431.663  431.663    0.000       69.300 1189.057 1189.057    0.000        0.000  948.731  948.731    0.000
333.00   868.097  407.882  407.882    0.000       50.797 1008.855 1008.855    0.000        0.000  837.843  837.843    0.000
334.00   806.605  430.912  430.912    0.000       98.270  985.452  985.452    0.000        0.000  839.247  839.247    0.000
335.00   932.798  394.993  394.993    0.000       84.215 1080.235 1080.235    0.000        0.000  630.544  630.544    0.000
336.00   969.601  362.181  362.181    0.000       76.784  961.340  961.340    0.000        0.000  450.088  450.088    0.000
337.00   927.036  393.447  393.447    0.000       55.596 1087.220 1087.220    0.000        0.000  641.999  641.999    0.000
338.00   913.962  394.468  394.468    0.000       95.020  954.337  954.337    0.000        0.000  501.656  501.656    0.000
339.00   826.103  429.715  429.715    0.000      101.940  995.499  995.499    0.000        0.000  432.089  432.089    0.000
340.00   886.105  428.464  428.464    0.000       58.881 1027.441 1027.441    0.000        0.000  350.759  350.759    0.000
341.00   835.907  448.090  448.090    0.000      140.027  977.251  977.251    0.000        0.000  360.913  360.913    0.000
342.00   851.484  403.443  403.443    0.000      190.003 1041.238 1041.238    0.000        0.000  601.087  601.087    0.000
343.00   877.435  347.724  347.724    0.000      120.183  983.868  983.868    0.000        0.000  532.723  532.723    0.000
344.00   907.499  369.301  369.301    0.000      201.074  963.544  963.544    0.000        0.000  742.438  742.438    0.000
345.00   896.570  341.202  341.202    0.000      137.347 1051.261 1051.261    0.000        0.000  602.994  602.994    0.000
346.00   923.171  370.483  370.483    0.000      112.620 1065.926 1065.926    0.000        0.000  550.117  550.117    0.000
347.00   870.847  411.307  411.307    0.000      106.138 1205.947 1205.947    0.000        0.000  763.546  763.546    0.000
348.00   945.059  351.718  351.718    0.000      158.269 1133.830 1133.830    0.000        0.000  231.826  231.826    0.000
349.00   940.256  339.157  339.157    0.000      129.134 1058.578 1058.578    0.000        0.000  662.211  662.211    0.000
350.00   954.225  315.778  315.778    0.000       82.573 1088.971 1088.971    0.000        0.000  751.386  751.386    0.000
351.00   927.081  334.055  334.055    0.000      182.738 1005.259 1005.259    0.000       10.053  464.257  464.257    0.000
352.00   846.031  392.191  392.191    0.000      229.564  928.007  928.007    0.000        0.000  492.809  492.809    0.000
353.00   916.374  344.855  344.855    0.000      113.964  980.132  980.132    0.000        0.000  370.662  370.662    0.000
354.00   901.780  366.416  366.416    0.000      158.102 1056.230 1056.230    0.000        0.000  560.672  560.672    0.000
355.00   806.819  422.647  422.647    0.000      123.602 1047.588 1047.588    0.000        0.000  370.164  370.164    0.000
356.00   922.662  303.513  303.513    0.000       36.963  941.435  941.435    0.000        0.000  310.042  310.042    0.000
357.00   817.396  427.886  427.886    0.000       83.180 1152.099 1152.099    0.000        0.000  321.298  321.298    0.000
358.00   908.788  333.635  333.635    0.000       79.414 1050.304 1050.304    0.000        0.000  189.505  189.505    0.000
359.00   977.083  322.292  322.292    0.000       93.948 1026.337 1026.337    0.000        0.000  381.215  381.215    0.000
360.00   824.558  397.633  397.633    0.000      178.116  989.375  989.375    0.000        0.000  502.658  502.658    0.000
361.00   836.585  358.763  358.763    0.000      119.066  935.550  935.550    0.000        0.000  330.749  330.749    0.000
362.00   878.011  381.108  381.108    0.000      135.794  985.715  985.715    0.000        0.000  380.114  380.114    0.000
363.00   871.787  419.774  419.774    0.000      148.112 1083.715 1083.715    0.000        0.000  349.453  349.453    0.000
364.00   805.843  360.053  360.053    0.000      121.308 1149.041 1149.041    0.000        0.000  622.692  622.692    0.000
365.00   758.866  451.031  451.031    0.000      111.110 1001.922 1001.922    0.000        0.000  409.369  409.369    0.000
366.00   882.218  332.723  332.723    0.000       33.504 1074.089 1074.089    0.000        0.000  558.662  558.662    0.000
367.00   840.160  367.707  367.707    0.000       41.416  988.226  988.226    0.000        0.000  430.479  430.479    0.000
368.00   781.142  423.765  423.765    0.000       35.752 1112.643 1112.643    0.000        0.000  412.079  361.310   50.769
369.00   814.505  428.539  428.539    0.000       30.264 1089.562 1089.562    0.000        0.000  420.325  420.325    0.000
370.00   888.899  395.881  395.881    0.000       63.727 1048.646 1048.646    0.000        0.000  542.368  532.214   10.154
371.00   934.400  408.280  408.280    0.000       67.186 1051.206 1051.206    0.000        0.000  460.340  460.340    0.000
372.00   848.482  479.932  479.932    0.000       96.919  972.256  972.256    0.000        0.000  431.081  431.081    0.000
373.00   794.893  486.828  486.828    0.000      126.106 1028.201 1028.201    0.000        0.000  443.148  443.148    0.000
374.00   886.703  344.802  344.802    0.000      170.120 1086.096 1086.096    0.000        0.000  653.866  623.404   30.462
375.00  1006.339  340.951  340.951    0.000      284.734  985.365  977.756    7.609        0.000  811.706  710.167  101.539
376.00   968.495  399.989  399.989    0.000      189.478  987.478  987.478    0.000        0.000  642.902  642.902    0.000
377.00   943.049  378.437  378.437    0.000      173.841  967.121  967.121    0.000        0.000  727.962  727.962    0.000
378.00  1003.523  342.629  342.629    0.000      160.736 1083.761 1083.761    0.000        0.000  802.756  802.756    0.000
379.00  1029.563  367.965  367.965    0.000      228.482 1108.955 1108.955    0.000        0.000 1048.253 1048.253    0.000
380.00   980.073  435.870  435.870    0.000      336.558 1159.905 1159.905    0.000        0.000 1217.547 1217.547    0.000
381.00   875.967  403.748  403.748    0.000      191.168 1050.040 1050.040    0.000        0.000  873.422  873.422    0.000
382.00   891.737  378.976  378.976    0.000      137.563 1040.609 1040.609    0.000        0.000  613.245  613.245    0.000
383.00  1006.654  375.366  375.366    0.000      203.539 1130.760 1130.760    0.000        0.000  839.951  839.951    0.000
384.00   977.674  356.013  356.013    0.000      211.455 1155.538 1155.538    0.000        0.000  758.223  758.223    0.000
385.00   991.164  334.958  334.958    0.000      196.367 1046.685 1046.685    0.000        0.000  729.269  729.269    0.000
386.00  1006.536  298.352  298.352    0.000      239.286 1131.507 1131.507    0.000       10.053  805.967  805.967    0.000
387.00  1083.388  292.667  292.667    0.000      316.081 1034.239 1034.239    0.000       49.764  730.778  730.778    0.000
388.00   912.047  292.830  292.830    0.000       92.905 1024.189 1024.189    0.000        0.000  975.364  975.364    0.000
389.00   887.201  294.553  294.553    0.000      175.865  937.639  937.639    0.000        0.000 1175.627 1175.627    0.000
390.00   867.489  354.466  354.466    0.000      114.780  994.358  994.358    0.000        0.000  964.609  964.609    0.000
391.00   862.422  332.274  332.274    0.000      142.971  898.043  898.043    0.000        0.000  710.367  710.367    0.000
392.00   891.191  287.043  287.043    0.000       86.763  909.142  909.142    0.000        0.000  954.452  954.452    0.000
393.00   907.079  311.403  311.403    0.000      113.834 1033.894 1033.894    0.000        0.000 1102.048 1072.190   29.859
394.00   913.848  317.534  317.534    0.000      207.679  969.766  969.766    0.000        0.000 1085.046 1085.046    0.000
395.00   950.180  333.472  333.472    0.000      113.568  914.166  914.166    0.000        0.000  769.983  769.983    0.000
396.00   863.476  341.472  341.472    0.000      123.257 1006.219 1006.219    0.000        0.000  948.332  938.380    9.953
397.00   874.760  374.539  374.539    0.000      225.108  921.953  921.953    0.000        0.000 1041.825 1041.825    0.000
398.00   897.043  396.412  396.412    0.000      255.291 1085.377 1085.377    0.000       59.717 1061.633 1061.633    0.000
399.00   904.045  343.787  343.787    0.000      172.457  971.117  971.117    0.000        0.000  790.092  790.092    0.000
400.00   972.768  300.595  300.595    0.000      151.224 1009.847 1009.847    0.000        0.000  649.244  649.244    0.000
401.00   911.904  358.610  358.610    0.000      161.551 1069.029 1069.029    0.000        0.000 1084.244 1084.244    0.000
402.00   954.437  323.067  323.067    0.000      137.307  949.277  949.277    0.000        0.000  803.363  803.363    0.000
403.00   972.101  294.072  294.072    0.000      184.076 1011.223 1011.223    0.000        0.000 1024.930 1024.930    0.000
404.00   855.714  364.972  364.972    0.000      119.753  964.962  964.962    0.000        0.000  881.267  881.267    0.000
405.00   878.530  373.419  373.419    0.000       94.158 1015.761 1015.761    0.000        0.000 1155.316 1155.316    0.000
406.00   972.586  375.370  375.370    0.000      209.981  953.862  953.862    0.000        0.000  779.635  779.635    0.000
407.00   895.544  378.926  378.926    0.000      140.590 1006.293 1006.293    0.000        0.000  823.162  823.162    0.000
408.00   885.932  351.507  351.507    0.000       99.346  997.819  997.819    0.000        0.000  912.731  912.731    0.000
409.00   898.025  380.812  380.812    0.000      208.771  998.348  998.348    0.000        0.000  990.756  990.756    0.000
410.00   830.697  393.506  393.506    0.000      119.453 1051.187 1051.187    0.000        0.000  979.196  979.196    0.000
411.00   865.543  388.910  388.910    0.000      163.029 1084.643 1084.643    0.000        0.000  580.378  580.378    0.000
412.00   796.935  444.452  444.452    0.000      114.175  999.988  999.988    0.000        0.000  922.996  922.996    0.000
413.00   834.045  366.194  366.194    0.000      115.215 1012.356 1012.356    0.000        0.000  878.259  878.259    0.000
414.00   830.096  363.449  363.449    0.000      127.704 1160.162 1160.162    0.000        0.000  955.254  955.254    0.000
415.00   886.815  365.265  365.265    0.000      128.403 1139.642 1139.642    0.000        0.000  947.327  947.327    0.000
416.00   921.294  301.522  301.522    0.000       98.137 1066.440 1066.440    0.000        0.000  561.275  561.275    0.000
417.00   967.149  250.352  250.352    0.000       98.002 1115.455 1115.455    0.000        0.000  852.310  852.310    0.000
418.00   997.967  238.640  238.640    0.000      129.915  943.312  943.312    0.000        0.000  659.701  659.701    0.000
419.00  1023.745  271.373  271.373    0.000      119.493  977.461  977.461    0.000        0.000  808.992  808.992    0.000
420.00   926.714  376.518  376.518    0.000      107.433 1097.876 1097.876    0.000        0.000  880.370  880.370    0.000
421.00   899.996  333.012  333.012    0.000      112.189 1153.504 1153.504    0.000        0.000  798.838  798.838    0.000
422.00   952.330  319.997  319.997    0.000       86.893 1080.048 1080.048    0.000        0.000  973.252  973.252    0.000
423.00   892.986  334.203  334.203    0.000      122.345 1050.860 1050.860    0.000        0.000  894.537  894.537    0.000
424.00   938.303  361.535  361.535    0.000      121.524 1018.476 1018.476    0.000        0.000  673.568  673.568    0.000
425.00   877.777  338.735  338.735    0.000      193.594  961.194  961.194    0.000        0.000  923.592  923.592    0.000
426.00   901.124  325.120  325.120    0.000      134.409 1068.897 1068.897    0.000        0.000  863.277  863.277    0.000
427.00   834.494  390.994  390.994    0.000      128.522  981.053  981.053    0.000        0.000  833.519  833.519    0.000
428.00   860.813  339.400  339.400    0.000      156.893  994.543  994.543    0.000        0.000  891.330  891.330    0.000
429.00   904.203  322.798  322.798    0.000      120.533  940.760  940.760    0.000        0.000  682.622  682.622    0.000
430.00   972.009  309.919  309.919    0.000      141.151 1078.587 1078.587    0.000       20.106 1063.434 1063.434    0.000
431.00   875.405  339.493  339.493    0.000      110.799 1086.151 1086.151    0.000        0.000  893.431  893.431    0.000
432.00   955.928  345.055  345.055    0.000       99.433 1046.286 1046.286    0.000        0.000  953.150  953.150    0.000
433.00   918.082  363.677  363.677    0.000       78.290 1108.877 1108.877    0.000        0.000 1016.583 1016.583    0.000
434.00   869.373  372.561  372.561    0.000       80.069  874.689  874.689    0.000        0.000  622.100  622.100    0.000
435.00   927.808  372.104  372.104    0.000       22.005 1168.406 1168.406    0.000        0.000  801.951  801.951    0.000
436.00   878.507  424.376  424.376    0.000       63.554  902.018  902.018    0.000        0.000  630.143  630.143    0.000
437.00   898.208  397.646  397.646    0.000      107.561 1052.289 1052.289    0.000        0.000  751.378  751.378    0.000
438.00   847.213  415.395  415.395    0.000      224.715  881.044  881.044    0.000        0.000  654.668  654.668    0.000
439.00   889.836  335.348  335.348    0.000      150.145  970.757  970.757    0.000        0.000  981.406  981.406    0.000
440.00   983.323  310.136  310.136    0.000       74.922 1104.599 1104.599    0.000        0.000 1020.606 1020.606    0.000
441.00   934.315  351.362  351.362    0.000       59.745 1022.788 1022.788    0.000        0.000  944.901  944.901    0.000
442.00   893.477  387.850  387.850    0.000      107.297  988.205  988.205    0.000        0.000  874.225  874.225    0.000
443.00   911.093  376.589  376.589    0.000       38.907 1104.902 1104.902    0.000        0.000  721.822  721.822    0.000
444.00   807.018  353.761  353.761    0.000       27.796 1094.381 1094.381    0.000        0.000  822.654  822.654    0.000
445.00   783.198  433.962  433.962    0.000      151.650  953.983  953.983    0.000        0.000 1033.672 1033.672    0.000
446.00   837.798  352.908  352.908    0.000       91.911 1055.667 1055.667    0.000        0.000 1020.913 1020.913    0.000
447.00   861.757  310.478  310.478    0.000      110.327 1115.509 1115.509    0.000        0.000 1099.632 1099.632    0.000
448.00   795.844  388.439  388.439    0.000      129.387  975.715  975.715    0.000        0.000 1074.382 1074.382    0.000
449.00   716.776  447.139  447.139    0.000       82.916 1061.573 1061.573    0.000        0.000  884.177  884.177    0.000
450.00   814.237  335.478  335.478    0.000       53.218 1002.532 1002.532    0.000        0.000  678.197  678.197    0.000
451.00   792.980  379.113  379.113    0.000        7.263  888.516  888.516    0.000        0.000  361.916  361.916    0.000
452.00   917.657  285.848  285.848    0.000       14.656 1088.526 1088.526    0.000        0.000  587.918  587.918    0.000
453.00   840.287  383.807  383.807    0.000       38.863 1001.109 1001.109    0.000        0.000  840.154  840.154    0.000
454.00   838.903  332.813  332.813    0.000       83.260  917.532  917.532    0.000        0.000 1062.927 1062.927    0.000
455.00   774.912  394.704  394.704    0.000       35.018 1048.021 1048.021    0.000        0.000  669.453  669.453    0.000
456.00   676.236  460.694  460.694    0.000       57.494  904.731  904.731    0.000        0.000  810.792  810.792    0.000
457.00   794.811  371.519  371.519    0.000       63.032  970.322  970.322    0.000        0.000  762.533  762.533    0.000
458.00   721.677  406.472  406.472    0.000       20.622  959.744  959.744    0.000        0.000  658.897  658.897    0.000
459.00   744.830  405.389  405.389    0.000       23.864  954.313  954.313    0.000        0.000  661.700  661.700    0.000
460.00   780.721  374.895  374.895    0.000       31.300  888.904  888.904    0.000        0.000  591.328  591.328    0.000
461.00   807.657  342.255  342.255    0.000       44.397  979.238  979.238    0.000        0.000  746.963  746.963    0.000
462.00   803.282  345.179  345.179    0.000       53.605  904.993  904.993    0.000        0.000 1092.084 1092.084    0.000
463.00   777.469  356.871  356.871    0.000      104.751  872.876  872.876    0.000        0.000 1041.917 1041.917    0.000
464.00   759.025  413.060  413.060    0.000       47.556  841.916  841.916    0.000        0.000  641.193  641.193    0.000
465.00   736.054  395.695  395.695    0.000        0.000  925.068  925.068    0.000        0.000  568.818  568.818    0.000
466.00   811.698  393.508  393.508    0.000       79.246  972.781  972.781    0.000        0.000  613.342  613.342    0.000
467.00   873.231  392.032  392.032    0.000        7.523  888.955  888.955    0.000        0.000  591.127  591.127    0.000
468.00   909.895  389.337  389.337    0.000      100.079  993.896  993.896    0.000        0.000  797.631  797.631    0.000
469.00   861.753  368.687  368.687    0.000       45.525  905.092  905.092    0.000        0.000  758.723  758.723    0.000
470.00   864.502  363.405  363.405    0.000      105.487  971.289  971.289    0.000        0.000  789.188  789.188    0.000
471.00   850.212  348.541  348.541    0.000       35.103 1036.517 1036.517    0.000        0.000  539.559  539.559    0.000
472.00   885.499  340.779  340.779    0.000       27.324 1012.392 1012.392    0.000        0.000  461.242  461.242    0.000
473.00   846.074  406.224  406.224    0.000       24.643 1041.578 1041.578    0.000        0.000  328.744  328.744    0.000
474.00   822.585  448.901  448.901    0.000       36.791 1095.479 1095.479    0.000        0.000  441.537  441.537    0.000
475.00   848.860  398.206  398.206    0.000       49.329  984.902  984.902    0.000        0.000  786.976  786.976    0.000
476.00   915.908  306.777  306.777    0.000       57.326 1028.695 1028.695    0.000        0.000  859.860  859.860    0.000
477.00   846.763  368.309  368.309    0.000       32.166  888.111  888.111    0.000        0.000  649.547  649.547    0.000
478.00   873.256  338.850  338.850    0.000      136.306  941.839  941.839    0.000        0.000  960.191  960.191    0.000
479.00   832.453  391.011  391.011    0.000      180.930  854.477  854.477    0.000        0.000  897.361  897.361    0.000
480.00   860.977  341.303  341.303    0.000      156.890  928.186  928.186    0.000        0.000  892.535  892.535    0.000
481.00   818.201  418.342  418.342    0.000       89.661  964.398  964.398    0.000        0.000  915.346  915.346    0.000
482.00   850.520  380.022  380.022    0.000       46.690 1029.700 1029.700    0.000        0.000  821.560  821.560    0.000
483.00   796.027  336.868  336.868    0.000        0.000  983.003  983.003    0.000        0.000  780.341  780.341    0.000
484.00   814.255  391.458  391.458    0.000       35.409  984.514  984.514    0.000        0.000  577.766  577.766    0.000
485.00   777.305  431.571  431.571    0.000       27.495  948.717  948.717    0.000        0.000  527.900  527.900    0.000
486.00   903.166  398.468  398.468    0.000       22.135 1092.816 1092.816    0.000        0.000  790.493  790.493    0.000
487.00   899.710  449.712  449.712    0.000       42.022 1061.847 1061.847    0.000        0.000  662.909  662.909    0.000
488.00   811.713  368.083  368.083    0.000       13.316  978.026  978.026    0.000        0.000  311.451  311.451    0.000
489.00   787.101  417.517  417.517    0.000        0.000  951.253  951.253    0.000        0.000  543.273  543.273    0.000
490.00   759.456  451.140  451.140    0.000       18.589 1001.758 1001.758    0.000        0.000  682.716  682.716    0.000
491.00   824.652  434.925  434.925    0.000       41.505  995.195  995.195    0.000        0.000  870.916  870.916    0.000
492.00   748.479  455.944  455.944    0.000       11.370 1007.897 1007.897    0.000        0.000  609.933  609.933    0.000
493.00   855.690  425.507  425.507    0.000       17.121 1025.502 1025.502    0.000        0.000  679.504  679.504    0.000
494.00   834.731  430.644  430.644    0.000        7.350 1041.612 1041.612    0.000        0.000  811.397  811.397    0.000
495.00   764.341  494.255  494.255    0.000        3.805 1071.539 1071.539    0.000        0.000  579.571  579.571    0.000
496.00   843.919  374.574  374.574    0.000       49.888  988.013  988.013    0.000        0.000  620.384  620.384    0.000
497.00   681.150  568.880  568.880    0.000       18.893 1073.190 1073.190    0.000        0.000  418.720  418.720    0.000
498.00   772.674  486.799  486.799    0.000        7.609 1000.542 1000.542    0.000        0.000  560.466  560.466    0.000
499.00   633.933  580.439  580.439    0.000        7.609  982.000  982.000    0.000        0.000  588.921  588.921    0.000
500.00   683.502  487.194  487.194    0.000        3.805  929.459  929.459    0.000        0.000  459.735  459.735    0.000
501.00   784.183  475.140  475.140    0.000       10.981  986.546  986.546    0.000        0.000  716.603  716.603    0.000
502.00   804.200  430.427  430.427    0.000       20.752  906.256  906.256    0.000        0.000  637.281  637.281    0.000
503.00   845.220  426.648  426.648    0.000       31.949  949.875  949.875    0.000        0.000  728.062  728.062    0.000
504.00   747.516  477.717  477.717    0.000        1.902 1029.005 1029.005    0.000        0.000  676.993  676.993    0.000
505.00   846.982  480.345  480.345    0.000       11.414 1013.439 1013.439    0.000        0.000  926.616  926.616    0.000
506.00   816.898  416.705  416.705    0.000        0.000 1058.510 1058.510    0.000        0.000  909.617  909.617    0.000
507.00   728.728  466.215  466.215    0.000        7.435  994.800  994.800    0.000        0.000  958.479  958.479    0.000
508.00   789.260  422.924  422.924    0.000        0.000 1014.513 1014.513    0.000        0.000  926.415  926.415    0.000
509.00   668.630  497.605  497.605    0.000        7.263  929.367  929.367    0.000        0.000  660.798  660.798    0.000
510.00   816.717  444.967  444.967    0.000        0.000 1058.868 1058.868    0.000        0.000  786.473  786.473    0.000
511.00   823.481  435.347  435.347    0.000        7.263 1024.240 1024.240    0.000        0.000  898.161  898.161    0.000
512.00   786.399  524.801  524.801    0.000       14.656 1030.027 1030.027    0.000        0.000  798.635  798.635    0.000
513.00   817.609  466.666  466.666    0.000        0.000 1010.328 1010.328    0.000        0.000  816.131  816.131    0.000
514.00   815.096  424.532  424.532    0.000        5.663  925.798  925.798    0.000        0.000  807.886  807.886    0.000
515.00   801.478  392.856  392.856    0.000       14.871  906.436  906.436    0.000        0.000  836.337  836.337    0.000
516.00   750.339  455.754  455.754    0.000       12.711  961.673  961.673    0.000        0.000  740.623  740.623    0.000
517.00   821.607  413.172  413.172    0.000       77.556 1012.276 1012.276    0.000        0.000 1105.968 1105.968    0.000
518.00   761.411  357.864  357.864    0.000       14.527  933.521  933.521    0.000        0.000  770.980  770.980    0.000
519.00   773.163  403.271  403.271    0.000       46.042 1048.113 1048.113    0.000        0.000 1035.796 1035.796    0.000
520.00   893.024  461.141  461.141    0.000       35.452 1097.417 1097.417    0.000        0.000 1150.493 1150.493    0.000
521.00   786.102  415.659  415.659    0.000       45.396 1020.293 1020.293    0.000        0.000 1030.558 1030.558    0.000
522.00   862.611  355.546  355.546    0.000        5.448 1007.321 1007.321    0.000        0.000  880.163  880.163    0.000
523.00   869.593  355.245  355.245    0.000       48.329  965.359  965.359    0.000        0.000  986.132  986.132    0.000
524.00   952.911  363.386  363.386    0.000       68.737 1057.622 1057.622    0.000        0.000 1066.760 1066.760    0.000
525.00   798.353  390.772  390.772    0.000       40.636 1085.322 1085.322    0.000        0.000  967.533  967.533    0.000
526.00   860.635  368.187  368.187    0.000        0.000 1128.991 1128.991    0.000        0.000  750.483  750.483    0.000
527.00   819.727  359.442  359.442    0.000       22.048 1025.365 1025.365    0.000        0.000  708.961  708.961    0.000
528.00   848.081  370.348  370.348    0.000       37.004 1044.435 1044.435    0.000        0.000  897.964  897.964    0.000
529.00   763.769  399.637  399.637    0.000       31.600 1087.464 1087.464    0.000        0.000  990.758  990.758    0.000
530.00   859.940  303.300  303.300    0.000       63.984 1029.856 1029.856    0.000        0.000 1022.715 1022.715    0.000
531.00   885.179  332.432  332.432    0.000       33.158 1040.899 1040.899    0.000        0.000  947.929  947.929    0.000
532.00   867.107  371.331  371.331    0.000       71.851 1067.614 1067.614    0.000        0.000 1078.825 1078.825    0.000
533.00   845.028  354.330  354.330    0.000       92.339 1003.840 1003.840    0.000        0.000 1104.351 1104.351    0.000
534.00   864.883  341.566  341.566    0.000       49.715 1056.544 1056.544    0.000        0.000  908.014  908.014    0.000
535.00   879.220  326.594  326.594    0.000       11.110 1085.466 1085.466    0.000        0.000  669.448  669.448    0.000
536.00   808.538  409.466  409.466    0.000       23.950 1080.136 1080.136    0.000        0.000  830.799  830.799    0.000
537.00   814.710  423.879  423.879    0.000       46.472 1115.733 1115.733    0.000        0.000  917.165  917.165    0.000
538.00   909.314  344.717  344.717    0.000       18.287 1130.163 1130.163    0.000        0.000  818.839  818.839    0.000
539.00   748.975  449.175  449.175    0.000       20.925 1066.319 1066.319    0.000        0.000  667.442  667.442    0.000
540.00   807.176  398.134  398.134    0.000       67.009 1062.121 1062.121    0.000        0.000  737.110  737.110    0.000
541.00   879.589  355.644  355.644    0.000       54.776 1126.416 1126.416    0.000        0.000 1047.258 1047.258    0.000
542.00   847.669  385.691  385.691    0.000       41.243 1078.209 1078.209    0.000        0.000 1187.401 1187.401    0.000
543.00   847.086  337.921  337.921    0.000       51.577 1024.124 1024.124    0.000        0.000 1047.861 1047.861    0.000
544.00   733.263  435.993  435.993    0.000       18.331  991.980  991.980    0.000        0.000 1051.570 1051.570    0.000
545.00   770.881  427.295  427.295    0.000        9.511 1010.661 1010.661    0.000        0.000  961.192  961.192    0.000
546.00   907.983  359.709  359.709    0.000       57.758 1094.408 1094.408    0.000        0.000 1232.231 1232.231    0.000
547.00   935.864  352.793  352.793    0.000       31.472 1085.843 1085.843    0.000        0.000 1100.431 1100.431    0.000
548.00   883.869  378.270  378.270    0.000       43.666 1052.175 1052.175    0.000        0.000 1009.250 1009.250    0.000
549.00   794.729  430.761  430.761    0.000       83.525  943.523  943.523    0.000        0.000 1303.407 1303.407    0.000
550.00   841.986  393.920  393.920    0.000       14.699 1032.118 1032.118    0.000        0.000 1076.411 1076.411    0.000
551.00   842.443  418.934  418.934    0.000       46.128  929.266  929.266    0.000        0.000 1078.019 1078.019    0.000
552.00   743.079  476.131  476.131    0.000       24.208 1009.546 1009.546    0.000        0.000  810.095  810.095    0.000
553.00   787.312  397.862  397.862    0.000       12.840  982.513  982.513    0.000        0.000  728.661  658.992   69.670
554.00   885.208  383.294  383.294    0.000       20.882 1051.220 1051.220    0.000        0.000  716.603  716.603    0.000
555.00   892.688  316.018  316.018    0.000       20.361  994.841  994.841    0.000        0.000  869.512  869.512    0.000
556.00   862.558  378.628  378.628    0.000       42.238 1027.319 1027.319    0.000        0.000  839.956  839.956    0.000
557.00   911.138  387.926  387.926    0.000       70.683 1116.845 1116.845    0.000        0.000 1050.566 1050.566    0.000
558.00   861.553  451.118  451.118    0.000        9.511 1130.840 1130.840    0.000        0.000  850.101  850.101    0.000
559.00   886.288  394.262  394.262    0.000       50.194 1044.311 1044.311    0.000        0.000  518.954  518.954    0.000
560.00   869.294  360.777  360.777    0.000       13.230 1118.314 1118.314    0.000        0.000  688.851  688.851    0.000
561.00   809.968  377.660  377.660    0.000       25.854 1020.789 1020.789    0.000        0.000  838.650  838.650    0.000
562.00   797.271  354.390  354.390    0.000       20.490 1051.475 1051.475    0.000        0.000  727.862  727.862    0.000
563.00   817.597  331.631  331.631    0.000        9.251 1027.881 1027.881    0.000        0.000  558.765  558.765    0.000
564.00   703.081  388.494  388.494    0.000       21.962 1042.181 1036.474    5.707        0.000  737.110  737.110    0.000
565.00   697.720  461.300  461.300    0.000       10.938 1107.937 1107.937    0.000        0.000  799.140  799.140    0.000
566.00   795.639  394.907  394.907    0.000       54.862 1089.091 1089.091    0.000        0.000  810.299  810.299    0.000
567.00   768.352  426.382  426.382    0.000       19.023 1126.181 1124.279    1.902        0.000  730.372  730.372    0.000
568.00   748.186  440.677  440.677    0.000        5.533 1077.626 1077.626    0.000        0.000  619.682  619.682    0.000
569.00   749.784  403.832  403.832    0.000       17.121 1070.459 1070.459    0.000        0.000  689.356  689.356    0.000
570.00   771.465  453.476  453.476    0.000       11.414 1135.612 1135.612    0.000        0.000  688.855  688.855    0.000
571.00   745.280  393.924  393.924    0.000       30.955 1052.370 1052.370    0.000        0.000  803.047  803.047    0.000
572.00   715.466  443.206  443.206    0.000       12.797 1060.136 1060.136    0.000        0.000  746.863  746.863    0.000
573.00   857.913  374.979  374.979    0.000       23.606 1030.755 1030.755    0.000        0.000  631.743  631.743    0.000
574.00   793.183  378.019  378.019    0.000       40.421  983.690  983.690    0.000        0.000  680.306  680.306    0.000
575.00   822.520  361.186  361.186    0.000        1.902 1048.841 1048.841    0.000        0.000  628.634  628.634    0.000
576.00   776.900  372.599  372.599    0.000       16.557  978.974  978.974    0.000        0.000  579.170  579.170    0.000
577.00   706.587  440.777  440.777    0.000        1.902  987.514  987.514    0.000        0.000  501.953  501.953    0.000
578.00   708.881  440.530  440.530    0.000       37.004  959.048  959.048    0.000        0.000  739.522  739.522    0.000
579.00   753.942  381.905  381.905    0.000       25.766  966.223  966.223    0.000        0.000  742.337  742.337    0.000
580.00   665.223  463.408  463.408    0.000       34.974  927.008  927.008    0.000        0.000  860.564  860.564    0.000
581.00   701.802  452.136  452.136    0.000       33.203 1056.171 1056.171    0.000        0.000  721.517  721.517    0.000
582.00   731.080  373.565  373.565    0.000       32.857  943.743  943.743    0.000        0.000  608.827  598.773   10.053
583.00   758.025  380.131  380.131    0.000       56.852 1027.377 1027.377    0.000        0.000  902.578  902.578    0.000
584.00   858.909  286.239  286.239    0.000       42.023 1002.349 1002.349    0.000        0.000  791.488  791.488    0.000
585.00   840.922  337.604  337.604    0.000       18.459 1160.176 1160.176    0.000        0.000  807.585  807.585    0.000
586.00   742.542  371.599  371.599    0.000       53.520  958.517  958.517    0.000        0.000  632.345  632.345    0.000
587.00   819.650  377.094  377.094    0.000       31.256 1005.657 1005.657    0.000        0.000  650.150  650.150    0.000
588.00   866.957  354.588  354.588    0.000       16.643 1025.371 1025.371    0.000        0.000  800.546  800.546    0.000
589.00   818.982  321.014  321.014    0.000       35.146  935.668  935.668    0.000        0.000  960.495  960.495    0.000
590.00   736.586  376.181  376.181    0.000       44.053  910.979  910.979    0.000        0.000  651.657  651.657    0.000
591.00   771.745  306.909  306.909    0.000       67.225  863.153  863.153    0.000        0.000  931.135  931.135    0.000
592.00   871.092  231.766  231.766    0.000       71.809  892.930  892.930    0.000        0.000 1035.078 1035.078    0.000
593.00   742.910  436.541  436.541    0.000       71.462  982.253  982.253    0.000        0.000  941.992  941.992    0.000
594.00   783.312  412.802  412.802    0.000       58.752 1009.166 1009.166    0.000        0.000  789.387  789.387    0.000
595.00   848.452  319.128  319.128    0.000       62.341 1003.882 1003.882    0.000        0.000  968.037  968.037    0.000
596.00   873.169  380.667  380.667    0.000       60.396 1121.832 1121.832    0.000        0.000 1048.464 1048.464    0.000
597.00   755.488  414.328  414.328    0.000       62.555 1015.083 1015.083    0.000        0.000 1058.616 1058.616    0.000
598.00   742.537  367.621  367.621    0.000       27.796 1024.207 1024.207    0.000        0.000  998.598  998.598    0.000
599.00   778.149  369.903  369.903    0.000       45.525  998.942  998.942    0.000        0.000  900.974  900.974    0.000
600.00   822.230  339.013  339.013    0.000       35.234 1017.657 1017.657    0.000        0.000 1001.907 1001.907    0.000
601.00   696.020  511.590  511.590    0.000       49.673 1083.905 1083.905    0.000        0.000  949.032  949.032    0.000
602.00   841.220  310.479  310.479    0.000      127.926  993.596  993.596    0.000        0.000 1110.692 1110.692    0.000
603.00   773.642  342.449  342.449    0.000       37.354 1002.528 1002.528    0.000        0.000  754.793  754.793    0.000
604.00   700.429  418.872  418.872    0.000        3.805  978.849  978.849    0.000        0.000  866.697  866.697    0.000
605.00   746.013  417.528  417.528    0.000       27.753  956.591  956.591    0.000        0.000  900.579  900.579    0.000
606.00   714.682  478.461  478.461    0.000       23.951 1081.332 1081.332    0.000        0.000  923.889  923.889    0.000
607.00   788.803  356.375  356.375    0.000       44.182 1019.139 1019.139    0.000        0.000 1033.983 1033.983    0.000
608.00   762.824  377.070  377.070    0.000       14.699 1121.140 1121.140    0.000        0.000 1039.315 1039.315    0.000
609.00   786.668  382.315  382.315    0.000       36.918 1022.473 1022.473    0.000        0.000 1039.313 1039.313    0.000
610.00   809.542  350.364  350.364    0.000       24.123 1053.468 1053.468    0.000        0.000  940.589  940.589    0.000
611.00   793.086  364.099  364.099    0.000      101.118  911.782  911.782    0.000        0.000 1224.783 1224.783    0.000
612.00   798.163  341.030  341.030    0.000       63.247  922.000  922.000    0.000        0.000  910.931  910.931    0.000
613.00   767.506  377.832  377.832    0.000       46.385 1035.618 1035.618    0.000        0.000 1180.261 1180.261    0.000
614.00   811.140  357.332  357.332    0.000       62.901  988.101  988.101    0.000        0.000  959.489  959.489    0.000
615.00   812.692  420.737  420.737    0.000       46.174 1065.053 1065.053    0.000        0.000  570.223  570.223    0.000
616.00   799.304  367.286  367.286    0.000       20.320 1119.338 1119.338    0.000        0.000  771.282  771.282    0.000
617.00   795.727  362.116  362.116    0.000       10.895  990.772  990.772    0.000        0.000  842.264  842.264    0.000
618.00   823.034  380.177  380.177    0.000       33.766 1027.122 1027.122    0.000        0.000  751.880  751.880    0.000
619.00   820.494  425.429  425.429    0.000       35.448  980.358  980.358    0.000        0.000  777.727  777.727    0.000
620.00   864.927  435.207  435.207    0.000       20.752  990.045  990.045    0.000        0.000  699.307  699.307    0.000
621.00   818.208  431.618  431.618    0.000       56.115 1095.705 1095.705    0.000        0.000  682.114  682.114    0.000
622.00   804.529  423.517  423.517    0.000       24.079 1144.911 1144.911    0.000        0.000  727.458  727.458    0.000
623.00   873.418  368.055  368.055    0.000       77.774 1099.417 1099.417    0.000        0.000  951.939  951.939    0.000
624.00   852.916  375.412  375.412    0.000       40.639  912.132  912.132    0.000        0.000  590.831  590.831    0.000
625.00   841.327  395.459  395.459    0.000       48.681 1124.615 1124.615    0.000        0.000  530.909  530.909    0.000
626.00   848.724  381.707  381.707    0.000       68.222  984.556  984.556    0.000        0.000  629.035  629.035    0.000
627.00   911.665  347.624  347.624    0.000      114.222 1084.497 1084.497    0.000        0.000  471.999  471.999    0.000
628.00   898.867  353.825  353.825    0.000       73.495 1024.288 1024.288    0.000        0.000  561.978  561.978    0.000
629.00   901.366  406.411  406.411    0.000       37.787 1121.944 1121.944    0.000        0.000  601.484  601.484    0.000
630.00   911.784  291.028  291.028    0.000       12.797 1037.799 1037.799    0.000        0.000  611.435  611.435    0.000
631.00   959.018  322.555  322.555    0.000        0.000 1059.161 1059.161    0.000        0.000  530.307  530.307    0.000
632.00   825.961  377.860  377.860    0.000        5.707  973.655  973.655    0.000        0.000  309.842  309.842    0.000
633.00   868.693  382.845  382.845    0.000       60.874 1019.443 1019.443    0.000        0.000  419.021  419.021    0.000
634.00   802.353  370.930  370.930    0.000       32.339 1067.433 1067.433    0.000        0.000  458.934  458.934    0.000
635.00   762.326  525.247  525.247    0.000        3.718  949.154  949.154    0.000        0.000  656.886  656.886    0.000
636.00   882.154  426.004  426.004    0.000       53.264 1124.454 1124.454    0.000        0.000  399.015  399.015    0.000
637.00   825.522  361.571  361.571    0.000       24.643  996.097  996.097    0.000        0.000  338.697  338.697    0.000
638.00   851.451  368.711  368.711    0.000       98.357 1068.102 1068.102    0.000        0.000  551.920  541.766   10.154
639.00   772.709  393.105  393.105    0.000        0.000  986.707  986.707    0.000        0.000  570.620  570.620    0.000
640.00   791.916  363.521  363.521    0.000       24.556 1017.982 1017.982    0.000        0.000  528.001  528.001    0.000
641.00   909.590  336.490  336.490    0.000       55.123 1124.782 1124.782    0.000        0.000  633.245  633.245    0.000
642.00   803.587  349.072  349.072    0.000       52.917 1047.377 1047.377    0.000        0.000  299.286  299.286    0.000
643.00   785.280  403.945  403.945    0.000       98.270 1068.396 1068.396    0.000        0.000  489.497  428.573   60.923
644.00   785.476  422.206  422.206    0.000       70.385  997.229  997.229    0.000        0.000   89.776   89.776    0.000
645.00   940.782  327.788  327.788    0.000      148.379 1063.806 1063.806    0.000        0.000  530.716  429.178  101.539
646.00   876.395  315.951  315.951    0.000       30.437 1119.706 1117.804    1.902        0.000  487.989  477.836   10.154
647.00   908.236  300.380  300.380    0.000       28.102 1063.996 1063.996    0.000        0.000  492.705  492.705    0.000
648.00   774.701  324.343  324.343    0.000        1.902  889.303  889.303    0.000        0.000   90.478   90.478    0.000
649.00   933.199  302.760  302.760    0.000       39.514  955.168  955.168    0.000        0.000  179.251  179.251    0.000
650.00   842.893  320.233  320.233    0.000       34.241 1001.703 1001.703    0.000        0.000   29.858   29.858    0.000
651.00   785.468  462.044  462.044    0.000       41.807 1038.498 1038.498    0.000        0.000  291.038  291.038    0.000
652.00   789.049  437.334  437.334    0.000       68.483 1009.423 1009.423    0.000        0.000  289.938  229.015   60.923
653.00   736.571  420.353  420.353    0.000        9.511 1064.797 1064.797    0.000        0.000  568.815  568.815    0.000
654.00   711.478  420.358  420.358    0.000       24.470  965.421  965.421    0.000        0.000  311.445  311.445    0.000
655.00   716.115  425.406  425.406    0.000       28.534  916.240  916.240    0.000        0.000  399.416  399.416    0.000
656.00   688.796  422.828  422.828    0.000        0.000  945.469  884.596   60.874        0.000  268.826  268.826    0.000
657.00   795.870  411.218  395.834   15.383        0.000 1038.662  973.984   64.678        0.000  511.304  511.304    0.000
658.00   731.841  527.386  484.876   42.510        0.000 1169.969 1013.981  155.988        0.000  502.761  391.068  111.693
659.00   776.617  448.681  416.185   32.497        3.805 1128.240 1055.953   72.287        0.000  583.082  532.313   50.769
660.00   773.036  482.657  482.657    0.000       34.067 1157.338 1157.338    0.000        0.000  822.351  802.043   20.308
661.00   842.235  429.027  429.027    0.000       50.886 1079.823 1079.823    0.000        0.000  837.027  837.027    0.000
662.00   713.497  412.582  412.582    0.000       14.527  863.076  863.076    0.000        0.000  647.334  647.334    0.000
663.00   793.419  403.649  403.649    0.000       36.144 1070.329 1070.329    0.000        0.000  268.726  268.726    0.000
664.00   757.509  436.853  436.853    0.000        0.000 1036.915 1036.915    0.000        0.000  199.056  199.056    0.000
665.00   774.833  408.036  408.036    0.000        9.511 1091.491 1091.491    0.000        0.000  331.050  331.050    0.000
666.00   863.199  339.647  339.647    0.000       50.281 1095.712 1095.712    0.000        0.000  428.773  428.773    0.000
667.00   788.318  400.992  400.992    0.000       14.873  986.410  986.410    0.000        0.000  498.744  498.744    0.000
668.00   831.165  418.321  418.321    0.000        1.859 1172.678 1172.678    0.000        0.000  581.977  581.977    0.000
669.00   783.504  423.311  423.311    0.000        7.609 1044.823 1044.823    0.000        0.000  668.144  668.144    0.000
670.00   853.811  343.009  343.009    0.000       36.144 1022.387 1022.387    0.000        0.000  558.262  558.262    0.000
671.00   892.858  332.353  332.353    0.000       26.415 1038.340 1038.340    0.000        0.000  787.778  787.778    0.000
672.00   811.731  435.752  435.752    0.000       11.414 1100.592 1100.592    0.000        0.000  818.138  818.138    0.000
673.00   777.625  400.723  400.723    0.000       19.023 1055.715 1055.715    0.000        0.000  428.573  428.573    0.000
674.00   751.235  406.025  406.025    0.000       18.287  942.790  942.790    0.000        0.000  579.169  579.169    0.000
675.00   813.644  335.630  335.630    0.000       22.654 1147.010 1147.010    0.000        0.000  658.691  658.691    0.000
676.00   802.862  364.948  364.948    0.000       25.895 1055.240 1055.240    0.000        0.000  638.787  638.787    0.000
677.00   873.647  328.005  328.005    0.000        0.000 1064.129 1064.129    0.000        0.000  809.688  809.688    0.000
678.00   861.488  339.301  339.301    0.000       60.267 1025.888 1025.888    0.000        0.000  579.071  579.071    0.000
679.00   794.454  471.670  471.670    0.000       26.632 1106.687 1106.687    0.000        0.000  408.266  408.266    0.000
680.00   769.731  409.052  409.052    0.000        5.490 1045.494 1045.494    0.000        0.000  821.747  821.747    0.000
681.00   816.604  440.993  440.993    0.000       43.709 1046.557 1046.557    0.000        0.000  746.662  746.662    0.000
682.00   814.312  432.918  432.918    0.000       29.615 1061.101 1061.101    0.000        0.000  521.056  521.056    0.000
683.00   930.700  284.549  284.549    0.000        9.338 1096.181 1096.181    0.000        0.000  468.486  468.486    0.000
684.00   793.836  365.826  365.826    0.000       80.329 1030.942 1030.942    0.000        0.000  488.992  488.992    0.000
685.00   774.443  415.884  415.884    0.000       11.110 1111.061 1111.061    0.000        0.000  797.329  797.329    0.000
686.00   734.518  431.971  431.971    0.000       14.871 1090.605 1090.605    0.000        0.000  768.473  768.473    0.000
687.00   669.047  464.952  464.952    0.000        0.000 1053.409 1053.409    0.000        0.000  570.118  570.118    0.000
688.00   715.342  461.205  461.205    0.000        3.718 1067.149 1067.149    0.000        0.000  610.231  610.231    0.000
689.00   652.043  502.850  502.850    0.000        0.000  982.864  982.864    0.000        0.000  517.647  517.647    0.000
690.00   645.589  464.283  464.283    0.000        3.718 1012.271 1012.271    0.000        0.000  597.771  597.771    0.000
691.00   708.328  399.909  399.909    0.000       16.948  927.992  927.992    0.000        0.000  660.396  660.396    0.000
692.00   766.984  346.784  346.784    0.000       39.948  936.763  936.763    0.000        0.000  402.124  402.124    0.000
693.00   715.367  382.995  382.995    0.000       47.514 1030.855 1030.855    0.000        0.000  609.831  609.831    0.000
694.00   753.234  358.386  358.386    0.000        1.902  943.704  943.704    0.000        0.000  498.844  498.844    0.000
695.00   822.165  402.243  402.243    0.000       32.339  963.980  963.980    0.000        0.000  278.879  278.879    0.000
696.00   731.389  502.061  502.061    0.000       55.167 1027.477 1027.477    0.000        0.000  330.449  330.449    0.000
697.00   794.569  401.995  401.995    0.000        5.707 1060.345 1060.345    0.000        0.000  658.490  658.490    0.000
698.00   775.494  386.214  386.214    0.000       73.711 1051.999 1051.999    0.000        0.000  419.121  419.121    0.000
699.00   728.076  382.314  382.314    0.000       20.061 1059.728 1059.728    0.000        0.000  540.661  540.661    0.000
700.00   832.070  409.001  409.001    0.000       41.330 1039.898 1039.898    0.000        0.000  408.266  408.266    0.000
701.00   765.962  441.284  441.284    0.000       22.306 1134.256 1134.256    0.000        0.000  760.927  760.927    0.000
702.00   810.324  395.151  395.151    0.000      111.066 1075.615 1075.615    0.000        0.000  557.760  537.452   20.308
703.00   799.362  372.544  372.544    0.000       15.218 1063.842 1063.842    0.000        0.000  791.391  791.391    0.000
704.00   778.582  417.217  417.217    0.000       55.121 1058.665 1058.665    0.000        0.000  747.063  747.063    0.000
705.00   588.266  500.707  500.707    0.000       11.110  905.661  905.661    0.000        0.000  498.243  498.243    0.000
706.00   721.262  421.521  421.521    0.000        5.707  917.198  917.198    0.000        0.000  309.540  309.540    0.000
707.00   756.946  424.547  424.547    0.000        9.468 1121.868 1121.868    0.000        0.000  867.701  867.701    0.000
708.00   757.886  359.718  359.718    0.000        7.263  992.339  992.339    0.000        0.000  708.257  708.257    0.000
709.00   787.966  438.853  438.853    0.000       57.025  993.202  993.202    0.000        0.000  600.883  600.883    0.000
710.00   738.666  398.383  398.383    0.000       15.175 1014.770 1014.770    0.000        0.000  449.582  449.582    0.000
711.00   753.699  419.989  419.989    0.000       18.893  963.409  963.409    0.000        0.000  639.287  639.287    0.000
712.00   890.487  289.662  289.662    0.000        7.263 1057.051 1036.125   20.925        0.000  649.242  608.627   40.615
713.00   935.550  287.729  287.729    0.000       48.071 1043.321  997.666   45.655        0.000  719.016  719.016    0.000
714.00   898.704  341.354  341.354    0.000       51.058  997.614  997.614    0.000        0.000  780.839  780.839    0.000
715.00   796.499  365.077  365.077    0.000       40.121  923.504  923.504    0.000        0.000  840.656  840.656    0.000
716.00   767.711  348.035  348.035    0.000       11.110  947.977  947.977    0.000        0.000  609.531  609.531    0.000
717.00   858.900  275.914  275.914    0.000       26.373 1010.259 1010.259    0.000        0.000  882.570  882.570    0.000
718.00   880.154  335.139  335.139    0.000       81.279 1024.684 1024.684    0.000        0.000  797.631  787.477   10.154
719.00   741.495  362.146  362.146    0.000        0.000  954.776  954.776    0.000        0.000  707.955  707.955    0.000
720.00   834.912  357.135  357.135    0.000      106.308  957.198  957.198    0.000        0.000  547.706  547.706    0.000
721.00   816.949  373.259  373.259    0.000       64.242 1004.269 1004.269    0.000        0.000  499.447  499.447    0.000
722.00   835.378  372.385  372.385    0.000       48.422 1086.884 1081.177    5.707        0.000  640.292  640.292    0.000
723.00   760.781  352.872  352.872    0.000       39.212  960.520  960.520    0.000        0.000  657.889  657.889    0.000
724.00   865.253  316.874  316.874    0.000       24.037 1023.120 1023.120    0.000        0.000  638.585  638.585    0.000
725.00   757.908  398.411  398.411    0.000       10.895 1086.591 1086.591    0.000        0.000  608.527  608.527    0.000
726.00   809.112  337.992  337.992    0.000       27.583  934.750  934.750    0.000        0.000  509.399  509.399    0.000
727.00   801.045  345.311  345.311    0.000        1.859  995.112  995.112    0.000        0.000  628.033  628.033    0.000
728.00   816.747  409.191  409.191    0.000       63.249 1106.216 1098.607    7.609        0.000  649.241  649.241    0.000
729.00   829.201  368.226  368.226    0.000       28.447 1065.778 1060.072    5.707        0.000  541.465  541.465    0.000
730.00   756.676  404.882  404.882    0.000       20.404 1015.082 1015.082    0.000        0.000  858.153  858.153    0.000
731.00   813.809  358.974  358.974    0.000       18.502 1065.666 1065.666    0.000        0.000  757.216  757.216    0.000
732.00   822.558  376.856  376.856    0.000       30.350 1072.623 1070.720    1.902        0.000  717.505  717.505    0.000
733.00   702.092  448.874  448.874    0.000       18.503 1002.195 1002.195    0.000        0.000  597.871  597.871    0.000
734.00   704.320  398.226  398.226    0.000       62.729  933.326  933.326    0.000        0.000  669.751  669.751    0.000
735.00   748.272  371.884  371.884    0.000        3.675 1010.188 1010.188    0.000        0.000  609.127  609.127    0.000
736.00   745.234  412.804  412.804    0.000       31.302 1112.516 1112.516    0.000        0.000  731.771  731.771    0.000
737.00   703.167  393.294  393.294    0.000       33.288  990.739  990.739    0.000        0.000  557.959  557.959    0.000
738.00   638.457  494.048  494.048    0.000       32.165  983.564  970.248   13.316        0.000  699.608  699.608    0.000
739.00   764.142  376.128  376.128    0.000       51.276 1018.757 1009.245    9.511        0.000  687.849  687.849    0.000
740.00   756.806  365.287  365.287    0.000       54.821  944.202  938.495    5.707        0.000  441.936  441.936    0.000
741.00   785.242  388.012  388.012    0.000       24.123 1033.977 1024.465    9.511        0.000  628.837  628.837    0.000
742.00   729.963  412.260  412.260    0.000       60.441 1024.461 1024.461    0.000        0.000  548.709  548.709    0.000
743.00   756.151  367.768  367.768    0.000       22.350 1049.414 1049.414    0.000        0.000  729.570  729.570    0.000
744.00   631.379  501.453  501.453    0.000        0.000 1068.336 1068.336    0.000        0.000  578.768  578.768    0.000
745.00   593.339  485.062  485.062    0.000        3.632 1034.066 1034.066    0.000        0.000  637.382  637.382    0.000
746.00   641.038  443.186  443.186    0.000       54.474  973.571  973.571    0.000        0.000  548.709  548.709    0.000
747.00   699.019  463.919  463.919    0.000       64.676  913.295  913.295    0.000        0.000  381.516  381.516    0.000
748.00   712.812  461.024  461.024    0.000       27.971  994.454  994.454    0.000        0.000  350.154  350.154    0.000
749.00   730.616  448.902  448.902    0.000       44.574  937.437  929.828    7.609        0.000  589.026  589.026    0.000
750.00   698.500  493.806  493.806    0.000        9.079  990.566  990.566    0.000        0.000  499.852  499.852    0.000
751.00   703.159  502.896  502.896    0.000       60.440 1061.415 1061.415    0.000        0.000  439.830  439.830    0.000
752.00   610.962  545.668  545.668    0.000        1.816  874.955  874.955    0.000        0.000  239.570  239.570    0.000
753.00   627.792  572.014  572.014    0.000        5.707  983.595  966.474   17.121        0.000  370.761  370.761    0.000
754.00   627.288  557.438  557.438    0.000       16.514  893.192  893.192    0.000        0.000  420.125  420.125    0.000
755.00   731.113  504.244  504.244    0.000       38.821  905.793  905.793    0.000        0.000  479.042  479.042    0.000
756.00   677.774  514.336  514.336    0.000       16.904  935.222  935.222    0.000        0.000  411.075  411.075    0.000
757.00   702.810  461.010  461.010    0.000       23.907 1005.702 1005.702    0.000        0.000  487.989  487.989    0.000
758.00   780.967  379.322  379.322    0.000       35.320  992.339  992.339    0.000        0.000  857.346  857.346    0.000
759.00   894.099  326.453  326.453    0.000       42.067  924.575  924.575    0.000        0.000  830.597  830.597    0.000
760.00   677.949  395.725  395.725    0.000       44.225  829.732  829.732    0.000        0.000  470.390  470.390    0.000
761.00   688.941  469.950  469.950    0.000        0.000  951.615  951.615    0.000        0.000  628.431  628.431    0.000
762.00   744.129  392.232  392.232    0.000       45.611  909.711  909.711    0.000        0.000  579.169  579.169    0.000
763.00   713.761  419.022  419.022    0.000       32.857  875.487  875.487    0.000        0.000  448.278  448.278    0.000
764.00   760.654  439.472  439.472    0.000       26.027  888.091  888.091    0.000        0.000  400.519  400.519    0.000
765.00   789.381  419.295  419.295    0.000       50.584  822.605  820.703    1.902        0.000  589.222  589.222    0.000
766.00   739.513  367.420  367.420    0.000       20.276  900.811  900.811    0.000        0.000  818.238  818.238    0.000
767.00   701.761  431.679  431.679    0.000       42.108  911.325  911.325    0.000        0.000  806.279  806.279    0.000
768.00   680.916  414.928  414.928    0.000       29.139  880.069  880.069    0.000        0.000  617.877  617.877    0.000
769.00   695.163  399.865  399.865    0.000       11.197  909.252  909.252    0.000        0.000  937.775  937.775    0.000
770.00   765.602  368.786  368.786    0.000       53.176  944.171  944.171    0.000        0.000 1002.008 1002.008    0.000
771.00   728.751  415.437  415.437    0.000       34.974  851.574  851.574    0.000        0.000  630.242  630.242    0.000
772.00   732.376  416.314  416.314    0.000       31.386  915.639  915.639    0.000        0.000  700.212  700.212    0.000
773.00   733.412  368.333  368.333    0.000       13.012  904.315  904.315    0.000        0.000  588.621  588.621    0.000
774.00   788.680  392.205  392.205    0.000       23.606  946.930  946.930    0.000        0.000  869.605  869.605    0.000
775.00   649.941  479.555  479.555    0.000       27.882  903.346  903.346    0.000        0.000  573.026  573.026    0.000
776.00   775.319  390.874  390.874    0.000       18.676  943.703  943.703    0.000        0.000  697.600  697.600    0.000
777.00   727.639  389.467  389.467    0.000        5.448  999.335  999.335    0.000        0.000  757.718  757.718    0.000
778.00   786.740  370.863  370.863    0.000       12.883  954.270  954.270    0.000        0.000  741.623  741.623    0.000
779.00   683.012  449.514  449.514    0.000       34.674  873.169  873.169    0.000        0.000  502.053  502.053    0.000
780.00   744.323  411.861  411.861    0.000       73.622  998.443  998.443    0.000        0.000  577.765  577.765    0.000
781.00   860.660  383.277  383.277    0.000       53.178  993.439  993.439    0.000        0.000  751.174  751.174    0.000
782.00   673.722  546.644  546.644    0.000       12.883 1060.220 1060.220    0.000        0.000  957.278  957.278    0.000
783.00   747.795  442.509  442.509    0.000       33.244 1009.847 1000.336    9.511        0.000  747.364  747.364    0.000
784.00   802.158  434.134  434.134    0.000       24.165  962.687  958.883    3.805        0.000  637.783  637.783    0.000
785.00   763.231  474.521  474.521    0.000       44.096  978.598  972.891    5.707        0.000  498.043  498.043    0.000
786.00   719.191  442.692  442.692    0.000       57.667  999.092  999.092    0.000        0.000  637.883  637.883    0.000
787.00   802.202  368.845  368.845    0.000       16.429  956.385  941.167   15.218        0.000  402.124  402.124    0.000
788.00   797.111  368.919  368.919    0.000       66.187  892.154  892.154    0.000        0.000  741.323  741.323    0.000
789.00   741.781  410.850  410.850    0.000        9.468 1039.021 1031.412    7.609        0.000  649.039  609.228   39.811
790.00   743.957  444.574  444.574    0.000       16.729  962.087  944.966   17.121        0.000  547.807  547.807    0.000
791.00   831.820  375.593  375.593    0.000       29.354  968.347  964.543    3.805        0.000  756.915  756.915    0.000
792.00   741.860  443.613  443.613    0.000       53.218 1000.635  987.319   13.316        0.000  748.170  748.170    0.000
793.00   752.656  505.390  505.390    0.000       33.287 1016.772 1016.772    0.000        0.000  706.750  706.750    0.000
794.00   774.527  444.803  444.803    0.000       34.933  992.036  978.720   13.316        0.000  577.766  577.766    0.000
795.00   670.012  506.904  506.904    0.000       54.819 1024.423  992.084   32.339        0.000  766.668  766.668    0.000
796.00   835.808  391.522  391.522    0.000      140.116  981.947  981.947    0.000        0.000  632.445  632.445    0.000
797.00   848.450  379.196  379.196    0.000       62.212 1055.193 1055.193    0.000        0.000  711.966  711.966    0.000
798.00   788.187  405.544  405.544    0.000       97.099  996.538  996.538    0.000        0.000 1008.652 1008.652    0.000
799.00   782.633  433.542  433.542    0.000       53.046 1010.674 1010.674    0.000        0.000  926.416  926.416    0.000
800.00   808.272  403.219  403.219    0.000      100.645 1042.018 1042.018    0.000        0.000 1036.299 1036.299    0.000
801.00   660.740  468.532  468.532    0.000        5.576 1079.628 1079.628    0.000        0.000  697.399  697.399    0.000
802.00   759.319  405.212  405.212    0.000        3.718 1051.744 1051.744    0.000        0.000  627.429  627.429    0.000
803.00   919.198  385.716  385.716    0.000       31.734 1092.143 1092.143    0.000        0.000  591.328  591.328    0.000
804.00   837.356  359.551  359.551    0.000       65.972  968.906  968.906    0.000        0.000  587.719  587.719    0.000
805.00   826.826  348.647  348.647    0.000       44.398  905.923  905.923    0.000        0.000  766.568  766.568    0.000
806.00   702.117  427.062  427.062    0.000       33.287  899.107  899.107    0.000        0.000  583.382  583.382    0.000
807.00   697.542  508.871  508.871    0.000       55.207  993.931  993.931    0.000        0.000  967.530  937.571   29.959
808.00   730.596  453.987  453.987    0.000       18.502  976.693  976.693    0.000        0.000  627.027  627.027    0.000
809.00   744.358  418.402  418.402    0.000       29.657  913.911  913.911    0.000        0.000  459.635  459.635    0.000
810.00   785.128  396.111  396.111    0.000       49.975 1092.298 1092.298    0.000        0.000 1016.394 1006.441    9.953
811.00   716.509  426.105  426.105    0.000       45.611 1056.612 1056.612    0.000        0.000  671.954  671.954    0.000
812.00   689.492  398.991  398.991    0.000        0.000 1077.158 1077.158    0.000        0.000  678.196  678.196    0.000
813.00   755.674  365.461  365.461    0.000       23.649  907.710  907.710    0.000        0.000  721.116  721.116    0.000
814.00   798.838  335.155  335.155    0.000       72.021  943.036  943.036    0.000        0.000 1003.709  903.178  100.531
815.00   854.126  319.271  319.271    0.000       67.659  982.609  982.609    0.000        0.000  807.485  797.432   10.053
816.00   755.865  423.575  423.575    0.000       51.273 1049.142 1049.142    0.000        0.000  587.216  587.216    0.000
817.00   766.671  481.186  481.186    0.000       57.584 1058.965 1058.965    0.000        0.000 1274.161 1274.161    0.000
818.00   777.388  421.196  421.196    0.000       69.733  995.409  995.409    0.000        0.000 1006.439 1006.439    0.000
819.00   835.432  375.669  375.669    0.000       98.743 1059.220 1059.220    0.000        0.000 1086.063 1086.063    0.000
820.00   779.626  389.901  389.901    0.000       45.611 1037.061 1037.061    0.000        0.000  900.868  900.868    0.000
821.00   786.065  331.288  331.288    0.000       49.500  951.396  951.396    0.000        0.000  737.915  737.915    0.000
822.00   802.936  387.175  387.175    0.000       55.120 1028.039 1028.039    0.000        0.000  911.928  821.450   90.478
823.00   774.511  341.367  341.367    0.000      114.478 1010.711 1010.711    0.000        0.000  931.939  931.939    0.000
824.00   748.118  388.142  388.142    0.000       90.782 1013.943 1013.943    0.000        0.000 1154.610 1154.610    0.000
825.00   762.830  370.151  370.151    0.000      112.488 1046.584 1046.584    0.000        0.000 1011.653 1011.653    0.000
826.00   728.422  441.461  441.461    0.000       27.539 1039.060 1039.060    0.000        0.000  789.883  789.883    0.000
827.00   691.766  424.061  424.061    0.000       16.429 1038.467 1038.467    0.000        0.000  688.049  657.889   30.159
828.00   825.217  383.890  383.890    0.000       43.319 1050.143 1050.143    0.000        0.000  806.980  806.980    0.000
829.00   776.153  346.206  346.206    0.000       10.982 1047.785 1047.785    0.000        0.000  850.903  850.903    0.000
830.00   813.336  378.281  378.281    0.000       61.001  967.733  967.733    0.000        0.000 1098.425 1098.425    0.000
831.00   883.094  332.150  332.150    0.000       18.331 1042.314 1042.314    0.000        0.000  549.111  549.111    0.000
832.00   785.721  406.187  406.187    0.000       16.643 1023.685 1023.685    0.000        0.000  627.529  627.529    0.000
833.00   768.479  362.577  362.577    0.000        7.263 1041.481 1041.481    0.000        0.000  902.580  902.580    0.000
834.00   755.094  339.836  339.836    0.000        3.805  940.804  940.804    0.000        0.000  897.663  897.663    0.000
835.00   747.053  406.610  406.610    0.000       41.764  929.888  929.888    0.000        0.000 1094.193 1094.193    0.000
836.00   795.478  388.386  388.386    0.000       42.970 1069.033 1069.033    0.000        0.000  757.519  757.519    0.000
837.00   753.771  387.883  387.883    0.000       23.993  997.835  997.835    0.000        0.000  888.109  888.109    0.000
838.00   794.963  386.255  386.255    0.000       12.883 1000.162 1000.162    0.000        0.000  617.977  617.977    0.000
839.00   718.830  456.567  456.567    0.000       24.252  919.792  919.792    0.000        0.000  628.632  628.632    0.000
840.00   665.827  476.468  476.468    0.000       37.526  897.394  897.394    0.000        0.000  728.863  728.863    0.000
841.00   769.257  458.609  458.609    0.000        5.663  990.823  990.823    0.000        0.000  472.301  472.301    0.000
842.00   684.379  481.560  481.560    0.000        7.435  970.936  970.936    0.000        0.000  528.101  528.101    0.000
843.00   673.492  481.465  481.465    0.000       16.903  969.946  969.946    0.000        0.000  709.362  709.362    0.000
844.00   674.877  427.877  427.877    0.000        3.718 1024.373 1024.373    0.000        0.000  798.132  798.132    0.000
845.00   717.463  440.467  440.467    0.000       26.372  967.217  967.217    0.000        0.000  709.057  709.057    0.000
846.00   804.612  334.202  334.202    0.000       59.874  912.923  912.923    0.000        0.000  698.304  698.304    0.000
847.00   818.917  288.480  288.480    0.000       22.436  956.799  956.799    0.000        0.000  369.357  369.357    0.000
848.00   830.669  333.831  333.831    0.000       33.547  972.625  972.625    0.000        0.000  618.980  618.980    0.000
849.00   665.324  448.172  448.172    0.000       20.491 1011.095 1011.095    0.000        0.000  599.175  599.175    0.000
850.00   791.702  372.027  372.027    0.000       61.217  981.541  981.541    0.000        0.000  607.122  607.122    0.000
851.00   826.022  352.031  352.031    0.000       24.079  914.788  914.788    0.000        0.000  867.402  867.402    0.000
852.00   740.031  402.723  402.723    0.000       29.053  989.600  989.600    0.000        0.000  772.487  772.487    0.000
853.00   787.077  367.517  367.517    0.000       16.860  972.545  972.545    0.000        0.000  607.524  607.524    0.000
854.00   768.182  375.588  375.588    0.000       61.954  945.502  945.502    0.000        0.000  831.602  831.602    0.000
855.00   772.657  390.977  390.977    0.000       20.577  959.777  959.777    0.000        0.000  952.748  952.748    0.000
856.00   842.391  339.218  339.218    0.000      134.451 1036.402 1036.402    0.000        0.000 1165.984 1165.984    0.000
857.00   741.600  476.726  476.726    0.000       41.115 1057.042 1057.042    0.000        0.000  891.216  891.216    0.000
858.00   998.351  283.856  283.856    0.000       61.298 1024.644 1024.644    0.000        0.000  917.467  917.467    0.000
859.00   792.013  440.372  440.372    0.000       84.390 1011.930 1011.930    0.000        0.000 1091.090 1091.090    0.000
860.00   786.567  343.269  343.269    0.000        0.000  884.818  884.818    0.000        0.000  951.043  951.043    0.000
861.00   846.768  369.354  369.354    0.000       61.129 1116.809 1116.809    0.000        0.000 1096.216 1096.216    0.000
862.00   805.612  410.039  410.039    0.000       68.263 1053.734 1053.734    0.000        0.000  668.849  668.849    0.000
863.00   839.472  338.370  338.370    0.000       41.979  939.252  939.252    0.000        0.000  418.521  418.521    0.000
864.00   792.584  412.384  412.384    0.000       29.745 1113.162 1113.162    0.000        0.000  542.672  542.672    0.000
865.00   795.164  427.277  427.277    0.000      141.627 1070.206 1070.206    0.000        0.000  787.879  787.879    0.000
866.00   850.100  402.397  402.397    0.000       99.044 1110.320 1110.320    0.000        0.000  982.004  982.004    0.000
867.00   836.556  447.305  447.305    0.000       71.763 1131.115 1131.115    0.000        0.000  680.004  680.004    0.000
868.00   769.521  436.039  436.039    0.000       68.218 1010.744 1010.744    0.000        0.000 1234.838 1234.838    0.000
869.00   800.057  428.052  428.052    0.000       76.609  993.985  993.985    0.000        0.000  919.680  919.680    0.000
870.00   899.948  345.839  345.839    0.000      110.504 1002.194 1002.194    0.000        0.000 1029.865 1029.865    0.000
871.00   866.893  376.472  376.472    0.000       85.728  945.544  945.544    0.000        0.000 1001.905 1001.905    0.000
872.00   870.650  349.310  349.310    0.000       64.199 1088.915 1088.915    0.000        0.000 1000.105 1000.105    0.000
873.00   908.826  355.381  355.381    0.000       53.779 1118.833 1118.833    0.000        0.000  968.033  968.033    0.000
874.00   827.168  367.623  367.623    0.000       94.853  932.202  932.202    0.000        0.000 1159.553 1159.553    0.000
875.00   805.841  410.501  410.501    0.000       98.615 1062.896 1062.896    0.000        0.000 1199.164 1199.164    0.000
876.00   860.149  379.355  379.355    0.000      123.080  953.296  953.296    0.000        0.000 1207.704 1207.704    0.000
877.00   704.189  443.545  443.545    0.000       58.796 1044.528 1044.528    0.000        0.000  946.322  946.322    0.000
878.00   726.683  462.866  462.866    0.000       18.373  999.464  999.464    0.000        0.000  882.279  882.279    0.000
879.00   869.643  389.926  389.926    0.000       22.438 1039.804 1039.804    0.000        0.000  977.485  977.485    0.000
880.00   797.935  417.419  417.419    0.000       18.590 1040.458 1040.458    0.000        0.000  926.013  926.013    0.000
881.00   822.827  385.904  385.904    0.000       53.779 1166.831 1166.831    0.000        0.000 1087.065 1037.000   50.065
882.00   864.039  434.679  434.679    0.000       76.218 1153.798 1153.798    0.000        0.000 1103.344 1093.291   10.053
883.00   794.339  464.346  464.346    0.000       34.974 1076.320 1076.320    0.000        0.000 1292.546 1292.546    0.000
884.00   813.130  478.381  478.381    0.000       77.085 1229.509 1229.509    0.000        0.000 1351.062 1351.062    0.000
885.00   806.389  409.405  409.405    0.000       11.197 1127.644 1127.644    0.000        0.000 1112.393 1112.393    0.000
886.00   794.111  457.373  457.373    0.000        1.816 1032.118 1032.118    0.000        0.000  726.556  726.556    0.000
887.00   850.901  424.758  424.758    0.000       78.376 1071.354 1071.354    0.000        0.000 1062.120 1052.066   10.053
888.00   811.283  424.514  424.514    0.000       53.261 1138.806 1138.806    0.000        0.000  898.564  898.564    0.000
889.00   810.008  502.402  502.402    0.000       55.638 1155.415 1155.415    0.000        0.000 1038.107 1038.107    0.000
890.00   800.058  416.361  416.361    0.000       18.201 1050.390 1050.390    0.000        0.000  880.162  870.209    9.953
891.00   771.463  399.236  399.236    0.000       93.124 1018.136 1014.331    3.805        0.000 1032.068 1032.068    0.000
892.00   784.150  464.739  464.739    0.000       62.684 1023.941 1023.941    0.000        0.000  868.809  868.809    0.000
893.00   814.642  410.471  410.471    0.000       56.850 1104.705 1104.705    0.000        0.000  848.803  848.803    0.000
894.00   826.757  433.367  433.367    0.000       42.237 1095.974 1057.928   38.046        0.000  838.951  838.951    0.000
895.00   885.773  370.270  370.270    0.000       58.494 1091.953 1082.442    9.511        0.000  776.923  776.923    0.000
896.00   811.920  396.828  396.828    0.000       97.357 1102.226 1102.226    0.000        0.000 1062.530 1062.530    0.000
897.00   845.269  272.521  272.521    0.000      102.633 1018.305 1008.793    9.512        0.000 1373.977 1373.977    0.000
898.00   742.456  450.265  450.265    0.000       89.010 1062.891 1062.891    0.000        0.000  871.215  830.600   40.616
899.00   807.576  434.437  434.437    0.000       71.593 1099.043 1099.043    0.000        0.000  907.114  907.114    0.000
900.00   792.254  411.107  411.107    0.000       53.522 1068.212 1068.212    0.000        0.000 1339.207 1339.207    0.000
901.00   770.540  426.445  426.445    0.000       34.931 1017.064 1017.064    0.000        0.000 1066.659 1066.659    0.000
902.00   947.993  364.429  364.429    0.000       58.666 1208.418 1208.418    0.000        0.000  977.384  947.123   30.261
903.00   859.643  401.456  401.456    0.000       33.330 1068.719 1068.719    0.000        0.000 1008.845 1008.845    0.000
904.00   893.061  386.858  386.858    0.000       45.611 1062.492 1062.492    0.000        0.000 1120.036 1120.036    0.000
905.00   777.072  354.707  354.707    0.000       24.122 1001.110 1001.110    0.000        0.000 1078.118 1078.118    0.000
906.00   688.303  470.413  470.413    0.000       29.872 1084.253 1084.253    0.000        0.000 1026.143 1026.143    0.000
907.00   635.839  505.731  505.731    0.000        9.338 1102.410 1102.410    0.000        0.000 1045.648 1045.648    0.000
908.00   779.889  404.345  404.345    0.000      107.693 1067.826 1067.826    0.000        0.000 1015.992 1015.992    0.000
909.00   881.526  385.377  385.377    0.000       29.442 1102.079 1102.079    0.000        0.000  771.282  771.282    0.000
910.00   784.779  357.860  357.860    0.000       40.939 1101.281 1101.281    0.000        0.000 1181.363 1181.363    0.000
911.00   802.162  379.897  379.897    0.000       40.508  942.001  942.001    0.000        0.000 1120.235 1120.235    0.000
912.00   726.883  403.463  403.463    0.000        0.000 1026.576 1026.576    0.000        0.000  916.562  916.562    0.000
913.00   665.566  486.285  486.285    0.000       18.588 1065.875 1065.875    0.000        0.000  810.091  810.091    0.000
914.00   711.410  427.520  427.520    0.000       40.421 1080.141 1080.141    0.000        0.000  787.476  787.476    0.000
915.00   823.130  447.409  447.409    0.000       20.490 1074.087 1074.087    0.000        0.000 1098.021 1098.021    0.000
916.00   780.059  431.470  431.470    0.000       16.557 1153.559 1153.559    0.000        0.000  966.226  966.226    0.000
917.00   720.513  434.159  434.159    0.000       11.154 1132.883 1132.883    0.000        0.000 1138.135 1138.135    0.000
918.00   662.579  406.825  406.825    0.000       14.871  936.787  936.787    0.000        0.000 1068.168 1068.168    0.000
919.00   830.687  312.429  312.429    0.000        7.263  919.511  919.511    0.000        0.000  933.539  933.539    0.000
920.00   676.420  464.345  464.345    0.000        0.000  976.577  976.577    0.000        0.000 1021.208 1021.208    0.000
921.00   730.917  428.094  428.094    0.000       48.678 1094.596 1094.596    0.000        0.000 1148.193 1097.625   50.568
922.00   827.119  420.023  420.023    0.000       79.679 1111.221 1111.221    0.000        0.000 1113.001 1113.001    0.000
923.00   715.981  411.334  411.334    0.000       22.828  970.460  970.460    0.000        0.000  688.750  688.750    0.000
924.00   697.635  466.149  466.149    0.000       85.337  967.358  967.358    0.000        0.000 1086.464 1086.464    0.000
925.00   778.818  398.004  398.004    0.000       55.464  931.809  931.809    0.000        0.000  911.729  911.729    0.000
926.00   766.129  423.416  423.416    0.000       40.335 1014.027 1014.027    0.000        0.000 1062.623 1062.623    0.000
927.00   802.560  330.822  330.822    0.000       20.447 1014.213 1014.213    0.000        0.000 1108.174 1108.174    0.000
928.00   708.326  378.165  378.165    0.000       25.937  937.434  937.434    0.000        0.000  778.126  778.126    0.000
929.00   722.763  409.122  409.122    0.000       42.366  946.563  946.563    0.000        0.000  977.185  977.185    0.000
930.00   789.485  403.296  403.296    0.000       29.053 1050.175 1050.175    0.000        0.000 1001.101  662.705  338.396
931.00   743.764  495.413  495.413    0.000       24.643 1122.638 1122.638    0.000        0.000  848.497  709.158  139.339
932.00   727.122  445.265  445.265    0.000       20.708  974.699  974.699    0.000        0.000 1047.254  937.773  109.481
933.00   719.185  453.814  453.814    0.000       49.199 1056.291 1056.291    0.000        0.000 1109.085 1109.085    0.000
934.00   745.789  367.451  367.451    0.000       71.978  971.838  971.838    0.000        0.000 1104.246 1104.246    0.000
935.00   749.081  442.038  442.038    0.000       97.491 1129.977 1129.977    0.000        0.000 1414.391 1414.391    0.000
936.00   782.959  356.177  356.177    0.000       51.661 1162.686 1162.686    0.000        0.000 1275.265 1255.359   19.906
937.00   734.359  318.104  318.104    0.000       59.876 1024.166 1024.166    0.000        0.000 1298.389 1298.389    0.000
938.00   846.349  361.802  361.802    0.000       70.380 1093.175 1093.175    0.000        0.000 1239.678 1239.678    0.000
939.00   774.671  364.448  364.448    0.000       61.602  996.363  996.363    0.000        0.000  939.584  939.584    0.000
940.00   772.583  360.969  360.969    0.000       50.319  990.952  990.952    0.000        0.000 1021.918 1021.918    0.000
941.00   755.916  350.969  350.969    0.000      107.257  871.580  871.580    0.000        0.000 1131.396 1131.396    0.000
942.00   758.709  423.189  423.189    0.000       52.873 1113.649 1113.649    0.000        0.000 1109.985 1109.985    0.000
943.00   762.149  418.886  418.886    0.000       24.165 1090.389 1090.389    0.000        0.000  711.771  711.771    0.000
944.00   709.551  410.774  410.774    0.000       55.938  998.133  998.133    0.000        0.000  970.344  970.344    0.000
945.00   631.251  437.741  437.741    0.000       64.461 1023.589 1023.589    0.000        0.000 1090.583 1090.583    0.000
946.00   681.671  385.634  385.634    0.000       90.223  912.358  912.358    0.000        0.000  970.647  970.647    0.000
947.00   695.688  403.202  403.202    0.000      110.715  958.407  958.407    0.000        0.000 1081.837 1081.837    0.000
948.00   676.665  415.392  415.392    0.000       99.778  995.236  995.236    0.000        0.000  919.173  919.173    0.000
949.00   645.591  474.682  474.682    0.000       71.026  944.608  944.608    0.000        0.000  949.736  949.736    0.000
950.00   664.708  421.696  421.696    0.000        5.663 1035.355 1035.355    0.000        0.000  888.111  888.111    0.000
951.00   703.493  344.298  344.298    0.000       13.229  966.698  966.698    0.000        0.000  889.416  889.416    0.000
952.00   710.246  364.754  364.754    0.000       37.307  975.355  975.355    0.000        0.000 1212.834 1212.834    0.000
953.00   764.211  291.124  291.124    0.000       61.522  897.824  897.824    0.000        0.000 1011.159 1011.159    0.000
954.00   717.470  452.606  452.606    0.000       44.916  862.381  862.381    0.000        0.000  770.988  770.988    0.000
955.00   705.208  442.044  442.044    0.000       69.256  970.506  970.506    0.000        0.000  847.594  847.594    0.000
956.00   721.180  414.694  414.694    0.000      129.003  921.180  921.180    0.000        0.000  961.198  961.198    0.000
957.00   711.659  426.771  426.771    0.000       89.788  870.593  870.593    0.000        0.000 1091.888 1091.888    0.000
958.00   688.881  447.626  447.626    0.000       52.221 1009.808 1009.808    0.000        0.000 1202.275 1202.275    0.000
959.00   784.317  345.472  345.472    0.000       82.310  847.385  847.385    0.000        0.000  752.491  752.491    0.000
960.00   702.602  427.245  427.245    0.000       90.742  961.040  961.040    0.000        0.000 1160.858 1160.858    0.000
961.00   778.891  354.880  354.880    0.000      105.137  950.791  950.791    0.000        0.000 1100.131 1100.131    0.000
962.00   803.548  394.712  394.712    0.000      104.702  971.329  971.329    0.000        0.000  973.459  973.459    0.000
963.00   781.691  374.506  374.506    0.000       84.516  943.910  943.910    0.000        0.000  925.302  925.302    0.000
964.00   821.602  349.290  349.290    0.000      141.325  886.806  886.806    0.000        0.000  781.343  781.343    0.000
965.00   762.174  442.533  442.533    0.000       77.690 1053.335 1053.335    0.000        0.000 1207.299 1207.299    0.000
966.00   714.400  449.955  449.955    0.000      103.149 1013.570 1013.570    0.000        0.000 1446.874 1446.874    0.000
967.00   735.926  413.550  413.550    0.000       52.786 1036.470 1036.470    0.000        0.000  781.844  781.844    0.000
968.00   701.878  417.549  417.549    0.000      104.792 1015.087 1015.087    0.000        0.000 1009.556 1009.556    0.000
969.00   696.737  425.094  425.094    0.000      115.302 1037.300 1037.300    0.000        0.000  920.281  920.281    0.000
970.00   796.833  413.038  413.038    0.000      148.413  990.172  990.172    0.000        0.000  881.873  881.873    0.000
971.00   798.615  297.013  297.013    0.000      166.349  919.712  919.712    0.000        0.000  960.290  960.290    0.000
972.00   767.336  393.167  393.167    0.000       54.036  952.124  952.124    0.000        0.000  999.601  999.601    0.000
973.00   700.696  355.852  355.852    0.000      102.111 1051.954 1051.954    0.000        0.000  820.450  820.450    0.000
974.00   690.568  389.977  389.977    0.000       97.180 1000.413 1000.413    0.000        0.000 1058.510 1058.510    0.000
975.00   612.717  506.519  506.519    0.000       80.668 1001.103 1001.103    0.000        0.000  579.269  579.269    0.000
976.00   693.818  404.441  404.441    0.000      128.053  998.869  998.869    0.000        0.000 1198.557 1198.557    0.000
977.00   711.889  431.350  431.350    0.000       87.156  944.434  944.434    0.000        0.000  941.995  941.995    0.000
978.00   742.921  419.591  419.591    0.000       67.092  992.341  992.341    0.000        0.000 1070.278 1070.278    0.000
979.00   722.236  382.101  382.101    0.000       48.721 1046.424 1046.424    0.000        0.000  837.243  837.243    0.000
980.00   757.392  384.372  384.372    0.000       37.959 1038.732 1033.025    5.707        0.000  729.168  729.168    0.000
981.00   690.575  400.344  400.344    0.000       84.038  974.255  974.255    0.000        0.000  928.622  928.622    0.000
982.00   713.881  351.546  351.546    0.000       43.057  972.613  972.613    0.000        0.000  918.067  918.067    0.000
983.00   713.307  376.897  376.897    0.000       20.490  997.945  997.945    0.000        0.000 1100.533 1100.533    0.000
984.00   777.483  433.796  433.796    0.000       31.818 1064.359 1064.359    0.000        0.000 1196.549 1196.549    0.000
985.00   748.045  453.734  453.734    0.000      104.793 1034.663 1034.663    0.000        0.000 1047.658 1047.658    0.000
986.00   822.856  369.871  369.871    0.000       85.902 1012.733 1012.733    0.000        0.000 1231.523 1231.523    0.000
987.00   871.767  340.190  340.190    0.000      101.249 1075.295 1075.295    0.000        0.000 1466.769 1436.609   30.159
988.00   797.413  360.512  360.512    0.000       18.158 1079.155 1079.155    0.000        0.000 1116.223 1106.170   10.053
989.00   730.319  416.026  416.026    0.000       42.323 1001.118 1001.118    0.000        0.000  977.283  957.177   20.106
990.00   734.449  441.537  441.537    0.000       47.685 1012.365 1012.365    0.000        0.000  867.705  867.705    0.000
991.00   686.634  496.304  496.304    0.000        3.718 1182.847 1182.847    0.000        0.000 1261.979 1261.979    0.000
992.00   693.569  495.815  495.815    0.000       14.699 1156.968 1156.968    0.000        0.000 1006.137 1006.137    0.000
993.00   739.350  416.278  416.278    0.000       18.158 1088.918 1088.918    0.000        0.000 1147.784 1107.873   39.911
994.00   812.881  342.919  342.919    0.000       79.116  960.717  960.717    0.000        0.000 1052.068 1052.068    0.000
995.00   814.045  348.905  348.905    0.000       61.868 1033.354 1033.354    0.000        0.000 1162.055 1131.896   30.159
996.00   805.482  431.293  431.293    0.000       83.701 1068.997 1068.997    0.000        0.000  699.612  699.612    0.000
997.00   804.110  391.986  391.986    0.000       37.095 1110.266 1110.266    0.000        0.000  872.615  862.663    9.953
998.00   878.429  338.084  338.084    0.000       63.246  919.621  919.621    0.000        0.000  977.988  977.988    0.000
999.00   789.067  421.877  421.877    0.000       47.900  977.898  977.898    0.000        0.000 1010.755 1010.755    0.000
1000.00   855.126  384.309  384.309    0.000       81.575  956.887  956.887    0.000        0.000 1084.244 1033.978   50.266
1001.00   837.597  353.955  353.955    0.000      101.337 1048.464 1048.464    0.000        0.000 1350.062 1319.902   30.159
1002.00   823.232  407.718  407.718    0.000       35.665 1073.192 1073.192    0.000        0.000 1119.540 1119.540    0.000
1003.00   869.747  376.422  376.422    0.000       83.869 1005.780 1005.780    0.000        0.000  942.998  942.998    0.000
1004.00   654.364  393.401  393.401    0.000       58.709  796.408  796.408    0.000        0.000  696.898  696.898    0.000
1005.00   780.199  319.005  319.005    0.000       56.764 1014.311 1014.311    0.000        0.000  886.303  886.303    0.000
1006.00   685.846  416.873  416.873    0.000       69.390  960.929  960.929    0.000        0.000  920.674  920.674    0.000
1007.00   733.042  386.919  386.919    0.000       98.047  922.211  922.211    0.000        0.000 1098.122 1098.122    0.000
1008.00   727.171  405.938  405.938    0.000      162.857  935.784  935.784    0.000        0.000 1138.843 1138.843    0.000
1009.00   670.998  392.960  392.960    0.000       38.521 1002.974 1002.974    0.000        0.000 1085.560 1085.560    0.000
1010.00   634.608  411.147  411.147    0.000       22.222  973.846  973.846    0.000        0.000 1160.948 1160.948    0.000
1011.00   725.904  361.815  361.815    0.000       74.142 1083.558 1083.558    0.000        0.000 1127.179 1127.179    0.000
1012.00   694.829  431.026  431.026    0.000      107.908 1016.251 1016.251    0.000        0.000 1125.070 1125.070    0.000
1013.00   681.867  415.704  415.704    0.000       17.077 1070.567 1070.567    0.000        0.000  781.233  781.233    0.000
1014.00   695.030  497.062  497.062    0.000       37.134 1024.711 1024.711    0.000        0.000  720.015  720.015    0.000
1015.00   837.112  336.360  336.360    0.000       96.105  928.873  928.873    0.000        0.000  867.201  847.095   20.106
1016.00   769.361  329.401  329.401    0.000       95.974  920.055  920.055    0.000        0.000 1195.946 1185.892   10.053
1017.00   929.474  255.656  255.656    0.000       90.352  939.720  935.915    3.805        0.000 1225.099 1204.993   20.106
1018.00   911.360  226.043  226.043    0.000       66.231 1103.669 1103.669    0.000        0.000 1136.127 1136.127    0.000
1019.00   741.280  309.574  309.574    0.000       71.505  959.485  959.485    0.000        0.000  967.836  967.836    0.000
1020.00   884.456  236.542  236.542    0.000       60.956  927.350  927.350    0.000        0.000 1078.618 1078.618    0.000
1021.00   770.687  338.985  338.985    0.000       18.288 1038.009 1038.009    0.000        0.000 1161.852 1161.852    0.000
1022.00   737.720  365.144  365.144    0.000       45.999  948.700  948.700    0.000        0.000 1103.040 1103.040    0.000
1023.00   744.566  420.561  420.561    0.000       52.529  959.724  959.724    0.000        0.000  902.582  902.582    0.000
1024.00   746.709  347.614  347.614    0.000      146.559  912.962  912.962    0.000        0.000  812.004  781.845   30.159
1025.00   783.148  385.352  385.352    0.000      176.609  913.961  913.961    0.000        0.000  828.296  818.142   10.154
1026.00   826.689  300.656  300.656    0.000      109.767  899.072  899.072    0.000        0.000  852.511  852.511    0.000
1027.00   842.962  278.206  278.206    0.000      103.328  918.182  918.182    0.000        0.000  891.422  891.422    0.000
1028.00   786.027  295.650  295.650    0.000       50.842  851.269  851.269    0.000        0.000 1000.004  989.951   10.053
1029.00   814.619  285.862  285.862    0.000        9.251  923.987  885.941   38.046        0.000  821.453  821.453    0.000
1030.00   620.385  451.172  451.172    0.000       15.045  961.133  953.524    7.609        0.000  577.263  577.263    0.000
1031.00   677.826  408.055  408.055    0.000        3.718  979.069  948.632   30.437        0.000  799.036  799.036    0.000
1032.00   669.285  338.891  338.891    0.000       18.936  924.335  918.759    5.576        0.000  438.826  438.826    0.000
1033.00   670.813  387.034  387.034    0.000       19.023  910.016  893.286   16.729        0.000  569.015  569.015    0.000
1034.00   657.529  384.524  384.524    0.000       11.414  894.068  873.143   20.925        0.000  499.847  499.847    0.000
1035.00   565.166  471.181  471.181    0.000       43.666  873.975  862.562   11.414        0.000  567.311  567.311    0.000
1036.00   558.619  463.335  463.335    0.000       11.370  891.721  891.721    0.000        0.000  701.611  681.505   20.106
1037.00   520.773  509.334  509.334    0.000       11.110  859.355  859.355    0.000        0.000  699.207  699.207    0.000
1038.00   629.096  457.563  457.563    0.000       16.514  879.838  879.838    0.000        0.000  590.125  590.125    0.000
1039.00   556.437  485.331  485.331    0.000       36.575  913.477  911.618    1.859        0.000  479.742  449.783   29.959
1040.00   584.612  472.625  472.625    0.000       12.926  909.116  909.116    0.000        0.000  729.868  719.815   10.053
1041.00   667.043  421.298  421.298    0.000       18.158  948.265  944.461    3.805        0.000  660.496  660.496    0.000
1042.00   733.246  308.375  308.375    0.000        0.000  909.889  881.529   28.361        0.000  419.523  419.523    0.000
1043.00   692.704  413.161  413.161    0.000       15.044  971.843  971.843    0.000        0.000  759.224  739.319   19.906
1044.00   666.378  394.869  394.869    0.000       14.829  958.120  958.120    0.000        0.000  581.876  541.664   40.212
1045.00   665.452  462.898  462.898    0.000        0.000 1037.109 1037.109    0.000        0.000  559.564  559.564    0.000
1046.00   750.893  388.275  388.275    0.000        5.448  916.006  916.006    0.000        0.000  542.065  451.587   90.478
1047.00   642.780  449.691  449.691    0.000        9.425  891.723  891.723    0.000        0.000  691.158  671.252   19.906
1048.00   640.968  359.378  359.378    0.000        0.000  936.347  913.520   22.828        0.000  778.125  758.019   20.106
1049.00   633.104  392.025  392.025    0.000        0.000  941.363  912.828   28.534        0.000  569.317  569.317    0.000
1050.00   707.664  432.776  432.776    0.000       14.916 1094.761 1094.761    0.000        0.000  567.712  517.847   49.864
