# Supplementary material for: N-Glycans modulate tilting of HIV-1 envelope glycoprotein
Source: Nat Commun. 2026 Apr 15;17:5206. doi: 10.1038/s41467-026-71874-2 (PMC13254402; doi:10.1038/s41467-026-71874-2)
Supplement: Supplementary file 8 — Source Data [file 41467_2026_71874_MOESM8_ESM.zip › source_data/1_Main_Text_Figures/4_Figure_5/3_Raw_data/MPER_peptide/REAL_MPER.A.3.txt]

#ASA ANALYSIS
#SIM_TIME  ASA1.4 TotOccl1.4 ShldMem1.4 ShldGly1.4   ASA7.2 TotOccl7.2 ShldMem7.2 ShldGly7.2   ASA18.6 TotOccl18.6 ShldMem18.6 ShldGly18.6

  0.00   734.910  268.138  268.138    0.000        0.000  410.586  410.586    0.000        0.000   89.776   89.776    0.000
  1.00  1023.060  293.466  293.466    0.000       61.823  723.250  723.250    0.000        0.000  229.617  229.617    0.000
  2.00   992.568  305.231  305.231    0.000       39.254  552.993  552.993    0.000        0.000  329.246  329.246    0.000
  3.00   880.208  324.759  324.759    0.000        0.000  481.307  481.307    0.000        0.000  209.611  209.611    0.000
  4.00   967.967  337.149  337.149    0.000       28.534  653.682  653.682    0.000        0.000  540.060  540.060    0.000
  5.00   947.520  334.579  334.579    0.000       79.593  609.316  609.316    0.000        0.000  481.449  481.449    0.000
  6.00   883.037  363.403  363.403    0.000        0.000  608.936  608.936    0.000        0.000  249.623  249.623    0.000
  7.00   945.639  272.913  272.913    0.000        7.436  557.171  557.171    0.000        0.000  411.074  411.074    0.000
  8.00   960.776  299.697  299.697    0.000        5.707  536.738  536.738    0.000        0.000  149.493  149.493    0.000
  9.00   909.237  341.007  341.007    0.000        5.707  661.286  661.286    0.000        0.000  360.307  360.307    0.000
 10.00   956.778  339.879  339.879    0.000        3.805  570.512  570.512    0.000        0.000  378.508  378.508    0.000
 11.00   794.334  428.961  428.961    0.000        0.000  639.362  639.362    0.000        0.000  351.658  351.658    0.000
 12.00   897.454  394.404  394.404    0.000        0.000  593.358  593.358    0.000        0.000  280.785  250.926   29.858
 13.00   939.515  319.696  319.696    0.000        3.805  684.312  684.312    0.000        0.000  570.921  560.868   10.053
 14.00  1019.317  338.940  338.940    0.000        7.609  643.986  643.986    0.000        0.000  290.638  290.638    0.000
 15.00   986.170  340.904  340.904    0.000        1.816  461.951  461.951    0.000        0.000   99.528   99.528    0.000
 16.00   944.641  422.667  422.667    0.000        0.000  537.595  537.595    0.000        0.000  200.159  140.443   59.717
 17.00   827.228  442.167  442.167    0.000        1.902  619.690  619.690    0.000        0.000  250.024  250.024    0.000
 18.00   794.517  458.198  458.198    0.000        1.816  541.184  541.184    0.000        0.000  400.118  380.213   19.906
 19.00   809.025  471.613  471.613    0.000        0.000  509.229  509.229    0.000        0.000  391.469  391.469    0.000
 20.00   814.083  464.844  464.844    0.000        9.294  669.494  669.494    0.000        0.000  570.821  550.916   19.906
 21.00   843.276  411.186  411.186    0.000       38.002  471.722  471.722    0.000        0.000  437.924  437.924    0.000
 22.00   888.618  432.231  432.231    0.000        7.609  607.306  607.306    0.000        0.000  517.546  507.594    9.953
 23.00   874.140  410.544  410.544    0.000       39.559  629.332  629.332    0.000        0.000  569.818  510.101   59.717
 24.00   890.597  448.273  448.273    0.000       38.780  598.641  598.641    0.000        0.000  569.918  569.918    0.000
 25.00   947.953  334.920  334.920    0.000       11.414  587.450  587.450    0.000        0.000  459.233  459.233    0.000
 26.00   991.222  291.402  291.402    0.000       51.144  559.956  559.956    0.000        0.000  398.915  398.915    0.000
 27.00   829.291  408.886  408.886    0.000        3.632  496.316  496.316    0.000        0.000  229.216  229.216    0.000
 28.00   887.171  394.861  394.861    0.000        9.079  505.298  505.298    0.000        0.000  370.561  370.561    0.000
 29.00   890.434  328.684  328.684    0.000        0.000  474.222  474.222    0.000        0.000  170.402  170.402    0.000
 30.00   979.007  303.796  303.796    0.000       32.685  579.537  579.537    0.000        0.000  369.458  349.552   19.906
 31.00   926.479  318.417  318.417    0.000        1.902  519.741  519.741    0.000        0.000  329.345  319.393    9.953
 32.00   938.232  288.530  288.530    0.000       15.131  513.521  513.521    0.000        0.000  139.541   19.906  119.635
 33.00   951.520  347.553  347.553    0.000       14.656  589.574  515.557   74.017        0.000  228.915    0.000  228.915
 34.00   932.390  366.420  366.420    0.000        9.079  502.103  502.103    0.000        0.000  329.747  240.171   89.575
 35.00   874.026  345.927  345.927    0.000       26.632  646.630  646.630    0.000        0.000  369.056  339.198   29.858
 36.00   910.927  283.596  283.596    0.000        0.000  432.370  428.738    3.632        0.000  129.587   40.012   89.575
 37.00   930.238  279.460  279.460    0.000        3.718  626.702  582.171   44.531        0.000  159.245   19.906  139.339
 38.00   785.306  410.825  410.825    0.000        1.902  540.238  540.238    0.000        0.000  279.482  169.599  109.883
 39.00   803.975  370.535  370.535    0.000        0.000  523.506  523.506    0.000        0.000  319.493  259.777   59.717
 40.00   786.992  337.945  337.945    0.000        0.000  392.435  363.901   28.534        0.000  209.009   69.670  139.339
 41.00   722.853  475.154  475.154    0.000       36.144  477.161  477.161    0.000        0.000  441.339  261.786  179.553
 42.00   752.868  447.744  447.744    0.000        3.805  438.468  438.468    0.000        0.000  251.232  160.853   90.380
 43.00   926.074  302.507  302.507    0.000       22.828  499.213  499.213    0.000        0.000  341.410  341.410    0.000
 44.00   877.025  372.073  372.073    0.000        1.902  424.899  424.899    0.000        0.000  139.339  109.481   29.858
 45.00   891.773  357.615  357.615    0.000        9.252  457.531  457.531    0.000        0.000  329.245  249.623   79.623
 46.00   934.591  318.680  318.680    0.000       38.391  477.937  477.937    0.000        0.000  299.286  120.136  179.151
 47.00   824.435  384.824  384.824    0.000        7.306  476.039  476.039    0.000        0.000  240.171  240.171    0.000
 48.00   909.553  379.521  379.521    0.000       18.158  616.974  616.974    0.000        0.000   90.177   90.177    0.000
 49.00   883.326  295.906  295.906    0.000        1.816  536.998  536.998    0.000        0.000   69.670   59.717    9.953
 50.00   745.107  490.424  490.424    0.000        0.000  579.241  579.241    0.000        0.000   79.623   79.623    0.000
 51.00   832.108  410.646  410.646    0.000        1.816  646.128  646.128    0.000        0.000  159.245  139.339   19.906
 52.00   870.534  401.272  401.272    0.000        0.000  435.789  435.789    0.000        0.000  129.487  129.487    0.000
 53.00   958.634  379.855  379.855    0.000        0.000  547.063  547.063    0.000        0.000  109.782  109.782    0.000
 54.00   888.395  460.125  460.125    0.000        0.000  598.352  598.352    0.000        0.000  209.311  209.311    0.000
 55.00   846.195  433.043  433.043    0.000        0.000  491.097  491.097    0.000        0.000  139.339  139.339    0.000
 56.00   906.476  373.697  373.697    0.000        0.000  548.026  548.026    0.000        0.000  139.339  139.339    0.000
 57.00   886.884  359.807  359.807    0.000        7.436  557.449  557.449    0.000        0.000  289.634  289.634    0.000
 58.00   856.144  392.654  392.654    0.000        0.000  541.059  541.059    0.000        0.000   79.623   79.623    0.000
 59.00   874.396  362.246  362.246    0.000       18.245  517.924  517.924    0.000        0.000  149.794  119.935   29.858
 60.00   859.781  400.723  400.723    0.000        0.000  529.154  529.154    0.000        0.000  231.021  201.062   29.959
 61.00   939.334  351.272  351.272    0.000        7.609  571.725  571.725    0.000        0.000  349.153  258.974   90.179
 62.00   853.956  364.634  364.634    0.000        1.816  542.878  542.878    0.000        0.000  269.930  249.823   20.107
 63.00   848.877  416.040  416.040    0.000        0.000  491.690  491.690    0.000        0.000  339.599  329.646    9.953
 64.00   852.257  401.341  401.341    0.000       13.316  460.866  460.866    0.000        0.000  210.012  210.012    0.000
 65.00   749.006  509.282  509.282    0.000        0.000  487.755  487.755    0.000        0.000  239.369  239.369    0.000
 66.00   920.163  317.450  317.450    0.000       15.045  404.971  404.971    0.000        0.000   79.623   79.623    0.000
 67.00   866.972  369.221  369.221    0.000        3.805  402.935  402.935    0.000        0.000  130.794    9.953  120.841
 68.00   839.123  370.259  370.259    0.000       24.384  405.183  380.670   24.512        0.000  129.990   39.811   90.179
 69.00   797.435  378.924  378.924    0.000        0.000  419.966  419.966    0.000        0.000   49.965    0.000   49.965
 70.00   862.101  344.855  344.855    0.000        7.609  443.144  443.144    0.000        0.000  129.688    0.000  129.688
 71.00   814.095  374.875  374.875    0.000        3.718  459.053  457.151    1.902        0.000  149.493   29.858  119.635
 72.00   831.859  360.631  360.631    0.000        1.902  403.672  403.672    0.000        0.000  109.682    9.953   99.729
 73.00   798.763  356.396  356.396    0.000        0.000  418.977  418.977    0.000        0.000   99.930   99.930    0.000
 74.00   759.825  355.833  355.833    0.000       10.895  292.038  292.038    0.000        0.000   39.811    0.000   39.811
 75.00   772.768  389.945  389.945    0.000        0.000  360.224  360.224    0.000        0.000   99.528   79.623   19.906
 76.00   793.826  385.724  385.724    0.000        0.000  355.596  355.596    0.000        0.000   40.213   20.107   20.107
 77.00   913.393  325.927  325.927    0.000        1.902  394.073  394.073    0.000        0.000   30.261   30.261    0.000
 78.00   846.582  441.684  441.684    0.000       20.925  499.869  499.869    0.000        0.000   39.811   39.811    0.000
 79.00   828.668  424.061  424.061    0.000        5.448  521.746  521.746    0.000        0.000   19.906   19.906    0.000
 80.00   837.250  440.815  440.815    0.000        0.000  462.733  462.733    0.000        0.000    0.000    0.000    0.000
 81.00   826.077  447.137  447.137    0.000        0.000  463.941  463.941    0.000        0.000   79.623   79.623    0.000
 82.00   821.546  452.305  452.305    0.000        0.000  463.336  463.336    0.000        0.000   30.060   19.906   10.154
 83.00   804.689  425.456  425.456    0.000        0.000  374.532  374.532    0.000        0.000    9.953    9.953    0.000
 84.00   817.472  423.980  423.980    0.000        1.902  422.955  422.955    0.000        0.000   99.528   59.717   39.811
 85.00   883.334  402.045  402.045    0.000        1.902  505.056  505.056    0.000        0.000  109.883   70.072   39.811
 86.00   824.880  387.805  387.805    0.000        0.000  446.214  446.214    0.000        0.000   20.107   20.107    0.000
 87.00   883.572  365.651  365.651    0.000        0.000  477.301  477.301    0.000        0.000  109.481  109.481    0.000
 88.00   807.780  449.740  449.740    0.000        0.000  455.595  455.595    0.000        0.000   79.824   69.871    9.953
 89.00   869.086  427.873  427.873    0.000        0.000  448.289  448.289    0.000        0.000   69.871   69.871    0.000
 90.00   817.950  397.793  397.793    0.000        0.000  421.358  421.358    0.000        0.000  119.434  119.434    0.000
 91.00   906.100  351.080  351.080    0.000        1.816  458.364  458.364    0.000        0.000   79.623   79.623    0.000
 92.00   778.327  463.670  463.670    0.000        0.000  470.341  470.341    0.000        0.000   39.811   39.811    0.000
 93.00   811.429  439.228  439.228    0.000        0.000  422.651  422.651    0.000        0.000    0.000    0.000    0.000
 94.00   794.112  442.626  442.626    0.000        1.816  503.760  503.760    0.000        0.000   20.107   10.154    9.953
 95.00   803.949  420.865  420.865    0.000        0.000  456.595  456.595    0.000        0.000    9.953    0.000    9.953
 96.00   849.871  354.688  354.688    0.000        5.448  365.021  365.021    0.000        0.000    9.953    0.000    9.953
 97.00   787.112  468.534  468.534    0.000        1.902  436.962  436.962    0.000        0.000   39.811   39.811    0.000
 98.00   817.869  481.140  481.140    0.000        0.000  483.484  483.484    0.000        0.000   30.060   10.154   19.906
 99.00   760.158  483.039  483.039    0.000        0.000  421.356  421.356    0.000        0.000    0.000    0.000    0.000
100.00   859.998  437.214  437.214    0.000        0.000  402.848  402.848    0.000        0.000    0.000    0.000    0.000
101.00   816.810  407.936  407.936    0.000        0.000  355.511  355.511    0.000        0.000    0.000    0.000    0.000
102.00   813.499  400.286  400.286    0.000        0.000  400.386  400.386    0.000        0.000    0.000    0.000    0.000
103.00   811.034  395.618  395.618    0.000        0.000  385.041  385.041    0.000        0.000   10.154    0.000   10.154
104.00   823.573  375.301  375.301    0.000        7.350  388.193  388.193    0.000        0.000   39.811    0.000   39.811
105.00   752.091  502.245  502.245    0.000        0.000  367.704  367.704    0.000        0.000   19.906    0.000   19.906
106.00   738.728  445.951  445.951    0.000        0.000  353.781  353.781    0.000        0.000    0.000    0.000    0.000
107.00   782.636  525.821  525.821    0.000        0.000  396.670  396.670    0.000        0.000    0.000    0.000    0.000
108.00   804.562  477.144  477.144    0.000        0.000  463.121  463.121    0.000        0.000    0.000    0.000    0.000
109.00   747.034  490.435  490.435    0.000        0.000  425.594  425.594    0.000        0.000    9.953    9.953    0.000
110.00   741.014  493.610  493.610    0.000        7.435  366.791  366.791    0.000        0.000    9.953    0.000    9.953
111.00   851.407  435.336  435.336    0.000        0.000  402.760  402.760    0.000        0.000    9.953    0.000    9.953
112.00   801.663  454.400  454.400    0.000        0.000  331.038  331.038    0.000        0.000    0.000    0.000    0.000
113.00   812.047  446.745  446.745    0.000        0.000  360.092  354.645    5.448        0.000    0.000    0.000    0.000
114.00   738.734  471.539  471.539    0.000        0.000  344.825  344.825    0.000        0.000    0.000    0.000    0.000
115.00   785.738  406.776  406.776    0.000        0.000  374.010  374.010    0.000        0.000    0.000    0.000    0.000
116.00   739.845  451.773  451.773    0.000        0.000  403.668  401.852    1.816        0.000   19.906   19.906    0.000
117.00   841.038  409.160  409.160    0.000        0.000  401.076  401.076    0.000        0.000    0.000    0.000    0.000
118.00   788.647  405.667  405.667    0.000        0.000  380.240  354.731   25.508        0.000   29.858    0.000   29.858
119.00   781.620  515.307  515.307    0.000        0.000  450.012  410.064   39.948        0.000  139.339    0.000  139.339
120.00   743.632  513.432  513.432    0.000        0.000  490.001  490.001    0.000        0.000  189.104  189.104    0.000
121.00   835.125  432.564  432.564    0.000        0.000  457.405  439.246   18.158        0.000   29.858   29.858    0.000
122.00   823.892  461.914  461.914    0.000        0.000  428.444  368.521   59.923        0.000   79.623    9.953   69.670
123.00   769.655  531.676  531.676    0.000        0.000  510.109  499.214   10.895        0.000    9.953    9.953    0.000
124.00   745.487  497.895  497.895    0.000        0.000  489.572  489.572    0.000        0.000   19.906   19.906    0.000
125.00   818.230  484.526  484.526    0.000        0.000  450.056  450.056    0.000        0.000   79.623   79.623    0.000
126.00   878.034  433.083  433.083    0.000        0.000  632.718  632.718    0.000        0.000  149.493  149.493    0.000
127.00   841.003  476.403  476.403    0.000        0.000  706.985  706.985    0.000        0.000  159.245  159.245    0.000
128.00   803.000  514.813  514.813    0.000        0.000  665.782  665.782    0.000        0.000  139.440  139.440    0.000
129.00   794.344  472.330  472.330    0.000        0.000  606.562  606.562    0.000        0.000  179.452  179.452    0.000
130.00   755.926  627.704  627.704    0.000        0.000  728.979  728.979    0.000        0.000   49.864   49.864    0.000
131.00   760.483  591.412  591.412    0.000        0.000  793.273  793.273    0.000        0.000  179.151   49.764  129.387
132.00   723.450  627.147  627.147    0.000        0.000  639.754  639.754    0.000        0.000   49.764   49.764    0.000
133.00   852.648  473.458  473.458    0.000        0.000  678.194  678.194    0.000        0.000   69.670   39.811   29.858
134.00   736.117  597.472  597.472    0.000        0.000  769.234  769.234    0.000        0.000  139.741  139.741    0.000
135.00   788.759  591.107  591.107    0.000        0.000  687.357  687.357    0.000        0.000   99.528   99.528    0.000
136.00   772.828  568.605  568.605    0.000        0.000  666.735  666.735    0.000        0.000  189.906  189.906    0.000
137.00   745.866  588.390  588.390    0.000        0.000  562.767  562.767    0.000        0.000   99.628   99.628    0.000
138.00   794.486  613.851  613.851    0.000        0.000  739.551  739.551    0.000        0.000  270.938  270.938    0.000
139.00   754.254  562.802  562.802    0.000        0.000  668.734  668.734    0.000        0.000  279.482  279.482    0.000
140.00   808.955  497.183  497.183    0.000        7.609  558.400  558.400    0.000        0.000  149.493  149.493    0.000
141.00   771.915  524.989  524.989    0.000        0.000  574.350  574.350    0.000        0.000  139.440  139.440    0.000
142.00   842.583  603.971  603.971    0.000        0.000  509.116  509.116    0.000        0.000   59.717   19.906   39.811
143.00   717.281  620.343  620.343    0.000        5.707  550.101  550.101    0.000        0.000  129.587  129.587    0.000
144.00   774.593  605.547  605.547    0.000        0.000  515.857  515.857    0.000        0.000   79.623   69.670    9.953
145.00   720.911  648.108  648.108    0.000        0.000  517.930  517.930    0.000        0.000   69.670    9.953   59.717
146.00   824.796  507.184  507.184    0.000        3.805  503.439  503.439    0.000        0.000   29.858   29.858    0.000
147.00   739.158  574.128  574.128    0.000        0.000  447.029  447.029    0.000        0.000   69.770   69.770    0.000
148.00   832.369  467.547  467.547    0.000        0.000  505.861  505.861    0.000        0.000   29.858   29.858    0.000
149.00   841.992  514.888  514.888    0.000        0.000  543.014  543.014    0.000        0.000   89.776   79.824    9.953
150.00   771.804  535.088  535.088    0.000        0.000  547.026  547.026    0.000        0.000  120.238  120.238    0.000
151.00   742.868  541.220  541.220    0.000        0.000  529.260  529.260    0.000        0.000   59.717   59.717    0.000
152.00   780.501  546.645  546.645    0.000        0.000  566.699  566.699    0.000        0.000  129.487  129.487    0.000
153.00   721.578  630.157  630.157    0.000        0.000  503.717  503.717    0.000        0.000   69.670   49.764   19.906
154.00   765.981  587.148  587.148    0.000        0.000  523.077  523.077    0.000        0.000  109.481  109.481    0.000
155.00   736.752  546.031  546.031    0.000        0.000  601.071  601.071    0.000        0.000   99.528   79.623   19.906
156.00   913.606  445.457  445.457    0.000       16.729  563.028  563.028    0.000        0.000   70.474   50.568   19.906
157.00   827.982  475.119  475.119    0.000       18.588  484.081  484.081    0.000        0.000    0.000    0.000    0.000
158.00   893.801  417.938  417.938    0.000        0.000  427.619  427.619    0.000        0.000    9.953    0.000    9.953
159.00   760.367  451.845  451.845    0.000        0.000  424.075  424.075    0.000        0.000   71.077   71.077    0.000
160.00   835.409  405.579  405.579    0.000        0.000  381.016  381.016    0.000        0.000    0.000    0.000    0.000
161.00   803.016  477.176  477.176    0.000       40.894  428.482  428.482    0.000        0.000    9.953    9.953    0.000
162.00   686.024  448.364  448.364    0.000        0.000  463.112  463.112    0.000        0.000   30.462   30.462    0.000
163.00   734.023  452.586  452.586    0.000        0.000  495.446  495.446    0.000        0.000  131.598  131.598    0.000
164.00   821.203  394.531  394.531    0.000       13.012  395.715  395.715    0.000        0.000   40.616   40.616    0.000
165.00   813.336  495.174  495.174    0.000        0.000  481.360  481.360    0.000        0.000   30.462   30.462    0.000
166.00   746.444  567.774  567.774    0.000        0.000  499.765  499.765    0.000        0.000   59.717    0.000   59.717
167.00   847.700  445.765  445.765    0.000        0.000  482.573  482.573    0.000        0.000   29.858   19.906    9.953
168.00   719.123  493.423  493.423    0.000        0.000  413.834  413.834    0.000        0.000   30.060   10.154   19.906
169.00   788.360  539.025  539.025    0.000        0.000  422.134  401.987   20.147        0.000   49.965    9.953   40.012
170.00   763.032  568.026  568.026    0.000        0.000  451.535  451.535    0.000        0.000   59.717    0.000   59.717
171.00   808.462  534.663  534.663    0.000        3.718  470.469  470.469    0.000        0.000   29.858   29.858    0.000
172.00   874.018  451.273  451.273    0.000        9.294  395.938  395.938    0.000        0.000   29.858   19.906    9.953
173.00   793.980  490.553  490.553    0.000        0.000  383.700  383.700    0.000        0.000    0.000    0.000    0.000
174.00   963.635  400.203  400.203    0.000        0.000  399.051  399.051    0.000        0.000    9.953    9.953    0.000
175.00   906.212  428.515  428.515    0.000        1.859  414.010  414.010    0.000        0.000    9.953    0.000    9.953
176.00   890.292  393.314  393.314    0.000        5.576  408.644  408.644    0.000        0.000    0.000    0.000    0.000
177.00   824.596  442.173  442.173    0.000        0.000  422.309  422.309    0.000        0.000   50.367   50.367    0.000
178.00   860.380  456.883  456.883    0.000        3.718  440.553  440.553    0.000        0.000   19.906   19.906    0.000
179.00   800.608  459.104  459.104    0.000        0.000  347.687  347.687    0.000        0.000    9.953    0.000    9.953
180.00   850.449  455.874  455.874    0.000        0.000  451.797  451.797    0.000        0.000   30.060   10.154   19.906
181.00   866.481  398.438  398.438    0.000        7.522  368.528  355.817   12.711        0.000   10.154   10.154    0.000
182.00   884.791  356.082  356.082    0.000        0.000  411.282  411.282    0.000        0.000    0.000    0.000    0.000
183.00   770.644  472.127  472.127    0.000        3.718  412.794  412.794    0.000        0.000    0.000    0.000    0.000
184.00   751.529  381.208  381.208    0.000        3.718  364.764  364.764    0.000        0.000    0.000    0.000    0.000
185.00   766.542  382.495  382.495    0.000        5.576  402.634  402.634    0.000        0.000    9.953    0.000    9.953
186.00   750.835  415.389  415.389    0.000        7.435  412.362  412.362    0.000        0.000   19.906   19.906    0.000
187.00   800.514  383.397  383.397    0.000        9.294  297.147  297.147    0.000        0.000    0.000    0.000    0.000
188.00   755.428  352.473  352.473    0.000        5.576  302.894  302.894    0.000        0.000    0.000    0.000    0.000
189.00   747.265  383.646  383.646    0.000        9.294  414.999  414.999    0.000        0.000  101.137  101.137    0.000
190.00   732.161  425.446  425.446    0.000        0.000  293.943  293.943    0.000        0.000    9.953    0.000    9.953
191.00   672.748  440.181  440.181    0.000        0.000  239.991  239.991    0.000        0.000    0.000    0.000    0.000
192.00   790.384  362.268  362.268    0.000        0.000  285.859  285.859    0.000        0.000    9.953    9.953    0.000
193.00   745.467  398.164  398.164    0.000        9.294  265.718  265.718    0.000        0.000    9.953    0.000    9.953
194.00   703.577  406.533  406.533    0.000       24.165  279.639  279.639    0.000        0.000    0.000    0.000    0.000
195.00   716.285  493.681  493.681    0.000        0.000  322.001  322.001    0.000        0.000    9.953    0.000    9.953
196.00   798.192  378.240  378.240    0.000        0.000  330.307  330.307    0.000        0.000   19.906    0.000   19.906
197.00   731.069  490.651  490.651    0.000        0.000  309.597  309.597    0.000        0.000    9.953    0.000    9.953
198.00   749.269  433.453  433.453    0.000        0.000  365.411  365.411    0.000        0.000   49.764    0.000   49.764
199.00   761.623  412.406  412.406    0.000        3.805  250.194  250.194    0.000        0.000    9.953    0.000    9.953
200.00   783.411  470.120  470.120    0.000        1.859  309.420  309.420    0.000        0.000   19.906    0.000   19.906
201.00   825.440  378.440  378.440    0.000        0.000  271.114  271.114    0.000        0.000   29.858    0.000   29.858
202.00   803.220  375.638  375.638    0.000        0.000  370.070  370.070    0.000        0.000    9.953    0.000    9.953
203.00   841.936  349.120  349.120    0.000        3.718  329.183  329.183    0.000        0.000   19.906    0.000   19.906
204.00   884.933  396.185  396.185    0.000        0.000  417.984  417.984    0.000        0.000   39.811    0.000   39.811
205.00   967.368  299.047  299.047    0.000        0.000  385.081  385.081    0.000        0.000   39.811    0.000   39.811
206.00   879.404  389.097  389.097    0.000        0.000  362.822  362.822    0.000        0.000   69.670    0.000   69.670
207.00   893.615  406.117  406.117    0.000        0.000  384.428  384.428    0.000        0.000   29.858    0.000   29.858
208.00   857.296  454.410  454.410    0.000        0.000  416.081  416.081    0.000        0.000   69.670   69.670    0.000
209.00   873.519  397.676  397.676    0.000        0.000  445.914  445.914    0.000        0.000   59.717    0.000   59.717
210.00   861.102  406.007  406.007    0.000        0.000  500.129  500.129    0.000        0.000   69.670    0.000   69.670
211.00   721.654  444.322  444.322    0.000        0.000  464.286  426.154   38.133        0.000   79.623    0.000   79.623
212.00   958.505  314.071  314.071    0.000        0.000  503.502  459.922   43.580        0.000   79.623    0.000   79.623
213.00   935.230  347.673  347.673    0.000        0.000  390.531  390.531    0.000        0.000   39.811    0.000   39.811
214.00   875.845  417.281  417.281    0.000        0.000  519.281  467.659   51.622        0.000  129.387    0.000  129.387
215.00   929.487  361.072  361.072    0.000        0.000  486.725  486.725    0.000        0.000   80.025   19.906   60.119
216.00   987.781  332.372  332.372    0.000        0.000  478.945  454.907   24.038        0.000  100.131    0.000  100.131
217.00   863.945  365.454  365.454    0.000        0.000  461.822  461.822    0.000        0.000   59.717    0.000   59.717
218.00   905.759  433.111  433.111    0.000        0.000  428.488  428.488    0.000        0.000   60.119    0.000   60.119
219.00   940.177  423.794  423.794    0.000        0.000  529.914  528.011    1.902        0.000  180.357    0.000  180.357
220.00   901.690  368.621  368.621    0.000        0.000  373.238  373.238    0.000        0.000   20.308    0.000   20.308
221.00   817.902  467.505  467.505    0.000        0.000  480.628  417.853   62.776        0.000  139.339    0.000  139.339
222.00   846.844  441.457  441.457    0.000        0.000  517.551  489.016   28.534        0.000  139.339    0.000  139.339
223.00   775.485  438.726  438.726    0.000        0.000  417.727  417.727    0.000        0.000  109.481    0.000  109.481
224.00   885.649  396.657  396.657    0.000        9.511  422.179  403.156   19.023        0.000  129.588    0.000  129.588
225.00   867.908  328.261  328.261    0.000        0.000  319.196  319.196    0.000        0.000   49.764    0.000   49.764
226.00   802.186  384.760  384.760    0.000        0.000  314.481  314.481    0.000        0.000   19.906    0.000   19.906
227.00   913.319  377.399  377.399    0.000        0.000  367.961  367.961    0.000        0.000   49.764    0.000   49.764
228.00   946.484  338.234  338.234    0.000        1.902  404.629  404.629    0.000        0.000   69.871    0.000   69.871
229.00   853.252  409.409  409.409    0.000        0.000  417.940  417.940    0.000        0.000   49.764    0.000   49.764
230.00   993.399  386.737  386.737    0.000        0.000  415.431  415.431    0.000        0.000   39.811    0.000   39.811
231.00   946.673  367.073  367.073    0.000        0.000  463.556  454.045    9.511        0.000   69.871    0.000   69.871
232.00   923.491  379.577  379.577    0.000        0.000  459.748  459.748    0.000        0.000   89.575    0.000   89.575
233.00   969.215  395.553  395.553    0.000        0.000  460.141  450.976    9.166        0.000   90.179    0.000   90.179
234.00   882.185  405.417  405.417    0.000        0.000  498.230  432.947   65.283        0.000   99.930    0.000   99.930
235.00   911.230  393.878  393.878    0.000        0.000  421.696  421.696    0.000        0.000   69.871    0.000   69.871
236.00  1004.502  313.782  313.782    0.000        0.000  410.158  408.256    1.902        0.000   49.764    0.000   49.764
237.00  1032.668  258.569  258.569    0.000        0.000  393.730  389.925    3.805        0.000   39.811    0.000   39.811
238.00   875.189  404.004  404.004    0.000        1.902  526.115  526.115    0.000        0.000   99.528    0.000   99.528
239.00   901.095  409.358  409.358    0.000        0.000  449.244  449.244    0.000        0.000  149.895    0.000  149.895
240.00   778.847  541.225  541.225    0.000        0.000  495.032  479.813   15.218        0.000  119.434    0.000  119.434
241.00   772.870  530.246  530.246    0.000        0.000  489.186  489.186    0.000        0.000   49.764    0.000   49.764
242.00   863.011  482.279  482.279    0.000        1.902  488.414  488.414    0.000        0.000   29.858    0.000   29.858
243.00   818.672  564.833  564.833    0.000        0.000  415.389  411.757    3.632        0.000   69.670    0.000   69.670
244.00   883.443  407.202  407.202    0.000        3.805  468.658  466.755    1.902        0.000  129.990    0.000  129.990
245.00   907.202  468.909  468.909    0.000        0.000  381.496  381.496    0.000        0.000   59.717    0.000   59.717
246.00   799.509  563.629  563.629    0.000        0.000  392.868  392.868    0.000        0.000   39.811    0.000   39.811
247.00   867.842  480.357  480.357    0.000        0.000  339.518  339.518    0.000        0.000   29.858    0.000   29.858
248.00   850.252  483.441  483.441    0.000        0.000  333.940  333.940    0.000        0.000   19.906    0.000   19.906
249.00   819.789  433.921  433.921    0.000        0.000  315.219  315.219    0.000        0.000    9.953    0.000    9.953
250.00   858.609  444.652  444.652    0.000        0.000  320.841  320.841    0.000        0.000    9.953    9.953    0.000
251.00   918.654  420.798  420.798    0.000        0.000  344.272  344.272    0.000        0.000   49.764   29.858   19.906
252.00   826.309  466.935  466.935    0.000        0.000  366.191  366.191    0.000        0.000   29.858    0.000   29.858
253.00   842.283  450.977  450.977    0.000        0.000  386.254  386.254    0.000        0.000   19.906    9.953    9.953
254.00   742.537  529.629  529.629    0.000        0.000  427.024  427.024    0.000        0.000   59.717   29.858   29.858
255.00   793.560  574.374  574.374    0.000        0.000  465.930  465.930    0.000        0.000   49.764    0.000   49.764
256.00   839.295  491.852  491.852    0.000        0.000  448.117  428.143   19.974        0.000   29.858    0.000   29.858
257.00   757.398  456.304  456.304    0.000        0.000  421.140  421.140    0.000        0.000   19.906    0.000   19.906
258.00   753.110  477.235  477.235    0.000        0.000  428.532  428.532    0.000        0.000   10.154    0.000   10.154
259.00   683.094  498.932  498.932    0.000        0.000  410.938  410.938    0.000        0.000    0.000    0.000    0.000
260.00   719.641  477.301  477.301    0.000        0.000  355.939  355.939    0.000        0.000    0.000    0.000    0.000
261.00   728.081  510.659  510.659    0.000        0.000  418.025  418.025    0.000        0.000    9.953    0.000    9.953
262.00   850.571  506.338  506.338    0.000        0.000  394.371  394.371    0.000        0.000    0.000    0.000    0.000
263.00   789.546  524.929  524.929    0.000        0.000  372.845  372.845    0.000        0.000    0.000    0.000    0.000
264.00   776.123  470.053  470.053    0.000        0.000  293.559  293.559    0.000        0.000    0.000    0.000    0.000
265.00   765.300  480.262  480.262    0.000        0.000  334.673  334.673    0.000        0.000    0.000    0.000    0.000
266.00   759.692  457.770  457.770    0.000        0.000  331.518  331.518    0.000        0.000    0.000    0.000    0.000
267.00   725.615  485.118  485.118    0.000        0.000  287.464  287.464    0.000        0.000    0.000    0.000    0.000
268.00   650.010  561.909  561.909    0.000        0.000  376.051  376.051    0.000        0.000    0.000    0.000    0.000
269.00   817.333  415.420  415.420    0.000        0.000  323.001  323.001    0.000        0.000    0.000    0.000    0.000
270.00   703.152  495.110  495.110    0.000        0.000  261.219  261.219    0.000        0.000    0.000    0.000    0.000
271.00   761.620  466.184  466.184    0.000        0.000  288.674  288.674    0.000        0.000    0.000    0.000    0.000
272.00   713.178  466.466  466.466    0.000        0.000  297.578  297.578    0.000        0.000    0.000    0.000    0.000
273.00   698.725  535.367  535.367    0.000        0.000  314.658  314.658    0.000        0.000    0.000    0.000    0.000
274.00   693.697  509.074  509.074    0.000        0.000  290.313  290.313    0.000        0.000    0.000    0.000    0.000
275.00   713.609  513.409  513.409    0.000        0.000  290.317  290.317    0.000        0.000    0.000    0.000    0.000
276.00   723.872  445.083  445.083    0.000        0.000  271.898  271.898    0.000        0.000    0.000    0.000    0.000
277.00   689.912  509.136  509.136    0.000        0.000  311.328  258.064   53.265        0.000    0.000    0.000    0.000
278.00   696.856  514.427  514.427    0.000        0.000  385.992  333.377   52.615        0.000    0.000    0.000    0.000
279.00   741.145  495.685  495.685    0.000        0.000  288.111  256.162   31.949        0.000    0.000    0.000    0.000
280.00   729.990  490.091  490.091    0.000        0.000  292.305  284.869    7.435        0.000    0.000    0.000    0.000
281.00   643.909  614.438  614.438    0.000        0.000  378.764  376.905    1.859        0.000    0.000    0.000    0.000
282.00   681.834  518.748  518.748    0.000        0.000  306.785  306.785    0.000        0.000    0.000    0.000    0.000
283.00   698.776  571.535  571.535    0.000        0.000  266.365  213.620   52.746        0.000    0.000    0.000    0.000
284.00   669.503  548.623  548.623    0.000        0.000  327.191  264.847   62.344        0.000    0.000    0.000    0.000
285.00   785.002  467.320  467.320    0.000        0.000  299.351  244.055   55.296        0.000    0.000    0.000    0.000
286.00   641.415  537.347  537.347    0.000        0.000  245.138  221.272   23.865        0.000    0.000    0.000    0.000
287.00   589.127  569.612  569.612    0.000        0.000  241.807  201.600   40.208        0.000    0.000    0.000    0.000
288.00   667.190  587.872  587.872    0.000        0.000  226.328  171.248   55.080        0.000    0.000    0.000    0.000
289.00   569.883  619.205  619.205    0.000        0.000  298.139  238.216   59.923        0.000    0.000    0.000    0.000
290.00   653.592  587.883  587.883    0.000        0.000  287.765  240.121   47.644        0.000    0.000    0.000    0.000
291.00   684.259  562.925  562.925    0.000        0.000  356.635  259.963   96.672        0.000    0.000    0.000    0.000
292.00   671.091  521.109  521.109    0.000        0.000  278.122  268.611    9.511        0.000    0.000    0.000    0.000
293.00   574.501  577.991  577.991    0.000        0.000  249.244  211.112   38.133        0.000    0.000    0.000    0.000
294.00   660.992  566.385  566.385    0.000        0.000  259.963  250.884    9.079        0.000    0.000    0.000    0.000
295.00   612.529  593.582  593.582    0.000        0.000  282.143  282.143    0.000        0.000    0.000    0.000    0.000
296.00   707.889  565.300  565.300    0.000        0.000  370.121  370.121    0.000        0.000    0.000    0.000    0.000
297.00   720.112  533.389  533.389    0.000        0.000  366.188  366.188    0.000        0.000    0.000    0.000    0.000
298.00   640.431  570.473  570.473    0.000        0.000  314.483  314.483    0.000        0.000    0.000    0.000    0.000
299.00   666.845  514.197  514.197    0.000        0.000  252.140  252.140    0.000        0.000    0.000    0.000    0.000
300.00   722.945  507.392  507.392    0.000        0.000  274.103  274.103    0.000        0.000    0.000    0.000    0.000
301.00   770.486  460.594  460.594    0.000        0.000  276.696  276.696    0.000        0.000    0.000    0.000    0.000
302.00   676.532  555.147  555.147    0.000        0.000  274.016  262.861   11.154        0.000    0.000    0.000    0.000
303.00   648.612  555.580  555.580    0.000        0.000  287.765  287.765    0.000        0.000    0.000    0.000    0.000
304.00   682.924  536.421  536.421    0.000        0.000  257.673  252.226    5.448        0.000    0.000    0.000    0.000
305.00   697.971  546.928  546.928    0.000        0.000  268.008  266.105    1.902        0.000    0.000    0.000    0.000
306.00   611.506  522.892  522.892    0.000        0.000  241.417  241.417    0.000        0.000    0.000    0.000    0.000
307.00   675.191  530.894  530.894    0.000        0.000  251.621  251.621    0.000        0.000    0.000    0.000    0.000
308.00   745.456  458.846  458.846    0.000        0.000  237.700  232.252    5.448        0.000    0.000    0.000    0.000
309.00   743.133  450.245  450.245    0.000        0.000  230.784  230.784    0.000        0.000    0.000    0.000    0.000
310.00   749.818  432.819  432.819    0.000        0.000  244.014  196.802   47.212        0.000    0.000    0.000    0.000
311.00   731.477  462.043  462.043    0.000        0.000  189.063  189.063    0.000        0.000    0.000    0.000    0.000
312.00   723.502  496.745  496.745    0.000        0.000  176.738  176.738    0.000        0.000    0.000    0.000    0.000
313.00   647.285  531.530  531.530    0.000        0.000  294.292  294.292    0.000        0.000    0.000    0.000    0.000
314.00   722.060  492.218  492.218    0.000        0.000  188.760  188.760    0.000        0.000    0.000    0.000    0.000
315.00   697.156  439.615  439.615    0.000        0.000  174.061  174.061    0.000        0.000    0.000    0.000    0.000
316.00   665.878  546.265  546.265    0.000        0.000  263.728  263.728    0.000        0.000    0.000    0.000    0.000
317.00   650.738  477.909  477.909    0.000        0.000  193.427  193.427    0.000        0.000    0.000    0.000    0.000
318.00   675.363  469.914  469.914    0.000        0.000  215.694  188.457   27.238        0.000    0.000    0.000    0.000
319.00   721.423  467.427  467.427    0.000        0.000  223.650  223.650    0.000        0.000    0.000    0.000    0.000
320.00   734.868  465.690  465.690    0.000        0.000  192.088  143.061   49.028        0.000    0.000    0.000    0.000
321.00   711.049  475.485  475.485    0.000        0.000  257.673  257.673    0.000        0.000    0.000    0.000    0.000
322.00   759.931  439.167  439.167    0.000        0.000  278.816  224.341   54.475        0.000    0.000    0.000    0.000
323.00   667.188  527.964  527.964    0.000        0.000  242.235  238.604    3.632        0.000    0.000    0.000    0.000
324.00   733.758  553.541  553.541    0.000        0.000  308.168  266.403   41.764        0.000    0.000    0.000    0.000
325.00   754.213  546.950  546.950    0.000        0.000  259.145  215.565   43.580        0.000    0.000    0.000    0.000
326.00   702.094  497.249  497.249    0.000        0.000  244.315  193.471   50.844        0.000    0.000    0.000    0.000
327.00   663.124  542.070  542.070    0.000        0.000  247.124  185.342   61.782        0.000    0.000    0.000    0.000
328.00   766.141  493.628  493.628    0.000        0.000  232.813  185.602   47.212        0.000    0.000    0.000    0.000
329.00   741.650  441.301  441.301    0.000        0.000  276.261  247.165   29.096        0.000    0.000    0.000    0.000
330.00   783.214  458.833  458.833    0.000        0.000  191.050  114.353   76.698        0.000    0.000    0.000    0.000
331.00   762.444  456.605  456.605    0.000        0.000  243.923  198.354   45.569        0.000    0.000    0.000    0.000
332.00   687.482  486.801  486.801    0.000        0.000  226.977  129.225   97.752        0.000    0.000    0.000    0.000
333.00   741.829  465.936  465.936    0.000        0.000  204.712  115.477   89.236        0.000    0.000    0.000    0.000
334.00   772.185  466.565  466.565    0.000        0.000  220.622  174.793   45.828        0.000    0.000    0.000    0.000
335.00   756.809  419.264  419.264    0.000        0.000  176.610  140.207   36.403        0.000    0.000    0.000    0.000
336.00   773.599  473.633  473.633    0.000        0.000  236.315  199.998   36.317        0.000    0.000    0.000    0.000
337.00   710.945  528.958  528.958    0.000        0.000  212.407  162.860   49.546        0.000    0.000    0.000    0.000
338.00   730.372  456.010  456.010    0.000        0.000  213.314  176.997   36.317        0.000    0.000    0.000    0.000
339.00   664.654  491.047  491.047    0.000        0.000  241.718  195.890   45.828        0.000    0.000    0.000    0.000
340.00   654.088  429.863  429.863    0.000        0.000  192.303  190.487    1.816        0.000    0.000    0.000    0.000
341.00   649.235  579.443  579.443    0.000        0.000  194.119  194.119    0.000        0.000    0.000    0.000    0.000
342.00   664.766  493.259  493.259    0.000        0.000  210.938  189.148   21.790        0.000    0.000    0.000    0.000
343.00   710.662  509.003  509.003    0.000        0.000  239.125  226.068   13.057        0.000    0.000    0.000    0.000
344.00   637.398  555.446  555.446    0.000        0.000  255.210  198.401   56.810        0.000    0.000    0.000    0.000
345.00   639.827  603.121  603.121    0.000        0.000  260.826  238.604   22.222        0.000    0.000    0.000    0.000
346.00   668.674  582.259  582.259    0.000        0.000  244.873  231.817   13.057        0.000    0.000    0.000    0.000
347.00   679.638  538.526  538.526    0.000        0.000  237.091  209.638   27.453        0.000    0.000    0.000    0.000
348.00   677.503  570.665  570.665    0.000        0.000  300.642  233.067   67.575        0.000    0.000    0.000    0.000
349.00   667.369  553.186  553.186    0.000        0.000  292.429  261.300   31.129        0.000    0.000    0.000    0.000
350.00   659.269  563.697  563.697    0.000        0.000  262.645  222.697   39.948        0.000    0.000    0.000    0.000
351.00   591.683  605.108  605.108    0.000        0.000  271.942  255.599   16.343        0.000    0.000    0.000    0.000
352.00   709.013  528.721  528.721    0.000        0.000  249.241  249.241    0.000        0.000    0.000    0.000    0.000
353.00   607.212  608.257  608.257    0.000        0.000  274.748  274.748    0.000        0.000    0.000    0.000    0.000
354.00   690.199  515.171  515.171    0.000        0.000  232.985  216.642   16.343        0.000    0.000    0.000    0.000
355.00   641.771  531.476  531.476    0.000        0.000  259.271  242.928   16.343        0.000    0.000    0.000    0.000
356.00   632.261  540.605  540.605    0.000        0.000  347.208  343.576    3.632        0.000    0.000    0.000    0.000
357.00   671.186  616.495  616.495    0.000        0.000  332.160  324.896    7.263        0.000    0.000    0.000    0.000
358.00   675.898  541.309  541.309    0.000        0.000  336.439  279.802   56.637        0.000    0.000    0.000    0.000
359.00   706.215  495.835  495.835    0.000        0.000  336.485  277.686   58.799        0.000    0.000    0.000    0.000
360.00   627.249  635.162  635.162    0.000        0.000  327.496  255.727   71.769        0.000    0.000    0.000    0.000
361.00   678.683  610.961  610.961    0.000        0.000  398.052  342.020   56.031        0.000    0.000    0.000    0.000
362.00   795.008  479.028  479.028    0.000        0.000  345.873  342.241    3.632        0.000    0.000    0.000    0.000
363.00   743.431  491.560  491.560    0.000        0.000  344.703  311.586   33.117        0.000    0.000    0.000    0.000
364.00   625.732  590.853  590.853    0.000        0.000  328.533  328.533    0.000        0.000    0.000    0.000    0.000
365.00   791.324  523.889  523.889    0.000        0.000  227.150  227.150    0.000        0.000    0.000    0.000    0.000
366.00   728.102  545.064  545.064    0.000        0.000  220.537  220.537    0.000        0.000    0.000    0.000    0.000
367.00   754.919  490.879  490.879    0.000        0.000  202.552  202.552    0.000        0.000    0.000    0.000    0.000
368.00   787.119  464.345  464.345    0.000        0.000  232.081  232.081    0.000        0.000    0.000    0.000    0.000
369.00   706.284  602.408  602.408    0.000        0.000  231.649  231.649    0.000        0.000    0.000    0.000    0.000
370.00   697.679  534.236  534.236    0.000        0.000  243.495  243.495    0.000        0.000    0.000    0.000    0.000
371.00   683.475  588.670  588.670    0.000        0.000  125.725  125.725    0.000        0.000    0.000    0.000    0.000
372.00   731.012  504.269  504.269    0.000        0.000  204.151  204.151    0.000        0.000    0.000    0.000    0.000
373.00   688.159  534.779  534.779    0.000        0.000  195.764  195.764    0.000        0.000    0.000    0.000    0.000
374.00   717.883  560.922  560.922    0.000        0.000  185.172  185.172    0.000        0.000    0.000    0.000    0.000
375.00   792.150  534.428  534.428    0.000        0.000  116.602  116.602    0.000        0.000    0.000    0.000    0.000
376.00   727.992  526.120  526.120    0.000        0.000  237.786  237.786    0.000        0.000    0.000    0.000    0.000
377.00   728.447  595.960  595.960    0.000        0.000  243.319  243.319    0.000        0.000    0.000    0.000    0.000
378.00   672.943  491.698  491.698    0.000        0.000  286.470  286.470    0.000        0.000    0.000    0.000    0.000
379.00   674.373  534.520  534.520    0.000        0.000  222.177  222.177    0.000        0.000    0.000    0.000    0.000
380.00   688.188  416.782  416.782    0.000        0.000  261.178  261.178    0.000        0.000    0.000    0.000    0.000
381.00   646.978  560.905  560.905    0.000        0.000  321.572  321.572    0.000        0.000    0.000    0.000    0.000
382.00   708.177  476.095  476.095    0.000        0.000  376.999  376.999    0.000        0.000    0.000    0.000    0.000
383.00   635.856  628.490  628.490    0.000        0.000  266.148  266.148    0.000        0.000    0.000    0.000    0.000
384.00   669.231  527.006  527.006    0.000        0.000  324.165  324.165    0.000        0.000   10.154   10.154    0.000
385.00   772.885  458.422  458.422    0.000        0.000  241.160  241.160    0.000        0.000    0.000    0.000    0.000
386.00   767.784  453.618  453.618    0.000        0.000  310.760  310.760    0.000        0.000    0.000    0.000    0.000
387.00   676.415  502.161  502.161    0.000        0.000  196.110  196.110    0.000        0.000    0.000    0.000    0.000
388.00   700.189  460.152  460.152    0.000        0.000  350.667  350.667    0.000        0.000   40.616   40.616    0.000
389.00   614.367  603.283  603.283    0.000        0.000  349.459  349.459    0.000        0.000    0.000    0.000    0.000
390.00   677.156  541.136  541.136    0.000        0.000  292.216  292.216    0.000        0.000    0.000    0.000    0.000
391.00   575.160  583.410  583.410    0.000        0.000  320.104  320.104    0.000        0.000    0.000    0.000    0.000
392.00   573.305  578.850  578.850    0.000        0.000  339.860  339.860    0.000        0.000    0.000    0.000    0.000
393.00   624.744  511.771  511.771    0.000        0.000  297.274  297.274    0.000        0.000    0.000    0.000    0.000
394.00   623.008  504.577  504.577    0.000        0.000  353.606  353.606    0.000        0.000    0.000    0.000    0.000
395.00   528.166  565.421  565.421    0.000        0.000  309.813  309.813    0.000        0.000    0.000    0.000    0.000
396.00   573.293  547.780  547.780    0.000        0.000  346.390  346.390    0.000        0.000    0.000    0.000    0.000
397.00   642.560  541.168  541.168    0.000        0.000  429.094  429.094    0.000        0.000   30.462   30.462    0.000
398.00   515.452  622.163  619.404    2.759        0.000  333.845  333.845    0.000        0.000    0.000    0.000    0.000
399.00   470.384  654.371  654.371    0.000        0.000  390.012  390.012    0.000        0.000    0.000    0.000    0.000
400.00   554.001  593.085  593.085    0.000        0.000  326.504  322.873    3.632        0.000    0.000    0.000    0.000
401.00   509.690  670.674  670.674    0.000        0.000  418.160  410.896    7.263        0.000    0.000    0.000    0.000
402.00   481.467  720.730  720.730    0.000        0.000  483.527  424.729   58.799        0.000   81.231   81.231    0.000
403.00   480.857  677.187  677.187    0.000        0.000  354.687  343.792   10.895        0.000    0.000    0.000    0.000
404.00   614.634  599.181  599.181    0.000        0.000  355.208  344.054   11.154        0.000    0.000    0.000    0.000
405.00   605.713  582.081  582.081    0.000        0.000  402.596  400.780    1.816        0.000   60.923   60.923    0.000
406.00   654.193  556.745  556.745    0.000        0.000  369.737  351.579   18.158        0.000    0.000    0.000    0.000
407.00   691.188  567.193  567.193    0.000        0.000  424.948  388.502   36.446        0.000    0.000    0.000    0.000
408.00   598.703  542.565  542.565    0.000        0.000  398.352  396.493    1.859        0.000   20.308   20.308    0.000
409.00   561.490  556.230  556.230    0.000        0.000  430.605  430.605    0.000        0.000    0.000    0.000    0.000
410.00   513.647  643.297  643.297    0.000        0.000  355.990  352.358    3.632        0.000   71.077   71.077    0.000
411.00   524.396  572.847  572.847    0.000        0.000  329.227  321.963    7.263        0.000   10.154   10.154    0.000
412.00   606.530  569.641  569.641    0.000        0.000  373.541  353.567   19.974        0.000   30.462   30.462    0.000
413.00   596.944  530.832  530.832    0.000        0.000  376.306  359.790   16.515        0.000   30.462   30.462    0.000
414.00   687.068  607.949  607.949    0.000        0.000  420.656  404.184   16.472        0.000    0.000    0.000    0.000
415.00   656.524  549.221  549.221    0.000        0.000  491.694  488.063    3.632        0.000   30.462   30.462    0.000
416.00   587.298  596.333  596.333    0.000        0.000  417.379  410.030    7.350        0.000    0.000    0.000    0.000
417.00   626.393  532.516  532.516    0.000        0.000  269.215  263.681    5.534        0.000    0.000    0.000    0.000
418.00   566.455  555.672  555.672    0.000        0.000  288.324  284.519    3.805        0.000    0.000    0.000    0.000
419.00   644.012  476.908  476.908    0.000        0.000  287.024  261.343   25.681        0.000    0.000    0.000    0.000
420.00   651.596  492.766  492.766    0.000        0.000  371.724  371.724    0.000        0.000    0.000    0.000    0.000
421.00   592.992  586.014  586.014    0.000        0.000  291.825  286.248    5.576        0.000    0.000    0.000    0.000
422.00   707.502  557.824  557.824    0.000        0.000  377.212  377.212    0.000        0.000    0.000    0.000    0.000
423.00   638.770  563.711  563.711    0.000        0.000  298.353  298.353    0.000        0.000    0.000    0.000    0.000
424.00   658.276  595.071  595.071    0.000        0.000  383.612  383.612    0.000        0.000    0.000    0.000    0.000
425.00   563.165  622.887  622.887    0.000        0.000  382.441  382.441    0.000        0.000    0.000    0.000    0.000
426.00   602.942  592.605  592.605    0.000        0.000  422.819  422.819    0.000        0.000    0.000    0.000    0.000
427.00   654.096  580.796  580.796    0.000        0.000  310.587  295.801   14.786        0.000    0.000    0.000    0.000
428.00   651.853  607.047  607.047    0.000        0.000  320.187  320.187    0.000        0.000    0.000    0.000    0.000
429.00   646.485  601.415  601.415    0.000        0.000  320.620  320.620    0.000        0.000    0.000    0.000    0.000
430.00   702.184  515.996  515.996    0.000        0.000  374.313  374.313    0.000        0.000    0.000    0.000    0.000
431.00   660.764  550.724  550.724    0.000        0.000  401.033  399.175    1.859        0.000    0.000    0.000    0.000
432.00   753.074  510.908  510.908    0.000        0.000  332.206  332.206    0.000        0.000    0.000    0.000    0.000
433.00   614.654  630.175  630.175    0.000        0.000  343.233  343.233    0.000        0.000    0.000    0.000    0.000
434.00   590.286  578.870  578.870    0.000        0.000  361.041  361.041    0.000        0.000    0.000    0.000    0.000
435.00   584.366  577.840  577.840    0.000        0.000  363.635  361.776    1.859        0.000    0.000    0.000    0.000
436.00   529.448  638.715  638.715    0.000        0.000  349.889  349.889    0.000        0.000    0.000    0.000    0.000
437.00   559.485  653.890  653.890    0.000        0.000  359.788  359.788    0.000        0.000    0.000    0.000    0.000
438.00   642.515  560.451  560.451    0.000        0.000  335.317  333.458    1.859        0.000    0.000    0.000    0.000
439.00   651.036  584.696  584.696    0.000        0.000  305.055  305.055    0.000        0.000    0.000    0.000    0.000
440.00   597.087  583.521  583.521    0.000        0.000  325.463  325.463    0.000        0.000    0.000    0.000    0.000
441.00   652.760  600.096  600.096    0.000        0.000  376.782  376.782    0.000        0.000    0.000    0.000    0.000
442.00   614.408  599.113  599.113    0.000        0.000  296.584  296.584    0.000        0.000    0.000    0.000    0.000
443.00   637.556  565.080  565.080    0.000        0.000  270.903  269.044    1.859        0.000    0.000    0.000    0.000
444.00   541.049  635.367  635.367    0.000        0.000  342.497  342.497    0.000        0.000    0.000    0.000    0.000
445.00   606.564  615.764  615.764    0.000        0.000  330.655  330.655    0.000        0.000    0.000    0.000    0.000
446.00   612.693  573.600  573.600    0.000        0.000  282.838  282.838    0.000        0.000    0.000    0.000    0.000
447.00   622.538  616.388  616.388    0.000        0.000  330.694  330.694    0.000        0.000    0.000    0.000    0.000
448.00   553.106  649.706  649.706    0.000        0.000  299.738  299.738    0.000        0.000    0.000    0.000    0.000
449.00   564.011  668.297  668.297    0.000        0.000  303.457  303.457    0.000        0.000    0.000    0.000    0.000
450.00   525.172  717.607  717.607    0.000        0.000  349.156  349.156    0.000        0.000    0.000    0.000    0.000
451.00   608.197  642.188  642.188    0.000        0.000  335.751  335.751    0.000        0.000    0.000    0.000    0.000
452.00   552.422  657.743  657.743    0.000        0.000  321.271  321.271    0.000        0.000    0.000    0.000    0.000
453.00   556.777  650.680  650.680    0.000        0.000  314.268  314.268    0.000        0.000    0.000    0.000    0.000
454.00   498.576  666.161  666.161    0.000        0.000  353.090  353.090    0.000        0.000    0.000    0.000    0.000
455.00   532.598  670.428  670.428    0.000        0.000  336.833  336.833    0.000        0.000    0.000    0.000    0.000
456.00   566.115  670.211  661.144    9.067        0.000  392.820  392.820    0.000        0.000    0.000    0.000    0.000
457.00   519.369  709.319  704.984    4.335        0.000  298.400  298.400    0.000        0.000    0.000    0.000    0.000
458.00   606.857  635.952  635.952    0.000        0.000  379.676  379.676    0.000        0.000    0.000    0.000    0.000
459.00   550.498  713.593  697.612   15.982        0.000  370.514  370.514    0.000        0.000    0.000    0.000    0.000
460.00   482.789  698.178  698.178    0.000        0.000  386.683  386.683    0.000        0.000    0.000    0.000    0.000
461.00   495.280  703.177  689.735   13.442        0.000  399.691  399.691    0.000        0.000    0.000    0.000    0.000
462.00   568.994  629.204  629.204    0.000        0.000  432.120  432.120    0.000        0.000    0.000    0.000    0.000
463.00   622.435  653.413  653.413    0.000        0.000  334.543  334.543    0.000        0.000    0.000    0.000    0.000
464.00   621.324  632.916  623.852    9.064        0.000  354.388  354.388    0.000        0.000    0.000    0.000    0.000
465.00   598.350  618.904  609.840    9.064        0.000  305.103  305.103    0.000        0.000    0.000    0.000    0.000
466.00   609.472  623.639  623.639    0.000        0.000  305.575  305.575    0.000        0.000    0.000    0.000    0.000
467.00   613.933  632.734  632.734    0.000        0.000  300.733  300.733    0.000        0.000    0.000    0.000    0.000
468.00   563.721  626.318  626.318    0.000        0.000  292.777  292.777    0.000        0.000    0.000    0.000    0.000
469.00   579.335  610.268  610.268    0.000        0.000  318.634  318.634    0.000        0.000    0.000    0.000    0.000
470.00   556.808  601.583  601.189    0.394        0.000  297.880  297.880    0.000        0.000    0.000    0.000    0.000
471.00   661.478  565.008  565.008    0.000        0.000  304.752  304.752    0.000        0.000    0.000    0.000    0.000
472.00   558.315  640.663  632.781    7.882        0.000  389.752  389.752    0.000        0.000    0.000    0.000    0.000
473.00   507.907  698.457  698.457    0.000        0.000  366.968  366.968    0.000        0.000    0.000    0.000    0.000
474.00   579.960  627.278  627.278    0.000        0.000  403.411  403.411    0.000        0.000    0.000    0.000    0.000
475.00   508.041  615.735  615.735    0.000        0.000  360.264  360.264    0.000        0.000    0.000    0.000    0.000
476.00   588.413  601.174  601.174    0.000        0.000  336.102  336.102    0.000        0.000    0.000    0.000    0.000
477.00   607.114  628.458  628.458    0.000        0.000  292.000  292.000    0.000        0.000    0.000    0.000    0.000
478.00   610.824  611.302  611.302    0.000        0.000  411.149  411.149    0.000        0.000    0.000    0.000    0.000
479.00   556.174  647.191  641.921    5.270        0.000  409.986  409.986    0.000        0.000    0.000    0.000    0.000
480.00   567.097  620.465  617.929    2.536        0.000  356.285  356.285    0.000        0.000    0.000    0.000    0.000
481.00   542.952  633.196  633.196    0.000        0.000  334.459  334.459    0.000        0.000    0.000    0.000    0.000
482.00   622.347  592.121  592.121    0.000        0.000  397.145  397.145    0.000        0.000    0.000    0.000    0.000
483.00   646.292  650.429  650.429    0.000        0.000  363.076  363.076    0.000        0.000    0.000    0.000    0.000
484.00   637.976  593.381  593.381    0.000        0.000  404.623  402.764    1.859        0.000    0.000    0.000    0.000
485.00   601.749  574.882  574.882    0.000        0.000  300.948  300.948    0.000        0.000    0.000    0.000    0.000
486.00   581.886  568.090  568.090    0.000        0.000  382.442  382.442    0.000        0.000    0.000    0.000    0.000
487.00   563.278  655.445  655.445    0.000        0.000  397.580  397.580    0.000        0.000    0.000    0.000    0.000
488.00   666.477  552.536  552.536    0.000        0.000  285.776  285.776    0.000        0.000    0.000    0.000    0.000
489.00   660.717  632.440  632.440    0.000        0.000  315.046  313.187    1.859        0.000    0.000    0.000    0.000
490.00   670.055  533.884  533.884    0.000        0.000  367.920  367.920    0.000        0.000    0.000    0.000    0.000
491.00   613.922  557.539  557.539    0.000        0.000  343.968  343.968    0.000        0.000    0.000    0.000    0.000
492.00   602.567  559.707  559.707    0.000        0.000  347.340  347.340    0.000        0.000    0.000    0.000    0.000
493.00   649.893  553.082  553.082    0.000        0.000  384.089  384.089    0.000        0.000    0.000    0.000    0.000
494.00   604.502  505.247  505.247    0.000        0.000  393.818  393.818    0.000        0.000    0.000    0.000    0.000
495.00   593.016  566.840  566.840    0.000        0.000  314.566  314.566    0.000        0.000    0.000    0.000    0.000
496.00   714.708  502.809  502.809    0.000        0.000  233.981  233.981    0.000        0.000    0.000    0.000    0.000
497.00   654.467  551.598  551.598    0.000        0.000  344.269  344.269    0.000        0.000    0.000    0.000    0.000
498.00   644.037  535.300  535.300    0.000        0.000  377.816  377.816    0.000        0.000    0.000    0.000    0.000
499.00   672.779  503.882  503.882    0.000        0.000  394.502  394.502    0.000        0.000   10.154   10.154    0.000
500.00   617.796  513.401  513.401    0.000        0.000  367.746  367.746    0.000        0.000    0.000    0.000    0.000
501.00   682.874  489.912  489.912    0.000        0.000  381.839  381.839    0.000        0.000    0.000    0.000    0.000
502.00   613.798  577.746  577.746    0.000        0.000  310.547  310.547    0.000        0.000    0.000    0.000    0.000
503.00   637.942  546.658  546.658    0.000        0.000  345.048  345.048    0.000        0.000    0.000    0.000    0.000
504.00   600.998  591.383  591.383    0.000        0.000  370.768  370.768    0.000        0.000    0.000    0.000    0.000
505.00   602.290  568.379  568.379    0.000        0.000  352.740  352.740    0.000        0.000    0.000    0.000    0.000
506.00   605.250  543.367  543.367    0.000        0.000  300.560  300.560    0.000        0.000    0.000    0.000    0.000
507.00   628.641  575.787  575.787    0.000        0.000  363.073  363.073    0.000        0.000    0.000    0.000    0.000
508.00   601.990  623.784  623.784    0.000        0.000  344.224  344.224    0.000        0.000    0.000    0.000    0.000
509.00   607.441  575.814  575.814    0.000        0.000  371.118  371.118    0.000        0.000    0.000    0.000    0.000
510.00   555.949  546.791  546.791    0.000        0.000  319.671  319.671    0.000        0.000    0.000    0.000    0.000
511.00   576.170  627.509  627.509    0.000        0.000  356.419  356.419    0.000        0.000    0.000    0.000    0.000
512.00   644.935  599.483  599.483    0.000        0.000  286.207  282.490    3.718        0.000    0.000    0.000    0.000
513.00   710.539  501.524  501.524    0.000        0.000  349.025  349.025    0.000        0.000    0.000    0.000    0.000
514.00   644.413  577.210  577.210    0.000        0.000  360.355  360.355    0.000        0.000    0.000    0.000    0.000
515.00   635.232  587.050  566.164   20.886        0.000  359.187  353.610    5.576        0.000    0.000    0.000    0.000
516.00   626.090  613.020  613.020    0.000        0.000  351.016  345.440    5.576        0.000   10.154   10.154    0.000
517.00   637.702  551.414  545.305    6.108        0.000  343.577  343.577    0.000        0.000    0.000    0.000    0.000
518.00   568.907  599.083  599.083    0.000        0.000  393.034  393.034    0.000        0.000    0.000    0.000    0.000
519.00   652.362  600.499  600.499    0.000        0.000  414.831  414.831    0.000        0.000    0.000    0.000    0.000
520.00   563.109  593.810  593.810    0.000        0.000  410.069  410.069    0.000        0.000   10.154   10.154    0.000
521.00   618.289  528.816  528.816    0.000        0.000  353.906  350.189    3.718        0.000    0.000    0.000    0.000
522.00   667.719  532.815  532.815    0.000        0.000  330.563  330.563    0.000        0.000    0.000    0.000    0.000
523.00   588.415  618.360  618.360    0.000        0.000  350.883  350.883    0.000        0.000    0.000    0.000    0.000
524.00   626.341  566.558  566.558    0.000        0.000  285.343  285.343    0.000        0.000    0.000    0.000    0.000
525.00   674.386  508.134  508.134    0.000        0.000  348.505  348.505    0.000        0.000   20.308   10.154   10.154
526.00   572.236  615.626  615.626    0.000        0.000  298.655  298.655    0.000        0.000    0.000    0.000    0.000
527.00   645.817  556.367  556.367    0.000        0.000  308.169  308.169    0.000        0.000    0.000    0.000    0.000
528.00   640.731  607.670  607.670    0.000        0.000  342.929  342.929    0.000        0.000    0.000    0.000    0.000
529.00   722.258  529.700  529.700    0.000        0.000  406.221  406.221    0.000        0.000    0.000    0.000    0.000
530.00   595.784  622.881  622.881    0.000        0.000  342.238  342.238    0.000        0.000    0.000    0.000    0.000
531.00   584.155  607.556  607.556    0.000        0.000  337.653  337.653    0.000        0.000    0.000    0.000    0.000
532.00   679.356  530.847  530.847    0.000        0.000  366.406  366.406    0.000        0.000    0.000    0.000    0.000
533.00   657.677  563.371  563.371    0.000        0.000  393.124  393.124    0.000        0.000    0.000    0.000    0.000
534.00   645.243  597.104  597.104    0.000        0.000  383.609  374.530    9.079        0.000    0.000    0.000    0.000
535.00   653.128  566.055  566.055    0.000        0.000  298.525  298.525    0.000        0.000    0.000    0.000    0.000
536.00   684.830  556.702  556.702    0.000        0.000  317.465  317.465    0.000        0.000    0.000    0.000    0.000
537.00   664.198  539.836  539.836    0.000        0.000  316.946  316.946    0.000        0.000    0.000    0.000    0.000
538.00   656.304  550.958  550.958    0.000        0.000  318.069  318.069    0.000        0.000    0.000    0.000    0.000
539.00   669.681  504.387  504.387    0.000        0.000  355.124  355.124    0.000        0.000    0.000    0.000    0.000
540.00   726.096  501.110  501.110    0.000        0.000  324.470  324.470    0.000        0.000    0.000    0.000    0.000
541.00   723.929  476.609  476.609    0.000        0.000  299.522  299.522    0.000        0.000    0.000    0.000    0.000
542.00   613.221  582.061  582.061    0.000        0.000  263.381  263.381    0.000        0.000    0.000    0.000    0.000
543.00   623.996  594.482  594.482    0.000        0.000  288.847  288.847    0.000        0.000    0.000    0.000    0.000
544.00   619.275  559.567  559.567    0.000        0.000  212.926  212.926    0.000        0.000    0.000    0.000    0.000
545.00   671.794  571.009  571.009    0.000        0.000  346.952  346.952    0.000        0.000    0.000    0.000    0.000
546.00   737.400  509.322  509.322    0.000        0.000  276.180  276.180    0.000        0.000    0.000    0.000    0.000
547.00   698.935  513.892  513.892    0.000        0.000  273.411  273.411    0.000        0.000    0.000    0.000    0.000
548.00   756.018  527.081  527.081    0.000        0.000  299.829  299.829    0.000        0.000    0.000    0.000    0.000
549.00   678.269  532.930  532.930    0.000        0.000  305.839  283.184   22.655        0.000    9.953    0.000    9.953
550.00   659.343  524.026  524.026    0.000        0.000  200.866  200.866    0.000        0.000    0.000    0.000    0.000
551.00   607.679  577.632  577.632    0.000        0.000  229.874  229.874    0.000        0.000    0.000    0.000    0.000
552.00   628.047  619.828  619.828    0.000        0.000  252.444  241.549   10.895        0.000    0.000    0.000    0.000
553.00   708.355  563.057  563.057    0.000        0.000  210.463  210.463    0.000        0.000    0.000    0.000    0.000
554.00   748.215  501.625  501.625    0.000        0.000  238.781  233.334    5.448        0.000    0.000    0.000    0.000
555.00   650.902  576.891  576.891    0.000        0.000  239.257  239.257    0.000        0.000    0.000    0.000    0.000
556.00   676.967  554.978  554.978    0.000        0.000  235.020  235.020    0.000        0.000    0.000    0.000    0.000
557.00   613.281  605.650  605.650    0.000        0.000  273.672  273.672    0.000        0.000    0.000    0.000    0.000
558.00   667.080  531.274  531.274    0.000        0.000  210.723  210.723    0.000        0.000    0.000    0.000    0.000
559.00   639.095  627.746  627.746    0.000        0.000  230.003  230.003    0.000        0.000    0.000    0.000    0.000
560.00   608.308  555.707  555.707    0.000        0.000  178.384  178.384    0.000        0.000    0.000    0.000    0.000
561.00   665.715  538.173  538.173    0.000        0.000  221.877  221.877    0.000        0.000    0.000    0.000    0.000
562.00   700.060  568.769  568.769    0.000        0.000  169.694  169.694    0.000        0.000    0.000    0.000    0.000
563.00   758.308  578.028  578.028    0.000        0.000  209.167  209.167    0.000        0.000    0.000    0.000    0.000
564.00   702.471  544.985  544.985    0.000        0.000  173.367  173.367    0.000        0.000    0.000    0.000    0.000
565.00   699.359  464.338  464.338    0.000        0.000  198.138  198.138    0.000        0.000    0.000    0.000    0.000
566.00   753.888  452.647  452.647    0.000        0.000  230.737  230.737    0.000        0.000    0.000    0.000    0.000
567.00   645.254  557.825  557.825    0.000        0.000  216.213  216.213    0.000        0.000    0.000    0.000    0.000
568.00   663.083  584.189  584.189    0.000        0.000  231.164  231.164    0.000        0.000    0.000    0.000    0.000
569.00   715.833  552.256  552.256    0.000        0.000  203.071  203.071    0.000        0.000    0.000    0.000    0.000
570.00   733.677  560.988  560.988    0.000        0.000  231.815  231.815    0.000        0.000    0.000    0.000    0.000
571.00   804.475  505.347  505.347    0.000        0.000  240.941  240.941    0.000        0.000    0.000    0.000    0.000
572.00   798.846  469.706  469.706    0.000        0.000  183.961  183.961    0.000        0.000    0.000    0.000    0.000
573.00   737.161  485.683  485.683    0.000        0.000  196.972  196.972    0.000        0.000    0.000    0.000    0.000
574.00   749.024  529.510  529.510    0.000        0.000  199.872  198.056    1.816        0.000    0.000    0.000    0.000
575.00   731.486  531.752  531.752    0.000        0.000  221.044  209.892   11.153        0.000    0.000    0.000    0.000
576.00   706.785  585.762  585.762    0.000        0.000  295.933  295.933    0.000        0.000    0.000    0.000    0.000
577.00   763.198  555.792  555.792    0.000        0.000  219.110  219.110    0.000        0.000    0.000    0.000    0.000
578.00   766.341  555.232  555.232    0.000        0.000  235.018  235.018    0.000        0.000    0.000    0.000    0.000
579.00   723.584  518.844  518.844    0.000        0.000  298.399  298.399    0.000        0.000    0.000    0.000    0.000
580.00   716.316  510.666  510.666    0.000        0.000  281.971  281.971    0.000        0.000    0.000    0.000    0.000
581.00   651.256  560.960  560.960    0.000        0.000  283.312  283.312    0.000        0.000    0.000    0.000    0.000
582.00   658.104  565.444  565.444    0.000        0.000  247.040  247.040    0.000        0.000    0.000    0.000    0.000
583.00   694.119  488.440  488.440    0.000        0.000  239.559  237.657    1.902        0.000    0.000    0.000    0.000
584.00   704.389  520.455  520.455    0.000        0.000  232.685  232.685    0.000        0.000    0.000    0.000    0.000
585.00   570.724  572.356  572.356    0.000        0.000  230.218  230.218    0.000        0.000    0.000    0.000    0.000
586.00   662.191  510.331  510.331    0.000        0.000  197.536  197.536    0.000        0.000    0.000    0.000    0.000
587.00   676.530  496.499  496.499    0.000        0.000  222.957  222.957    0.000        0.000    0.000    0.000    0.000
588.00   634.839  555.923  555.923    0.000        0.000  293.860  288.283    5.576        0.000    0.000    0.000    0.000
589.00   653.148  522.237  522.237    0.000        0.000  262.213  256.637    5.576        0.000    0.000    0.000    0.000
590.00   737.286  514.678  514.678    0.000        0.000  315.781  315.781    0.000        0.000    0.000    0.000    0.000
591.00   643.711  545.764  545.764    0.000        0.000  190.097  190.097    0.000        0.000    0.000    0.000    0.000
592.00   697.750  543.515  543.515    0.000        0.000  258.020  254.215    3.805        0.000    0.000    0.000    0.000
593.00   799.750  506.233  506.233    0.000        0.000  324.944  324.944    0.000        0.000    0.000    0.000    0.000
594.00   716.147  512.797  512.797    0.000        0.000  301.296  301.296    0.000        0.000    0.000    0.000    0.000
595.00   705.849  529.689  529.689    0.000        0.000  255.510  255.510    0.000        0.000    0.000    0.000    0.000
596.00   711.292  514.521  514.521    0.000        0.000  203.027  203.027    0.000        0.000    0.000    0.000    0.000
597.00   772.907  490.858  490.858    0.000        0.000  201.644  201.644    0.000        0.000    0.000    0.000    0.000
598.00   796.371  485.692  485.692    0.000        0.000  195.027  195.027    0.000        0.000    0.000    0.000    0.000
599.00   747.594  475.506  475.506    0.000        0.000  209.209  209.209    0.000        0.000    0.000    0.000    0.000
600.00   756.614  485.331  485.331    0.000        0.000  192.780  192.780    0.000        0.000    0.000    0.000    0.000
601.00   672.241  523.455  523.455    0.000        0.000  167.272  167.272    0.000        0.000    0.000    0.000    0.000
602.00   693.112  547.737  547.737    0.000        0.000  167.270  167.270    0.000        0.000    0.000    0.000    0.000
603.00   757.049  507.473  507.473    0.000        0.000  171.725  171.725    0.000        0.000    0.000    0.000    0.000
604.00   734.148  499.504  499.504    0.000        0.000  189.192  189.192    0.000        0.000    0.000    0.000    0.000
605.00   753.141  520.853  520.853    0.000        0.000  189.710  189.710    0.000        0.000    0.000    0.000    0.000
606.00   746.035  541.261  541.261    0.000        0.000  215.261  215.261    0.000        0.000    0.000    0.000    0.000
607.00   723.145  543.908  543.908    0.000        0.000  201.899  201.899    0.000        0.000    0.000    0.000    0.000
608.00   756.171  485.423  485.423    0.000        0.000  225.462  225.462    0.000        0.000    0.000    0.000    0.000
609.00   679.683  474.143  474.143    0.000        0.000  271.509  271.509    0.000        0.000    0.000    0.000    0.000
610.00   647.359  503.022  503.022    0.000        0.000  208.560  208.560    0.000        0.000    0.000    0.000    0.000
611.00   677.548  533.130  533.130    0.000        0.000  188.022  188.022    0.000        0.000    0.000    0.000    0.000
612.00   621.217  510.252  510.252    0.000        0.000  173.323  173.323    0.000        0.000    0.000    0.000    0.000
613.00   623.600  494.961  494.961    0.000        0.000  122.868  122.868    0.000        0.000    0.000    0.000    0.000
614.00   569.523  504.473  504.473    0.000        0.000  161.478  161.478    0.000        0.000    0.000    0.000    0.000
615.00   561.027  543.866  543.866    0.000        0.000  211.194  211.194    0.000        0.000    0.000    0.000    0.000
616.00   623.620  525.765  525.765    0.000        0.000  166.104  166.104    0.000        0.000    0.000    0.000    0.000
617.00   713.910  542.023  542.023    0.000        0.000  194.898  194.898    0.000        0.000    0.000    0.000    0.000
618.00   653.186  499.167  499.167    0.000        0.000  203.114  203.114    0.000        0.000    0.000    0.000    0.000
619.00   650.132  554.909  554.909    0.000        0.000  173.888  173.888    0.000        0.000    0.000    0.000    0.000
620.00   582.491  478.995  478.995    0.000        0.000  168.742  168.742    0.000        0.000    0.000    0.000    0.000
621.00   603.496  540.827  540.827    0.000        0.000  179.679  179.679    0.000        0.000    0.000    0.000    0.000
622.00   618.825  521.042  521.042    0.000        0.000  245.783  245.783    0.000        0.000    0.000    0.000    0.000
623.00   670.217  533.421  533.421    0.000        0.000  168.481  168.481    0.000        0.000    0.000    0.000    0.000
624.00   714.395  451.746  451.746    0.000        0.000  201.080  201.080    0.000        0.000    9.953    0.000    9.953
625.00   842.690  434.465  434.465    0.000        0.000  156.334  156.334    0.000        0.000    0.000    0.000    0.000
626.00   765.327  458.933  458.933    0.000        0.000  171.074  169.215    1.859        0.000    9.953    0.000    9.953
627.00   732.424  448.147  448.147    0.000        0.000  184.173  184.173    0.000        0.000    0.000    0.000    0.000
628.00   571.785  548.781  548.781    0.000        0.000  187.160  187.160    0.000        0.000    0.000    0.000    0.000
629.00   636.597  505.464  505.464    0.000        0.000  197.362  188.283    9.079        0.000    0.000    0.000    0.000
630.00   675.083  538.807  538.807    0.000        0.000  161.522  161.522    0.000        0.000    0.000    0.000    0.000
631.00   733.560  497.384  497.384    0.000        0.000  185.816  185.816    0.000        0.000    0.000    0.000    0.000
632.00   634.065  526.167  526.167    0.000        0.000  203.113  203.113    0.000        0.000    0.000    0.000    0.000
633.00   608.665  498.663  498.663    0.000        0.000  145.351  145.351    0.000        0.000    0.000    0.000    0.000
634.00   618.051  500.593  500.593    0.000        0.000  187.547  187.547    0.000        0.000    0.000    0.000    0.000
635.00   568.930  481.669  481.669    0.000        0.000  153.782  153.782    0.000        0.000    0.000    0.000    0.000
636.00   551.021  539.801  539.801    0.000        0.000  230.264  230.264    0.000        0.000    0.000    0.000    0.000
637.00   673.315  511.933  511.933    0.000        0.000  224.556  224.556    0.000        0.000    0.000    0.000    0.000
638.00   606.015  499.925  499.925    0.000        0.000  212.926  211.068    1.859        0.000    0.000    0.000    0.000
639.00   573.826  522.006  522.006    0.000        0.000  188.674  188.674    0.000        0.000    0.000    0.000    0.000
640.00   593.575  512.791  512.791    0.000        0.000  181.928  181.928    0.000        0.000    0.000    0.000    0.000
641.00   587.427  552.976  552.976    0.000        0.000  188.499  188.499    0.000        0.000    0.000    0.000    0.000
642.00   596.496  519.869  519.869    0.000        0.000  185.169  185.169    0.000        0.000    0.000    0.000    0.000
643.00   578.955  500.593  500.593    0.000        0.000  188.672  188.672    0.000        0.000    0.000    0.000    0.000
644.00   576.973  502.998  502.998    0.000        0.000  137.613  137.613    0.000        0.000    0.000    0.000    0.000
645.00   583.225  491.437  491.437    0.000        0.000  175.054  175.054    0.000        0.000    0.000    0.000    0.000
646.00   617.518  489.812  489.812    0.000        0.000  168.527  168.527    0.000        0.000    0.000    0.000    0.000
647.00   585.030  528.167  528.167    0.000        0.000  179.029  179.029    0.000        0.000    0.000    0.000    0.000
648.00   652.236  561.625  561.625    0.000        0.000  165.239  165.239    0.000        0.000    0.000    0.000    0.000
649.00   636.147  528.266  528.266    0.000        0.000  156.072  156.072    0.000        0.000    9.953    9.953    0.000
650.00   591.950  562.573  562.573    0.000        0.000  251.876  251.876    0.000        0.000    0.000    0.000    0.000
651.00   560.424  581.332  581.332    0.000        0.000  263.851  263.851    0.000        0.000    0.000    0.000    0.000
652.00   590.593  510.749  510.749    0.000        0.000  208.471  208.471    0.000        0.000    0.000    0.000    0.000
653.00   602.344  585.285  585.285    0.000        0.000  287.202  287.202    0.000        0.000    0.000    0.000    0.000
654.00   658.477  513.941  513.941    0.000        0.000  184.520  184.520    0.000        0.000    0.000    0.000    0.000
655.00   750.074  495.034  495.034    0.000        0.000  236.920  236.920    0.000        0.000    9.953    0.000    9.953
656.00   688.632  545.555  545.555    0.000        0.000  220.882  220.882    0.000        0.000    0.000    0.000    0.000
657.00   664.244  539.089  539.089    0.000        0.000  220.923  220.923    0.000        0.000    0.000    0.000    0.000
658.00   620.705  553.346  553.346    0.000        0.000  310.246  310.246    0.000        0.000    0.000    0.000    0.000
659.00   556.845  546.146  546.146    0.000        0.000  267.141  267.141    0.000        0.000    0.000    0.000    0.000
660.00   644.129  508.198  508.198    0.000        0.000  231.170  231.170    0.000        0.000    0.000    0.000    0.000
661.00   587.384  556.026  556.026    0.000        0.000  217.899  217.899    0.000        0.000    0.000    0.000    0.000
662.00   580.743  586.852  586.852    0.000        0.000  260.007  260.007    0.000        0.000    0.000    0.000    0.000
663.00   557.287  580.925  580.925    0.000        0.000  265.364  265.364    0.000        0.000    0.000    0.000    0.000
664.00   525.321  558.801  558.801    0.000        0.000  276.043  276.043    0.000        0.000    0.000    0.000    0.000
665.00   612.734  590.319  590.319    0.000        0.000  285.470  285.470    0.000        0.000    0.000    0.000    0.000
666.00   591.198  620.609  620.609    0.000        0.000  316.774  316.774    0.000        0.000    0.000    0.000    0.000
667.00   544.382  583.182  583.182    0.000        0.000  333.544  333.544    0.000        0.000    0.000    0.000    0.000
668.00   625.941  574.899  574.899    0.000        0.000  266.232  266.232    0.000        0.000    0.000    0.000    0.000
669.00   632.235  504.818  504.818    0.000        0.000  277.474  277.474    0.000        0.000    0.000    0.000    0.000
670.00   580.749  566.861  566.861    0.000        0.000  290.011  290.011    0.000        0.000    0.000    0.000    0.000
671.00   597.338  551.351  551.351    0.000        0.000  282.790  282.790    0.000        0.000    0.000    0.000    0.000
672.00   543.125  596.326  596.326    0.000        0.000  305.788  305.788    0.000        0.000    0.000    0.000    0.000
673.00   626.792  525.555  525.555    0.000        0.000  290.010  290.010    0.000        0.000    0.000    0.000    0.000
674.00   643.190  597.819  597.819    0.000        0.000  303.284  303.284    0.000        0.000    0.000    0.000    0.000
675.00   610.995  650.798  650.798    0.000        0.000  244.184  244.184    0.000        0.000    0.000    0.000    0.000
676.00   645.298  584.775  584.775    0.000        0.000  263.381  263.381    0.000        0.000    0.000    0.000    0.000
677.00   674.009  545.860  545.860    0.000        0.000  295.199  295.199    0.000        0.000    0.000    0.000    0.000
678.00   696.964  607.489  607.489    0.000        0.000  259.574  259.574    0.000        0.000    0.000    0.000    0.000
679.00   657.062  612.527  612.527    0.000        0.000  262.858  262.858    0.000        0.000    0.000    0.000    0.000
680.00   640.062  597.626  597.626    0.000        0.000  276.174  274.315    1.859        0.000    0.000    0.000    0.000
681.00   689.641  538.138  538.138    0.000        0.000  277.777  277.777    0.000        0.000    0.000    0.000    0.000
682.00   612.962  560.070  560.070    0.000        0.000  292.519  292.519    0.000        0.000    0.000    0.000    0.000
683.00   578.036  624.831  624.831    0.000        0.000  277.861  277.861    0.000        0.000    0.000    0.000    0.000
684.00   545.077  619.954  619.954    0.000        0.000  283.050  283.050    0.000        0.000    0.000    0.000    0.000
685.00   617.516  648.493  648.493    0.000        0.000  295.236  295.236    0.000        0.000    0.000    0.000    0.000
686.00   591.868  648.589  648.589    0.000        0.000  311.498  311.498    0.000        0.000    0.000    0.000    0.000
687.00   620.349  661.664  661.664    0.000        0.000  273.627  273.627    0.000        0.000    0.000    0.000    0.000
688.00   581.984  680.932  680.932    0.000        0.000  292.562  292.562    0.000        0.000    0.000    0.000    0.000
689.00   619.093  610.643  610.643    0.000        0.000  261.909  261.909    0.000        0.000    0.000    0.000    0.000
690.00   563.799  675.437  675.437    0.000        0.000  272.807  272.807    0.000        0.000    0.000    0.000    0.000
691.00   534.430  613.582  613.582    0.000        0.000  215.689  215.689    0.000        0.000    0.000    0.000    0.000
692.00   585.355  672.483  672.483    0.000        0.000  330.305  330.305    0.000        0.000    0.000    0.000    0.000
693.00   597.416  672.748  672.748    0.000        0.000  360.438  360.438    0.000        0.000    0.000    0.000    0.000
694.00   595.457  611.053  611.053    0.000        0.000  240.119  240.119    0.000        0.000    0.000    0.000    0.000
695.00   471.438  617.028  617.028    0.000        0.000  198.441  198.441    0.000        0.000    0.000    0.000    0.000
696.00   520.618  639.181  639.181    0.000        0.000  275.054  275.054    0.000        0.000    0.000    0.000    0.000
697.00   648.481  579.129  579.129    0.000        0.000  202.765  202.765    0.000        0.000    0.000    0.000    0.000
698.00   668.495  546.125  546.125    0.000        0.000  297.013  297.013    0.000        0.000    0.000    0.000    0.000
699.00   663.553  542.900  542.900    0.000        0.000  222.870  222.870    0.000        0.000    0.000    0.000    0.000
700.00   722.892  437.116  437.116    0.000        0.000  223.000  223.000    0.000        0.000    0.000    0.000    0.000
701.00   674.408  494.571  494.571    0.000        0.000  159.015  159.015    0.000        0.000    0.000    0.000    0.000
702.00   782.717  375.240  375.240    0.000        0.000  203.457  203.457    0.000        0.000    0.000    0.000    0.000
703.00   698.825  503.394  503.394    0.000        0.000  230.132  230.132    0.000        0.000    0.000    0.000    0.000
704.00   721.948  501.742  501.742    0.000        0.000  262.646  262.646    0.000        0.000    0.000    0.000    0.000
705.00   672.209  507.190  507.190    0.000        0.000  190.098  190.098    0.000        0.000    0.000    0.000    0.000
706.00   657.482  520.249  520.249    0.000        0.000  210.246  210.246    0.000        0.000    0.000    0.000    0.000
707.00   706.781  470.135  470.135    0.000        0.000  243.667  243.667    0.000        0.000    0.000    0.000    0.000
708.00   735.693  499.509  499.509    0.000        0.000  232.684  232.684    0.000        0.000    0.000    0.000    0.000
709.00   746.877  462.945  462.945    0.000        0.000  281.148  281.148    0.000        0.000    0.000    0.000    0.000
710.00   745.707  520.759  520.759    0.000        0.000  282.100  282.100    0.000        0.000    0.000    0.000    0.000
711.00   724.805  525.691  525.691    0.000        0.000  281.103  281.103    0.000        0.000    0.000    0.000    0.000
712.00   701.026  561.528  561.528    0.000        0.000  304.020  304.020    0.000        0.000    0.000    0.000    0.000
713.00   629.368  600.596  600.596    0.000        0.000  255.944  255.944    0.000        0.000    0.000    0.000    0.000
714.00   529.889  633.442  633.442    0.000        0.000  221.833  221.833    0.000        0.000    0.000    0.000    0.000
715.00   602.519  568.631  568.631    0.000        0.000  221.012  221.012    0.000        0.000    0.000    0.000    0.000
716.00   549.894  592.466  592.466    0.000        0.000  196.369  196.369    0.000        0.000    0.000    0.000    0.000
717.00   557.399  572.176  572.176    0.000        0.000  192.046  192.046    0.000        0.000    0.000    0.000    0.000
718.00   586.642  600.417  600.417    0.000        0.000  188.241  188.241    0.000        0.000    0.000    0.000    0.000
719.00   620.231  546.525  546.525    0.000        0.000  148.985  148.985    0.000        0.000    0.000    0.000    0.000
720.00   637.570  555.630  555.630    0.000        0.000  228.708  228.708    0.000        0.000    0.000    0.000    0.000
721.00   703.374  549.504  549.504    0.000        0.000  226.979  226.979    0.000        0.000    0.000    0.000    0.000
722.00   618.755  618.933  618.933    0.000        0.000  224.126  224.126    0.000        0.000    0.000    0.000    0.000
723.00   622.379  630.817  630.817    0.000        0.000  256.116  256.116    0.000        0.000    0.000    0.000    0.000
724.00   745.978  511.688  511.688    0.000        0.000  281.582  281.582    0.000        0.000    0.000    0.000    0.000
725.00   642.890  576.385  576.385    0.000        0.000  239.991  239.991    0.000        0.000    0.000    0.000    0.000
726.00   647.889  517.366  517.366    0.000        0.000  185.301  185.301    0.000        0.000    0.000    0.000    0.000
727.00   717.660  552.027  552.027    0.000        0.000  232.556  232.556    0.000        0.000    0.000    0.000    0.000
728.00   701.851  558.072  558.072    0.000        0.000  193.084  193.084    0.000        0.000    0.000    0.000    0.000
729.00   700.453  507.663  507.663    0.000        0.000  186.555  186.555    0.000        0.000    0.000    0.000    0.000
730.00   566.995  575.925  575.925    0.000        0.000  216.516  216.516    0.000        0.000    0.000    0.000    0.000
731.00   595.568  582.913  582.913    0.000        0.000  220.621  220.621    0.000        0.000    0.000    0.000    0.000
732.00   518.158  614.473  614.473    0.000        0.000  268.915  268.915    0.000        0.000    0.000    0.000    0.000
733.00   457.392  606.334  606.334    0.000        0.000  224.599  224.599    0.000        0.000    0.000    0.000    0.000
734.00   547.270  578.153  578.153    0.000        0.000  191.095  191.095    0.000        0.000    0.000    0.000    0.000
735.00   535.061  584.129  584.129    0.000        0.000  255.681  255.681    0.000        0.000   10.154   10.154    0.000
736.00   500.103  606.538  606.538    0.000        0.000  188.192  188.192    0.000        0.000    0.000    0.000    0.000
737.00   542.990  620.441  620.441    0.000        0.000  257.022  257.022    0.000        0.000    0.000    0.000    0.000
738.00   548.350  620.430  620.430    0.000        0.000  187.634  187.634    0.000        0.000    0.000    0.000    0.000
739.00   586.108  644.490  644.490    0.000        0.000  246.517  246.517    0.000        0.000    0.000    0.000    0.000
740.00   567.450  595.216  595.216    0.000        0.000  254.642  254.642    0.000        0.000    0.000    0.000    0.000
741.00   533.813  601.517  601.517    0.000        0.000  256.247  256.247    0.000        0.000    0.000    0.000    0.000
742.00   575.716  572.175  572.175    0.000        0.000  230.394  230.394    0.000        0.000    0.000    0.000    0.000
743.00   517.402  629.570  629.570    0.000        0.000  244.358  244.358    0.000        0.000    0.000    0.000    0.000
744.00   515.717  589.588  589.588    0.000        0.000  298.271  298.271    0.000        0.000    0.000    0.000    0.000
745.00   558.909  577.709  577.709    0.000        0.000  215.174  215.174    0.000        0.000    0.000    0.000    0.000
746.00   532.023  546.899  546.899    0.000        0.000  202.507  202.507    0.000        0.000    0.000    0.000    0.000
747.00   521.648  584.732  584.732    0.000        0.000  223.520  223.520    0.000        0.000    0.000    0.000    0.000
748.00   499.905  570.787  570.787    0.000        0.000  219.454  219.454    0.000        0.000    0.000    0.000    0.000
749.00   494.115  592.392  592.392    0.000        0.000  252.400  252.400    0.000        0.000    0.000    0.000    0.000
750.00   475.012  632.669  632.669    0.000        0.000  244.228  244.228    0.000        0.000    0.000    0.000    0.000
751.00   503.078  577.825  577.825    0.000        0.000  221.358  221.358    0.000        0.000    0.000    0.000    0.000
752.00   477.920  602.819  602.819    0.000        0.000  220.451  220.451    0.000        0.000    0.000    0.000    0.000
753.00   506.844  608.106  608.106    0.000        0.000  280.414  280.414    0.000        0.000    0.000    0.000    0.000
754.00   553.395  582.912  582.912    0.000        0.000  281.281  281.281    0.000        0.000    0.000    0.000    0.000
755.00   511.889  555.452  555.452    0.000        0.000  273.498  273.498    0.000        0.000    0.000    0.000    0.000
756.00   473.339  578.097  578.097    0.000        0.000  277.344  277.344    0.000        0.000    0.000    0.000    0.000
757.00   534.868  535.265  535.265    0.000        0.000  239.905  239.905    0.000        0.000    0.000    0.000    0.000
758.00   526.554  560.107  560.107    0.000        0.000  174.664  174.664    0.000        0.000    0.000    0.000    0.000
759.00   561.310  516.509  516.509    0.000        0.000  224.598  224.598    0.000        0.000    0.000    0.000    0.000
760.00   551.507  521.423  521.423    0.000        0.000  217.852  217.852    0.000        0.000    0.000    0.000    0.000
761.00   476.635  562.406  562.406    0.000        0.000  193.342  193.342    0.000        0.000    0.000    0.000    0.000
762.00   542.918  574.682  574.682    0.000        0.000  176.698  176.698    0.000        0.000    0.000    0.000    0.000
763.00   501.939  525.767  525.767    0.000        0.000  259.357  259.357    0.000        0.000    0.000    0.000    0.000
764.00   580.652  464.075  464.075    0.000        0.000  166.018  166.018    0.000        0.000    0.000    0.000    0.000
765.00   590.816  566.716  566.716    0.000        0.000  205.360  205.360    0.000        0.000    0.000    0.000    0.000
766.00   499.382  578.123  578.123    0.000        0.000  159.793  159.793    0.000        0.000    0.000    0.000    0.000
767.00   411.379  635.157  635.157    0.000        0.000  213.792  213.792    0.000        0.000    0.000    0.000    0.000
768.00   509.039  544.578  544.578    0.000        0.000  219.668  219.668    0.000        0.000    0.000    0.000    0.000
769.00   635.153  575.918  575.918    0.000        0.000  226.198  226.198    0.000        0.000    0.000    0.000    0.000
770.00   514.253  627.499  627.499    0.000        0.000  196.499  196.499    0.000        0.000    0.000    0.000    0.000
771.00   539.517  611.031  611.031    0.000        0.000  233.415  233.415    0.000        0.000    0.000    0.000    0.000
772.00   602.985  528.782  528.782    0.000        0.000  223.864  223.864    0.000        0.000    0.000    0.000    0.000
773.00   555.703  617.458  617.458    0.000        0.000  238.519  238.519    0.000        0.000    0.000    0.000    0.000
774.00   538.441  594.023  594.023    0.000        0.000  200.818  200.818    0.000        0.000    0.000    0.000    0.000
775.00   684.311  522.353  522.353    0.000        0.000  226.413  226.413    0.000        0.000    0.000    0.000    0.000
776.00   546.174  557.734  557.734    0.000        0.000  223.994  223.994    0.000        0.000    0.000    0.000    0.000
777.00   539.593  583.609  583.609    0.000        0.000  191.049  191.049    0.000        0.000    0.000    0.000    0.000
778.00   621.483  523.953  523.953    0.000        0.000  219.237  219.237    0.000        0.000    0.000    0.000    0.000
779.00   510.742  617.854  617.854    0.000        0.000  285.473  285.473    0.000        0.000    0.000    0.000    0.000
780.00   607.797  537.352  537.352    0.000        0.000  235.667  235.667    0.000        0.000    0.000    0.000    0.000
781.00   646.375  541.993  541.993    0.000        0.000  256.159  256.159    0.000        0.000    0.000    0.000    0.000
782.00   606.831  502.668  502.668    0.000        0.000  217.294  211.717    5.576        0.000    0.000    0.000    0.000
783.00   536.465  566.415  566.415    0.000        0.000  215.775  215.775    0.000        0.000    0.000    0.000    0.000
784.00   491.674  600.069  600.069    0.000        0.000  244.270  244.270    0.000        0.000    0.000    0.000    0.000
785.00   555.903  613.878  613.878    0.000        0.000  155.556  155.556    0.000        0.000    0.000    0.000    0.000
786.00   626.815  592.717  592.717    0.000        0.000  295.586  295.586    0.000        0.000    0.000    0.000    0.000
787.00   555.291  592.402  592.402    0.000        0.000  259.533  259.533    0.000        0.000    0.000    0.000    0.000
788.00   607.612  530.625  530.625    0.000        0.000  268.566  268.566    0.000        0.000    0.000    0.000    0.000
789.00   578.540  576.862  576.862    0.000        0.000  291.696  291.696    0.000        0.000    0.000    0.000    0.000
790.00   493.401  600.117  600.117    0.000        0.000  231.212  231.212    0.000        0.000    0.000    0.000    0.000
791.00   631.859  554.166  554.166    0.000        0.000  262.429  262.429    0.000        0.000    0.000    0.000    0.000
792.00   561.220  592.480  592.480    0.000        0.000  232.159  232.159    0.000        0.000    0.000    0.000    0.000
793.00   499.693  589.790  589.790    0.000        0.000  283.783  283.783    0.000        0.000    0.000    0.000    0.000
794.00   555.278  542.993  542.993    0.000        0.000  213.792  213.792    0.000        0.000    0.000    0.000    0.000
795.00   584.477  524.622  524.622    0.000        0.000  238.046  238.046    0.000        0.000    0.000    0.000    0.000
796.00   643.429  543.626  543.626    0.000        0.000  258.626  258.626    0.000        0.000    0.000    0.000    0.000
797.00   611.061  635.832  635.832    0.000        0.000  220.407  220.407    0.000        0.000    0.000    0.000    0.000
798.00   546.519  653.221  653.221    0.000        0.000  279.854  279.854    0.000        0.000    0.000    0.000    0.000
799.00   469.528  645.196  645.196    0.000        0.000  339.901  339.901    0.000        0.000    0.000    0.000    0.000
800.00   532.774  628.146  628.146    0.000        0.000  288.020  288.020    0.000        0.000    0.000    0.000    0.000
801.00   514.592  686.639  686.639    0.000        0.000  374.362  374.362    0.000        0.000    0.000    0.000    0.000
802.00   583.184  571.689  571.689    0.000        0.000  287.415  287.415    0.000        0.000    0.000    0.000    0.000
803.00   576.585  598.204  598.204    0.000        0.000  269.389  269.389    0.000        0.000    0.000    0.000    0.000
804.00   530.025  618.429  618.429    0.000        0.000  281.321  281.321    0.000        0.000    0.000    0.000    0.000
805.00   597.663  634.784  634.784    0.000        0.000  309.162  309.162    0.000        0.000    0.000    0.000    0.000
806.00   549.631  688.936  688.936    0.000        0.000  371.331  371.331    0.000        0.000    0.000    0.000    0.000
807.00   586.587  665.463  665.463    0.000        0.000  275.053  275.053    0.000        0.000    0.000    0.000    0.000
808.00   460.577  703.266  703.266    0.000        0.000  306.307  306.307    0.000        0.000    0.000    0.000    0.000
809.00   455.204  663.859  663.859    0.000        0.000  253.819  253.819    0.000        0.000    0.000    0.000    0.000
810.00   502.913  655.453  655.453    0.000        0.000  278.118  278.118    0.000        0.000    0.000    0.000    0.000
811.00   535.073  591.582  591.582    0.000        0.000  240.034  240.034    0.000        0.000    0.000    0.000    0.000
812.00   576.009  580.626  580.626    0.000        0.000  275.008  275.008    0.000        0.000    0.000    0.000    0.000
813.00   479.248  596.779  596.779    0.000        0.000  219.582  219.582    0.000        0.000    0.000    0.000    0.000
814.00   476.516  662.458  662.458    0.000        0.000  220.620  220.620    0.000        0.000    0.000    0.000    0.000
815.00   517.829  655.497  655.497    0.000        0.000  280.410  280.410    0.000        0.000    0.000    0.000    0.000
816.00   514.470  581.370  581.370    0.000        0.000  164.417  164.417    0.000        0.000    0.000    0.000    0.000
817.00   597.400  532.274  532.274    0.000        0.000  250.670  250.670    0.000        0.000    0.000    0.000    0.000
818.00   582.872  537.984  537.984    0.000        0.000  155.641  155.641    0.000        0.000    0.000    0.000    0.000
819.00   544.007  615.345  615.345    0.000        0.000  191.825  191.825    0.000        0.000    0.000    0.000    0.000
820.00   527.122  572.861  572.861    0.000        0.000  163.508  163.508    0.000        0.000    0.000    0.000    0.000
821.00   567.361  545.594  545.594    0.000        0.000  130.134  130.134    0.000        0.000    0.000    0.000    0.000
822.00   528.342  561.179  561.179    0.000        0.000  173.195  173.195    0.000        0.000    0.000    0.000    0.000
823.00   539.305  579.285  579.285    0.000        0.000  161.868  161.868    0.000        0.000    0.000    0.000    0.000
824.00   592.004  508.728  508.728    0.000        0.000  164.895  164.895    0.000        0.000    0.000    0.000    0.000
825.00   517.295  581.032  581.032    0.000        0.000  194.810  194.810    0.000        0.000    0.000    0.000    0.000
826.00   599.774  524.396  524.396    0.000        0.000  164.202  164.202    0.000        0.000    0.000    0.000    0.000
827.00   599.083  472.437  472.437    0.000        0.000  170.991  165.457    5.534        0.000    0.000    0.000    0.000
828.00   601.895  560.102  560.102    0.000        0.000  205.014  203.112    1.902        0.000    0.000    0.000    0.000
829.00   651.985  476.877  476.877    0.000        0.000  129.095  129.095    0.000        0.000    0.000    0.000    0.000
830.00   609.765  494.411  494.411    0.000        0.000  182.789  182.789    0.000        0.000    0.000    0.000    0.000
831.00   662.819  536.269  536.269    0.000        0.000  176.522  169.086    7.435        0.000    0.000    0.000    0.000
832.00   627.914  540.327  540.327    0.000        0.000  124.859  124.859    0.000        0.000    0.000    0.000    0.000
833.00   584.700  536.009  536.009    0.000        0.000  173.882  172.023    1.859        0.000    0.000    0.000    0.000
834.00   706.097  532.743  532.743    0.000        0.000  284.350  284.350    0.000        0.000    0.000    0.000    0.000
835.00   571.409  592.468  592.468    0.000        0.000  133.809  133.809    0.000        0.000    0.000    0.000    0.000
836.00   639.798  604.536  604.536    0.000        0.000  200.343  200.343    0.000        0.000    0.000    0.000    0.000
837.00   590.616  564.006  564.006    0.000        0.000  136.229  136.229    0.000        0.000    0.000    0.000    0.000
838.00   736.908  482.062  482.062    0.000        0.000  147.729  147.729    0.000        0.000    0.000    0.000    0.000
839.00   687.695  497.898  497.898    0.000        0.000  110.031  110.031    0.000        0.000    0.000    0.000    0.000
840.00   705.070  501.590  501.590    0.000        0.000  127.886  127.886    0.000        0.000    0.000    0.000    0.000
841.00   577.117  494.719  494.719    0.000        0.000   96.585   96.585    0.000        0.000    0.000    0.000    0.000
842.00   562.312  526.712  526.712    0.000        0.000   82.750   82.750    0.000        0.000    0.000    0.000    0.000
843.00   593.073  530.718  530.718    0.000        0.000   80.630   80.630    0.000        0.000    0.000    0.000    0.000
844.00   615.252  467.901  467.901    0.000        0.000   62.776   62.776    0.000        0.000    0.000    0.000    0.000
845.00   681.313  433.215  433.215    0.000        0.000  105.188  105.188    0.000        0.000    0.000    0.000    0.000
846.00   782.186  436.415  436.415    0.000        0.000   88.457   88.457    0.000        0.000    0.000    0.000    0.000
847.00   582.864  477.661  477.661    0.000        0.000   70.990   70.990    0.000        0.000    0.000    0.000    0.000
848.00   586.077  476.300  476.300    0.000        0.000   76.870   76.870    0.000        0.000    0.000    0.000    0.000
849.00   600.226  484.868  484.868    0.000        0.000   67.705   67.705    0.000        0.000    0.000    0.000    0.000
850.00   500.963  499.627  499.627    0.000        0.000   73.757   73.757    0.000        0.000    0.000    0.000    0.000
851.00   558.255  468.853  468.853    0.000        0.000   75.833   75.833    0.000        0.000    0.000    0.000    0.000
852.00   563.262  476.913  476.913    0.000        0.000  203.760  203.760    0.000        0.000    0.000    0.000    0.000
853.00   468.052  526.807  526.807    0.000        0.000  217.464  217.464    0.000        0.000   10.154   10.154    0.000
854.00   645.188  475.866  475.866    0.000        0.000  134.068  134.068    0.000        0.000    0.000    0.000    0.000
855.00   552.891  550.847  550.847    0.000        0.000  188.629  188.629    0.000        0.000    0.000    0.000    0.000
856.00   498.872  525.920  525.920    0.000        0.000  113.574  113.574    0.000        0.000    0.000    0.000    0.000
857.00   488.151  547.592  547.592    0.000        0.000  153.955  153.955    0.000        0.000    0.000    0.000    0.000
858.00   540.624  500.667  500.667    0.000        0.000  136.271  136.271    0.000        0.000    0.000    0.000    0.000
859.00   600.677  494.354  494.354    0.000        0.000  188.586  188.586    0.000        0.000    0.000    0.000    0.000
860.00   601.373  540.731  540.731    0.000        0.000  165.151  165.151    0.000        0.000    0.000    0.000    0.000
861.00   514.062  571.991  571.991    0.000        0.000  124.510  124.510    0.000        0.000    0.000    0.000    0.000
862.00   505.856  577.047  577.047    0.000        0.000  128.576  128.576    0.000        0.000    0.000    0.000    0.000
863.00   518.297  561.520  561.520    0.000        0.000  103.026  103.026    0.000        0.000    0.000    0.000    0.000
864.00   599.961  512.078  512.078    0.000        0.000  238.214  238.214    0.000        0.000    0.000    0.000    0.000
865.00   534.470  599.351  599.351    0.000        0.000  160.268  160.268    0.000        0.000    0.000    0.000    0.000
866.00   567.342  506.994  506.994    0.000        0.000  146.390  146.390    0.000        0.000    0.000    0.000    0.000
867.00   542.857  591.836  591.836    0.000        0.000  180.111  180.111    0.000        0.000    0.000    0.000    0.000
868.00   520.669  593.192  593.192    0.000        0.000  166.579  166.579    0.000        0.000   10.154   10.154    0.000
869.00   511.955  587.098  587.098    0.000        0.000  129.875  129.875    0.000        0.000    0.000    0.000    0.000
870.00   591.272  556.059  556.059    0.000        0.000  207.910  207.910    0.000        0.000    0.000    0.000    0.000
871.00   581.993  624.638  624.638    0.000        0.000  184.866  184.866    0.000        0.000    0.000    0.000    0.000
872.00   591.430  503.857  503.857    0.000        0.000  139.557  139.557    0.000        0.000    0.000    0.000    0.000
873.00   533.865  582.904  582.904    0.000        0.000  233.071  233.071    0.000        0.000   30.462   30.462    0.000
874.00   591.626  564.558  564.558    0.000        0.000  119.368  115.736    3.632        0.000    0.000    0.000    0.000
875.00   587.282  461.583  461.583    0.000        0.000  139.557  139.557    0.000        0.000    0.000    0.000    0.000
876.00   717.780  447.192  447.192    0.000        0.000  178.988  175.271    3.718        0.000    0.000    0.000    0.000
877.00   535.569  573.169  573.169    0.000        0.000  239.081  239.081    0.000        0.000   10.154   10.154    0.000
878.00   573.441  490.549  490.549    0.000        0.000  160.007  160.007    0.000        0.000    0.000    0.000    0.000
879.00   584.910  468.026  468.026    0.000        0.000  255.938  255.938    0.000        0.000    0.000    0.000    0.000
880.00   552.561  451.416  451.416    0.000        0.000  164.459  164.459    0.000        0.000    0.000    0.000    0.000
881.00   565.667  415.447  415.447    0.000        0.000  179.936  179.936    0.000        0.000    0.000    0.000    0.000
882.00   590.577  473.305  473.305    0.000        0.000  165.844  165.844    0.000        0.000    0.000    0.000    0.000
883.00   531.227  457.446  457.446    0.000        0.000  149.496  149.496    0.000        0.000    0.000    0.000    0.000
884.00   491.298  464.355  464.355    0.000        0.000  178.033  178.033    0.000        0.000    0.000    0.000    0.000
885.00   663.754  392.909  392.909    0.000        0.000  194.114  188.538    5.576        0.000    0.000    0.000    0.000
886.00   640.126  406.908  406.908    0.000        0.000  137.695  137.695    0.000        0.000    0.000    0.000    0.000
887.00   640.611  448.786  448.786    0.000        0.000  124.987  124.987    0.000        0.000    0.000    0.000    0.000
888.00   632.044  412.317  412.317    0.000        0.000  147.380  147.380    0.000        0.000   20.106   20.106    0.000
889.00   524.104  506.081  506.081    0.000        0.000  199.908  199.908    0.000        0.000   20.308   20.308    0.000
890.00   600.321  502.644  502.644    0.000        0.000  169.301  169.301    0.000        0.000    0.000    0.000    0.000
891.00   486.718  567.649  567.649    0.000        0.000  167.615  167.615    0.000        0.000    0.000    0.000    0.000
892.00   509.719  544.068  544.068    0.000        5.576   94.161   94.161    0.000        0.000    0.000    0.000    0.000
893.00   609.293  536.019  536.019    0.000        0.000  142.151  142.151    0.000        0.000    0.000    0.000    0.000
894.00   647.670  557.876  557.876    0.000        0.000  158.406  156.547    1.859        0.000    0.000    0.000    0.000
895.00   680.369  508.083  508.083    0.000        0.000  142.109  138.392    3.718        0.000    0.000    0.000    0.000
896.00   669.318  509.342  509.342    0.000        0.000  131.950  131.950    0.000        0.000    0.000    0.000    0.000
897.00   658.794  514.547  514.547    0.000        0.000  117.986  112.365    5.620        0.000    0.000    0.000    0.000
898.00   567.911  578.237  578.237    0.000        0.000  122.266  116.818    5.448        0.000    0.000    0.000    0.000
899.00   550.287  543.435  543.435    0.000        0.000  152.745  152.745    0.000        0.000    0.000    0.000    0.000
900.00   636.086  510.999  510.999    0.000        0.000  120.277  120.277    0.000        0.000    0.000    0.000    0.000
901.00   629.954  535.728  535.728    0.000        0.000  112.451  108.820    3.632        0.000    0.000    0.000    0.000
902.00   672.176  496.329  496.329    0.000        0.000  152.011  141.116   10.895        0.000    0.000    0.000    0.000
903.00   636.503  536.671  536.671    0.000        0.000  102.854   91.526   11.327        0.000    0.000    0.000    0.000
904.00   596.506  524.255  524.255    0.000        0.000  108.604  108.604    0.000        0.000    0.000    0.000    0.000
905.00   625.075  536.951  536.951    0.000        1.859   96.715   87.462    9.252        0.000    0.000    0.000    0.000
906.00   584.711  519.257  519.257    0.000        0.000   82.359   82.359    0.000        0.000    0.000    0.000    0.000
907.00   503.786  601.848  601.848    0.000        0.000  111.154  111.154    0.000        0.000    0.000    0.000    0.000
908.00   616.224  551.860  551.860    0.000        0.000   97.493   86.511   10.982        0.000    0.000    0.000    0.000
909.00   659.265  486.229  486.229    0.000        0.000  143.925  143.925    0.000        0.000    0.000    0.000    0.000
910.00   757.781  436.276  436.276    0.000        0.000  116.254  116.254    0.000        0.000    0.000    0.000    0.000
911.00   678.580  505.949  505.949    0.000        0.000  152.529  152.529    0.000        0.000    0.000    0.000    0.000
912.00   614.865  543.547  543.547    0.000        0.000  169.434  169.434    0.000        0.000    0.000    0.000    0.000
913.00   699.385  530.056  530.056    0.000        0.000  211.499  211.499    0.000        0.000    0.000    0.000    0.000
914.00   621.137  499.249  499.249    0.000        0.000  125.680  125.680    0.000        0.000    0.000    0.000    0.000
915.00   555.539  635.165  635.165    0.000        0.000  126.329  126.329    0.000        0.000    0.000    0.000    0.000
916.00   587.236  609.606  609.606    0.000        0.000  169.562  169.562    0.000        0.000    0.000    0.000    0.000
917.00   637.337  536.160  536.160    0.000        0.000  154.990  154.990    0.000        0.000    0.000    0.000    0.000
918.00   675.060  496.464  496.464    0.000        0.000  139.817  139.817    0.000        0.000    0.000    0.000    0.000
919.00   621.399  468.964  468.964    0.000        0.000  133.591  133.591    0.000        0.000    0.000    0.000    0.000
920.00   552.801  512.538  512.538    0.000        0.000  120.447  120.447    0.000        0.000    0.000    0.000    0.000
921.00   599.698  427.797  427.797    0.000        0.000  210.936  210.936    0.000        0.000    0.000    0.000    0.000
922.00   556.497  446.230  446.230    0.000        0.000  149.415  149.415    0.000        0.000    0.000    0.000    0.000
923.00   597.980  521.315  521.315    0.000        0.000  147.427  147.427    0.000        0.000    0.000    0.000    0.000
924.00   723.518  477.777  477.777    0.000        0.000   68.310   68.310    0.000        0.000    0.000    0.000    0.000
925.00   668.486  481.075  481.075    0.000        0.000   85.819   85.819    0.000        0.000    0.000    0.000    0.000
926.00   613.705  556.524  556.524    0.000        0.000  120.924  120.924    0.000        0.000    0.000    0.000    0.000
927.00   577.714  506.450  506.450    0.000        0.000  114.398  112.582    1.816        0.000    0.000    0.000    0.000
928.00   547.793  487.231  487.231    0.000        0.000  133.288  133.288    0.000        0.000    0.000    0.000    0.000
929.00   502.043  514.122  514.122    0.000        0.000  181.451  179.635    1.816        0.000    0.000    0.000    0.000
930.00   586.975  475.314  475.314    0.000        0.000  168.440  166.624    1.816        0.000    0.000    0.000    0.000
931.00   605.139  586.962  586.962    0.000        0.000  182.923  179.291    3.632        0.000    0.000    0.000    0.000
932.00   620.867  522.432  522.432    0.000        0.000  104.884  104.884    0.000        0.000    0.000    0.000    0.000
933.00   713.188  459.664  459.664    0.000        0.000  178.210  176.352    1.859        0.000    0.000    0.000    0.000
934.00   668.667  479.985  479.985    0.000        0.000  155.253  155.253    0.000        0.000    0.000    0.000    0.000
935.00   650.300  550.884  550.884    0.000        0.000  203.979  203.979    0.000        0.000    0.000    0.000    0.000
936.00   676.595  505.467  505.467    0.000        0.000  181.627  181.627    0.000        0.000    0.000    0.000    0.000
937.00   659.826  534.207  534.207    0.000        0.000  182.750  182.750    0.000        0.000    0.000    0.000    0.000
938.00   702.759  463.888  463.888    0.000        0.000  218.202  216.344    1.859        0.000    0.000    0.000    0.000
939.00   665.974  589.322  589.322    0.000        0.000  240.035  240.035    0.000        0.000    0.000    0.000    0.000
940.00   636.871  587.964  587.964    0.000        0.000  276.783  276.783    0.000        0.000    0.000    0.000    0.000
941.00   704.242  525.748  525.748    0.000        0.000  309.811  309.811    0.000        0.000    0.000    0.000    0.000
942.00   704.110  513.428  513.428    0.000        0.000  289.842  287.939    1.902        0.000    0.000    0.000    0.000
943.00   675.149  528.980  528.980    0.000        0.000  246.521  246.521    0.000        0.000    0.000    0.000    0.000
944.00   674.894  557.542  557.542    0.000        0.000  271.336  271.336    0.000        0.000    0.000    0.000    0.000
945.00   715.804  526.385  526.385    0.000        0.000  255.341  253.525    1.816        0.000    0.000    0.000    0.000
946.00   590.972  590.946  590.946    0.000        0.000  297.105  297.105    0.000        0.000    0.000    0.000    0.000
947.00   674.264  483.863  483.863    0.000        0.000  244.878  244.878    0.000        0.000    0.000    0.000    0.000
948.00   684.032  585.191  585.191    0.000        0.000  217.295  217.295    0.000        0.000    0.000    0.000    0.000
949.00   758.026  497.385  497.385    0.000        0.000  239.863  239.863    0.000        0.000    0.000    0.000    0.000
950.00   699.121  526.283  526.283    0.000        0.000  205.103  205.103    0.000        0.000    0.000    0.000    0.000
951.00   700.471  484.733  484.733    0.000        0.000  177.519  177.519    0.000        0.000    0.000    0.000    0.000
952.00   670.588  596.842  596.842    0.000        0.000  166.192  166.192    0.000        0.000    0.000    0.000    0.000
953.00   624.474  601.866  601.866    0.000        0.000  177.390  177.390    0.000        0.000    0.000    0.000    0.000
954.00   659.805  537.015  537.015    0.000        0.000  243.494  243.494    0.000        0.000    0.000    0.000    0.000
955.00   623.739  575.352  575.352    0.000        0.000  250.151  250.151    0.000        0.000    0.000    0.000    0.000
956.00   625.220  582.773  582.773    0.000        0.000  194.768  194.768    0.000        0.000    0.000    0.000    0.000
957.00   652.467  603.801  603.801    0.000        0.000  242.889  242.889    0.000        0.000    0.000    0.000    0.000
958.00   657.145  549.052  549.052    0.000        0.000  211.413  211.413    0.000        0.000    0.000    0.000    0.000
959.00   625.801  600.285  600.285    0.000        0.000  308.303  308.303    0.000        0.000    0.000    0.000    0.000
960.00   629.538  585.697  585.697    0.000        0.000  296.802  296.802    0.000        0.000    0.000    0.000    0.000
961.00   641.834  521.841  521.841    0.000        0.000  282.100  282.100    0.000        0.000    0.000    0.000    0.000
962.00   631.150  542.478  542.478    0.000        0.000  282.145  282.145    0.000        0.000    0.000    0.000    0.000
963.00   556.635  579.924  579.924    0.000        0.000  276.007  268.744    7.263        0.000    0.000    0.000    0.000
964.00   627.988  539.108  539.108    0.000        0.000  260.356  260.356    0.000        0.000    0.000    0.000    0.000
965.00   643.617  531.464  531.464    0.000        0.000  269.435  269.435    0.000        0.000    0.000    0.000    0.000
966.00   487.141  605.152  605.152    0.000        0.000  258.755  258.755    0.000        0.000    0.000    0.000    0.000
967.00   608.068  579.605  579.605    0.000        0.000  278.427  278.427    0.000        0.000    0.000    0.000    0.000
968.00   574.855  569.287  569.287    0.000        0.000  269.002  263.295    5.707        0.000    0.000    0.000    0.000
969.00   638.093  564.070  564.070    0.000        0.000  282.751  282.751    0.000        0.000    0.000    0.000    0.000
970.00   569.430  547.766  547.766    0.000        0.000  223.649  223.649    0.000        0.000    0.000    0.000    0.000
971.00   582.337  557.534  557.534    0.000        0.000  291.398  291.398    0.000        0.000    0.000    0.000    0.000
972.00   592.261  576.149  576.149    0.000        0.000  205.058  205.058    0.000        0.000    0.000    0.000    0.000
973.00   564.281  550.842  550.842    0.000        0.000  252.574  252.574    0.000        0.000    0.000    0.000    0.000
974.00   481.644  539.265  539.265    0.000        0.000  225.206  225.206    0.000        0.000    0.000    0.000    0.000
975.00   562.075  588.981  588.981    0.000        0.000  201.990  201.990    0.000        0.000    0.000    0.000    0.000
976.00   497.255  565.306  565.306    0.000        0.000  234.544  234.544    0.000        0.000    0.000    0.000    0.000
977.00   645.470  580.017  580.017    0.000        0.000  231.995  231.995    0.000        0.000    0.000    0.000    0.000
978.00   574.887  567.611  567.611    0.000        0.000  236.318  236.318    0.000        0.000    0.000    0.000    0.000
979.00   603.193  526.138  526.138    0.000        0.000  224.817  224.817    0.000        0.000    0.000    0.000    0.000
980.00   621.449  547.454  547.454    0.000        0.000  234.023  234.023    0.000        0.000    0.000    0.000    0.000
981.00   587.005  618.983  618.983    0.000        0.000  264.632  264.632    0.000        0.000    0.000    0.000    0.000
982.00   619.207  579.816  579.816    0.000        0.000  298.960  298.960    0.000        0.000    0.000    0.000    0.000
983.00   591.289  547.051  547.051    0.000        0.000  245.137  245.137    0.000        0.000    0.000    0.000    0.000
984.00   657.996  524.802  524.802    0.000        0.000  243.624  243.624    0.000        0.000    0.000    0.000    0.000
985.00   593.764  569.987  569.987    0.000        0.000  261.912  261.912    0.000        0.000    0.000    0.000    0.000
986.00   564.899  620.220  620.220    0.000        0.000  244.619  244.619    0.000        0.000    0.000    0.000    0.000
987.00   704.197  553.308  553.308    0.000        0.000  248.337  248.337    0.000        0.000    0.000    0.000    0.000
988.00   621.777  550.393  550.393    0.000        0.000  236.491  236.491    0.000        0.000    0.000    0.000    0.000
989.00   639.963  573.135  573.135    0.000        0.000  273.456  273.456    0.000        0.000    0.000    0.000    0.000
990.00   624.209  621.302  621.302    0.000        0.000  260.356  260.356    0.000        0.000    0.000    0.000    0.000
991.00   652.562  593.320  593.320    0.000        0.000  294.943  293.127    1.816        0.000    0.000    0.000    0.000
992.00   557.615  633.776  633.776    0.000        0.000  279.292  279.292    0.000        0.000    0.000    0.000    0.000
993.00   585.009  612.186  612.186    0.000        0.000  225.336  225.336    0.000        0.000    0.000    0.000    0.000
994.00   579.139  573.175  573.175    0.000        0.000  224.126  224.126    0.000        0.000    0.000    0.000    0.000
995.00   617.519  536.663  536.663    0.000        0.000  275.834  272.116    3.718        0.000    0.000    0.000    0.000
996.00   624.737  573.064  573.064    0.000        0.000  303.849  302.033    1.816        0.000    0.000    0.000    0.000
997.00   627.950  585.811  585.811    0.000        0.000  289.971  289.971    0.000        0.000    0.000    0.000    0.000
998.00   612.697  612.186  612.186    0.000        0.000  276.914  275.098    1.816        0.000    0.000    0.000    0.000
999.00   656.867  506.692  506.692    0.000        0.000  333.724  331.908    1.816        0.000    0.000    0.000    0.000
1000.00   681.523  499.448  499.448    0.000        0.000  280.026  280.026    0.000        0.000    0.000    0.000    0.000
1001.00   558.542  538.617  538.617    0.000        0.000  249.067  249.067    0.000        0.000    0.000    0.000    0.000
1002.00   630.129  515.657  515.657    0.000        0.000  261.348  261.348    0.000        0.000    0.000    0.000    0.000
1003.00   536.323  580.082  580.082    0.000        0.000  253.827  253.827    0.000        0.000    0.000    0.000    0.000
1004.00   568.920  567.971  567.971    0.000        0.000  271.336  271.336    0.000        0.000    0.000    0.000    0.000
1005.00   615.333  493.694  493.694    0.000        0.000  187.808  187.808    0.000        0.000    0.000    0.000    0.000
1006.00   542.982  536.238  536.238    0.000        0.000  173.974  173.974    0.000        0.000    0.000    0.000    0.000
1007.00   731.180  453.620  453.620    0.000        0.000  256.720  256.720    0.000        0.000    0.000    0.000    0.000
1008.00   663.600  468.306  468.306    0.000        0.000  240.076  240.076    0.000        0.000    0.000    0.000    0.000
1009.00   709.018  486.529  486.529    0.000        0.000  238.085  234.367    3.718        0.000    0.000    0.000    0.000
1010.00   631.866  514.822  514.822    0.000        0.000  260.397  260.397    0.000        0.000    0.000    0.000    0.000
1011.00   624.956  558.024  558.024    0.000        0.000  288.500  288.500    0.000        0.000    0.000    0.000    0.000
1012.00   560.598  584.392  584.392    0.000        0.000  236.964  236.964    0.000        0.000    0.000    0.000    0.000
1013.00   577.102  582.641  582.641    0.000        0.000  251.924  251.924    0.000        0.000    0.000    0.000    0.000
1014.00   585.280  566.987  566.987    0.000        0.000  311.242  311.242    0.000        0.000    0.000    0.000    0.000
1015.00   594.637  542.252  542.252    0.000        0.000  261.090  261.090    0.000        0.000    0.000    0.000    0.000
1016.00   580.540  543.855  543.855    0.000        0.000  281.193  275.746    5.448        0.000    0.000    0.000    0.000
1017.00   585.545  487.647  487.647    0.000        0.000  250.713  250.713    0.000        0.000    0.000    0.000    0.000
1018.00   557.634  540.494  540.494    0.000        0.000  288.501  288.501    0.000        0.000    0.000    0.000    0.000
1019.00   580.598  531.288  531.288    0.000        0.000  256.378  256.378    0.000        0.000    0.000    0.000    0.000
1020.00   596.775  524.954  524.954    0.000        0.000  252.487  252.487    0.000        0.000    0.000    0.000    0.000
1021.00   605.481  540.520  540.520    0.000        0.000  241.374  241.374    0.000        0.000    0.000    0.000    0.000
1022.00   551.826  555.109  555.109    0.000        0.000  250.670  250.670    0.000        0.000    0.000    0.000    0.000
1023.00   604.719  510.645  510.645    0.000        0.000  261.176  261.176    0.000        0.000    0.000    0.000    0.000
1024.00   577.479  524.434  524.434    0.000        0.000  243.363  243.363    0.000        0.000    0.000    0.000    0.000
1025.00   549.455  530.179  530.179    0.000        0.000  277.561  277.561    0.000        0.000    0.000    0.000    0.000
1026.00   619.300  538.814  538.814    0.000        0.000  244.618  244.618    0.000        0.000    0.000    0.000    0.000
1027.00   607.890  516.097  516.097    0.000        0.000  263.857  263.857    0.000        0.000    0.000    0.000    0.000
1028.00   618.621  494.535  494.535    0.000        0.000  224.428  224.428    0.000        0.000    0.000    0.000    0.000
1029.00   599.189  517.946  517.946    0.000        0.000  234.112  234.112    0.000        0.000    0.000    0.000    0.000
1030.00   540.910  505.167  505.167    0.000        0.000  207.565  207.565    0.000        0.000    0.000    0.000    0.000
1031.00   592.553  571.660  571.660    0.000        0.000  214.611  214.611    0.000        0.000    0.000    0.000    0.000
1032.00   504.313  574.361  574.361    0.000        0.000  172.113  172.113    0.000        0.000    0.000    0.000    0.000
1033.00   576.151  518.403  518.403    0.000        0.000  195.721  195.721    0.000        0.000    0.000    0.000    0.000
1034.00   506.495  503.085  503.085    0.000        0.000  156.896  156.896    0.000        0.000    0.000    0.000    0.000
1035.00   582.476  481.828  481.828    0.000        0.000  214.614  214.614    0.000        0.000    0.000    0.000    0.000
1036.00   638.687  416.561  416.561    0.000        0.000  183.313  183.313    0.000        0.000    0.000    0.000    0.000
1037.00   523.088  504.367  504.367    0.000        0.000  181.496  181.496    0.000        0.000    0.000    0.000    0.000
1038.00   581.846  506.003  506.003    0.000        0.000  177.086  177.086    0.000        0.000    0.000    0.000    0.000
1039.00   549.164  501.348  501.348    0.000        0.000  202.161  202.161    0.000        0.000    0.000    0.000    0.000
1040.00   530.453  511.570  511.570    0.000        0.000  179.724  179.724    0.000        0.000    0.000    0.000    0.000
1041.00   547.939  523.722  523.722    0.000        0.000  189.236  189.236    0.000        0.000    0.000    0.000    0.000
1042.00   569.448  475.774  475.774    0.000        0.000  205.489  205.489    0.000        0.000    0.000    0.000    0.000
1043.00   518.730  539.429  539.429    0.000        0.000  182.620  182.620    0.000        0.000    0.000    0.000    0.000
1044.00   547.344  513.579  513.579    0.000        0.000  235.192  235.192    0.000        0.000    0.000    0.000    0.000
1045.00   557.342  520.150  520.150    0.000        0.000  195.675  195.675    0.000        0.000    0.000    0.000    0.000
1046.00   608.123  486.461  486.461    0.000        0.000  223.907  223.907    0.000        0.000    0.000    0.000    0.000
1047.00   642.740  462.274  462.274    0.000        0.000  220.060  220.060    0.000        0.000    0.000    0.000    0.000
1048.00   684.913  435.487  435.487    0.000        0.000  259.013  259.013    0.000        0.000    0.000    0.000    0.000
1049.00   657.203  379.443  379.443    0.000        0.000  225.679  225.679    0.000        0.000    0.000    0.000    0.000
1050.00   593.353  458.135  458.135    0.000        0.000  195.499  195.499    0.000        0.000    0.000    0.000    0.000
