# Supplementary material for: N-Glycans modulate tilting of HIV-1 envelope glycoprotein
Source: Nat Commun. 2026 Apr 15;17:5206. doi: 10.1038/s41467-026-71874-2 (PMC13254402; doi:10.1038/s41467-026-71874-2)
Supplement: Supplementary file 8 — Source Data [file 41467_2026_71874_MOESM8_ESM.zip › source_data/1_Main_Text_Figures/4_Figure_5/3_Raw_data/MPER_peptide/REAL_MPER.B.5.txt]

#ASA ANALYSIS
#SIM_TIME  ASA1.4 TotOccl1.4 ShldMem1.4 ShldGly1.4   ASA7.2 TotOccl7.2 ShldMem7.2 ShldGly7.2   ASA18.6 TotOccl18.6 ShldMem18.6 ShldGly18.6

  0.00   919.887  457.821  457.821    0.000      167.436 1168.947 1168.947    0.000        0.000  985.729  985.729    0.000
  1.00   994.796  359.436  359.436    0.000       40.765  876.402  876.402    0.000        0.000  371.666  371.666    0.000
  2.00   914.825  337.062  337.062    0.000       33.679  891.671  891.671    0.000        0.000  160.850  160.850    0.000
  3.00   936.803  344.603  344.603    0.000       20.447  960.798  960.798    0.000        0.000  280.085  280.085    0.000
  4.00   962.255  259.810  259.810    0.000       16.773  910.863  910.863    0.000        0.000  221.676  221.676    0.000
  5.00   947.065  241.409  241.409    0.000        0.000  938.867  938.867    0.000        0.000  202.473  202.473    0.000
  6.00   868.718  322.701  322.701    0.000        9.294  887.212  887.212    0.000        0.000  201.466  201.466    0.000
  7.00  1002.930  195.909  195.909    0.000        0.000  812.318  812.318    0.000        0.000  281.789  281.789    0.000
  8.00   981.775  227.239  227.239    0.000       37.133  694.876  694.876    0.000        0.000   81.231   81.231    0.000
  9.00   907.936  314.483  314.483    0.000        1.816  757.156  757.156    0.000        0.000  151.502  151.502    0.000
 10.00   850.178  395.665  395.665    0.000       22.306  829.668  829.668    0.000        0.000  181.158  181.158    0.000
 11.00   727.334  452.380  452.380    0.000        9.294  675.380  675.380    0.000        0.000  171.206  171.206    0.000
 12.00   829.631  366.360  366.360    0.000        0.000  822.756  822.756    0.000        0.000  181.359  181.359    0.000
 13.00   834.057  491.531  491.531    0.000        0.000  863.734  863.734    0.000        0.000  291.441  291.441    0.000
 14.00   869.001  364.346  364.346    0.000        0.000  822.834  822.834    0.000        0.000  171.104  171.104    0.000
 15.00   836.640  418.536  418.536    0.000        0.000  888.423  888.423    0.000        0.000  322.203  322.203    0.000
 16.00   923.138  390.056  390.056    0.000        5.448  986.949  986.949    0.000        0.000  401.424  401.424    0.000
 17.00  1018.873  317.885  317.885    0.000        0.000  996.386  996.386    0.000        0.000  351.160  351.160    0.000
 18.00  1024.281  229.140  229.140    0.000        5.534  868.235  868.235    0.000        0.000  401.726  401.726    0.000
 19.00   893.954  326.060  326.060    0.000        0.000  998.848  998.848    0.000        0.000  380.717  380.717    0.000
 20.00   939.566  301.906  301.906    0.000       16.816 1039.660 1039.660    0.000        0.000  362.117  362.117    0.000
 21.00   852.661  334.953  334.953    0.000        0.000  831.616  831.616    0.000        0.000  171.608  171.608    0.000
 22.00  1016.191  282.814  282.814    0.000        0.000  996.416  996.416    0.000        0.000  161.355  161.355    0.000
 23.00  1002.428  309.890  309.890    0.000        5.620  879.578  879.578    0.000        0.000  300.693  300.693    0.000
 24.00   923.155  357.478  357.478    0.000        0.000  914.520  914.520    0.000        0.000  200.464  200.464    0.000
 25.00   968.472  212.418  212.418    0.000        1.816  917.959  917.959    0.000        0.000  422.939  422.939    0.000
 26.00  1001.360  239.024  239.024    0.000        1.816  868.234  868.234    0.000        0.000  301.696  301.696    0.000
 27.00   938.828  308.585  308.585    0.000        0.000  920.964  920.964    0.000        0.000  221.573  221.573    0.000
 28.00   854.790  407.719  407.719    0.000        0.000  973.772  973.772    0.000        0.000  150.397  150.397    0.000
 29.00   939.982  268.217  268.217    0.000       11.196  767.369  767.369    0.000        0.000   80.627   80.627    0.000
 30.00  1014.775  201.802  201.802    0.000       22.436  938.684  938.684    0.000        0.000  281.587  281.587    0.000
 31.00  1025.482  237.834  237.834    0.000        1.859 1018.520 1018.520    0.000        0.000  379.714  379.714    0.000
 32.00  1051.820  277.817  277.817    0.000       12.884  887.378  887.378    0.000        0.000  161.153  161.153    0.000
 33.00   947.994  243.523  243.523    0.000       33.204  733.216  733.216    0.000        0.000  171.104  171.104    0.000
 34.00   882.959  253.225  253.225    0.000       22.136  712.166  712.166    0.000        0.000   90.378   90.378    0.000
 35.00   894.050  275.739  275.739    0.000       16.904  713.102  713.102    0.000        0.000  261.381  261.381    0.000
 36.00   986.963  195.290  195.290    0.000       53.351  744.496  744.496    0.000        0.000  392.575  392.575    0.000
 37.00   927.903  262.313  262.313    0.000        1.859  783.376  783.376    0.000        0.000  151.200  151.200    0.000
 38.00   928.069  237.394  237.394    0.000        1.859  691.199  691.199    0.000        0.000   40.414   40.414    0.000
 39.00   975.861  176.723  176.723    0.000       24.339  769.456  769.456    0.000        0.000  159.446  159.446    0.000
 40.00   998.421  178.134  178.134    0.000        0.000  720.414  720.414    0.000        0.000  160.749  160.749    0.000
 41.00   969.271  228.246  228.246    0.000       20.320  791.574  791.574    0.000        0.000  291.440  291.440    0.000
 42.00   890.765  253.067  253.067    0.000       14.743  889.200  889.200    0.000        0.000  492.705  492.705    0.000
 43.00   941.784  219.690  219.690    0.000       22.568  833.859  833.859    0.000        0.000  261.382  261.382    0.000
 44.00   893.837  250.171  250.171    0.000       12.969  711.059  711.059    0.000        0.000  239.270  119.836  119.434
 45.00   937.356  257.378  257.378    0.000       12.883  838.411  838.411    0.000        0.000  511.408  511.408    0.000
 46.00   934.607  222.194  222.194    0.000       20.146  777.082  777.082    0.000        0.000  503.159  503.159    0.000
 47.00   949.733  270.991  270.991    0.000        7.523  854.133  854.133    0.000        0.000  240.071  240.071    0.000
 48.00   940.990  241.662  241.662    0.000       15.132  704.909  704.909    0.000        0.000  363.628  363.628    0.000
 49.00   942.961  229.009  229.009    0.000       11.284  662.927  662.927    0.000        0.000  211.519  211.519    0.000
 50.00   917.374  210.802  210.802    0.000       13.057  658.689  658.689    0.000        0.000   99.729   99.729    0.000
 51.00   864.654  263.112  263.112    0.000        0.000  605.349  605.349    0.000        0.000   60.119   60.119    0.000
 52.00   793.861  357.282  357.282    0.000        5.620  630.880  630.880    0.000        0.000   80.626   80.626    0.000
 53.00   914.601  293.209  293.209    0.000       15.088  723.884  723.884    0.000        0.000   90.881   90.881    0.000
 54.00   853.081  331.542  331.542    0.000       17.121  525.058  525.058    0.000        0.000    9.953    9.953    0.000
 55.00   842.613  321.854  321.854    0.000       14.527  702.505  702.505    0.000        0.000  281.587  281.587    0.000
 56.00   882.758  264.159  264.159    0.000       14.527  607.022  607.022    0.000        0.000  181.157  181.157    0.000
 57.00   788.822  317.304  317.304    0.000       11.414  688.303  688.303    0.000        0.000  409.169  409.169    0.000
 58.00   887.043  341.699  341.699    0.000        7.609  709.069  707.253    1.816        0.000  209.612  159.848   49.764
 59.00   866.590  328.757  328.757    0.000       26.632  743.484  743.484    0.000        0.000  151.906  151.906    0.000
 60.00   846.535  357.528  357.528    0.000      102.724  722.688  722.688    0.000        0.000  242.889  242.889    0.000
 61.00   907.108  313.911  313.911    0.000       34.241  665.443  665.443    0.000        0.000  172.616  172.616    0.000
 62.00   933.350  325.435  325.435    0.000       91.180  687.561  687.561    0.000        0.000  240.372  240.372    0.000
 63.00   867.525  295.211  295.211    0.000       16.688  561.199  561.199    0.000        0.000   70.072   70.072    0.000
 64.00   865.588  302.548  302.548    0.000       81.626  648.311  648.311    0.000        0.000  121.645  121.645    0.000
 65.00   936.228  318.454  318.454    0.000        0.000  659.562  659.562    0.000        0.000    9.953    9.953    0.000
 66.00  1044.299  155.307  155.307    0.000        9.295  557.441  557.441    0.000        0.000   50.166   50.166    0.000
 67.00   897.617  244.297  244.297    0.000       26.023  621.729  621.729    0.000        0.000   20.106   20.106    0.000
 68.00   907.552  263.608  263.608    0.000        0.000  574.180  574.180    0.000        0.000   30.060   30.060    0.000
 69.00   803.866  329.578  329.578    0.000        0.000  639.453  639.453    0.000        0.000  109.682  109.682    0.000
 70.00   855.538  317.347  317.347    0.000        0.000  527.477  527.477    0.000        0.000  110.786  110.786    0.000
 71.00   823.040  321.912  321.912    0.000        7.350  707.185  707.185    0.000        0.000  110.584  110.584    0.000
 72.00   810.600  340.336  340.336    0.000        9.511  590.468  590.468    0.000        0.000   29.858   29.858    0.000
 73.00   804.380  373.970  373.970    0.000       21.833  796.246  796.246    0.000        0.000  200.861  200.861    0.000
 74.00   881.767  277.902  277.902    0.000        0.000  579.839  579.839    0.000        0.000   40.012   40.012    0.000
 75.00   731.872  352.206  352.206    0.000        0.000  444.616  444.616    0.000        0.000   39.811   39.811    0.000
 76.00   764.676  327.794  327.794    0.000        0.000  478.123  478.123    0.000        0.000   69.871   69.871    0.000
 77.00   885.581  272.714  272.714    0.000        0.000  671.922  671.922    0.000        0.000   30.462   30.462    0.000
 78.00   799.670  329.340  329.340    0.000       20.490  542.427  542.427    0.000        0.000   60.319   60.319    0.000
 79.00   785.223  336.936  336.936    0.000        3.805  794.262  794.262    0.000        0.000  271.133  271.133    0.000
 80.00   765.028  354.086  354.086    0.000        0.000  612.773  612.773    0.000        0.000   50.265   50.265    0.000
 81.00   645.887  467.383  467.383    0.000       39.948  766.312  766.312    0.000        0.000  192.924  192.924    0.000
 82.00   841.168  288.612  288.612    0.000        3.805  687.748  687.748    0.000        0.000   30.462   30.462    0.000
 83.00   881.562  259.818  259.818    0.000        7.609  661.634  661.634    0.000        0.000   10.053   10.053    0.000
 84.00   927.427  302.909  302.909    0.000       26.632  714.988  714.988    0.000        0.000  264.001  264.001    0.000
 85.00   742.962  392.186  392.186    0.000       13.316  679.798  679.798    0.000        0.000   60.923   60.923    0.000
 86.00   849.181  344.598  344.598    0.000        3.718  754.379  754.379    0.000        0.000  203.078  203.078    0.000
 87.00   830.885  308.271  308.271    0.000        0.000  692.294  692.294    0.000        0.000   71.077   71.077    0.000
 88.00   824.939  383.521  383.521    0.000       41.851  625.459  625.459    0.000        0.000  111.693  111.693    0.000
 89.00   929.308  269.118  269.118    0.000        7.522  688.453  688.453    0.000        0.000  152.107  152.107    0.000
 90.00   936.560  259.308  259.308    0.000        5.707  616.599  616.599    0.000        0.000   81.231   81.231    0.000
 91.00   857.582  259.793  259.793    0.000       22.480  493.165  493.165    0.000        0.000   20.308   20.308    0.000
 92.00   704.973  362.079  362.079    0.000        0.000  518.419  518.419    0.000        0.000   30.462   30.462    0.000
 93.00   781.001  321.548  321.548    0.000        0.000  506.398  506.398    0.000        0.000   20.308   20.308    0.000
 94.00   897.845  274.360  274.360    0.000       11.414  617.106  617.106    0.000        0.000  121.544  121.544    0.000
 95.00   749.416  410.123  410.123    0.000       24.730  619.308  619.308    0.000        0.000   40.515   40.515    0.000
 96.00   877.263  310.427  310.427    0.000       43.101  726.267  726.267    0.000        0.000  360.909  360.909    0.000
 97.00   940.149  272.166  272.166    0.000       15.002  607.797  607.797    0.000        0.000  171.003  171.003    0.000
 98.00   868.227  349.014  349.014    0.000        0.000  509.543  509.543    0.000        0.000   10.053   10.053    0.000
 99.00   799.206  332.918  332.918    0.000       13.055  537.664  537.664    0.000        0.000   70.372   70.372    0.000
100.00   856.875  322.456  322.456    0.000       28.056  504.348  504.348    0.000        0.000   40.212   40.212    0.000
101.00   825.213  325.148  325.148    0.000        0.000  462.451  462.451    0.000        0.000   30.159   30.159    0.000
102.00   905.247  275.286  275.286    0.000        0.000  427.222  427.222    0.000        0.000    9.953    9.953    0.000
103.00   846.482  304.788  304.788    0.000        0.000  517.401  517.401    0.000        0.000   20.106   20.106    0.000
104.00   780.500  395.494  395.494    0.000        0.000  458.453  458.453    0.000        0.000    0.000    0.000    0.000
105.00   826.263  335.058  335.058    0.000        0.000  488.545  488.545    0.000        0.000   29.858   29.858    0.000
106.00   784.895  402.574  402.574    0.000        0.000  628.555  628.555    0.000        0.000   89.676   89.676    0.000
107.00   921.233  360.991  360.991    0.000        3.805  559.674  559.674    0.000        0.000   70.372   70.372    0.000
108.00   792.447  393.078  393.078    0.000        0.000  504.267  504.267    0.000        0.000    0.000    0.000    0.000
109.00   765.234  383.314  383.314    0.000       19.023  496.522  496.522    0.000        0.000    0.000    0.000    0.000
110.00   871.352  275.950  275.950    0.000        7.609  603.098  603.098    0.000        0.000   50.367   50.367    0.000
111.00   908.319  294.229  294.229    0.000       30.437  548.568  548.568    0.000        0.000    0.000    0.000    0.000
112.00   780.327  407.998  407.998    0.000        0.000  596.036  596.036    0.000        0.000  170.803  170.803    0.000
113.00   897.123  297.965  297.965    0.000        0.000  662.961  662.961    0.000        0.000   80.425   80.425    0.000
114.00   893.671  378.487  378.487    0.000        1.902  587.584  587.584    0.000        0.000    0.000    0.000    0.000
115.00  1078.340  271.861  271.861    0.000        0.000  705.430  705.430    0.000        0.000  159.446  159.446    0.000
116.00   836.328  357.378  357.378    0.000        0.000  556.653  556.653    0.000        0.000    9.953    9.953    0.000
117.00   903.401  363.310  363.310    0.000        5.576  616.539  616.539    0.000        0.000    0.000    0.000    0.000
118.00   733.290  469.623  469.623    0.000        0.000  320.874  320.874    0.000        0.000    0.000    0.000    0.000
119.00   710.848  467.701  467.701    0.000        0.000  363.155  363.155    0.000        0.000    0.000    0.000    0.000
120.00   704.117  467.354  467.354    0.000        0.000  445.989  445.989    0.000        0.000    0.000    0.000    0.000
121.00   806.629  348.916  348.916    0.000        0.000  344.779  344.779    0.000        0.000    0.000    0.000    0.000
122.00   842.578  302.597  302.597    0.000        0.000  320.793  320.793    0.000        0.000    0.000    0.000    0.000
123.00   763.003  425.122  425.122    0.000        0.000  404.610  404.610    0.000        0.000    0.000    0.000    0.000
124.00   760.405  390.838  390.838    0.000        0.000  347.371  347.371    0.000        0.000    0.000    0.000    0.000
125.00   860.930  356.197  356.197    0.000        0.000  282.095  282.095    0.000        0.000    0.000    0.000    0.000
126.00   723.005  396.975  396.975    0.000        0.000  309.156  309.156    0.000        0.000    0.000    0.000    0.000
127.00   743.815  353.419  353.419    0.000        1.859  284.854  284.854    0.000        0.000    0.000    0.000    0.000
128.00   782.554  340.462  340.462    0.000        0.000  271.848  271.848    0.000        0.000    0.000    0.000    0.000
129.00   746.024  390.897  390.897    0.000        1.902  341.235  341.235    0.000        0.000    0.000    0.000    0.000
130.00   719.086  418.796  418.796    0.000        0.000  393.407  393.407    0.000        0.000    0.000    0.000    0.000
131.00   843.017  384.564  384.564    0.000        0.000  250.188  250.188    0.000        0.000    0.000    0.000    0.000
132.00   780.581  371.344  371.344    0.000        0.000  361.117  361.117    0.000        0.000    0.000    0.000    0.000
133.00   861.039  344.453  344.453    0.000        0.000  343.308  343.308    0.000        0.000   29.858   29.858    0.000
134.00   743.365  394.196  394.196    0.000        0.000  279.326  279.326    0.000        0.000    0.000    0.000    0.000
135.00   671.898  452.468  452.468    0.000        0.000  381.777  381.777    0.000        0.000    0.000    0.000    0.000
136.00   767.103  387.762  387.762    0.000       11.414  413.768  413.768    0.000        0.000    0.000    0.000    0.000
137.00   637.504  572.877  572.877    0.000        0.000  487.459  487.459    0.000        0.000   10.154   10.154    0.000
138.00   788.638  380.748  380.748    0.000        1.902  519.318  519.318    0.000        0.000  121.847  121.847    0.000
139.00   803.397  436.294  436.294    0.000       16.948  574.691  574.691    0.000        0.000    0.000    0.000    0.000
140.00   786.051  418.396  418.396    0.000       14.959  515.596  515.596    0.000        0.000    0.000    0.000    0.000
141.00   833.245  353.603  353.603    0.000       60.701  679.149  679.149    0.000        0.000  203.078  203.078    0.000
142.00   942.077  237.690  237.690    0.000       20.925  780.353  780.353    0.000        0.000  129.588  129.588    0.000
143.00   878.072  273.385  273.385    0.000       11.414  562.978  562.978    0.000        0.000   79.623   79.623    0.000
144.00   891.959  269.919  269.919    0.000        0.000  618.524  618.524    0.000        0.000  261.082  261.082    0.000
145.00   933.475  297.885  297.885    0.000        0.000  612.512  612.512    0.000        0.000  221.168  221.168    0.000
146.00   890.712  285.814  285.814    0.000        0.000  593.987  593.987    0.000        0.000    0.000    0.000    0.000
147.00   868.340  321.592  321.592    0.000       13.316  651.100  651.100    0.000        0.000   89.977   89.977    0.000
148.00   891.448  339.624  339.624    0.000       13.316  663.596  663.596    0.000        0.000  160.250  130.392   29.858
149.00   898.773  392.011  392.011    0.000       11.327  720.349  720.349    0.000        0.000  140.743  140.743    0.000
150.00   943.998  294.690  294.690    0.000        1.859  718.972  718.972    0.000        0.000  160.048  160.048    0.000
151.00   845.383  320.116  320.116    0.000        0.000  595.402  595.402    0.000        0.000   29.959   29.959    0.000
152.00   905.968  318.946  318.946    0.000       22.436  539.988  539.988    0.000        0.000  169.801  169.801    0.000
153.00   832.254  391.491  391.491    0.000        0.000  509.202  509.202    0.000        0.000    0.000    0.000    0.000
154.00   822.921  391.038  391.038    0.000        0.000  604.745  604.745    0.000        0.000    0.000    0.000    0.000
155.00   850.613  417.491  417.491    0.000        0.000  628.862  628.862    0.000        0.000    0.000    0.000    0.000
156.00   775.009  432.168  432.168    0.000        3.805  559.130  559.130    0.000        0.000   10.154   10.154    0.000
157.00   851.194  386.164  386.164    0.000        0.000  586.376  586.376    0.000        0.000   60.923   60.923    0.000
158.00   792.882  394.109  394.109    0.000        0.000  635.090  635.090    0.000        0.000   60.520   60.520    0.000
159.00   856.806  362.084  362.084    0.000        0.000  498.182  498.182    0.000        0.000   20.308   20.308    0.000
160.00   869.543  381.291  381.291    0.000        0.000  556.834  556.834    0.000        0.000   60.520   60.520    0.000
161.00   876.569  388.047  388.047    0.000        0.000  500.428  500.428    0.000        0.000   20.308   20.308    0.000
162.00   846.640  335.624  335.624    0.000        1.902  577.583  577.583    0.000        0.000   70.372   70.372    0.000
163.00   814.511  322.417  322.417    0.000        0.000  491.600  491.600    0.000        0.000    0.000    0.000    0.000
164.00   810.785  352.872  352.872    0.000        0.000  436.746  436.746    0.000        0.000    0.000    0.000    0.000
165.00   833.631  393.689  393.689    0.000        0.000  678.251  678.251    0.000        0.000  278.679  278.679    0.000
166.00   688.118  337.969  337.969    0.000        0.000  458.194  458.194    0.000        0.000   10.154   10.154    0.000
167.00   700.835  390.769  390.769    0.000        3.805  420.777  420.777    0.000        0.000    0.000    0.000    0.000
168.00   714.731  404.952  404.952    0.000        0.000  376.475  376.475    0.000        0.000    0.000    0.000    0.000
169.00   731.284  318.172  318.172    0.000        0.000  327.576  327.576    0.000        0.000    0.000    0.000    0.000
170.00   677.262  389.267  389.267    0.000        0.000  311.891  311.891    0.000        0.000    0.000    0.000    0.000
171.00   727.794  317.061  317.061    0.000        0.000  319.138  319.138    0.000        0.000    0.000    0.000    0.000
172.00   793.767  325.419  325.419    0.000        0.000  349.104  349.104    0.000        0.000   39.811   39.811    0.000
173.00   726.469  316.738  316.738    0.000        0.000  227.789  227.789    0.000        0.000    0.000    0.000    0.000
174.00   705.213  376.119  376.119    0.000        0.000  395.833  395.833    0.000        0.000    9.953    9.953    0.000
175.00   762.592  293.503  293.503    0.000        0.000  387.953  387.953    0.000        0.000  140.743  140.743    0.000
176.00   740.387  337.443  337.443    0.000        0.000  378.707  378.707    0.000        0.000   20.106   20.106    0.000
177.00   722.129  338.635  338.635    0.000        0.000  310.279  310.279    0.000        0.000    0.000    0.000    0.000
178.00   743.623  325.205  325.205    0.000        1.902  454.616  454.616    0.000        0.000  140.743  140.743    0.000
179.00   717.579  388.256  388.256    0.000        0.000  351.429  351.429    0.000        0.000   20.106   20.106    0.000
180.00   697.751  293.281  293.281    0.000        0.000  280.668  280.668    0.000        0.000    0.000    0.000    0.000
181.00   639.450  387.095  387.095    0.000        0.000  448.909  448.909    0.000        0.000   70.372   70.372    0.000
182.00   708.465  338.249  338.249    0.000        0.000  305.390  305.390    0.000        0.000    0.000    0.000    0.000
183.00   716.762  380.150  380.150    0.000        0.000  475.548  475.548    0.000        0.000    0.000    0.000    0.000
184.00   688.478  344.256  344.256    0.000        0.000  343.006  343.006    0.000        0.000    0.000    0.000    0.000
185.00   625.548  306.664  306.664    0.000        0.000  275.944  275.944    0.000        0.000    0.000    0.000    0.000
186.00   596.676  308.526  308.526    0.000        0.000  349.186  349.186    0.000        0.000    0.000    0.000    0.000
187.00   705.648  304.038  304.038    0.000        0.000  357.626  357.626    0.000        0.000   19.906   19.906    0.000
188.00   765.120  321.574  321.574    0.000        0.000  293.717  293.717    0.000        0.000    0.000    0.000    0.000
189.00   599.431  379.628  379.628    0.000        0.000  359.300  359.300    0.000        0.000    0.000    0.000    0.000
190.00   601.436  340.541  340.541    0.000        0.000  389.816  389.816    0.000        0.000   20.106   20.106    0.000
191.00   703.182  292.791  292.791    0.000        0.000  403.875  403.875    0.000        0.000    0.000    0.000    0.000
192.00   599.032  354.974  354.974    0.000        0.000  376.333  376.333    0.000        0.000  109.782  109.782    0.000
193.00   739.109  322.798  322.798    0.000        0.000  451.946  451.946    0.000        0.000   79.723   79.723    0.000
194.00   629.649  336.275  336.275    0.000        3.632  342.659  342.659    0.000        0.000    0.000    0.000    0.000
195.00   627.364  393.537  393.537    0.000        0.000  379.278  379.278    0.000        0.000    0.000    0.000    0.000
196.00   639.297  407.181  407.181    0.000        0.000  335.708  335.708    0.000        0.000    0.000    0.000    0.000
197.00   671.011  385.575  385.575    0.000        0.000  357.973  357.973    0.000        0.000    0.000    0.000    0.000
198.00   657.128  395.479  395.479    0.000        0.000  336.746  336.746    0.000        0.000    0.000    0.000    0.000
199.00   655.584  371.229  371.229    0.000        0.000  345.824  345.824    0.000        0.000    0.000    0.000    0.000
200.00   616.736  391.643  391.643    0.000        0.000  279.059  279.059    0.000        0.000    0.000    0.000    0.000
201.00   592.301  373.592  373.592    0.000        0.000  207.511  207.511    0.000        0.000    0.000    0.000    0.000
202.00   684.216  384.944  384.944    0.000        0.000  232.536  232.536    0.000        0.000    0.000    0.000    0.000
203.00   657.742  378.803  378.803    0.000        0.000  261.247  261.247    0.000        0.000    0.000    0.000    0.000
204.00   666.449  371.000  371.000    0.000        0.000  293.496  293.496    0.000        0.000    0.000    0.000    0.000
205.00   728.272  342.807  342.807    0.000        0.000  356.268  356.268    0.000        0.000   30.159   30.159    0.000
206.00   752.166  314.767  314.767    0.000        0.000  464.017  464.017    0.000        0.000   80.025   80.025    0.000
207.00   743.057  317.827  317.827    0.000        0.000  371.909  371.909    0.000        0.000   70.372   70.372    0.000
208.00   791.058  336.689  336.689    0.000        0.000  526.814  526.814    0.000        0.000  361.510  361.510    0.000
209.00   706.046  356.751  356.751    0.000        0.000  379.738  379.738    0.000        0.000  100.531  100.531    0.000
210.00   699.865  345.603  345.603    0.000        0.000  441.478  441.478    0.000        0.000   79.823   79.823    0.000
211.00   689.631  340.047  340.047    0.000        0.000  373.562  373.562    0.000        0.000   39.811   39.811    0.000
212.00   625.572  357.081  357.081    0.000        0.000  395.269  395.269    0.000        0.000   29.959   29.959    0.000
213.00   694.227  356.247  356.247    0.000        0.000  379.961  379.961    0.000        0.000   79.623   79.623    0.000
214.00   679.323  373.206  373.206    0.000        0.000  446.970  446.970    0.000        0.000   90.478   90.478    0.000
215.00   651.638  392.853  392.853    0.000        0.000  461.397  461.397    0.000        0.000  201.062  201.062    0.000
216.00   668.161  363.897  363.897    0.000        0.000  447.136  447.136    0.000        0.000  100.531  100.531    0.000
217.00   719.275  318.948  318.948    0.000        0.000  462.053  462.053    0.000        0.000  110.584  110.584    0.000
218.00   819.187  276.702  276.702    0.000        3.805  515.913  515.913    0.000        0.000  170.903  170.903    0.000
219.00   671.403  323.285  323.285    0.000        0.000  320.346  320.346    0.000        0.000    0.000    0.000    0.000
220.00   756.405  302.166  302.166    0.000        0.000  283.120  283.120    0.000        0.000    0.000    0.000    0.000
221.00   667.940  312.529  312.529    0.000        0.000  275.315  275.315    0.000        0.000    0.000    0.000    0.000
222.00   670.176  344.167  344.167    0.000        0.000  239.506  239.506    0.000        0.000    0.000    0.000    0.000
223.00   688.419  328.988  328.988    0.000        0.000  302.546  302.546    0.000        0.000   19.906   19.906    0.000
224.00   792.723  267.222  267.222    0.000        1.902  313.000  313.000    0.000        0.000    0.000    0.000    0.000
225.00   792.155  219.872  219.872    0.000        0.000  423.358  423.358    0.000        0.000  140.643  140.643    0.000
226.00   719.509  333.407  333.407    0.000        1.902  516.920  516.920    0.000        0.000  231.021  231.021    0.000
227.00   680.753  332.270  332.270    0.000        1.902  395.353  395.353    0.000        0.000   50.265   50.265    0.000
228.00   671.000  359.208  359.208    0.000        0.000  453.283  453.283    0.000        0.000  149.593  149.593    0.000
229.00   662.936  338.767  338.767    0.000        0.000  442.507  442.507    0.000        0.000  251.027  251.027    0.000
230.00   623.960  334.068  334.068    0.000        5.576  260.302  260.302    0.000        0.000    0.000    0.000    0.000
231.00   630.805  343.880  343.880    0.000        0.000  481.855  481.855    0.000        0.000  130.189  130.189    0.000
232.00   622.568  314.888  314.888    0.000        0.000  371.763  371.763    0.000        0.000    0.000    0.000    0.000
233.00   689.102  289.720  289.720    0.000        3.805  258.396  258.396    0.000        0.000    0.000    0.000    0.000
234.00   711.320  263.667  263.667    0.000        0.000  171.587  171.587    0.000        0.000    0.000    0.000    0.000
235.00   703.408  309.502  309.502    0.000        0.000  393.885  393.885    0.000        0.000    9.953    9.953    0.000
236.00   721.431  246.438  246.438    0.000        0.000  297.093  297.093    0.000        0.000    0.000    0.000    0.000
237.00   663.839  293.286  293.286    0.000        0.000  361.628  361.628    0.000        0.000   10.053   10.053    0.000
238.00   645.220  296.258  296.258    0.000        0.000  362.662  362.662    0.000        0.000   10.053   10.053    0.000
239.00   658.377  271.451  271.451    0.000        0.000  362.419  362.419    0.000        0.000   19.906   19.906    0.000
240.00   704.195  315.691  315.691    0.000        3.805  397.423  397.423    0.000        0.000   90.478   90.478    0.000
241.00   635.909  331.478  331.478    0.000        0.000  322.114  322.114    0.000        0.000    0.000    0.000    0.000
242.00   767.368  250.540  250.540    0.000        0.000  257.756  257.756    0.000        0.000    0.000    0.000    0.000
243.00   596.505  309.668  309.668    0.000        0.000  285.678  285.678    0.000        0.000    0.000    0.000    0.000
244.00   607.360  262.092  262.092    0.000        0.000  285.422  285.422    0.000        0.000    0.000    0.000    0.000
245.00   614.590  316.554  316.554    0.000        0.000  392.675  392.675    0.000        0.000   99.729   99.729    0.000
246.00   607.868  323.290  323.290    0.000        0.000  377.416  377.416    0.000        0.000    0.000    0.000    0.000
247.00   605.304  319.730  319.730    0.000        0.000  441.174  441.174    0.000        0.000    0.000    0.000    0.000
248.00   619.411  295.071  295.071    0.000        0.000  475.710  475.710    0.000        0.000   80.425   80.425    0.000
249.00   639.359  334.849  334.849    0.000        0.000  420.415  420.415    0.000        0.000    0.000    0.000    0.000
250.00   530.294  313.796  313.796    0.000        0.000  402.786  402.786    0.000        0.000    0.000    0.000    0.000
251.00   645.570  285.666  285.666    0.000        0.000  486.061  486.061    0.000        0.000  238.968  238.968    0.000
252.00   710.313  297.565  297.565    0.000        0.000  378.785  378.785    0.000        0.000    0.000    0.000    0.000
253.00   660.732  291.347  291.347    0.000        0.000  388.481  388.481    0.000        0.000   59.717   59.717    0.000
254.00   667.565  280.556  280.556    0.000        0.000  284.757  284.757    0.000        0.000    0.000    0.000    0.000
255.00   697.799  333.409  333.409    0.000        0.000  218.365  218.365    0.000        0.000    0.000    0.000    0.000
256.00   692.962  281.605  281.605    0.000        0.000  504.727  504.727    0.000        0.000  129.888  129.888    0.000
257.00   607.702  325.005  325.005    0.000        0.000  415.380  415.380    0.000        0.000  110.183  110.183    0.000
258.00   764.803  280.665  280.665    0.000        0.000  340.150  340.150    0.000        0.000   70.372   70.372    0.000
259.00   710.890  289.174  289.174    0.000        0.000  457.945  457.945    0.000        0.000   79.823   79.823    0.000
260.00   703.911  289.518  289.518    0.000        0.000  316.580  316.580    0.000        0.000  110.584  110.584    0.000
261.00   670.730  297.290  297.290    0.000        0.000  347.194  347.194    0.000        0.000   20.106   20.106    0.000
262.00   637.073  321.595  321.595    0.000        0.000  249.058  249.058    0.000        0.000    9.953    9.953    0.000
263.00   723.452  252.932  252.932    0.000       29.659  216.905  216.905    0.000        0.000   79.623   29.858   49.764
264.00   669.409  317.752  317.752    0.000        0.000  376.245  376.245    0.000        0.000    0.000    0.000    0.000
265.00   708.864  262.175  262.175    0.000        0.000  298.995  298.995    0.000        0.000    0.000    0.000    0.000
266.00   733.497  233.999  233.999    0.000        0.000  326.487  326.487    0.000        0.000   10.053   10.053    0.000
267.00   639.593  304.235  304.235    0.000        0.000  323.551  323.551    0.000        0.000   10.053   10.053    0.000
268.00   679.054  273.002  273.002    0.000        0.000  340.664  340.664    0.000        0.000   10.053   10.053    0.000
269.00   664.606  277.625  277.625    0.000        0.000  243.440  243.440    0.000        0.000    0.000    0.000    0.000
270.00   674.972  250.700  250.700    0.000        0.000  297.739  297.739    0.000        0.000    0.000    0.000    0.000
271.00   707.965  271.733  271.733    0.000        0.000  326.392  326.392    0.000        0.000    0.000    0.000    0.000
272.00   724.649  233.310  233.310    0.000        0.000  396.995  396.995    0.000        0.000   40.212   40.212    0.000
273.00   660.032  253.312  253.312    0.000        0.000  208.640  208.640    0.000        0.000    0.000    0.000    0.000
274.00   624.274  304.300  304.300    0.000        0.000  275.039  275.039    0.000        0.000    0.000    0.000    0.000
275.00   702.858  276.917  276.917    0.000        0.000  291.947  291.947    0.000        0.000    0.000    0.000    0.000
276.00   681.995  318.840  318.840    0.000        3.805  256.275  256.275    0.000        0.000    0.000    0.000    0.000
277.00   661.662  265.209  265.209    0.000        1.859  182.101  182.101    0.000        0.000    0.000    0.000    0.000
278.00   662.938  299.063  299.063    0.000        0.000  203.538  203.538    0.000        0.000   40.212   40.212    0.000
279.00   691.721  340.621  340.621    0.000        0.000  405.946  405.946    0.000        0.000  129.888  129.888    0.000
280.00   691.895  323.789  323.789    0.000        0.000  357.143  357.143    0.000        0.000   49.764   49.764    0.000
281.00   617.683  339.488  339.488    0.000        0.000  345.508  345.508    0.000        0.000    0.000    0.000    0.000
282.00   696.779  291.375  291.375    0.000        0.000  266.658  266.658    0.000        0.000    0.000    0.000    0.000
283.00   622.827  305.163  305.163    0.000        0.000  221.481  221.481    0.000        0.000    0.000    0.000    0.000
284.00   707.339  279.235  279.235    0.000        0.000  304.266  304.266    0.000        0.000   29.858   29.858    0.000
285.00   748.096  258.985  258.985    0.000        0.000  314.655  314.655    0.000        0.000    0.000    0.000    0.000
286.00   646.592  316.260  316.260    0.000        0.000  341.792  341.792    0.000        0.000    0.000    0.000    0.000
287.00   703.726  249.617  249.617    0.000        0.000  305.382  305.382    0.000        0.000   40.212   40.212    0.000
288.00   721.330  264.649  264.649    0.000        0.000  391.548  391.548    0.000        0.000   50.265   50.265    0.000
289.00   741.345  235.479  235.479    0.000        0.000  350.661  350.661    0.000        0.000   10.053   10.053    0.000
290.00   723.705  280.723  280.723    0.000        0.000  279.019  279.019    0.000        0.000    0.000    0.000    0.000
291.00   654.965  257.531  257.531    0.000        0.000  322.038  322.038    0.000        0.000    0.000    0.000    0.000
292.00   666.395  335.368  335.368    0.000        0.000  349.317  349.317    0.000        0.000    0.000    0.000    0.000
293.00   666.385  296.606  296.606    0.000        0.000  374.208  374.208    0.000        0.000   10.053   10.053    0.000
294.00   613.508  369.440  369.440    0.000        0.000  264.197  264.197    0.000        0.000    0.000    0.000    0.000
295.00   600.448  368.550  368.550    0.000        0.000  358.520  358.520    0.000        0.000    0.000    0.000    0.000
296.00   684.058  293.745  293.745    0.000        0.000  342.193  342.193    0.000        0.000    0.000    0.000    0.000
297.00   661.868  314.668  314.668    0.000        0.000  257.186  257.186    0.000        0.000    0.000    0.000    0.000
298.00   675.825  308.618  308.618    0.000        0.000  314.515  314.515    0.000        0.000    9.953    9.953    0.000
299.00   705.087  304.022  304.022    0.000        0.000  317.497  317.497    0.000        0.000   10.053   10.053    0.000
300.00   645.528  333.055  333.055    0.000        0.000  251.925  251.925    0.000        0.000    0.000    0.000    0.000
301.00   677.456  324.464  324.464    0.000        0.000  275.183  275.183    0.000        0.000    0.000    0.000    0.000
302.00   604.023  329.099  329.099    0.000        0.000  292.507  292.507    0.000        0.000    0.000    0.000    0.000
303.00   742.569  242.357  242.357    0.000        1.902  244.918  244.918    0.000        0.000    0.000    0.000    0.000
304.00   528.171  399.727  399.727    0.000        0.000  219.792  219.792    0.000        0.000    0.000    0.000    0.000
305.00   556.213  380.016  380.016    0.000        0.000  205.965  205.965    0.000        0.000    0.000    0.000    0.000
306.00   553.622  407.414  407.414    0.000        0.000  239.640  239.640    0.000        0.000    0.000    0.000    0.000
307.00   567.651  397.446  397.446    0.000        0.000  231.208  231.208    0.000        0.000    0.000    0.000    0.000
308.00   642.232  341.537  341.537    0.000        0.000  319.387  319.387    0.000        0.000   10.053   10.053    0.000
309.00   615.479  348.690  348.690    0.000        0.000  322.122  322.122    0.000        0.000    0.000    0.000    0.000
310.00   672.537  371.057  371.057    0.000        0.000  396.482  396.482    0.000        0.000   70.372   70.372    0.000
311.00   610.010  310.564  310.564    0.000        0.000  369.723  369.723    0.000        0.000   60.520    0.000   60.520
312.00   727.374  284.786  284.786    0.000        1.902  431.629  431.629    0.000        0.000   29.858   29.858    0.000
313.00   656.359  354.043  354.043    0.000        0.000  425.525  425.525    0.000        0.000   80.124    0.000   80.124
314.00   687.962  322.667  322.667    0.000        0.000  444.933  444.933    0.000        0.000   89.776   89.776    0.000
315.00   668.289  323.272  323.272    0.000        0.000  431.645  431.645    0.000        0.000    9.953    9.953    0.000
316.00   635.893  292.331  292.331    0.000        0.000  318.744  318.744    0.000        0.000    0.000    0.000    0.000
317.00   725.758  261.278  261.278    0.000        0.000  212.013  212.013    0.000        0.000    0.000    0.000    0.000
318.00   803.184  246.485  246.485    0.000        0.000  344.787  344.787    0.000        0.000    0.000    0.000    0.000
319.00   832.906  283.685  283.685    0.000        0.000  438.284  438.284    0.000        0.000   70.372   70.372    0.000
320.00   615.537  283.160  283.160    0.000        0.000  250.661  250.661    0.000        0.000    0.000    0.000    0.000
321.00   755.055  243.708  243.708    0.000        0.000  255.938  255.938    0.000        0.000    0.000    0.000    0.000
322.00   747.407  300.215  300.215    0.000        0.000  443.338  443.338    0.000        0.000  119.534  119.534    0.000
323.00   702.877  247.784  247.784    0.000        0.000  194.680  194.680    0.000        0.000    0.000    0.000    0.000
324.00   638.777  285.904  285.904    0.000        0.000  280.793  280.793    0.000        0.000    0.000    0.000    0.000
325.00   604.612  354.803  354.803    0.000        0.000  358.173  358.173    0.000        0.000   30.159   30.159    0.000
326.00   647.006  285.927  285.927    0.000        0.000  381.267  381.267    0.000        0.000    0.000    0.000    0.000
327.00   633.922  277.379  277.379    0.000        0.000  331.294  331.294    0.000        0.000    0.000    0.000    0.000
328.00   588.357  287.375  287.375    0.000        0.000  200.777  200.777    0.000        0.000    0.000    0.000    0.000
329.00   631.917  302.626  302.626    0.000        0.000  370.806  370.806    0.000        0.000    0.000    0.000    0.000
330.00   687.333  309.125  309.125    0.000        7.609  303.967  303.967    0.000        0.000    0.000    0.000    0.000
331.00   679.228  286.137  286.137    0.000        0.000  324.415  324.415    0.000        0.000    0.000    0.000    0.000
332.00   654.501  275.255  275.255    0.000        0.000  277.251  277.251    0.000        0.000    0.000    0.000    0.000
333.00   710.869  261.931  261.931    0.000        0.000  283.205  283.205    0.000        0.000    0.000    0.000    0.000
334.00   657.987  264.302  264.302    0.000        0.000  257.149  257.149    0.000        0.000    0.000    0.000    0.000
335.00   678.185  268.329  268.329    0.000        0.000  287.059  287.059    0.000        0.000    0.000    0.000    0.000
336.00   654.209  302.358  302.358    0.000        0.000  296.500  296.500    0.000        0.000   19.906   19.906    0.000
337.00   716.316  296.134  296.134    0.000        0.000  323.766  323.766    0.000        0.000    0.000    0.000    0.000
338.00   668.464  325.275  325.275    0.000        1.902  222.565  222.565    0.000        0.000    0.000    0.000    0.000
339.00   716.769  303.349  303.349    0.000        0.000  294.714  294.714    0.000        0.000    0.000    0.000    0.000
340.00   765.369  286.404  286.404    0.000        0.000  480.302  480.302    0.000        0.000   70.071   70.071    0.000
341.00   781.186  256.459  256.459    0.000        1.902  285.072  285.072    0.000        0.000   19.906   19.906    0.000
342.00   758.285  295.134  295.134    0.000        0.000  448.913  448.913    0.000        0.000   60.319   60.319    0.000
343.00   723.995  330.595  330.595    0.000        0.000  494.779  494.779    0.000        0.000  180.956  180.956    0.000
344.00   748.246  369.831  369.831    0.000        0.000  494.832  494.832    0.000        0.000   90.077   90.077    0.000
345.00   678.338  368.102  368.102    0.000        0.000  449.647  449.647    0.000        0.000  150.796  150.796    0.000
346.00   729.370  375.866  375.866    0.000        0.000  527.170  527.170    0.000        0.000   69.670   69.670    0.000
347.00   764.358  318.189  318.189    0.000        0.000  424.833  424.833    0.000        0.000  160.850  160.850    0.000
348.00   723.719  293.848  293.848    0.000        0.000  434.615  434.615    0.000        0.000   99.929   99.929    0.000
349.00   747.162  361.784  361.784    0.000        0.000  467.371  467.371    0.000        0.000   19.906   19.906    0.000
350.00   706.599  358.307  358.307    0.000       15.218  444.289  444.289    0.000        0.000   80.224   80.224    0.000
351.00   706.935  345.938  345.938    0.000        0.000  480.643  480.643    0.000        0.000   60.319   60.319    0.000
352.00   720.429  382.550  382.550    0.000        0.000  438.928  438.928    0.000        0.000   30.159   30.159    0.000
353.00   665.494  361.916  361.916    0.000        1.902  459.383  459.383    0.000        0.000  100.230  100.230    0.000
354.00   877.673  232.007  232.007    0.000        5.707  480.211  480.211    0.000        0.000   50.265   50.265    0.000
355.00   848.877  270.943  270.943    0.000       20.925  414.117  414.117    0.000        0.000   30.159   30.159    0.000
356.00   786.985  215.192  215.192    0.000        5.707  435.908  435.908    0.000        0.000   80.425   80.425    0.000
357.00   780.220  251.059  251.059    0.000        0.000  492.671  492.671    0.000        0.000   80.324   80.324    0.000
358.00   755.539  229.175  229.175    0.000        0.000  438.854  438.854    0.000        0.000   40.012   40.012    0.000
359.00   741.733  277.845  277.845    0.000        0.000  400.405  400.405    0.000        0.000  190.507  190.507    0.000
360.00   739.555  251.014  251.014    0.000        3.675  458.468  458.468    0.000        0.000  140.643  140.643    0.000
361.00   698.480  301.906  301.906    0.000        0.000  428.110  428.110    0.000        0.000  221.168  221.168    0.000
362.00   751.266  279.120  279.120    0.000        0.000  419.353  419.353    0.000        0.000   89.575   89.575    0.000
363.00   691.019  307.911  307.911    0.000        0.000  429.326  429.326    0.000        0.000  150.395  150.395    0.000
364.00   756.519  227.088  227.088    0.000        0.000  558.508  558.508    0.000        0.000  311.345  311.345    0.000
365.00   774.843  302.059  302.059    0.000        0.000  523.366  523.366    0.000        0.000  180.956  180.956    0.000
366.00   830.613  243.256  243.256    0.000        0.000  559.709  559.709    0.000        0.000  241.274  241.274    0.000
367.00   780.387  280.632  280.632    0.000        0.000  510.674  510.674    0.000        0.000   59.717   59.717    0.000
368.00   811.804  228.337  228.337    0.000        5.707  413.334  413.334    0.000        0.000  100.531  100.531    0.000
369.00   730.172  237.700  237.700    0.000        0.000  439.211  439.211    0.000        0.000   59.717   59.717    0.000
370.00   663.910  301.141  301.141    0.000        0.000  442.899  442.899    0.000        0.000  261.381  261.381    0.000
371.00   687.085  269.241  269.241    0.000        1.902  453.604  453.604    0.000        0.000  119.434  119.434    0.000
372.00   584.777  362.845  362.845    0.000       22.828  359.960  359.960    0.000        0.000   69.971   69.971    0.000
373.00   560.460  345.286  345.286    0.000        0.000  331.547  331.547    0.000        0.000   79.823   79.823    0.000
374.00   549.541  372.178  372.178    0.000        0.000  416.772  416.772    0.000        0.000  169.198  169.198    0.000
375.00   633.244  319.662  319.662    0.000        0.000  459.948  459.948    0.000        0.000    0.000    0.000    0.000
376.00   728.387  285.419  285.419    0.000       28.534  374.320  374.320    0.000        0.000  120.238  120.238    0.000
377.00   655.712  266.764  266.764    0.000        3.805  411.228  411.228    0.000        0.000   99.628   99.628    0.000
378.00   696.832  280.185  280.185    0.000        7.609  470.567  470.567    0.000        0.000   70.573   70.573    0.000
379.00   559.068  413.618  413.618    0.000        7.609  430.119  430.119    0.000        0.000  139.339  139.339    0.000
380.00   726.702  276.095  276.095    0.000        0.000  352.087  352.087    0.000        0.000    0.000    0.000    0.000
381.00   665.099  330.254  330.254    0.000       17.121  380.210  380.210    0.000        0.000   90.478   90.478    0.000
382.00   614.267  365.959  365.959    0.000       11.414  390.569  390.569    0.000        0.000   69.670   69.670    0.000
383.00   695.644  317.577  317.577    0.000        0.000  489.360  489.360    0.000        0.000   69.971   69.971    0.000
384.00   695.980  274.897  274.897    0.000        9.511  377.267  377.267    0.000        0.000   30.159   30.159    0.000
385.00   699.841  315.421  315.421    0.000        9.511  292.583  292.583    0.000        0.000    0.000    0.000    0.000
386.00   628.167  310.541  310.541    0.000        3.805  328.890  328.890    0.000        0.000   40.212   40.212    0.000
387.00   677.813  315.080  315.080    0.000        0.000  469.377  469.377    0.000        0.000  119.935  119.935    0.000
388.00   698.907  294.623  294.623    0.000       15.218  435.599  435.599    0.000        0.000   80.425   80.425    0.000
389.00   756.139  208.405  208.405    0.000        7.609  402.266  402.266    0.000        0.000   70.372   70.372    0.000
390.00   791.361  246.733  246.733    0.000       19.023  505.611  505.611    0.000        0.000   79.623   79.623    0.000
391.00   702.987  284.996  284.996    0.000       36.144  502.093  502.093    0.000        0.000   90.679   90.679    0.000
392.00   763.198  223.464  223.464    0.000       24.730  427.493  427.493    0.000        0.000   79.824   79.824    0.000
393.00   645.391  320.659  320.659    0.000        1.902  434.749  434.749    0.000        0.000   70.573   70.573    0.000
394.00   709.889  330.864  330.864    0.000       24.730  361.259  361.259    0.000        0.000   49.764   49.764    0.000
395.00   632.772  288.771  288.771    0.000        0.000  299.995  299.995    0.000        0.000    0.000    0.000    0.000
396.00   703.501  294.245  294.245    0.000        0.000  334.407  334.407    0.000        0.000   39.811   39.811    0.000
397.00   771.548  266.477  266.477    0.000       24.730  395.705  395.705    0.000        0.000   50.265   50.265    0.000
398.00   746.421  270.529  270.529    0.000       28.534  433.520  433.520    0.000        0.000  170.602  170.602    0.000
399.00   694.472  310.164  310.164    0.000        1.816  465.647  465.647    0.000        0.000  379.812  379.812    0.000
400.00   659.518  351.904  351.904    0.000        0.000  370.358  370.358    0.000        0.000   20.106   20.106    0.000
401.00   716.030  317.868  317.868    0.000        9.511  416.178  416.178    0.000        0.000   70.372   70.372    0.000
402.00   781.227  313.975  313.975    0.000       38.046  500.447  500.447    0.000        0.000  160.749  160.749    0.000
403.00   638.317  348.655  348.655    0.000        3.805  392.120  392.120    0.000        0.000   39.811   39.811    0.000
404.00   706.008  292.854  292.854    0.000       22.828  333.828  333.828    0.000        0.000   40.212   40.212    0.000
405.00   672.662  334.180  334.180    0.000       68.483  415.043  415.043    0.000        0.000  119.434  119.434    0.000
406.00   717.305  295.888  295.888    0.000       28.534  492.358  492.358    0.000        0.000  211.115  211.115    0.000
407.00   714.682  291.208  291.208    0.000        7.609  463.450  463.450    0.000        0.000  170.502  170.502    0.000
408.00   664.615  249.111  249.111    0.000        0.000  529.675  529.675    0.000        0.000  391.670  391.670    0.000
409.00   715.957  205.220  205.220    0.000        0.000  414.733  414.733    0.000        0.000  149.292  149.292    0.000
410.00   616.866  267.103  267.103    0.000        0.000  508.290  508.290    0.000        0.000  179.953  179.953    0.000
411.00   653.383  274.973  274.973    0.000        0.000  465.753  465.753    0.000        0.000  169.198  169.198    0.000
412.00   699.264  302.825  302.825    0.000        0.000  464.883  464.883    0.000        0.000  179.351  179.351    0.000
413.00   786.479  227.735  227.735    0.000       85.603  403.693  403.693    0.000        0.000  110.987  110.987    0.000
414.00   667.764  290.817  290.817    0.000       31.474  469.560  469.560    0.000        0.000  251.836  251.836    0.000
415.00   815.040  285.210  285.210    0.000       24.730  575.126  575.126    0.000        0.000  139.339  139.339    0.000
416.00   747.051  330.073  330.073    0.000       45.612  507.447  507.447    0.000        0.000  150.998  150.998    0.000
417.00   806.386  267.164  267.164    0.000       57.069  628.114  628.114    0.000        0.000   71.077   71.077    0.000
418.00   750.438  316.527  316.527    0.000       81.799  494.093  494.093    0.000        0.000  121.544  121.544    0.000
419.00   722.146  294.636  294.636    0.000       32.339  496.132  496.132    0.000        0.000  141.751  141.751    0.000
420.00   615.974  305.391  305.391    0.000       11.414  451.652  451.652    0.000        0.000  120.637  120.637    0.000
421.00   657.017  335.235  335.235    0.000        7.609  600.727  600.727    0.000        0.000  160.653  160.653    0.000
422.00   559.482  435.558  435.558    0.000        7.609  558.117  558.117    0.000        0.000  121.242  121.242    0.000
423.00   609.782  389.428  389.428    0.000       11.414  482.921  482.921    0.000        0.000  221.978  221.978    0.000
424.00   722.407  276.687  276.687    0.000        1.816  464.117  464.117    0.000        0.000  169.198  169.198    0.000
425.00   725.298  287.152  287.152    0.000       15.218  445.095  445.095    0.000        0.000  192.522  192.522    0.000
426.00   656.993  310.274  310.274    0.000       11.414  449.374  449.374    0.000        0.000  151.705  151.705    0.000
427.00   611.703  398.882  398.882    0.000       20.925  519.360  519.360    0.000        0.000  130.593  130.593    0.000
428.00   671.701  322.829  322.829    0.000        0.000  486.787  486.787    0.000        0.000  180.956  180.956    0.000
429.00   683.653  280.974  280.974    0.000       30.998  350.488  350.488    0.000        0.000   69.670   69.670    0.000
430.00   623.102  314.198  314.198    0.000       95.928  433.113  433.113    0.000        0.000  359.304  359.304    0.000
431.00   618.947  330.900  330.900    0.000       10.895  440.157  440.157    0.000        0.000  228.915  228.915    0.000
432.00   690.992  314.621  314.621    0.000       45.655  544.934  544.934    0.000        0.000  222.982  222.982    0.000
433.00   645.987  285.527  285.527    0.000       26.067  511.301  511.301    0.000        0.000  151.704  151.704    0.000
434.00   596.962  355.154  355.154    0.000        0.000  452.289  452.289    0.000        0.000   40.515   40.515    0.000
435.00   644.128  321.396  321.396    0.000        0.000  451.507  451.507    0.000        0.000   10.053   10.053    0.000
436.00   627.114  297.465  297.465    0.000        0.000  478.763  478.763    0.000        0.000    9.953    9.953    0.000
437.00   709.486  252.139  252.139    0.000       19.023  425.831  425.831    0.000        0.000    0.000    0.000    0.000
438.00   636.993  293.174  293.174    0.000        5.707  424.056  424.056    0.000        0.000   60.319   60.319    0.000
439.00   804.613  251.890  251.890    0.000      104.626  437.674  437.674    0.000       20.308  141.852  141.852    0.000
440.00   798.940  257.185  257.185    0.000       22.610  646.236  646.236    0.000        0.000  221.169  221.169    0.000
441.00   773.974  247.480  247.480    0.000        9.252  410.796  410.796    0.000        0.000  169.198  169.198    0.000
442.00   652.372  296.331  296.331    0.000        0.000  460.389  460.389    0.000        0.000  218.962  218.962    0.000
443.00   709.552  318.525  318.525    0.000       20.752  409.847  409.847    0.000        0.000   89.575   89.575    0.000
444.00   692.072  316.971  316.971    0.000        1.902  419.968  419.968    0.000        0.000   40.616    0.000   40.616
445.00   785.871  283.277  283.277    0.000       34.241  473.360  473.360    0.000        0.000  242.487  212.025   30.462
446.00   812.833  208.463  208.463    0.000        7.609  448.365  448.365    0.000        0.000   90.380   70.072   20.308
447.00   783.257  220.910  220.910    0.000        1.902  473.294  473.294    0.000        0.000  242.585  242.585    0.000
448.00   757.680  213.450  213.450    0.000        7.609  361.839  361.839    0.000        0.000   10.053   10.053    0.000
449.00   723.595  253.907  253.907    0.000        0.000  485.818  485.818    0.000        0.000  228.915  228.915    0.000
450.00   773.257  218.115  218.115    0.000        0.000  450.516  450.516    0.000        0.000  371.965  371.965    0.000
451.00   735.897  225.977  225.977    0.000       17.121  327.133  327.133    0.000        0.000  231.221  231.221    0.000
452.00   754.016  234.067  234.067    0.000       26.589  405.140  405.140    0.000        0.000  348.349  348.349    0.000
453.00   794.523  230.476  230.476    0.000        0.000  356.663  356.663    0.000        0.000  141.449  141.449    0.000
454.00   703.901  257.473  257.473    0.000        0.000  354.940  354.940    0.000        0.000  159.345  159.345    0.000
455.00   784.356  192.397  192.397    0.000        0.000  392.199  392.199    0.000        0.000  170.602  170.602    0.000
456.00   823.816  200.362  200.362    0.000        3.805  462.919  462.919    0.000        0.000  212.022  212.022    0.000
457.00   687.247  273.764  273.764    0.000        1.902  336.830  336.830    0.000        0.000   59.717   59.717    0.000
458.00   780.193  247.738  247.738    0.000        0.000  551.394  551.394    0.000        0.000  308.939  308.939    0.000
459.00   635.915  321.364  321.364    0.000        0.000  406.043  406.043    0.000        0.000  228.915  228.915    0.000
460.00   649.455  267.789  267.789    0.000        0.000  350.825  350.825    0.000        0.000  100.130  100.130    0.000
461.00   691.385  270.468  270.468    0.000        0.000  436.348  436.348    0.000        0.000  350.956  300.690   50.265
462.00   625.919  342.851  342.851    0.000        0.000  441.875  441.875    0.000        0.000  368.756  318.992   49.764
463.00   769.831  325.497  325.497    0.000        9.511  460.371  460.371    0.000        0.000  271.434  271.434    0.000
464.00   646.901  258.556  258.556    0.000       22.828  291.804  291.804    0.000        0.000   10.053   10.053    0.000
465.00   751.309  274.403  274.403    0.000       15.218  277.455  277.455    0.000        0.000    0.000    0.000    0.000
466.00   814.691  192.764  192.764    0.000       11.414  321.184  321.184    0.000        0.000   19.906   19.906    0.000
467.00   768.557  207.904  207.904    0.000        5.620  458.061  458.061    0.000        0.000   70.876   70.876    0.000
468.00   817.508  270.072  270.072    0.000       79.896  494.666  494.666    0.000        0.000  181.863  120.940   60.923
469.00   872.923  278.145  278.145    0.000       38.046  695.090  695.090    0.000        0.000  408.667  408.667    0.000
470.00   664.068  304.194  304.194    0.000        1.816  506.623  506.623    0.000        0.000  191.009  191.009    0.000
471.00   693.713  245.872  245.872    0.000        0.000  407.019  407.019    0.000        0.000   80.425   80.425    0.000
472.00   658.610  254.749  254.749    0.000        0.000  295.870  295.870    0.000        0.000   40.212   40.212    0.000
473.00   763.476  248.333  248.333    0.000        0.000  506.841  506.841    0.000        0.000  221.571  211.417   10.154
474.00   655.842  250.995  250.995    0.000        9.079  408.820  408.820    0.000        0.000  149.292  149.292    0.000
475.00   699.987  241.360  241.360    0.000        0.000  488.133  488.133    0.000        0.000  239.870  239.870    0.000
476.00   740.619  248.832  248.832    0.000        0.000  414.207  414.207    0.000        0.000  270.130  270.130    0.000
477.00   750.139  276.154  276.154    0.000        3.632  517.540  517.540    0.000        0.000  199.357  199.357    0.000
478.00   683.689  344.559  344.559    0.000        1.902  488.448  488.448    0.000        0.000  199.056  199.056    0.000
479.00   708.116  301.247  301.247    0.000       30.437  430.416  430.416    0.000        0.000  110.083  110.083    0.000
480.00   706.825  294.783  294.783    0.000        7.609  546.032  546.032    0.000        0.000  219.062  219.062    0.000
481.00   756.973  241.323  241.323    0.000       37.959  462.889  462.889    0.000        0.000  170.602  170.602    0.000
482.00   767.463  261.600  261.600    0.000        9.468  549.365  549.365    0.000        0.000  369.458  369.458    0.000
483.00   720.922  324.604  324.604    0.000       20.839  601.746  601.746    0.000        0.000  381.717  381.717    0.000
484.00   686.213  355.733  355.733    0.000        0.000  414.033  414.033    0.000        0.000  130.690  130.690    0.000
485.00   654.183  336.726  336.726    0.000        9.511  378.265  378.265    0.000        0.000  120.637  120.637    0.000
486.00   683.091  306.234  306.234    0.000       13.316  498.344  498.344    0.000        0.000  220.168  220.168    0.000
487.00   745.665  316.359  316.359    0.000        0.000  563.586  563.586    0.000        0.000  272.946  272.946    0.000
488.00   765.014  312.751  312.751    0.000        1.902  532.975  532.975    0.000        0.000  239.069  239.069    0.000
489.00   637.186  354.909  354.909    0.000        7.609  530.410  530.410    0.000        0.000  364.330  364.330    0.000
490.00   747.337  272.909  272.909    0.000       19.023  535.938  535.938    0.000        0.000  232.834  232.834    0.000
491.00   720.266  316.239  316.239    0.000       17.121  514.033  514.033    0.000        0.000  363.826  363.826    0.000
492.00   751.826  276.492  276.492    0.000       30.437  550.984  550.984    0.000        0.000  180.956  180.956    0.000
493.00   792.112  258.026  258.026    0.000       79.679  432.845  432.845    0.000        0.000  209.813  179.352   30.462
494.00   789.700  327.528  327.528    0.000       90.875  538.551  538.551    0.000        0.000  439.029  408.567   30.462
495.00   767.149  338.494  338.494    0.000      111.105  368.196  368.196    0.000        0.000  161.253  130.791   30.462
496.00   810.690  315.060  315.060    0.000      133.846  341.061  341.061    0.000        0.000  161.454  151.300   10.154
497.00   848.037  235.449  235.449    0.000      113.833  467.173  467.173    0.000        0.000  201.268  130.190   71.077
498.00   739.645  299.780  299.780    0.000       79.896  456.484  456.484    0.000        0.000  150.397  140.243   10.154
499.00   817.161  239.021  239.021    0.000       79.288  494.883  468.251   26.632        0.000  281.993  150.597  131.396
500.00   856.034  254.430  254.430    0.000       81.060  452.297  452.297    0.000        0.000  139.943  139.943    0.000
501.00   808.269  243.821  243.821    0.000      117.942  499.561  499.561    0.000        0.000  476.026  445.564   30.462
502.00   778.683  277.291  277.291    0.000       62.732  336.747  336.747    0.000        0.000  446.771  446.771    0.000
503.00   785.141  256.085  256.085    0.000       68.483  478.592  478.592    0.000        0.000  497.339  416.108   81.231
504.00   813.997  214.367  214.367    0.000       58.667  521.547  521.547    0.000        0.000  361.711  361.711    0.000
505.00   876.079  272.254  272.254    0.000       89.408  426.484  426.484    0.000        0.000  170.802  170.802    0.000
506.00   731.436  329.892  329.892    0.000      123.476  507.904  507.904    0.000        0.000  311.151  311.151    0.000
507.00   838.496  280.762  280.762    0.000       77.735  704.401  704.401    0.000        0.000  512.809  512.809    0.000
508.00   796.794  259.323  259.323    0.000       72.287  493.937  493.937    0.000        0.000  278.880  278.880    0.000
509.00   770.706  255.095  255.095    0.000      110.333  529.828  529.828    0.000        0.000  375.090  375.090    0.000
510.00   739.978  286.476  286.476    0.000       28.448  519.354  519.354    0.000        0.000  441.342  441.342    0.000
511.00   809.497  259.397  259.397    0.000       58.884  620.811  620.811    0.000        0.000  694.977  694.977    0.000
512.00   787.149  264.940  264.940    0.000       44.963  437.521  437.521    0.000        0.000  239.873  239.873    0.000
513.00   867.047  272.694  272.694    0.000       26.545  541.254  541.254    0.000        0.000  596.459  596.459    0.000
514.00   715.875  310.282  310.282    0.000       58.797  525.917  525.917    0.000        0.000  442.136  442.136    0.000
515.00   730.935  308.912  308.912    0.000       50.497  497.777  497.777    0.000        0.000  330.749  330.749    0.000
516.00   738.707  336.942  336.942    0.000       47.557  478.538  478.538    0.000        0.000  279.281  279.281    0.000
517.00   748.517  296.964  296.964    0.000       27.885  509.222  509.222    0.000        0.000  371.664  371.664    0.000
518.00   809.684  336.083  336.083    0.000       91.782  538.835  538.835    0.000        0.000  422.331  422.331    0.000
519.00   774.842  307.267  307.267    0.000       69.346  516.757  516.757    0.000        0.000  399.218  399.218    0.000
520.00   795.536  305.806  305.806    0.000      123.469  495.358  495.358    0.000        0.000  439.329  439.329    0.000
521.00   789.862  341.281  341.281    0.000      103.064  466.657  464.754    1.902        0.000  340.203  269.328   70.876
522.00   772.804  312.657  312.657    0.000      133.411  490.295  461.761   28.534        0.000  412.782  301.593  111.189
523.00   828.395  249.325  249.325    0.000      111.064  553.552  549.747    3.805        0.000  498.745  468.284   30.462
524.00   832.013  270.080  270.080    0.000      115.084  449.612  449.612    0.000        0.000  201.264  201.264    0.000
525.00   847.209  287.950  287.950    0.000       58.407  515.758  515.758    0.000        0.000  408.567  408.567    0.000
526.00   827.522  310.344  310.344    0.000       49.373  424.507  424.507    0.000        0.000   69.670   69.670    0.000
527.00   789.059  309.252  309.252    0.000       91.006  491.751  491.751    0.000        0.000  251.327  251.327    0.000
528.00   880.328  278.431  278.431    0.000       73.755  505.028  505.028    0.000        0.000  201.062  201.062    0.000
529.00   831.018  354.096  354.096    0.000       88.625  496.849  496.849    0.000        0.000  382.018  382.018    0.000
530.00   814.753  362.061  362.061    0.000       86.940  484.155  484.155    0.000        0.000  271.434  271.434    0.000
531.00   914.334  243.003  243.003    0.000      111.236  577.227  577.227    0.000        0.000  392.071  392.071    0.000
532.00   873.055  289.237  289.237    0.000      133.977  586.209  586.209    0.000        0.000  644.104  644.104    0.000
533.00   899.524  253.569  253.569    0.000      146.733  602.191  602.191    0.000        0.000  529.408  529.408    0.000
534.00   926.732  307.029  307.029    0.000       96.843  533.393  533.393    0.000        0.000  221.974  221.974    0.000
535.00   861.708  334.674  334.674    0.000      131.946  630.032  630.032    0.000        0.000  359.306  359.306    0.000
536.00   757.388  315.806  315.806    0.000       80.414  586.221  586.221    0.000        0.000  549.912  510.101   39.811
537.00   850.470  313.508  313.508    0.000      103.931  495.828  495.828    0.000        0.000  290.038  290.038    0.000
538.00   822.103  346.209  346.209    0.000       98.441  522.559  522.559    0.000        0.000  229.317  209.009   20.308
539.00   840.706  297.098  297.098    0.000       89.017  387.841  380.232    7.609        0.000   40.616    0.000   40.616
540.00   800.487  268.211  268.211    0.000       91.006  375.850  375.850    0.000        0.000    0.000    0.000    0.000
541.00   861.748  260.702  260.702    0.000      108.170  361.282  357.477    3.805        0.000   50.568   30.260   20.308
542.00   742.637  323.784  323.784    0.000       88.843  416.355  416.355    0.000        0.000   70.372   70.372    0.000
543.00   833.553  274.972  274.972    0.000       92.169  425.306  402.478   22.828        0.000  140.945  120.637   20.308
544.00   797.167  302.897  302.897    0.000       54.775  455.528  455.528    0.000        0.000   60.520   60.520    0.000
545.00   793.266  229.575  229.575    0.000       20.925  390.107  390.107    0.000        0.000   50.265   50.265    0.000
546.00   807.567  199.105  199.105    0.000       24.730  404.694  404.694    0.000        0.000  200.059  200.059    0.000
547.00   741.330  239.438  239.438    0.000       32.339  434.747  415.724   19.023        0.000   20.308    0.000   20.308
548.00   722.309  307.008  307.008    0.000       37.916  462.465  437.735   24.730        0.000    0.000    0.000    0.000
549.00   755.418  209.286  209.286    0.000       55.036  265.003  251.687   13.316        0.000    0.000    0.000    0.000
550.00   751.641  287.419  287.419    0.000       30.306  402.927  402.927    0.000        0.000   50.266   50.266    0.000
551.00   720.831  287.711  287.711    0.000       13.273  477.365  477.365    0.000        0.000  371.162  371.162    0.000
552.00   704.844  286.415  286.415    0.000       26.632  463.693  463.693    0.000        0.000   10.053   10.053    0.000
553.00   716.242  340.665  340.665    0.000      104.322  614.715  584.278   30.437        0.000  615.154  392.373  222.781
554.00   722.519  301.906  301.906    0.000       34.241  415.701  415.701    0.000        0.000  170.903  170.903    0.000
555.00   652.405  355.432  355.432    0.000       39.948  417.522  417.522    0.000        0.000   70.775   70.775    0.000
556.00   647.168  390.601  390.601    0.000       53.221  432.572  432.572    0.000        0.000  211.015  211.015    0.000
557.00   786.064  288.852  288.852    0.000       60.569  527.490  527.490    0.000        0.000  269.128  269.128    0.000
558.00   724.696  315.768  315.768    0.000       46.732  558.449  558.449    0.000        0.000  500.856  500.856    0.000
559.00   700.116  322.230  322.230    0.000       26.632  411.179  409.277    1.902        0.000   60.319   60.319    0.000
560.00   690.769  303.525  303.525    0.000        0.000  428.633  428.633    0.000        0.000   80.425   80.425    0.000
561.00   783.155  296.578  296.578    0.000       64.026  523.829  523.829    0.000        0.000  402.527  402.527    0.000
562.00   713.328  281.416  281.416    0.000       18.632  255.490  255.490    0.000        0.000    0.000    0.000    0.000
563.00   723.611  286.853  286.853    0.000        9.468  263.402  263.402    0.000        0.000    0.000    0.000    0.000
564.00   696.629  280.782  280.782    0.000        0.000  425.563  425.563    0.000        0.000  231.221  231.221    0.000
565.00   726.610  301.144  301.144    0.000       30.132  331.189  331.189    0.000        0.000    0.000    0.000    0.000
566.00   725.779  300.529  300.529    0.000       87.506  441.692  441.692    0.000        0.000  365.237  365.237    0.000
567.00   759.546  243.991  243.991    0.000       12.711  323.951  323.951    0.000        0.000    0.000    0.000    0.000
568.00   786.314  249.457  249.457    0.000       79.896  387.091  387.091    0.000        0.000  131.900   10.053  121.847
569.00   768.543  299.338  299.338    0.000       64.504  587.159  587.159    0.000        0.000  626.927  423.849  203.078
570.00   787.891  271.715  271.715    0.000       72.287  429.787  429.787    0.000        0.000  130.995  130.995    0.000
571.00   726.286  332.379  332.379    0.000       79.896  471.531  471.531    0.000        0.000  466.171  466.171    0.000
572.00   803.795  255.070  255.070    0.000       62.776  382.431  382.431    0.000        0.000  130.690  130.690    0.000
573.00   656.412  351.171  351.171    0.000       89.408  421.356  421.356    0.000        0.000  352.772  251.233  101.539
574.00   810.546  270.414  270.414    0.000      114.138  485.671  485.671    0.000        0.000  588.220  588.220    0.000
575.00   713.464  300.030  300.030    0.000       53.264  547.715  547.715    0.000        0.000  191.616  191.616    0.000
576.00   764.700  293.687  293.687    0.000        0.000  496.355  496.355    0.000        0.000  191.516  191.516    0.000
577.00   710.846  306.205  306.205    0.000       15.218  513.282  513.282    0.000        0.000  271.736  271.736    0.000
578.00   678.492  326.477  326.477    0.000        1.902  520.181  520.181    0.000        0.000   90.581   90.581    0.000
579.00   670.115  280.313  280.313    0.000       34.241  440.455  440.455    0.000        0.000  130.289  130.289    0.000
580.00   741.676  303.501  303.501    0.000       34.241  481.521  481.521    0.000        0.000  209.612  209.612    0.000
581.00   673.466  275.989  275.989    0.000        0.000  444.851  444.851    0.000        0.000  319.994  319.994    0.000
582.00   704.398  272.124  272.124    0.000        0.000  440.231  440.231    0.000        0.000   40.012   40.012    0.000
583.00   667.028  346.470  346.470    0.000       28.534  596.738  596.738    0.000        0.000  142.154  142.154    0.000
584.00   720.634  259.100  259.100    0.000        9.079  465.746  465.746    0.000        0.000  538.355  538.355    0.000
585.00   787.767  222.033  222.033    0.000        1.902  465.545  465.545    0.000        0.000  382.018  382.018    0.000
586.00   720.487  257.806  257.806    0.000        5.707  447.807  447.807    0.000        0.000  278.679  278.679    0.000
587.00   691.480  265.792  265.792    0.000       15.218  527.832  527.832    0.000        0.000  339.401  339.401    0.000
588.00   820.426  201.656  201.656    0.000       35.193  587.744  587.744    0.000        0.000  682.720  682.720    0.000
589.00   725.538  231.179  231.179    0.000       47.557  433.390  433.390    0.000        0.000  262.892  262.892    0.000
590.00   772.695  189.054  189.054    0.000        1.859  403.674  403.674    0.000        0.000  189.104  189.104    0.000
591.00   775.890  233.528  233.528    0.000        0.000  569.892  569.892    0.000        0.000   81.231   81.231    0.000
592.00   784.537  211.820  211.820    0.000        3.632  481.914  481.914    0.000        0.000  139.339  139.339    0.000
593.00   765.599  229.667  229.667    0.000        0.000  504.092  504.092    0.000        0.000  518.650  518.650    0.000
594.00   872.989  138.168  138.168    0.000        0.000  536.871  536.871    0.000        0.000  419.924  419.924    0.000
595.00   716.195  232.166  232.166    0.000        0.000  448.023  448.023    0.000        0.000  448.679  448.679    0.000
596.00   734.979  227.745  227.745    0.000       33.459  429.604  429.604    0.000        0.000  470.289  470.289    0.000
597.00   757.018  198.709  198.709    0.000        0.000  426.228  426.228    0.000        0.000  410.674  410.674    0.000
598.00   675.788  238.312  238.312    0.000        5.576  364.401  364.401    0.000        0.000  521.457  521.457    0.000
599.00   675.287  204.264  204.264    0.000        3.718  355.670  355.670    0.000        0.000  441.333  441.333    0.000
600.00   580.095  263.323  263.323    0.000        0.000  314.515  314.515    0.000        0.000  209.410  209.410    0.000
601.00   709.475  266.259  266.259    0.000        3.718  323.211  323.211    0.000        0.000   20.107   20.107    0.000
602.00   690.591  241.902  241.902    0.000        0.000  234.318  234.318    0.000        0.000   20.106   20.106    0.000
603.00   681.740  247.374  247.374    0.000       40.035  313.392  313.392    0.000        0.000  179.552  179.552    0.000
604.00   760.042  210.834  210.834    0.000        0.000  409.575  409.575    0.000        0.000  160.850  160.850    0.000
605.00   718.324  213.870  213.870    0.000       52.047  324.668  324.668    0.000        0.000  371.965  371.965    0.000
606.00   716.440  221.674  221.674    0.000       22.306  375.080  375.080    0.000        0.000  361.911  361.911    0.000
607.00   763.451  215.316  215.316    0.000        0.000  415.419  415.419    0.000        0.000  229.115  229.115    0.000
608.00   713.877  211.926  211.926    0.000        0.000  459.341  459.341    0.000        0.000   99.528   99.528    0.000
609.00   730.617  263.309  263.309    0.000        1.816  487.821  487.821    0.000        0.000   80.425   80.425    0.000
610.00   671.477  204.620  204.620    0.000        0.000  384.762  384.762    0.000        0.000   60.319   60.319    0.000
611.00   714.900  262.887  262.887    0.000        0.000  410.891  410.891    0.000        0.000    0.000    0.000    0.000
612.00   603.416  280.648  280.648    0.000        0.000  233.799  233.799    0.000        0.000    0.000    0.000    0.000
613.00   660.033  192.904  192.904    0.000       16.729  297.747  297.747    0.000        0.000   30.159   30.159    0.000
614.00   651.525  264.824  264.824    0.000        0.000  393.844  393.844    0.000        0.000    0.000    0.000    0.000
615.00   628.305  204.011  204.011    0.000        0.000  182.881  182.881    0.000        0.000    0.000    0.000    0.000
616.00   585.699  244.050  244.050    0.000        0.000  293.373  293.373    0.000        0.000    0.000    0.000    0.000
617.00   774.772  184.262  184.262    0.000        0.000  325.702  325.702    0.000        0.000   40.212   40.212    0.000
618.00   744.015  246.179  246.179    0.000        0.000  415.156  415.156    0.000        0.000  119.735  119.735    0.000
619.00   715.495  188.175  188.175    0.000        0.000  263.191  263.191    0.000        0.000    0.000    0.000    0.000
620.00   662.808  219.194  219.194    0.000        0.000  300.753  300.753    0.000        0.000   40.212   40.212    0.000
621.00   734.380  213.773  213.773    0.000        0.000  393.593  393.593    0.000        0.000   69.670   69.670    0.000
622.00   629.133  283.055  283.055    0.000        0.000  251.301  251.301    0.000        0.000    0.000    0.000    0.000
623.00   781.952  199.359  199.359    0.000        5.576  408.420  408.420    0.000        0.000  160.749  160.749    0.000
624.00   744.493  257.139  257.139    0.000        0.000  286.164  286.164    0.000        0.000    0.000    0.000    0.000
625.00   702.841  255.609  255.609    0.000        0.000  402.625  402.625    0.000        0.000    0.000    0.000    0.000
626.00   611.832  279.609  279.609    0.000        0.000  383.204  383.204    0.000        0.000  110.584  110.584    0.000
627.00   728.551  233.693  233.693    0.000        0.000  380.604  380.604    0.000        0.000    9.953    9.953    0.000
628.00   679.193  199.907  199.907    0.000        0.000  326.873  326.873    0.000        0.000   20.106   20.106    0.000
629.00   683.065  194.831  194.831    0.000        0.000  334.263  334.263    0.000        0.000    0.000    0.000    0.000
630.00   720.506  191.016  191.016    0.000        1.816  362.582  362.582    0.000        0.000   70.372   70.372    0.000
631.00   734.031  211.866  211.866    0.000        0.000  527.123  527.123    0.000        0.000  430.177  430.177    0.000
632.00   796.405  198.232  198.232    0.000        7.263  510.663  510.663    0.000        0.000  160.749  160.749    0.000
633.00   732.038  192.697  192.697    0.000        9.468  456.189  456.189    0.000        0.000  260.879  260.879    0.000
634.00   748.415  189.827  189.827    0.000        0.000  481.206  481.206    0.000        0.000  522.661  522.661    0.000
635.00   696.825  207.405  207.405    0.000        1.816  465.517  465.517    0.000        0.000  301.593  301.593    0.000
636.00   729.469  233.217  233.217    0.000       14.527  462.741  462.741    0.000        0.000    0.000    0.000    0.000
637.00   774.409  194.339  194.339    0.000        0.000  472.392  472.392    0.000        0.000  200.360  200.360    0.000
638.00   794.580  163.619  163.619    0.000        0.000  364.750  364.750    0.000        0.000  140.342  140.342    0.000
639.00   642.631  255.172  255.172    0.000        0.000  415.544  415.544    0.000        0.000  180.755  180.755    0.000
640.00   715.986  177.051  177.051    0.000        0.000  297.559  297.559    0.000        0.000   10.053   10.053    0.000
641.00   642.442  240.721  240.721    0.000        0.000  373.644  373.644    0.000        0.000   20.106   20.106    0.000
642.00   670.623  258.128  258.128    0.000        0.000  248.924  248.924    0.000        0.000   10.053   10.053    0.000
643.00   692.286  224.023  224.023    0.000        0.000  173.973  173.973    0.000        0.000    0.000    0.000    0.000
644.00   720.121  244.006  244.006    0.000        0.000  398.250  398.250    0.000        0.000    0.000    0.000    0.000
645.00   649.282  248.593  248.593    0.000        0.000  290.621  290.621    0.000        0.000   19.906   19.906    0.000
646.00   683.311  218.400  218.400    0.000        0.000  256.270  256.270    0.000        0.000    0.000    0.000    0.000
647.00   744.279  233.416  233.416    0.000        0.000  340.065  340.065    0.000        0.000   10.053   10.053    0.000
648.00   574.661  306.265  306.265    0.000        0.000  363.101  363.101    0.000        0.000    0.000    0.000    0.000
649.00   641.209  217.783  217.783    0.000        0.000  220.874  220.874    0.000        0.000    0.000    0.000    0.000
650.00   759.046  229.788  229.788    0.000        0.000  395.567  395.567    0.000        0.000   20.106   20.106    0.000
651.00   718.909  224.910  224.910    0.000        0.000  263.066  263.066    0.000        0.000    0.000    0.000    0.000
652.00   783.987  182.788  182.788    0.000        0.000  371.009  371.009    0.000        0.000  110.584  110.584    0.000
653.00   700.415  236.235  236.235    0.000        0.000  337.412  337.412    0.000        0.000   20.106   20.106    0.000
654.00   735.535  259.818  259.818    0.000        0.000  326.729  326.729    0.000        0.000   40.212   40.212    0.000
655.00   791.450  222.833  222.833    0.000        0.000  357.607  357.607    0.000        0.000   50.265   50.265    0.000
656.00   679.913  235.810  235.810    0.000        0.000  350.011  350.011    0.000        0.000   49.764   49.764    0.000
657.00   653.126  278.664  278.664    0.000        0.000  345.017  345.017    0.000        0.000   60.319   60.319    0.000
658.00   678.922  272.066  272.066    0.000        0.000  350.814  350.814    0.000        0.000   10.053   10.053    0.000
659.00   724.094  277.366  277.366    0.000        0.000  357.480  357.480    0.000        0.000   90.478   90.478    0.000
660.00   693.031  243.495  243.495    0.000        0.000  379.316  379.316    0.000        0.000   20.106   20.106    0.000
661.00   747.516  215.968  215.968    0.000        0.000  404.225  404.225    0.000        0.000   59.917   59.917    0.000
662.00   753.028  245.418  245.418    0.000        0.000  397.851  397.851    0.000        0.000   70.372   70.372    0.000
663.00   732.004  285.849  285.849    0.000        0.000  359.707  359.707    0.000        0.000   89.575   89.575    0.000
664.00   787.109  243.873  243.873    0.000        1.902  399.373  399.373    0.000        0.000    0.000    0.000    0.000
665.00   722.294  301.910  301.910    0.000        0.000  352.421  352.421    0.000        0.000    0.000    0.000    0.000
666.00   727.408  277.824  277.824    0.000        0.000  387.409  387.409    0.000        0.000   10.154   10.154    0.000
667.00   676.495  228.009  228.009    0.000        0.000  332.283  332.283    0.000        0.000    0.000    0.000    0.000
668.00   749.989  195.297  195.297    0.000        0.000  343.825  343.825    0.000        0.000    0.000    0.000    0.000
669.00   782.775  243.358  243.358    0.000        0.000  526.508  526.508    0.000        0.000    0.000    0.000    0.000
670.00   744.160  274.755  274.755    0.000        0.000  555.974  555.974    0.000        0.000    0.000    0.000    0.000
671.00   771.392  216.884  216.884    0.000        3.718  511.277  511.277    0.000        0.000  308.938  209.009   99.929
672.00   712.741  226.082  226.082    0.000        1.902  335.513  335.513    0.000        0.000    0.000    0.000    0.000
673.00   799.926  219.814  219.814    0.000        7.609  436.009  436.009    0.000        0.000    0.000    0.000    0.000
674.00   843.315  194.601  194.601    0.000        1.816  441.537  441.537    0.000        0.000  389.062  389.062    0.000
675.00   803.324  204.826  204.826    0.000        0.000  414.031  414.031    0.000        0.000  179.853  179.853    0.000
676.00   803.642  162.599  162.599    0.000        0.000  427.119  427.119    0.000        0.000   90.478   80.425   10.053
677.00   809.432  201.644  201.644    0.000        0.000  479.712  479.712    0.000        0.000  239.770  239.770    0.000
678.00   832.201  182.414  182.414    0.000       39.948  471.844  471.844    0.000        0.000  121.243  121.243    0.000
679.00   869.976  194.933  194.933    0.000       55.167  435.909  435.909    0.000        0.000    0.000    0.000    0.000
680.00   772.820  222.169  222.169    0.000       43.753  357.615  355.712    1.902        0.000   50.166   29.858   20.308
681.00   864.887  216.830  216.830    0.000       92.734  441.797  441.797    0.000        0.000  109.682   99.729    9.953
682.00   725.577  352.267  352.267    0.000       58.971  470.320  470.320    0.000        0.000  119.735  119.735    0.000
683.00   756.319  251.435  251.435    0.000       89.278  392.373  392.373    0.000        0.000   70.372   70.372    0.000
684.00   804.855  183.128  183.128    0.000       54.907  462.150  460.248    1.902        0.000  179.953  179.953    0.000
685.00   758.066  255.837  255.837    0.000       58.884  444.997  439.290    5.707        0.000   80.025   59.717   20.308
686.00   807.990  243.545  243.545    0.000       34.111  476.212  453.384   22.828        0.000  209.009  209.009    0.000
687.00   650.611  351.494  351.494    0.000        1.902  617.851  617.851    0.000        0.000  180.357  180.357    0.000
688.00   741.403  315.444  315.444    0.000        3.718  618.817  618.817    0.000        0.000  241.274  241.274    0.000
689.00   814.333  250.917  250.917    0.000       17.121  324.843  324.843    0.000        0.000   50.769   50.769    0.000
690.00   710.047  235.526  235.526    0.000        0.000  392.813  392.813    0.000        0.000   49.764   49.764    0.000
691.00   773.903  283.901  283.901    0.000        0.000  680.177  680.177    0.000        0.000  260.079  260.079    0.000
692.00   712.918  284.424  284.424    0.000       34.241  528.913  528.913    0.000        0.000   91.184   91.184    0.000
693.00   636.632  332.140  332.140    0.000        0.000  559.153  559.153    0.000        0.000    0.000    0.000    0.000
694.00   666.078  323.005  323.005    0.000        0.000  391.498  391.498    0.000        0.000   40.212   40.212    0.000
695.00   796.428  312.218  312.218    0.000        0.000  464.529  464.529    0.000        0.000   30.159   30.159    0.000
696.00   782.576  255.210  255.210    0.000        0.000  417.006  417.006    0.000        0.000    0.000    0.000    0.000
697.00   729.515  317.255  317.255    0.000        9.511  344.469  340.665    3.805        0.000    0.000    0.000    0.000
698.00   777.498  275.243  275.243    0.000       28.534  424.361  422.459    1.902        0.000  142.154  101.539   40.616
699.00   832.059  268.129  268.129    0.000        7.609  286.448  286.448    0.000        0.000    0.000    0.000    0.000
700.00   812.107  247.354  247.354    0.000       17.121  317.929  316.026    1.902        0.000    0.000    0.000    0.000
701.00   708.533  282.958  282.958    0.000        3.805  454.383  454.383    0.000        0.000   79.824   79.824    0.000
702.00   748.465  284.698  284.698    0.000       62.776  385.726  385.726    0.000        0.000   71.077   71.077    0.000
703.00   712.132  360.722  360.722    0.000       20.925  634.162  634.162    0.000        0.000  282.495  282.495    0.000
704.00   661.462  369.057  369.057    0.000       34.241  561.906  561.906    0.000        0.000  190.913  190.913    0.000
705.00   659.459  359.907  359.907    0.000        9.511  421.910  421.910    0.000        0.000   49.764   49.764    0.000
706.00   665.248  376.462  376.462    0.000        0.000  499.804  499.804    0.000        0.000  120.537  120.537    0.000
707.00   674.883  358.285  358.285    0.000        0.000  485.092  485.092    0.000        0.000  150.796  150.796    0.000
708.00   621.288  338.152  338.152    0.000        0.000  517.504  517.504    0.000        0.000  199.157  199.157    0.000
709.00   598.134  390.220  390.220    0.000        0.000  572.608  572.608    0.000        0.000  271.333  271.333    0.000
710.00   662.322  320.367  320.367    0.000        0.000  456.407  456.407    0.000        0.000  140.142  140.142    0.000
711.00   655.091  401.723  401.723    0.000        0.000  524.920  524.920    0.000        0.000  421.328  391.369   29.959
712.00   589.261  465.026  465.026    0.000        0.000  637.982  637.982    0.000        0.000  321.699  321.699    0.000
713.00   623.838  410.650  410.650    0.000        0.000  556.142  556.142    0.000        0.000  281.386  281.386    0.000
714.00   666.168  384.531  384.531    0.000        0.000  510.651  510.651    0.000        0.000  221.168  221.168    0.000
715.00   667.718  339.149  339.149    0.000        0.000  527.438  527.438    0.000        0.000  179.752  179.752    0.000
716.00   664.167  366.608  366.608    0.000        0.000  538.753  538.753    0.000        0.000  241.274  241.274    0.000
717.00   576.736  406.159  406.159    0.000        0.000  550.384  550.384    0.000        0.000   90.478   90.478    0.000
718.00   651.535  392.125  392.125    0.000        0.000  475.609  475.609    0.000        0.000   79.623   79.623    0.000
719.00   562.361  462.606  462.606    0.000        0.000  442.703  442.703    0.000        0.000  180.154  180.154    0.000
720.00   557.214  448.984  448.984    0.000        0.000  476.891  476.891    0.000        0.000  140.743  140.743    0.000
721.00   593.454  386.713  386.713    0.000        1.902  517.630  517.630    0.000        0.000   99.528   99.528    0.000
722.00   580.670  433.256  433.256    0.000        0.000  539.633  539.633    0.000        0.000  119.434  119.434    0.000
723.00   647.763  323.727  323.727    0.000        3.632  527.871  527.871    0.000        0.000  450.083  399.817   50.265
724.00   752.525  284.010  284.010    0.000       15.218  578.018  578.018    0.000        0.000  230.723  230.723    0.000
725.00   668.060  325.203  325.203    0.000       11.414  560.127  560.127    0.000        0.000  368.655  368.655    0.000
726.00   573.100  415.634  415.634    0.000        0.000  574.025  574.025    0.000        0.000  180.956  180.956    0.000
727.00   527.604  454.661  454.661    0.000        0.000  564.272  564.272    0.000        0.000  270.533  270.533    0.000
728.00   690.303  308.422  308.422    0.000        5.707  558.744  558.744    0.000        0.000  379.712  379.712    0.000
729.00   699.275  344.381  344.381    0.000        9.511  504.743  504.743    0.000        0.000  380.012  380.012    0.000
730.00   787.525  247.483  247.483    0.000        0.000  515.862  515.862    0.000        0.000  189.304  159.446   29.858
731.00   676.394  353.888  353.888    0.000        9.511  530.366  530.366    0.000        0.000  290.938  290.938    0.000
732.00   696.860  336.583  336.583    0.000        0.000  476.891  476.891    0.000        0.000  270.030  270.030    0.000
733.00   684.697  346.675  346.675    0.000        0.000  493.419  493.419    0.000        0.000  338.797  338.797    0.000
734.00   736.454  272.667  272.667    0.000        0.000  453.686  453.686    0.000        0.000  329.345  329.345    0.000
735.00   707.195  309.217  309.217    0.000        1.902  518.798  518.798    0.000        0.000  388.762  388.762    0.000
736.00   709.733  305.706  305.706    0.000        0.000  447.755  447.755    0.000        0.000  261.280  261.280    0.000
737.00   659.641  346.120  346.120    0.000        0.000  550.333  550.333    0.000        0.000  371.965  371.965    0.000
738.00   747.926  309.471  309.471    0.000        0.000  502.026  502.026    0.000        0.000  248.820  248.820    0.000
739.00   701.848  309.534  309.534    0.000        0.000  473.570  473.570    0.000        0.000   90.478   90.478    0.000
740.00   697.909  284.348  284.348    0.000        0.000  395.019  395.019    0.000        0.000   39.912   39.912    0.000
741.00   696.698  356.475  356.475    0.000        3.805  524.314  524.314    0.000        0.000  160.850  160.850    0.000
742.00   624.091  365.946  365.946    0.000        0.000  443.030  443.030    0.000        0.000   60.319   60.319    0.000
743.00   682.551  302.316  302.316    0.000        3.805  507.398  507.398    0.000        0.000  191.110  191.110    0.000
744.00   739.505  278.795  278.795    0.000        3.632  499.857  499.857    0.000        0.000  260.779  200.661   60.118
745.00   689.229  350.703  350.703    0.000        0.000  433.954  433.954    0.000        0.000  160.850  160.850    0.000
746.00   745.952  252.333  252.333    0.000        0.000  437.589  437.589    0.000        0.000  160.850  160.850    0.000
747.00   710.897  293.893  293.893    0.000        0.000  538.185  538.185    0.000        0.000  422.230  422.230    0.000
748.00   692.448  321.446  321.446    0.000        1.902  521.474  521.474    0.000        0.000  309.741  309.741    0.000
749.00   693.464  241.479  241.479    0.000        1.859  416.843  416.843    0.000        0.000  160.649  160.649    0.000
750.00   762.438  262.581  262.581    0.000       11.068  527.790  527.790    0.000        0.000  329.648  329.648    0.000
751.00   726.531  268.957  268.957    0.000        0.000  484.776  484.776    0.000        0.000  308.738  308.738    0.000
752.00   765.876  228.918  228.918    0.000        0.000  581.733  581.733    0.000        0.000  342.208  342.208    0.000
753.00   728.838  280.325  280.325    0.000        0.000  594.900  594.900    0.000        0.000  358.704  358.704    0.000
754.00   705.805  278.423  278.423    0.000        1.859  635.556  635.556    0.000        0.000  520.655  520.655    0.000
755.00   653.525  321.645  321.645    0.000        0.000  506.669  506.669    0.000        0.000  311.646  311.646    0.000
756.00   788.152  338.938  338.938    0.000        0.000  493.291  493.291    0.000        0.000  329.145  329.145    0.000
757.00   823.753  237.716  237.716    0.000        0.000  469.895  469.895    0.000        0.000  320.496  320.496    0.000
758.00   734.474  309.066  309.066    0.000        0.000  391.929  391.929    0.000        0.000  231.221  231.221    0.000
759.00   632.953  298.215  298.215    0.000        0.000  357.836  357.836    0.000        0.000   70.172   70.172    0.000
760.00   631.939  363.831  363.831    0.000        0.000  388.923  388.923    0.000        0.000   50.265   50.265    0.000
761.00   723.399  329.000  329.000    0.000        0.000  347.731  347.731    0.000        0.000  179.151  179.151    0.000
762.00   721.678  348.403  348.403    0.000        1.859  450.658  450.658    0.000        0.000  409.971  409.971    0.000
763.00   662.513  342.313  342.313    0.000        0.000  480.537  480.537    0.000        0.000  149.493  149.493    0.000
764.00   626.020  326.864  326.864    0.000        0.000  494.591  494.591    0.000        0.000  209.411  209.411    0.000
765.00   645.139  285.399  285.399    0.000        0.000  406.027  406.027    0.000        0.000  311.646  311.646    0.000
766.00   699.021  305.423  305.423    0.000        0.000  608.661  608.661    0.000        0.000  392.172  392.172    0.000
767.00   663.693  351.098  351.098    0.000       22.828  468.954  468.954    0.000        0.000  402.938  402.938    0.000
768.00   719.227  324.250  324.250    0.000       11.414  489.473  489.473    0.000        0.000  368.956  368.956    0.000
769.00   745.192  318.789  318.789    0.000        3.805  434.571  434.571    0.000        0.000  218.962  218.962    0.000
770.00   665.522  340.464  340.464    0.000       11.414  485.884  485.884    0.000        0.000  311.245  311.245    0.000
771.00   714.700  247.147  247.147    0.000        0.000  473.699  473.699    0.000        0.000  339.800  339.800    0.000
772.00   715.785  378.999  378.999    0.000       32.339  571.884  571.884    0.000        0.000  333.467  333.467    0.000
773.00   644.740  336.517  336.517    0.000        0.000  586.581  586.581    0.000        0.000  180.356  180.356    0.000
774.00   635.802  415.510  415.510    0.000        0.000  533.228  533.228    0.000        0.000   40.414   40.414    0.000
775.00   706.118  341.321  341.321    0.000       47.557  526.988  526.988    0.000        0.000   30.462   30.462    0.000
776.00   605.957  398.421  398.421    0.000       17.121  506.119  506.119    0.000        0.000  321.300  321.300    0.000
777.00   679.289  407.344  407.344    0.000       11.414  546.155  546.155    0.000        0.000  311.045  311.045    0.000
778.00   655.052  348.396  348.396    0.000       38.046  596.132  596.132    0.000        0.000  131.396  131.396    0.000
779.00   598.347  440.750  440.750    0.000        3.805  536.049  536.049    0.000        0.000    0.000    0.000    0.000
780.00   613.347  411.592  411.592    0.000        1.902  467.909  467.909    0.000        0.000    0.000    0.000    0.000
781.00   646.029  373.873  373.873    0.000       13.316  495.915  495.915    0.000        0.000    0.000    0.000    0.000
782.00   649.715  372.215  372.215    0.000       62.689  518.916  518.916    0.000        0.000  229.718  229.718    0.000
783.00   779.996  274.309  274.309    0.000        7.609  632.016  632.016    0.000        0.000  444.252  444.252    0.000
784.00   764.217  293.483  293.483    0.000        1.902  575.774  575.774    0.000        0.000  249.021  249.021    0.000
785.00   739.411  322.133  322.133    0.000       18.979  583.254  583.254    0.000        0.000  130.290   70.573   59.717
786.00   729.317  282.048  282.048    0.000        5.663  598.336  598.336    0.000        0.000  430.582  141.148  289.434
787.00   661.932  389.848  389.848    0.000        3.632  509.721  509.721    0.000        0.000  389.263   20.106  369.157
788.00   724.354  371.236  371.236    0.000        0.000  529.377  529.377    0.000        0.000  441.033  441.033    0.000
789.00   746.866  353.347  353.347    0.000       11.414  496.702  496.702    0.000        0.000  228.915   79.623  149.292
790.00   686.006  422.724  422.724    0.000        9.511  516.344  516.344    0.000        0.000    0.000    0.000    0.000
791.00   637.455  461.742  461.742    0.000       20.795  632.020  632.020    0.000        0.000   40.515   40.515    0.000
792.00   612.473  513.278  513.278    0.000       38.046  527.904  527.904    0.000        0.000   40.212    0.000   40.212
793.00   605.267  429.083  429.083    0.000        1.902  682.261  682.261    0.000        0.000  419.723  419.723    0.000
794.00   657.460  351.259  351.259    0.000        0.000  542.185  542.185    0.000        0.000  358.703  358.703    0.000
795.00   595.720  433.398  433.398    0.000       14.871  584.861  584.861    0.000        0.000  130.090  130.090    0.000
796.00   611.946  400.977  400.977    0.000        0.000  441.486  441.486    0.000        0.000  330.148  330.148    0.000
797.00   657.638  321.366  321.366    0.000        0.000  371.349  371.349    0.000        0.000  351.858  351.858    0.000
798.00   597.335  407.045  407.045    0.000       16.643  445.343  445.343    0.000        0.000  308.638  308.638    0.000
799.00   625.675  428.761  428.761    0.000        0.000  440.585  440.585    0.000        0.000  319.192  319.192    0.000
800.00   569.826  476.142  476.142    0.000        0.000  485.055  485.055    0.000        0.000  392.474  392.474    0.000
801.00   648.641  347.103  347.103    0.000        0.000  472.645  472.645    0.000        0.000  311.646  311.646    0.000
802.00   609.143  411.957  411.957    0.000        0.000  345.103  345.103    0.000        0.000  301.593  301.593    0.000
803.00   724.871  378.031  378.031    0.000        0.000  476.774  476.774    0.000        0.000  288.632  288.632    0.000
804.00   650.591  326.365  326.365    0.000        1.859  383.697  383.697    0.000        0.000  308.537  308.537    0.000
805.00   806.129  352.614  352.614    0.000        0.000  496.882  496.882    0.000        0.000  348.349  348.349    0.000
806.00   678.523  365.107  365.107    0.000        0.000  396.339  396.339    0.000        0.000  321.699  321.699    0.000
807.00   611.322  379.870  379.870    0.000        0.000  472.690  472.690    0.000        0.000  321.800  321.800    0.000
808.00   656.942  391.339  391.339    0.000        0.000  463.111  463.111    0.000        0.000  239.069  239.069    0.000
809.00   650.495  341.262  341.262    0.000        1.859  505.355  505.355    0.000        0.000  268.726  268.726    0.000
810.00   670.412  342.389  342.389    0.000        1.902  510.477  510.477    0.000        0.000  503.260  503.260    0.000
811.00   685.517  387.742  387.742    0.000        0.000  562.952  562.952    0.000        0.000  553.021  553.021    0.000
812.00   599.818  456.311  456.311    0.000        0.000  438.688  438.688    0.000        0.000  238.868  238.868    0.000
813.00   601.389  544.287  544.287    0.000        0.000  447.752  447.752    0.000        0.000  321.699  321.699    0.000
814.00   471.967  591.557  591.557    0.000        0.000  491.857  491.857    0.000        0.000  229.416  229.416    0.000
815.00   506.100  443.385  443.385    0.000        0.000  500.248  500.248    0.000        0.000  338.496  338.496    0.000
816.00   632.179  436.525  436.525    0.000        0.000  540.411  540.411    0.000        0.000  339.198  339.198    0.000
817.00   573.806  451.444  451.444    0.000        0.000  474.004  474.004    0.000        0.000  288.632  288.632    0.000
818.00   596.639  463.631  463.631    0.000        0.000  490.720  490.720    0.000        0.000  180.956  180.956    0.000
819.00   533.446  477.225  477.225    0.000        9.511  526.790  521.083    5.707        0.000  259.576  259.576    0.000
820.00   558.101  459.451  459.451    0.000        5.707  455.880  455.880    0.000        0.000  199.157  199.157    0.000
821.00   624.218  452.278  452.278    0.000        0.000  504.741  504.741    0.000        0.000  160.049  160.049    0.000
822.00   572.030  458.907  458.907    0.000        0.000  393.901  393.901    0.000        0.000  189.104  189.104    0.000
823.00   660.535  422.801  422.801    0.000        0.000  454.590  454.590    0.000        0.000  219.664  219.664    0.000
824.00   592.441  431.481  431.481    0.000        0.000  478.311  478.311    0.000        0.000   40.212   40.212    0.000
825.00   502.873  482.463  482.463    0.000        0.000  422.114  422.114    0.000        0.000    0.000    0.000    0.000
826.00   531.449  470.401  470.401    0.000        0.000  400.617  400.617    0.000        0.000    0.000    0.000    0.000
827.00   510.167  489.060  489.060    0.000        0.000  405.672  405.672    0.000        0.000  201.062  201.062    0.000
828.00   499.314  499.605  499.605    0.000        0.000  462.482  462.482    0.000        0.000   50.165   50.165    0.000
829.00   469.356  483.164  483.164    0.000        0.000  477.971  477.971    0.000        0.000  100.030  100.030    0.000
830.00   495.019  500.062  500.062    0.000        0.000  472.733  472.733    0.000        0.000  100.030  100.030    0.000
831.00   473.302  493.827  493.827    0.000        0.000  402.479  402.479    0.000        0.000  190.909  190.909    0.000
832.00   531.862  451.728  451.728    0.000        0.000  469.189  469.189    0.000        0.000  180.655  180.655    0.000
833.00   521.065  448.636  448.636    0.000        0.000  418.875  418.875    0.000        0.000  219.764  219.764    0.000
834.00   511.460  443.506  443.506    0.000        0.000  393.402  393.402    0.000        0.000  251.027  251.027    0.000
835.00   617.160  378.622  378.622    0.000        0.000  418.742  418.742    0.000        0.000  290.838  290.838    0.000
836.00   551.951  392.969  392.969    0.000        0.000  400.852  400.852    0.000        0.000  170.102  170.102    0.000
837.00   617.235  378.439  378.439    0.000        0.000  355.529  355.529    0.000        0.000   60.018   60.018    0.000
838.00   538.799  430.557  430.557    0.000        0.000  350.297  350.297    0.000        0.000   90.478   80.425   10.053
839.00   561.324  403.835  403.835    0.000        0.000  340.748  340.748    0.000        0.000   40.112   40.112    0.000
840.00   741.499  383.738  383.738    0.000        0.000  425.877  425.877    0.000        0.000  250.325  250.325    0.000
841.00   571.555  409.699  409.699    0.000        0.000  345.516  343.657    1.859        0.000  179.351  179.351    0.000
842.00   610.803  383.962  383.962    0.000        0.000  378.358  378.358    0.000        0.000  201.062  201.062    0.000
843.00   595.811  354.599  354.599    0.000        0.000  359.918  359.918    0.000        0.000   89.575   89.575    0.000
844.00   577.387  422.366  422.366    0.000        0.000  480.905  480.905    0.000        0.000  231.221  231.221    0.000
845.00   504.597  389.475  389.475    0.000        0.000  405.872  405.872    0.000        0.000    0.000    0.000    0.000
846.00   544.574  421.399  421.399    0.000        0.000  430.362  430.362    0.000        0.000  100.330  100.330    0.000
847.00   563.595  375.563  375.563    0.000        0.000  477.445  477.445    0.000        0.000  130.690  130.690    0.000
848.00   552.340  425.507  425.507    0.000        0.000  315.981  315.981    0.000        0.000   20.106   20.106    0.000
849.00   535.206  412.282  412.282    0.000        0.000  346.508  346.508    0.000        0.000   50.065   50.065    0.000
850.00   585.388  419.656  419.656    0.000        0.000  462.630  462.630    0.000        0.000  160.047  160.047    0.000
851.00   533.603  423.216  423.216    0.000        0.000  385.666  385.666    0.000        0.000  110.584  110.584    0.000
852.00   485.298  453.925  453.925    0.000        0.000  355.406  355.406    0.000        0.000    9.953    9.953    0.000
853.00   570.423  427.979  427.979    0.000        0.000  385.379  385.379    0.000        0.000  109.481  109.481    0.000
854.00   546.751  439.312  439.312    0.000        0.000  449.162  449.162    0.000        0.000  120.637  120.637    0.000
855.00   547.036  445.107  445.107    0.000        0.000  412.523  412.523    0.000        0.000   60.018   60.018    0.000
856.00   562.002  465.858  465.858    0.000        0.000  391.514  391.514    0.000        0.000   40.112   40.112    0.000
857.00   580.148  496.037  496.037    0.000        0.000  465.944  465.944    0.000        0.000    0.000    0.000    0.000
858.00   592.808  462.314  462.314    0.000        0.000  384.032  384.032    0.000        0.000  100.130  100.130    0.000
859.00   519.973  469.405  469.405    0.000        0.000  409.759  409.759    0.000        0.000   40.112   40.112    0.000
860.00   550.843  492.390  492.390    0.000        0.000  361.851  361.851    0.000        0.000  150.496  150.496    0.000
861.00   630.681  443.604  443.604    0.000        7.609  432.870  432.870    0.000        0.000  110.584  110.584    0.000
862.00   581.518  446.158  446.158    0.000        0.000  392.661  390.759    1.902        0.000   50.265   50.265    0.000
863.00   559.676  403.068  403.068    0.000        0.000  434.141  434.141    0.000        0.000   20.106   20.106    0.000
864.00   608.683  416.727  416.727    0.000        0.000  477.067  477.067    0.000        0.000  290.136  290.136    0.000
865.00   648.202  339.151  339.151    0.000        0.000  455.714  455.714    0.000        0.000  139.841  139.841    0.000
866.00   629.499  374.717  374.717    0.000        0.000  388.651  388.651    0.000        0.000  139.941  139.941    0.000
867.00   556.293  398.059  398.059    0.000        0.000  364.881  364.881    0.000        0.000  190.407  190.407    0.000
868.00   620.757  392.265  392.265    0.000        0.000  325.243  325.243    0.000        0.000  179.151  179.151    0.000
869.00   548.324  404.270  404.270    0.000        0.000  333.840  333.840    0.000        0.000   89.976   89.976    0.000
870.00   524.974  391.076  391.076    0.000        0.000  307.383  307.383    0.000        0.000   79.723   79.723    0.000
871.00   587.827  428.011  428.011    0.000        0.000  408.363  408.363    0.000        0.000   69.770   69.770    0.000
872.00   504.195  508.358  508.358    0.000        0.000  345.042  345.042    0.000        0.000    0.000    0.000    0.000
873.00   527.822  445.651  445.651    0.000        0.000  374.011  374.011    0.000        0.000   59.917   59.917    0.000
874.00   540.640  499.507  499.507    0.000        0.000  287.278  287.278    0.000        0.000   20.106   20.106    0.000
875.00   549.105  447.375  447.375    0.000        0.000  305.656  305.656    0.000        0.000   29.858   29.858    0.000
876.00   507.591  428.244  428.244    0.000        0.000  348.622  348.622    0.000        0.000   20.106   20.106    0.000
877.00   532.204  419.271  419.271    0.000        0.000  320.075  320.075    0.000        0.000   50.265   50.265    0.000
878.00   497.590  408.288  408.288    0.000        0.000  362.976  362.976    0.000        0.000    9.953    9.953    0.000
879.00   539.645  460.524  460.524    0.000        0.000  343.774  343.774    0.000        0.000   30.159   30.159    0.000
880.00   517.900  480.289  480.289    0.000        0.000  390.849  390.849    0.000        0.000   50.265   40.212   10.053
881.00   576.691  436.258  436.258    0.000        0.000  358.085  358.085    0.000        0.000  180.454  180.454    0.000
882.00   509.063  455.921  455.921    0.000        0.000  368.155  368.155    0.000        0.000   20.106   20.106    0.000
883.00   580.649  334.637  334.637    0.000        0.000  337.163  337.163    0.000        0.000  130.690  130.690    0.000
884.00   563.354  374.791  374.791    0.000        0.000  374.111  374.111    0.000        0.000  271.434  271.434    0.000
885.00   498.450  452.331  452.331    0.000        0.000  346.773  346.773    0.000        0.000  129.888  129.888    0.000
886.00   636.113  344.881  344.881    0.000        0.000  380.754  380.754    0.000        0.000  259.475  259.475    0.000
887.00   527.077  404.201  404.201    0.000        0.000  342.748  342.748    0.000        0.000  209.410  209.410    0.000
888.00   492.874  448.112  448.112    0.000        0.000  353.131  353.131    0.000        0.000  248.820  248.820    0.000
889.00   555.313  399.872  399.872    0.000        0.000  464.193  464.193    0.000        0.000  189.705  189.705    0.000
890.00   537.428  408.440  408.440    0.000        0.000  425.136  425.136    0.000        0.000  380.714  380.714    0.000
891.00   613.117  323.967  323.967    0.000        0.000  515.198  515.198    0.000        0.000  510.301  510.301    0.000
892.00   620.580  284.457  284.457    0.000        0.000  508.887  508.887    0.000        0.000  642.095  642.095    0.000
893.00   530.915  374.679  374.679    0.000        0.000  469.542  469.542    0.000        0.000  260.378  260.378    0.000
894.00   574.198  313.197  313.197    0.000        0.000  476.474  476.474    0.000        0.000  338.597  338.597    0.000
895.00   481.717  435.998  435.998    0.000        0.000  408.799  408.799    0.000        0.000  150.796  150.796    0.000
896.00   554.058  363.660  363.660    0.000        0.000  493.035  493.035    0.000        0.000  239.168  239.168    0.000
897.00   572.797  416.575  416.575    0.000        0.000  622.488  622.488    0.000        0.000  603.186  603.186    0.000
898.00   608.697  387.881  387.881    0.000        0.000  536.467  536.467    0.000        0.000  341.705  341.705    0.000
899.00   601.561  426.024  426.024    0.000        0.000  507.234  507.234    0.000        0.000  462.442  462.442    0.000
900.00   733.705  272.724  272.724    0.000        0.000  529.512  529.512    0.000        0.000  429.174  429.174    0.000
901.00   744.244  269.299  269.299    0.000        5.576  567.655  567.655    0.000        0.000  418.018  418.018    0.000
902.00   644.012  348.833  348.833    0.000        7.435  555.154  555.154    0.000        0.000  329.747  329.747    0.000
903.00   675.974  306.449  306.449    0.000        9.294  529.345  529.345    0.000        0.000  408.065  408.065    0.000
904.00   576.862  428.790  428.790    0.000        0.000  466.744  466.744    0.000        0.000  159.245  159.245    0.000
905.00   678.169  358.225  358.225    0.000        0.000  452.760  452.760    0.000        0.000  171.306  171.306    0.000
906.00   593.169  375.128  375.128    0.000        0.000  444.634  444.634    0.000        0.000  241.274  241.274    0.000
907.00   562.360  389.005  389.005    0.000        0.000  448.021  448.021    0.000        0.000  180.454  180.454    0.000
908.00   598.934  355.850  355.850    0.000        0.000  400.598  400.598    0.000        0.000  189.104  189.104    0.000
909.00   427.392  470.283  470.283    0.000        0.000  349.817  349.817    0.000        0.000  140.743  140.743    0.000
910.00   554.054  371.149  371.149    0.000        0.000  337.413  337.413    0.000        0.000   90.478   90.478    0.000
911.00   663.959  335.965  335.965    0.000        0.000  483.029  483.029    0.000        0.000  271.434  271.434    0.000
912.00   474.144  417.240  417.240    0.000        0.000  367.763  367.763    0.000        0.000  180.956  180.956    0.000
913.00   587.348  383.967  383.967    0.000        0.000  441.386  441.386    0.000        0.000  211.115  211.115    0.000
914.00   615.161  331.050  331.050    0.000        0.000  439.611  439.611    0.000        0.000  311.646  311.646    0.000
915.00   638.155  354.111  354.111    0.000        0.000  457.681  457.681    0.000        0.000  120.637  120.637    0.000
916.00   615.385  390.346  390.346    0.000        0.000  421.106  421.106    0.000        0.000  301.593  301.593    0.000
917.00   549.601  382.453  382.453    0.000        0.000  339.104  339.104    0.000        0.000   30.159   30.159    0.000
918.00   594.998  404.694  404.694    0.000        0.000  371.437  371.437    0.000        0.000  241.274  241.274    0.000
919.00   560.858  398.861  398.861    0.000        0.000  372.473  372.473    0.000        0.000  140.743  140.743    0.000
920.00   564.054  377.382  377.382    0.000        0.000  332.960  332.960    0.000        0.000  110.584  110.584    0.000
921.00   602.530  422.549  422.549    0.000        0.000  492.811  492.811    0.000        0.000  238.968  238.968    0.000
922.00   560.370  450.472  450.472    0.000        0.000  459.830  459.830    0.000        0.000  348.349  348.349    0.000
923.00   621.795  390.189  390.189    0.000        0.000  404.105  404.105    0.000        0.000  268.726  268.726    0.000
924.00   555.808  420.455  420.455    0.000        0.000  439.885  439.885    0.000        0.000  300.089  300.089    0.000
925.00   600.756  424.089  424.089    0.000        0.000  433.931  433.931    0.000        0.000  209.009  199.056    9.953
926.00   620.722  427.653  427.653    0.000        0.000  398.603  398.603    0.000        0.000  199.558  199.558    0.000
927.00   561.106  388.655  388.655    0.000        0.000  372.406  372.406    0.000        0.000  130.089  130.089    0.000
928.00   667.958  374.324  374.324    0.000        1.859  425.761  425.761    0.000        0.000   99.528   99.528    0.000
929.00   786.605  301.880  301.880    0.000        0.000  417.280  417.280    0.000        0.000   60.319   50.265   10.053
930.00   793.961  336.635  336.635    0.000        0.000  469.162  469.162    0.000        0.000  109.782   89.776   20.006
931.00   644.573  429.391  429.391    0.000        0.000  385.462  385.462    0.000        0.000  179.452  169.499    9.953
932.00   576.280  441.648  441.648    0.000        0.000  340.856  340.856    0.000        0.000   29.858   29.858    0.000
933.00   566.651  415.399  415.399    0.000        0.000  293.368  293.368    0.000        0.000    0.000    0.000    0.000
934.00   560.107  495.741  495.741    0.000        0.000  372.756  372.756    0.000        0.000  179.251  159.345   19.906
935.00   567.523  482.946  482.946    0.000        0.000  493.051  493.051    0.000        0.000  170.903  170.903    0.000
936.00   512.676  451.584  451.584    0.000        0.000  318.958  318.958    0.000        0.000  140.743  140.743    0.000
937.00   499.312  524.038  524.038    0.000        0.000  378.360  378.360    0.000        0.000   40.212   40.212    0.000
938.00   480.641  509.012  509.012    0.000        0.000  398.912  398.912    0.000        0.000   89.575   89.575    0.000
939.00   692.958  396.224  396.224    0.000        0.000  362.230  362.230    0.000        0.000  120.637  120.637    0.000
940.00   525.807  472.737  472.737    0.000        0.000  422.249  422.249    0.000        0.000  150.195  140.142   10.053
941.00   456.825  461.559  461.559    0.000        0.000  408.086  408.086    0.000        0.000  119.434  119.434    0.000
942.00   595.630  437.484  437.484    0.000        0.000  402.540  402.540    0.000        0.000   69.670   69.670    0.000
943.00   587.834  445.948  445.948    0.000        0.000  366.752  366.752    0.000        0.000  179.151  179.151    0.000
944.00   533.337  453.579  453.579    0.000        0.000  345.755  345.755    0.000        0.000   80.425   80.425    0.000
945.00   526.163  524.908  524.908    0.000        0.000  384.145  384.145    0.000        0.000  261.381  251.327   10.053
946.00   540.334  577.045  577.045    0.000        0.000  423.279  423.279    0.000        0.000   50.265   50.265    0.000
947.00   489.167  578.931  578.931    0.000        0.000  427.446  427.446    0.000        0.000  119.935  119.935    0.000
948.00   563.424  466.573  466.573    0.000        0.000  387.736  387.736    0.000        0.000  241.274  241.274    0.000
949.00   598.540  547.183  547.183    0.000        0.000  394.679  394.679    0.000        0.000  169.399  169.399    0.000
950.00   601.017  521.246  521.246    0.000        3.805  457.622  457.622    0.000        0.000  129.990  129.990    0.000
951.00   733.794  437.890  437.890    0.000        0.000  441.446  441.446    0.000        0.000  191.009  191.009    0.000
952.00   689.022  403.649  403.649    0.000        1.902  475.905  475.905    0.000        0.000  160.049  160.049    0.000
953.00   668.247  437.589  437.589    0.000        0.000  558.842  558.842    0.000        0.000  422.532  422.532    0.000
954.00   681.536  395.712  395.712    0.000        0.000  479.534  479.534    0.000        0.000  260.979  260.979    0.000
955.00   603.678  470.347  470.347    0.000        0.000  326.791  326.791    0.000        0.000  110.584  110.584    0.000
956.00   545.222  528.990  528.990    0.000        0.000  428.286  428.286    0.000        0.000  171.104  171.104    0.000
957.00   493.866  537.786  537.786    0.000        0.000  367.682  367.682    0.000        0.000  150.796  150.796    0.000
958.00   523.186  551.053  551.053    0.000        0.000  448.760  448.760    0.000        0.000  149.292  149.292    0.000
959.00   606.692  531.634  531.634    0.000        0.000  367.516  367.516    0.000        0.000  130.690  130.690    0.000
960.00   562.831  536.611  536.611    0.000        0.000  437.193  437.193    0.000        0.000  221.168  221.168    0.000
961.00   508.514  533.546  533.546    0.000        1.816  351.094  351.094    0.000        0.000  180.556  180.556    0.000
962.00   635.926  452.775  452.775    0.000        0.000  411.081  411.081    0.000        0.000  241.274  241.274    0.000
963.00   600.233  458.395  458.395    0.000        0.000  299.976  299.976    0.000        0.000  160.850  160.850    0.000
964.00   570.178  473.986  473.986    0.000        0.000  335.925  335.925    0.000        0.000  139.943  139.943    0.000
965.00   549.258  498.798  498.798    0.000        0.000  310.741  310.741    0.000        0.000  251.327  251.327    0.000
966.00   552.045  524.911  524.911    0.000        0.000  268.684  268.684    0.000        0.000  120.637  120.637    0.000
967.00   509.679  523.230  523.230    0.000        0.000  343.143  343.143    0.000        0.000   59.717   59.717    0.000
968.00   535.422  522.048  522.048    0.000        0.000  388.732  388.732    0.000        0.000  130.690  130.690    0.000
969.00   607.086  431.031  431.031    0.000        1.816  475.375  475.375    0.000        0.000  381.516  381.516    0.000
970.00   599.358  399.884  399.884    0.000        1.859  391.090  391.090    0.000        0.000  348.349  348.349    0.000
971.00   621.044  419.663  419.663    0.000        0.000  428.694  428.694    0.000        0.000  180.454  180.454    0.000
972.00   565.214  489.815  489.815    0.000        0.000  465.608  465.608    0.000        0.000  321.097  321.097    0.000
973.00   531.693  496.907  496.907    0.000        0.000  453.903  453.903    0.000        0.000  288.933  288.933    0.000
974.00   506.644  554.877  554.877    0.000        0.000  423.627  423.627    0.000        0.000  180.956  180.956    0.000
975.00   598.624  464.669  464.669    0.000        0.000  423.887  423.887    0.000        0.000  251.327  251.327    0.000
976.00   637.144  425.559  425.559    0.000        0.000  413.906  413.906    0.000        0.000  240.973  201.062   39.912
977.00   570.826  490.673  490.673    0.000        0.000  453.322  453.322    0.000        0.000  251.932  251.932    0.000
978.00   670.672  421.499  421.499    0.000        0.000  411.927  411.927    0.000        0.000  249.625  249.625    0.000
979.00   630.780  418.077  418.077    0.000        0.000  371.085  371.085    0.000        0.000  191.009  191.009    0.000
980.00   644.870  428.182  428.182    0.000        0.000  386.242  386.242    0.000        0.000  139.339  139.339    0.000
981.00   715.706  394.922  394.922    0.000        0.000  477.598  477.598    0.000        0.000  218.962  218.962    0.000
982.00   652.451  370.711  370.711    0.000        0.000  430.980  430.980    0.000        0.000  240.973  240.973    0.000
983.00   759.779  322.081  322.081    0.000        0.000  421.859  421.859    0.000        0.000  320.596  320.596    0.000
984.00   790.111  287.432  287.432    0.000        0.000  455.191  455.191    0.000        0.000  270.230  270.230    0.000
985.00   646.936  452.404  452.404    0.000        0.000  404.489  404.489    0.000        0.000  218.962  218.962    0.000
986.00   780.799  314.635  314.635    0.000        0.000  430.363  430.363    0.000        0.000  181.057  181.057    0.000
987.00   615.629  384.283  384.283    0.000        0.000  378.374  378.374    0.000        0.000  239.168  239.168    0.000
988.00   715.728  380.329  380.329    0.000        0.000  461.731  461.731    0.000        0.000  368.355  368.355    0.000
989.00   736.197  312.120  312.120    0.000        1.902  595.971  595.971    0.000        0.000  288.632  258.773   29.858
990.00   583.158  461.635  461.635    0.000        0.000  387.457  387.457    0.000        0.000  169.198  169.198    0.000
991.00   682.386  351.914  351.914    0.000        0.000  417.412  417.412    0.000        0.000  189.304  189.304    0.000
992.00   624.891  397.178  397.178    0.000        0.000  415.860  415.860    0.000        0.000  139.339  139.339    0.000
993.00   616.777  432.748  432.748    0.000        0.000  376.160  376.160    0.000        0.000  220.867  220.867    0.000
994.00   643.587  410.227  410.227    0.000        0.000  325.391  325.391    0.000        0.000   90.478   90.478    0.000
995.00   637.124  407.323  407.323    0.000        0.000  391.363  391.363    0.000        0.000  170.903  170.903    0.000
996.00   496.397  461.475  461.475    0.000        0.000  330.890  330.890    0.000        0.000    0.000    0.000    0.000
997.00   612.954  416.343  416.343    0.000        0.000  309.397  309.397    0.000        0.000   80.425   80.425    0.000
998.00   670.445  329.067  329.067    0.000        0.000  348.872  348.872    0.000        0.000    0.000    0.000    0.000
999.00   694.400  327.030  327.030    0.000        0.000  429.498  429.498    0.000        0.000  120.637  120.637    0.000
1000.00   685.113  322.877  322.877    0.000        0.000  338.806  338.806    0.000        0.000   60.319   60.319    0.000
1001.00   626.206  320.664  320.664    0.000        0.000  419.512  419.512    0.000        0.000  160.850  160.850    0.000
1002.00   783.162  266.467  266.467    0.000        0.000  414.079  398.861   15.218        0.000   79.824   69.670   10.154
1003.00   772.411  274.415  274.415    0.000        0.000  410.059  410.059    0.000        0.000  159.245  159.245    0.000
1004.00   581.285  366.074  366.074    0.000        0.000  289.339  289.339    0.000        0.000  100.531  100.531    0.000
1005.00   741.775  336.356  336.356    0.000        0.000  341.750  341.750    0.000        0.000  199.859  199.859    0.000
1006.00   586.024  334.442  334.442    0.000        3.805  353.201  353.201    0.000        0.000   90.378   90.378    0.000
1007.00   555.986  431.986  431.986    0.000        0.000  274.307  274.307    0.000        0.000   79.923   79.923    0.000
1008.00   588.718  424.117  424.117    0.000        0.000  301.725  301.725    0.000        0.000  179.351  179.351    0.000
1009.00   726.221  371.052  371.052    0.000        0.000  367.939  367.939    0.000        0.000  220.165  220.165    0.000
1010.00   674.440  431.067  431.067    0.000        0.000  436.675  436.675    0.000        0.000  211.015  211.015    0.000
1011.00   530.085  457.573  457.573    0.000        0.000  408.857  408.857    0.000        0.000  199.056  199.056    0.000
1012.00   617.677  421.007  421.007    0.000        0.000  390.860  390.860    0.000        0.000  239.971  239.971    0.000
1013.00   549.335  434.865  434.865    0.000        0.000  351.303  351.303    0.000        0.000   70.071   70.071    0.000
1014.00   567.112  400.247  400.247    0.000        0.000  437.416  435.514    1.902        0.000   50.467   50.467    0.000
1015.00   606.551  379.753  379.753    0.000        0.000  423.702  421.799    1.902        0.000  170.903  170.903    0.000
1016.00   575.313  429.983  429.983    0.000        1.859  381.180  381.180    0.000        0.000    0.000    0.000    0.000
1017.00   612.215  373.099  373.099    0.000        0.000  331.027  331.027    0.000        0.000    0.000    0.000    0.000
1018.00   573.858  422.973  422.973    0.000        7.609  401.362  389.949   11.414        0.000    0.000    0.000    0.000
1019.00   615.385  450.089  450.089    0.000        0.000  438.623  438.623    0.000        0.000    0.000    0.000    0.000
1020.00   562.729  447.340  447.340    0.000        0.000  320.122  318.219    1.902        0.000   20.106   20.106    0.000
1021.00   622.924  449.862  449.862    0.000        0.000  423.230  423.230    0.000        0.000  211.115  211.115    0.000
1022.00   647.180  425.007  425.007    0.000        0.000  447.248  447.248    0.000        0.000   10.053   10.053    0.000
1023.00   693.888  329.113  329.113    0.000       32.339  359.135  357.233    1.902        0.000   39.811   39.811    0.000
1024.00   632.829  459.156  459.156    0.000        0.000  389.528  385.723    3.805        0.000   50.166   50.166    0.000
1025.00   579.962  470.514  470.514    0.000        0.000  339.097  329.586    9.512        0.000   30.159   30.159    0.000
1026.00   502.838  516.945  516.945    0.000        0.000  455.224  451.419    3.805        0.000   40.616   40.616    0.000
1027.00   637.260  415.519  415.519    0.000        0.000  368.556  360.947    7.609        0.000    0.000    0.000    0.000
1028.00   595.163  426.572  426.572    0.000        0.000  398.392  394.587    3.805        0.000    0.000    0.000    0.000
1029.00   566.566  455.434  455.434    0.000        0.000  351.164  351.164    0.000        0.000   20.106   20.106    0.000
1030.00   581.240  459.220  459.220    0.000        3.718  397.479  397.479    0.000        0.000   59.817   59.817    0.000
1031.00   641.068  406.757  406.757    0.000        5.576  431.286  431.286    0.000        0.000   80.024   80.024    0.000
1032.00   565.573  475.328  475.328    0.000        0.000  386.201  386.201    0.000        0.000   29.959   29.959    0.000
1033.00   700.786  333.023  333.023    0.000        0.000  385.631  385.631    0.000        0.000    9.953    9.953    0.000
1034.00   647.026  354.172  354.172    0.000        0.000  374.955  369.248    5.707        0.000    0.000    0.000    0.000
1035.00   672.335  353.298  353.298    0.000        0.000  360.427  360.427    0.000        0.000   39.811   39.811    0.000
1036.00   571.484  438.184  438.184    0.000        9.511  395.101  395.101    0.000        0.000   30.059   30.059    0.000
1037.00   614.493  392.671  392.671    0.000        0.000  347.545  347.545    0.000        0.000   20.106   20.106    0.000
1038.00   620.477  450.152  450.152    0.000        0.000  348.611  348.611    0.000        0.000   40.212   40.212    0.000
1039.00   627.416  413.941  413.941    0.000        0.000  277.248  277.248    0.000        0.000   10.053   10.053    0.000
1040.00   649.343  408.430  408.430    0.000        0.000  288.135  288.135    0.000        0.000    0.000    0.000    0.000
1041.00   617.423  407.145  406.722    0.423        0.000  325.067  313.653   11.414        0.000    9.953    9.953    0.000
1042.00   614.005  390.671  390.671    0.000        0.000  290.299  290.299    0.000        0.000   50.265   50.265    0.000
1043.00   607.794  376.303  376.303    0.000        0.000  324.371  324.371    0.000        0.000  100.130  100.130    0.000
1044.00   596.722  450.307  450.307    0.000        5.707  372.699  370.797    1.902        0.000   70.071   70.071    0.000
1045.00   609.574  380.770  380.770    0.000        0.000  294.623  294.623    0.000        0.000   10.053   10.053    0.000
1046.00   684.162  398.736  398.736    0.000        1.859  396.529  396.529    0.000        0.000   69.670   69.670    0.000
1047.00   582.733  403.742  403.742    0.000        0.000  409.868  409.868    0.000        0.000   20.106   20.106    0.000
1048.00   572.189  393.385  393.385    0.000        0.000  436.086  436.086    0.000        0.000   80.124   80.124    0.000
1049.00   587.283  407.857  407.857    0.000        0.000  347.760  347.760    0.000        0.000   49.864   49.864    0.000
1050.00   633.192  364.444  364.444    0.000        3.632  285.369  273.955   11.414        0.000    0.000    0.000    0.000
