# Supplementary material for: N-Glycans modulate tilting of HIV-1 envelope glycoprotein
Source: Nat Commun. 2026 Apr 15;17:5206. doi: 10.1038/s41467-026-71874-2 (PMC13254402; doi:10.1038/s41467-026-71874-2)
Supplement: Supplementary file 8 — Source Data [file 41467_2026_71874_MOESM8_ESM.zip › source_data/1_Main_Text_Figures/4_Figure_5/3_Raw_data/MPER_peptide/REAL_MPER.B.4.txt]

#ASA ANALYSIS
#SIM_TIME  ASA1.4 TotOccl1.4 ShldMem1.4 ShldGly1.4   ASA7.2 TotOccl7.2 ShldMem7.2 ShldGly7.2   ASA18.6 TotOccl18.6 ShldMem18.6 ShldGly18.6

  0.00   919.887  457.821  457.821    0.000      167.436 1168.947 1168.947    0.000        0.000  985.729  985.729    0.000
  1.00   786.697  361.332  361.332    0.000      190.230  862.458  862.458    0.000        0.000  882.984  882.984    0.000
  2.00   997.193  349.638  349.638    0.000       86.728  897.295  897.295    0.000        0.000  860.963  860.963    0.000
  3.00   810.936  433.106  433.106    0.000       83.614  896.484  896.484    0.000        0.000  805.171  805.171    0.000
  4.00   813.154  416.419  416.419    0.000      106.529  759.818  759.818    0.000        0.000  796.626  796.626    0.000
  5.00   763.678  399.215  399.215    0.000       13.316  788.060  788.060    0.000        0.000  562.183  562.183    0.000
  6.00   811.361  392.692  392.692    0.000       43.753  826.959  826.959    0.000        0.000  653.158  653.158    0.000
  7.00   864.409  332.031  332.031    0.000       64.419  874.473  874.473    0.000        0.000  712.379  712.379    0.000
  8.00   841.552  385.502  385.502    0.000       40.554  828.339  828.339    0.000        0.000  703.126  703.126    0.000
  9.00   778.750  393.794  393.794    0.000       36.144  950.009  950.009    0.000        0.000  687.749  687.749    0.000
 10.00   849.803  326.592  326.592    0.000        7.609  878.500  878.500    0.000        0.000  642.306  642.306    0.000
 11.00   924.561  263.522  263.522    0.000       85.603  859.995  859.995    0.000        0.000  705.340  705.340    0.000
 12.00   889.874  384.083  384.083    0.000       89.408  804.865  804.865    0.000        0.000  857.447  857.447    0.000
 13.00   785.177  380.629  380.629    0.000       20.925  700.375  700.375    0.000        0.000  499.147  499.147    0.000
 14.00   830.301  347.129  347.129    0.000       72.287  912.045  912.045    0.000        0.000 1076.811 1076.811    0.000
 15.00   727.595  467.192  467.192    0.000       39.948  908.872  908.872    0.000        0.000  890.619  890.619    0.000
 16.00   827.072  413.975  413.975    0.000      112.236  895.395  895.395    0.000        0.000  743.140  672.063   71.077
 17.00   856.026  383.155  383.155    0.000      158.928  988.749  988.749    0.000        0.000  901.181  901.181    0.000
 18.00   735.758  490.625  490.625    0.000       30.437  923.467  923.467    0.000        0.000  765.962  765.962    0.000
 19.00   780.702  401.746  401.746    0.000       15.218  900.804  900.804    0.000        0.000  594.453  594.453    0.000
 20.00   847.132  384.915  384.915    0.000       47.557 1044.938 1044.938    0.000        0.000  954.961  954.961    0.000
 21.00   825.286  404.555  404.555    0.000       53.264  929.772  929.772    0.000        0.000  645.624  645.624    0.000
 22.00   849.747  444.859  444.859    0.000       66.580  969.936  969.936    0.000        0.000  947.024  947.024    0.000
 23.00   787.513  414.348  414.348    0.000      104.626 1004.212 1004.212    0.000        0.000  947.223  947.223    0.000
 24.00   695.184  449.940  449.940    0.000       33.896  832.581  832.581    0.000        0.000  702.121  570.423  131.698
 25.00   805.998  408.512  408.512    0.000       74.318 1019.786 1019.786    0.000        0.000  926.316  378.207  548.109
 26.00   731.300  446.464  446.464    0.000       55.167 1011.781 1011.781    0.000        0.000  835.027  520.257  314.770
 27.00   736.624  399.003  399.003    0.000       52.267  931.511  880.149   51.362        0.000  763.552  418.320  345.232
 28.00   838.866  447.758  447.758    0.000       58.710  932.241  932.241    0.000        0.000  785.971  481.354  304.616
 29.00   774.051  446.556  446.556    0.000       83.701  873.528  873.528    0.000        0.000  909.124  909.124    0.000
 30.00   700.594  480.820  480.820    0.000      137.483  807.901  807.901    0.000        0.000  846.894  846.894    0.000
 31.00   735.077  427.697  427.697    0.000       97.579  926.492  926.492    0.000        0.000  785.971  785.971    0.000
 32.00   662.734  495.827  495.827    0.000      156.118  858.952  858.952    0.000        0.000  705.540  705.540    0.000
 33.00   674.544  474.242  474.242    0.000      148.725  776.894  776.894    0.000        0.000  700.414  700.414    0.000
 34.00   751.061  420.987  420.987    0.000      122.870  968.118  968.118    0.000        0.000 1011.463 1001.510    9.953
 35.00   841.882  385.877  385.877    0.000      209.499  980.220  980.220    0.000        0.000 1210.715 1120.237   90.478
 36.00   767.083  381.621  381.621    0.000      113.355 1044.467 1044.467    0.000        0.000 1100.433 1090.380   10.053
 37.00   856.965  352.079  352.079    0.000      115.908 1050.553 1050.553    0.000        0.000 1100.531 1100.531    0.000
 38.00   760.047  424.702  424.702    0.000       69.650  980.871  980.871    0.000        0.000  848.201  848.201    0.000
 39.00   801.619  383.969  383.969    0.000      156.457 1000.676 1000.676    0.000        0.000 1170.708 1170.708    0.000
 40.00   737.762  467.630  467.630    0.000      282.045  906.562  906.562    0.000        0.000 1252.038 1252.038    0.000
 41.00   730.705  423.461  423.461    0.000      182.484  956.872  956.872    0.000        0.000  760.631  760.631    0.000
 42.00   812.569  372.510  372.510    0.000      128.400 1138.201 1138.201    0.000        0.000 1062.737 1062.737    0.000
 43.00   743.744  360.652  360.652    0.000      166.276  992.464  992.464    0.000        0.000  892.436  892.436    0.000
 44.00   766.318  417.412  417.412    0.000      123.044 1050.531 1050.531    0.000        0.000  936.268  936.268    0.000
 45.00   803.434  424.772  424.772    0.000      132.728 1067.726 1067.726    0.000        0.000  959.691  959.691    0.000
 46.00   828.469  368.180  368.180    0.000      124.341  936.783  936.783    0.000        0.000  752.292  752.292    0.000
 47.00   789.619  310.291  310.291    0.000       81.277  946.289  946.289    0.000        0.000  542.780  542.780    0.000
 48.00   738.967  375.755  375.755    0.000      160.312  888.881  888.881    0.000        0.000  741.334  741.334    0.000
 49.00   833.498  389.620  389.620    0.000      112.711 1015.804 1015.804    0.000        0.000  651.558  651.558    0.000
 50.00   797.744  351.917  351.917    0.000      128.707  890.685  890.685    0.000        0.000  689.155  689.155    0.000
 51.00   884.934  330.880  330.880    0.000      233.808  948.656  948.656    0.000        0.000  871.623  871.623    0.000
 52.00   933.374  287.862  287.862    0.000      171.812 1020.692 1020.692    0.000        0.000  744.752  744.752    0.000
 53.00   780.254  377.213  377.213    0.000      107.869  994.873  994.873    0.000        0.000  833.016  833.016    0.000
 54.00   771.822  376.094  376.094    0.000       95.115  978.278  978.278    0.000        0.000  790.993  790.993    0.000
 55.00   769.702  438.755  438.755    0.000       86.641 1024.914 1024.914    0.000        0.000  820.248  820.248    0.000
 56.00   825.512  396.174  396.174    0.000      115.651  972.231  972.231    0.000        0.000  999.805  999.805    0.000
 57.00   798.123  336.138  336.138    0.000      119.845  933.972  933.972    0.000        0.000  796.929  796.929    0.000
 58.00   772.570  387.359  387.359    0.000       81.021 1083.382 1083.382    0.000        0.000  957.780  957.780    0.000
 59.00   734.843  358.254  358.254    0.000       98.919  929.821  929.821    0.000        0.000  775.616  775.616    0.000
 60.00   789.826  335.229  335.229    0.000      109.987  878.504  878.504    0.000        0.000  979.095  979.095    0.000
 61.00   795.696  391.563  391.563    0.000       37.657 1064.619 1064.619    0.000        0.000  988.641  988.641    0.000
 62.00   792.472  391.542  391.542    0.000       62.776  919.192  919.192    0.000        0.000  647.234  647.234    0.000
 63.00   802.557  402.396  402.396    0.000      142.629  903.967  903.967    0.000        0.000  754.601  754.601    0.000
 64.00   733.276  361.337  361.337    0.000      163.944  857.794  857.794    0.000        0.000  665.028  665.028    0.000
 65.00   788.820  371.576  371.576    0.000       58.971 1019.621 1019.621    0.000        0.000  978.291  978.291    0.000
 66.00   826.204  326.958  326.958    0.000      109.944  923.511  923.511    0.000        0.000  696.395  696.395    0.000
 67.00   769.957  397.867  397.867    0.000       55.167  926.924  926.924    0.000        0.000  707.354  707.354    0.000
 68.00   778.128  404.893  404.893    0.000      185.042  830.384  830.384    0.000        0.000  886.504  886.504    0.000
 69.00   739.468  463.228  463.228    0.000      123.649  944.899  944.899    0.000        0.000  693.576  693.576    0.000
 70.00   785.910  378.529  378.529    0.000      116.127  924.585  924.585    0.000        0.000  629.638  629.638    0.000
 71.00   822.142  390.068  390.068    0.000       75.487 1021.996 1021.996    0.000        0.000  809.996  809.996    0.000
 72.00   820.864  364.303  364.303    0.000      173.366  954.713  954.713    0.000        0.000  970.744  970.744    0.000
 73.00   781.693  368.066  368.066    0.000       63.727  967.044  967.044    0.000        0.000  662.817  662.817    0.000
 74.00   882.062  379.119  379.119    0.000      116.211  907.759  907.759    0.000        0.000  836.034  836.034    0.000
 75.00   775.366  396.492  396.492    0.000      139.041  906.937  906.937    0.000        0.000  910.023  910.023    0.000
 76.00   775.753  414.784  414.784    0.000      195.634  881.089  881.089    0.000        0.000  909.524  909.524    0.000
 77.00   798.232  375.106  375.106    0.000       50.106 1012.261 1012.261    0.000        0.000  866.696  866.696    0.000
 78.00   757.284  461.320  461.320    0.000       91.440 1054.980 1054.980    0.000        0.000  915.759  915.759    0.000
 79.00   769.926  351.314  351.314    0.000       38.907  947.772  947.772    0.000        0.000  794.918  765.060   29.858
 80.00   736.086  427.944  427.944    0.000       82.145  866.356  866.356    0.000        0.000  776.420  776.420    0.000
 81.00   709.506  461.788  461.788    0.000        0.000  919.835  919.835    0.000        0.000  587.719  587.719    0.000
 82.00   858.977  336.735  336.735    0.000       82.144  856.461  856.461    0.000        0.000  505.281  505.281    0.000
 83.00   825.145  371.961  371.961    0.000       44.183  968.299  968.299    0.000        0.000  844.479  844.479    0.000
 84.00   827.074  383.739  383.739    0.000       33.633  937.244  937.244    0.000        0.000  431.789  431.789    0.000
 85.00   856.065  320.221  320.221    0.000       22.828  885.715  885.715    0.000        0.000  412.287  412.287    0.000
 86.00   813.927  393.579  393.579    0.000       53.177  973.605  973.605    0.000        0.000  502.465  502.465    0.000
 87.00   804.896  346.846  346.846    0.000        9.425  936.778  936.778    0.000        0.000  562.183  562.183    0.000
 88.00   864.684  329.891  329.891    0.000       71.596  876.251  876.251    0.000        0.000  581.283  581.283    0.000
 89.00   786.126  434.067  434.067    0.000       59.836  933.959  933.959    0.000        0.000  750.175  750.175    0.000
 90.00   711.033  438.847  438.847    0.000       22.828  799.853  799.853    0.000        0.000  339.600  339.600    0.000
 91.00   795.130  369.398  369.398    0.000        0.000  917.269  917.269    0.000        0.000  742.434  742.434    0.000
 92.00   793.155  429.883  429.883    0.000       58.107  983.067  983.067    0.000        0.000  765.559  765.559    0.000
 93.00   821.744  423.632  423.632    0.000      163.027 1000.708 1000.708    0.000        0.000  895.948  895.948    0.000
 94.00   738.345  374.369  374.369    0.000      115.910 1023.589 1023.589    0.000        0.000  662.515  581.284   81.231
 95.00   783.340  377.008  377.008    0.000      126.416  977.499  977.499    0.000        0.000  612.548  612.548    0.000
 96.00   868.637  326.373  326.373    0.000      183.832  898.597  898.597    0.000        0.000  691.165  691.165    0.000
 97.00   847.210  362.921  362.921    0.000      130.956  938.632  938.632    0.000        0.000  740.727  740.727    0.000
 98.00   773.466  457.375  457.375    0.000      203.668  971.701  971.701    0.000        0.000  846.388  846.388    0.000
 99.00   823.545  459.786  459.786    0.000      143.017 1029.801 1029.801    0.000        0.000  744.850  744.850    0.000
100.00   829.020  427.575  427.575    0.000      140.553 1021.764 1021.764    0.000        0.000  713.888  713.888    0.000
101.00   809.539  475.419  475.419    0.000      144.441 1065.521 1065.521    0.000        0.000 1143.363  648.538  494.824
102.00   753.907  427.861  427.861    0.000       46.949 1141.787 1141.787    0.000        0.000  842.367  842.367    0.000
103.00   730.184  497.044  497.044    0.000      167.656  996.950  996.950    0.000        0.000  871.722  871.722    0.000
104.00   669.171  450.031  450.031    0.000       79.549  967.683  967.683    0.000        0.000  721.827  721.827    0.000
105.00   799.912  382.316  382.316    0.000       35.754 1003.608 1003.608    0.000        0.000  825.479  825.479    0.000
106.00   885.250  349.983  349.983    0.000      127.282 1021.900 1021.900    0.000        0.000  992.364  992.364    0.000
107.00   940.308  295.616  295.616    0.000      249.071  999.539  999.539    0.000        0.000 1173.320 1173.320    0.000
108.00   859.382  349.633  349.633    0.000      118.893 1020.077 1020.077    0.000        0.000  815.325  815.325    0.000
109.00   788.959  455.793  455.793    0.000       41.851 1009.925 1009.925    0.000        0.000  831.709  831.709    0.000
110.00   695.438  496.164  496.164    0.000       72.719 1033.871 1033.871    0.000        0.000  863.782  863.782    0.000
111.00   735.688  421.297  421.297    0.000       82.748  948.931  948.931    0.000        0.000  641.403  600.788   40.616
112.00   758.566  402.840  402.840    0.000       44.358 1110.224 1110.224    0.000        0.000  935.965  935.965    0.000
113.00   768.583  391.294  391.294    0.000      104.496  953.767  953.767    0.000        0.000  936.268  926.114   10.154
114.00   661.542  467.755  467.755    0.000       18.936  983.423  983.423    0.000        0.000  642.808  642.808    0.000
115.00   852.847  358.623  358.623    0.000      146.427  980.697  980.697    0.000        0.000  694.785  694.785    0.000
116.00   820.389  364.676  364.676    0.000       96.497  961.854  961.854    0.000        0.000  632.353  632.353    0.000
117.00   743.130  380.121  380.121    0.000       62.905 1007.943 1007.943    0.000        0.000  600.787  600.787    0.000
118.00   816.709  370.555  370.555    0.000      109.209  922.171  922.171    0.000        0.000  753.700  743.546   10.154
119.00   724.376  477.256  477.256    0.000       83.615  896.352  896.352    0.000        0.000  610.741  610.741    0.000
120.00   653.849  485.052  485.052    0.000       67.359  928.041  928.041    0.000        0.000  601.995  601.995    0.000
121.00   662.691  446.242  446.242    0.000       80.757  867.691  867.691    0.000        0.000  584.197  584.197    0.000
122.00   715.051  421.932  421.932    0.000       94.337  874.043  874.043    0.000        0.000  711.072  711.072    0.000
123.00   692.267  468.935  468.935    0.000       82.403  946.719  946.719    0.000        0.000  792.605  792.605    0.000
124.00   768.824  392.086  392.086    0.000       25.854  914.083  914.083    0.000        0.000  632.456  632.456    0.000
125.00   704.887  440.923  440.923    0.000       29.745 1019.133 1019.133    0.000        0.000  723.839  723.839    0.000
126.00   863.013  332.569  332.569    0.000      137.917  879.664  879.664    0.000        0.000  792.202  792.202    0.000
127.00   738.834  403.581  403.581    0.000       74.319  921.858  921.858    0.000        0.000  886.404  886.404    0.000
128.00   771.386  423.894  423.894    0.000       82.922  866.871  866.871    0.000        0.000  682.018  682.018    0.000
129.00   657.759  526.329  526.329    0.000       52.177  882.175  882.175    0.000        0.000  774.609  774.609    0.000
130.00   600.072  595.479  595.479    0.000       20.795  961.206  961.206    0.000        0.000  573.241  573.241    0.000
131.00   632.543  600.234  600.234    0.000       18.331  886.315  886.315    0.000        0.000  610.437  610.437    0.000
132.00   626.745  578.557  578.557    0.000       37.134 1027.388 1027.388    0.000        0.000  711.977  711.977    0.000
133.00   521.469  619.014  619.014    0.000       80.241  933.449  933.449    0.000        0.000  612.249  612.249    0.000
134.00   714.863  457.517  457.517    0.000      129.357  911.142  911.142    0.000        0.000  861.772  861.772    0.000
135.00   702.680  463.536  463.536    0.000       23.606  995.400  995.400    0.000        0.000  681.818  681.818    0.000
136.00   682.400  458.271  458.271    0.000       80.453  863.544  863.544    0.000        0.000  793.510  793.510    0.000
137.00   735.539  463.013  463.013    0.000       84.220  966.301  966.301    0.000        0.000  733.490  733.490    0.000
138.00   705.473  420.436  420.436    0.000       94.683  962.249  962.249    0.000        0.000  915.658  520.763  394.895
139.00   794.474  455.302  455.302    0.000      130.480  908.368  908.368    0.000        0.000  863.178  761.639  101.539
140.00   736.415  501.844  501.844    0.000      111.889  896.316  896.316    0.000        0.000  965.924  671.461  294.463
141.00   851.244  410.173  410.173    0.000      110.420  907.553  907.553    0.000        0.000  996.387  701.924  294.462
142.00   780.924  473.370  473.370    0.000       66.321  867.428  867.428    0.000        0.000  792.501  670.655  121.847
143.00   806.186  463.016  463.016    0.000      137.095  953.849  953.849    0.000        0.000  999.703  664.625  335.078
144.00   798.424  427.721  427.721    0.000       85.950  845.381  845.381    0.000        0.000  680.911  518.852  162.059
145.00   770.098  498.871  498.871    0.000       72.633  818.228  818.228    0.000        0.000  740.628  740.628    0.000
146.00   659.186  528.830  528.830    0.000      122.223  991.463  991.463    0.000        0.000 1095.310  508.698  586.612
147.00   704.256  515.323  515.323    0.000      115.132  910.268  910.268    0.000        0.000  782.449  782.449    0.000
148.00   726.894  449.013  449.013    0.000       76.352  806.817  806.817    0.000        0.000  749.877  749.877    0.000
149.00   775.862  450.681  450.681    0.000       47.774  903.617  903.617    0.000        0.000  788.180  788.180    0.000
150.00   752.076  410.178  410.178    0.000       36.144  752.822  752.822    0.000        0.000  520.562  520.562    0.000
151.00   709.902  425.662  425.662    0.000       54.302  832.415  832.415    0.000        0.000  578.668  578.668    0.000
152.00   708.751  402.339  402.339    0.000       29.572  872.131  872.131    0.000        0.000  558.262  558.262    0.000
153.00   735.858  405.253  405.253    0.000       62.387  808.422  808.422    0.000        0.000  757.118  757.118    0.000
154.00   725.834  412.246  412.246    0.000       45.655  856.525  856.525    0.000        0.000  749.272  749.272    0.000
155.00   801.261  431.409  431.409    0.000       95.461  920.041  920.041    0.000        0.000  771.487  771.487    0.000
156.00   795.164  410.711  410.711    0.000      128.744  757.351  757.351    0.000        0.000  660.697  660.697    0.000
157.00   668.344  463.116  463.116    0.000      102.420  912.524  912.524    0.000        0.000 1006.332 1006.332    0.000
158.00   839.971  339.858  339.858    0.000      101.720  886.324  886.324    0.000        0.000  865.890  865.890    0.000
159.00   708.888  418.341  418.341    0.000       81.316  908.367  908.367    0.000        0.000  816.927  816.927    0.000
160.00   701.560  423.045  423.045    0.000      134.671  994.407  994.407    0.000        0.000  934.552  904.694   29.858
161.00   724.946  435.783  435.783    0.000      184.853  976.211  976.211    0.000        0.000  974.966  954.860   20.106
162.00   736.245  487.117  487.117    0.000      158.795 1045.246 1045.246    0.000        0.000  933.448  933.448    0.000
163.00   742.276  422.029  422.029    0.000      123.215  915.551  915.551    0.000        0.000  744.649  684.932   59.717
164.00   768.231  425.928  425.928    0.000      111.716  975.388  975.388    0.000        0.000 1053.489 1053.489    0.000
165.00   815.692  399.768  399.768    0.000       51.232  991.249  991.249    0.000        0.000  813.614  813.614    0.000
166.00   759.193  418.400  418.400    0.000      123.382 1015.420 1015.420    0.000        0.000  736.506  736.506    0.000
167.00   843.270  362.690  362.690    0.000       95.502  916.114  916.114    0.000        0.000  824.472  824.472    0.000
168.00   644.891  489.021  489.021    0.000       23.779  948.148  948.148    0.000        0.000  816.426  816.426    0.000
169.00   700.757  492.035  492.035    0.000      152.222  999.468  999.468    0.000        0.000 1096.411 1096.411    0.000
170.00   676.844  506.305  506.305    0.000       55.765  999.162  999.162    0.000        0.000  936.866  936.866    0.000
171.00   729.992  446.519  446.519    0.000       49.028 1059.428 1059.428    0.000        0.000 1008.240  835.625  172.616
172.00   798.172  368.087  368.087    0.000      195.968  978.505  978.505    0.000        0.000  967.527  967.527    0.000
173.00   685.407  508.799  508.799    0.000       39.948 1061.688 1061.688    0.000        0.000  915.958  692.572  223.385
174.00   671.040  510.862  510.862    0.000      131.503  989.955  989.955    0.000        0.000  897.355  877.047   20.308
175.00   709.511  470.603  470.603    0.000       68.005  945.727  945.727    0.000        0.000  746.759  746.759    0.000
176.00   763.648  459.658  459.658    0.000       94.285  993.360  993.360    0.000        0.000  916.457  916.457    0.000
177.00   760.190  486.685  486.685    0.000      142.785  926.008  926.008    0.000        0.000  944.802  944.802    0.000
178.00   675.929  470.412  470.412    0.000       89.063 1025.757 1020.050    5.707        0.000  834.323  409.670  424.653
179.00   793.951  438.511  438.511    0.000      113.054 1025.447 1025.447    0.000        0.000 1034.281  730.067  304.214
180.00   707.991  459.425  459.425    0.000       84.560  965.440  965.440    0.000        0.000  840.756  759.827   80.929
181.00   774.742  420.719  420.719    0.000      144.559  887.192  887.192    0.000        0.000  739.820  520.657  219.163
182.00   822.285  452.434  452.434    0.000      157.398  968.559  962.852    5.707        0.000  808.486  539.257  269.228
183.00   773.567  418.798  418.798    0.000       17.121  937.989  930.380    7.609        0.000  350.860  119.735  231.125
184.00   709.234  493.197  493.197    0.000       21.962  929.684  929.684    0.000        0.000  479.843  469.689   10.154
185.00   669.238  502.730  502.730    0.000        9.511  913.338  913.338    0.000        0.000  671.861  610.938   60.923
186.00   649.482  498.113  498.113    0.000        0.000  828.736  828.736    0.000        0.000  381.019  381.019    0.000
187.00   636.264  528.149  528.149    0.000       22.828  909.363  909.363    0.000        0.000  490.600  380.416  110.184
188.00   604.373  523.126  523.126    0.000       19.023  936.916  936.916    0.000        0.000  729.974  578.470  151.504
189.00   666.431  454.410  454.410    0.000       14.786  798.039  798.039    0.000        0.000  570.122  570.122    0.000
190.00   707.182  388.841  388.841    0.000       20.490  813.857  813.857    0.000        0.000  530.712  530.712    0.000
191.00   632.185  501.807  501.807    0.000       20.621  903.607  903.607    0.000        0.000  561.274  561.274    0.000
192.00   727.507  430.358  430.358    0.000      112.920  829.851  829.851    0.000        0.000  440.332  440.332    0.000
193.00   783.742  352.052  352.052    0.000       35.275  920.340  920.340    0.000        0.000  541.168  510.706   30.462
194.00   659.791  449.102  449.102    0.000       33.459  838.027  838.027    0.000        0.000  490.500  339.199  151.301
195.00   616.086  534.762  534.762    0.000       11.327  862.494  862.494    0.000        0.000  450.589  450.589    0.000
196.00   625.759  458.881  458.881    0.000       14.527  872.705  872.705    0.000        0.000  421.134  421.134    0.000
197.00   795.949  395.147  395.147    0.000        1.859  943.558  943.558    0.000        0.000  593.547  573.239   20.308
198.00   706.190  411.518  411.518    0.000       18.588  837.077  837.077    0.000        0.000  451.694  451.694    0.000
199.00   764.307  377.581  377.581    0.000       39.991  896.358  896.358    0.000        0.000  698.807  698.807    0.000
200.00   734.116  406.808  406.808    0.000       19.974  835.571  835.571    0.000        0.000  392.583  392.583    0.000
201.00   710.037  393.098  393.098    0.000       20.447  823.247  823.247    0.000        0.000  429.880  429.880    0.000
202.00   716.449  486.295  486.295    0.000       78.245  924.188  924.188    0.000        0.000  814.515  814.515    0.000
203.00   709.376  448.365  448.365    0.000       44.612  867.470  867.470    0.000        0.000  540.865  540.865    0.000
204.00   610.761  481.245  481.245    0.000       57.623  845.078  845.078    0.000        0.000  411.680  411.680    0.000
205.00   697.354  431.878  431.878    0.000       84.217  734.704  734.704    0.000        0.000  191.515  191.515    0.000
206.00   684.234  429.660  429.660    0.000       29.741  771.536  771.536    0.000        0.000  300.490  300.490    0.000
207.00   731.158  399.082  399.082    0.000       26.067  777.114  777.114    0.000        0.000  309.742  309.742    0.000
208.00   713.100  418.708  418.708    0.000       41.764  799.942  799.942    0.000        0.000  442.145  442.145    0.000
209.00   699.341  415.117  415.117    0.000       66.917  841.320  841.320    0.000        0.000  270.132  270.132    0.000
210.00   652.455  458.937  458.937    0.000       56.025  849.831  849.831    0.000        0.000  271.135  271.135    0.000
211.00   692.620  402.579  402.579    0.000       22.005  800.550  800.550    0.000        0.000  589.223  589.223    0.000
212.00   689.273  415.436  415.436    0.000       18.158  776.900  776.900    0.000        0.000  488.593  488.593    0.000
213.00   552.322  509.551  509.551    0.000       20.882  813.216  813.216    0.000        0.000  422.238  422.238    0.000
214.00   662.826  500.786  500.786    0.000        0.000  781.005  781.005    0.000        0.000  349.654  269.027   80.627
215.00   691.047  412.953  412.953    0.000       52.047  784.031  784.031    0.000        0.000  411.379  250.426  160.953
216.00   723.426  426.182  426.182    0.000       72.494  874.948  874.948    0.000        0.000  500.753  500.753    0.000
217.00   737.441  443.241  443.241    0.000       14.871  922.125  922.125    0.000        0.000  686.338  686.338    0.000
218.00   788.173  392.319  392.319    0.000       63.549  992.203  992.203    0.000        0.000  756.108  756.108    0.000
219.00   779.609  388.651  388.651    0.000       83.777  916.204  916.204    0.000        0.000  760.731  760.731    0.000
220.00   751.292  398.138  398.138    0.000       76.516  951.563  951.563    0.000        0.000  671.960  671.960    0.000
221.00   729.012  469.025  469.025    0.000       82.660  985.546  985.546    0.000        0.000  649.040  649.040    0.000
222.00   731.125  440.737  440.737    0.000       41.807  880.483  880.483    0.000        0.000  459.638  459.638    0.000
223.00   654.825  422.568  422.568    0.000       52.134  931.022  931.022    0.000        0.000  639.890  639.890    0.000
224.00   744.310  450.113  450.113    0.000       62.559  895.009  895.009    0.000        0.000  620.190  620.190    0.000
225.00   575.078  496.027  496.027    0.000       68.863  834.529  834.529    0.000        0.000  559.464  489.593   69.871
226.00   637.226  392.507  392.507    0.000       71.592  820.301  820.301    0.000        0.000  530.311  530.311    0.000
227.00   692.359  447.283  447.283    0.000       76.169  872.925  872.925    0.000        0.000  669.247  669.247    0.000
228.00   692.124  420.761  420.761    0.000       87.322  881.526  881.526    0.000        0.000  739.619  719.311   20.308
229.00   629.236  471.018  471.018    0.000      109.670  891.767  891.767    0.000        0.000  709.058  629.435   79.623
230.00   650.931  488.033  488.033    0.000       76.908  839.033  839.033    0.000        0.000  669.953  669.953    0.000
231.00   561.913  539.065  539.065    0.000      135.565  793.294  793.294    0.000        0.000  658.591  658.591    0.000
232.00   545.307  593.766  593.766    0.000       70.637  895.150  895.150    0.000        0.000  812.911  812.911    0.000
233.00   645.792  528.151  528.151    0.000      135.351  903.232  903.232    0.000        0.000  844.677  784.359   60.319
234.00   594.964  559.234  559.234    0.000      134.452  821.478  821.478    0.000        0.000  702.525  632.655   69.870
235.00   607.869  508.349  508.349    0.000      182.390  745.830  745.830    0.000        0.000  692.068  692.068    0.000
236.00   665.843  433.607  433.607    0.000       75.141  917.252  917.252    0.000        0.000  732.789  732.789    0.000
237.00   569.216  557.243  557.243    0.000      109.210  824.517  824.517    0.000        0.000  731.582  731.582    0.000
238.00   558.203  562.687  562.687    0.000      139.368  778.167  778.167    0.000        0.000  632.754  632.754    0.000
239.00   664.451  457.236  457.236    0.000      117.323  859.490  859.490    0.000        0.000  734.190  734.190    0.000
240.00   579.239  497.190  497.190    0.000      110.415  899.349  899.349    0.000        0.000  724.440  724.440    0.000
241.00   617.110  490.928  490.928    0.000       29.874 1099.176 1099.176    0.000        0.000  702.528  570.528  132.000
242.00   641.721  433.078  433.078    0.000      162.240  911.851  911.851    0.000        0.000  895.346  895.346    0.000
243.00   743.198  327.985  327.985    0.000      137.555  910.420  908.562    1.859        0.000  834.120  592.946  241.174
244.00   854.878  315.855  315.855    0.000      133.449  879.377  879.377    0.000        0.000  813.008  490.301  322.707
245.00   707.690  413.947  413.947    0.000       87.408  999.352  999.352    0.000        0.000  854.629  652.257  202.372
246.00   766.063  373.272  373.272    0.000      154.894  934.372  932.513    1.859        0.000  983.915  549.616  434.300
247.00   776.169  392.297  392.297    0.000      122.467  897.318  897.318    0.000        0.000  796.119  796.119    0.000
248.00   664.102  460.827  460.827    0.000       57.623  964.970  964.970    0.000        0.000  746.657  746.657    0.000
249.00   623.191  493.977  493.977    0.000       70.939  866.271  866.271    0.000        0.000  573.037  573.037    0.000
250.00   618.964  482.285  482.285    0.000       74.527  893.975  893.975    0.000        0.000  804.660  804.660    0.000
251.00   607.507  495.418  495.418    0.000       54.518  909.115  909.115    0.000        0.000  723.838  490.299  233.539
252.00   636.523  501.331  501.331    0.000       33.546  904.392  904.392    0.000        0.000  796.620  796.620    0.000
253.00   596.426  520.594  520.594    0.000       94.974  906.481  906.481    0.000        0.000  735.699  735.699    0.000
254.00   787.143  417.373  417.373    0.000      144.003  979.466  979.466    0.000        0.000  955.467  955.467    0.000
255.00   704.179  397.224  397.224    0.000      107.942 1028.793 1028.793    0.000        0.000 1015.282  620.994  394.288
256.00   650.706  472.417  472.417    0.000       74.011 1042.148 1042.148    0.000        0.000  884.187  752.187  132.000
257.00   698.431  384.611  384.611    0.000       15.218  964.636  964.636    0.000        0.000  822.464  761.540   60.923
258.00   819.521  365.571  365.571    0.000      138.255  925.760  925.760    0.000        0.000  825.076  642.306  182.770
259.00   632.544  482.925  482.925    0.000      187.757  904.105  904.105    0.000        0.000  895.549  763.549  132.000
260.00   659.667  466.931  466.931    0.000      172.751  921.446  921.446    0.000        0.000  854.328  854.328    0.000
261.00   552.619  506.588  506.588    0.000        7.609 1022.613 1022.613    0.000        0.000  575.353  575.353    0.000
262.00   688.047  451.674  451.674    0.000       39.035  989.706  989.706    0.000        0.000  734.798  734.798    0.000
263.00   692.929  446.386  446.386    0.000       92.558  920.666  920.666    0.000        0.000  753.799  753.799    0.000
264.00   746.353  398.821  398.821    0.000       75.831  807.514  807.514    0.000        0.000  513.424  513.424    0.000
265.00   607.663  489.615  489.615    0.000      111.490  785.689  785.689    0.000        0.000  571.129  571.129    0.000
266.00   598.300  493.172  493.172    0.000       33.459  838.647  838.647    0.000        0.000  412.086  412.086    0.000
267.00   673.633  498.573  498.573    0.000      144.477  949.412  949.412    0.000        0.000  937.271  937.271    0.000
268.00   798.448  362.606  362.606    0.000       79.543  857.927  857.927    0.000        0.000  675.383  675.383    0.000
269.00   753.320  367.563  367.563    0.000       51.144  956.112  956.112    0.000        0.000  534.939  534.939    0.000
270.00   671.821  508.107  508.107    0.000       98.045  811.971  811.971    0.000        0.000  433.600  433.600    0.000
271.00   747.708  397.847  397.847    0.000       75.571  847.249  847.249    0.000        0.000  490.503  490.503    0.000
272.00   779.938  379.087  379.087    0.000       95.191  843.446  843.446    0.000        0.000  473.008  473.008    0.000
273.00   750.215  422.055  422.055    0.000       89.574  882.180  882.180    0.000        0.000  573.541  573.541    0.000
274.00   718.910  403.925  403.925    0.000      113.649  819.192  819.192    0.000        0.000  653.967  653.967    0.000
275.00   753.880  426.639  426.639    0.000       53.392  904.574  904.574    0.000        0.000  424.854  424.854    0.000
276.00   746.145  396.840  396.840    0.000       63.287  857.274  857.274    0.000        0.000  585.305  585.305    0.000
277.00   709.758  439.623  439.623    0.000      124.458  658.535  658.535    0.000        0.000  250.727  250.727    0.000
278.00   730.749  425.229  425.229    0.000       50.189  813.615  813.615    0.000        0.000  314.368  314.368    0.000
279.00   675.303  404.407  404.407    0.000        7.436  839.812  839.812    0.000        0.000  484.772  484.772    0.000
280.00   676.559  418.539  418.539    0.000       16.429  885.333  885.333    0.000        0.000  463.158  463.158    0.000
281.00   757.034  411.345  411.345    0.000       81.836  893.423  893.423    0.000        0.000  443.956  443.956    0.000
282.00   672.581  489.325  489.325    0.000      100.207  948.585  948.585    0.000        0.000  685.434  685.434    0.000
283.00   712.696  445.298  445.298    0.000      109.584  920.960  920.960    0.000        0.000  563.789  563.789    0.000
284.00   798.303  371.301  371.301    0.000       72.497 1039.543 1039.543    0.000        0.000  704.034  704.034    0.000
285.00   820.100  409.919  409.919    0.000       64.844 1003.567 1003.567    0.000        0.000  790.693  790.693    0.000
286.00   776.832  384.272  384.272    0.000       47.471 1018.362 1018.362    0.000        0.000  722.533  722.533    0.000
287.00   729.750  409.303  409.303    0.000        7.263  928.312  928.312    0.000        0.000  655.780  655.780    0.000
288.00   842.563  318.393  318.393    0.000       40.467  916.685  916.685    0.000        0.000  471.201  471.201    0.000
289.00   836.357  378.972  378.972    0.000       22.349  910.926  910.926    0.000        0.000  472.807  472.807    0.000
290.00   826.184  349.743  349.743    0.000       10.895  966.136  966.136    0.000        0.000  541.573  541.573    0.000
291.00   797.440  373.438  373.438    0.000       57.710 1003.922 1003.922    0.000        0.000  570.829  570.829    0.000
292.00   624.574  516.457  516.457    0.000       11.414  942.927  942.927    0.000        0.000  462.253  462.253    0.000
293.00   852.779  381.311  381.311    0.000      185.409  994.384  994.384    0.000        0.000  894.239  693.177  201.062
294.00   631.171  534.562  534.562    0.000      109.714  889.232  889.232    0.000        0.000  751.784  751.784    0.000
295.00   696.074  413.303  413.303    0.000       47.036  891.217  891.217    0.000        0.000  643.816  643.816    0.000
296.00   714.904  503.582  503.582    0.000       94.887  918.241  918.241    0.000        0.000  783.253  783.253    0.000
297.00   795.251  311.074  311.074    0.000      117.726  748.769  748.769    0.000        0.000  712.883  663.119   49.764
298.00   668.185  428.712  428.712    0.000       46.862  836.617  836.617    0.000        0.000  483.767  483.767    0.000
299.00   703.379  409.242  409.242    0.000       11.327  908.598  908.598    0.000        0.000  635.472  635.472    0.000
300.00   686.060  468.526  468.526    0.000       40.208 1020.536 1020.536    0.000        0.000  493.519  493.519    0.000
301.00   740.654  440.165  440.165    0.000       83.866  882.661  882.661    0.000        0.000  675.080  594.656   80.425
302.00   627.756  471.477  471.477    0.000       93.204  815.213  815.213    0.000        0.000  434.505  434.505    0.000
303.00   718.914  457.416  457.416    0.000      122.813  901.160  901.160    0.000        0.000  539.962  469.590   70.372
304.00   641.679  455.932  455.932    0.000      140.238  814.821  814.821    0.000        0.000  359.304  268.826   90.478
305.00   707.083  473.406  473.406    0.000       55.852  836.436  836.436    0.000        0.000  432.292  382.027   50.265
306.00   828.366  363.006  363.006    0.000       72.537  940.377  940.377    0.000        0.000  463.458  413.192   50.266
307.00   758.172  376.748  376.748    0.000       75.956  943.446  943.446    0.000        0.000  743.542  653.064   90.478
308.00   659.221  464.693  464.693    0.000       94.932  894.207  894.207    0.000        0.000  413.694  413.694    0.000
309.00   790.890  372.682  372.682    0.000       83.872  863.897  863.897    0.000        0.000  551.426  551.426    0.000
310.00   770.382  329.650  329.650    0.000       76.647  924.246  924.246    0.000        0.000  752.691  752.691    0.000
311.00   736.577  386.213  386.213    0.000      129.992  887.505  887.505    0.000        0.000  603.901  603.901    0.000
312.00   660.593  460.887  460.887    0.000       76.212  821.221  821.221    0.000        0.000  332.562  272.243   60.319
313.00   622.053  489.716  489.716    0.000       59.788  781.232  781.232    0.000        0.000  301.699  301.699    0.000
314.00   692.128  469.374  469.374    0.000       85.940  914.395  914.395    0.000        0.000  482.256  431.991   50.265
315.00   642.544  405.102  405.102    0.000      100.730  755.811  755.811    0.000        0.000  392.781  282.197  110.584
316.00   688.428  362.563  362.563    0.000       40.937  818.327  818.327    0.000        0.000  373.984  373.984    0.000
317.00   629.076  457.045  457.045    0.000       39.383  869.437  869.437    0.000        0.000  565.601  565.601    0.000
318.00   702.073  452.563  452.563    0.000       60.004  961.984  961.984    0.000        0.000  604.807  604.807    0.000
319.00   715.397  389.458  389.458    0.000       71.892  882.186  882.186    0.000        0.000  562.584  452.300  110.284
320.00   789.593  306.730  306.730    0.000       71.635  925.635  925.635    0.000        0.000  543.182  543.182    0.000
321.00   675.432  416.199  416.199    0.000       50.275  867.055  867.055    0.000        0.000  503.571  503.571    0.000
322.00   693.990  477.713  477.713    0.000       16.860  913.738  913.738    0.000        0.000  684.228  593.751   90.478
323.00   718.482  459.006  459.006    0.000      102.626 1032.030 1032.030    0.000        0.000  763.548  592.645  170.903
324.00   790.094  419.578  419.578    0.000      101.808  857.460  857.460    0.000        0.000  571.330  571.330    0.000
325.00   821.162  321.001  321.001    0.000       68.734  819.965  819.965    0.000        0.000  372.574  372.574    0.000
326.00   800.420  333.736  333.736    0.000       55.765  819.885  819.885    0.000        0.000  230.521  170.203   60.319
327.00   779.229  315.673  315.673    0.000      104.181  770.770  770.770    0.000        0.000  491.707  491.707    0.000
328.00   746.252  364.396  364.396    0.000       81.662  775.832  775.832    0.000        0.000  291.344  291.344    0.000
329.00   713.718  437.076  437.076    0.000       92.212  769.639  769.639    0.000        0.000  651.350  651.350    0.000
330.00   790.438  411.529  411.529    0.000       83.564  840.675  840.675    0.000        0.000  501.356  501.356    0.000
331.00   768.385  471.334  471.334    0.000       83.734  827.743  827.743    0.000        0.000  301.397  301.397    0.000
332.00   856.688  333.888  333.888    0.000       51.489  961.296  961.296    0.000        0.000  641.302  641.302    0.000
333.00   756.555  356.387  356.387    0.000       56.291  907.132  907.132    0.000        0.000  391.176  391.176    0.000
334.00   656.230  492.586  492.586    0.000       50.406  764.892  764.892    0.000        0.000  291.346  291.346    0.000
335.00   866.623  303.099  303.099    0.000       39.602  885.035  885.035    0.000        0.000  562.786  562.786    0.000
336.00   661.944  421.994  421.994    0.000       41.068  762.214  762.214    0.000        0.000  441.543  441.543    0.000
337.00   719.826  347.674  347.674    0.000       35.578  864.289  864.289    0.000        0.000  544.087  544.087    0.000
338.00   781.501  411.921  411.921    0.000       22.784  816.644  816.644    0.000        0.000  514.229  514.229    0.000
339.00   817.065  308.067  308.067    0.000       61.689  842.112  842.112    0.000        0.000  444.157  444.157    0.000
340.00   898.471  306.515  306.515    0.000       22.568  930.743  930.743    0.000        0.000  684.030  684.030    0.000
341.00   858.490  325.177  325.177    0.000       87.679  783.616  783.616    0.000        0.000  460.644  460.644    0.000
342.00   855.518  325.074  325.074    0.000       87.409  828.572  828.572    0.000        0.000  473.814  473.814    0.000
343.00   765.395  438.149  438.149    0.000       53.906  882.877  882.877    0.000        0.000  606.216  606.216    0.000
344.00   763.790  409.806  409.806    0.000       80.451  813.529  813.529    0.000        0.000  684.432  684.432    0.000
345.00   760.482  347.467  347.467    0.000       69.086  896.964  896.964    0.000        0.000  462.454  462.454    0.000
346.00   733.447  469.519  469.519    0.000        0.000  876.429  876.429    0.000        0.000  443.152  443.152    0.000
347.00   798.714  388.008  388.008    0.000       55.513  924.808  924.808    0.000        0.000  563.189  563.189    0.000
348.00   778.494  430.872  430.872    0.000       77.256  881.490  881.490    0.000        0.000  451.294  451.294    0.000
349.00   753.582  395.379  395.379    0.000       42.971  864.021  864.021    0.000        0.000  380.419  380.419    0.000
350.00   702.722  431.908  431.908    0.000       75.998  906.349  906.349    0.000        0.000  561.176  551.123   10.053
351.00   688.022  462.611  462.611    0.000      116.337  851.753  851.753    0.000        0.000  502.064  502.064    0.000
352.00   704.409  436.617  436.617    0.000      106.170  905.479  905.479    0.000        0.000  271.136  271.136    0.000
353.00   677.272  451.679  451.679    0.000      100.724  835.881  835.881    0.000        0.000  340.506  340.506    0.000
354.00   716.730  419.091  419.091    0.000      102.278  789.190  789.190    0.000        0.000  470.897  470.897    0.000
355.00   656.130  509.004  509.004    0.000      136.784  850.535  850.535    0.000        0.000  472.003  472.003    0.000
356.00   747.491  435.913  435.913    0.000      119.966  848.850  848.850    0.000        0.000  410.777  289.935  120.841
357.00   739.797  447.520  447.520    0.000       93.817  836.743  836.743    0.000        0.000  452.700  442.546   10.154
358.00   735.916  409.709  409.709    0.000       96.876  848.200  848.200    0.000        0.000  290.238  290.238    0.000
359.00   781.298  414.223  414.223    0.000      100.247  923.472  923.472    0.000        0.000  521.363  521.363    0.000
360.00   729.908  437.608  437.608    0.000      109.760  832.285  832.285    0.000        0.000  422.438  422.438    0.000
361.00   703.980  412.770  412.770    0.000       41.459  876.863  876.863    0.000        0.000  210.618  210.618    0.000
362.00   718.072  459.810  459.810    0.000       78.070  848.632  848.632    0.000        0.000  129.587  129.587    0.000
363.00   725.287  462.747  462.747    0.000       57.667  869.044  869.044    0.000        0.000  311.452  311.452    0.000
364.00   711.784  490.571  490.571    0.000      116.075  683.659  683.659    0.000        0.000  160.551  160.551    0.000
365.00   682.794  443.936  443.936    0.000       65.059  676.300  676.300    0.000        0.000   60.520   60.520    0.000
366.00   635.188  469.101  469.101    0.000       77.819  555.806  555.806    0.000        0.000  150.796  150.796    0.000
367.00   697.992  469.025  469.025    0.000      119.749  801.517  801.517    0.000        0.000  458.331  458.331    0.000
368.00   706.454  465.495  465.495    0.000       90.910  836.828  836.828    0.000        0.000  330.449  330.449    0.000
369.00   726.177  400.621  400.621    0.000      115.551  837.474  837.474    0.000        0.000  431.384  431.384    0.000
370.00   744.999  405.206  405.206    0.000       50.275  971.847  971.847    0.000        0.000  642.003  642.003    0.000
371.00   708.213  469.161  469.161    0.000       96.659  886.114  886.114    0.000        0.000  501.357  501.357    0.000
372.00   688.502  426.532  426.532    0.000      103.709  748.633  748.633    0.000        0.000  410.273  410.273    0.000
373.00   746.974  414.601  414.601    0.000       35.147  827.949  827.949    0.000        0.000  250.024  189.805   60.218
374.00   666.735  462.853  462.853    0.000       84.433  817.769  817.769    0.000        0.000  467.782  467.782    0.000
375.00   706.841  454.754  454.754    0.000      144.950  942.396  942.396    0.000        0.000  599.676  599.676    0.000
376.00   694.247  414.594  414.594    0.000       80.026  763.198  763.198    0.000        0.000  457.830  288.632  169.198
377.00   692.363  451.854  451.854    0.000       68.776  848.361  848.361    0.000        0.000  470.894  470.894    0.000
378.00   684.045  478.826  478.826    0.000       91.430  766.008  766.008    0.000        0.000  310.242  139.339  170.903
379.00   654.802  491.340  491.340    0.000      114.820  946.470  946.470    0.000        0.000  673.269  673.269    0.000
380.00   652.985  488.659  488.659    0.000      133.061  894.419  894.419    0.000        0.000  720.319  390.372  329.947
381.00   719.323  471.680  471.680    0.000      128.440  883.739  883.739    0.000        0.000  511.208  511.208    0.000
382.00   702.532  438.610  438.610    0.000       97.961  954.866  954.866    0.000        0.000  835.029  835.029    0.000
383.00   674.115  467.175  467.175    0.000      178.796  944.739  944.739    0.000        0.000  711.569  711.569    0.000
384.00   651.820  484.070  484.070    0.000      146.159  829.007  829.007    0.000        0.000  581.582  581.582    0.000
385.00   676.245  430.460  430.460    0.000      107.811  784.774  784.774    0.000        0.000  431.184  431.184    0.000
386.00   662.770  497.666  497.666    0.000      177.338  839.079  839.079    0.000        0.000  578.468  578.468    0.000
387.00   641.813  443.602  443.602    0.000      172.485  841.370  841.370    0.000        0.000  470.995  470.995    0.000
388.00   670.529  487.220  487.220    0.000      191.379  862.512  862.512    0.000       10.053  550.819  550.819    0.000
389.00   598.095  517.995  517.995    0.000      155.325  832.075  832.075    0.000        0.000  519.854  519.854    0.000
390.00   633.808  538.476  538.476    0.000      138.347  837.742  837.742    0.000        0.000  348.550  348.550    0.000
391.00   629.627  495.100  495.100    0.000      150.999  846.252  846.252    0.000        0.000  450.685  450.685    0.000
392.00   611.700  521.158  521.158    0.000      134.313  826.754  826.754    0.000        0.000  400.720  400.720    0.000
393.00   656.914  455.074  455.074    0.000      152.511  839.167  839.167    0.000        0.000  661.305  460.644  200.661
394.00   719.678  424.486  424.486    0.000      119.095  895.503  895.503    0.000        0.000  561.275  561.275    0.000
395.00   762.115  406.341  406.341    0.000      182.523  794.243  794.243    0.000        0.000  471.398  451.292   20.106
396.00   717.809  449.975  449.975    0.000      197.041  940.116  940.116    0.000        0.000  571.025  571.025    0.000
397.00   689.033  450.794  450.794    0.000      232.455  824.414  824.414    0.000        0.000  559.665  559.665    0.000
398.00   815.627  370.525  370.525    0.000      145.602  880.137  880.137    0.000        0.000  450.484  420.525   29.959
399.00   688.525  457.366  457.366    0.000      163.364  857.496  857.496    0.000       20.106  621.290  591.030   30.261
400.00   702.378  443.451  443.451    0.000      165.783  780.154  736.401   43.753       40.212  459.534  439.629   19.906
401.00   732.113  436.154  436.154    0.000      173.702  885.648  885.648    0.000        0.000  772.898  772.898    0.000
402.00   776.813  358.403  358.403    0.000      120.526  922.263  922.263    0.000        0.000  773.602  773.602    0.000
403.00   673.101  518.374  518.374    0.000      177.372  877.253  877.253    0.000        0.000  671.054  550.213  120.841
404.00   595.167  533.902  533.902    0.000      110.541  896.755  896.755    0.000        0.000  663.719  663.719    0.000
405.00   630.014  498.650  498.650    0.000      133.880  876.560  876.560    0.000        0.000  501.556  380.313  121.243
406.00   663.914  438.945  438.945    0.000      142.097  755.255  755.255    0.000        0.000  449.481  449.481    0.000
407.00   623.880  511.254  511.254    0.000      156.750  805.708  805.708    0.000        0.000  590.629  590.629    0.000
408.00   708.748  492.174  492.174    0.000      140.761  989.668  989.668    0.000        0.000  783.155  783.155    0.000
409.00   637.619  464.805  464.805    0.000      136.951  786.292  786.292    0.000        0.000  430.179  430.179    0.000
410.00   719.788  484.954  484.954    0.000       52.090  871.843  871.843    0.000        0.000  438.826  438.826    0.000
411.00   653.010  489.801  489.801    0.000      122.388  858.537  858.537    0.000        0.000  728.765  728.765    0.000
412.00   637.104  493.106  493.106    0.000      104.451  833.764  833.764    0.000        0.000  517.547  517.547    0.000
413.00   658.511  491.116  491.116    0.000      151.521  851.394  851.394    0.000        0.000  818.438  818.438    0.000
414.00   724.767  398.288  398.288    0.000      128.398  765.885  765.885    0.000        0.000  597.470  597.470    0.000
415.00   620.205  524.661  524.661    0.000      123.295  889.443  889.443    0.000        0.000  618.779  559.062   59.717
416.00   704.988  410.891  410.891    0.000      148.288  844.294  844.294    0.000        0.000  619.281  569.316   49.965
417.00   759.733  362.057  362.057    0.000      123.855  873.358  869.554    3.805        0.000  579.269  509.599   69.670
418.00   606.740  482.409  482.409    0.000      130.816  864.146  862.244    1.902        0.000  609.328  519.652   89.676
419.00   719.430  416.017  416.017    0.000      142.965  892.076  886.370    5.707        0.000  750.272  640.590  109.682
420.00   637.427  529.669  529.669    0.000      139.293  918.665  918.665    0.000        0.000  747.865  428.673  319.192
421.00   652.221  465.995  465.995    0.000       98.528  832.894  832.894    0.000        0.000  588.219  518.549   69.670
422.00   606.965  521.658  521.658    0.000       85.420  875.696  875.696    0.000        0.000  748.969  679.098   69.871
423.00   621.605  454.529  454.529    0.000      163.238  749.973  749.973    0.000        0.000  599.175  539.458   59.717
424.00   611.975  480.029  480.029    0.000      122.607  767.957  767.957    0.000        0.000  588.620  429.275  159.345
425.00   654.749  489.771  489.771    0.000      166.477  770.726  753.908   16.818        0.000  478.939  409.269   69.670
426.00   646.519  471.092  471.092    0.000       89.223  749.039  749.039    0.000        0.000  450.183  370.160   80.024
427.00   671.391  359.665  359.665    0.000       87.196  620.442  620.442    0.000        0.000  269.428  259.475    9.953
428.00   590.202  479.525  479.525    0.000       51.662  772.911  772.911    0.000        0.000  498.945  369.558  129.387
429.00   603.718  449.076  449.076    0.000      101.464  694.844  670.808   24.036        0.000  459.234  339.800  119.434
430.00   705.844  392.064  392.064    0.000       69.348  767.483  767.483    0.000        0.000  458.030  338.396  119.634
431.00   637.145  476.527  476.527    0.000       63.856  824.932  824.932    0.000        0.000  527.800  427.971   99.829
432.00   779.252  417.335  417.335    0.000       90.782  736.259  736.259    0.000        0.000  539.057  489.293   49.764
433.00   603.723  514.064  514.064    0.000       44.655  731.119  731.119    0.000        0.000  369.560  369.560    0.000
434.00   632.797  481.637  481.637    0.000       72.279  796.994  796.994    0.000        0.000  469.487  469.487    0.000
435.00   721.043  389.952  389.952    0.000       36.317  782.207  782.207    0.000        0.000  698.904  658.792   40.112
436.00   795.903  381.392  381.392    0.000      195.926  856.286  856.286    0.000        0.000  746.963  567.812  179.151
437.00   719.224  421.167  421.167    0.000      151.649  743.003  743.003    0.000        0.000  619.080  509.399  109.682
438.00   685.819  434.133  434.133    0.000      152.998  826.052  826.052    0.000        0.000  819.039  819.039    0.000
439.00   682.969  413.867  413.867    0.000      137.080  727.568  727.568    0.000        0.000  768.573  637.983  130.590
440.00   717.399  372.334  372.334    0.000       49.544  826.817  826.817    0.000        0.000  490.496  490.496    0.000
441.00   673.156  396.785  396.785    0.000       57.151  821.245  821.245    0.000        0.000  499.646  479.741   19.906
442.00   676.981  421.493  421.493    0.000       48.244  752.858  752.858    0.000        0.000  519.152  459.435   59.717
443.00   666.600  422.380  422.380    0.000      160.259  713.315  713.315    0.000        0.000  638.484  538.956   99.528
444.00   812.701  305.093  305.093    0.000      127.960  672.664  672.664    0.000        0.000  589.222  499.346   89.876
445.00   778.593  378.172  378.172    0.000      131.374  770.931  770.931    0.000        0.000  619.381  559.263   60.118
446.00   789.836  379.684  379.684    0.000      156.717  788.575  788.575    0.000        9.953  698.001  648.036   49.965
447.00   690.300  397.639  397.639    0.000      129.473  683.611  683.611    0.000       10.053  449.381  449.381    0.000
448.00   716.508  426.376  426.376    0.000      230.461  622.427  622.427    0.000        0.000  708.856  688.850   20.006
449.00   663.342  414.917  414.917    0.000      146.979  704.846  704.846    0.000        0.000  529.304  529.304    0.000
450.00   648.300  518.453  518.453    0.000      112.873  731.819  731.819    0.000        0.000  408.968  379.110   29.858
451.00   706.490  491.893  491.893    0.000      130.298  716.037  716.037    0.000        0.000  428.974  428.974    0.000
452.00   675.518  420.767  420.767    0.000      113.523  704.489  704.489    0.000        0.000  320.195  300.289   19.906
453.00   716.778  344.522  344.522    0.000      128.521  647.643  647.643    0.000        0.000  290.437  290.437    0.000
454.00   679.792  383.121  383.121    0.000      149.535  672.810  672.810    0.000        0.000  478.940  478.940    0.000
455.00   870.858  312.603  312.603    0.000      107.253  791.046  764.414   26.632        0.000  399.116  269.528  129.588
456.00   805.407  369.488  369.488    0.000      109.975  783.006  739.253   43.753        0.000  459.436  428.974   30.462
457.00   714.204  358.895  358.895    0.000       72.972  878.115  855.287   22.828        0.000  520.658  409.971  110.687
458.00   807.369  314.482  314.482    0.000       59.660  890.011  827.235   62.776        0.000  401.831  249.925  151.906
459.00   793.003  382.500  382.500    0.000      124.509  929.387  821.217  108.171        0.000  788.580  589.122  199.458
460.00   741.638  386.915  386.915    0.000      168.899  732.202  581.834  150.368        0.000  700.208  510.502  189.707
461.00   797.445  366.087  366.087    0.000      133.879  839.632  647.068  192.564        0.000  470.794  300.189  170.605
462.00   786.219  348.692  348.692    0.000      150.265  901.249  667.612  233.637        0.000  709.458  560.166  149.292
463.00   839.713  355.114  355.114    0.000       96.444  891.208  596.225  294.983        0.000  610.535  399.918  210.617
464.00   799.124  348.082  348.082    0.000      135.264  706.389  486.933  219.456        0.000  619.381  489.994  129.387
465.00   810.032  349.526  349.526    0.000       85.507  750.795  536.443  214.353        0.000  409.670  359.906   49.764
466.00   776.012  404.505  404.505    0.000      161.029  753.478  623.776  129.702        0.000  429.375  359.705   69.670
467.00   728.120  350.107  350.107    0.000      139.368  744.874  646.647   98.228        0.000  360.208  260.277   99.930
468.00   710.188  428.647  428.647    0.000      129.773  814.430  718.450   95.980        0.000  480.745  360.909  119.836
469.00   724.222  368.900  368.900    0.000       83.346  753.511  627.094  126.416        0.000  400.620  380.714   19.906
470.00   726.890  426.855  426.855    0.000      158.530  808.771  721.439   87.333        0.000  490.196  410.171   80.025
471.00   804.933  360.475  360.475    0.000       92.640  720.839  705.621   15.218        0.000  469.087  169.198  299.889
472.00   736.545  390.308  390.308    0.000      206.765  709.599  609.209  100.389        0.000  400.319  129.888  270.431
473.00   732.154  373.296  373.296    0.000      117.762  857.676  709.340  148.336        0.000  489.799  358.402  131.397
474.00   760.615  377.130  377.130    0.000      195.094  826.589  755.212   71.378        0.000  579.269  459.835  119.434
475.00   775.227  347.255  347.255    0.000       89.223  787.974  776.560   11.414        0.000  420.327  339.699   80.628
476.00   761.338  385.249  385.249    0.000       75.954  862.076  862.076    0.000        0.000  469.186  399.517   69.670
477.00   740.246  350.661  350.661    0.000      162.633  816.510  816.510    0.000        0.000  419.021  409.068    9.953
478.00   807.325  363.533  363.533    0.000      162.418  817.984  778.035   39.948        0.000  399.819  299.688  100.131
479.00   809.169  309.478  309.478    0.000      158.174  856.937  856.937    0.000        0.000  460.739  460.739    0.000
480.00   727.580  365.919  365.919    0.000       92.557  871.248  871.248    0.000        0.000  451.795  269.829  181.966
481.00   749.771  369.870  369.870    0.000      158.567  792.380  792.380    0.000        0.000  630.740  510.502  120.238
482.00   731.863  396.604  396.604    0.000      102.235  880.406  880.406    0.000        0.000  610.635  470.089  140.546
483.00   751.766  391.226  391.226    0.000       87.844  886.889  886.889    0.000        0.000  391.069  290.938  100.131
484.00   721.762  446.106  446.106    0.000      121.086  798.652  798.652    0.000        0.000  460.840  380.413   80.427
485.00   712.093  455.948  455.948    0.000      101.848  866.189  866.189    0.000        0.000  350.054  350.054    0.000
486.00   793.184  416.488  416.488    0.000      143.089  724.033  724.033    0.000        0.000  540.161  540.161    0.000
487.00   798.934  405.509  405.509    0.000       60.954  789.840  789.840    0.000        0.000  418.921  418.921    0.000
488.00   653.434  446.743  446.743    0.000       35.191  699.389  699.389    0.000        0.000   99.930   99.930    0.000
489.00   844.088  326.585  326.585    0.000      124.758  634.970  634.970    0.000        0.000  410.574  370.362   40.212
490.00   760.513  404.570  404.570    0.000       68.561  789.096  789.096    0.000        0.000  430.278  430.278    0.000
491.00   802.762  384.755  384.755    0.000       48.634  770.591  770.591    0.000        0.000  249.823  249.823    0.000
492.00   745.565  483.174  483.174    0.000      117.149  801.122  801.122    0.000        0.000  399.817  399.817    0.000
493.00   723.004  399.534  399.534    0.000      121.218  657.276  657.276    0.000        0.000  420.525  420.525    0.000
494.00   769.230  426.183  426.183    0.000      162.888  787.940  787.940    0.000        0.000  550.114  550.114    0.000
495.00   752.636  361.538  361.538    0.000      125.584  579.338  579.338    0.000        0.000  259.475  149.493  109.982
496.00   742.858  418.640  418.640    0.000      130.248  816.812  816.812    0.000        0.000  460.137  379.712   80.425
497.00   710.399  471.399  471.399    0.000      172.399  711.324  711.324    0.000        0.000  561.071  561.071    0.000
498.00   747.451  453.160  453.160    0.000      172.624  793.903  793.903    0.000       20.106  369.861  369.861    0.000
499.00   724.293  380.710  380.710    0.000       96.661  763.377  763.377    0.000        0.000  360.108  360.108    0.000
500.00   631.876  462.624  462.624    0.000       98.648  791.737  791.737    0.000        0.000  399.316  399.316    0.000
501.00   714.295  408.228  408.228    0.000      122.856  719.885  719.885    0.000        0.000  300.289  300.289    0.000
502.00   715.738  368.270  368.270    0.000      137.424  678.120  678.120    0.000        0.000  490.195  490.195    0.000
503.00   717.851  388.176  388.176    0.000      101.816  683.788  683.788    0.000        0.000  258.773  258.773    0.000
504.00   723.098  380.981  380.981    0.000       81.962  775.441  775.441    0.000        0.000  229.717  229.717    0.000
505.00   716.751  383.813  383.813    0.000      143.216  677.254  677.254    0.000        0.000  350.655  350.655    0.000
506.00   743.169  366.321  366.321    0.000       62.684  713.315  713.315    0.000        0.000  389.063  389.063    0.000
507.00   660.987  473.709  473.709    0.000       92.382  785.688  785.688    0.000        0.000  439.027  439.027    0.000
508.00   718.864  393.449  393.449    0.000      136.479  690.097  690.097    0.000        0.000  298.986  298.986    0.000
509.00   709.995  434.297  434.297    0.000      112.051  821.306  821.306    0.000        0.000  370.460  370.460    0.000
510.00   777.857  415.793  415.793    0.000      143.130  801.424  801.424    0.000        0.000  653.362  653.362    0.000
511.00   778.920  364.383  364.383    0.000      128.089  764.633  764.633    0.000        0.000  600.784  600.784    0.000
512.00   713.791  456.979  456.979    0.000      114.604  689.624  689.624    0.000        0.000  449.180  449.180    0.000
513.00   676.231  413.300  413.300    0.000       70.635  832.763  832.763    0.000        0.000  410.575  360.007   50.568
514.00   750.215  454.260  454.260    0.000       89.223  841.711  841.711    0.000        0.000  570.926  429.576  141.350
515.00   690.811  454.080  454.080    0.000       53.476  729.913  729.913    0.000        0.000  538.757  538.757    0.000
516.00   724.957  434.245  434.245    0.000       87.625  839.033  839.033    0.000        0.000  510.201  490.095   20.107
517.00   692.144  456.433  456.433    0.000      164.921  676.308  645.871   30.437        0.000  468.986  379.410   89.575
518.00   786.997  461.507  461.507    0.000      106.170  836.136  836.136    0.000        0.000  490.296  300.891  189.405
519.00   755.259  445.008  445.008    0.000      132.193  855.635  846.124    9.511        0.000  510.302  489.994   20.308
520.00   786.295  475.521  475.521    0.000      114.946  880.326  880.326    0.000        0.000  589.424  589.424    0.000
521.00   739.230  423.789  423.789    0.000      143.564  769.514  769.514    0.000        0.000  410.272  410.272    0.000
522.00   717.398  422.871  422.871    0.000      106.213  726.368  726.368    0.000        0.000  319.994  310.042    9.953
523.00   739.272  449.566  449.566    0.000      117.113  676.956  661.738   15.218        0.000  299.286  259.475   39.811
524.00   735.592  432.678  432.678    0.000      100.985  828.010  828.010    0.000        0.000  469.086  348.449  120.637
525.00   735.948  418.287  418.287    0.000      179.412  744.010  717.378   26.632        0.000  410.073  359.705   50.367
526.00   724.766  457.579  457.579    0.000       98.735  870.593  870.593    0.000        0.000  509.800  509.800    0.000
527.00   774.587  402.915  402.915    0.000      109.201  797.667  797.667    0.000        0.000  459.536  459.536    0.000
528.00   735.078  410.566  410.566    0.000       80.016  838.039  838.039    0.000        0.000  390.167  390.167    0.000
529.00   760.844  390.917  390.917    0.000       69.606  817.162  817.162    0.000        0.000  329.145  329.145    0.000
530.00   749.299  421.533  421.533    0.000      116.117  783.820  783.820    0.000        0.000  460.838  460.838    0.000
531.00   762.618  409.076  409.076    0.000       72.494  840.685  840.685    0.000        0.000  539.360  539.360    0.000
532.00   756.373  398.584  398.584    0.000      106.909  883.948  883.948    0.000        0.000  610.033  610.033    0.000
533.00   725.330  423.553  423.553    0.000      139.067  876.260  876.260    0.000        0.000  729.566  729.566    0.000
534.00   699.159  462.316  462.316    0.000       79.758  831.733  831.733    0.000        0.000  528.303  528.303    0.000
535.00   820.330  391.066  391.066    0.000      105.523  860.782  860.782    0.000        0.000  488.691  488.691    0.000
536.00   711.450  433.184  433.184    0.000      170.626  865.935  865.935    0.000        0.000  829.597  829.597    0.000
537.00   726.947  429.192  429.192    0.000      127.269  840.471  840.471    0.000       20.106  539.862  539.862    0.000
538.00   767.842  383.997  383.997    0.000       96.876  789.710  789.710    0.000        0.000  419.122  419.122    0.000
539.00   658.544  483.127  483.127    0.000       71.376  820.915  820.915    0.000        0.000  429.877  429.877    0.000
540.00   748.584  413.144  413.144    0.000      169.415  801.729  801.729    0.000        0.000  519.252  519.252    0.000
541.00   715.555  451.350  451.350    0.000      141.228  780.072  780.072    0.000       20.106  360.510  360.510    0.000
542.00   762.427  400.768  400.768    0.000      150.695  744.273  744.273    0.000        0.000  479.541  479.541    0.000
543.00   709.290  417.128  417.128    0.000       98.433  813.436  813.436    0.000        0.000  459.935  459.935    0.000
544.00   734.125  432.346  432.346    0.000       83.734  797.443  797.443    0.000        0.000  340.201  340.201    0.000
545.00   748.741  406.152  406.152    0.000      124.541  849.973  849.973    0.000       20.106  481.250  481.250    0.000
546.00   751.343  388.823  388.823    0.000      131.890  777.431  777.431    0.000        0.000  389.764  389.764    0.000
547.00   656.372  472.650  472.650    0.000      126.099  879.467  879.467    0.000        0.000  399.517  399.517    0.000
548.00   804.669  321.880  321.880    0.000      140.157  706.617  706.617    0.000        0.000  438.929  438.929    0.000
549.00   853.634  358.270  358.270    0.000      165.481  806.312  806.312    0.000        0.000  631.749  631.749    0.000
550.00   817.406  287.146  287.146    0.000       96.275  680.281  643.663   36.618        0.000  299.989  139.540  160.448
551.00   831.322  342.194  342.194    0.000      152.822  668.002  668.002    0.000        0.000  420.526  219.464  201.062
552.00   778.925  392.265  392.265    0.000      147.455  709.685  709.685    0.000        0.000  330.348  330.348    0.000
553.00   830.894  382.093  382.093    0.000      220.038  795.421  795.421    0.000       40.212  590.326  500.349   89.977
554.00   788.670  412.483  412.483    0.000      195.049  638.784  638.784    0.000        0.000  400.520  400.520    0.000
555.00   796.427  397.177  397.177    0.000      158.699  617.297  617.297    0.000        0.000  369.959  369.959    0.000
556.00   793.258  362.937  362.937    0.000      118.964  676.434  676.434    0.000        0.000  310.342  260.578   49.764
557.00   816.339  366.037  366.037    0.000      176.201  719.372  719.372    0.000       30.159  369.860  339.599   30.261
558.00   691.735  482.809  482.809    0.000       96.530  584.002  584.002    0.000        0.000  200.059  200.059    0.000
559.00   702.971  459.719  459.719    0.000      107.253  749.072  749.072    0.000        0.000  400.624  340.304   60.320
560.00   770.717  437.734  437.734    0.000      105.652  824.245  757.665   66.580        0.000  498.944  429.275   69.670
561.00   754.061  401.655  401.655    0.000      105.093  629.307  600.772   28.534        0.000  428.774  319.092  109.682
562.00   766.584  400.118  400.118    0.000       70.635  771.295  756.077   15.218        0.000  419.423  359.706   59.717
563.00   805.799  361.522  361.522    0.000       88.364  728.530  728.530    0.000        0.000  240.674  160.649   80.025
564.00   718.524  386.357  386.357    0.000       90.656  799.355  789.843    9.511        0.000  508.599  338.396  170.203
565.00   624.732  488.438  488.438    0.000      129.000  823.606  815.997    7.609        0.000  611.443  390.471  220.973
566.00   637.105  516.927  516.927    0.000      217.665  898.183  865.844   32.339       20.106  628.935  508.697  120.238
567.00   580.906  522.280  522.280    0.000       81.057  852.835  852.835    0.000        0.000  530.010  439.028   90.983
568.00   661.470  462.936  462.936    0.000       81.962  854.818  854.818    0.000        0.000  480.647  480.647    0.000
569.00   584.780  521.415  521.415    0.000       87.669  825.765  810.547   15.218        0.000  630.844  419.623  211.221
570.00   703.908  439.982  439.982    0.000      140.153  834.505  834.505    0.000        0.000  470.395  309.541  160.854
571.00   691.101  462.303  462.303    0.000      113.475  870.298  870.298    0.000        0.000  540.465  389.564  150.901
572.00   750.135  446.321  446.321    0.000       86.935  917.554  917.554    0.000        0.000  519.455  429.075   90.380
573.00   624.015  535.440  535.440    0.000      101.418  900.430  900.430    0.000        0.000  592.541  592.541    0.000
574.00   632.623  496.791  496.791    0.000      104.181  785.637  785.637    0.000        0.000  480.949  480.949    0.000
575.00   626.395  465.494  465.494    0.000      101.375  973.914  973.914    0.000        0.000  672.564  672.564    0.000
576.00   720.512  380.878  380.878    0.000      141.883  830.690  705.138  125.552        0.000  732.987  399.115  333.872
577.00   718.878  401.669  401.669    0.000       87.193  873.929  873.929    0.000        0.000  642.307  429.880  212.427
578.00   685.952  382.755  382.755    0.000       54.560  822.484  822.484    0.000        0.000  439.130  439.130    0.000
579.00   639.696  465.247  465.247    0.000      126.357  827.063  827.063    0.000        0.000  470.191  470.191    0.000
580.00   737.540  398.817  398.817    0.000      141.967  887.804  887.804    0.000        0.000  611.240  611.240    0.000
581.00   752.577  359.827  359.827    0.000      120.011  903.062  903.062    0.000        0.000  558.863  558.863    0.000
582.00   638.968  477.166  477.166    0.000      130.510  868.433  868.433    0.000        0.000  539.560  539.560    0.000
583.00   678.631  455.337  455.337    0.000      161.718  899.824  899.824    0.000        0.000  750.375  750.375    0.000
584.00   569.485  512.113  512.113    0.000      123.509  867.526  867.526    0.000        0.000  659.597  659.597    0.000
585.00   718.827  442.221  442.221    0.000      181.568  934.889  934.889    0.000       20.106  962.101  780.336  181.765
586.00   638.493  433.591  433.591    0.000      170.373  854.257  854.257    0.000        0.000  682.115  682.115    0.000
587.00   631.846  483.937  483.937    0.000      125.242  862.518  862.518    0.000        0.000  748.672  748.672    0.000
588.00   644.610  471.409  471.409    0.000       74.353  924.464  924.464    0.000        0.000  380.013  380.013    0.000
589.00   640.955  478.316  478.316    0.000       92.426  807.861  807.861    0.000        0.000  329.648  329.648    0.000
590.00   704.152  424.175  424.175    0.000       85.420  808.427  808.427    0.000        0.000  600.886  339.499  261.387
591.00   719.470  458.849  458.849    0.000      117.192  879.552  879.552    0.000        0.000  824.170  479.742  344.428
592.00   744.418  440.977  440.977    0.000      139.849  834.069  834.069    0.000        0.000  459.535  389.664   69.871
593.00   721.284  475.260  475.260    0.000       69.346  924.024  924.024    0.000        0.000  571.024  441.034  129.990
594.00   692.380  452.358  452.358    0.000      145.119  800.345  800.345    0.000        0.000  619.985  529.605   90.380
595.00   725.295  439.399  439.399    0.000      150.652  831.085  772.114   58.971        0.000  680.505  490.195  190.310
596.00   668.198  451.401  451.401    0.000      116.248  822.523  744.745   77.778        0.000  479.943  240.472  239.471
597.00   767.349  412.516  412.516    0.000      159.475  907.263  876.827   30.437        0.000  649.343  359.907  289.436
598.00   668.792  410.369  410.369    0.000       76.691  736.229  736.229    0.000        0.000  409.271  149.895  259.376
599.00   730.724  402.942  402.942    0.000      105.831  797.016  755.165   41.851        0.000  518.048  249.121  268.927
600.00   725.977  417.698  417.698    0.000      137.608  873.067  817.901   55.167       20.106  638.789  428.976  209.813
601.00   839.342  358.286  358.286    0.000      141.187  796.568  713.040   83.528        0.000  540.361  320.997  219.364
602.00   692.596  402.490  402.490    0.000      103.322  939.122  788.927  150.195        0.000  629.940  379.511  250.429
603.00   747.326  408.147  408.147    0.000      111.274  867.526  724.161  143.364        0.000  629.035  389.765  239.270
604.00   791.013  466.315  466.315    0.000      140.327  920.580  852.097   68.483        0.000  609.936  348.951  260.985
605.00   736.968  446.875  446.875    0.000      140.970  734.371  719.327   15.044        0.000  519.554  369.458  150.096
606.00   756.229  346.926  346.926    0.000      131.814  635.023  551.322   83.701        0.000  459.637  369.258   90.380
607.00   712.662  427.343  427.343    0.000      111.014  817.765  808.253    9.512        0.000  510.304  340.101  170.203
608.00   739.703  433.635  433.635    0.000      158.142  773.370  737.227   36.144        0.000  628.132  558.060   70.072
609.00   714.524  439.781  439.781    0.000      148.018  775.052  775.052    0.000        0.000  539.861  399.717  140.144
610.00   671.425  478.873  478.873    0.000       70.635  868.428  822.773   45.655        0.000  519.854  350.053  169.801
611.00   644.670  473.930  473.930    0.000      131.463  815.212  815.212    0.000        0.000  439.931  340.000   99.930
612.00   805.391  341.572  341.572    0.000       90.266  756.414  756.414    0.000        0.000  438.927  438.927    0.000
613.00   717.848  436.188  436.188    0.000       38.780  794.159  794.159    0.000        0.000  438.928  418.822   20.107
614.00   694.234  429.760  429.760    0.000      111.793  883.528  883.528    0.000        0.000  650.449  609.833   40.616
615.00   779.836  368.455  368.455    0.000      120.910  780.890  780.890    0.000       20.106  370.262  319.895   50.367
616.00   714.358  417.224  417.224    0.000      147.546  811.363  811.363    0.000        0.000  391.171  381.017   10.154
617.00   746.816  408.884  408.884    0.000      142.874  724.818  724.818    0.000       20.106  599.478  498.945  100.533
618.00   841.215  420.973  420.973    0.000      102.106  840.671  840.671    0.000        0.000  531.013  400.420  130.593
619.00   704.592  397.555  397.555    0.000      116.337  766.275  766.275    0.000        0.000  459.335  408.968   50.367
620.00   722.231  385.688  385.688    0.000       56.938  827.446  827.446    0.000        0.000  350.055  279.581   70.474
621.00   761.209  415.661  415.661    0.000      107.564  939.858  939.858    0.000        0.000  498.244  418.018   80.226
622.00   841.873  322.972  322.972    0.000      162.630  747.387  743.583    3.805       20.106  529.205  399.416  129.789
623.00   712.417  451.183  451.183    0.000      149.791  793.253  789.449    3.805        0.000  599.377  439.528  159.848
624.00   734.538  429.081  429.081    0.000      135.222  800.168  775.438   24.730        0.000  430.480  300.490  129.990
625.00   692.803  466.628  466.628    0.000      111.185  717.983  689.448   28.534        0.000  399.216  349.452   49.764
626.00   682.076  428.221  428.221    0.000      100.075  759.268  747.855   11.414        0.000  489.093  418.821   70.273
627.00   750.869  442.134  442.134    0.000      110.971  810.628  806.824    3.805        0.000  550.014  459.835   90.179
628.00   712.548  472.621  472.621    0.000       51.576  792.209  792.209    0.000        0.000  349.753  319.894   29.858
629.00   674.826  473.987  473.987    0.000       86.978  789.742  785.937    3.805        0.000  330.350  220.065  110.285
630.00   705.845  472.266  472.266    0.000       53.739  837.041  837.041    0.000        0.000  369.359  229.617  139.742
631.00   725.188  417.646  417.646    0.000       49.933  773.235  773.235    0.000        0.000  379.813  269.929  109.883
632.00   763.907  388.323  388.323    0.000      151.783  768.348  768.348    0.000        0.000  500.450  410.272   90.179
633.00   742.129  416.135  416.135    0.000       75.656  863.290  838.560   24.730        0.000  411.078  319.894   91.184
634.00   795.502  350.677  350.677    0.000       91.082  759.048  755.244    3.805        0.000  339.900  270.230   69.670
635.00   719.828  397.715  397.715    0.000       68.863  669.776  662.166    7.609        0.000  299.588  229.717   69.871
636.00   714.975  451.266  451.266    0.000      122.899  763.070  749.753   13.316        0.000  380.514  300.690   79.824
637.00   675.770  447.158  447.158    0.000       48.330  765.531  738.899   26.632        0.000  419.925  300.089  119.836
638.00   696.224  485.091  485.091    0.000      112.792  759.137  753.430    5.707        0.000  359.806  289.935   69.871
639.00   777.379  382.682  382.682    0.000      167.644  807.090  805.187    1.902        0.000  589.524  409.971  179.553
640.00   782.621  385.843  385.843    0.000      132.107  809.241  803.534    5.707        0.000  441.438  331.354  110.084
641.00   689.251  400.658  400.658    0.000      122.903  866.580  866.580    0.000        0.000  682.015  509.801  172.214
642.00   726.647  435.271  435.271    0.000       97.617  844.533  844.533    0.000        0.000  419.324  348.649   70.675
643.00   751.510  394.932  394.932    0.000      145.118  759.098  755.293    3.805        0.000  450.184  380.112   70.072
644.00   662.453  487.600  487.600    0.000       89.571  804.400  802.498    1.902        0.000  360.809  300.690   60.119
645.00   671.958  469.058  469.058    0.000      142.527  841.242  822.219   19.023        0.000  640.091  529.605  110.486
646.00   672.807  436.974  436.974    0.000      107.296  795.974  790.267    5.707        0.000  469.689  329.947  139.742
647.00   623.324  480.129  480.129    0.000      124.541  830.219  820.708    9.511        0.000  559.866  440.030  119.836
648.00   766.490  380.853  380.853    0.000      104.311  746.520  702.767   43.753        0.000  360.107  290.236   69.871
649.00   783.415  349.608  349.608    0.000      124.542  860.173  850.662    9.511        0.000  439.729  330.047  109.682
650.00   663.803  492.417  492.417    0.000       94.800  790.260  788.357    1.902        0.000  380.414  310.543   69.871
651.00   712.923  433.162  433.162    0.000      130.119  748.287  742.580    5.707        0.000  578.868  459.434  119.434
652.00   709.499  477.567  477.567    0.000       90.782  790.822  771.799   19.023        0.000  349.954  250.124   99.829
653.00   679.163  468.194  468.194    0.000       57.323  790.606  784.899    5.707        0.000  289.534  199.859   89.676
654.00   640.329  505.105  505.105    0.000      113.087  836.221  781.054   55.167        0.000  469.991  319.593  150.398
655.00   749.118  450.955  450.955    0.000      120.007  789.886  765.156   24.730        0.000  488.892  329.245  159.647
656.00   687.926  499.886  499.886    0.000      111.100  854.126  808.471   45.655        0.000  479.140  359.304  119.836
657.00   753.754  439.059  439.059    0.000       88.709  837.564  790.007   47.557        0.000  489.495  349.552  139.943
658.00   680.204  441.783  441.783    0.000      109.415  832.553  805.921   26.632        0.000  588.219  408.868  179.352
659.00   692.751  465.088  465.088    0.000      122.600  734.454  726.845    7.609       10.053  349.954  290.036   59.918
660.00   764.706  417.531  417.531    0.000      135.737  867.315  833.074   34.241        0.000  489.092  409.469   79.623
661.00   793.341  402.522  402.522    0.000      114.817  828.526  792.383   36.144        0.000  379.712  259.776  119.936
662.00   739.135  410.043  410.043    0.000       94.975  871.500  818.235   53.264        0.000  399.517  309.741   89.776
663.00   723.036  441.230  441.230    0.000      138.853  808.901  799.389    9.511        0.000  508.998  399.517  109.481
664.00   747.290  410.962  410.962    0.000       72.587  729.014  727.111    1.902        0.000  388.762  279.080  109.682
665.00   731.067  373.758  373.758    0.000       59.353  717.803  674.051   43.753        0.000  329.547  189.805  139.742
666.00   755.740  457.166  457.166    0.000       78.375  849.458  811.411   38.046        0.000  609.029  409.169  199.861
667.00   827.600  387.672  387.672    0.000       89.010  865.016  842.189   22.828        0.000  579.974  319.994  259.980
668.00   724.349  456.987  456.987    0.000       83.561  867.397  867.397    0.000        0.000  650.549  449.281  201.268
669.00   724.195  456.808  456.808    0.000       61.043  770.559  762.950    7.609        0.000  379.715  229.015  150.700
670.00   768.177  424.353  424.353    0.000      110.284  765.155  757.545    7.609        0.000  318.691  228.915   89.776
671.00   767.850  399.265  399.265    0.000       98.346  787.928  780.319    7.609        0.000  420.829  260.378  160.451
672.00   688.468  475.526  475.526    0.000       56.764  805.494  778.862   26.632        0.000  568.517  388.160  180.357
673.00   770.342  413.539  413.539    0.000       36.876  747.457  726.531   20.925        0.000  390.468  240.372  150.097
674.00   765.420  403.089  403.089    0.000       93.984  742.703  716.071   26.632        0.000  401.929  260.378  141.551
675.00   776.152  390.887  390.887    0.000       62.384  726.065  716.553    9.511        0.000  401.326  320.095   81.231
676.00   709.555  452.889  452.889    0.000       82.357  722.043  716.336    5.707        0.000  369.961  199.758  170.203
677.00   722.458  444.813  444.813    0.000       44.397  774.480  732.630   41.851        0.000  479.341  349.552  129.789
678.00   667.119  448.720  448.720    0.000       47.642  703.753  680.925   22.828        0.000  240.172  170.100   70.072
679.00   696.805  438.908  438.908    0.000       61.345  700.339  687.023   13.316        0.000  369.961  269.629  100.332
680.00   653.497  512.039  512.039    0.000       59.404  862.511  843.488   19.023        0.000  440.536  259.978  180.558
681.00   785.665  380.970  380.970    0.000       38.824  781.750  734.193   47.557        0.000  269.730  179.552   90.179
682.00   744.855  406.593  406.593    0.000      101.505  775.052  740.810   34.241        0.000  360.209  289.735   70.474
683.00   707.074  454.372  454.372    0.000       86.763  880.539  876.734    3.805        0.000  629.838  449.481  180.357
684.00   704.999  487.133  487.133    0.000       65.059  780.714  767.398   13.316        0.000  279.984  179.853  100.131
685.00   679.766  433.966  433.966    0.000       44.572  718.242  706.828   11.414        0.000  299.790  219.363   80.427
686.00   699.107  520.248  520.248    0.000       70.119  723.479  694.944   28.534        0.000  279.483  209.009   70.474
687.00   711.163  399.700  399.700    0.000       67.745  700.997  695.290    5.707        0.000  358.703  298.785   59.918
688.00   776.246  392.858  392.858    0.000      127.401  806.051  783.223   22.828        0.000  510.403  360.508  149.895
689.00   710.945  424.784  424.784    0.000       50.145  742.143  706.000   36.144        0.000  199.859  129.988   69.871
690.00   791.499  368.937  368.937    0.000       46.514  795.914  746.455   49.460        0.000  390.366  310.743   79.623
691.00   666.028  495.513  495.513    0.000       33.459  828.958  827.056    1.902        0.000  330.250  179.953  150.298
692.00   726.652  455.305  455.305    0.000      128.824  874.266  847.634   26.632        0.000  479.942  400.118   79.824
693.00   763.585  416.230  416.230    0.000       83.303  827.274  823.470    3.805        0.000  329.847  270.130   59.717
694.00   809.894  395.754  395.754    0.000       78.468  819.573  819.573    0.000        0.000  380.514  300.690   79.824
695.00   753.038  445.233  445.233    0.000      128.302  760.308  735.578   24.730        0.000  350.555  320.496   30.060
696.00   728.429  420.705  420.705    0.000      101.251  750.020  736.704   13.316        0.000  368.757  249.122  119.635
697.00   777.362  420.299  420.299    0.000       53.863  854.992  815.044   39.948        0.000  379.310  299.688   79.623
698.00   765.790  448.085  448.085    0.000       88.235  807.783  788.760   19.023        0.000  438.828  288.732  150.096
699.00   677.769  489.785  489.785    0.000       97.959  890.185  848.335   41.850        0.000  630.342  429.476  200.866
700.00   722.203  439.620  439.620    0.000      139.455  688.412  667.487   20.925        0.000  390.266  300.490   89.776
701.00   716.456  468.215  468.215    0.000       61.040  841.451  814.819   26.632        0.000  569.821  319.693  250.127
702.00   751.738  424.525  424.525    0.000       91.126  737.434  727.923    9.511        0.000  360.307  280.684   79.623
703.00   683.126  485.319  485.319    0.000       97.006  771.631  756.412   15.218        0.000  340.101  270.230   69.871
704.00   787.706  409.924  409.924    0.000      133.365  822.045  822.045    0.000        0.000  481.651  360.809  120.841
705.00   673.938  449.038  449.038    0.000       38.476  699.222  699.222    0.000        0.000  248.820  159.245   89.575
706.00   780.120  407.742  407.742    0.000      126.878  710.935  710.935    0.000        0.000  400.019  310.042   89.977
707.00   708.861  405.535  405.535    0.000       59.442  751.355  751.355    0.000        0.000  250.225  240.071   10.154
708.00   708.694  437.194  437.194    0.000       89.441  709.591  709.591    0.000        0.000  341.104  300.891   40.213
709.00   721.857  416.700  416.700    0.000       96.229  715.218  715.218    0.000        0.000  349.252  269.428   79.824
710.00   722.275  394.453  394.453    0.000       50.188  706.520  698.911    7.609        0.000  279.682  259.776   19.906
711.00   704.470  421.024  421.024    0.000       39.035  748.502  723.772   24.730        0.000  390.470  279.581  110.888
712.00   684.725  419.702  419.702    0.000       35.146  646.947  610.804   36.144        0.000  180.356  129.988   50.367
713.00   719.437  397.217  397.217    0.000       48.246  693.684  684.172    9.511        0.000  219.965  209.811   10.154
714.00   719.460  420.688  420.688    0.000       39.035  774.011  764.500    9.512        0.000  239.973  169.499   70.474
715.00   744.631  434.379  434.379    0.000       55.206  704.544  704.544    0.000        0.000  409.473  278.679  130.794
716.00   719.562  419.340  419.340    0.000       53.394  726.409  711.191   15.218        0.000  250.225  210.213   40.012
717.00   722.690  437.497  437.497    0.000       20.447  728.745  728.745    0.000        0.000  270.131  240.071   30.060
718.00   738.106  418.046  418.046    0.000       43.840  776.127  760.909   15.218        0.000  249.623  199.658   49.965
719.00   716.385  405.218  405.218    0.000       66.188  798.957  795.153    3.805        0.000  420.630  289.634  130.995
720.00   726.200  411.156  411.156    0.000       49.460  811.663  796.445   15.218        0.000  319.895  219.965   99.930
721.00   692.958  438.063  438.063    0.000       59.482  820.874  820.874    0.000        0.000  459.435  319.693  139.742
722.00   720.263  417.641  417.641    0.000       18.330  798.475  779.453   19.023        0.000  320.598  280.183   40.414
723.00   719.838  453.226  453.226    0.000       24.165  826.184  824.282    1.902        0.000  360.407  330.549   29.858
724.00   743.827  453.958  453.958    0.000       67.616  803.536  803.536    0.000        0.000  409.570  339.900   69.670
725.00   766.264  350.863  350.863    0.000       65.233  813.221  813.221    0.000        0.000  370.864  270.531  100.332
726.00   703.137  429.521  429.521    0.000       77.855  792.899  790.997    1.902        0.000  380.415  250.425  129.990
727.00   844.926  387.035  387.035    0.000      117.758  878.674  861.553   17.121        0.000  539.960  400.419  139.540
728.00   791.159  452.702  452.702    0.000       94.800  808.687  795.371   13.316        0.000  399.717  359.906   39.811
729.00   725.923  430.589  430.589    0.000       92.984  803.884  803.884    0.000        0.000  429.576  419.422   10.154
730.00   798.520  415.887  415.887    0.000      104.790  816.252  814.350    1.902        0.000  480.144  299.086  181.059
731.00   660.087  492.116  492.116    0.000      132.063  807.345  807.345    0.000        0.000  499.647  409.270   90.378
732.00   671.796  507.563  507.563    0.000       92.640  707.781  707.781    0.000        0.000  379.311  369.358    9.953
733.00   765.468  476.274  476.274    0.000      124.802  775.223  775.223    0.000        0.000  479.642  469.689    9.953
734.00   743.367  489.887  489.887    0.000       55.206  888.242  888.242    0.000        0.000  627.831  627.831    0.000
735.00   738.047  446.491  446.491    0.000       95.192  859.268  859.268    0.000        0.000  559.364  549.412    9.953
736.00   758.589  455.898  455.898    0.000       91.039  898.475  898.475    0.000        0.000  589.223  569.317   19.906
737.00   701.234  489.108  489.108    0.000      126.400  810.370  810.370    0.000        0.000  499.949  439.629   60.320
738.00   708.306  453.108  453.108    0.000      172.742  774.060  774.060    0.000        0.000  449.682  449.682    0.000
739.00   722.628  436.923  436.923    0.000      145.075  742.192  742.192    0.000        0.000  579.369  579.369    0.000
740.00   727.918  448.672  448.672    0.000       96.789  853.514  853.514    0.000        0.000  549.412  439.730  109.682
741.00   745.987  405.308  405.308    0.000      102.322  769.949  769.949    0.000        0.000  409.470  299.989  109.481
742.00   786.314  474.239  474.239    0.000      193.763  796.151  790.444    5.707        0.000  608.427  518.449   89.977
743.00   837.122  380.006  380.006    0.000      124.628  816.985  816.985    0.000        0.000  480.646  390.266   90.380
744.00   718.766  483.585  483.585    0.000       53.994  840.117  817.290   22.828        0.000  438.726  398.915   39.811
745.00   741.259  384.064  384.064    0.000      136.833  842.330  842.330    0.000        0.000  477.735  427.971   49.764
746.00   703.636  426.614  426.614    0.000       85.334  844.225  838.518    5.707        0.000  468.585  359.104  109.481
747.00   703.822  432.000  432.000    0.000       51.488  828.998  813.779   15.218        0.000  378.708  289.133   89.575
748.00   689.234  408.225  408.225    0.000       68.218  795.972  771.242   24.730        0.000  299.387  229.516   69.871
749.00   784.435  409.888  409.888    0.000       97.831  809.068  763.413   45.655        0.000  409.570  310.042   99.528
750.00   759.230  424.342  424.342    0.000       89.753  685.987  665.062   20.925        0.000  219.463  189.605   29.858
751.00   717.574  428.922  428.922    0.000      101.547  777.601  769.992    7.609        0.000  309.540  239.870   69.670
752.00   683.370  451.934  451.934    0.000       83.389  788.578  779.066    9.511        0.000  319.694  190.106  129.588
753.00   662.352  456.584  456.584    0.000      164.705  739.041  739.041    0.000        0.000  538.856  508.998   29.858
754.00   760.430  440.502  440.502    0.000      160.471  775.527  775.527    0.000        0.000  578.467  568.514    9.953
755.00   725.823  464.461  464.461    0.000      146.340  755.905  755.905    0.000        0.000  348.850  338.898    9.953
756.00   732.223  445.159  445.159    0.000      129.692  772.238  772.238    0.000        0.000  579.571  569.618    9.953
757.00   803.988  441.988  441.988    0.000      140.287  830.818  830.818    0.000        0.000  549.914  530.008   19.906
758.00   767.496  431.861  431.861    0.000      137.268  755.729  755.729    0.000        0.000  398.113  368.254   29.858
759.00   749.388  444.437  444.437    0.000       57.323  812.355  812.355    0.000        0.000  469.487  469.487    0.000
760.00   771.257  396.047  396.047    0.000       50.189  749.932  749.932    0.000        0.000  329.346  269.227   60.119
761.00   727.768  416.244  416.244    0.000      118.237  684.349  684.349    0.000        0.000  280.083  250.024   30.060
762.00   775.988  399.742  399.742    0.000       80.886  755.637  755.637    0.000        0.000  219.765  209.611   10.154
763.00   751.531  386.305  386.305    0.000      114.519  697.230  697.230    0.000        0.000  209.912  209.912    0.000
764.00   768.231  479.416  479.416    0.000      114.130  821.306  821.306    0.000        0.000  518.950  419.422   99.528
765.00   711.139  426.751  426.751    0.000      130.118  772.630  761.217   11.414        0.000  420.225  330.248   89.977
766.00   761.361  404.969  404.969    0.000      129.430  694.205  694.205    0.000        0.000  270.230  260.277    9.953
767.00   747.031  470.961  470.961    0.000      145.603  803.927  803.927    0.000        0.000  569.216  459.735  109.481
768.00   741.635  429.185  429.185    0.000       66.832  813.222  805.613    7.609        0.000  439.630  319.794  119.836
769.00   748.934  421.660  421.660    0.000      115.377  717.897  674.144   43.753        0.000  410.374  319.994   90.380
770.00   814.791  405.725  405.725    0.000      137.425  741.416  709.077   32.339        0.000  330.249  240.272   89.977
771.00   836.739  431.989  431.989    0.000      137.900  814.045  802.631   11.414        0.000  409.670  309.941   99.729
772.00   752.712  409.562  409.562    0.000      128.345  742.531  733.020    9.512        0.000  390.065  340.301   49.764
773.00   691.139  424.503  424.503    0.000      117.497  832.110  832.110    0.000        0.000  500.349  420.325   80.025
774.00   689.242  437.401  437.401    0.000      146.637  862.467  862.467    0.000        0.000  500.348  500.348    0.000
775.00   675.447  444.772  444.772    0.000       90.439  794.533  794.533    0.000        0.000  390.368  380.415    9.953
776.00   803.546  409.955  409.955    0.000      128.217  765.145  765.145    0.000        0.000  439.629  419.723   19.906
777.00   852.181  387.172  387.172    0.000      122.682  803.234  803.234    0.000        0.000  390.066  300.289   89.776
778.00   932.174  315.100  315.100    0.000       79.758  827.358  825.455    1.902        0.000  390.369  279.882  110.486
779.00   868.641  323.146  323.146    0.000       87.495  763.976  762.074    1.902        0.000  361.011  280.384   80.628
780.00   786.789  357.183  357.183    0.000       98.605  764.116  764.116    0.000        0.000  350.155  269.929   80.226
781.00   831.215  339.877  339.877    0.000      116.678  661.436  661.436    0.000        0.000  240.274  169.800   70.474
782.00   746.241  437.239  437.239    0.000       84.818  831.260  831.260    0.000        0.000  348.549  338.596    9.953
783.00   768.750  466.110  466.110    0.000      157.403  728.098  728.098    0.000        0.000  510.606  510.606    0.000
784.00   722.255  429.165  429.165    0.000       98.778  861.084  861.084    0.000        0.000  490.902  420.025   70.876
785.00   752.076  422.417  422.417    0.000      121.994  849.071  849.071    0.000        0.000  509.401  448.880   60.521
786.00   706.693  427.161  427.161    0.000      105.740  859.407  859.407    0.000        0.000  459.839  409.271   50.568
787.00   770.821  470.263  470.263    0.000      131.765  861.086  861.086    0.000        0.000  499.145  489.192    9.953
788.00   743.363  427.095  427.095    0.000       65.059  863.809  863.809    0.000        0.000  439.729  439.729    0.000
789.00   787.941  435.092  435.092    0.000       95.409  870.201  870.201    0.000        0.000  319.794  279.782   40.012
790.00   719.880  419.467  419.467    0.000       59.013  744.486  744.486    0.000        0.000  289.937  289.937    0.000
791.00   730.842  421.312  421.312    0.000       73.880  814.433  814.433    0.000        0.000  439.529  439.529    0.000
792.00   705.549  429.076  429.076    0.000       85.205  879.714  879.714    0.000        0.000  390.368  319.894   70.474
793.00   767.535  308.586  308.586    0.000       96.532  815.343  815.343    0.000        0.000  421.533  380.917   40.616
794.00   838.194  313.507  313.507    0.000      150.177  790.832  790.832    0.000        0.000  549.613  549.613    0.000
795.00   687.994  396.542  396.542    0.000      126.450  832.771  832.771    0.000        0.000  559.165  519.153   40.012
796.00   664.086  443.158  443.158    0.000      128.389  791.911  791.911    0.000        0.000  622.700  622.700    0.000
797.00   696.389  469.853  469.853    0.000      104.964  840.855  840.855    0.000        0.000  648.641  648.641    0.000
798.00   794.079  439.595  439.595    0.000      102.235  806.598  806.598    0.000        0.000  539.761  479.440   60.320
799.00   706.263  434.737  434.737    0.000       61.084  815.730  815.730    0.000        0.000  400.321  390.368    9.953
800.00   719.299  413.351  413.351    0.000      111.573  773.228  773.228    0.000        0.000  410.674  410.674    0.000
801.00   750.778  404.757  404.757    0.000       52.047  852.300  852.300    0.000        0.000  540.062  480.144   59.918
802.00   717.450  391.608  391.608    0.000      133.879  785.596  785.596    0.000        0.000  420.326  350.254   70.072
803.00   644.411  494.455  494.455    0.000       89.180  762.466  762.466    0.000        0.000  340.101  310.042   30.060
804.00   712.667  442.913  442.913    0.000       72.624  760.992  760.992    0.000        0.000  340.804  290.637   50.166
805.00   772.578  386.987  386.987    0.000      126.271  766.221  726.273   39.948        0.000  540.362  440.230  100.131
806.00   757.080  400.816  400.816    0.000       88.622  738.726  738.726    0.000        0.000  460.438  460.438    0.000
807.00   759.773  398.063  398.063    0.000       71.894  810.145  810.145    0.000        0.000  572.229  490.998   81.231
808.00   775.395  368.256  368.256    0.000       35.318  747.817  747.817    0.000        0.000  441.040  339.702  101.338
809.00   744.957  406.419  406.419    0.000       22.005  793.463  793.463    0.000        0.000  450.589  390.068   60.521
810.00   777.075  425.194  425.194    0.000       74.138  831.039  831.039    0.000        0.000  449.584  269.428  180.156
811.00   713.862  457.074  457.074    0.000       22.048  751.017  749.115    1.902        0.000  291.648   10.154  281.494
812.00   832.216  397.746  397.746    0.000       27.882  762.130  762.130    0.000        0.000  342.618  261.387   81.231
813.00   782.350  373.233  373.233    0.000        5.534  745.562  745.562    0.000        0.000  140.747  110.285   30.462
814.00   747.010  388.987  388.987    0.000       51.189  736.569  736.569    0.000        0.000  239.672  149.292   90.380
815.00   805.506  362.532  362.532    0.000       40.938  794.283  794.283    0.000        0.000  179.955  119.434   60.521
816.00   731.346  398.213  398.213    0.000       45.784  711.929  711.929    0.000        0.000  231.427  100.432  130.995
817.00   736.642  419.376  419.376    0.000       67.186  735.793  735.793    0.000        0.000  280.488  169.399  111.089
818.00   787.340  394.055  394.055    0.000       52.134  833.884  833.884    0.000        0.000  389.064  258.974  130.090
819.00   792.315  414.935  414.935    0.000       20.447  900.670  900.670    0.000        0.000  389.566  329.247   60.319
820.00   882.268  368.863  368.863    0.000       22.091  803.919  803.919    0.000        0.000  439.231  328.945  110.285
821.00   841.349  383.029  383.029    0.000       57.625  689.620  689.620    0.000        0.000  190.510  120.238   70.273
822.00   714.489  438.640  438.640    0.000       44.528  732.944  732.944    0.000        0.000  329.850  279.483   50.367
823.00   728.115  432.089  432.089    0.000       46.992  715.133  715.133    0.000        0.000  319.495  199.257  120.238
824.00   783.195  381.623  381.623    0.000       56.464  780.757  780.757    0.000        0.000  290.843  200.665   90.179
825.00   782.713  360.803  360.803    0.000       63.330  698.098  698.098    0.000        0.000  190.712   60.320  130.392
826.00   846.351  356.327  356.327    0.000       26.328  738.214  738.214    0.000        0.000  359.106  259.175   99.930
827.00   928.751  284.220  284.220    0.000       63.200  799.211  799.211    0.000        0.000  279.885  229.115   50.769
828.00   850.221  354.809  354.809    0.000       42.840  855.383  855.383    0.000        0.000  493.318  300.796  192.522
829.00   774.313  397.904  397.904    0.000       48.722  760.700  760.700    0.000        0.000  390.573  299.791   90.782
830.00   813.682  352.259  352.259    0.000       61.302  857.108  857.108    0.000        0.000  379.612  379.612    0.000
831.00   765.979  399.593  399.593    0.000       29.657  775.571  775.571    0.000        0.000  422.040  381.424   40.616
832.00   805.694  388.931  388.931    0.000       28.056  832.939  832.939    0.000        0.000  410.076  410.076    0.000
833.00   744.736  412.054  412.054    0.000       14.527  798.869  798.869    0.000        0.000  309.945  259.779   50.166
834.00   739.812  471.472  471.472    0.000       59.526  769.693  769.693    0.000        0.000  259.979  259.979    0.000
835.00   728.799  459.861  459.861    0.000       50.188  871.674  871.674    0.000        0.000  352.167  241.278  110.888
836.00   766.638  402.058  402.058    0.000       58.923  794.759  794.759    0.000        0.000  449.483  329.446  120.037
837.00   719.359  482.189  482.189    0.000       55.249  878.161  878.161    0.000        0.000  439.029  348.649   90.380
838.00   707.299  467.471  467.471    0.000       68.907  797.134  797.134    0.000        0.000  350.456  290.336   60.119
839.00   736.325  505.655  505.655    0.000       93.202  820.434  820.434    0.000        0.000  340.402  280.484   59.918
840.00   844.109  396.128  396.128    0.000       91.082  842.177  842.177    0.000        0.000  489.594  409.770   79.824
841.00   774.407  406.919  406.919    0.000       83.045  836.954  836.954    0.000        0.000  499.448  429.377   70.072
842.00   712.966  494.488  494.488    0.000      113.087  856.636  856.636    0.000        0.000  670.154  609.431   60.722
843.00   778.834  390.597  390.597    0.000      105.996  872.713  872.713    0.000        0.000  629.837  529.505  100.332
844.00   787.495  404.662  404.662    0.000      176.634  814.829  814.829    0.000        0.000  699.407  679.501   19.906
845.00   781.478  422.320  422.320    0.000      125.412  801.030  801.030    0.000        0.000  599.578  599.578    0.000
846.00   840.158  332.950  332.950    0.000      210.756  831.517  831.517    0.000        0.000  819.446  809.493    9.953
847.00   862.582  340.334  340.334    0.000      169.551  867.051  867.051    0.000        0.000  649.543  569.116   80.427
848.00   689.999  389.233  389.233    0.000       87.364  875.440  875.440    0.000        0.000  629.838  549.412   80.427
849.00   704.644  371.361  371.361    0.000      117.068  765.281  765.281    0.000        0.000  638.887  638.887    0.000
850.00   739.536  395.089  395.089    0.000       91.082  901.849  901.849    0.000        0.000  840.152  709.157  130.995
851.00   759.261  357.569  357.569    0.000      115.988  813.013  813.013    0.000        0.000  639.290  558.662   80.628
852.00   871.018  333.520  333.520    0.000       83.475 1056.545 1056.545    0.000        0.000 1089.475  896.753  192.723
853.00   801.266  395.009  395.009    0.000      131.976  880.323  880.323    0.000        0.000  730.872  630.741  100.131
854.00   734.418  366.479  366.479    0.000        9.511  883.224  873.712    9.511        0.000  462.052  279.483  182.569
855.00   765.946  441.242  441.242    0.000       94.157  957.368  957.368    0.000        0.000  843.071  761.840   81.231
856.00   802.765  409.084  409.084    0.000       86.291  946.523  944.621    1.902        0.000  538.860  498.244   40.616
857.00   785.133  411.757  411.757    0.000       82.703 1062.552 1062.552    0.000        0.000  814.922  713.383  101.539
858.00   717.621  466.374  466.374    0.000      133.922  945.952  945.952    0.000        0.000  749.875  729.768   20.107
859.00   714.722  446.557  446.557    0.000      148.020  892.174  892.174    0.000        0.000  650.247  610.234   40.012
860.00   736.981  407.637  407.637    0.000      134.708  882.534  882.534    0.000        0.000  718.411  698.304   20.107
861.00   777.282  471.183  471.183    0.000      138.511  934.749  934.749    0.000        0.000  649.743  649.743    0.000
862.00   741.028  480.788  480.788    0.000      133.835  890.742  890.742    0.000        0.000  509.902  449.581   60.320
863.00   731.713  413.728  413.728    0.000      126.793  804.021  804.021    0.000        0.000  629.938  590.126   39.811
864.00   828.815  354.355  354.355    0.000      137.987  840.886  840.886    0.000        0.000  519.953  460.236   59.717
865.00   797.741  328.655  328.655    0.000      107.811  873.138  873.138    0.000        0.000  470.090  439.629   30.462
866.00   836.115  309.686  309.686    0.000      119.750  836.821  836.821    0.000        0.000  280.484  260.578   19.906
867.00   720.766  461.098  461.098    0.000       72.027  888.174  888.174    0.000        0.000  658.794  558.663  100.131
868.00   735.427  442.519  442.519    0.000       85.121  873.221  873.221    0.000        0.000  567.812  537.953   29.858
869.00   752.605  460.156  460.156    0.000      144.730  963.753  963.753    0.000        0.000  709.059  698.905   10.154
870.00   801.416  426.963  426.963    0.000       86.677  894.924  894.924    0.000        0.000  639.390  518.750  120.640
871.00   777.540  452.154  452.154    0.000      100.422  980.434  980.434    0.000        0.000  580.075  419.825  160.250
872.00   649.303  526.693  526.693    0.000      133.879 1010.190 1006.385    3.805        0.000  629.738  449.381  180.357
873.00   797.234  401.316  401.316    0.000      176.942  962.166  962.166    0.000        0.000  938.878  748.569  190.310
874.00   700.243  434.413  434.413    0.000      114.860  983.687  983.687    0.000        0.000  709.763  339.900  369.863
875.00   755.298  441.457  441.457    0.000      102.235 1037.249 1037.249    0.000        0.000  769.881  509.500  260.382
876.00   742.816  426.532  426.532    0.000       75.611 1033.623 1026.014    7.609        0.000  619.585  369.357  250.228
877.00   690.215  452.415  452.415    0.000      136.650 1021.783 1021.783    0.000        0.000  628.333  488.793  139.541
878.00   707.509  410.564  410.564    0.000      104.268  911.925  911.925    0.000        0.000  499.950  399.416  100.534
879.00   704.966  417.916  417.916    0.000       86.855  979.147  979.147    0.000        0.000  729.770  539.259  190.511
880.00   694.689  426.500  426.500    0.000       80.715  876.560  874.658    1.902        0.000  410.576  249.923  160.653
881.00   793.648  357.475  357.475    0.000      133.706  873.236  873.236    0.000        0.000  809.793  648.738  161.055
882.00   737.550  385.595  385.595    0.000      119.312  824.382  824.382    0.000        0.000  669.549  499.547  170.002
883.00   693.223  531.437  531.437    0.000      118.363  961.992  961.992    0.000        0.000  849.605  678.799  170.806
884.00   746.999  479.733  479.733    0.000      113.700  999.653  999.653    0.000        0.000  649.143  548.409  100.735
885.00   769.824  406.968  406.968    0.000       78.244  962.684  962.684    0.000        0.000  609.531  549.010   60.521
886.00   730.546  473.536  473.536    0.000      111.016  930.348  905.618   24.730        0.000  758.622  608.526  150.096
887.00   820.038  371.789  371.789    0.000      126.575  957.926  957.926    0.000        0.000  579.572  479.039  100.533
888.00   721.037  515.225  515.225    0.000      111.490  985.281  985.281    0.000        0.000  720.618  599.576  121.042
889.00   830.789  405.097  405.097    0.000      165.482  866.353  866.353    0.000        0.000  709.763  519.453  190.310
890.00   816.523  389.080  389.080    0.000      176.982  834.754  756.760   77.994       10.053  519.754  460.037   59.717
891.00   891.699  411.022  411.022    0.000      132.632  925.627  878.069   47.557        0.000  709.160  529.004  180.156
892.00   799.938  417.046  417.046    0.000      141.358  955.971  881.781   74.190        0.000  569.417  419.723  149.694
893.00   760.873  438.613  438.613    0.000      225.319  785.943  763.115   22.828        0.000  669.951  510.304  159.647
894.00   726.088  491.908  491.908    0.000      182.428  914.125  862.764   51.362        0.000  680.102  610.433   69.670
895.00   766.677  437.962  437.962    0.000      114.946  901.542  869.203   32.339        0.000  549.009  439.528  109.481
896.00   784.251  427.821  427.821    0.000      120.911  820.912  771.452   49.460        0.000  500.249  440.532   59.717
897.00   681.038  450.482  450.482    0.000      122.769  809.243  782.610   26.632        0.000  469.487  379.912   89.575
898.00   639.105  495.391  495.391    0.000       46.862  898.473  866.134   32.339        0.000  519.352  449.682   69.670
899.00   675.650  509.257  509.257    0.000       83.647  993.553  972.628   20.925        0.000  548.608  498.844   49.764
900.00   692.985  504.316  504.316    0.000      113.259  902.882  897.176    5.707        0.000  569.317  499.647   69.670
901.00   769.154  378.987  378.987    0.000      163.235  902.190  864.144   38.046        0.000  630.339  530.006  100.332
902.00   677.916  456.614  456.614    0.000      124.285  953.776  942.362   11.414        0.000  599.076  209.411  389.665
903.00   671.182  477.270  477.270    0.000      134.098  896.480  896.480    0.000        0.000  619.783  539.759   80.025
904.00   727.905  532.151  532.151    0.000      126.487 1026.827 1021.120    5.707        0.000  671.052  580.874   90.179
905.00   741.898  430.975  430.975    0.000      161.160  917.546  917.546    0.000        0.000  678.898  618.780   60.118
906.00   719.248  444.918  444.918    0.000      100.206  926.143  924.240    1.902        0.000  570.221  420.124  150.097
907.00   694.061  470.528  470.528    0.000      103.794  940.710  940.710    0.000        0.000  570.221  529.606   40.616
908.00   712.859  422.392  422.392    0.000      127.704  841.154  841.154    0.000        0.000  459.235  459.235    0.000
909.00   667.939  482.897  482.897    0.000      138.161  931.854  931.854    0.000        0.000  511.106  480.846   30.260
910.00   636.981  495.405  495.405    0.000      101.376 1013.352 1013.352    0.000        0.000  668.043  548.408  119.635
911.00   747.511  408.601  408.601    0.000       98.303  863.937  863.937    0.000        0.000  499.447  429.176   70.271
912.00   686.162  475.638  475.638    0.000      101.807  966.491  966.491    0.000        0.000  759.529  759.529    0.000
913.00   655.220  494.849  494.849    0.000      155.110  930.511  930.511    0.000        0.000  670.551  670.551    0.000
914.00   707.554  460.877  460.877    0.000      106.127  989.348  989.348    0.000        0.000  569.919  569.919    0.000
915.00   690.251  459.184  459.184    0.000       81.531 1019.360 1019.360    0.000        0.000  699.205  689.252    9.953
916.00   678.252  451.659  451.659    0.000       83.692  970.163  970.163    0.000        0.000  560.670  550.516   10.154
917.00   735.566  439.131  439.131    0.000       37.438 1020.514 1020.514    0.000        0.000  620.185  620.185    0.000
918.00   681.478  475.273  475.273    0.000      147.457  881.022  881.022    0.000        0.000  509.501  509.501    0.000
919.00   764.572  394.344  394.344    0.000      155.199  751.047  751.047    0.000        0.000  449.782  339.298  110.484
920.00   684.784  444.555  444.555    0.000      204.649  792.992  792.992    0.000        0.000  540.060  319.594  220.466
921.00   784.991  356.272  356.272    0.000       78.245  836.359  836.359    0.000        0.000  459.737  389.164   70.573
922.00   809.634  366.358  366.358    0.000      120.052  799.007  799.007    0.000        0.000  539.861  219.565  320.296
923.00   701.295  391.696  391.696    0.000       66.707  881.226  881.226    0.000        0.000  509.600  509.600    0.000
924.00   672.444  441.070  441.070    0.000       84.779  833.069  833.069    0.000        0.000  499.750  479.443   20.308
925.00   641.830  514.141  514.141    0.000       92.256  878.984  878.984    0.000        0.000  489.495  359.304  130.191
926.00   700.394  474.885  474.885    0.000       99.303  869.471  869.471    0.000        0.000  539.460  359.304  180.156
927.00   689.050  441.750  441.750    0.000      103.063  868.004  868.004    0.000        0.000  409.973  289.534  120.439
928.00   617.983  490.596  490.596    0.000      117.937  827.447  827.447    0.000        0.000  439.932  439.932    0.000
929.00   600.063  478.361  478.361    0.000       75.914  914.516  914.516    0.000        0.000  510.604  420.426   90.179
930.00   610.281  479.258  479.258    0.000       50.188  845.129  845.129    0.000        0.000  150.296  100.130   50.166
931.00   712.464  450.872  450.872    0.000      142.830  796.493  796.493    0.000        0.000  430.279  430.279    0.000
932.00   694.584  465.917  465.917    0.000      149.097  857.150  857.150    0.000       20.106  510.904  510.904    0.000
933.00   712.589  446.809  446.809    0.000      150.958  825.284  825.284    0.000        0.000  430.480  430.480    0.000
934.00   742.954  433.880  433.880    0.000      136.128  903.961  903.961    0.000       10.053  520.858  400.620  120.238
935.00   705.641  402.839  402.839    0.000       74.224  815.264  815.264    0.000        0.000  299.488  229.416   70.072
936.00   678.553  466.711  466.711    0.000      119.792  933.897  933.897    0.000        0.000  439.129  439.129    0.000
937.00   611.160  486.186  486.186    0.000      134.705  885.304  885.304    0.000        0.000  569.118  458.632  110.486
938.00   675.572  430.330  430.330    0.000      157.532  833.846  833.846    0.000        0.000  480.445  390.065   90.380
939.00   687.687  423.298  423.298    0.000      136.866  878.168  878.168    0.000        0.000  679.803  489.493  190.310
940.00   622.645  479.214  479.214    0.000      128.129  822.783  822.783    0.000        0.000  370.462  300.189   70.273
941.00   661.607  460.130  460.130    0.000      154.369  892.515  846.860   45.655        0.000  491.201  380.513  110.687
942.00   635.967  465.740  465.740    0.000      118.191  881.230  881.230    0.000        0.000  470.694  340.101  130.593
943.00   630.156  428.250  428.250    0.000       75.357  865.881  865.881    0.000        0.000  320.398  279.782   40.616
944.00   629.719  444.112  444.112    0.000      127.800  932.819  921.405   11.414        0.000  588.825  458.031  130.794
945.00   656.349  428.851  428.851    0.000      143.696  776.521  776.521    0.000        0.000  280.886  260.578   20.308
946.00   650.775  412.191  412.191    0.000       94.113  838.827  838.827    0.000        0.000  509.602  428.974   80.628
947.00   639.703  454.286  454.286    0.000      100.333  895.415  895.415    0.000        0.000  520.758  440.130   80.628
948.00   631.311  444.341  444.341    0.000      139.412  808.341  808.341    0.000        0.000  391.071  340.301   50.769
949.00   618.542  456.246  456.246    0.000      107.600  764.502  764.502    0.000        0.000  440.333  430.179   10.154
950.00   699.074  396.441  396.441    0.000      109.197  794.810  794.810    0.000        0.000  471.195  430.781   40.414
951.00   681.566  432.374  432.374    0.000      156.754  817.168  817.168    0.000        0.000  629.537  399.617  229.920
952.00   695.584  455.571  455.571    0.000      124.891  780.806  773.197    7.609        0.000  460.037  270.331  189.707
953.00   654.717  434.604  434.604    0.000      135.748  799.736  799.736    0.000        0.000  500.651  500.651    0.000
954.00   652.519  449.948  449.948    0.000      145.952  769.654  769.654    0.000        0.000  449.282  449.282    0.000
955.00   826.091  319.239  319.239    0.000      120.823  870.253  870.253    0.000        0.000  599.477  599.477    0.000
956.00   635.845  493.698  493.698    0.000      182.171  838.131  838.131    0.000        0.000  559.967  400.118  159.848
957.00   728.791  448.080  448.080    0.000      164.014  854.084  854.084    0.000       10.053  639.490  409.771  229.719
958.00   823.148  352.931  352.931    0.000      170.629  945.344  945.344    0.000       10.053  741.027  390.869  350.158
959.00   758.962  405.487  405.487    0.000      178.148  888.238  888.238    0.000       20.106  589.424  579.472    9.953
960.00   706.060  438.419  438.419    0.000      124.596  865.022  865.022    0.000        0.000  489.696  489.696    0.000
961.00   716.468  429.146  429.146    0.000      131.590  891.911  891.911    0.000        0.000  589.826  589.826    0.000
962.00   687.456  440.355  440.355    0.000      217.532  800.044  800.044    0.000        0.000  640.192  640.192    0.000
963.00   675.483  452.920  452.920    0.000      149.663  833.287  833.287    0.000        0.000  549.211  549.211    0.000
964.00   642.076  407.489  407.489    0.000      144.864  773.372  773.372    0.000        0.000  550.117  550.117    0.000
965.00   663.513  481.685  481.685    0.000      212.172  852.012  852.012    0.000        0.000  629.435  629.435    0.000
966.00   678.793  515.768  515.768    0.000      172.233  840.382  840.382    0.000        0.000  608.829  608.829    0.000
967.00   638.576  509.520  509.520    0.000      118.709  889.754  889.754    0.000        0.000  590.430  590.430    0.000
968.00   581.174  531.155  531.155    0.000      142.708  832.644  832.644    0.000        0.000  529.811  499.349   30.462
969.00   582.472  520.451  520.451    0.000       85.335  844.739  844.739    0.000        0.000  450.084  410.273   39.811
970.00   619.790  484.485  484.485    0.000      123.683  807.049  807.049    0.000        0.000  349.353  349.353    0.000
971.00   635.315  498.805  498.805    0.000      103.367  754.090  754.090    0.000        0.000  468.887  468.887    0.000
972.00   654.239  469.806  469.806    0.000      104.662  850.137  850.137    0.000        0.000  509.298  509.298    0.000
973.00   707.203  437.247  437.247    0.000      160.380  916.382  916.382    0.000        0.000  589.824  589.824    0.000
974.00   697.534  464.607  464.607    0.000      165.617  884.742  884.742    0.000        0.000  619.786  599.478   20.308
975.00   554.221  577.040  577.040    0.000      132.411  841.838  841.838    0.000        0.000  631.141  540.561   90.581
976.00   625.738  495.134  495.134    0.000      149.279  853.523  853.523    0.000        0.000  449.684  429.778   19.906
977.00   639.997  442.479  442.479    0.000       57.797  841.889  841.889    0.000        0.000  259.175  259.175    0.000
978.00   632.173  466.461  466.461    0.000      104.311  814.741  814.741    0.000        0.000  200.563  160.148   40.414
979.00   558.614  498.912  498.912    0.000       28.101  894.634  894.634    0.000        0.000  269.932  269.932    0.000
980.00   641.506  497.734  497.734    0.000       57.498  896.922  896.922    0.000        0.000  279.282  249.222   30.060
981.00   616.541  501.847  501.847    0.000       33.980  862.076  862.076    0.000        0.000  300.293  259.878   40.414
982.00   692.165  404.889  404.889    0.000      104.181  783.310  783.310    0.000        0.000  350.657  350.657    0.000
983.00   656.392  487.256  487.256    0.000       92.984  881.702  881.702    0.000        0.000  371.770  301.398   70.372
984.00   672.149  431.185  431.185    0.000      112.140  818.199  818.199    0.000        0.000  462.954  452.801   10.154
985.00   751.977  336.739  336.739    0.000      145.599  891.699  891.699    0.000        0.000  420.830  420.830    0.000
986.00   750.273  386.023  386.023    0.000      125.106  821.139  821.139    0.000        0.000  350.659  340.505   10.154
987.00   663.994  462.404  462.404    0.000      173.612  842.326  842.326    0.000        0.000  490.299  490.299    0.000
988.00   646.545  461.579  461.579    0.000       55.555  911.111  911.111    0.000        0.000  409.674  409.674    0.000
989.00   663.303  450.728  450.728    0.000      131.248  951.923  922.182   29.741        0.000  741.130  630.546  110.584
990.00   661.067  444.380  444.380    0.000       64.026  926.718  926.718    0.000        0.000  559.066  559.066    0.000
991.00   629.348  488.857  488.857    0.000       87.756  897.833  897.833    0.000        0.000  552.631  552.631    0.000
992.00   669.023  462.804  462.804    0.000       90.528  784.003  784.003    0.000        0.000  269.932  259.778   10.154
993.00   675.122  441.868  441.868    0.000      124.932  884.394  884.394    0.000        0.000  499.750  489.596   10.154
994.00   613.969  471.253  471.253    0.000      117.540  842.459  842.459    0.000        0.000  519.956  519.956    0.000
995.00   742.721  357.746  357.746    0.000      116.117  839.864  839.864    0.000        0.000  479.142  479.142    0.000
996.00   674.350  439.348  439.348    0.000      110.714  938.647  938.647    0.000        0.000  621.094  610.941   10.154
997.00   684.105  442.410  442.410    0.000      109.759  855.246  855.246    0.000        0.000  480.045  459.737   20.308
998.00   659.360  435.012  435.012    0.000      110.714  916.213  916.213    0.000        0.000  700.114  669.653   30.462
999.00   632.512  455.701  455.701    0.000       70.294  845.689  845.689    0.000        0.000  390.572  390.572    0.000
1000.00   642.398  433.413  433.413    0.000      112.138  884.306  884.306    0.000        0.000  451.596  441.543   10.053
1001.00   702.722  421.013  421.013    0.000      125.152  906.963  906.963    0.000        0.000  660.101  599.783   60.319
1002.00   712.084  384.495  384.495    0.000       70.252  853.778  853.778    0.000        0.000  519.959  519.959    0.000
1003.00   598.648  453.219  453.219    0.000      127.008  817.121  817.121    0.000        0.000  579.974  579.974    0.000
1004.00   638.529  454.751  454.751    0.000      186.145  812.362  812.362    0.000        0.000  640.292  620.185   20.106
1005.00   650.105  456.654  456.654    0.000      130.422  867.652  865.793    1.859        0.000  560.669  379.714  180.956
1006.00   655.041  474.773  474.773    0.000      188.828  855.427  855.427    0.000        0.000  550.717  510.505   40.212
1007.00   719.337  448.723  448.723    0.000      202.147  787.591  787.591    0.000        0.000  590.628  550.516   40.112
1008.00   743.155  431.393  431.393    0.000      216.591  993.552  993.552    0.000        0.000  929.430  779.636  149.794
1009.00   613.276  468.870  468.870    0.000      150.350  837.267  837.267    0.000        0.000  548.809  528.703   20.106
1010.00   710.001  456.555  456.555    0.000      217.667  888.239  888.239    0.000        0.000  872.426  862.373   10.053
1011.00   705.741  444.809  444.809    0.000      181.564  931.170  892.694   38.477        0.000  850.809  750.278  100.531
1012.00   621.964  450.415  450.415    0.000      169.206  903.069  903.069    0.000        0.000  770.284  730.072   40.212
1013.00   708.112  445.692  445.692    0.000      175.993  927.191  927.191    0.000        0.000  710.365  639.994   70.372
1014.00   683.699  456.742  456.742    0.000      142.322  969.519  969.519    0.000        0.000  739.222  589.629  149.593
1015.00   795.608  329.616  329.616    0.000      181.620  906.612  906.612    0.000        0.000  710.267  560.172  150.095
1016.00   788.719  351.382  351.382    0.000      155.454  924.990  924.990    0.000        0.000  790.490  740.225   50.265
1017.00   789.261  374.031  374.031    0.000      189.041  955.325  955.325    0.000        0.000  719.712  709.659   10.053
1018.00   699.433  464.997  464.997    0.000      122.682  942.487  942.487    0.000        0.000  682.315  642.103   40.212
1019.00   743.294  417.928  417.928    0.000       85.294  970.145  970.145    0.000        0.000  310.948  310.948    0.000
1020.00   804.163  315.550  315.550    0.000       97.146  929.268  929.268    0.000        0.000  609.634  609.634    0.000
1021.00   640.217  443.660  443.660    0.000       89.881  927.876  927.876    0.000        0.000  569.822  569.822    0.000
1022.00   600.991  464.460  464.460    0.000       79.464  882.571  882.571    0.000        0.000  440.033  440.033    0.000
1023.00   673.871  473.262  473.262    0.000      177.767  964.417  964.417    0.000        0.000  749.474  739.421   10.053
1024.00   656.928  457.349  457.349    0.000      161.938  954.732  954.732    0.000        0.000  772.394  772.394    0.000
1025.00   704.003  425.337  425.337    0.000      136.865  957.197  957.197    0.000        0.000  639.691  639.691    0.000
1026.00   688.678  415.058  415.058    0.000       78.289  965.623  937.610   28.013        0.000  560.974  440.337  120.637
1027.00   736.449  420.040  420.040    0.000      112.051  959.749  959.749    0.000        0.000  639.892  629.739   10.154
1028.00   628.239  500.061  500.061    0.000      147.631  783.789  783.789    0.000        0.000  509.601  469.389   40.212
1029.00   624.104  471.255  471.255    0.000      153.809  814.915  814.915    0.000        0.000  510.706  510.706    0.000
1030.00   653.691  474.764  474.764    0.000      105.568  931.724  931.724    0.000        0.000  650.244  650.244    0.000
1031.00   636.650  496.329  496.329    0.000      140.976  845.869  845.869    0.000        0.000  598.975  598.975    0.000
1032.00   611.103  500.974  500.974    0.000      128.003  870.471  870.471    0.000        0.000  489.294  489.294    0.000
1033.00   701.134  454.037  454.037    0.000      134.836  818.415  818.415    0.000        0.000  380.415  380.415    0.000
1034.00   697.786  460.679  460.679    0.000      105.911  963.496  963.496    0.000        0.000  619.585  619.585    0.000
1035.00   625.278  466.344  466.344    0.000      146.030  880.968  880.968    0.000        0.000  510.303  429.878   80.425
1036.00   666.585  452.556  452.556    0.000      231.074  923.867  923.867    0.000        0.000  729.167  589.427  139.741
1037.00   644.909  461.345  461.345    0.000      185.555  965.105  965.105    0.000       20.106  719.718  719.718    0.000
1038.00   696.338  411.402  411.402    0.000      195.530  838.653  838.653    0.000        0.000  520.156  520.156    0.000
1039.00   758.530  429.412  429.412    0.000      168.939  934.925  934.925    0.000        0.000  740.021  609.331  130.690
1040.00   745.482  448.665  448.665    0.000       98.433  870.503  870.503    0.000        0.000  648.639  648.639    0.000
1041.00   664.671  459.463  459.463    0.000       73.927 1049.611 1049.611    0.000        0.000  590.529  580.375   10.154
1042.00   740.870  326.311  326.311    0.000      111.362  870.465  870.465    0.000        0.000  598.977  598.977    0.000
1043.00   707.435  341.279  341.279    0.000      155.668  857.848  857.848    0.000        0.000  669.950  659.797   10.154
1044.00   737.837  386.850  386.850    0.000      141.191  921.618  921.618    0.000        0.000  739.319  689.054   50.266
1045.00   804.045  362.057  362.057    0.000      125.325 1003.540 1003.540    0.000        0.000  852.119  852.119    0.000
1046.00   753.175  434.815  434.815    0.000      198.772  918.287  918.287    0.000       10.053  689.052  678.999   10.053
1047.00   798.712  352.555  352.555    0.000      184.727  974.970  974.970    0.000        0.000  852.018  841.965   10.053
1048.00   846.547  358.055  358.055    0.000       91.257 1095.780 1095.780    0.000        0.000  830.198  830.198    0.000
1049.00   717.654  420.738  420.738    0.000      200.883  841.972  841.972    0.000        0.000  820.950  820.950    0.000
1050.00   771.320  410.945  410.945    0.000      160.083  877.089  877.089    0.000        0.000  689.455  649.243   40.212
