# Supplementary material for: N-Glycans modulate tilting of HIV-1 envelope glycoprotein
Source: Nat Commun. 2026 Apr 15;17:5206. doi: 10.1038/s41467-026-71874-2 (PMC13254402; doi:10.1038/s41467-026-71874-2)
Supplement: Supplementary file 8 — Source Data [file 41467_2026_71874_MOESM8_ESM.zip › source_data/1_Main_Text_Figures/4_Figure_5/3_Raw_data/MPER_peptide/REAL_MPER.B.1.txt]

#ASA ANALYSIS
#SIM_TIME  ASA1.4 TotOccl1.4 ShldMem1.4 ShldGly1.4   ASA7.2 TotOccl7.2 ShldMem7.2 ShldGly7.2   ASA18.6 TotOccl18.6 ShldMem18.6 ShldGly18.6

  0.00   919.887  457.821  457.821    0.000      167.436 1168.947 1168.947    0.000        0.000  985.729  985.729    0.000
  1.00   915.509  432.668  432.668    0.000      100.253 1491.170 1491.170    0.000        0.000 1294.368 1294.368    0.000
  2.00   915.354  412.187  412.187    0.000      116.123 1309.064 1309.064    0.000        0.000 1022.828  832.920  189.908
  3.00   872.102  494.809  494.809    0.000       73.363 1370.159 1370.159    0.000        0.000  800.247  800.247    0.000
  4.00   829.020  650.663  650.663    0.000       40.940 1310.538 1310.538    0.000        0.000  559.266  559.266    0.000
  5.00   954.438  525.718  525.718    0.000       79.591 1310.794 1310.794    0.000        0.000  832.314  423.444  408.870
  6.00   931.214  476.625  476.625    0.000      108.341 1307.293 1307.293    0.000        0.000  757.017  757.017    0.000
  7.00   901.377  516.163  516.163    0.000       55.465 1350.697 1350.697    0.000        0.000  872.629  872.629    0.000
  8.00   889.013  483.709  483.709    0.000      124.294 1187.327 1187.327    0.000        0.000  718.312  718.312    0.000
  9.00   811.895  562.844  562.844    0.000      130.132 1302.448 1302.448    0.000        0.000  655.579  655.579    0.000
 10.00   962.584  547.134  547.134    0.000      107.382 1441.393 1441.393    0.000        0.000  901.279  901.279    0.000
 11.00   797.645  615.774  615.774    0.000       80.545 1393.506 1393.506    0.000        0.000  752.694  752.694    0.000
 12.00   706.443  773.601  773.601    0.000       96.708 1469.176 1469.176    0.000        0.000  837.036  837.036    0.000
 13.00   789.435  661.141  661.141    0.000       36.360 1455.151 1455.151    0.000        0.000  913.849  913.849    0.000
 14.00   763.951  789.348  789.348    0.000       21.919 1466.986 1466.986    0.000        0.000  784.059  784.059    0.000
 15.00   804.343  681.224  681.224    0.000       16.773 1534.736 1534.736    0.000        0.000  962.104  962.104    0.000
 16.00   815.140  628.733  628.733    0.000       84.732 1548.168 1548.168    0.000        0.000 1237.458 1237.458    0.000
 17.00   728.199  683.150  683.150    0.000       57.237 1441.177 1441.177    0.000        0.000  791.701  791.701    0.000
 18.00   819.755  639.328  639.328    0.000       37.354 1565.323 1565.323    0.000        0.000  832.307  832.307    0.000
 19.00   749.000  737.549  737.549    0.000       11.153 1559.627 1559.627    0.000        0.000 1112.198 1112.198    0.000
 20.00   724.918  755.858  755.858    0.000       42.495 1499.067 1499.067    0.000        0.000  930.534  750.479  180.055
 21.00   746.304  734.182  734.182    0.000       50.059 1549.038 1549.038    0.000        0.000  964.213  964.213    0.000
 22.00   689.417  794.531  794.531    0.000       16.729 1427.943 1427.943    0.000        0.000  630.846  630.846    0.000
 23.00   549.874  856.245  856.245    0.000        7.436 1468.194 1468.194    0.000        0.000  571.026  571.026    0.000
 24.00   583.854  826.031  826.031    0.000       24.122 1419.885 1419.885    0.000        0.000  782.946  782.946    0.000
 25.00   654.384  785.125  785.125    0.000        9.294 1457.283 1457.283    0.000        0.000  803.958  582.986  220.972
 26.00   561.891  825.239  825.239    0.000       18.588 1364.505 1364.505    0.000        0.000 1016.487 1016.487    0.000
 27.00   554.321  843.103  843.103    0.000       18.331 1510.247 1510.247    0.000        0.000  935.862  935.862    0.000
 28.00   584.362  743.548  743.548    0.000        9.079 1423.774 1423.774    0.000        0.000  733.583  733.583    0.000
 29.00   763.593  704.289  704.289    0.000       35.234 1471.911 1471.911    0.000        0.000  945.111  945.111    0.000
 30.00   720.857  701.002  701.002    0.000       61.560 1434.298 1434.298    0.000        0.000  854.430  854.430    0.000
 31.00   677.048  712.053  712.053    0.000      121.006 1254.399 1254.399    0.000        0.000  621.495  621.495    0.000
 32.00   735.978  719.436  719.436    0.000       93.554 1375.484 1375.484    0.000        0.000  761.736  761.736    0.000
 33.00   798.303  675.780  675.780    0.000      117.980 1355.081 1355.081    0.000        0.000  732.178  732.178    0.000
 34.00   722.762  690.371  690.371    0.000       38.564 1301.249 1301.249    0.000        0.000  731.974  731.974    0.000
 35.00   678.521  774.747  774.747    0.000       16.687 1279.910 1279.910    0.000        0.000  809.192  809.192    0.000
 36.00   674.807  746.349  746.349    0.000       75.181 1344.656 1344.656    0.000        0.000  892.828  892.828    0.000
 37.00   731.200  696.718  696.718    0.000        0.000 1390.846 1390.846    0.000        0.000 1035.293 1035.293    0.000
 38.00   689.837  707.340  707.340    0.000       12.926 1362.229 1362.229    0.000        0.000  771.488  771.488    0.000
 39.00   880.994  569.683  569.683    0.000       72.193 1371.245 1371.245    0.000        0.000  772.192  772.192    0.000
 40.00   705.484  727.447  727.447    0.000        1.902 1265.938 1265.938    0.000        0.000  570.223  570.223    0.000
 41.00   706.929  725.584  725.584    0.000        0.000 1355.507 1355.507    0.000        0.000  691.060  691.060    0.000
 42.00   602.400  762.899  762.899    0.000        5.490 1320.847 1320.847    0.000        0.000  642.608  642.608    0.000
 43.00   712.876  723.420  723.420    0.000       48.461 1336.230 1336.230    0.000        0.000  691.263  691.263    0.000
 44.00   786.303  656.829  656.829    0.000       85.904 1368.831 1368.831    0.000        0.000  842.868  842.868    0.000
 45.00   632.085  749.457  749.457    0.000       29.399 1261.186 1261.186    0.000        0.000  752.689  752.689    0.000
 46.00   592.897  835.634  835.634    0.000        9.294 1344.015 1344.015    0.000        0.000  712.175  712.175    0.000
 47.00   659.060  778.275  778.275    0.000        0.000 1162.493 1162.493    0.000        0.000  498.847  498.847    0.000
 48.00   647.419  787.798  787.798    0.000       18.416 1389.865 1389.865    0.000        0.000  542.875  542.875    0.000
 49.00   771.066  657.643  657.643    0.000        0.000 1329.017 1329.017    0.000        0.000  652.055  652.055    0.000
 50.00   710.661  711.994  711.994    0.000       55.895 1402.240 1402.240    0.000        0.000 1024.924 1024.924    0.000
 51.00   736.611  686.760  686.760    0.000       79.759 1384.937 1384.937    0.000        0.000  772.799  772.799    0.000
 52.00   691.629  657.858  657.858    0.000       69.472 1275.671 1275.671    0.000        0.000  691.566  691.566    0.000
 53.00   601.038  841.099  841.099    0.000       16.557 1307.866 1307.866    0.000        0.000  552.122  552.122    0.000
 54.00   641.118  781.666  781.666    0.000       34.716 1346.135 1346.135    0.000        0.000  564.490  564.490    0.000
 55.00   716.237  717.883  717.883    0.000       18.588 1439.356 1439.356    0.000        0.000  683.827  683.827    0.000
 56.00   625.619  781.548  781.548    0.000        9.294 1325.160 1325.160    0.000        0.000  743.034  743.034    0.000
 57.00   608.644  815.236  815.236    0.000       37.612 1233.945 1233.945    0.000        0.000  531.111  531.111    0.000
 58.00   634.217  761.153  761.153    0.000       14.570 1251.366 1251.366    0.000        0.000  483.060  483.060    0.000
 59.00   741.763  690.463  690.463    0.000       24.165 1367.060 1367.060    0.000        0.000  591.938  591.938    0.000
 60.00   600.854  799.916  799.916    0.000        0.000 1383.195 1383.195    0.000        0.000  420.832  420.832    0.000
 61.00   671.277  732.792  732.792    0.000       22.306 1248.555 1248.555    0.000        0.000  492.607  492.607    0.000
 62.00   736.365  692.142  692.142    0.000       81.315 1236.750 1236.750    0.000        0.000  503.061  503.061    0.000
 63.00   664.788  720.038  720.038    0.000      125.970 1346.616 1346.616    0.000        0.000  723.236  723.236    0.000
 64.00   653.768  827.742  827.742    0.000       98.259 1290.893 1290.893    0.000        0.000  811.604  811.604    0.000
 65.00   821.362  561.263  561.263    0.000       40.335 1343.762 1343.762    0.000        0.000  620.290  620.290    0.000
 66.00   855.127  596.982  596.982    0.000       39.166 1397.314 1397.314    0.000        0.000  854.221  854.221    0.000
 67.00   842.441  618.338  618.338    0.000       75.481 1421.179 1421.179    0.000        0.000  862.766  862.766    0.000
 68.00   785.678  625.821  625.821    0.000       52.090 1402.391 1402.391    0.000        0.000  898.968  898.968    0.000
 69.00   871.542  554.683  554.683    0.000       96.326 1314.434 1314.434    0.000        0.000  618.281  618.281    0.000
 70.00   885.359  549.548  549.548    0.000      160.520 1329.136 1329.136    0.000        0.000  872.917  872.917    0.000
 71.00   868.300  619.871  619.871    0.000       87.026 1409.097 1409.097    0.000        0.000 1024.331  984.119   40.212
 72.00   761.657  674.421  674.421    0.000       65.972 1307.111 1307.111    0.000        0.000  826.075  826.075    0.000
 73.00   714.057  714.017  714.017    0.000      123.085 1270.155 1270.155    0.000        0.000  709.260  709.260    0.000
 74.00   689.067  763.357  763.357    0.000        3.761 1400.422 1400.422    0.000        0.000  693.572  693.572    0.000
 75.00   699.742  745.119  745.119    0.000       38.911 1361.790 1361.790    0.000        0.000  825.270  785.459   39.811
 76.00   839.124  628.043  628.043    0.000       64.672 1392.964 1392.964    0.000        0.000 1059.109 1059.109    0.000
 77.00   669.385  810.872  810.872    0.000       33.244 1413.250 1413.250    0.000        0.000  865.184  725.443  139.741
 78.00   703.032  740.367  740.367    0.000      185.939 1410.325 1410.325    0.000        0.000  946.205  946.205    0.000
 79.00   707.993  754.199  754.199    0.000      213.176 1434.169 1434.169    0.000        0.000 1192.618 1112.494   80.124
 80.00   805.434  662.498  662.498    0.000      261.340 1424.919 1424.919    0.000        0.000 1012.971 1012.971    0.000
 81.00   797.399  737.520  737.520    0.000      143.530 1538.615 1538.615    0.000        0.000 1248.508 1248.508    0.000
 82.00   749.193  756.957  756.957    0.000      154.389 1504.081 1504.081    0.000        0.000 1225.293 1225.293    0.000
 83.00   850.371  630.594  630.594    0.000      223.379 1565.852 1565.852    0.000        0.000 1379.814 1379.814    0.000
 84.00   763.995  695.427  695.427    0.000      129.351 1631.761 1631.761    0.000        0.000 1532.931 1532.931    0.000
 85.00   702.162  822.429  822.429    0.000      230.437 1655.016 1655.016    0.000        0.000 1773.391 1773.391    0.000
 86.00   673.253  802.313  802.313    0.000      220.092 1568.689 1568.689    0.000        0.000 1437.904 1437.904    0.000
 87.00   727.080  746.084  746.084    0.000      105.577 1496.255 1496.255    0.000        0.000 1026.240 1026.240    0.000
 88.00   651.431  833.444  833.444    0.000       59.357 1502.618 1502.618    0.000        0.000 1059.621  969.745   89.876
 89.00   917.168  596.313  596.313    0.000       84.173 1394.598 1394.598    0.000        0.000  915.849  915.849    0.000
 90.00   822.698  604.044  604.044    0.000      328.509 1424.231 1424.231    0.000        0.000 1223.882 1223.882    0.000
 91.00   752.898  699.123  699.123    0.000      149.972 1164.114 1164.114    0.000        0.000 1165.062 1165.062    0.000
 92.00   734.290  751.125  751.125    0.000      105.526 1483.616 1483.616    0.000        0.000 1245.996 1245.996    0.000
 93.00   630.153  825.566  825.566    0.000       53.480 1516.615 1516.615    0.000        0.000 1394.890 1394.890    0.000
 94.00   751.182  767.803  767.803    0.000      204.102 1396.373 1396.373    0.000        0.000 1650.334 1630.228   20.106
 95.00   693.761  803.663  803.663    0.000      148.241 1390.157 1390.157    0.000        0.000 1123.656 1123.656    0.000
 96.00   648.069  834.227  834.227    0.000      111.627 1399.059 1399.059    0.000        0.000 1366.040 1336.182   29.858
 97.00   649.300  805.314  805.314    0.000      148.159 1365.742 1365.742    0.000        0.000 1139.542 1139.542    0.000
 98.00   715.344  724.677  724.677    0.000       82.874 1414.841 1414.841    0.000        0.000 1137.227 1127.274    9.953
 99.00   719.730  709.907  709.907    0.000      104.104 1340.750 1340.750    0.000        0.000 1375.594 1375.594    0.000
100.00   740.284  727.750  727.750    0.000       72.241 1381.117 1381.117    0.000        0.000 1337.290 1317.384   19.906
101.00   719.939  785.564  785.564    0.000      109.461 1473.275 1473.275    0.000        0.000 1530.198 1500.038   30.159
102.00   797.887  696.958  696.958    0.000       95.588 1222.418 1222.418    0.000        0.000  843.168  843.168    0.000
103.00   727.709  779.821  779.821    0.000      142.842 1411.421 1411.421    0.000        0.000 1259.475 1259.475    0.000
104.00   715.683  749.352  749.352    0.000       84.517 1260.549 1260.549    0.000        0.000 1151.911 1151.911    0.000
105.00   639.788  829.954  829.954    0.000       70.119 1363.348 1363.348    0.000        0.000 1269.124 1269.124    0.000
106.00   615.266  844.602  844.602    0.000      143.046 1316.943 1316.943    0.000        0.000 1650.430 1650.430    0.000
107.00   681.113  803.536  803.536    0.000       83.518 1325.538 1325.538    0.000        0.000 1500.436 1490.383   10.053
108.00   604.405  850.828  850.828    0.000       54.604 1274.952 1274.952    0.000        0.000 1155.128 1155.128    0.000
109.00   707.733  793.448  793.448    0.000      104.583 1365.775 1365.775    0.000        0.000 1335.885 1335.885    0.000
110.00   686.978  775.508  775.508    0.000       64.417 1431.065 1431.065    0.000        0.000 1364.938 1364.938    0.000
111.00   669.637  841.677  841.677    0.000      119.665 1576.071 1576.071    0.000        0.000 1518.756 1518.756    0.000
112.00   739.170  769.908  769.908    0.000      196.799 1280.092 1280.092    0.000        0.000 1394.791 1394.791    0.000
113.00   792.646  734.668  734.668    0.000      310.620 1415.259 1415.259    0.000        0.000 1641.485 1641.485    0.000
114.00   722.370  740.929  740.929    0.000      198.606 1493.297 1493.297    0.000        0.000 1580.062 1580.062    0.000
115.00   671.387  819.367  819.367    0.000       70.076 1387.974 1387.974    0.000        0.000 1087.259 1087.259    0.000
116.00   714.841  767.545  767.545    0.000      128.307 1332.129 1332.129    0.000        0.000  988.437  988.437    0.000
117.00   709.636  772.444  772.444    0.000      180.832 1501.128 1501.128    0.000        0.000 1279.577 1279.577    0.000
118.00   672.634  805.917  805.917    0.000      229.392 1412.715 1412.715    0.000        0.000 1350.855 1350.855    0.000
119.00   753.500  762.203  762.203    0.000      177.773 1330.600 1330.600    0.000        0.000 1343.829 1343.829    0.000
120.00   662.794  772.979  772.979    0.000      168.562 1393.010 1393.010    0.000        0.000 1344.322 1334.370    9.953
121.00   656.514  804.127  804.127    0.000      102.593 1416.678 1416.678    0.000        0.000 1045.130 1045.130    0.000
122.00   583.802  890.534  890.534    0.000       46.648 1529.391 1529.391    0.000        0.000 1361.021 1361.021    0.000
123.00   634.710  874.908  874.908    0.000      117.369 1614.788 1614.788    0.000        0.000 1430.171 1430.171    0.000
124.00   713.389  746.119  746.119    0.000       38.824 1475.998 1475.998    0.000        0.000 1064.047 1064.047    0.000
125.00   639.730  867.652  867.652    0.000      104.011 1490.140 1490.140    0.000        0.000 1208.196 1208.196    0.000
126.00   550.410  970.475  970.475    0.000       45.655 1478.615 1478.615    0.000        0.000 1106.464 1106.464    0.000
127.00   667.158  858.033  858.033    0.000       31.256 1426.169 1426.169    0.000        0.000 1164.272 1164.272    0.000
128.00   628.402  872.780  872.780    0.000      109.034 1416.705 1416.705    0.000        0.000 1103.352 1093.399    9.953
129.00   693.929  820.666  820.666    0.000       86.204 1425.780 1425.780    0.000        0.000 1176.433 1065.849  110.584
130.00   638.532  846.163  846.163    0.000       99.731 1474.663 1474.663    0.000        0.000 1098.115 1098.115    0.000
131.00   673.134  855.294  855.294    0.000       52.831 1497.028 1497.028    0.000        0.000 1057.405 1037.500   19.906
132.00   750.528  737.278  737.278    0.000       61.604 1287.889 1287.889    0.000        0.000 1117.818 1117.818    0.000
133.00   722.790  810.183  810.183    0.000      112.145 1476.066 1476.066    0.000        0.000 1198.355 1198.355    0.000
134.00   681.680  788.890  788.890    0.000      106.438 1319.730 1319.730    0.000        0.000 1243.595 1243.595    0.000
135.00   702.369  806.003  806.003    0.000      105.527 1439.527 1439.527    0.000        0.000 1392.176 1382.223    9.953
136.00   580.093  903.780  903.780    0.000       31.474 1402.069 1402.069    0.000        0.000  956.460  956.460    0.000
137.00   583.885  916.722  916.722    0.000       90.824 1382.316 1382.316    0.000        0.000 1036.588 1036.588    0.000
138.00   730.308  798.077  798.077    0.000       93.463 1352.755 1352.755    0.000        0.000  876.441  876.441    0.000
139.00   679.187  788.621  788.621    0.000      147.459 1293.825 1293.825    0.000        0.000  863.269  863.269    0.000
140.00   684.567  836.237  836.237    0.000       92.303 1335.298 1335.298    0.000        0.000  922.588  922.588    0.000
141.00   691.619  853.671  853.671    0.000      111.315 1551.482 1551.482    0.000        0.000 1248.104 1248.104    0.000
142.00   753.722  789.964  789.964    0.000      175.400 1652.625 1652.625    0.000        0.000 1618.379 1618.379    0.000
143.00   631.357  813.152  813.152    0.000       27.581 1449.804 1449.804    0.000        0.000 1060.414  909.618  150.797
144.00   667.378  815.520  815.520    0.000        3.718 1501.903 1501.903    0.000        0.000 1285.408 1285.408    0.000
145.00   729.904  745.286  745.286    0.000       73.798 1594.165 1594.165    0.000        0.000 1468.070 1468.070    0.000
146.00   559.596  889.432  889.432    0.000        7.609 1604.668 1604.668    0.000        0.000 1144.158 1144.158    0.000
147.00   555.945  913.982  913.982    0.000       14.527 1703.365 1703.365    0.000        0.000 1335.670 1335.670    0.000
148.00   653.230  817.261  817.261    0.000       66.494 1606.139 1606.139    0.000        0.000 1315.964 1315.964    0.000
149.00   591.748  811.898  811.898    0.000        0.000 1547.288 1547.288    0.000        0.000 1329.038 1329.038    0.000
150.00   604.803  822.987  822.987    0.000       76.826 1583.605 1583.605    0.000        0.000 1317.572 1317.572    0.000
151.00   639.289  865.551  865.551    0.000       23.606 1609.862 1609.862    0.000        0.000 1185.882 1165.574   20.308
152.00   662.940  801.370  801.370    0.000      153.906 1446.037 1446.037    0.000        0.000  943.996  943.996    0.000
153.00   610.880  885.603  885.603    0.000       60.570 1621.303 1621.303    0.000        0.000 1137.016 1137.016    0.000
154.00   532.521  900.236  900.236    0.000       58.885 1635.482 1635.482    0.000        0.000 1022.208 1022.208    0.000
155.00   467.896  953.690  953.690    0.000       12.711 1545.223 1545.223    0.000        0.000  985.719  985.719    0.000
156.00   610.289  792.400  792.400    0.000       41.807 1564.322 1564.322    0.000        0.000 1174.611 1174.611    0.000
157.00   645.813  856.854  856.854    0.000       49.629 1620.012 1620.012    0.000        0.000 1337.984 1337.984    0.000
158.00   570.859  903.322  903.322    0.000       32.772 1704.873 1704.873    0.000        0.000 1377.692 1377.692    0.000
159.00   633.680  806.560  806.560    0.000       82.358 1503.774 1503.774    0.000        0.000 1058.611 1058.611    0.000
160.00   550.251  888.675  888.675    0.000       36.317 1481.466 1481.466    0.000        0.000 1238.162 1238.162    0.000
161.00   570.326  904.513  904.513    0.000       68.262 1699.238 1699.238    0.000        0.000 1475.932 1475.932    0.000
162.00   682.034  810.631  810.631    0.000       88.321 1596.787 1596.787    0.000        0.000 1570.013 1570.013    0.000
163.00   678.121  809.050  809.050    0.000        5.448 1752.510 1752.510    0.000        0.000 1420.823 1420.823    0.000
164.00   600.462  787.350  787.350    0.000       43.709 1651.712 1651.712    0.000        0.000 1514.824 1514.824    0.000
165.00   700.901  772.502  772.502    0.000      146.685 1570.331 1570.331    0.000        0.000 1129.179 1038.702   90.478
166.00   622.210  862.853  862.853    0.000       32.771 1680.379 1680.379    0.000        0.000 1487.687 1159.245  328.443
167.00   672.942  790.796  790.796    0.000       62.471 1676.726 1676.726    0.000        0.000 1500.947 1500.947    0.000
168.00   497.827  969.149  969.149    0.000        1.859 1629.054 1629.054    0.000        0.000 1064.144 1064.144    0.000
169.00   660.356  765.480  765.480    0.000       85.861 1386.240 1386.240    0.000        0.000  956.359  956.359    0.000
170.00   595.253  864.588  864.588    0.000       68.051 1552.497 1552.497    0.000        0.000 1311.350 1261.586   49.764
171.00   558.071  906.595  906.595    0.000       24.038 1740.978 1740.978    0.000        0.000 1467.568 1417.303   50.266
172.00   539.462  853.404  853.404    0.000        0.000 1683.911 1683.911    0.000        0.000 1418.712 1378.499   40.212
173.00   507.747  919.099  919.099    0.000       44.012 1589.700 1589.700    0.000        0.000 1045.336 1045.336    0.000
174.00   556.449  887.087  887.087    0.000        7.350 1950.308 1950.308    0.000        0.000 1659.281 1599.565   59.717
175.00   732.276  738.410  738.410    0.000       98.228 1737.884 1737.884    0.000        0.000 1639.190 1639.190    0.000
176.00   674.775  834.804  834.804    0.000       83.265 1634.772 1634.772    0.000        0.000 1446.773 1367.151   79.623
177.00   712.451  761.765  761.765    0.000      158.623 1551.496 1551.496    0.000        0.000 1610.728 1610.728    0.000
178.00   627.563  870.939  870.939    0.000      106.350 1441.726 1441.726    0.000        0.000 1373.173 1373.173    0.000
179.00   697.214  782.564  782.564    0.000      142.152 1473.368 1473.368    0.000        0.000 1350.755 1350.755    0.000
180.00   592.983  852.594  852.594    0.000       91.956 1430.229 1430.229    0.000        0.000 1234.343 1234.343    0.000
181.00   693.638  727.043  727.043    0.000      209.158 1422.981 1422.981    0.000        0.000 1388.161 1388.161    0.000
182.00   816.119  690.317  690.317    0.000      108.682 1622.683 1622.683    0.000        0.000 1572.843 1572.843    0.000
183.00   742.180  771.293  771.293    0.000      104.407 1558.390 1558.390    0.000        0.000 1517.351 1517.351    0.000
184.00   736.107  705.013  705.013    0.000       79.897 1686.345 1686.345    0.000        0.000 1530.615 1530.615    0.000
185.00   675.311  809.168  809.168    0.000       38.391 1739.901 1739.901    0.000        0.000 1561.872 1561.872    0.000
186.00   798.325  761.289  761.289    0.000      151.909 1725.850 1725.850    0.000        0.000 1760.723 1760.723    0.000
187.00   761.115  707.108  707.108    0.000      154.679 1632.601 1632.601    0.000        0.000 1574.743 1574.743    0.000
188.00   788.378  712.792  712.792    0.000       73.450 1735.625 1735.625    0.000        0.000 1820.151 1820.151    0.000
189.00   614.768  868.278  868.278    0.000      153.262 1810.730 1810.730    0.000        0.000 2052.281 2052.281    0.000
190.00   693.334  808.791  808.791    0.000       44.012 1712.693 1712.693    0.000        0.000 1673.679 1673.679    0.000
191.00   647.792  853.080  853.080    0.000       84.653 1634.352 1634.352    0.000        0.000 1664.127 1664.127    0.000
192.00   803.977  710.702  710.702    0.000      256.332 1456.654 1456.654    0.000        0.000 1809.191 1424.150  385.042
193.00   736.342  754.370  754.370    0.000       58.626 1747.738 1747.738    0.000        0.000 1674.479 1674.479    0.000
194.00   699.773  789.277  789.277    0.000       40.208 1716.223 1716.223    0.000        0.000 1843.274 1843.274    0.000
195.00   704.544  808.531  808.531    0.000       64.807 1695.662 1695.662    0.000        0.000 1672.973 1672.973    0.000
196.00   798.375  759.836  759.836    0.000      163.460 1581.673 1581.673    0.000        0.000 1704.435 1704.435    0.000
197.00   642.493  893.891  893.891    0.000       16.429 1540.017 1540.017    0.000        0.000 1422.748 1422.748    0.000
198.00   593.479  898.854  898.854    0.000       19.974 1488.605 1488.605    0.000        0.000 1072.289 1072.289    0.000
199.00   708.832  836.460  836.460    0.000       70.597 1493.568 1493.568    0.000        0.000 1022.222 1022.222    0.000
200.00   774.191  720.971  720.971    0.000      110.413 1454.582 1454.582    0.000        0.000 1262.499 1262.499    0.000
201.00   702.841  782.727  782.727    0.000       69.648 1443.464 1443.464    0.000        0.000 1122.152 1051.781   70.372
202.00   618.697  840.807  840.807    0.000       14.527 1398.081 1398.081    0.000        0.000  969.544  969.544    0.000
203.00   734.281  756.158  756.158    0.000       91.265 1603.377 1603.377    0.000        0.000 1189.305 1189.305    0.000
204.00   683.828  814.395  814.395    0.000       80.155 1557.080 1557.080    0.000        0.000 1221.274 1201.067   20.207
205.00   591.584  852.644  852.644    0.000       63.855 1493.071 1493.071    0.000        0.000 1358.910 1358.910    0.000
206.00   521.965  978.135  978.135    0.000       36.360 1560.850 1560.850    0.000        0.000 1191.316 1191.316    0.000
207.00   571.450  929.773  929.773    0.000       59.138 1696.810 1696.810    0.000        0.000 1510.611 1450.293   60.318
208.00   542.324  951.778  951.778    0.000       48.201 1759.673 1759.673    0.000        0.000 1510.710 1510.710    0.000
209.00   595.933  918.908  918.908    0.000       43.838 1710.503 1710.503    0.000        0.000 1577.257 1577.257    0.000
210.00   540.759  941.357  941.357    0.000       32.771 1667.585 1667.585    0.000        0.000 1647.435 1647.435    0.000
211.00   559.113  939.214  939.214    0.000       16.600 1608.128 1608.128    0.000        0.000 1618.074 1618.074    0.000
212.00   545.042  945.370  945.370    0.000        0.000 1607.357 1607.357    0.000        0.000 1344.225 1344.225    0.000
213.00   530.410  940.597  940.597    0.000       32.685 1598.432 1598.432    0.000        0.000 1189.210 1189.210    0.000
214.00   620.340  851.803  851.803    0.000       16.515 1719.296 1719.296    0.000        0.000 1413.695 1413.695    0.000
215.00   700.355  780.005  780.005    0.000      127.142 1591.321 1591.321    0.000        0.000 1582.190 1582.190    0.000
216.00   542.146  929.195  929.195    0.000       34.501 1745.881 1745.881    0.000        0.000 1492.210 1452.398   39.811
217.00   587.371  874.125  874.125    0.000       64.328 1635.783 1635.783    0.000        0.000 1570.633 1550.728   19.906
218.00   605.369  867.995  867.995    0.000      151.307 1550.738 1550.738    0.000        0.000 1472.915 1472.915    0.000
219.00   507.195  957.748  957.748    0.000      150.707 1673.764 1673.764    0.000        0.000 1756.817 1726.958   29.859
220.00   609.797  794.136  794.136    0.000       79.546 1540.047 1540.047    0.000        0.000 1459.836 1137.229  322.606
221.00   614.422  884.236  884.236    0.000      122.345 1704.029 1704.029    0.000        0.000 1746.060 1453.107  292.953
222.00   565.761  920.570  920.570    0.000      135.279 1694.382 1694.382    0.000        0.000 1642.409 1642.409    0.000
223.00   580.362  889.745  889.745    0.000       96.573 1742.457 1742.457    0.000        0.000 1764.953 1764.953    0.000
224.00   553.707  886.136  886.136    0.000      110.197 1659.104 1659.104    0.000        0.000 1839.550 1839.550    0.000
225.00   535.181  887.117  887.117    0.000      140.589 1669.142 1669.142    0.000        0.000 1688.453 1688.453    0.000
226.00   662.263  791.408  791.408    0.000      148.030 1698.247 1698.247    0.000        0.000 1692.678 1692.678    0.000
227.00   636.832  812.623  812.623    0.000       53.820 1679.727 1679.727    0.000        0.000 1670.752 1249.222  421.530
228.00   513.046  945.828  945.828    0.000      129.172 1659.592 1659.592    0.000        0.000 1471.302 1289.135  182.167
229.00   561.332  834.647  834.647    0.000      141.926 1677.359 1677.359    0.000        0.000 1552.939 1371.075  181.864
230.00   625.888  825.303  825.303    0.000       38.562 1795.883 1795.883    0.000        0.000 1898.558 1898.558    0.000
231.00   616.176  872.739  872.739    0.000      123.295 1794.175 1794.175    0.000        0.000 2017.701 2017.701    0.000
232.00   548.923  836.217  836.217    0.000      102.033 1779.251 1779.251    0.000        0.000 1905.496 1905.496    0.000
233.00   541.486  901.432  901.432    0.000       52.659 1853.718 1853.718    0.000        0.000 2223.799 2183.987   39.811
234.00   601.915  836.779  836.779    0.000       53.476 1859.483 1859.483    0.000        0.000 2278.978 2268.925   10.053
235.00   553.086  892.541  892.541    0.000       90.792 1831.184 1831.184    0.000        0.000 1994.372 1964.514   29.858
236.00   501.374  907.597  907.597    0.000       83.829 1712.717 1712.717    0.000        0.000 2085.453 1964.916  120.537
237.00   585.695  869.664  869.664    0.000      157.366 1708.524 1708.524    0.000        0.000 1944.410 1944.410    0.000
238.00   566.568  908.815  908.815    0.000        7.349 1761.704 1761.704    0.000        0.000 1704.435 1533.228  171.207
239.00   656.035  817.476  817.476    0.000       62.083 1886.521 1871.650   14.870        0.000 2052.589 1992.470   60.119
240.00   406.703 1002.646 1002.646    0.000       49.201 1724.692 1724.692    0.000        0.000 1976.976 1856.638  120.338
241.00   426.885 1037.039 1037.039    0.000       65.456 1813.287 1813.287    0.000        0.000 1885.597 1774.910  110.687
242.00   549.472  869.442  869.442    0.000       69.390 1676.977 1676.977    0.000        0.000 1722.636 1672.671   49.965
243.00   682.095  818.406  818.406    0.000      132.857 1681.462 1681.462    0.000        0.000 1766.162 1725.547   40.615
244.00   526.479  915.527  915.527    0.000      125.379 1735.410 1722.398   13.012        0.000 1895.345 1845.079   50.266
245.00   495.383  936.915  936.915    0.000       43.580 1852.181 1848.463    3.718        0.000 1875.037 1694.382  180.656
246.00   573.800  848.470  848.470    0.000       27.238 1683.109 1683.109    0.000        0.000 1866.595 1866.595    0.000
247.00   553.473  902.633  902.633    0.000       32.814 1708.500 1708.500    0.000        0.000 1927.507 1867.188   60.319
248.00   512.455  942.412  942.412    0.000       49.932 1808.230 1808.230    0.000        0.000 1883.488 1843.275   40.212
249.00   509.068 1008.112 1008.112    0.000       21.790 1673.295 1673.295    0.000        0.000 1733.396 1622.307  111.089
250.00   577.244  916.541  916.541    0.000       36.833 1841.294 1841.294    0.000        0.000 1844.578 1613.356  231.222
251.00   573.983  875.859  875.859    0.000        5.707 1650.165 1650.165    0.000        0.000 1521.168 1349.862  171.306
252.00   644.471  796.666  796.666    0.000       91.695 1568.402 1568.402    0.000        0.000 1446.168 1405.954   40.213
253.00   603.111  827.927  827.927    0.000      120.135 1615.712 1615.712    0.000        0.000 1462.053 1432.195   29.859
254.00   657.410  757.382  757.382    0.000       58.365 1581.300 1581.300    0.000        0.000 1292.457 1292.457    0.000
255.00   646.448  795.755  795.755    0.000       67.573 1654.563 1654.563    0.000        0.000 1839.153 1839.153    0.000
256.00   586.638  870.445  870.445    0.000      100.389 1611.383 1611.383    0.000        0.000 1928.827 1928.827    0.000
257.00   555.801  834.370  834.370    0.000       59.923 1683.376 1683.376    0.000        0.000 1552.735 1552.735    0.000
258.00   680.142  734.868  734.868    0.000       74.752 1485.806 1485.806    0.000        0.000 1492.821 1492.821    0.000
259.00   626.001  883.658  883.658    0.000       78.511 1687.451 1687.451    0.000        0.000 1638.784 1638.784    0.000
260.00   532.517  900.814  900.814    0.000       76.953 1638.021 1638.021    0.000        0.000 1528.909 1528.909    0.000
261.00   575.168  890.951  890.951    0.000      138.004 1663.039 1663.039    0.000        0.000 1880.368 1880.368    0.000
262.00   654.578  809.018  809.018    0.000       67.273 1499.147 1499.147    0.000        0.000 1583.091 1583.091    0.000
263.00   736.471  716.585  716.585    0.000      100.387 1374.635 1374.635    0.000        0.000 1474.217 1474.217    0.000
264.00   547.122  860.613  860.613    0.000       39.430 1510.307 1510.307    0.000        0.000 1390.478 1320.507   69.970
265.00   692.900  770.932  770.932    0.000      105.179 1580.461 1580.461    0.000        0.000 1825.777 1765.257   60.520
266.00   650.423  778.734  778.734    0.000       69.002 1502.427 1502.427    0.000        0.000 1359.809 1359.809    0.000
267.00   686.284  773.562  773.562    0.000      103.890 1619.337 1619.337    0.000        0.000 1572.133 1462.250  109.883
268.00   582.486  857.049  857.049    0.000       18.158 1545.295 1545.295    0.000        0.000 1553.342 1553.342    0.000
269.00   590.577  824.632  824.632    0.000       11.067 1569.244 1569.244    0.000        0.000 1490.207 1429.787   60.420
270.00   544.435  894.574  894.574    0.000       34.501 1625.993 1625.993    0.000        0.000 1837.844 1737.111  100.733
271.00   641.239  798.680  798.680    0.000       49.373 1660.409 1660.409    0.000        0.000 1828.596 1727.560  101.036
272.00   515.244  911.049  911.049    0.000       40.034 1670.988 1670.988    0.000        0.000 1826.579 1625.214  201.364
273.00   539.951  884.090  884.090    0.000       56.291 1720.073 1698.283   21.790        0.000 1845.884 1735.197  110.688
274.00   570.482  836.063  836.063    0.000       31.041 1681.154 1681.154    0.000        0.000 1664.521 1422.743  241.778
275.00   586.003  834.473  834.473    0.000       52.960 1641.595 1641.595    0.000        0.000 1927.819 1796.725  131.094
276.00   516.045  904.198  904.198    0.000       14.527 1562.834 1562.834    0.000        0.000 1797.331 1656.082  141.249
277.00   521.766  896.617  896.617    0.000        0.000 1629.944 1629.944    0.000        0.000 1704.039 1633.164   70.876
278.00   481.608  900.545  900.545    0.000        9.165 1469.766 1469.766    0.000        0.000 1343.526 1343.526    0.000
279.00   547.097  819.612  819.612    0.000        1.816 1633.167 1633.167    0.000        0.000 1455.015 1455.015    0.000
280.00   515.706  870.294  870.294    0.000        5.448 1518.680 1518.680    0.000        0.000 1416.411 1416.411    0.000
281.00   544.393  851.729  851.729    0.000       21.833 1555.911 1555.911    0.000        0.000 1313.969 1313.969    0.000
282.00   533.203  878.485  878.485    0.000       80.112 1473.263 1473.263    0.000        0.000 1243.797 1243.797    0.000
283.00   585.763  882.431  882.431    0.000      115.087 1534.470 1534.470    0.000        0.000 1596.062 1596.062    0.000
284.00   516.214  830.303  830.303    0.000       36.576 1511.623 1511.623    0.000        0.000 1597.072 1547.107   49.965
285.00   580.006  879.421  879.421    0.000      108.085 1527.545 1527.545    0.000        0.000 1647.536 1647.536    0.000
286.00   588.743  835.345  835.345    0.000       34.501 1536.210 1536.210    0.000        0.000 1595.968 1545.601   50.366
287.00   664.974  752.451  752.451    0.000      105.965 1423.022 1423.022    0.000        0.000 1696.098 1645.832   50.266
288.00   586.954  867.004  867.004    0.000      142.496 1414.834 1414.834    0.000        0.000 1656.482 1656.482    0.000
289.00   560.218  859.132  859.132    0.000       76.525 1536.859 1536.859    0.000        0.000 1692.478 1692.478    0.000
290.00   574.782  856.523  856.523    0.000       39.948 1590.746 1590.746    0.000        0.000 1636.271 1636.271    0.000
291.00   574.546  854.624  854.624    0.000       25.681 1602.598 1602.598    0.000        0.000 1546.301 1546.301    0.000
292.00   506.086  906.938  906.938    0.000       80.329 1503.594 1503.594    0.000        0.000 1677.995 1677.995    0.000
293.00   486.855  947.190  947.190    0.000       43.710 1664.576 1664.576    0.000        0.000 1784.871 1784.871    0.000
294.00   476.215  971.854  971.854    0.000       49.071 1635.719 1635.719    0.000        0.000 1685.339 1605.515   79.823
295.00   577.854  823.274  823.274    0.000       49.458 1421.372 1421.372    0.000        0.000 1476.330 1456.022   20.308
296.00   525.052  926.902  926.902    0.000       34.587 1609.313 1609.313    0.000        0.000 1362.929 1362.929    0.000
297.00   397.084 1020.601 1020.601    0.000        5.620 1582.403 1582.403    0.000        0.000 1616.367 1576.155   40.212
298.00   528.243  881.660  881.660    0.000       38.219 1492.280 1492.280    0.000        0.000 1363.231 1363.231    0.000
299.00   485.548  947.645  947.645    0.000        1.859 1547.700 1547.700    0.000        0.000 1719.421 1719.421    0.000
300.00   563.397  930.049  930.049    0.000       41.936 1514.800 1514.800    0.000        0.000 1331.865 1311.959   19.906
301.00   635.675  792.481  792.481    0.000       78.683 1425.910 1425.910    0.000        0.000 1494.125 1000.106  494.018
302.00   652.537  813.799  813.799    0.000       79.983 1630.305 1630.305    0.000        0.000 1684.828 1634.461   50.367
303.00   616.203  810.238  810.238    0.000       78.382 1447.704 1447.704    0.000        0.000 1381.724 1381.724    0.000
304.00   616.567  815.163  815.163    0.000       50.844 1597.552 1597.552    0.000        0.000 1451.700 1451.700    0.000
305.00   614.089  814.288  814.288    0.000       58.539 1561.740 1561.740    0.000        0.000 1514.427 1514.427    0.000
306.00   725.405  761.875  761.875    0.000       85.688 1529.917 1529.917    0.000        0.000 1393.588 1393.588    0.000
307.00   727.064  724.042  724.042    0.000       47.212 1413.368 1413.368    0.000        0.000 1364.438 1364.438    0.000
308.00   583.496  806.270  806.270    0.000       98.142 1525.574 1525.574    0.000        0.000 1261.595 1261.595    0.000
309.00   504.227  891.894  891.894    0.000       72.979 1556.366 1556.366    0.000        0.000 1331.867 1331.867    0.000
310.00   680.970  727.961  727.961    0.000      131.127 1481.593 1481.593    0.000        0.000 1250.931 1190.109   60.823
311.00   498.646  850.949  850.949    0.000       95.198 1423.278 1423.278    0.000        0.000 1140.350 1140.350    0.000
312.00   512.382  927.570  927.570    0.000       14.527 1393.876 1393.876    0.000        0.000 1242.085 1242.085    0.000
313.00   529.402  875.730  875.730    0.000       62.731 1466.382 1466.382    0.000        0.000 1364.536 1364.536    0.000
314.00   495.516  942.819  942.819    0.000       52.659 1528.832 1528.832    0.000        0.000 1695.385 1695.385    0.000
315.00   569.319  853.904  853.904    0.000       73.407 1627.497 1627.497    0.000        0.000 1934.048 1934.048    0.000
316.00   573.984  883.043  883.043    0.000        7.609 1664.103 1664.103    0.000        0.000 1653.362 1653.362    0.000
317.00   607.265  827.209  827.209    0.000       62.211 1574.990 1574.990    0.000        0.000 1523.078 1523.078    0.000
318.00   654.190  784.603  784.603    0.000      108.685 1458.463 1458.463    0.000        0.000 1437.725 1437.725    0.000
319.00   495.382  905.412  905.412    0.000       69.218 1429.023 1429.023    0.000        0.000 1649.248 1649.248    0.000
320.00   620.478  796.659  796.659    0.000      221.310 1456.853 1456.853    0.000        0.000 1778.328 1778.328    0.000
321.00   522.347  924.912  924.912    0.000       93.644 1550.448 1550.448    0.000        0.000 1759.224 1628.534  130.690
322.00   572.889  831.502  831.502    0.000       71.249 1594.292 1594.292    0.000        0.000 1607.221 1607.221    0.000
323.00   645.096  767.614  767.614    0.000      173.585 1286.100 1286.100    0.000        0.000 1365.141 1365.141    0.000
324.00   598.390  833.510  833.510    0.000       94.683 1532.730 1532.730    0.000        0.000 1394.896 1364.737   30.159
325.00   618.981  784.942  784.942    0.000       80.457 1541.851 1541.851    0.000        0.000 1464.867 1464.867    0.000
326.00   681.137  770.766  770.766    0.000      152.441 1558.142 1558.142    0.000        0.000 1739.015 1548.207  190.808
327.00   630.837  804.229  804.229    0.000      217.165 1413.726 1413.726    0.000        0.000 1418.021 1418.021    0.000
328.00   623.766  780.515  780.515    0.000      154.951 1537.397 1537.397    0.000        0.000 1576.962 1576.962    0.000
329.00   637.518  808.209  808.209    0.000      148.206 1599.102 1599.102    0.000        0.000 1563.994 1563.994    0.000
330.00   603.488  842.387  842.387    0.000      105.491 1578.608 1578.608    0.000        0.000 1577.869 1577.869    0.000
331.00   588.921  845.451  845.451    0.000      115.695 1595.460 1595.460    0.000        0.000 1447.577 1447.577    0.000
332.00   515.126  923.433  923.433    0.000       29.182 1635.548 1635.548    0.000        0.000 1607.627 1607.627    0.000
333.00   512.053  906.631  906.631    0.000       45.482 1647.551 1647.551    0.000        0.000 1689.055 1689.055    0.000
334.00   604.045  786.291  786.291    0.000       46.866 1621.150 1621.150    0.000        0.000 1467.988 1467.988    0.000
335.00   672.848  775.859  775.859    0.000       67.272 1697.454 1697.454    0.000        0.000 1497.947 1193.331  304.616
336.00   576.809  899.089  899.089    0.000       67.229 1659.071 1659.071    0.000        0.000 1637.484 1637.484    0.000
337.00   579.621  883.215  883.215    0.000        1.902 1734.691 1734.691    0.000        0.000 1942.502 1942.502    0.000
338.00   544.874  914.825  914.825    0.000        5.448 1787.753 1787.753    0.000        0.000 1728.562 1728.562    0.000
339.00   532.491  944.916  944.916    0.000      106.010 1716.902 1716.902    0.000        0.000 1858.354 1858.354    0.000
340.00   623.999  852.486  852.486    0.000       83.183 1612.986 1612.986    0.000        0.000 1840.159 1840.159    0.000
341.00   557.589  833.467  833.467    0.000      145.651 1587.899 1587.899    0.000        0.000 1728.467 1728.467    0.000
342.00   522.051  893.277  893.277    0.000      111.112 1611.802 1611.802    0.000        0.000 1788.783 1788.783    0.000
343.00   609.923  839.135  839.135    0.000       82.188 1653.577 1653.577    0.000        0.000 1846.796 1846.796    0.000
344.00   595.444  809.264  809.264    0.000      137.741 1531.815 1531.815    0.000        0.000 1756.510 1756.510    0.000
345.00   605.550  849.480  849.480    0.000       20.578 1660.145 1660.145    0.000        0.000 1927.423 1847.098   80.324
346.00   588.906  847.183  847.183    0.000      138.782 1655.499 1655.499    0.000        0.000 2010.859 2010.859    0.000
347.00   672.581  767.855  767.855    0.000      176.393 1584.188 1584.188    0.000        0.000 1758.325 1758.325    0.000
348.00   591.148  857.932  857.932    0.000       41.764 1672.503 1672.503    0.000        0.000 1777.122 1716.702   60.419
349.00   666.277  768.243  768.243    0.000      100.563 1523.268 1523.268    0.000        0.000 1889.416 1818.741   70.675
350.00   678.578  808.213  808.213    0.000      131.472 1581.454 1581.454    0.000        0.000 1566.805 1556.651   10.154
351.00   617.373  845.441  845.441    0.000       42.629 1660.458 1660.458    0.000        0.000 1673.577 1673.577    0.000
352.00   650.705  788.134  788.134    0.000      122.785 1494.046 1494.046    0.000        0.000 1747.968 1747.968    0.000
353.00   639.837  765.377  765.377    0.000      232.812 1497.060 1497.060    0.000        0.000 1937.773 1937.773    0.000
354.00   633.501  765.564  765.564    0.000      169.823 1496.550 1496.550    0.000        0.000 2039.311 2039.311    0.000
355.00   635.090  864.031  864.031    0.000       87.591 1753.786 1753.786    0.000        0.000 1919.478 1919.478    0.000
356.00   705.199  742.585  742.585    0.000       90.835 1586.425 1586.425    0.000        0.000 1838.544 1838.544    0.000
357.00   644.038  802.925  802.925    0.000       30.869 1765.695 1765.695    0.000        0.000 2038.194 2038.194    0.000
358.00   606.598  791.155  791.155    0.000       66.666 1587.245 1587.245    0.000        0.000 1777.827 1777.827    0.000
359.00   598.794  856.614  856.614    0.000       38.133 1604.855 1604.855    0.000        0.000 1756.816 1756.816    0.000
360.00   575.488  866.155  866.155    0.000       94.770 1565.934 1565.934    0.000        0.000 1756.009 1756.009    0.000
361.00   624.329  808.292  808.292    0.000      122.043 1588.115 1588.115    0.000        0.000 1908.821 1908.821    0.000
362.00   607.027  824.539  824.539    0.000        9.425 1738.299 1738.299    0.000        0.000 1828.792 1828.792    0.000
363.00   575.109  842.981  842.981    0.000       75.269 1583.386 1583.386    0.000        0.000 2109.375 2109.375    0.000
364.00   655.395  750.661  750.661    0.000      103.712 1711.226 1711.226    0.000        0.000 2144.877 2144.877    0.000
365.00   658.964  784.982  784.982    0.000      123.732 1582.692 1582.692    0.000        0.000 1775.219 1342.423  432.797
366.00   570.987  834.066  834.066    0.000      118.375 1531.611 1531.611    0.000        0.000 1978.389 1595.557  382.832
367.00   514.828  882.465  882.465    0.000       27.367 1463.421 1463.421    0.000        0.000 1595.759 1312.356  283.403
368.00   564.239  837.138  837.138    0.000        5.576 1532.695 1532.695    0.000        0.000 1885.692 1685.430  200.263
369.00   647.509  831.525  831.525    0.000       96.283 1613.278 1545.573   67.705        0.000 2146.478 1240.376  906.102
370.00   588.446  834.362  834.362    0.000       11.110 1627.539 1562.774   64.765        0.000 1859.253 1273.149  586.104
371.00   491.750  912.232  912.232    0.000       75.573 1664.472 1664.472    0.000        0.000 1567.513 1567.513    0.000
372.00   645.394  764.242  764.242    0.000       60.009 1616.448 1616.448    0.000        0.000 1666.642  948.230  718.411
373.00   558.440  858.947  858.947    0.000        3.632 1514.960 1514.960    0.000        0.000 1587.113 1587.113    0.000
374.00   471.446  925.568  925.568    0.000        5.576 1691.970 1691.970    0.000        0.000 2010.965 2010.965    0.000
375.00   518.487  882.199  882.199    0.000       37.268 1718.013 1718.013    0.000        0.000 1927.409 1927.409    0.000
376.00   488.379  909.102  909.102    0.000        3.632 1535.246 1535.246    0.000        0.000 1546.806 1546.806    0.000
377.00   553.593  889.735  889.735    0.000        9.339 1495.639 1495.639    0.000        0.000 1395.900 1395.900    0.000
378.00   557.872  879.895  879.895    0.000       45.655 1563.174 1563.174    0.000        0.000 1445.867 1445.867    0.000
379.00   520.319  940.382  940.382    0.000       49.672 1627.244 1627.244    0.000        0.000 1453.307 1453.307    0.000
380.00   497.507  920.376  920.376    0.000       61.341 1621.317 1621.317    0.000        0.000 1556.354 1556.354    0.000
381.00   575.696  872.836  872.836    0.000       27.840 1654.560 1654.560    0.000        0.000 1839.351 1839.351    0.000
382.00   670.315  813.318  813.318    0.000       49.200 1676.602 1676.602    0.000        0.000 1724.840 1724.840    0.000
383.00   724.421  708.546  708.546    0.000      190.922 1557.071 1557.071    0.000        0.000 1574.447 1574.447    0.000
384.00   526.802  902.536  902.536    0.000       54.994 1797.435 1797.435    0.000        0.000 1808.382 1808.382    0.000
385.00   536.025  868.414  868.414    0.000       77.476 1695.643 1695.643    0.000        0.000 1676.687 1676.687    0.000
386.00   526.783  927.176  927.176    0.000       20.448 1713.103 1713.103    0.000        0.000 1814.321 1693.684  120.637
387.00   511.514  960.643  960.643    0.000       55.513 1805.063 1805.063    0.000        0.000 1756.312 1756.312    0.000
388.00   559.901  925.554  925.554    0.000       89.063 1662.471 1662.471    0.000        0.000 1475.016 1464.963   10.053
389.00   518.890  948.613  948.613    0.000        1.816 1588.152 1588.152    0.000        0.000 1264.604 1264.604    0.000
390.00   471.165  910.176  910.176    0.000        0.000 1565.822 1565.822    0.000        0.000 1121.751 1121.751    0.000
391.00   573.108  875.906  875.906    0.000        7.435 1630.229 1630.229    0.000        0.000 1445.668 1445.668    0.000
392.00   668.810  804.747  804.747    0.000       18.807 1556.599 1556.599    0.000        0.000 1445.062 1445.062    0.000
393.00   627.096  818.963  818.963    0.000      199.732 1516.015 1516.015    0.000        0.000 1558.465 1558.465    0.000
394.00   700.015  724.542  724.542    0.000      262.505 1481.084 1481.084    0.000        0.000 1587.318 1587.318    0.000
395.00   615.306  809.420  809.420    0.000      143.664 1536.891 1536.891    0.000        0.000 1395.200 1395.200    0.000
396.00   529.188  883.405  883.405    0.000        3.632 1728.951 1728.951    0.000        0.000 1626.229 1626.229    0.000
397.00   596.958  848.003  848.003    0.000       12.711 1645.408 1645.408    0.000        0.000 1605.210 1605.210    0.000
398.00   419.013  997.200  997.200    0.000        3.632 1683.413 1683.413    0.000        0.000 1512.321 1512.321    0.000
399.00   471.167  969.479  969.479    0.000       33.459 1697.497 1697.497    0.000        0.000 1492.512 1492.512    0.000
400.00   645.331  831.152  831.152    0.000        7.349 1735.761 1735.761    0.000        0.000 1752.391 1752.391    0.000
401.00   641.715  838.396  838.396    0.000       34.544 1709.563 1709.563    0.000        0.000 1411.386 1411.386    0.000
402.00   544.916  863.049  863.049    0.000      118.627 1603.214 1603.214    0.000        0.000 1505.688 1505.688    0.000
403.00   530.958  906.928  906.928    0.000       51.491 1635.670 1635.670    0.000        0.000 1655.578 1655.578    0.000
404.00   709.883  732.267  732.267    0.000      122.180 1646.930 1646.930    0.000        0.000 1654.679 1654.679    0.000
405.00   636.932  816.551  816.551    0.000       67.186 1542.626 1542.626    0.000        0.000 1665.634 1665.634    0.000
406.00   590.740  837.941  837.941    0.000       49.028 1669.747 1669.747    0.000        0.000 1312.865 1312.865    0.000
407.00   624.165  763.778  763.778    0.000       69.131 1577.788 1577.788    0.000        0.000 1726.857 1726.857    0.000
408.00   594.979  816.102  816.102    0.000       79.333 1670.262 1670.262    0.000        0.000 1567.714 1567.714    0.000
409.00   469.612  953.726  953.726    0.000       34.501 1785.594 1785.594    0.000        0.000 1717.304 1717.304    0.000
410.00   583.687  843.190  843.190    0.000       47.212 1535.330 1535.330    0.000        0.000 1442.945 1442.945    0.000
411.00   643.169  813.706  813.706    0.000      109.770 1586.877 1586.877    0.000        0.000 1866.097 1866.097    0.000
412.00   591.900  853.473  853.473    0.000       27.281 1677.909 1677.909    0.000        0.000 1695.487 1695.487    0.000
413.00   639.410  842.045  842.045    0.000      104.148 1646.129 1646.129    0.000        0.000 1717.301 1717.301    0.000
414.00   661.861  812.982  812.982    0.000       62.344 1656.250 1656.250    0.000        0.000 1540.262 1540.262    0.000
415.00   579.565  879.818  879.818    0.000       67.401 1603.949 1603.949    0.000        0.000 1785.771 1785.771    0.000
416.00   535.132  916.004  916.004    0.000       36.317 1659.881 1659.881    0.000        0.000 1804.161 1804.161    0.000
417.00   708.676  740.448  740.448    0.000       65.457 1759.702 1759.702    0.000        0.000 1968.635 1968.635    0.000
418.00   599.205  881.827  881.827    0.000       43.580 1722.665 1722.665    0.000        0.000 1644.220 1644.220    0.000
419.00   607.746  868.458  868.458    0.000       71.337 1694.990 1694.990    0.000        0.000 1482.062 1482.062    0.000
420.00   459.730 1012.078 1012.078    0.000      116.515 1659.403 1659.403    0.000        0.000 1778.027 1778.027    0.000
421.00   624.951  842.203  842.203    0.000       74.665 1624.390 1624.390    0.000        0.000 1442.445 1442.445    0.000
422.00   666.698  785.777  785.777    0.000       92.780 1541.261 1541.261    0.000        0.000 1404.047 1404.047    0.000
423.00   675.945  760.900  760.900    0.000       88.150 1646.001 1646.001    0.000        0.000 1741.832 1671.057   70.775
424.00   544.712  906.779  906.779    0.000       68.047 1619.072 1619.072    0.000        0.000 1724.542 1724.542    0.000
425.00   586.699  883.187  883.187    0.000       23.606 1798.314 1798.314    0.000        0.000 1957.681 1957.681    0.000
426.00   548.913  895.528  895.528    0.000       52.659 1665.502 1665.502    0.000        0.000 1641.808 1641.808    0.000
427.00   530.060  948.808  948.808    0.000       54.475 1847.149 1847.149    0.000        0.000 1976.273 1976.273    0.000
428.00   526.992  880.901  880.901    0.000       45.783 1769.738 1769.738    0.000        0.000 1655.379 1655.379    0.000
429.00   562.679  832.382  832.382    0.000       94.241 1751.935 1751.935    0.000        0.000 1958.486 1958.486    0.000
430.00   601.921  837.542  837.542    0.000      100.602 1681.205 1681.205    0.000        0.000 1625.724 1625.724    0.000
431.00   588.927  856.841  856.841    0.000      100.516 1699.357 1699.357    0.000        0.000 1745.760 1745.760    0.000
432.00   628.842  837.327  837.327    0.000       83.700 1704.542 1704.542    0.000        0.000 1587.119 1587.119    0.000
433.00   647.594  770.209  770.209    0.000      206.746 1543.611 1543.611    0.000        0.000 1575.151 1575.151    0.000
434.00   508.416  912.936  912.936    0.000       67.702 1760.921 1760.921    0.000        0.000 1542.985 1542.985    0.000
435.00   518.160  892.395  892.395    0.000        7.263 1726.298 1726.298    0.000        0.000 1617.078 1617.078    0.000
436.00   581.392  847.987  847.987    0.000       51.703 1712.711 1712.711    0.000        0.000 1455.116 1455.116    0.000
437.00   578.905  837.107  837.107    0.000       63.987 1661.956 1661.956    0.000        0.000 1505.083 1505.083    0.000
438.00   509.683  941.446  941.446    0.000       18.288 1724.116 1724.116    0.000        0.000 1633.358 1633.358    0.000
439.00   534.735  876.152  876.152    0.000       30.869 1656.274 1656.274    0.000        0.000 1377.208 1377.208    0.000
440.00   443.829  996.555  996.555    0.000        9.079 1691.099 1691.099    0.000        0.000 1254.654 1254.654    0.000
441.00   365.472 1020.727 1020.727    0.000        5.576 1561.878 1561.878    0.000        0.000 1387.059 1387.059    0.000
442.00   383.375 1036.834 1036.834    0.000       48.287 1635.985 1635.985    0.000        0.000 1275.467 1275.467    0.000
443.00   576.227  892.897  892.897    0.000       99.871 1699.784 1699.784    0.000        0.000 1382.130 1382.130    0.000
444.00   492.263  927.366  927.366    0.000       69.002 1635.278 1635.278    0.000        0.000 1566.809 1566.809    0.000
445.00   579.379  862.917  862.917    0.000      138.252 1606.633 1606.633    0.000        0.000 1622.303 1622.303    0.000
446.00   552.084  877.338  877.338    0.000       38.219 1651.976 1651.976    0.000        0.000 1565.805 1565.805    0.000
447.00   541.391  887.987  887.987    0.000        5.576 1695.601 1695.601    0.000        0.000 1647.837 1647.837    0.000
448.00   584.962  847.765  847.765    0.000       65.585 1600.703 1600.703    0.000        0.000 1608.330 1558.365   49.965
449.00   509.438  942.680  942.680    0.000       42.409 1618.562 1618.562    0.000        0.000 1644.624 1644.624    0.000
450.00   493.674  888.728  888.728    0.000       29.698 1685.696 1685.696    0.000        0.000 1516.643 1436.318   80.325
451.00   537.204  888.030  888.030    0.000       18.459 1734.374 1734.374    0.000        0.000 1767.173 1767.173    0.000
452.00   455.751  991.673  991.673    0.000        5.448 1686.389 1686.389    0.000        0.000 1526.396 1526.396    0.000
453.00   498.961  947.684  947.684    0.000       60.911 1717.430 1717.430    0.000        0.000 1585.407 1253.246  332.161
454.00   423.321 1065.578 1065.578    0.000       10.895 1768.796 1768.796    0.000        0.000 1754.307 1754.307    0.000
455.00   493.918  954.556  954.556    0.000       40.163 1730.364 1730.364    0.000        0.000 1862.080 1862.080    0.000
456.00   542.264  928.923  928.923    0.000        9.079 1780.414 1780.414    0.000        0.000 1565.399 1565.399    0.000
457.00   608.587  833.230  833.230    0.000      112.399 1527.867 1527.867    0.000        0.000 1138.541 1138.541    0.000
458.00   506.103  943.659  943.659    0.000       87.977 1703.555 1703.555    0.000        0.000 1463.261 1463.261    0.000
459.00   634.706  818.346  818.346    0.000      130.817 1614.662 1614.662    0.000        0.000 1569.623 1397.912  171.711
460.00   453.649  971.903  971.903    0.000        5.448 1690.417 1690.417    0.000        0.000 1538.759 1538.759    0.000
461.00   463.519  950.478  950.478    0.000       58.279 1783.131 1783.131    0.000        0.000 1392.884 1392.884    0.000
462.00   450.554  976.302  976.302    0.000        5.534 1835.764 1835.764    0.000        0.000 1500.459 1500.459    0.000
463.00   531.458  910.204  910.204    0.000       38.348 1819.894 1819.894    0.000        0.000 1345.234 1345.234    0.000
464.00   544.571  861.844  861.844    0.000       49.586 1614.015 1614.015    0.000        0.000 1235.756 1235.756    0.000
465.00   552.104  915.140  915.140    0.000       38.651 1781.679 1781.679    0.000        0.000 1316.282 1316.282    0.000
466.00   462.907  949.495  949.495    0.000        9.122 1686.217 1686.217    0.000        0.000 1668.750 1668.750    0.000
467.00   465.204  994.051  994.051    0.000       34.716 1788.712 1788.712    0.000        0.000 1452.804 1452.804    0.000
468.00   508.336  962.432  962.432    0.000       34.501 1710.868 1710.868    0.000        0.000 1252.742 1252.742    0.000
469.00   660.567  843.311  843.311    0.000       85.345 1543.758 1543.758    0.000        0.000 1084.954 1084.954    0.000
470.00   538.658  902.699  902.699    0.000       86.638 1729.239 1729.239    0.000        0.000 1564.398 1564.398    0.000
471.00   608.393  827.115  827.115    0.000      137.787 1669.752 1669.752    0.000        0.000 1546.102 1546.102    0.000
472.00   554.217  935.797  935.797    0.000       72.806 1587.468 1587.468    0.000        0.000 1396.812 1396.812    0.000
473.00   603.731  859.978  859.978    0.000       73.021 1662.008 1662.008    0.000        0.000 1407.867 1407.867    0.000
474.00   564.574  867.292  867.292    0.000      185.129 1569.607 1569.607    0.000        0.000 1575.957 1575.957    0.000
475.00   519.162  929.143  929.143    0.000       83.529 1648.641 1648.641    0.000        0.000 1477.938 1477.938    0.000
476.00   495.160  994.258  994.258    0.000      121.834 1727.610 1727.610    0.000        0.000 1584.205 1584.205    0.000
477.00   492.795  983.181  983.181    0.000       83.658 1782.917 1782.917    0.000        0.000 1616.874 1616.874    0.000
478.00   506.572  955.480  955.480    0.000       41.764 1693.857 1693.857    0.000        0.000 1647.835 1517.145  130.690
479.00   592.374  831.068  831.068    0.000      162.215 1459.557 1459.557    0.000        0.000 1456.026 1456.026    0.000
480.00   558.588  881.601  881.601    0.000       77.300 1793.349 1793.349    0.000        0.000 1616.372 1616.372    0.000
481.00   451.017  988.019  988.019    0.000       44.010 1689.557 1689.557    0.000        0.000 1599.485 1599.485    0.000
482.00   538.961  887.422  887.422    0.000       93.813 1541.990 1541.990    0.000        0.000 1226.104 1226.104    0.000
483.00   452.282  983.944  983.944    0.000        9.511 1786.651 1786.651    0.000        0.000 1232.437 1232.437    0.000
484.00   446.745  941.610  941.610    0.000       71.293 1670.011 1670.011    0.000        0.000 1173.627 1173.627    0.000
485.00   448.169  975.846  975.846    0.000       22.306 1721.717 1721.717    0.000        0.000 1153.419 1153.419    0.000
486.00   572.650  852.859  852.859    0.000       68.390 1775.577 1775.577    0.000        0.000 1527.803 1527.803    0.000
487.00   448.329  993.891  993.891    0.000      118.063 1743.970 1743.970    0.000        0.000 1615.066 1615.066    0.000
488.00   465.010  969.288  969.288    0.000       56.592 1653.054 1653.054    0.000        0.000 1376.903 1376.903    0.000
489.00   470.730  972.137  972.137    0.000       36.317 1604.556 1604.556    0.000        0.000 1113.507 1113.507    0.000
490.00   513.096  888.664  888.664    0.000       27.753 1460.970 1460.970    0.000        0.000  942.399  942.399    0.000
491.00   492.729  983.919  983.919    0.000       42.753 1578.909 1578.909    0.000        0.000 1174.531 1174.531    0.000
492.00   460.205 1010.829 1010.829    0.000       23.950 1722.838 1722.838    0.000        0.000 1153.621 1153.621    0.000
493.00   541.375  893.458  893.458    0.000       50.929 1682.844 1682.844    0.000        0.000 1163.974 1163.974    0.000
494.00   526.816  925.492  925.492    0.000       20.407 1596.127 1596.127    0.000        0.000 1326.940 1326.940    0.000
495.00   475.920 1006.042 1006.042    0.000        5.448 1730.618 1730.618    0.000        0.000 1244.500 1244.500    0.000
496.00   533.093  927.148  927.148    0.000       18.245 1578.497 1578.497    0.000        0.000  847.899  847.899    0.000
497.00   473.019  907.517  907.517    0.000       10.981 1537.892 1537.892    0.000        0.000 1224.396 1224.396    0.000
498.00   490.344  900.758  900.758    0.000        0.000 1520.848 1520.848    0.000        0.000 1032.375 1032.375    0.000
499.00   330.844 1035.142 1035.142    0.000        0.000 1491.415 1491.415    0.000        0.000  919.478  919.478    0.000
500.00   531.172  925.955  925.955    0.000       23.606 1660.972 1660.972    0.000        0.000 1020.414 1020.414    0.000
501.00   500.109  892.503  892.503    0.000       11.414 1647.742 1647.742    0.000        0.000 1377.706 1377.706    0.000
502.00   393.667 1012.287 1012.287    0.000       53.261 1636.406 1636.406    0.000        0.000 1314.974 1314.974    0.000
503.00   604.089  834.661  834.661    0.000       34.544 1817.811 1817.811    0.000        0.000 1655.681 1655.681    0.000
504.00   511.539  936.155  936.155    0.000       61.739 1605.967 1605.967    0.000        0.000 1428.477 1428.477    0.000
505.00   539.839  921.973  921.973    0.000        0.000 1720.796 1720.796    0.000        0.000 1627.527 1627.527    0.000
506.00   512.824  969.515  969.515    0.000       20.447 1651.925 1651.925    0.000        0.000 1516.946 1496.840   20.106
507.00   555.241  926.732  926.732    0.000       12.711 1744.932 1744.932    0.000        0.000 1668.248 1668.248    0.000
508.00   486.262  954.953  954.953    0.000       38.133 1614.741 1614.741    0.000        0.000 1527.901 1527.901    0.000
509.00   428.676 1013.532 1013.532    0.000        9.165 1597.411 1597.411    0.000        0.000 1537.152 1537.152    0.000
510.00   493.211  944.458  944.458    0.000        9.079 1645.967 1645.967    0.000        0.000 1479.143 1479.143    0.000
511.00   393.419 1060.167 1060.167    0.000       39.035 1565.025 1565.025    0.000        0.000 1394.897 1394.897    0.000
512.00   498.520  925.719  925.719    0.000       16.602 1410.903 1410.903    0.000        0.000 1448.484 1448.484    0.000
513.00   552.921  911.915  911.915    0.000       87.679 1645.168 1645.168    0.000        0.000 1792.100 1792.100    0.000
514.00   452.685  975.373  975.373    0.000       12.711 1465.045 1465.045    0.000        0.000 1246.614 1155.229   91.385
515.00   581.940  874.357  874.357    0.000       18.158 1620.956 1620.956    0.000        0.000 1566.400 1566.400    0.000
516.00   495.445  941.392  941.392    0.000        5.576 1585.230 1585.230    0.000        0.000 1274.861 1274.861    0.000
517.00   537.093  877.304  877.304    0.000        1.859 1705.924 1705.924    0.000        0.000 1456.220 1456.220    0.000
518.00   469.451  947.819  947.819    0.000        9.294 1764.942 1764.942    0.000        0.000 1284.914 1284.914    0.000
519.00   444.682 1031.052 1031.052    0.000       20.447 1760.363 1760.363    0.000        0.000 1417.519 1417.519    0.000
520.00   479.369  950.778  950.778    0.000       33.158 1629.228 1629.228    0.000        0.000 1285.417 1245.103   40.314
521.00   564.399  942.296  942.296    0.000        5.448 1608.920 1608.920    0.000        0.000 1387.862 1387.862    0.000
522.00   553.999  964.445  964.445    0.000       14.527 1762.824 1762.824    0.000        0.000 1477.837 1477.837    0.000
523.00   429.164 1027.052 1027.052    0.000       59.923 1621.228 1621.228    0.000        0.000 1375.493 1375.493    0.000
524.00   502.727  928.863  928.863    0.000       79.897 1572.421 1572.421    0.000        0.000 1447.577 1447.577    0.000
525.00   595.106  883.468  883.468    0.000       29.182 1761.829 1761.829    0.000        0.000 1637.885 1637.885    0.000
526.00   663.720  837.463  837.463    0.000       49.028 1759.584 1759.584    0.000        0.000 1655.980 1655.980    0.000
527.00   510.545  923.806  923.806    0.000       50.844 1771.554 1771.554    0.000        0.000 1807.782 1807.782    0.000
528.00   467.833 1004.484 1004.484    0.000        3.718 1721.535 1721.535    0.000        0.000 1525.988 1525.988    0.000
529.00   568.081  918.456  918.456    0.000       16.602 1757.770 1757.770    0.000        0.000 1728.461 1728.461    0.000
530.00   598.221  871.862  871.862    0.000       32.685 1749.761 1749.761    0.000        0.000 1485.874 1485.874    0.000
531.00   462.736 1056.507 1056.507    0.000        3.632 1806.652 1806.652    0.000        0.000 1858.953 1344.628  514.325
532.00   459.208 1004.329 1004.329    0.000       12.797 1798.298 1798.298    0.000        0.000 1757.812 1757.812    0.000
533.00   469.184 1005.045 1005.045    0.000       16.343 1787.892 1787.892    0.000        0.000 1601.091 1601.091    0.000
534.00   453.490 1038.258 1038.258    0.000       19.974 1739.987 1739.987    0.000        0.000 1960.189 1960.189    0.000
535.00   489.319  996.480  996.480    0.000      159.794 1737.955 1737.955    0.000        0.000 1872.326 1872.326    0.000
536.00   465.655 1038.375 1038.375    0.000        3.632 1780.551 1780.551    0.000        0.000 1679.103 1679.103    0.000
537.00   388.819 1115.819 1115.819    0.000       29.612 1741.383 1741.383    0.000        0.000 1558.365 1558.365    0.000
538.00   367.252 1079.511 1079.511    0.000        5.448 1863.519 1863.519    0.000        0.000 1727.966 1727.966    0.000
539.00   525.639 1006.754 1006.754    0.000       56.592 1859.320 1859.320    0.000        0.000 1655.478 1655.478    0.000
540.00   559.785  994.716  994.716    0.000       19.974 1750.369 1750.369    0.000        0.000 1415.605 1021.518  394.087
541.00   605.734  939.345  939.345    0.000       38.391 1642.903 1642.903    0.000        0.000 1283.911 1283.911    0.000
542.00   585.365  873.641  873.641    0.000       73.151 1641.635 1641.635    0.000        0.000 1243.994 1243.994    0.000
543.00   518.230 1017.089 1017.089    0.000       27.324 1825.885 1825.885    0.000        0.000 1594.147 1594.147    0.000
544.00   524.516  966.304  966.304    0.000       21.790 1675.189 1675.189    0.000        0.000 1445.864 1445.864    0.000
545.00   546.126  963.495  963.495    0.000       49.979 1599.528 1599.528    0.000        0.000 1467.078 1467.078    0.000
546.00   607.811  927.487  927.487    0.000       82.100 1747.163 1747.163    0.000        0.000 1607.419 1607.419    0.000
547.00   518.832 1045.464 1045.464    0.000       89.019 1811.417 1811.417    0.000        0.000 2017.896 1977.280   40.615
548.00   503.353  976.244  976.244    0.000      138.122 1702.037 1702.037    0.000        0.000 1111.093 1070.879   40.214
549.00   541.649  951.731  951.731    0.000        1.816 1730.500 1730.500    0.000        0.000 1497.640 1497.640    0.000
550.00   588.776  897.418  897.418    0.000       67.703 1708.811 1708.811    0.000        0.000 1416.507 1416.507    0.000
551.00   488.742  981.827  981.827    0.000       36.790 1695.248 1695.248    0.000        0.000 1556.551 1556.551    0.000
552.00   571.436  906.405  906.405    0.000       39.991 1669.012 1669.012    0.000        0.000 1374.589 1374.589    0.000
553.00   528.554  978.009  978.009    0.000       81.713 1687.728 1687.728    0.000        0.000 1587.217 1436.116  151.101
554.00   452.014  995.658  995.658    0.000        9.079 1703.465 1703.465    0.000        0.000 1290.037 1290.037    0.000
555.00   443.689 1006.427 1006.427    0.000       10.895 1776.884 1776.884    0.000        0.000 1575.547 1575.547    0.000
556.00   476.152  983.132  983.132    0.000       56.291 1869.458 1869.458    0.000        0.000 1765.668 1765.668    0.000
557.00   491.558  985.893  985.893    0.000       27.238 1796.406 1796.406    0.000        0.000 1545.491 1545.491    0.000
558.00   478.391 1011.057 1011.057    0.000       50.844 1789.926 1789.926    0.000        0.000 1472.404 1472.404    0.000
559.00   608.128  901.987  901.987    0.000       52.659 1822.453 1822.453    0.000        0.000 1614.964 1614.964    0.000
560.00   503.850  988.792  988.792    0.000        9.079 1819.904 1819.904    0.000        0.000 1582.591 1321.308  261.284
561.00   445.644 1039.185 1039.185    0.000       25.465 1919.274 1919.274    0.000        0.000 1500.751 1500.751    0.000
562.00   653.403  877.481  877.481    0.000       12.711 1788.206 1788.206    0.000        0.000 1253.951  949.637  304.314
563.00   529.674  974.753  974.753    0.000        3.632 2010.447 1955.972   54.475        0.000 1898.861 1676.886  221.975
564.00   554.992  917.967  917.967    0.000       99.525 1863.993 1824.045   39.949        0.000 1706.848 1090.682  616.166
565.00   561.554  945.013  945.013    0.000       51.795 1877.128 1877.128    0.000        0.000 1696.794 1464.766  232.028
566.00   465.364 1009.809 1009.809    0.000        0.000 1737.243 1737.243    0.000        0.000 1100.534 1100.534    0.000
567.00   452.503  977.602  977.602    0.000       60.182 1814.888 1814.888    0.000        0.000 1383.534 1303.410   80.124
568.00   553.356  866.954  866.954    0.000       24.038 1815.588 1815.588    0.000        0.000 1424.056 1414.103    9.953
569.00   602.070  829.573  829.573    0.000       39.948 1868.671 1868.671    0.000        0.000 1505.786 1083.146  422.640
570.00   532.326  871.830  871.830    0.000       34.544 1757.345 1757.345    0.000        0.000  991.156  940.891   50.265
571.00   507.506  913.105  913.105    0.000       18.158 1744.329 1744.329    0.000        0.000 1193.225 1142.960   50.266
572.00   485.997  907.090  907.090    0.000        7.263 1609.525 1609.525    0.000        0.000  842.971  672.469  170.502
573.00   441.864  986.214  986.214    0.000       63.554 1616.826 1616.826    0.000        0.000  817.434  696.494  120.940
574.00   570.458  881.859  881.859    0.000       25.422 1600.301 1600.301    0.000        0.000  764.550  613.753  150.797
575.00   428.045  991.160  991.160    0.000       18.158 1629.145 1629.145    0.000        0.000  804.061  804.061    0.000
576.00   554.540  861.424  861.424    0.000       84.047 1695.425 1695.425    0.000        0.000 1165.477 1165.477    0.000
577.00   530.218  914.048  914.048    0.000       85.818 1628.875 1628.875    0.000        0.000 1198.651 1178.545   20.106
578.00   400.026  990.415  990.415    0.000        9.079 1808.996 1808.996    0.000        0.000 1346.035 1346.035    0.000
579.00   533.961  903.468  903.468    0.000       86.250 1764.842 1764.842    0.000        0.000 1368.151 1368.151    0.000
580.00   476.405  972.474  972.474    0.000       32.685 1916.273 1916.273    0.000        0.000 1199.055 1199.055    0.000
581.00   542.184  938.217  938.217    0.000       65.370 1803.294 1803.294    0.000        0.000 1420.635 1420.635    0.000
582.00   484.342  985.024  985.024    0.000       76.265 1697.551 1697.551    0.000        0.000 1048.961 1048.961    0.000
583.00   429.352 1002.412 1002.412    0.000       23.606 1906.588 1906.588    0.000        0.000 1582.392 1582.392    0.000
584.00   464.968  992.965  992.965    0.000        7.263 1841.074 1841.074    0.000        0.000 1263.095 1263.095    0.000
585.00   416.363 1036.079 1036.079    0.000        0.000 1825.423 1825.423    0.000        0.000 1474.018 1474.018    0.000
586.00   549.028  915.995  915.995    0.000       19.974 1833.989 1833.989    0.000        0.000 1506.488 1506.488    0.000
587.00   464.336  945.826  945.826    0.000        5.448 1897.663 1897.663    0.000        0.000 1524.279 1524.279    0.000
588.00   467.641 1011.099 1011.099    0.000        0.000 1950.201 1950.201    0.000        0.000 1331.361 1331.361    0.000
589.00   507.920  939.012  939.012    0.000       74.622 1822.787 1822.787    0.000        0.000 1556.856 1556.856    0.000
590.00   578.674  884.002  884.002    0.000       38.392 1923.482 1923.482    0.000        0.000 1412.490 1412.490    0.000
591.00   605.731  874.639  874.639    0.000       29.053 1893.191 1893.191    0.000        0.000 1229.925 1229.925    0.000
592.00   547.701  882.460  882.460    0.000       29.053 1801.569 1801.569    0.000        0.000 1254.958 1254.958    0.000
593.00   503.858  951.524  951.524    0.000       33.031 1923.759 1923.759    0.000        0.000 1652.166 1652.166    0.000
594.00   456.901  983.909  983.909    0.000        0.000 1927.090 1927.090    0.000        0.000 2150.511 2150.511    0.000
595.00   533.755  957.458  957.458    0.000       12.711 1972.908 1972.908    0.000        0.000 2359.804 2359.804    0.000
596.00   614.612  855.334  855.334    0.000        3.805 1969.429 1969.429    0.000        0.000 2366.149 2366.149    0.000
597.00   433.175 1033.589 1033.589    0.000        5.448 1816.044 1816.044    0.000        0.000 1635.271 1635.271    0.000
598.00   674.028  826.577  826.577    0.000        5.448 1872.161 1872.161    0.000        0.000 1685.936 1685.936    0.000
599.00   553.340  939.395  939.395    0.000       25.422 1818.473 1818.473    0.000        0.000 1231.934 1231.934    0.000
600.00   435.321 1020.452 1020.452    0.000       43.840 1775.406 1775.406    0.000        0.000 1476.328 1476.328    0.000
601.00   539.120  926.178  926.178    0.000       36.317 1879.042 1879.042    0.000        0.000 1612.346 1612.346    0.000
602.00   334.979 1153.669 1153.669    0.000        0.000 1923.093 1923.093    0.000        0.000 1501.960 1501.960    0.000
603.00   554.166  945.598  945.598    0.000       19.974 1874.802 1874.802    0.000        0.000 1747.061 1747.061    0.000
604.00   423.999 1084.368 1084.368    0.000        0.000 1862.052 1862.052    0.000        0.000 1493.821 1493.821    0.000
605.00   445.283 1072.778 1072.778    0.000        0.000 1751.707 1751.707    0.000        0.000 1343.222 1343.222    0.000
606.00   386.643 1109.300 1109.300    0.000        0.000 1810.904 1810.904    0.000        0.000 1487.387 1487.387    0.000
607.00   437.757 1049.838 1049.838    0.000        3.632 1927.632 1927.632    0.000        0.000 1353.579 1353.579    0.000
608.00   548.635  927.468  927.468    0.000        5.448 1810.252 1810.252    0.000        0.000 1535.440 1535.440    0.000
609.00   493.868  964.370  964.370    0.000       23.692 1906.945 1906.945    0.000        0.000 1787.774 1787.774    0.000
610.00   482.813 1017.484 1017.484    0.000        7.263 1951.509 1951.509    0.000        0.000 1939.271 1939.271    0.000
611.00   480.301 1010.090 1010.090    0.000       19.974 1924.152 1924.152    0.000        0.000 1828.290 1828.290    0.000
612.00   515.943  972.429  972.429    0.000       35.193 1814.276 1814.276    0.000        0.000 1631.754 1631.754    0.000
613.00   439.157 1045.994 1045.994    0.000       19.974 1753.684 1753.684    0.000        0.000 1844.973 1844.973    0.000
614.00   464.954 1042.228 1042.228    0.000        9.166 1818.757 1818.757    0.000        0.000 1570.020 1339.500  230.519
615.00   504.914  977.880  977.880    0.000       49.028 1722.906 1722.906    0.000        0.000 1765.459 1765.459    0.000
616.00   410.810 1034.972 1034.972    0.000       23.952 1848.928 1848.928    0.000        0.000 1602.291 1602.291    0.000
617.00   387.654 1129.453 1129.453    0.000        7.263 1850.651 1850.651    0.000        0.000 1491.301 1491.301    0.000
618.00   393.128 1101.843 1101.843    0.000        7.263 1752.608 1752.608    0.000        0.000 1338.488 1338.488    0.000
619.00   441.022 1031.372 1031.372    0.000       29.226 1862.174 1862.174    0.000        0.000 1844.074 1844.074    0.000
620.00   456.940 1033.338 1033.338    0.000        1.902 1943.868 1943.868    0.000        0.000 1548.316 1548.316    0.000
621.00   562.785  905.572  905.572    0.000       29.053 1925.819 1925.819    0.000        0.000 1805.568 1534.235  271.333
622.00   490.208  977.537  977.537    0.000       29.053 1912.977 1912.977    0.000        0.000 1682.219 1551.528  130.690
623.00   386.199 1105.886 1105.886    0.000        0.000 1842.117 1842.117    0.000        0.000 1630.343 1630.343    0.000
624.00   547.245  897.025  897.025    0.000        0.000 1878.235 1878.235    0.000        0.000 1768.769 1768.769    0.000
625.00   539.458  931.757  931.757    0.000       29.053 1965.627 1965.627    0.000        0.000 1471.496 1471.496    0.000
626.00   516.501  927.460  927.460    0.000        5.448 1870.759 1870.759    0.000        0.000 1457.527 1457.527    0.000
627.00   556.673  857.509  857.509    0.000       14.699 1916.995 1916.995    0.000        0.000 1496.437 1496.437    0.000
628.00   613.067  856.287  856.287    0.000       27.582 1815.385 1815.385    0.000        0.000 1363.724 1363.724    0.000
629.00   601.235  863.119  863.119    0.000        1.816 1970.224 1970.224    0.000        0.000 1431.189 1431.189    0.000
630.00   554.239  990.870  990.870    0.000        0.000 1942.588 1942.588    0.000        0.000 1333.270 1333.270    0.000
631.00   523.533  943.426  943.426    0.000       12.711 2084.179 2084.179    0.000        0.000 1877.650 1877.650    0.000
632.00   536.739  972.888  972.888    0.000       36.360 1960.476 1960.476    0.000        0.000 2030.361 2030.361    0.000
633.00   530.195  961.218  961.218    0.000       67.186 1808.090 1808.090    0.000        0.000 1747.164 1747.164    0.000
634.00   610.138  852.844  852.844    0.000        0.000 1890.387 1890.387    0.000        0.000 1573.236 1573.236    0.000
635.00   508.919  994.874  994.874    0.000        9.079 1945.831 1945.831    0.000        0.000 1758.426 1627.934  130.492
636.00   414.834 1043.556 1043.556    0.000       12.711 1997.274 1997.274    0.000        0.000 1890.021 1890.021    0.000
637.00   497.817  983.815  983.815    0.000       14.527 1888.956 1888.956    0.000        0.000 1555.745 1485.373   70.372
638.00   505.254  971.011  971.011    0.000        3.632 1916.760 1916.760    0.000        0.000 1587.108 1466.471  120.637
639.00   515.918  919.439  919.439    0.000        5.448 1988.033 1988.033    0.000        0.000 2021.920 2021.920    0.000
640.00   513.052  977.001  977.001    0.000        1.816 1870.596 1870.596    0.000        0.000 1394.190 1314.266   79.924
641.00   545.504  919.682  919.682    0.000       10.895 1972.587 1972.587    0.000        0.000 1982.308 1982.308    0.000
642.00   556.286  884.446  884.446    0.000        0.000 1884.007 1884.007    0.000        0.000 1818.339 1818.339    0.000
643.00   562.950  931.272  931.272    0.000       10.895 1865.983 1865.983    0.000        0.000 1970.749 1415.408  555.341
644.00   747.068  752.744  752.744    0.000       31.041 1886.069 1886.069    0.000        0.000 2028.146 2028.146    0.000
645.00   676.987  828.471  828.471    0.000       95.416 1794.731 1794.731    0.000        0.000 1846.590 1846.590    0.000
646.00   738.614  780.941  780.941    0.000       76.437 2045.478 2045.478    0.000        0.000 2393.586 1822.164  571.422
647.00   623.829  881.838  881.838    0.000      103.890 1818.893 1818.893    0.000        0.000 1805.269 1595.658  209.611
648.00   637.101  963.124  963.124    0.000       45.611 1949.487 1949.487    0.000        0.000 2423.138 2181.863  241.276
649.00   620.607  917.148  917.148    0.000       27.324 1923.803 1923.803    0.000        0.000 1833.405 1471.795  361.611
650.00   432.190 1045.111 1045.111    0.000       20.060 1924.667 1924.667    0.000        0.000 1933.230 1472.091  461.139
651.00   613.006  831.846  831.846    0.000       33.031 1902.583 1902.583    0.000        0.000 2056.691 2056.691    0.000
652.00   516.711  993.086  993.086    0.000       38.133 1941.484 1941.484    0.000        0.000 2031.563 1607.015  424.548
653.00   402.666 1063.115 1063.115    0.000        0.000 1854.181 1854.181    0.000        0.000 1303.816 1303.816    0.000
654.00   482.131 1034.822 1034.822    0.000       41.764 1936.687 1936.687    0.000        0.000 2100.326 1776.712  323.614
655.00   509.342  974.715  974.715    0.000       25.895 1902.147 1902.147    0.000        0.000 2128.177 2128.177    0.000
656.00   489.665  997.771  997.771    0.000        7.263 2140.318 2134.742    5.576        0.000 1541.771 1391.275  150.496
657.00   506.513  978.342  978.342    0.000       19.974 1924.568 1924.568    0.000        0.000 1693.983 1361.721  332.262
658.00   562.590  923.188  923.188    0.000       85.345 1812.290 1812.290    0.000        0.000 1710.271 1215.448  494.823
659.00   478.696  989.111  989.111    0.000        0.000 1976.633 1952.681   23.952        0.000 1891.122 1690.259  200.863
660.00   540.546  946.713  946.713    0.000       13.057 1870.867 1870.867    0.000        0.000 1739.422 1577.464  161.958
661.00   481.221  945.917  945.917    0.000       24.038 1698.836 1698.836    0.000        0.000 1585.909 1434.709  151.200
662.00   554.785  885.189  885.189    0.000       52.659 1727.058 1727.058    0.000        0.000 1699.411 1375.695  323.717
663.00   571.840  902.738  902.738    0.000       47.298 1810.517 1810.517    0.000        0.000 1516.745 1496.639   20.106
664.00   574.795  937.477  937.477    0.000       27.843 1740.157 1731.077    9.079        0.000 1417.114 1366.748   50.366
665.00   518.513  970.755  970.755    0.000        3.718 1859.734 1859.734    0.000        0.000 1556.549 1556.549    0.000
666.00   594.541  910.111  910.111    0.000        7.435 1701.353 1701.353    0.000        0.000 1498.248 1498.248    0.000
667.00   539.315  903.625  903.625    0.000       19.974 1801.390 1801.390    0.000        0.000 1816.534 1816.534    0.000
668.00   537.679  942.158  942.158    0.000       29.440 1840.979 1840.979    0.000        0.000 1657.987 1657.987    0.000
669.00   685.900  824.338  824.338    0.000       84.436 1821.440 1821.440    0.000        0.000 1699.006 1699.006    0.000
670.00   574.174  972.721  972.721    0.000       22.048 1857.101 1857.101    0.000        0.000 1434.703 1434.703    0.000
671.00   599.779  880.425  880.425    0.000       69.088 1844.532 1844.532    0.000        0.000 1384.538 1384.538    0.000
672.00   754.963  763.244  763.244    0.000      131.256 1780.078 1780.078    0.000        0.000 1553.640 1553.640    0.000
673.00   607.513  891.634  891.634    0.000       41.764 1741.453 1741.453    0.000        0.000 1618.680 1618.680    0.000
674.00   548.879  926.901  926.901    0.000       53.220 1968.943 1968.943    0.000        0.000 1760.230 1760.230    0.000
675.00   596.429  932.700  932.700    0.000       41.979 1896.734 1896.734    0.000        0.000 1929.720 1929.720    0.000
676.00   531.683 1007.943 1007.943    0.000       29.053 1910.975 1910.975    0.000        0.000 1517.244 1517.244    0.000
677.00   641.237  899.322  899.322    0.000       18.158 1862.336 1862.336    0.000        0.000 1739.521 1739.521    0.000
678.00   552.156  968.625  968.625    0.000       14.527 1832.678 1832.678    0.000        0.000 1486.480 1486.480    0.000
679.00   586.021  911.194  911.194    0.000       43.881 1849.158 1849.158    0.000        0.000 1676.390 1676.390    0.000
680.00   580.682  913.812  913.812    0.000       49.028 1872.965 1872.965    0.000        0.000 2076.418 2076.418    0.000
681.00   510.716  929.097  929.097    0.000       13.012 1863.227 1863.227    0.000        0.000 1533.637 1533.637    0.000
682.00   508.293  912.908  912.908    0.000        0.000 1745.809 1745.809    0.000        0.000 1706.352 1706.352    0.000
683.00   592.307  924.613  924.613    0.000        0.000 1848.426 1848.426    0.000        0.000 1635.676 1635.676    0.000
684.00   476.237  980.581  980.581    0.000       38.693 1859.320 1859.320    0.000        0.000 1371.370 1371.370    0.000
685.00   447.458  986.379  986.379    0.000       78.081 1728.799 1728.799    0.000        0.000 1838.852 1838.852    0.000
686.00   473.764 1002.066 1002.066    0.000       47.212 1721.750 1721.750    0.000        0.000 1546.702 1546.702    0.000
687.00   442.438 1093.059 1093.059    0.000        5.448 1805.349 1805.349    0.000        0.000 1617.275 1617.275    0.000
688.00   414.030 1110.715 1110.715    0.000        7.263 1893.344 1893.344    0.000        0.000 1564.094 1564.094    0.000
689.00   397.963 1075.657 1075.657    0.000        0.000 1799.218 1799.218    0.000        0.000 1372.578 1372.578    0.000
690.00   450.235 1098.488 1098.488    0.000       23.952 1828.130 1828.130    0.000        0.000 1370.967 1350.861   20.106
691.00   601.496  874.822  874.822    0.000       56.550 1727.373 1727.373    0.000        0.000 1548.211 1456.826   91.385
692.00   578.966  977.620  977.620    0.000       18.158 1769.718 1764.142    5.576        0.000 1897.055 1393.286  503.769
693.00   587.753  887.149  887.149    0.000       20.320 1731.833 1731.833    0.000        0.000 1707.656 1061.028  646.628
694.00   460.584 1013.773 1013.773    0.000       14.527 1828.714 1828.714    0.000        0.000 1959.391  898.870 1060.521
695.00   420.303 1029.006 1029.006    0.000        9.252 1690.798 1690.798    0.000        0.000 1382.732 1292.453   90.279
696.00   499.888  949.102  949.102    0.000       10.981 1637.838 1608.568   29.269        0.000 1393.893 1273.253  120.640
697.00   437.992 1028.920 1028.920    0.000       14.785 1727.721 1691.231   36.490        0.000 1475.928 1395.300   80.627
698.00   440.610 1025.782 1025.782    0.000        0.000 1713.277 1713.277    0.000        0.000 1626.722 1556.350   70.372
699.00   540.310  923.846  923.846    0.000       41.936 1733.335 1733.335    0.000        0.000 1597.367  982.309  615.058
700.00   451.049 1000.504 1000.504    0.000        5.448 1638.153 1638.153    0.000        0.000 1605.215 1605.215    0.000
701.00   438.642 1040.163 1040.163    0.000        9.079 1698.702 1698.702    0.000        0.000 1992.366 1558.365  434.001
702.00   528.414 1011.496 1011.496    0.000        3.632 1776.046 1776.046    0.000        0.000 1568.417 1173.825  394.591
703.00   604.076  946.097  946.097    0.000       32.685 1803.550 1803.550    0.000        0.000 1555.249 1222.585  332.664
704.00   547.616  926.556  926.556    0.000       34.501 1711.319 1711.319    0.000        0.000 1558.065 1548.012   10.053
705.00   499.939  963.070  963.070    0.000       16.343 1732.870 1732.870    0.000        0.000 1273.351 1273.351    0.000
706.00   458.480 1025.510 1025.510    0.000       74.621 1717.452 1717.452    0.000        0.000 1685.236 1685.236    0.000
707.00   567.013  954.465  954.465    0.000       20.147 1848.802 1848.802    0.000        0.000 1781.849 1438.428  343.421
708.00   545.757  966.344  966.344    0.000       16.947 1767.043 1767.043    0.000        0.000 1790.089 1790.089    0.000
709.00   470.557 1014.656 1014.656    0.000       22.220 1691.743 1691.743    0.000        0.000 1918.671 1868.506   50.165
710.00   543.485  921.282  921.282    0.000       46.171 1775.752 1775.752    0.000        0.000 1442.452 1442.452    0.000
711.00   439.627  995.993  995.993    0.000       27.238 1646.615 1646.615    0.000        0.000 1455.722 1455.722    0.000
712.00   444.642 1017.623 1017.623    0.000        3.718 1687.119 1687.119    0.000        0.000 1778.331 1598.377  179.953
713.00   457.430 1028.903 1028.903    0.000       52.047 1781.062 1726.327   54.734        0.000 1819.350 1346.241  473.109
714.00   402.138 1069.099 1069.099    0.000        0.000 1740.689 1740.689    0.000        0.000 1850.818 1527.703  323.115
715.00   390.954 1062.646 1062.646    0.000       36.317 1757.977 1757.977    0.000        0.000 1929.331 1567.310  362.020
716.00   411.627 1054.331 1054.331    0.000       18.374 1699.861 1699.861    0.000        0.000 1759.229 1579.073  180.156
717.00   563.043  868.897  868.897    0.000       91.952 1630.716 1630.716    0.000        0.000 1918.374 1577.163  341.211
718.00   530.865  919.846  919.846    0.000       20.404 1873.678 1873.678    0.000        0.000 1918.876 1597.069  321.806
719.00   541.808  965.424  965.424    0.000       14.871 1907.178 1907.178    0.000        0.000 2150.601 1828.797  321.805
720.00   495.189  976.184  976.184    0.000       50.060 1846.775 1846.775    0.000        0.000 1907.209 1677.189  230.020
721.00   446.231  943.083  943.083    0.000        0.000 1804.950 1804.950    0.000        0.000 1897.766 1758.327  139.440
722.00   522.058  926.237  926.237    0.000      117.628 1707.370 1707.370    0.000        0.000 1798.136 1637.485  160.651
723.00   464.356  970.422  970.422    0.000       25.422 1823.744 1823.744    0.000        0.000 1919.078 1919.078    0.000
724.00   526.742  962.540  962.540    0.000       41.937 1858.235 1858.235    0.000        0.000 1976.478 1976.478    0.000
725.00   484.726  948.248  948.248    0.000        1.816 1876.389 1876.389    0.000        0.000 1656.280 1605.913   50.366
726.00   488.076  957.912  957.912    0.000       40.508 1737.658 1737.658    0.000        0.000 1505.585 1313.668  191.917
727.00   473.645  954.697  954.697    0.000        0.000 1772.940 1772.940    0.000        0.000 1689.157 1659.098   30.059
728.00   492.896  975.175  975.175    0.000       11.197 1826.069 1826.069    0.000        0.000 1675.484 1615.567   59.917
729.00   543.130  957.489  957.489    0.000       12.969 1879.514 1879.514    0.000        0.000 1930.239 1729.273  200.966
730.00   510.542  943.262  943.262    0.000        5.576 1838.185 1838.185    0.000        0.000 1969.949 1788.888  181.061
731.00   468.712 1000.355 1000.355    0.000        0.000 1852.919 1852.919    0.000        0.000 1889.618 1839.553   50.065
732.00   530.969  949.857  949.857    0.000       27.411 1831.395 1831.395    0.000        0.000 1816.835 1777.023   39.811
733.00   492.999  990.053  990.053    0.000        7.263 1869.221 1869.221    0.000        0.000 1787.977 1717.906   70.071
734.00   500.904  983.194  983.194    0.000       71.893 1836.064 1836.064    0.000        0.000 2051.881 1881.678  170.203
735.00   473.003 1013.069 1013.069    0.000       22.220 1903.273 1903.273    0.000        0.000 1908.511 1818.434   90.077
736.00   468.246 1026.625 1026.625    0.000       20.319 1987.803 1987.803    0.000        0.000 2252.238 1838.647  413.591
737.00   405.435 1073.585 1073.585    0.000       21.962 1766.254 1766.254    0.000        0.000 1758.629 1618.586  140.043
738.00   481.119  983.397  983.397    0.000       30.869 1926.712 1926.712    0.000        0.000 2070.474 1970.043  100.431
739.00   487.650  969.235  969.235    0.000       58.797 1857.372 1857.372    0.000        0.000 2209.716 2129.491   80.225
740.00   529.908  925.332  925.332    0.000       13.012 1864.297 1864.297    0.000        0.000 1997.391 1936.669   60.722
741.00   519.220  979.000  979.000    0.000        0.000 1848.774 1848.774    0.000        0.000 2128.383 1736.404  391.979
742.00   605.392  856.239  856.239    0.000       30.956 1682.717 1682.717    0.000        0.000 1880.469 1588.321  292.148
743.00   460.804  971.253  971.253    0.000       50.188 1734.637 1719.766   14.871        0.000 2249.828 1687.850  561.978
744.00   451.016  988.295  988.295    0.000       16.343 1668.833 1668.833    0.000        0.000 1829.197 1588.622  240.574
745.00   549.319  853.463  853.463    0.000       73.751 1681.034 1681.034    0.000        0.000 2087.975 2008.352   79.623
746.00   571.443  913.629  913.629    0.000       41.764 1707.798 1707.798    0.000        0.000 1828.798 1719.117  109.681
747.00   539.588  896.859  896.859    0.000       11.068 1706.241 1706.241    0.000        0.000 1910.431 1466.980  443.450
748.00   524.839  932.878  932.878    0.000       32.772 1662.176 1662.176    0.000        0.000 2009.656 1536.547  473.109
749.00   516.717  902.971  902.971    0.000       10.895 1657.728 1657.728    0.000        0.000 1730.880 1518.654  212.226
750.00   439.950  997.919  997.919    0.000       27.624 1680.813 1680.813    0.000        0.000 1616.973 1426.463  190.510
751.00   505.666  915.093  915.093    0.000        9.079 1701.708 1701.708    0.000        0.000 1716.907 1607.325  109.581
752.00   476.451  969.586  969.586    0.000        3.718 1705.120 1705.120    0.000        0.000 1476.433 1396.509   79.924
753.00   458.695  995.340  995.340    0.000        1.859 1653.655 1653.655    0.000        0.000 1527.398 1083.046  444.352
754.00   554.020  864.102  864.102    0.000        5.448 1694.800 1681.788   13.012        0.000 1509.093 1157.634  351.459
755.00   505.674  978.960  978.960    0.000        0.000 1724.379 1724.379    0.000        0.000 1404.747 1273.854  130.893
756.00   431.765 1007.150 1007.150    0.000       10.895 1674.110 1652.319   21.790        0.000 1173.825 1103.252   70.573
757.00   432.200 1062.066 1062.066    0.000        0.000 1820.118 1788.643   31.474        0.000 1599.983  759.728  840.255
758.00   424.691 1008.570 1008.570    0.000       32.685 1652.166 1606.770   45.396        0.000 1281.902  648.441  633.461
759.00   400.458 1012.569 1012.569    0.000       25.422 1716.405 1716.405    0.000        0.000 1264.406  677.795  586.611
760.00   430.227  986.284  986.284    0.000        5.448 1676.591 1676.591    0.000        0.000 1303.818  781.648  522.170
761.00   535.265  972.026  972.026    0.000       71.505 1893.077 1893.077    0.000        0.000 1779.935 1375.794  404.141
762.00   547.044  921.698  921.698    0.000       25.422 1678.571 1678.571    0.000        0.000 1789.193 1397.113  392.080
763.00   614.333  874.005  874.005    0.000        0.000 1734.224 1427.088  307.135        0.000 1850.215 1054.696  795.519
764.00   558.335  921.837  856.302   65.535        1.816 1630.825 1271.118  359.707        0.000 1901.691  749.980 1151.712
765.00   543.595  955.356  955.356    0.000        3.632 1704.987 1703.171    1.816        0.000 1730.279 1085.961  644.317
766.00   539.778 1009.125 1009.125    0.000        0.000 1794.973 1702.020   92.953        0.000 1911.644 1216.656  694.988
767.00   491.513  993.632  993.632    0.000       23.606 1755.220 1755.220    0.000        0.000 1867.806 1377.103  490.703
768.00   490.134 1056.331 1056.331    0.000        0.000 1901.554 1901.554    0.000        0.000 1859.557 1496.030  363.527
769.00   607.796  950.651  950.651    0.000       72.408 1735.712 1735.712    0.000        0.000 2077.613 2077.613    0.000
770.00   642.200  901.377  901.377    0.000       10.938 1893.118 1893.118    0.000        0.000 1860.159 1779.029   81.130
771.00   557.668  899.148  899.148    0.000       30.869 1776.015 1776.015    0.000        0.000 1961.304 1890.831   70.472
772.00   500.197 1004.632 1004.632    0.000       18.158 1698.199 1698.199    0.000        0.000 1283.408 1162.164  121.243
773.00   509.755  890.688  890.688    0.000       12.711 1782.820 1782.820    0.000        0.000 1308.741 1209.113   99.629
774.00   512.944  980.272  980.272    0.000        3.632 1634.859 1605.806   29.053        0.000 1609.536 1458.435  151.101
775.00   469.924  966.787  966.787    0.000        0.000 1705.506 1705.506    0.000        0.000 1750.484 1569.123  181.361
776.00   601.092  888.296  888.296    0.000       12.711 1666.591 1664.732    1.859        0.000 1619.590 1407.565  212.025
777.00   556.391  870.132  870.132    0.000       12.711 1669.969 1669.969    0.000        0.000 1558.365 1428.175  130.190
778.00   557.092  907.463  907.463    0.000       10.895 1817.346 1817.346    0.000        0.000 1477.434 1356.394  121.041
779.00   489.871  909.943  909.943    0.000        0.000 1640.106 1640.106    0.000        0.000 1508.404 1326.438  181.966
780.00   435.520 1050.005 1050.005    0.000        3.632 1780.916 1708.283   72.634        0.000 1915.060 1460.347  454.712
781.00   512.441  970.129  970.129    0.000       14.527 1698.888 1698.888    0.000        0.000 1449.891 1338.500  111.390
782.00   484.030  995.170  995.170    0.000       12.884 1755.616 1716.359   39.257        0.000 1723.041 1500.259  222.782
783.00   452.389 1026.105 1026.105    0.000        5.448 1776.191 1710.648   65.543        0.000 1904.002 1621.504  282.498
784.00   499.384  972.801  972.801    0.000        1.859 1734.948 1542.210  192.738        0.000 1607.327 1497.444  109.883
785.00   581.092  873.649  873.649    0.000       12.711 1681.968 1599.607   82.361        0.000 1565.808 1414.606  151.202
786.00   537.207  896.727  896.727    0.000       18.158 1708.282 1666.086   42.197        0.000 1789.695 1588.226  201.469
787.00   554.476  854.472  854.472    0.000        0.000 1653.026 1584.024   69.002        0.000 1618.686 1377.708  240.978
788.00   591.879  843.784  843.784    0.000        7.263 1647.575 1607.626   39.948        0.000 1528.509 1447.882   80.627
789.00   541.596  885.808  885.808    0.000        0.000 1805.860 1805.860    0.000        0.000 1627.630 1497.440  130.190
790.00   565.921  862.032  862.032    0.000        9.079 1604.905 1534.001   70.904        0.000 1681.318 1519.761  161.557
791.00   481.810  998.421  998.421    0.000        0.000 1656.791 1581.909   74.882        0.000 1396.611 1234.752  161.859
792.00   566.749  913.306  913.306    0.000        1.816 1587.430 1538.316   49.114        0.000 1332.971 1252.444   80.527
793.00   581.920  905.676  905.676    0.000        1.816 1643.982 1544.197   99.785        0.000 1529.613 1358.004  171.609
794.00   511.338  938.427  938.427    0.000       31.042 1598.003 1579.845   18.158        0.000 1576.264 1406.664  169.600
795.00   463.372 1029.801 1029.801    0.000        1.816 1697.559 1513.815  183.745        0.000 1617.079 1386.757  230.322
796.00   478.817  967.136  967.136    0.000       21.877 1716.960 1679.086   37.873        0.000 1417.219 1062.538  354.680
797.00   523.968  920.158  920.158    0.000       41.937 1604.904 1604.904    0.000        0.000 1624.918 1323.119  301.799
798.00   478.312  970.709  970.709    0.000       37.090 1649.383 1649.383    0.000        0.000 1589.127 1398.316  190.812
799.00   568.106  935.769  935.769    0.000        5.448 1840.537 1840.537    0.000        0.000 1702.131 1407.870  294.261
800.00   592.109  921.877  921.877    0.000        7.435 1836.629 1836.629    0.000        0.000 1406.761 1052.079  354.682
801.00   596.721  877.159  877.159    0.000        0.000 1822.806 1822.806    0.000        0.000 1610.143 1285.621  324.521
802.00   627.968  857.326  857.326    0.000        1.816 1609.927 1609.927    0.000        0.000 1586.314 1566.408   19.906
803.00   556.749  965.290  965.290    0.000       38.908 1758.649 1758.649    0.000        0.000 1688.256 1658.398   29.858
804.00   535.477  989.761  989.761    0.000       52.047 1908.328 1908.328    0.000        0.000 2077.523 2077.523    0.000
805.00   585.062  939.832  939.832    0.000        0.000 1789.726 1789.726    0.000        0.000 1869.922 1869.922    0.000
806.00   470.289 1000.241 1000.241    0.000       19.974 1836.074 1836.074    0.000        0.000 2011.371 2011.371    0.000
807.00   586.082  876.696  876.696    0.000       21.790 1804.901 1804.901    0.000        0.000 1188.505 1188.505    0.000
808.00   530.736  978.983  978.983    0.000      101.418 1645.108 1645.108    0.000        0.000 1668.652 1538.161  130.492
809.00   478.839  972.230  972.230    0.000       36.317 1602.445 1602.445    0.000        0.000 1444.362 1304.420  139.943
810.00   460.145 1059.252 1059.252    0.000        0.000 2017.779 2017.779    0.000        0.000 1995.587 1995.587    0.000
811.00   509.793  990.591  990.591    0.000        0.000 1841.395 1841.395    0.000        0.000 1902.492 1902.492    0.000
812.00   413.231 1066.379 1066.379    0.000       16.343 1714.977 1714.977    0.000        0.000 1668.049 1455.823  212.226
813.00   400.002 1064.827 1064.827    0.000        0.000 1800.055 1800.055    0.000        0.000 1475.829 1475.829    0.000
814.00   461.981  989.399  989.399    0.000        0.000 1791.208 1791.208    0.000        0.000 1888.921 1888.921    0.000
815.00   526.379  969.207  969.207    0.000       14.527 1671.476 1671.476    0.000        0.000 1456.119 1456.119    0.000
816.00   456.713 1016.429 1016.429    0.000        7.263 1705.511 1705.511    0.000        0.000 1402.841 1402.841    0.000
817.00   364.003 1024.214 1024.214    0.000        0.000 1665.576 1665.576    0.000        0.000 1605.720 1605.720    0.000
818.00   385.428 1002.274 1002.274    0.000        1.816 1648.100 1648.100    0.000        0.000 1330.960 1330.960    0.000
819.00   372.911 1085.605 1085.605    0.000        0.000 1825.057 1825.057    0.000        0.000 1618.888 1618.888    0.000
820.00   395.680 1025.004 1025.004    0.000        0.000 1687.784 1687.784    0.000        0.000 1393.691 1393.691    0.000
821.00   501.796  917.450  917.450    0.000       18.158 1639.115 1639.115    0.000        0.000 1515.740 1515.740    0.000
822.00   457.260 1009.321 1009.321    0.000        7.263 1719.562 1719.562    0.000        0.000 1282.097 1282.097    0.000
823.00   478.285 1003.572 1003.572    0.000        7.263 1801.661 1801.661    0.000        0.000 1557.865 1126.475  431.389
824.00   338.902 1066.044 1066.044    0.000        0.000 1739.749 1739.749    0.000        0.000 1604.809 1173.120  431.689
825.00   402.658 1032.539 1032.539    0.000        3.805 1788.391 1788.391    0.000        0.000 1441.947 1110.991  330.956
826.00   421.941  997.370  997.370    0.000        0.000 1592.894 1592.894    0.000        0.000 1180.766  959.391  221.375
827.00   467.320 1027.167 1027.167    0.000        0.000 1673.467 1673.467    0.000        0.000 1100.535 1100.535    0.000
828.00   384.374 1075.438 1075.438    0.000        1.816 1806.289 1806.289    0.000        0.000 1111.492 1111.492    0.000
829.00   395.417 1089.676 1089.676    0.000        0.000 1776.365 1776.365    0.000        0.000 1654.670 1273.148  381.522
830.00   456.518 1025.995 1025.995    0.000       30.869 1743.420 1730.709   12.711        0.000 1503.969 1040.514  463.455
831.00   418.244 1071.085 1071.085    0.000        3.632 1754.671 1754.671    0.000        0.000 1533.028 1069.673  463.355
832.00   461.936 1009.587 1009.587    0.000        7.350 1651.117 1651.117    0.000        0.000 1403.639 1051.071  352.567
833.00   471.666 1012.657 1012.657    0.000       16.343 1696.260 1696.260    0.000        0.000 1334.574 1334.574    0.000
834.00   483.978  966.213  966.213    0.000        0.000 1578.698 1578.698    0.000        0.000 1141.755 1141.755    0.000
835.00   486.309  982.853  982.853    0.000        0.000 1694.820 1694.820    0.000        0.000 1566.505 1566.505    0.000
836.00   461.683  996.559  996.559    0.000       14.527 1705.595 1705.595    0.000        0.000 1516.946 1516.946    0.000
837.00   379.600 1073.000 1073.000    0.000        0.000 1710.613 1710.613    0.000        0.000 1434.206 1322.514  111.693
838.00   433.408 1013.505 1013.505    0.000       10.895 1731.186 1731.186    0.000        0.000 1709.366 1597.673  111.693
839.00   498.052  954.905  954.905    0.000       38.133 1730.841 1730.841    0.000        0.000 1433.302 1212.832  220.470
840.00   446.500 1003.156 1003.156    0.000        3.632 1662.191 1662.191    0.000        0.000 1312.463 1031.875  280.588
841.00   403.937 1052.025 1052.025    0.000        0.000 1785.828 1785.828    0.000        0.000 1840.259 1619.187  221.072
842.00   482.471  944.435  944.435    0.000        0.000 1664.476 1664.476    0.000        0.000 1727.361 1496.134  231.227
843.00   516.424  906.568  906.568    0.000        1.816 1685.012 1685.012    0.000        0.000 1861.975 1681.116  180.859
844.00   446.820 1000.380 1000.380    0.000        9.079 1719.985 1710.905    9.079        0.000 1821.965 1579.480  242.486
845.00   473.518 1012.482 1012.482    0.000        7.263 1762.451 1762.451    0.000        0.000 2049.373 1767.378  281.995
846.00   426.367 1022.853 1022.853    0.000        1.816 1693.103 1680.133   12.970        0.000 1549.019 1295.875  253.143
847.00   426.216 1001.830 1001.830    0.000        0.000 1711.862 1684.192   27.670        0.000 1558.162 1175.333  382.829
848.00   439.764 1018.302 1018.302    0.000        0.000 1754.138 1754.138    0.000        0.000 1382.931 1382.931    0.000
849.00   426.969 1008.003 1008.003    0.000        0.000 1718.129 1718.129    0.000        0.000 1690.366 1690.366    0.000
850.00   342.269 1092.588 1092.588    0.000        0.000 1801.259 1801.259    0.000        0.000 1485.172 1485.172    0.000
851.00   395.205 1093.283 1093.283    0.000        1.859 1755.303 1755.303    0.000        0.000 1334.979 1334.979    0.000
852.00   371.919 1078.555 1078.555    0.000        0.000 1824.959 1824.959    0.000        0.000 1688.052 1688.052    0.000
853.00   401.308 1074.247 1074.247    0.000       13.012 1840.951 1840.951    0.000        0.000 1707.153 1315.176  391.977
854.00   371.221 1034.337 1034.337    0.000        1.859 1691.890 1691.890    0.000        0.000 1599.485 1599.485    0.000
855.00   523.069  914.064  914.064    0.000        5.448 1824.718 1824.718    0.000        0.000 1751.796 1397.817  353.978
856.00   495.628  942.808  942.808    0.000        0.000 1775.243 1775.243    0.000        0.000 1604.209 1271.545  332.663
857.00   492.031  993.204  993.204    0.000        0.000 1940.045 1940.045    0.000        0.000 1851.922 1304.520  547.402
858.00   507.262 1005.471 1005.471    0.000        7.435 1855.141 1855.141    0.000        0.000 1741.940 1741.940    0.000
859.00   490.265 1014.338 1014.338    0.000       10.895 1922.615 1922.615    0.000        0.000 1749.275 1749.275    0.000
860.00   585.428  943.733  943.733    0.000       13.013 1818.213 1777.319   40.894        0.000 1717.409 1142.662  574.747
861.00   515.766  980.758  980.758    0.000        0.000 1760.808 1731.755   29.053        0.000 1670.660 1043.433  627.227
862.00   658.648  846.959  846.959    0.000        0.000 1746.229 1598.670  147.558        0.000 1355.185  971.349  383.836
863.00   523.402  992.514  992.514    0.000        0.000 1766.158 1711.122   55.036        0.000 1831.311 1032.272  799.039
864.00   526.101 1003.863 1003.863    0.000        0.000 1957.119 1957.119    0.000        0.000 1758.827 1667.543   91.284
865.00   480.004 1014.160 1014.160    0.000       22.049 1893.819 1893.819    0.000        0.000 2039.714 2039.714    0.000
866.00   574.379  981.056  981.056    0.000       63.200 1918.768 1918.768    0.000        0.000 1831.810 1740.425   91.385
867.00   490.242 1027.653 1027.653    0.000        0.000 2021.444 2021.444    0.000        0.000 1881.377 1648.241  233.136
868.00   610.398  879.128  879.128    0.000       60.787 1855.660 1855.660    0.000        0.000 1597.976 1597.976    0.000
869.00   525.650  963.952  963.952    0.000       24.125 1782.718 1782.718    0.000        0.000 1546.094 1546.094    0.000
870.00   534.798  944.240  944.240    0.000       44.874 1883.873 1883.873    0.000        0.000 1636.173 1304.715  331.458
871.00   669.775  807.749  807.749    0.000       43.580 1715.799 1662.276   53.524        0.000 1566.303 1223.385  342.918
872.00   562.361  929.373  929.373    0.000       18.244 1848.653 1815.968   32.685        0.000 1881.376 1199.662  681.714
873.00   638.504  841.497  841.497    0.000       12.711 1878.755 1878.755    0.000        0.000 1853.033 1473.820  379.212
874.00   585.728  900.622  900.622    0.000        7.350 1670.369 1670.369    0.000        0.000 1422.246 1210.824  211.422
875.00   503.760  938.768  938.768    0.000        3.632 1759.046 1759.046    0.000        0.000 1608.535 1348.957  259.577
876.00   511.937  880.502  880.502    0.000       47.212 1641.326 1641.326    0.000        0.000 1340.312 1168.500  171.812
877.00   455.446  971.804  971.804    0.000        9.079 1722.343 1709.632   12.711        0.000 1363.334 1221.783  141.551
878.00   599.228  914.362  914.362    0.000       40.078 1807.517 1807.517    0.000        0.000 1462.460 1401.939   60.521
879.00   478.776  973.746  973.746    0.000       38.906 1472.146 1472.146    0.000        0.000 1201.073 1140.552   60.521
880.00   440.998 1016.642 1016.642    0.000       20.447 1498.223 1498.223    0.000        0.000 1142.764 1082.042   60.722
881.00   471.790  987.836  987.836    0.000       23.692 1667.512 1667.512    0.000        0.000 1183.781 1042.230  141.551
882.00   547.399  869.102  869.102    0.000       63.727 1584.758 1579.311    5.448        0.000 1260.986 1150.199  110.788
883.00   550.662  979.088  979.088    0.000        0.000 1808.872 1788.466   20.406        0.000 1780.040 1447.780  332.260
884.00   597.305  880.111  880.111    0.000        0.000 1731.486 1731.486    0.000        0.000 1634.163 1454.209  179.954
885.00   537.545  982.784  982.784    0.000        3.632 1813.256 1813.256    0.000        0.000 1666.944 1396.810  270.134
886.00   536.819  980.458  980.458    0.000        0.000 1816.270 1816.270    0.000        0.000 1495.029 1324.827  170.202
887.00   520.600  997.185  997.185    0.000       30.869 1754.837 1754.837    0.000        0.000 1877.356 1516.546  360.810
888.00   539.120  969.678  969.678    0.000       34.587 1725.644 1725.644    0.000        0.000 1519.953 1089.274  430.679
889.00   464.237 1000.104 1000.104    0.000       19.974 1562.735 1562.735    0.000        0.000 1226.295  886.195  340.100
890.00   501.992  982.347  982.347    0.000       12.711 1709.872 1709.872    0.000        0.000 1070.070  848.801  221.269
891.00   582.125  909.825  909.825    0.000       13.143 1751.510 1751.510    0.000        0.000 1175.533  784.361  391.173
892.00   442.354 1064.212 1064.212    0.000        0.000 1737.324 1737.324    0.000        0.000 1353.076 1192.928  160.148
893.00   424.293 1015.085 1015.085    0.000        0.000 1591.512 1591.512    0.000        0.000 1414.404 1294.167  120.237
894.00   472.846  992.520  992.520    0.000       16.343 1659.684 1659.684    0.000        0.000 1514.031 1264.507  249.523
895.00   482.872 1004.240 1004.240    0.000        0.000 1687.339 1687.339    0.000        0.000 1101.239 1041.121   60.118
896.00   473.564 1032.470 1032.470    0.000        0.000 1648.875 1643.427    5.448        0.000 1132.002 1042.026   89.977
897.00   542.760  886.971  886.971    0.000       55.422 1637.010 1637.010    0.000        0.000 1189.304 1058.914  130.391
898.00   687.833  822.644  822.644    0.000       35.147 1780.041 1778.225    1.816        0.000 1282.500 1091.590  190.910
899.00   534.210  930.271  930.271    0.000       10.895 1581.851 1581.851    0.000        0.000 1201.670  990.754  210.916
900.00   526.746  891.842  891.842    0.000       27.238 1497.770 1497.770    0.000        0.000 1301.702 1040.922  260.780
901.00   544.293  966.677  966.677    0.000       60.528 1594.652 1590.934    3.718        0.000 1292.249 1141.954  150.296
902.00   597.102  850.780  850.780    0.000       27.929 1646.243 1608.110   38.133        0.000 1098.223  937.774  160.450
903.00   543.175  976.654  976.654    0.000       46.174 1526.246 1526.246    0.000        0.000 1127.374  936.865  190.509
904.00   530.346  961.557  961.557    0.000       10.895 1552.652 1532.677   19.974        0.000 1435.817 1174.431  261.386
905.00   495.282  989.231  989.231    0.000        0.000 1593.711 1593.711    0.000        0.000 1495.730 1355.086  140.644
906.00   630.895  858.651  858.651    0.000       21.877 1632.849 1620.138   12.711        0.000 1463.868 1262.399  201.469
907.00   828.273  710.493  710.493    0.000       38.651 1519.495 1519.495    0.000        0.000 1409.178 1267.425  141.752
908.00   533.392  912.475  912.475    0.000       34.501 1561.816 1561.816    0.000        0.000 1201.574 1090.888  110.686
909.00   533.417  941.294  941.294    0.000       27.238 1673.739 1673.739    0.000        0.000 1596.065 1475.227  120.839
910.00   628.717  827.459  827.459    0.000        5.533 1674.246 1674.246    0.000        0.000 1546.603 1416.011  130.592
911.00   545.424  899.936  899.936    0.000        0.000 1677.369 1677.369    0.000        0.000 1738.620 1606.821  131.799
912.00   497.047  959.051  959.051    0.000        0.000 1549.394 1549.394    0.000        0.000 1448.584 1418.223   30.361
913.00   612.117  830.321  830.321    0.000        1.816 1578.369 1578.369    0.000        0.000 1306.231 1083.047  223.184
914.00   566.310  887.068  887.068    0.000        0.000 1648.462 1648.462    0.000        0.000 1273.558 1202.883   70.675
915.00   516.397  950.381  950.381    0.000        9.208 1646.425 1646.425    0.000        0.000 1316.184 1133.414  182.770
916.00   589.939  908.267  908.267    0.000        1.816 1718.148 1718.148    0.000        0.000 1447.984 1276.373  171.611
917.00   712.057  771.348  771.348    0.000       16.600 1550.005 1550.005    0.000        0.000 1213.238 1061.734  151.504
918.00   701.529  805.833  805.833    0.000       98.314 1530.937 1530.937    0.000        0.000 1463.865 1181.669  282.196
919.00   585.624  911.014  911.014    0.000       41.764 1671.355 1671.355    0.000        0.000 1626.828 1454.916  171.911
920.00   555.347  930.385  930.385    0.000        0.000 1516.295 1516.295    0.000        0.000 1356.699 1255.261  101.438
921.00   549.276 1000.545 1000.545    0.000       21.790 1620.381 1613.118    7.263        0.000 1340.910 1140.148  200.763
922.00   711.449  813.159  813.159    0.000       18.158 1726.996 1695.396   31.600        0.000 1225.398  894.043  331.355
923.00   657.255  744.970  744.970    0.000       38.392 1557.477 1551.901    5.576        0.000 1430.081 1058.918  371.163
924.00   552.104  847.248  847.248    0.000       14.527 1578.095 1578.095    0.000        0.000 1217.053  955.567  261.485
925.00   521.974  937.374  937.374    0.000       16.343 1469.326 1469.326    0.000        0.000 1227.612 1147.587   80.025
926.00   504.016  972.344  972.344    0.000        3.632 1568.759 1519.731   49.028        0.000 1543.284 1372.378  170.906
927.00   574.105  866.140  866.140    0.000      129.573 1505.419 1492.622   12.797        0.000 1331.661 1170.105  161.556
928.00   471.768  948.381  948.381    0.000       34.501 1537.891 1537.891    0.000        0.000 1380.420  947.224  433.196
929.00   605.219  884.398  884.398    0.000       39.991 1701.503 1701.503    0.000        0.000 1577.671 1057.612  520.059
930.00   520.639  933.605  933.605    0.000        0.000 1664.748 1664.748    0.000        0.000 1701.827 1500.459  201.368
931.00   518.000  979.201  979.201    0.000       20.534 1727.481 1727.481    0.000        0.000 1737.820 1707.962   29.859
932.00   486.010  966.531  966.531    0.000        3.718 1641.530 1641.530    0.000        0.000 1370.472 1187.803  182.669
933.00   531.984  975.133  975.133    0.000       21.790 1606.768 1606.768    0.000        0.000 1219.468 1159.148   60.320
934.00   559.920  905.463  905.463    0.000       32.771 1604.636 1604.636    0.000        0.000 1551.727 1328.744  222.982
935.00   500.398  948.822  948.822    0.000       11.068 1613.071 1613.071    0.000        0.000 1513.931 1433.906   80.025
936.00   410.304 1098.311 1098.311    0.000       29.053 1640.073 1640.073    0.000        0.000  964.317  894.647   69.670
937.00   366.920 1071.914 1071.914    0.000        3.632 1540.843 1540.843    0.000        0.000 1025.741  965.019   60.722
938.00   451.503 1063.755 1063.755    0.000       18.158 1754.760 1754.760    0.000        0.000 1446.371 1406.159   40.213
939.00   476.778  993.519  993.519    0.000       12.711 1682.661 1682.661    0.000        0.000 1087.269  927.321  159.948
940.00   340.345 1100.647 1100.647    0.000        0.000 1620.943 1602.699   18.244        0.000 1293.557  868.706  424.851
941.00   367.429 1078.291 1078.291    0.000        1.902 1639.404 1639.404    0.000        0.000 1331.357 1140.447  190.910
942.00   436.865 1045.851 1045.851    0.000        0.000 1449.008 1378.104   70.904        0.000 1065.952  946.217  119.735
943.00   450.242 1001.676 1001.676    0.000        0.000 1658.561 1656.702    1.859        0.000 1040.418  869.111  171.307
944.00   440.152 1096.286 1096.286    0.000        3.632 1690.588 1690.588    0.000        0.000 1368.153 1037.803  330.350
945.00   465.856 1027.769 1027.769    0.000       25.422 1643.161 1628.634   14.527        0.000 1331.763  998.798  332.965
946.00   486.045  988.896  988.896    0.000       12.711 1562.311 1509.652   52.659        0.000 1374.589 1082.340  292.249
947.00   531.302  988.483  988.483    0.000        0.000 1719.506 1540.690  178.816        0.000 1463.559  970.848  492.711
948.00   550.838  896.936  896.936    0.000        7.263 1721.205 1662.925   58.280        0.000 1420.937 1009.856  411.080
949.00   424.564 1056.329 1056.329    0.000       19.974 1609.609 1609.609    0.000        0.000 1301.700  979.995  321.705
950.00   451.539 1007.424 1007.424    0.000        1.816 1716.011 1665.167   50.844        0.000 1251.637  980.803  270.834
951.00   546.092  978.234  978.234    0.000        7.306 1786.707 1701.362   85.345        0.000 1659.903 1184.584  475.319
952.00   509.580 1023.118 1023.118    0.000       25.422 1782.758 1759.152   23.606        0.000 1505.784 1274.055  231.728
953.00   448.349 1060.238 1060.238    0.000        7.263 1625.438 1554.274   71.164        0.000 1437.623 1255.760  181.863
954.00   419.661 1021.337 1021.337    0.000        3.632 1687.972 1651.655   36.317        0.000 1117.026  866.999  250.027
955.00   413.209 1060.481 1060.481    0.000       19.974 1684.118 1673.223   10.895        0.000 1462.758 1361.420  101.338
956.00   429.529 1020.260 1020.260    0.000        0.000 1654.474 1557.802   96.672        0.000 1036.400  716.301  320.099
957.00   484.547  950.684  950.684    0.000        0.000 1618.967 1591.729   27.238        0.000 1298.184 1117.727  180.457
958.00   478.854 1044.936 1044.936    0.000        0.000 1549.142 1469.159   79.983        0.000 1331.459  898.567  432.892
959.00   514.483  968.863  968.863    0.000        0.000 1632.446 1607.024   25.422        0.000 1229.923 1018.704  211.219
960.00   450.984  995.462  995.462    0.000       19.974 1656.691 1656.691    0.000        0.000 1508.801 1238.769  270.032
961.00   359.658 1110.033 1110.033    0.000        0.000 1536.434 1536.434    0.000        0.000 1269.738 1130.398  139.339
962.00   354.888 1170.691 1170.691    0.000       18.158 1744.374 1744.374    0.000        0.000 1685.438 1475.727  209.711
963.00   459.742 1051.548 1051.548    0.000        3.632 1789.462 1765.856   23.606        0.000 1536.951 1326.033  210.917
964.00   533.834  983.574  983.574    0.000        1.859 1697.898 1687.003   10.895        0.000 1564.700 1414.002  150.698
965.00   462.078 1042.035 1042.035    0.000        0.000 1641.282 1521.308  119.974        0.000 1640.706 1421.543  219.163
966.00   477.866 1002.032 1002.032    0.000        9.079 1620.985 1606.458   14.527        0.000 2025.437 1764.357  261.080
967.00   500.354 1039.673 1039.673    0.000        0.000 1655.498 1637.340   18.158        0.000 1710.475 1329.455  381.020
968.00   544.176  955.734  955.734    0.000       54.475 1562.892 1550.181   12.711        0.000 1567.814 1328.144  239.670
969.00   547.399  928.918  928.918    0.000       12.711 1623.628 1605.470   18.158        0.000 1847.496 1514.431  333.064
970.00   489.034  961.860  961.860    0.000        0.000 1552.296 1526.702   25.595        0.000 1218.964 1037.905  181.059
971.00   463.793 1043.386 1043.386    0.000        0.000 1710.390 1681.337   29.053        0.000 1135.622 1055.198   80.425
972.00   538.242  988.306  988.306    0.000       43.580 1710.828 1710.828    0.000        0.000 1504.776 1414.298   90.478
973.00   470.745 1037.637 1037.637    0.000       51.187 1652.943 1652.943    0.000        0.000 1546.099 1425.461  120.638
974.00   541.158  985.497  985.497    0.000       34.673 1770.755 1770.755    0.000        0.000 1530.220 1428.681  101.539
975.00   566.659  969.204  969.204    0.000       47.341 1664.837 1664.837    0.000        0.000 1990.658 1718.316  272.342
976.00   452.689 1059.959 1059.959    0.000        1.816 1793.154 1793.154    0.000        0.000 1910.332 1770.089  140.243
977.00   539.555 1008.715 1008.715    0.000        3.632 1729.389 1729.389    0.000        0.000 1671.267 1500.059  171.208
978.00   529.435 1000.685 1000.685    0.000       21.790 1650.009 1650.009    0.000        0.000 1698.708 1366.950  331.758
979.00   469.313 1044.851 1044.851    0.000        5.448 1684.677 1684.677    0.000        0.000 1589.534 1398.017  191.516
980.00   470.536 1065.695 1065.695    0.000        0.000 1581.043 1581.043    0.000        0.000 1698.003 1457.327  240.676
981.00   407.668 1057.674 1057.674    0.000        0.000 1812.039 1812.039    0.000        0.000 1536.852 1365.545  171.307
982.00   460.812 1027.628 1027.628    0.000        3.632 1762.628 1762.628    0.000        0.000 1689.862 1479.145  210.717
983.00   427.320 1086.795 1086.795    0.000        0.000 1646.636 1586.194   60.442        0.000 1356.797 1053.590  303.208
984.00   488.280 1032.862 1032.862    0.000        0.000 1575.722 1508.536   67.186        0.000 1353.780 1132.809  220.971
985.00   405.139 1077.686 1077.686    0.000        9.079 1665.481 1592.804   72.677        0.000 1313.165  980.602  332.562
986.00   447.273 1039.956 1039.956    0.000        5.448 1679.828 1679.828    0.000        0.000 1688.756 1457.834  230.923
987.00   434.906 1030.851 1030.851    0.000       36.317 1678.711 1678.711    0.000        0.000 1779.541 1629.545  149.995
988.00   458.197 1066.106 1066.106    0.000       21.790 1634.918 1634.918    0.000        0.000 1508.301 1418.023   90.278
989.00   421.827 1131.856 1131.856    0.000        0.000 1721.728 1721.728    0.000        0.000 1719.216 1538.360  180.855
990.00   413.460 1142.287 1142.287    0.000        1.816 1747.841 1747.841    0.000        0.000 1721.530 1560.479  161.051
991.00   433.002 1034.972 1034.972    0.000       29.053 1757.317 1757.317    0.000        0.000 1772.304 1681.321   90.983
992.00   344.848 1128.489 1128.489    0.000        5.448 1651.170 1651.170    0.000        0.000 1821.157 1670.762  150.395
993.00   365.369 1120.258 1120.258    0.000        3.632 1615.425 1615.425    0.000        0.000 1649.851 1579.781   70.071
994.00   405.032 1089.909 1089.909    0.000        7.263 1664.835 1664.835    0.000        0.000 1709.666 1599.483  110.183
995.00   452.773 1053.272 1053.272    0.000        3.632 1661.638 1661.638    0.000        0.000 1762.047 1610.747  151.300
996.00   414.393 1100.072 1100.072    0.000        0.000 1722.253 1714.989    7.263        0.000 1659.099 1346.746  312.353
997.00   495.817 1019.277 1019.277    0.000       18.158 1695.004 1693.188    1.816        0.000 1881.680 1690.770  190.910
998.00   414.824 1062.285 1062.285    0.000        0.000 1729.690 1666.093   63.597        0.000 2008.456 1748.578  259.878
999.00   427.668 1094.997 1094.997    0.000        0.000 1669.113 1643.691   25.422        0.000 1739.828 1457.734  282.094
1000.00   369.238 1057.095 1057.095    0.000       10.895 1663.450 1663.450    0.000        0.000 1961.001 1740.433  220.569
1001.00   460.113 1014.817 1014.817    0.000       36.403 1692.930 1689.298    3.632        0.000 1539.266 1428.178  111.088
1002.00   427.046 1083.806 1083.806    0.000       29.053 1851.526 1838.729   12.797        0.000 1649.754 1499.758  149.996
1003.00   448.028 1076.878 1076.878    0.000       25.508 1745.676 1745.676    0.000        0.000 1748.473 1447.680  300.793
1004.00   446.802 1037.112 1037.112    0.000       23.606 1664.492 1651.781   12.711        0.000 1426.669 1236.260  190.409
1005.00   439.592 1055.302 1055.302    0.000       16.343 1774.210 1763.315   10.895        0.000 1660.910 1358.608  302.303
1006.00   508.523 1004.102 1004.102    0.000       31.042 1672.095 1641.226   30.869        0.000 1568.621 1346.846  221.775
1007.00   526.721  986.700  986.700    0.000        0.000 1717.667 1694.062   23.606        0.000 1257.372 1023.833  233.539
1008.00   472.709 1042.463 1042.463    0.000        0.000 1789.527 1683.993  105.534        0.000 1746.366 1466.783  279.583
1009.00   342.460 1144.147 1144.147    0.000        0.000 1816.461 1712.871  103.589        0.000 1711.381 1378.314  333.067
1010.00   428.024 1027.280 1027.280    0.000        9.079 1713.264 1682.395   30.869        0.000 1730.885 1469.297  261.588
1011.00   475.384 1025.688 1025.688    0.000       30.998 1803.267 1730.028   73.239        0.000 1608.031 1395.907  212.124
1012.00   438.691  982.699  982.699    0.000       25.465 1759.771 1690.769   69.002        0.000 1477.938 1266.115  211.823
1013.00   514.651  978.284  978.284    0.000       90.094 1696.359 1692.727    3.632        0.000 1497.847 1276.373  221.474
1014.00   545.764  919.035  919.035    0.000       72.977 1680.443 1671.364    9.079        0.000 1516.640 1315.477  201.163
1015.00   602.483  872.747  872.747    0.000       43.838 1684.334 1684.334    0.000        0.000 1341.820 1172.421  169.399
1016.00   557.433  878.592  878.592    0.000        1.816 1563.177 1485.096   78.081        0.000 1016.890  777.119  239.771
1017.00   588.946  874.780  874.780    0.000        3.718 1755.453 1697.001   58.452        0.000 1616.978 1375.096  241.882
1018.00   549.285  898.614  898.614    0.000        0.000 1652.159 1652.159    0.000        0.000 1276.169 1037.302  238.868
1019.00   623.807  840.051  840.051    0.000        0.000 1918.342 1918.342    0.000        0.000 1521.765 1171.309  350.456
1020.00   598.038  856.821  856.821    0.000       29.053 1778.195 1778.195    0.000        0.000 1398.722 1048.564  350.158
1021.00   596.800  851.052  851.052    0.000        5.448 1632.196 1632.196    0.000        0.000 1369.264 1219.670  149.594
1022.00   587.630  893.338  893.338    0.000        0.000 1754.142 1754.142    0.000        0.000 1431.686 1170.203  261.483
1023.00   544.172  885.376  885.376    0.000        9.079 1678.153 1678.153    0.000        0.000 1181.066  961.500  219.565
1024.00   608.313  848.403  848.403    0.000       12.970 1820.435 1820.435    0.000        0.000 1735.206 1424.859  310.347
1025.00   719.128  813.179  813.179    0.000       16.343 1669.410 1669.410    0.000        0.000 1380.315 1020.008  360.307
1026.00   688.275  778.493  778.493    0.000       20.404 1743.496 1743.496    0.000        0.000 1521.976 1182.173  339.803
1027.00   640.637  773.248  773.248    0.000       25.594 1625.071 1625.071    0.000        0.000 1554.650 1274.362  280.287
1028.00   775.249  711.787  711.787    0.000        9.079 1708.923 1703.475    5.448        0.000 1526.295 1265.612  260.683
1029.00   609.505  899.771  899.771    0.000        0.000 1703.562 1519.258  184.304        0.000 1557.963 1246.813  311.150
1030.00   652.448  838.588  838.588    0.000        0.000 1841.698 1818.092   23.606        0.000 1394.195 1041.827  352.368
1031.00   694.499  826.902  826.902    0.000       11.153 1840.408 1716.200  124.208        0.000 1544.496 1305.025  239.471
1032.00   611.673  857.022  857.022    0.000        1.816 1752.862 1752.862    0.000        0.000 1555.454 1315.581  239.873
1033.00   611.630  831.783  831.783    0.000        0.000 1777.200 1777.200    0.000        0.000 1229.624 1029.865  199.759
1034.00   633.386  862.859  862.859    0.000        0.000 1806.602 1793.891   12.711        0.000 1234.746 1053.988  180.758
1035.00   682.176  828.586  828.586    0.000       25.422 1701.249 1657.583   43.667        0.000 1162.267  970.952  191.315
1036.00   675.939  838.823  838.823    0.000       56.377 1604.788 1537.083   67.705        0.000 1162.065  860.466  301.599
1037.00   529.401  924.912  924.912    0.000        3.632 1652.117 1543.858  108.259        0.000 1052.985  830.405  222.580
1038.00   535.149  987.042  987.042    0.000       14.570 1749.778 1689.340   60.438        0.000 1475.021 1194.735  280.286
1039.00   620.591  852.845  852.845    0.000        0.000 1801.694 1616.056  185.638        0.000 1355.690 1143.366  212.324
1040.00   557.227  956.305  956.305    0.000        7.263 1826.055 1773.395   52.660        0.000 1306.634 1084.254  222.380
1041.00   601.419  821.084  821.084    0.000       18.158 1652.351 1585.770   66.581        0.000 1347.048 1154.728  192.320
1042.00   643.137  819.947  819.947    0.000        0.000 1724.056 1630.929   93.127        0.000 1396.301 1134.312  261.989
1043.00   570.582  861.224  861.224    0.000       16.343 1666.739 1579.492   87.247        0.000 1070.273  849.000  221.273
1044.00   562.664  918.230  918.230    0.000        3.632 1733.481 1666.295   67.186        0.000 1254.251  952.049  302.202
1045.00   560.642  891.057  891.057    0.000        0.000 1744.605 1720.221   24.384        0.000 1246.011  992.567  253.444
1046.00   496.321  962.430  962.430    0.000        1.816 1805.745 1805.745    0.000        0.000 1043.035  860.667  182.368
1047.00   592.317  887.478  887.478    0.000       16.343 1782.611 1778.979    3.632        0.000 1396.209 1073.697  322.511
1048.00   674.894  858.311  858.311    0.000       27.710 1825.615 1745.503   80.112        0.000 1317.088 1145.981  171.108
1049.00   512.911 1022.275 1022.275    0.000        0.000 1828.848 1744.627   84.220        0.000 1324.223 1051.275  272.948
1050.00   561.012  948.308  948.308    0.000        0.000 1817.454 1750.268   67.186        0.000 1792.711 1429.083  363.628
