# Supplementary material for: N-Glycans modulate tilting of HIV-1 envelope glycoprotein
Source: Nat Commun. 2026 Apr 15;17:5206. doi: 10.1038/s41467-026-71874-2 (PMC13254402; doi:10.1038/s41467-026-71874-2)
Supplement: Supplementary file 8 — Source Data [file 41467_2026_71874_MOESM8_ESM.zip › source_data/1_Main_Text_Figures/4_Figure_5/3_Raw_data/MPER_peptide/REAL_MPER.B.3.txt]

#ASA ANALYSIS
#SIM_TIME  ASA1.4 TotOccl1.4 ShldMem1.4 ShldGly1.4   ASA7.2 TotOccl7.2 ShldMem7.2 ShldGly7.2   ASA18.6 TotOccl18.6 ShldMem18.6 ShldGly18.6

  0.00   919.887  457.821  457.821    0.000      167.436 1168.947 1168.947    0.000        0.000  985.729  985.729    0.000
  1.00   671.399  565.682  565.682    0.000       70.298 1012.963 1012.963    0.000        0.000  760.535  760.535    0.000
  2.00   697.905  571.911  571.911    0.000       81.799 1079.191 1073.484    5.707        0.000  574.347  533.832   40.515
  3.00   699.559  556.733  556.733    0.000       95.115 1220.310 1216.505    3.805        0.000 1001.112  889.419  111.693
  4.00   739.917  552.565  552.565    0.000      123.649 1389.958 1389.958    0.000        0.000 1282.204 1272.050   10.154
  5.00   656.243  610.452  610.452    0.000        7.609 1317.028 1223.815   93.213        0.000  835.734  744.551   91.184
  6.00   740.351  625.333  625.333    0.000       57.069 1287.585 1150.620  136.965        0.000 1037.202  813.817  223.385
  7.00   727.378  593.689  593.689    0.000       53.264 1180.667  948.587  232.080        0.000 1181.065  606.016  575.049
  8.00   742.533  539.166  537.052    2.114       51.362 1130.156 1069.282   60.874        0.000  649.948  619.889   30.059
  9.00   712.302  564.370  564.370    0.000        1.902 1203.581 1150.316   53.264        0.000 1036.601 1016.293   20.308
 10.00   671.622  646.372  646.372    0.000       49.460 1267.568 1195.454   72.115        0.000  796.526  756.012   40.515
 11.00   720.254  648.253  648.253    0.000       73.407 1372.418 1349.590   22.828        0.000 1231.937 1211.630   20.308
 12.00   813.260  594.015  594.015    0.000      187.498 1303.536 1248.456   55.080        0.000 1376.099 1284.815   91.284
 13.00   683.773  606.586  606.586    0.000      140.078 1336.781 1336.781    0.000        0.000 1133.916 1073.495   60.420
 14.00   783.365  605.065  605.065    0.000      138.604 1384.294 1353.857   30.437        0.000 1648.444 1587.722   60.722
 15.00   689.745  622.764  622.764    0.000       47.899 1243.697 1205.651   38.046        0.000 1395.906 1285.320  110.587
 16.00   768.505  622.397  622.397    0.000      144.180 1265.274 1265.274    0.000        0.000 1598.079 1557.464   40.616
 17.00   655.461  574.042  574.042    0.000      107.521 1232.114 1232.114    0.000        0.000 1089.680  766.065  323.615
 18.00   744.751  585.482  585.482    0.000       96.627 1282.305 1267.087   15.218        0.000 1275.868 1214.945   60.923
 19.00   751.506  577.205  577.205    0.000       90.269 1257.440 1257.440    0.000        0.000 1133.110 1133.110    0.000
 20.00   765.832  527.661  527.661    0.000      168.990 1081.878 1081.878    0.000        0.000 1113.506 1113.506    0.000
 21.00   749.729  632.020  632.020    0.000      190.733 1230.598 1230.598    0.000        0.000 1353.675 1353.675    0.000
 22.00   751.829  571.277  571.277    0.000      131.557 1058.668 1058.668    0.000        0.000 1174.230 1174.230    0.000
 23.00   816.279  585.773  585.773    0.000      239.343 1195.717 1195.717    0.000        0.000 1185.389 1185.389    0.000
 24.00   778.369  582.844  582.844    0.000      207.764 1118.883 1118.883    0.000        0.000 1103.351 1073.192   30.159
 25.00   714.595  629.957  629.957    0.000      242.053 1072.847 1072.847    0.000        0.000 1183.778 1163.470   20.308
 26.00   769.941  625.013  625.013    0.000      192.554 1102.542 1102.542    0.000        0.000  992.766  992.766    0.000
 27.00   769.266  546.854  546.854    0.000      190.782 1120.355 1120.355    0.000        0.000  830.707  760.335   70.372
 28.00   762.384  513.170  513.170    0.000      142.497 1171.930 1171.930    0.000        0.000  950.544  940.591    9.953
 29.00   732.123  510.315  510.315    0.000      136.572 1142.410 1142.410    0.000        0.000  930.839  819.850  110.989
 30.00   679.429  612.089  612.089    0.000      133.587 1149.275 1149.275    0.000        0.000  972.861  962.707   10.154
 31.00   764.350  565.469  565.469    0.000      156.924 1315.751 1315.751    0.000        0.000 1133.509 1123.456   10.053
 32.00   706.136  580.234  580.234    0.000      148.805 1177.069 1177.069    0.000        0.000 1091.891 1081.838   10.053
 33.00   732.041  604.754  604.754    0.000      220.398 1290.266 1290.266    0.000        0.000 1426.367 1426.367    0.000
 34.00   804.525  544.334  544.334    0.000      244.045 1125.155 1125.155    0.000        0.000 1064.447  943.306  121.142
 35.00   840.695  518.356  518.356    0.000      152.260 1229.996 1229.996    0.000        0.000  993.270  922.394   70.876
 36.00   716.425  577.845  577.845    0.000      157.320 1192.721 1192.721    0.000        0.000 1030.964  546.197  484.767
 37.00   801.639  512.640  512.640    0.000      150.962 1138.125 1138.125    0.000        0.000  881.274  881.274    0.000
 38.00   770.344  521.576  521.576    0.000      212.794 1174.228 1174.228    0.000        0.000 1074.703 1074.703    0.000
 39.00   699.818  619.567  619.567    0.000      180.711 1230.779 1230.779    0.000        0.000 1217.158 1217.158    0.000
 40.00   696.783  606.930  606.930    0.000      209.200 1204.144 1204.144    0.000        0.000 1062.437 1062.437    0.000
 41.00   649.510  600.101  600.101    0.000       68.223 1251.873 1251.873    0.000        0.000 1086.261 1086.261    0.000
 42.00   783.671  573.048  573.048    0.000      203.626 1229.954 1229.954    0.000        0.000 1254.154 1254.154    0.000
 43.00   707.385  646.723  646.723    0.000      170.423 1233.715 1233.715    0.000        0.000 1103.352 1103.352    0.000
 44.00   787.702  559.331  559.331    0.000       88.544 1165.186 1165.186    0.000        0.000  867.804  867.804    0.000
 45.00   713.882  644.138  644.138    0.000      166.009 1202.973 1202.973    0.000        0.000 1093.297 1093.297    0.000
 46.00   644.052  679.287  679.287    0.000      134.804 1139.080 1139.080    0.000        0.000  897.662  897.662    0.000
 47.00   561.207  713.528  713.528    0.000      120.277 1180.926 1180.926    0.000        0.000 1026.443 1026.443    0.000
 48.00   588.770  734.090  734.090    0.000       56.939 1205.073 1205.073    0.000        0.000  803.760  803.760    0.000
 49.00   605.554  696.055  696.055    0.000       20.925 1223.837 1223.837    0.000        0.000  753.191  632.550  120.640
 50.00   649.361  670.777  670.777    0.000       41.461 1310.549 1310.549    0.000        0.000  794.214  794.214    0.000
 51.00   592.875  677.567  677.567    0.000       56.895 1292.884 1292.884    0.000        0.000 1059.412 1059.412    0.000
 52.00   623.855  679.082  679.082    0.000      157.631 1210.377 1210.377    0.000        0.000  936.670  936.670    0.000
 53.00   615.256  707.910  707.910    0.000      108.691 1295.631 1295.631    0.000        0.000 1069.676 1069.676    0.000
 54.00   593.160  699.131  699.131    0.000      134.112 1219.524 1219.524    0.000        0.000  990.654  990.654    0.000
 55.00   574.159  725.374  725.374    0.000       85.603 1269.068 1269.068    0.000        0.000 1125.565 1125.565    0.000
 56.00   601.031  683.891  683.891    0.000      131.384 1265.343 1265.343    0.000        0.000 1077.609 1077.609    0.000
 57.00   632.999  632.512  632.512    0.000      119.540 1159.072 1159.072    0.000        0.000 1128.978 1128.978    0.000
 58.00   610.554  684.060  684.060    0.000       81.451 1311.831 1311.831    0.000        0.000 1141.452  950.740  190.712
 59.00   568.075  685.301  685.301    0.000       74.363 1216.338 1216.338    0.000        0.000 1018.203 1018.203    0.000
 60.00   557.737  738.587  738.587    0.000      133.374 1244.084 1244.084    0.000        0.000  962.605  932.143   30.462
 61.00   737.246  654.990  654.990    0.000      109.899 1273.262 1273.262    0.000        0.000 1181.867  868.303  313.564
 62.00   572.615  726.203  726.203    0.000       77.173 1158.275 1158.275    0.000        0.000  915.156  915.156    0.000
 63.00   630.475  689.121  689.121    0.000      155.033 1258.250 1258.250    0.000        0.000 1072.385 1072.385    0.000
 64.00   562.163  608.620  608.620    0.000       94.552  893.484  893.484    0.000        0.000  583.488  583.488    0.000
 65.00   564.614  737.970  737.970    0.000      104.018 1040.220 1040.220    0.000        0.000 1027.741 1027.741    0.000
 66.00   618.900  724.296  724.296    0.000      129.395 1184.707 1184.707    0.000        0.000 1046.844  925.703  121.141
 67.00   586.691  661.550  661.550    0.000       30.437 1075.350 1075.350    0.000        0.000  983.920  983.920    0.000
 68.00   614.166  702.512  702.512    0.000       83.701 1050.865 1050.865    0.000        0.000  876.246  876.246    0.000
 69.00   648.695  639.065  639.065    0.000       56.460 1041.610 1041.610    0.000        0.000  868.601  868.601    0.000
 70.00   673.274  661.843  661.843    0.000      104.322 1104.040 1104.040    0.000        0.000 1049.864  928.018  121.847
 71.00   593.039  689.693  689.693    0.000       55.167 1113.951 1113.951    0.000        0.000  938.177  938.177    0.000
 72.00   636.642  600.853  600.853    0.000       47.557 1066.146 1066.146    0.000        0.000  764.645  764.645    0.000
 73.00   619.077  620.994  620.994    0.000      109.768  962.914  962.914    0.000        0.000  929.118  929.118    0.000
 74.00   742.700  533.766  533.766    0.000      115.174 1152.575 1152.575    0.000        0.000  929.219  929.219    0.000
 75.00   498.757  753.091  753.091    0.000       57.069 1015.681 1015.681    0.000        0.000  739.420  739.420    0.000
 76.00   536.071  721.712  721.712    0.000       26.545 1071.182 1071.182    0.000        0.000  930.733  930.733    0.000
 77.00   612.879  645.442  645.442    0.000       66.580 1146.378 1146.378    0.000        0.000 1046.854 1046.854    0.000
 78.00   627.428  685.746  685.746    0.000       96.626 1068.584 1068.584    0.000        0.000 1042.323 1042.323    0.000
 79.00   656.374  605.990  605.990    0.000       24.730 1135.545 1135.545    0.000        0.000  900.068  900.068    0.000
 80.00   496.326  764.635  764.635    0.000       38.046 1015.923 1015.923    0.000        0.000  850.507  850.507    0.000
 81.00   538.492  742.594  742.594    0.000       64.678 1063.736 1063.736    0.000        0.000  799.032  799.032    0.000
 82.00   586.160  656.138  656.138    0.000       34.198 1103.864 1103.864    0.000        0.000  900.975  900.975    0.000
 83.00   551.892  771.764  771.764    0.000       19.023 1139.542 1139.542    0.000        0.000  586.007  586.007    0.000
 84.00   547.631  729.550  729.550    0.000       89.408 1070.399 1070.399    0.000        0.000  746.455  746.455    0.000
 85.00   585.435  654.084  654.084    0.000       81.626 1110.302 1110.302    0.000        0.000  798.630  798.630    0.000
 86.00   572.009  685.000  685.000    0.000       17.121 1149.726 1149.726    0.000        0.000  858.245  858.245    0.000
 87.00   570.957  672.436  672.436    0.000      116.040  931.808  931.808    0.000        0.000  617.376  617.376    0.000
 88.00   653.235  590.193  590.193    0.000      115.736 1059.161 1059.161    0.000        0.000  874.834  874.834    0.000
 89.00   636.668  606.859  606.859    0.000       89.839 1051.001 1051.001    0.000        0.000  774.709  774.709    0.000
 90.00   657.835  665.011  665.011    0.000      106.096 1132.179 1132.179    0.000        0.000  877.548  877.548    0.000
 91.00   610.367  676.438  676.438    0.000      142.966 1065.961 1065.961    0.000        0.000  965.516  965.516    0.000
 92.00   645.926  556.843  556.843    0.000       97.017 1064.099 1064.099    0.000        0.000  891.225  891.225    0.000
 93.00   586.141  728.467  728.467    0.000      124.856 1051.981 1051.981    0.000        0.000  778.423  778.423    0.000
 94.00   721.670  580.777  580.777    0.000      152.477 1020.250 1020.250    0.000        0.000  999.896  999.896    0.000
 95.00   667.687  557.098  557.098    0.000       83.440  974.380  974.380    0.000        0.000 1102.743 1102.743    0.000
 96.00   569.685  670.985  670.985    0.000      126.802 1098.880 1098.880    0.000        0.000 1223.280 1223.280    0.000
 97.00   552.089  660.566  660.566    0.000       85.603 1136.775 1136.775    0.000        0.000 1130.196 1130.196    0.000
 98.00   661.492  611.087  611.087    0.000      133.419 1128.224 1128.224    0.000        0.000  947.628  947.628    0.000
 99.00   599.260  689.359  689.359    0.000       68.352 1186.913 1186.913    0.000        0.000 1106.863 1106.863    0.000
100.00   681.225  626.310  626.310    0.000      161.902 1122.932 1122.932    0.000        0.000  825.272  825.272    0.000
101.00   617.459  679.970  679.970    0.000      115.606 1172.832 1172.832    0.000        0.000  783.856  783.856    0.000
102.00   639.613  672.698  672.698    0.000      158.365 1114.242 1114.242    0.000        0.000  947.317  947.317    0.000
103.00   598.052  720.926  720.926    0.000      103.286 1239.250 1239.250    0.000        0.000 1149.398 1149.398    0.000
104.00   591.957  652.885  652.885    0.000      193.729 1080.140 1080.140    0.000        0.000  967.630  967.630    0.000
105.00   665.256  602.429  602.429    0.000      229.037 1074.042 1074.042    0.000        0.000 1229.411 1229.411    0.000
106.00   516.943  707.455  707.455    0.000      180.718 1120.870 1120.870    0.000        0.000  784.662  784.662    0.000
107.00   553.703  718.156  718.156    0.000       75.874 1091.060 1091.060    0.000        0.000  788.477  788.477    0.000
108.00   505.452  741.043  741.043    0.000       94.767 1082.067 1082.067    0.000        0.000  906.501  906.501    0.000
109.00   548.234  730.328  730.328    0.000      149.673 1149.468 1149.468    0.000        0.000  868.198  868.198    0.000
110.00   647.167  636.428  636.428    0.000      228.614 1075.281 1071.563    3.718        0.000 1017.992  694.277  323.715
111.00   593.478  701.881  701.881    0.000      119.628 1083.817 1074.523    9.294        0.000  873.032  700.818  172.214
112.00   641.617  671.163  671.163    0.000      160.869 1025.379 1025.379    0.000        0.000 1117.317 1056.595   60.722
113.00   613.842  669.550  669.550    0.000      177.474 1102.050 1077.886   24.165        0.000 1169.199  976.981  192.218
114.00   538.235  694.756  694.756    0.000      162.424 1186.151 1186.151    0.000        0.000  986.230  986.230    0.000
115.00   600.445  720.745  720.745    0.000      137.872 1109.849 1109.849    0.000        0.000  857.450  745.757  111.693
116.00   659.323  595.305  595.305    0.000      139.819 1150.961 1150.961    0.000        0.000  948.834  857.449   91.385
117.00   615.160  690.396  690.396    0.000       76.092 1246.136 1246.136    0.000        0.000  906.302  683.017  223.285
118.00   686.515  619.173  619.173    0.000      129.052 1234.237 1234.237    0.000        0.000 1069.475  957.782  111.693
119.00   642.480  577.315  577.315    0.000       78.680 1218.356 1218.356    0.000        0.000 1017.293 1017.293    0.000
120.00   702.580  526.361  526.361    0.000      148.936 1120.604 1120.604    0.000        0.000 1048.460 1048.460    0.000
121.00   640.847  572.291  572.291    0.000      167.226 1158.308 1158.308    0.000        0.000  961.401  758.324  203.078
122.00   683.506  593.530  593.530    0.000       77.907 1299.125 1299.125    0.000        0.000 1058.816  815.929  242.887
123.00   684.798  620.275  620.275    0.000      133.372 1064.787 1064.787    0.000        0.000  734.795  582.688  152.107
124.00   560.916  720.669  720.669    0.000       95.115 1171.145 1171.145    0.000        0.000  591.233  591.233    0.000
125.00   611.315  647.889  647.889    0.000       64.678 1129.642 1129.642    0.000        0.000  482.357  482.357    0.000
126.00   496.843  701.361  701.361    0.000       45.223 1152.945 1152.945    0.000        0.000  803.863  803.863    0.000
127.00   496.553  728.170  728.170    0.000       54.994 1104.817 1104.817    0.000        0.000  886.198  886.198    0.000
128.00   539.373  694.037  694.037    0.000       49.460 1205.738 1205.738    0.000        0.000  797.128  543.784  253.344
129.00   550.510  683.962  683.962    0.000       85.603 1062.154 1062.154    0.000        0.000  685.535  685.535    0.000
130.00   542.124  721.005  721.005    0.000       74.059 1171.921 1171.921    0.000        0.000  765.057  633.460  131.597
131.00   613.390  675.243  675.243    0.000       70.125 1139.714 1139.714    0.000        0.000  756.914  756.914    0.000
132.00   666.460  629.348  629.348    0.000      116.040 1136.783 1136.783    0.000        0.000  787.175  787.175    0.000
133.00   759.627  557.548  557.548    0.000       20.925 1037.279 1037.279    0.000        0.000  482.151  482.151    0.000
134.00   712.587  514.544  514.544    0.000       93.213 1003.532 1003.532    0.000        0.000  620.489  620.489    0.000
135.00   654.898  586.971  586.971    0.000       92.780  927.345  927.345    0.000        0.000  644.211  644.211    0.000
136.00   708.258  520.388  520.388    0.000       58.971  958.772  958.772    0.000        0.000  474.008  111.190  362.819
137.00   644.794  592.666  592.666    0.000       88.582 1056.097 1056.097    0.000        0.000  443.648  443.648    0.000
138.00   708.726  566.339  566.339    0.000       79.810  989.512  989.512    0.000        0.000  472.600  472.600    0.000
139.00   678.014  574.464  574.464    0.000       57.069 1069.747 1069.747    0.000        0.000  473.102  473.102    0.000
140.00   680.291  593.974  593.974    0.000      131.387 1077.856 1077.856    0.000        0.000  553.436  553.436    0.000
141.00   686.943  571.439  571.439    0.000      137.695  975.262  975.262    0.000        0.000  662.212  662.212    0.000
142.00   680.283  568.444  568.444    0.000       39.775 1159.692 1159.692    0.000        0.000  634.161  634.161    0.000
143.00   700.745  618.462  618.462    0.000      113.054 1070.655 1070.655    0.000        0.000  563.885  563.885    0.000
144.00   672.737  593.928  593.928    0.000      133.935  875.163  875.163    0.000        0.000  543.980  543.980    0.000
145.00   630.112  626.095  626.095    0.000       58.884 1028.293 1028.293    0.000        0.000  593.944  593.944    0.000
146.00   737.861  507.898  507.898    0.000      105.834  981.473  981.473    0.000        0.000  441.839  441.839    0.000
147.00   608.058  639.791  639.791    0.000       96.758 1002.441 1002.441    0.000        0.000  595.253  564.791   30.462
148.00   733.714  617.232  617.232    0.000      133.161  942.304  942.304    0.000        0.000  684.524  684.524    0.000
149.00   691.684  599.966  599.966    0.000       53.264  952.076  952.076    0.000        0.000  383.935  383.935    0.000
150.00   697.381  593.267  593.267    0.000      128.012  846.583  846.583    0.000        0.000  493.009  493.009    0.000
151.00   679.007  578.230  578.230    0.000       75.483  837.936  837.936    0.000        0.000  432.590  432.590    0.000
152.00   638.639  580.716  580.716    0.000       39.558  818.697  818.697    0.000        0.000  373.377  373.377    0.000
153.00   628.008  651.218  651.218    0.000        1.902  849.350  843.643    5.707        0.000  350.454  350.454    0.000
154.00   628.517  565.437  565.437    0.000       52.269  920.251  920.251    0.000        0.000  533.323  533.323    0.000
155.00   731.952  552.182  552.182    0.000      130.563  936.955  936.955    0.000        0.000  650.650  650.650    0.000
156.00   587.432  620.682  620.682    0.000       59.273  847.019  847.019    0.000        0.000  394.390  394.390    0.000
157.00   656.283  614.160  614.160    0.000      122.049  957.670  957.670    0.000        0.000  422.340  422.340    0.000
158.00   715.550  536.523  536.523    0.000       26.241  979.101  979.101    0.000        0.000  515.430  515.430    0.000
159.00   639.757  584.326  584.326    0.000      147.982  942.414  942.414    0.000        0.000  455.115  455.115    0.000
160.00   559.322  614.345  614.345    0.000       75.181 1048.321 1048.321    0.000        0.000  739.218  739.218    0.000
161.00   588.286  599.693  599.693    0.000       54.474 1128.433 1128.433    0.000        0.000  628.230  618.077   10.154
162.00   560.226  675.025  675.025    0.000      110.371 1051.786 1051.786    0.000        0.000  607.420  607.420    0.000
163.00   563.674  643.427  643.427    0.000       79.117 1021.902 1021.902    0.000        0.000  556.952  556.952    0.000
164.00   590.836  660.412  660.412    0.000       73.757 1162.329 1162.329    0.000        0.000  526.893  526.893    0.000
165.00   581.868  660.068  660.068    0.000       75.400 1070.055 1070.055    0.000        0.000  535.839  535.839    0.000
166.00   635.642  679.368  679.368    0.000      102.465 1077.236 1077.236    0.000        0.000  505.880  505.880    0.000
167.00   663.840  591.802  591.802    0.000       92.780 1081.863 1081.863    0.000        0.000  855.932  855.932    0.000
168.00   621.297  623.158  623.158    0.000      122.958 1049.956 1048.054    1.902        0.000  734.893  734.893    0.000
169.00   701.524  573.905  573.905    0.000       79.896 1113.332 1113.332    0.000        0.000  836.730  836.730    0.000
170.00   695.479  581.770  581.770    0.000      172.417 1109.652 1109.652    0.000        0.000  694.982  694.982    0.000
171.00   769.150  543.257  543.257    0.000      107.566 1040.554 1040.554    0.000        0.000  781.848  781.848    0.000
172.00   679.424  608.915  608.915    0.000      128.362 1068.849 1068.849    0.000        0.000  673.466  673.466    0.000
173.00   699.517  590.120  590.120    0.000       53.048  977.891  977.891    0.000        0.000  582.386  582.386    0.000
174.00   620.444  612.387  612.387    0.000      104.014 1118.030 1118.030    0.000        0.000  727.561  727.561    0.000
175.00   662.200  580.159  580.159    0.000      123.001 1144.773 1144.773    0.000        0.000  556.247  556.247    0.000
176.00   732.237  583.494  583.494    0.000      113.100 1104.008 1104.008    0.000        0.000  616.970  616.970    0.000
177.00   698.181  568.505  568.505    0.000      154.033 1127.544 1127.544    0.000        0.000  766.266  766.266    0.000
178.00   648.896  583.512  583.512    0.000      141.110 1152.478 1152.478    0.000        0.000  597.970  597.970    0.000
179.00   582.719  635.161  635.161    0.000      163.978 1104.229 1104.229    0.000        0.000  496.635  496.635    0.000
180.00   587.893  638.666  638.666    0.000      184.121 1023.550 1023.550    0.000        0.000  577.161  577.161    0.000
181.00   631.278  607.633  607.633    0.000      121.824  987.547  987.547    0.000        0.000  456.019  456.019    0.000
182.00   624.805  678.276  678.276    0.000      152.139 1135.455 1135.455    0.000        0.000  526.192  526.192    0.000
183.00   650.244  627.667  627.667    0.000      211.451 1081.531 1081.531    0.000        0.000  625.014  625.014    0.000
184.00   722.384  537.823  537.823    0.000      148.205 1065.749 1065.749    0.000        0.000  587.514  587.514    0.000
185.00   811.144  513.350  513.350    0.000       81.188 1238.398 1238.398    0.000        0.000  768.076  768.076    0.000
186.00   706.231  544.027  544.027    0.000       63.417 1231.776 1231.776    0.000        0.000  907.111  907.111    0.000
187.00   689.541  596.967  596.967    0.000      176.176  997.391  997.391    0.000        0.000  797.727  797.727    0.000
188.00   708.042  630.544  630.544    0.000      242.711 1131.109 1131.109    0.000        0.000  787.873  787.873    0.000
189.00   635.120  677.300  677.300    0.000       81.884 1277.565 1277.565    0.000        0.000  816.633  816.633    0.000
190.00   600.016  683.160  683.160    0.000       54.255 1255.949 1255.949    0.000        0.000  763.953  763.953    0.000
191.00   613.933  727.168  727.168    0.000      105.491 1236.681 1236.681    0.000        0.000  734.693  734.693    0.000
192.00   571.460  806.112  806.112    0.000      204.357 1169.958 1169.958    0.000        0.000  802.659  802.659    0.000
193.00   567.422  741.197  741.197    0.000      204.359 1124.623 1124.623    0.000        0.000  957.067  957.067    0.000
194.00   575.696  691.706  691.706    0.000      184.342 1136.308 1136.308    0.000        0.000  784.156  784.156    0.000
195.00   558.512  724.032  724.032    0.000      153.988  987.163  987.163    0.000        0.000  544.690  544.690    0.000
196.00   510.030  724.083  724.083    0.000       93.162 1153.165 1153.165    0.000        0.000  706.645  706.645    0.000
197.00   593.541  679.209  679.209    0.000      115.003 1121.602 1121.602    0.000        0.000  576.556  576.556    0.000
198.00   637.878  618.035  618.035    0.000       96.887 1071.383 1071.383    0.000        0.000  374.085  374.085    0.000
199.00   565.193  714.473  714.473    0.000       84.825 1162.974 1162.974    0.000        0.000  657.485  657.485    0.000
200.00   616.475  709.135  709.135    0.000      129.356 1248.405 1248.405    0.000        0.000  544.686  544.686    0.000
201.00   609.238  641.752  641.752    0.000       51.232 1208.804 1208.804    0.000        0.000  423.645  423.645    0.000
202.00   630.370  658.649  658.649    0.000       46.389 1165.309 1165.309    0.000        0.000  556.751  556.751    0.000
203.00   509.919  707.020  707.020    0.000       31.643 1130.863 1130.863    0.000        0.000  483.967  483.967    0.000
204.00   588.521  659.054  659.054    0.000       81.966 1042.785 1042.785    0.000        0.000  674.274  674.274    0.000
205.00   643.246  564.816  564.816    0.000       62.776 1039.506 1039.506    0.000        0.000  796.725  796.725    0.000
206.00   771.046  469.626  469.626    0.000       93.770 1067.823 1067.823    0.000        0.000  556.348  556.348    0.000
207.00   751.735  510.575  510.575    0.000      133.760 1066.560 1066.560    0.000        0.000  515.733  515.733    0.000
208.00   764.659  475.406  475.406    0.000       28.534 1022.296 1022.296    0.000        0.000  394.492  394.492    0.000
209.00   755.992  516.438  516.438    0.000      116.421 1038.942 1038.942    0.000        0.000  697.699  697.699    0.000
210.00   792.176  514.227  514.227    0.000      114.519 1185.115 1185.115    0.000        0.000  954.864  954.864    0.000
211.00   755.180  497.072  497.072    0.000      140.762  905.872  905.872    0.000        0.000  673.772  673.772    0.000
212.00   644.581  628.788  628.788    0.000       43.753  900.249  900.249    0.000        0.000  392.180  392.180    0.000
213.00   672.848  641.899  641.899    0.000       15.218 1116.101 1116.101    0.000        0.000  536.041  536.041    0.000
214.00   703.951  561.515  561.515    0.000       15.218 1085.423 1085.423    0.000        0.000  722.434  722.434    0.000
215.00   731.595  571.097  571.097    0.000       36.057  922.336  922.336    0.000        0.000  519.252  519.252    0.000
216.00   733.257  552.504  552.504    0.000       62.344  955.898  955.898    0.000        0.000  491.206  491.206    0.000
217.00   694.381  609.304  609.304    0.000      129.008  895.752  895.752    0.000        0.000  601.188  601.188    0.000
218.00   727.669  580.719  580.719    0.000       28.274 1167.582 1167.582    0.000        0.000  520.856  520.856    0.000
219.00   739.607  590.476  590.476    0.000       35.926 1185.915 1185.915    0.000        0.000  441.334  441.334    0.000
220.00   662.115  601.940  601.940    0.000       83.397 1137.889 1137.889    0.000        0.000  532.417  532.417    0.000
221.00   762.485  515.405  515.405    0.000       35.970 1112.508 1112.508    0.000        0.000  592.938  592.938    0.000
222.00   646.429  596.365  596.365    0.000      115.866 1103.382 1103.382    0.000        0.000  391.975  391.975    0.000
223.00   683.855  614.751  614.751    0.000       98.572 1048.961 1048.961    0.000        0.000  791.495  791.495    0.000
224.00   621.604  661.624  661.624    0.000        5.707 1199.928 1199.928    0.000        0.000  911.427  911.427    0.000
225.00   706.399  544.033  544.033    0.000       17.121 1033.008 1033.008    0.000        0.000  478.639  478.639    0.000
226.00   698.938  551.588  551.588    0.000       62.776 1117.317 1117.317    0.000        0.000  802.454  802.454    0.000
227.00   761.940  553.674  553.674    0.000       60.874 1172.528 1172.528    0.000        0.000  738.315  738.315    0.000
228.00   640.669  657.191  657.191    0.000       62.645 1095.404 1095.404    0.000        0.000  660.404  660.404    0.000
229.00   643.563  637.228  637.228    0.000       73.798 1255.535 1255.535    0.000        0.000  816.427  816.427    0.000
230.00   722.982  537.781  537.781    0.000       39.948 1230.552 1230.552    0.000        0.000  907.010  907.010    0.000
231.00   660.155  574.338  574.338    0.000      138.868 1014.296 1014.296    0.000        0.000  384.239  343.623   40.616
232.00   650.407  608.845  608.845    0.000      135.063 1011.486 1011.486    0.000        0.000  465.268  465.268    0.000
233.00   671.374  526.515  526.515    0.000       32.296 1087.177 1087.177    0.000        0.000  867.896  786.665   81.231
234.00   634.028  574.905  574.905    0.000       45.655 1012.050 1012.050    0.000        0.000  355.185  243.492  111.693
235.00   630.780  571.099  571.099    0.000       98.919  944.520  944.520    0.000        0.000  382.630  352.169   30.462
236.00   615.342  554.490  554.490    0.000       58.971  925.842  925.842    0.000        0.000  654.371  573.140   81.231
237.00   725.614  534.960  534.960    0.000       87.506  999.899  999.899    0.000        0.000  755.608  654.069  101.539
238.00   712.221  536.260  536.260    0.000      121.747 1069.159 1069.159    0.000        0.000  664.927  604.003   60.923
239.00   666.299  515.999  515.999    0.000       60.874  948.067  948.067    0.000        0.000  600.785  600.785    0.000
240.00   659.886  609.236  609.236    0.000       26.632 1074.390 1074.390    0.000        0.000  532.118  390.266  141.852
241.00   672.731  547.718  547.718    0.000       62.776  943.048  943.048    0.000        0.000  503.169  391.477  111.693
242.00   683.426  546.579  546.579    0.000       43.753  956.234  956.234    0.000        0.000  510.104  510.104    0.000
243.00   743.277  605.285  605.285    0.000       83.701 1036.376 1036.376    0.000        0.000  591.130  380.513  210.616
244.00   696.345  565.898  565.898    0.000        9.511 1064.747 1064.747    0.000        0.000  561.977  561.977    0.000
245.00   692.846  586.539  586.539    0.000       68.050 1226.773 1226.773    0.000        0.000  987.528  987.528    0.000
246.00   700.657  553.984  553.984    0.000       35.711 1043.897 1043.897    0.000        0.000  752.785  501.251  251.534
247.00   669.796  597.173  597.173    0.000      104.194 1148.392 1148.392    0.000        0.000  682.918  682.918    0.000
248.00   644.619  598.877  598.877    0.000       18.979 1273.991 1121.807  152.184        0.000  714.792  299.689  415.103
249.00   757.236  519.137  519.137    0.000       29.701 1156.220 1156.220    0.000        0.000  856.633  765.248   91.385
250.00   690.511  569.375  569.375    0.000       26.373 1170.380 1170.380    0.000        0.000  757.117  655.578  101.539
251.00   791.992  533.145  533.145    0.000       46.514 1247.106 1247.106    0.000        0.000  605.005  533.928   71.077
252.00   630.690  609.660  609.660    0.000      128.492 1333.865 1333.865    0.000        0.000  728.663  647.432   81.231
253.00   710.599  534.562  534.562    0.000      108.040 1171.112 1171.112    0.000        0.000  843.272  833.119   10.154
254.00   727.222  523.232  523.232    0.000      125.976 1113.869 1113.869    0.000        0.000  692.976  560.976  132.000
255.00   705.557  526.737  526.737    0.000      195.285 1113.684 1113.684    0.000        0.000  917.564  765.256  152.308
256.00   618.671  627.465  627.465    0.000       80.929 1149.922  984.422  165.500        0.000  805.671  592.439  213.232
257.00   554.121  612.581  612.581    0.000      129.313 1169.324 1089.428   79.896        0.000  947.422  744.344  203.078
258.00   644.231  555.808  555.808    0.000       99.220 1186.578 1070.538  116.040        0.000  866.998  653.766  213.231
259.00   668.597  628.026  628.026    0.000       27.668 1033.107  881.701  151.405        0.000  588.823  408.668  180.155
260.00   742.041  546.748  546.748    0.000       27.882 1242.396 1064.057  178.338        0.000  902.787  710.669  192.118
261.00   786.210  480.896  480.896    0.000        9.294 1266.685 1025.702  240.983        0.000  640.294  428.874  211.419
262.00   843.580  527.787  527.787    0.000       83.528 1282.818 1169.026  113.792        0.000  872.425  760.733  111.693
263.00   776.596  514.514  514.514    0.000       80.407  994.884  924.369   70.515        0.000  699.608  569.419  130.189
264.00   633.669  582.269  582.269    0.000       60.569  998.687  920.953   77.735        0.000  649.845  609.230   40.616
265.00   693.481  586.477  586.477    0.000       48.983 1133.321 1004.224  129.097        0.000  810.296  609.832  200.464
266.00   770.048  486.606  486.606    0.000       32.296 1117.963 1006.160  111.803        0.000  644.214  522.468  121.746
267.00   778.025  463.410  463.410    0.000       13.142 1232.052 1061.712  170.340        0.000  711.269  589.725  121.544
268.00   749.563  525.581  524.524    1.057       48.851 1186.630 1025.281  161.349        0.000  761.940  589.727  172.213
269.00   802.567  551.564  551.564    0.000       67.484 1159.475 1022.942  136.533        0.000  780.938  649.441  131.497
270.00   743.566  553.597  553.597    0.000      130.258 1188.176 1071.055  117.121        0.000  770.988  679.603   91.385
271.00   819.767  470.075  470.075    0.000       62.080 1069.938  920.694  149.244        0.000  590.128  539.359   50.769
272.00   745.082  514.324  514.324    0.000       28.274 1140.841 1006.558  134.283        0.000  670.958  610.035   60.923
273.00   762.103  548.067  529.467   18.600       80.929 1119.961  955.671  164.289        0.000  679.704  608.727   70.976
274.00   730.458  539.866  539.866    0.000       29.915 1055.668  887.360  168.308        0.000  470.292  359.204  111.088
275.00   741.761  520.201  520.201    0.000       85.125  980.658  813.777  166.882        0.000  502.967  401.428  101.539
276.00   767.170  434.063  434.063    0.000      111.975  948.494  876.207   72.287        0.000  724.744  582.589  142.154
277.00   804.467  489.124  489.124    0.000      125.369 1017.840  886.625  131.215        0.000  541.669  430.178  111.491
278.00   739.679  488.396  488.396    0.000       64.678  978.117  837.779  140.338        0.000  652.863  510.810  142.054
279.00   732.442  598.771  580.383   18.389        1.902 1229.844  979.610  250.233        0.000  831.405  408.970  422.435
280.00   744.411  620.177  620.177    0.000       39.470 1225.005 1073.254  151.751        0.000  885.187  702.821  182.367
281.00   687.449  658.945  658.945    0.000       29.785 1171.524 1019.426  152.097        0.000  721.822  479.941  241.881
282.00   708.803  567.099  567.099    0.000       17.121 1089.740  929.991  159.749        0.000  686.140  371.370  314.770
283.00   621.535  645.883  645.883    0.000       19.023 1152.151 1005.847  146.304        0.000  711.574  509.300  202.273
284.00   703.156  562.966  562.966    0.000       74.190 1059.033  960.113   98.920        0.000  635.673  391.980  243.693
285.00   642.928  602.089  602.089    0.000       15.218 1108.455  924.711  183.744        0.000  835.732  541.270  294.462
286.00   615.281  640.202  640.202    0.000       34.241 1104.822  994.619  110.203        0.000  655.177  421.637  233.539
287.00   548.178  718.784  718.784    0.000        3.805 1064.228  933.100  131.128        0.000  595.058  320.903  274.155
288.00   589.893  574.799  574.799    0.000        5.707 1151.995  999.855  152.140        0.000  904.096  559.468  344.629
289.00   642.053  603.359  603.359    0.000        3.805 1192.544 1011.826  180.718        0.000  794.516  479.745  314.770
290.00   586.373  615.604  615.604    0.000       20.925 1116.494 1013.900  102.594        0.000  855.238  611.545  243.693
291.00   600.216  576.859  576.859    0.000        3.805 1168.682 1043.434  125.249        0.000  757.721  514.028  243.693
292.00   589.855  576.763  576.763    0.000        9.511  989.608  820.738  168.870        0.000  676.088  341.010  335.078
293.00   636.332  560.869  560.869    0.000        9.511 1124.366  925.493  198.873        0.000  699.411  425.257  274.155
294.00   636.884  621.196  621.196    0.000       19.023 1013.605  871.151  142.455        0.000  665.532  381.223  284.309
295.00   562.401  632.863  632.863    0.000       20.925  948.144  879.922   68.222        0.000  444.559  302.405  142.154
296.00   672.331  563.432  563.432    0.000        1.902 1109.838 1024.235   85.603        0.000  685.437  452.099  233.338
297.00   711.494  464.316  464.316    0.000        1.902 1045.295  918.363  126.932        0.000  565.802  322.109  243.693
298.00   708.910  497.940  497.940    0.000        7.609 1073.178  890.558  182.620        0.000  683.226  379.212  304.013
299.00   694.664  565.728  565.728    0.000       13.316 1170.330 1010.969  159.361        0.000  735.603  491.910  243.693
300.00   695.044  507.942  507.942    0.000       24.730 1105.696  993.634  112.062        0.000  656.986  362.524  294.463
301.00   690.693  537.762  537.762    0.000        0.000 1033.838  864.880  168.959        0.000  649.044  344.428  304.616
302.00   666.185  537.711  537.711    0.000        1.902 1066.519  868.854  197.665        0.000  705.745  411.283  294.463
303.00   633.660  632.722  632.722    0.000        0.000 1088.175  930.717  157.458        0.000  587.115  232.333  354.783
304.00   679.005  545.273  545.273    0.000       32.339 1019.656  873.439  146.217        0.000  667.743  383.435  284.309
305.00   698.860  565.464  565.464    0.000       20.925 1036.864  881.006  155.858        0.000  726.656  401.732  324.924
306.00   627.265  562.163  562.163    0.000       20.925 1052.548  923.278  129.269        0.000  555.646  342.415  213.231
307.00   649.950  552.070  552.070    0.000       19.023 1027.531  898.175  129.356        0.000  547.304  354.381  192.924
308.00   647.274  583.166  583.166    0.000       38.046 1032.628  918.578  114.051        0.000  586.208  464.362  121.847
309.00   533.223  584.096  584.096    0.000        3.805 1057.967  930.643  127.324        0.000  516.440  333.671  182.770
310.00   552.929  536.224  536.224    0.000       13.316  885.336  784.514  100.822        0.000  496.334  283.102  213.231
311.00   604.896  606.254  606.254    0.000        9.511  928.130  827.744  100.387        0.000  324.321  141.551  182.770
312.00   724.542  490.468  490.468    0.000       22.828  905.984  803.477  102.507        0.000  431.087  269.329  161.758
313.00   560.626  538.074  538.074    0.000       26.197 1018.780  867.809  150.970        0.000  522.669  351.865  170.804
314.00   668.374  526.891  526.891    0.000        3.805  885.966  754.060  131.906        0.000  352.369  200.464  151.906
315.00   667.027  505.693  505.693    0.000       11.414  897.473  808.283   89.191        0.000  667.039  423.346  243.693
316.00   708.671  523.608  523.608    0.000        5.707  978.667  792.850  185.818        0.000  656.584  443.353  213.232
317.00   604.290  509.139  509.139    0.000        3.805  789.533  654.470  135.063        0.000  557.056  333.671  223.385
318.00   724.849  531.240  531.240    0.000        3.805  880.615  770.847  109.768        0.000  524.383  331.459  192.924
319.00   723.563  497.576  497.576    0.000       32.339 1006.342  852.690  153.652        0.000  678.601  404.446  274.155
320.00   618.113  563.929  563.929    0.000        0.000  869.280  772.437   96.843        0.000  355.386  182.770  172.616
321.00   751.283  493.578  493.578    0.000        0.000  844.775  725.147  119.627        0.000  517.044  293.658  223.385
322.00   690.883  513.502  513.502    0.000        0.000  916.721  814.519  102.202        0.000  294.463   91.385  203.078
323.00   687.414  545.269  545.269    0.000       15.218  928.044  789.872  138.172        0.000  456.925  243.693  213.231
324.00   600.975  530.851  530.851    0.000        7.609  862.289  676.690  185.599        0.000  294.060  111.291  182.770
325.00   663.386  509.192  509.192    0.000       24.730  802.973  660.866  142.107        0.000  395.398  202.474  192.924
326.00   666.945  549.245  549.245    0.000       19.023  843.439  742.834  100.604        0.000  375.593  202.977  172.616
327.00   671.175  559.953  559.953    0.000        0.000  861.639  677.117  184.523        0.000  344.930   60.923  284.006
328.00   589.649  634.557  634.557    0.000       38.046  896.783  760.209  136.574        0.000  477.232  253.847  223.385
329.00   574.011  541.404  541.404    0.000        0.000  916.419  726.580  189.839        0.000  365.540  213.231  152.308
330.00   611.943  567.494  567.494    0.000       30.437  805.259  659.304  145.955        0.000  314.569   91.184  223.385
331.00   596.778  499.915  499.915    0.000        3.805  802.664  664.187  138.476        0.000  335.078  192.924  142.154
332.00   604.275  536.213  536.213    0.000       22.828  880.095  733.749  146.346        0.000  467.078  203.078  264.001
333.00   659.529  543.100  543.100    0.000        0.000  746.590  685.716   60.874        0.000  324.924  142.154  182.770
334.00   679.255  520.579  520.579    0.000        0.000  724.332  585.464  138.868        0.000  335.078  111.693  223.385
335.00   655.654  547.325  547.325    0.000        0.000  839.591  719.746  119.845        0.000  304.616   91.385  213.231
336.00   580.059  548.045  548.045    0.000       24.730  776.298  690.954   85.344        0.000  406.155  152.308  253.847
337.00   587.095  590.430  590.430    0.000        1.902  894.664  826.181   68.483        0.000  294.463  142.154  152.308
338.00   604.286  574.366  574.366    0.000        0.000  831.282  696.564  134.717        0.000  294.463  152.308  142.154
339.00   631.290  582.060  582.060    0.000       36.144  902.624  765.876  136.748        0.000  304.415  141.953  162.462
340.00   559.000  596.594  596.594    0.000       22.828  775.471  653.985  121.486        0.000  203.078  132.000   71.077
341.00   748.163  494.049  494.049    0.000       34.241  959.296  816.321  142.975        0.000  345.232  223.385  121.847
342.00   555.007  622.567  622.567    0.000       41.851  930.284  770.969  159.315        0.000  365.339  162.261  203.078
343.00   565.810  632.908  632.908    0.000        3.805  751.169  633.702  117.467        0.000   91.385   40.616   50.769
344.00   644.385  544.047  544.047    0.000        0.000  948.626  774.397  174.229        0.000  345.232  101.539  243.693
345.00   655.904  517.319  517.319    0.000       55.167  917.487  767.379  150.108        0.000  324.924  111.693  213.231
346.00   690.947  571.696  571.696    0.000       72.287  932.705  842.177   90.528        0.000  426.061  253.445  172.616
347.00   745.153  517.672  517.672    0.000       15.218 1045.800  863.701  182.099        0.000  487.386  304.616  182.770
348.00   868.973  388.503  388.503    0.000        0.000  989.728  820.597  169.131        0.000  262.190  171.006   91.184
349.00   828.914  483.473  483.473    0.000       47.557  957.609  803.783  153.826        0.000  272.746  171.208  101.539
350.00   834.852  443.974  443.974    0.000       47.557  891.459  743.253  148.206        0.000  272.042  180.758   91.284
351.00   806.522  407.598  407.598    0.000       66.450  964.411  787.758  176.653        0.000  535.942  302.403  233.539
352.00   701.991  509.159  509.159    0.000        9.511  990.335  842.606  147.730        0.000  351.160  240.172  110.989
353.00   666.089  533.989  533.989    0.000        0.000  914.119  766.735  147.384        0.000  289.334  239.068   50.266
354.00   622.806  589.979  566.518   23.462       20.752  936.347  746.809  189.538        0.000  200.865   89.676  111.190
355.00   761.703  550.816  533.484   17.332       36.144 1023.633  850.783  172.850        0.000  472.506  361.116  111.390
356.00   692.228  541.963  522.994   18.969       43.753  980.837  897.571   83.266        0.000  537.150  374.688  162.462
357.00   657.182  644.201  640.819    3.382       74.190  942.132  786.750  155.382        0.000  494.422  271.741  222.681
358.00   728.119  541.519  541.519    0.000       16.602  966.520  793.411  173.109        0.000  261.889  140.143  121.746
359.00   797.346  527.585  527.585    0.000        3.805 1073.128  875.289  197.839        0.000  425.055  130.592  294.463
360.00   593.816  688.850  680.818    8.032        3.805  817.840  706.385  111.456        0.000  312.255  160.450  151.804
361.00   705.716  563.515  559.710    3.805       52.140  857.223  740.837  116.386        0.000  310.646  190.510  120.136
362.00   718.701  564.046  564.046    0.000       13.142  846.116  772.618   73.498        0.000  251.132  100.131  151.001
363.00   679.055  535.684  535.684    0.000        0.000  878.717  738.683  140.034        0.000  291.848  230.925   60.923
364.00   677.774  590.954  590.954    0.000       47.557  806.772  729.297   77.475        0.000  252.036  201.267   50.769
365.00   567.682  670.805  670.805    0.000       93.213  778.378  725.114   53.264        0.000  426.061  304.214  121.847
366.00   664.185  532.856  532.856    0.000        5.707  734.793  679.626   55.167        0.000  294.463  233.539   60.923
367.00   557.042  650.871  650.871    0.000       16.948  917.849  811.450  106.398        0.000  313.765  252.842   60.923
368.00   504.470  661.632  661.632    0.000       20.925  896.184  810.841   85.342        0.000  456.522  263.599  192.924
369.00   602.790  584.814  584.814    0.000       27.324  883.834  779.294  104.539        0.000  505.683  272.144  233.539
370.00   626.297  563.061  563.061    0.000       20.103  905.613  715.815  189.797        0.000  698.908  333.469  365.439
371.00   609.004  590.989  590.989    0.000       27.882  905.342  696.872  208.470        0.000  466.575  172.415  294.160
372.00   509.868  698.446  698.446    0.000        0.000  872.149  733.412  138.737        0.000  477.031  213.030  264.001
373.00   586.065  530.516  530.516    0.000        0.000  835.318  650.795  184.523        0.000  477.232  182.770  294.463
374.00   635.648  593.749  593.749    0.000        1.902  841.017  660.647  180.370        0.000  466.073  171.611  294.463
375.00   641.948  562.471  562.471    0.000        0.000  977.939  843.050  134.890        0.000  385.646  152.107  233.539
376.00   541.031  636.986  636.986    0.000        0.000  877.858  699.042  178.816        0.000  426.262  223.184  203.078
377.00   655.494  542.422  542.422    0.000       19.023  836.776  782.561   54.215        0.000  213.231  152.308   60.923
378.00   594.709  574.966  574.966    0.000       45.655  814.606  732.808   81.799        0.000  396.001  264.001  132.000
379.00   632.356  531.146  531.146    0.000       15.218  905.045  755.546  149.499        0.000  497.540  324.924  172.616
380.00   761.671  530.078  522.515    7.563       20.925  919.104  744.656  174.449        0.000  649.647  324.723  324.924
381.00   613.540  566.142  566.142    0.000       57.069  874.955  762.806  112.149        0.000  609.233  335.078  274.155
382.00   574.354  567.741  567.741    0.000        0.000  820.100  672.716  147.384        0.000  528.002  253.847  274.155
383.00   693.390  559.270  559.270    0.000        0.000  935.785  765.316  170.469        0.000  587.115  312.961  274.155
384.00   624.455  529.651  529.651    0.000       49.460  828.396  742.966   85.430        0.000  456.925  223.385  233.539
385.00   636.010  527.317  527.317    0.000        1.902  947.801  775.690  172.111        0.000  507.694  223.385  284.309
386.00   628.524  551.251  551.251    0.000        5.707  944.819  799.466  145.352        0.000  538.156  294.463  243.693
387.00   743.413  512.302  512.302    0.000       19.023  931.938  764.969  166.969        0.000  445.765  232.534  213.231
388.00   643.226  572.407  572.407    0.000       13.316  887.021  722.127  164.894        0.000  578.570  294.261  284.309
389.00   675.050  592.329  592.329    0.000       19.023  934.531  809.585  124.946        0.000  588.724  385.646  203.078
390.00   661.718  599.449  599.449    0.000       24.730  859.057  750.626  108.431        0.000  392.583  301.198   91.385
391.00   640.467  576.766  576.766    0.000        0.000  797.006  677.204  119.801        0.000  394.594  242.286  152.308
392.00   623.079  650.997  618.772   32.225       24.730  844.006  719.582  124.424        0.000  527.801  405.954  121.847
393.00   580.416  595.286  595.286    0.000        5.707  871.162  717.336  153.827        0.000  354.179  140.948  213.232
394.00   553.060  602.174  602.174    0.000        3.805 1001.330  847.244  154.086        0.000  607.825  333.671  274.155
395.00   616.252  629.796  603.095   26.700        0.000 1031.900  828.745  203.155        0.000  486.984  192.522  294.463
396.00   562.849  670.625  646.139   24.486        0.000  993.327  862.069  131.258        0.000  485.979  364.132  121.847
397.00   659.520  635.706  605.555   30.150        1.902  980.888  796.451  184.436        0.000  486.582  313.966  172.616
398.00   674.355  564.508  522.633   41.875       70.385 1032.498  983.298   49.200        0.000  680.109  487.185  192.924
399.00   783.895  555.740  555.740    0.000      106.529 1005.140  894.807  110.333        0.000  403.139  271.541  131.598
400.00   654.818  565.326  565.326    0.000      117.942  849.977  753.220   96.758        0.000  629.541  416.309  213.231
401.00   708.851  534.673  521.783   12.890        3.805  948.590  834.495  114.094        0.000  354.481  232.634  121.847
402.00   752.867  461.490  461.490    0.000      133.161  789.319  717.075   72.244        0.000  404.949  252.641  152.308
403.00   664.841  559.034  559.034    0.000       62.776  850.410  736.490  113.921        0.000  527.198  293.658  233.539
404.00   588.703  573.419  573.419    0.000       18.937  982.619  848.550  134.069        0.000  629.138  365.138  264.001
405.00   573.235  561.174  543.154   18.020        0.000  870.126  710.507  159.619        0.000  517.647  314.569  203.078
406.00   626.492  595.271  595.271    0.000       43.753  896.583  729.875  166.707        0.000  507.694  243.693  264.001
407.00   537.219  621.262  616.967    4.296       20.925  916.254  747.298  168.957        0.000  365.138  182.368  182.770
408.00   623.990  603.869  589.127   14.742      131.259  859.100  749.202  109.898        0.000  456.522  263.599  192.924
409.00   545.404  653.134  632.979   20.155       85.603  804.624  694.726  109.898        0.000  405.954  192.723  213.232
410.00   642.534  561.571  560.726    0.845       41.851  785.345  646.564  138.781        0.000  294.261  131.799  162.462
411.00   632.940  632.542  629.851    2.691      127.454  863.157  734.149  129.008        0.000  436.416  304.415  132.000
412.00   590.651  627.487  614.590   12.897       53.264  797.365  713.664   83.701        0.000  223.184  141.953   81.231
413.00   516.081  626.817  626.817    0.000      140.597  804.018  694.335  109.683        0.000  548.108  345.031  203.078
414.00   569.852  606.330  606.330    0.000       73.930  884.264  785.475   98.789        0.000  507.694  304.616  203.078
415.00   602.607  574.309  574.309    0.000       41.851  892.000  753.350  138.650        0.000  406.155  274.155  132.000
416.00   615.207  572.430  569.893    2.536       62.776 1026.710  887.973  138.737        0.000  292.251   99.729  192.522
417.00   599.199  580.939  580.939    0.000       72.287  892.345  717.898  174.447        0.000  639.694  314.770  324.924
418.00   580.489  648.528  648.528    0.000       30.437 1152.046  949.366  202.679        0.000  608.429  263.197  345.232
419.00   588.871  622.342  622.342    0.000       20.839  984.343  808.037  176.306        0.000  568.416  304.415  264.001
420.00   597.073  592.212  592.212    0.000       47.557  997.139  824.724  172.415        0.000  548.108  284.108  264.001
421.00   596.181  595.321  595.321    0.000       53.264  877.340  758.967  118.372        0.000  649.647  334.877  314.770
422.00   703.039  581.037  581.037    0.000        0.000  905.743  771.850  133.894        0.000  355.386  182.770  172.616
423.00   648.126  536.842  536.842    0.000        0.000  863.165  716.905  146.260        0.000  435.813  171.812  264.001
424.00   639.353  568.416  568.416    0.000       77.994  976.087  864.934  111.153        0.000  649.848  406.155  243.693
425.00   577.042  632.110  632.110    0.000       30.437  996.920  861.212  135.708        0.000  598.878  345.031  253.847
426.00   645.168  626.254  626.254    0.000      112.236  784.819  763.893   20.925        0.000  365.137  192.521  172.616
427.00   660.414  594.387  594.387    0.000       96.974 1009.617  998.464   11.153        0.000  648.238  465.469  182.770
428.00   696.928  544.051  544.051    0.000      112.236  786.372  769.252   17.121        0.000  313.764  202.072  111.693
429.00   710.962  552.549  552.549    0.000      134.890  854.405  803.043   51.362        0.000  362.220  250.628  111.592
430.00   697.911  548.933  548.933    0.000      114.138  899.762  882.641   17.121        0.000  486.078  313.462  172.616
431.00   619.015  607.840  607.840    0.000      175.011  969.813  937.474   32.339        0.000  809.394  545.393  264.001
432.00   669.858  580.351  580.351    0.000      173.109  915.988  877.942   38.046        0.000  524.785  301.399  223.385
433.00   683.974  544.069  544.069    0.000      150.281  907.130  840.549   66.580        0.000  442.547  300.393  142.154
434.00   653.115  553.063  553.063    0.000      154.086  885.988  838.431   47.557        0.000  536.044  292.351  243.693
435.00   645.750  541.847  541.847    0.000      135.063  986.542  938.985   47.557        0.000  543.784  371.369  172.414
436.00   589.321  608.174  608.174    0.000      188.327  851.403  803.976   47.427        0.000  647.736  332.966  314.770
437.00   706.274  531.597  531.597    0.000       91.310  934.184  842.873   91.310        0.000  515.132  302.001  213.131
438.00   528.180  641.552  641.552    0.000       51.362  939.896  831.465  108.431        0.000  319.696  258.974   60.722
439.00   613.268  571.828  571.828    0.000       68.483  991.681  869.934  121.747        0.000  382.831  230.623  152.207
440.00   713.928  493.374  493.374    0.000      144.575  902.929  802.499  100.430        0.000  596.665  322.812  273.853
441.00   643.628  583.636  583.636    0.000      102.724  823.985  709.934  114.051        0.000  343.421  241.983  101.438
442.00   618.352  633.936  633.936    0.000      100.649  898.960  813.530   85.430        0.000  668.950  374.487  294.463
443.00   535.963  692.443  692.443    0.000       74.190  921.791  861.048   60.743        0.000  648.843  405.150  243.693
444.00   609.388  665.981  665.981    0.000       32.339  906.780  760.303  146.477        0.000  323.113  191.314  131.799
445.00   632.942  605.202  605.202    0.000       26.632  847.729  686.034  161.695        0.000  242.286   90.179  152.107
446.00   608.020  644.133  644.133    0.000       30.437  838.773  667.566  171.207        0.000  404.948  252.640  152.308
447.00   660.324  572.025  572.025    0.000       15.218 1008.164  771.804  236.360        0.000  544.789  189.806  354.983
448.00   666.008  613.567  613.567    0.000       32.339  901.848  734.749  167.099        0.000  251.834   89.976  161.857
449.00   760.392  537.255  537.255    0.000       49.460  970.287  776.253  194.034        0.000  323.617  100.232  223.385
450.00   501.223  665.755  665.755    0.000        0.000  865.406  671.977  193.429        0.000  180.255   40.113  140.142
451.00   624.575  657.492  581.160   76.332        0.000  971.329  671.286  300.043        0.000  535.943   99.830  436.114
452.00   544.498  703.840  639.072   64.768        0.000  830.517  556.071  274.446        0.000  487.084   81.030  406.054
453.00   540.805  696.258  643.374   52.883       24.730  839.557  479.985  359.572        0.000  283.705   30.462  253.244
454.00   644.435  598.057  598.057    0.000       76.092  793.203  587.067  206.136        0.000  262.290  120.538  141.751
455.00   633.181  664.885  613.198   51.687       38.046  905.611  606.401  299.210        0.000  231.729   19.906  211.823
456.00   582.773  589.469  556.624   32.845       53.264  909.112  752.699  156.413        0.000  280.890  139.641  141.249
457.00   548.083  697.719  653.094   44.625       89.408  844.219  659.572  184.647        0.000  182.468   91.083   91.385
458.00   569.752  675.188  611.339   63.849       13.316  860.909  532.121  328.789        0.000  334.675   10.154  324.522
459.00   543.609  673.819  596.960   76.859       72.287  865.361  684.126  181.235        0.000  192.521   80.828  111.693
460.00   562.671  717.715  630.633   87.082       85.603  863.631  699.001  164.630        0.000  334.877  182.569  152.308
461.00   543.228  721.254  622.232   99.022       68.483  824.898  669.212  155.685        0.000  314.267  212.728  101.539
462.00   641.232  616.008  541.724   74.284       85.603  928.309  730.905  197.404        0.000  354.380  232.534  121.847
463.00   558.605  695.781  630.861   64.920       77.994  809.423  692.000  117.423        0.000  313.765  232.534   81.231
464.00   580.114  681.783  591.011   90.772      121.747  919.838  817.245  102.594        0.000  385.546  253.545  132.000
465.00   621.070  641.791  569.162   72.629      140.770  877.552  750.444  127.108        0.000  747.768  483.767  264.001
466.00   670.696  563.749  499.576   64.173       17.121  919.889  771.944  147.944        0.000  538.156  264.001  274.155
467.00   573.479  631.786  548.840   82.946        9.511  915.522  763.816  151.705        0.000  456.120  242.889  213.231
468.00   723.264  531.119  451.039   80.080       24.730  919.070  841.162   77.907        0.000  375.090  293.859   81.231
469.00   613.853  590.476  537.624   52.851       85.603  893.556  817.507   76.048        0.000  465.671  293.055  172.616
470.00   629.081  615.237  596.003   19.234      142.672  721.053  666.234   54.819        0.000  446.771  253.847  192.924
471.00   601.825  579.374  579.374    0.000       57.069  806.659  675.531  131.128        0.000  345.031  253.646   91.385
472.00   529.574  674.884  665.357    9.527       81.799  800.126  707.389   92.737        0.000  406.155  264.001  142.154
473.00   707.391  543.870  539.812    4.058       41.851  757.368  685.342   72.026        0.000  335.078  223.385  111.693
474.00   550.632  601.288  588.047   13.240        7.609  797.668  713.967   83.701        0.000  354.984  192.522  162.462
475.00   526.709  659.172  580.195   78.977       51.362  842.198  699.569  142.629        0.000  375.291  222.983  152.308
476.00   468.898  733.449  636.746   96.703        9.511  867.917  740.550  127.367        0.000  273.552  182.167   91.385
477.00   546.427  609.672  560.292   49.380       17.121  763.252  683.356   79.896        0.000  284.309  132.000  152.308
478.00   594.287  545.077  505.576   39.501       56.982  849.458  771.941   77.517        0.000  345.031  192.723  152.308
479.00   534.200  648.096  608.084   40.012       66.580  781.537  709.598   71.939        0.000  355.386  182.770  172.616
480.00   466.694  733.082  628.919  104.163       51.362  853.782  766.363   87.419        0.000  261.789  120.238  141.551
481.00   571.765  619.785  533.956   85.829        0.000  798.274  584.438  213.836        0.000  243.693   71.077  172.616
482.00   677.912  541.077  472.711   68.366       11.414  907.212  701.418  205.794        0.000  243.291   81.231  162.060
483.00   677.383  517.735  517.735    0.000        5.707  814.357  627.932  186.425        0.000  273.552    0.000  273.552
484.00   629.170  504.459  504.459    0.000       24.730  763.038  610.854  152.184        0.000  385.646  131.799  253.847
485.00   713.219  527.486  527.486    0.000       13.316  909.032  726.412  182.621        0.000  272.947   60.119  212.828
486.00   573.063  678.353  678.353    0.000        1.902  788.496  602.503  185.993        0.000  172.616   40.616  132.000
487.00   650.194  568.508  568.508    0.000        0.000  789.490  602.245  187.245        0.000   70.172    0.000   70.172
488.00   587.728  630.506  630.506    0.000        0.000  782.308  612.834  169.474        0.000  119.936    0.000  119.936
489.00   523.140  692.598  692.598    0.000        1.902  827.568  662.371  165.197        0.000  171.006   59.817  111.189
490.00   549.158  660.061  660.061    0.000       18.937  841.673  685.685  155.988        0.000  100.332   39.811   60.521
491.00   643.415  599.827  599.827    0.000       20.925  851.958  680.969  170.989        0.000  130.090   49.764   80.326
492.00   617.435  621.390  621.390    0.000       39.948  829.259  661.469  167.790        0.000  190.510   89.575  100.935
493.00   547.039  690.152  690.152    0.000       32.080  831.942  661.169  170.773        0.000  170.202    9.953  160.249
494.00   541.693  703.260  703.260    0.000        1.902  926.361  653.428  272.933        0.000  191.214    0.000  191.214
495.00   583.154  682.070  682.070    0.000        9.511  861.169  592.260  268.908        0.000  170.302    9.953  160.349
496.00   616.249  666.078  666.078    0.000       24.730  793.116  591.737  201.379        0.000  211.924   29.858  182.066
497.00   625.847  691.372  689.681    1.691       32.339  856.419  655.338  201.080        0.000  151.805   20.107  131.699
498.00   575.329  636.658  636.658    0.000        9.511  884.427  631.603  252.825        0.000  130.190    0.000  130.190
499.00   710.649  591.808  591.808    0.000       34.068  870.029  655.242  214.787        0.000  151.202    9.953  141.249
500.00   547.302  618.085  618.085    0.000       22.828  753.134  665.976   87.158        0.000  263.599   91.385  172.214
501.00   683.876  544.898  544.898    0.000        3.805  796.112  640.123  155.988        0.000  273.753   71.077  202.675
502.00   646.414  565.880  519.591   46.289        0.000  927.281  612.537  314.744        0.000  393.991   29.858  364.132
503.00   542.569  673.115  593.830   79.285        0.000  844.317  558.757  285.560        0.000  487.185   81.030  406.155
504.00   536.534  692.756  648.870   43.886        9.511  891.655  594.032  297.622        0.000  517.446  172.616  344.830
505.00   559.648  664.669  636.446   28.223       38.046  900.304  646.520  253.783        0.000  416.309  142.154  274.155
506.00   547.600  747.369  659.687   87.682        0.000  922.567  623.822  298.746        0.000  354.783    0.000  354.783
507.00   575.933  620.988  546.899   74.089        9.079  874.918  643.833  231.085        0.000  334.676  111.291  223.385
508.00   530.480  716.758  656.137   60.621        0.000  837.228  539.908  297.320        0.000  314.569    0.000  314.569
509.00   538.962  707.857  634.122   73.735        0.000  849.459  537.960  311.500        0.000  436.014   30.060  405.954
510.00   581.075  694.408  650.998   43.409        1.902  859.619  578.815  280.804        0.000  425.659   81.231  344.428
511.00   571.141  629.181  590.071   39.110       38.046  833.807  708.949  124.858        0.000  324.321  202.474  121.847
512.00   644.017  593.456  582.143   11.313       47.557  771.549  653.953  117.596        0.000  416.309  182.770  233.539
513.00   549.563  720.389  669.070   51.318       38.046  795.766  689.367  106.399        0.000  314.770  152.308  162.462
514.00   595.540  628.300  573.649   54.651        0.000  702.770  601.948  100.822        0.000  243.693  132.000  111.693
515.00   697.039  550.777  522.342   28.435       17.121  832.900  700.304  132.596        0.000  415.907  172.214  243.693
516.00   660.085  603.546  527.560   75.986       93.213  751.874  615.517  136.357        0.000  202.273   29.858  172.415
517.00   576.279  661.088  629.214   31.874       47.125  678.374  558.616  119.758        0.000  172.213   80.929   91.284
518.00   646.412  683.135  619.431   63.704      127.454  790.483  734.150   56.333        0.000  416.309  274.155  142.154
519.00   604.688  644.646  589.361   55.285       76.092  813.575  724.816   88.758        0.000  354.984  202.675  152.308
520.00   523.420  738.179  683.790   54.390       70.385  780.463  662.520  117.942        0.000  406.155  243.693  162.462
521.00   587.358  694.203  634.247   59.956       52.313  943.880  799.784  144.096        0.000  537.955  375.492  162.462
522.00   576.369  671.602  624.754   46.849        9.166  931.906  778.557  153.350        0.000  395.398  192.321  203.078
523.00   610.102  708.830  653.362   55.468       83.528  819.707  709.635  110.072        0.000  476.629  334.475  142.154
524.00   581.442  752.680  682.952   69.728       83.701  883.090  769.515  113.576        0.000  537.552  324.321  213.231
525.00   643.073  654.166  610.606   43.560       41.851  912.017  730.999  181.017        0.000  618.180  425.257  192.924
526.00   599.525  719.261  645.358   73.903        0.000  967.708  786.774  180.934        0.000  556.654  384.038  172.616
527.00   676.702  630.607  572.399   58.208       79.810  896.716  773.672  123.044        0.000  485.778  353.777  132.000
528.00   536.979  735.154  683.151   52.003       72.287  880.719  764.938  115.781        0.000  507.493  365.339  142.154
529.00   583.015  654.970  612.292   42.678       66.321  898.617  788.763  109.855        0.000  527.801  405.954  121.847
530.00   622.343  654.097  568.977   85.120       64.592  921.045  784.079  136.965        0.000  311.451  260.682   50.769
531.00   691.287  641.791  566.599   75.193       13.057  939.641  761.042  178.599        0.000  497.540  324.924  172.616
532.00   626.554  734.077  666.106   67.971       41.678  953.858  803.750  150.109        0.000  352.066  291.445   60.621
533.00   594.997  752.387  684.183   68.203       35.884  913.738  817.457   96.281        0.000  313.765  212.226  101.539
534.00   609.390  715.454  632.205   83.250       35.971  875.484  740.769  134.715        0.000  497.540  304.616  192.924
535.00   698.755  680.564  613.030   67.534       51.362  979.763  847.122  132.642        0.000  565.601  372.678  192.924
536.00   620.691  723.335  661.802   61.533        0.000  801.334  628.225  173.109        0.000  212.024  120.639   91.385
537.00   695.647  636.114  587.596   48.518       47.557 1019.105  831.772  187.333        0.000  677.696  444.157  233.539
538.00   560.964  745.344  676.747   68.598       79.896 1004.273  861.817  142.455        0.000  445.363  364.132   81.231
539.00   638.042  678.130  597.123   81.007       89.408  947.457  837.428  110.029        0.000  505.380  342.918  162.462
540.00   715.347  565.699  505.348   60.351       68.483  908.815  802.373  106.442        0.000  443.855  322.009  121.847
541.00   670.438  651.009  579.846   71.163       93.213 1046.773  917.417  129.356        0.000  676.389  503.773  172.616
542.00   621.153  702.228  633.380   68.848       87.506  961.993  878.638   83.355        0.000  527.600  314.368  213.232
543.00   535.560  734.649  664.379   70.270       15.218  937.168  774.914  162.253        0.000  241.883  150.498   91.385
544.00   559.318  722.353  648.063   74.290       17.121  974.265  814.602  159.663        0.000  141.249   80.527   60.722
545.00   608.427  717.912  640.709   77.203       45.655  914.992  802.757  112.235        0.000  271.339  129.788  141.551
546.00   636.442  644.697  573.946   70.751       58.971  766.141  684.516   81.625        0.000  253.645  121.746  131.900
547.00   635.165  672.417  601.849   70.568       83.701  943.481  818.017  125.465        0.000  393.488  170.102  223.385
548.00   630.173  639.507  575.183   64.324       70.385  857.885  751.443  106.442        0.000  404.949  212.025  192.924
549.00   657.241  665.640  601.445   64.195       68.483  822.212  725.887   96.325        0.000  354.983  222.982  132.000
550.00   526.585  677.813  637.088   40.726        9.511  850.881  702.891  147.990        0.000  171.208  120.640   50.568
551.00   636.138  672.174  594.473   77.701        0.000  928.967  656.419  272.547        0.000  230.221   79.623  150.599
552.00   634.131  650.959  591.142   59.817        0.000 1102.887  803.015  299.872        0.000  371.974  129.889  242.085
553.00   661.454  582.159  570.112   12.048        0.000  947.987  701.424  246.563        0.000  252.641   59.918  192.723
554.00   648.152  596.228  596.228    0.000        0.000  889.614  690.090  199.524        0.000  201.669   70.675  130.995
555.00   681.477  561.232  530.756   30.476       11.414 1046.774  854.642  192.132        0.000  390.774  259.175  131.598
556.00   722.422  553.570  539.620   13.950       64.246  800.641  642.750  157.891        0.000  363.327  221.173  142.154
557.00   741.550  601.416  557.538   43.879       83.701 1033.271  874.083  159.188        0.000  545.292  413.291  132.000
558.00   702.409  504.745  485.089   19.657       24.730  873.833  702.712  171.120        0.000  412.287  270.233  142.054
559.00   642.002  619.980  574.417   45.562       30.437 1093.375  862.032  231.344        0.000  512.720  340.104  172.616
560.00   687.681  556.227  483.234   72.993       39.948  978.246  794.200  184.047        0.000  330.252  259.276   70.976
561.00   630.447  570.405  516.736   53.669       11.414  926.324  742.624  183.700        0.000  211.020  150.097   60.923
562.00   731.918  569.232  502.447   66.785       66.580  973.883  826.369  147.515        0.000  415.304  273.149  142.154
563.00   579.342  655.404  558.379   97.025       19.023 1029.781  861.903  167.878        0.000  351.665  280.588   71.077
564.00   697.737  635.234  608.225   27.008      100.735 1012.255  855.747  156.508        0.000  503.067  462.451   40.616
565.00   641.585  614.167  545.935   68.232        9.511 1010.624  842.142  168.482        0.000  271.337  220.669   50.669
566.00   618.768  594.394  565.942   28.452        1.902 1229.737 1076.608  153.129        0.000  769.483  586.713  182.770
567.00   630.337  590.697  538.432   52.265       19.023 1102.971  988.920  114.051        0.000  527.399  395.398  132.000
568.00   620.270  595.423  560.787   34.635       32.339  927.660  785.205  142.455        0.000  487.386  274.155  213.231
569.00   666.873  577.201  540.018   37.183       49.460  879.803  712.964  166.839        0.000  374.587  182.266  192.321
570.00   676.438  540.755  511.381   29.373       95.115  946.207  810.367  135.840        0.000  628.133  465.671  162.462
571.00   761.409  463.331  437.168   26.163       83.701  885.119  771.069  114.051        0.000  507.091  344.629  162.462
572.00   669.707  597.922  572.082   25.841      102.724  882.476  776.207  106.269        0.000  629.541  416.309  213.231
573.00   651.296  522.293  516.776    5.517       68.483  974.180  812.230  161.950        0.000  680.109  426.262  253.847
574.00   573.090  530.143  530.143    0.000        0.000  968.695  790.140  178.555        0.000  477.232  264.001  213.231
575.00   583.264  535.306  535.306    0.000        5.707  943.652  781.957  161.695        0.000  293.658   90.581  203.078
576.00   556.779  598.266  598.266    0.000       47.557  926.795  773.228  153.567        0.000  436.617  162.462  274.155
577.00   649.937  487.493  486.508    0.985       34.241  884.601  743.831  140.770        0.000  293.859  111.089  182.770
578.00   686.382  480.221  480.221    0.000        5.707  975.524  827.490  148.033        0.000  334.475  151.705  182.770
579.00   625.107  497.326  497.326    0.000       45.655  917.120  745.913  171.207        0.000  505.884  323.115  182.770
580.00   557.157  657.549  657.549    0.000       17.121  829.395  645.737  183.658        0.000  213.231   91.385  121.847
581.00   633.797  534.237  534.237    0.000        1.902  966.920  724.852  242.067        0.000  203.078   60.923  142.154
582.00   574.697  613.782  613.782    0.000        0.000  901.806  681.399  220.407        0.000  405.753  162.060  243.693
583.00   566.435  633.157  630.198    2.959       30.437  944.134  809.114  135.020        0.000  547.103  303.410  243.693
584.00   561.091  572.839  557.573   15.265       51.362  934.027  757.461  176.566        0.000  558.061  273.753  284.309
585.00   640.176  572.811  572.811    0.000        0.000  930.567  759.447  171.120        0.000  545.897  211.221  334.676
586.00   702.577  556.209  556.209    0.000        1.902  894.758  680.058  214.700        0.000  281.695  129.387  152.308
587.00   628.012  566.622  537.486   29.136        0.000  930.992  744.567  186.425        0.000  434.807  252.037  182.770
588.00   682.789  530.730  530.730    0.000        5.707  899.179  730.005  169.174        0.000  455.115  120.037  335.078
589.00   608.980  584.973  584.973    0.000       15.218  879.203  677.647  201.557        0.000  729.672  303.209  426.463
590.00   558.290  565.765  565.765    0.000        0.000  873.967  668.865  205.102        0.000  394.795   90.179  304.616
591.00   667.557  557.174  553.581    3.593        1.902  862.466  657.018  205.448        0.000  221.676   59.717  161.959
592.00   679.244  556.818  546.673   10.146        0.000  825.333  565.064  260.269        0.000  261.186   89.575  171.611
593.00   745.432  483.667  479.862    3.805        0.000  773.749  577.034  196.715        0.000  180.858   89.776   91.083
594.00   790.246  490.600  490.600    0.000       15.218  940.797  737.425  203.373        0.000  493.518  189.606  303.912
595.00   671.798  560.167  526.004   34.163        1.902  762.466  584.342  178.124        0.000  221.877   90.078  131.799
596.00   760.739  443.361  431.525   11.837       26.632  713.819  517.710  196.110        0.000  292.551  140.344  152.207
597.00   669.747  513.115  456.469   56.646        0.000  697.740  473.961  223.779        0.000  120.137   49.764   70.373
598.00   749.848  524.550  508.063   16.487       19.023  920.826  676.295  244.531        0.000  373.884   89.676  284.208
599.00   671.900  547.493  523.608   23.884        0.000  758.135  554.418  203.716        0.000  160.551   29.858  130.692
600.00   714.364  493.150  472.436   20.714        0.000  804.402  550.187  254.215        0.000  181.563   39.811  141.752
601.00   646.149  551.146  504.011   47.135        0.000  713.220  476.254  236.966        0.000  160.550   39.811  120.739
602.00   706.173  548.982  503.961   45.021        0.000  814.344  570.115  244.229        0.000  171.711   39.811  131.900
603.00   624.658  573.270  547.906   25.364        0.000  778.336  542.797  235.539        0.000  232.232   39.811  192.421
604.00   646.750  583.796  544.596   39.200       36.144  787.460  628.273  159.188        0.000  283.705  121.243  162.462
605.00   640.122  561.601  527.667   33.934       22.828  713.915  516.162  197.752        0.000  232.735   60.119  172.616
606.00   652.142  577.962  577.962    0.000       30.437  821.570  641.198  180.372        0.000  303.812  110.888  192.924
607.00   687.910  527.383  525.480    1.902       45.655  766.790  614.952  151.838        0.000  182.569   40.414  142.154
608.00   763.374  445.192  436.103    9.089        0.000  846.815  594.415  252.400        0.000  242.688   49.764  192.924
609.00   676.458  547.319  541.490    5.829        0.000  822.569  579.767  242.802        0.000  243.693   20.308  223.385
610.00   629.235  577.185  569.364    7.821        0.000  788.458  580.070  208.388        0.000  385.847   91.385  294.463
611.00   666.651  491.094  491.094    0.000        1.816  832.121  630.478  201.643        0.000  324.924   30.462  294.463
612.00   585.453  485.370  485.370    0.000        1.816  745.987  510.664  235.323        0.000  273.552   29.858  243.693
613.00   667.467  515.706  515.706    0.000        7.609  844.861  702.794  142.067        0.000  355.185  101.338  253.847
614.00   583.996  598.529  598.529    0.000        0.000  898.645  672.966  225.679        0.000  392.783  169.800  222.983
615.00   593.453  595.708  595.708    0.000       19.023  917.968  754.933  163.035        0.000  293.859  111.089  182.770
616.00   617.275  526.117  510.476   15.641       62.776  701.325  560.642  140.683        0.000  355.084  131.699  223.385
617.00   611.270  559.750  515.928   43.823       70.385  781.354  657.921  123.433        0.000  385.244  232.936  152.308
618.00   667.142  509.908  506.949    2.959       15.088  867.600  590.602  276.999        0.000  263.197   29.858  233.338
619.00   657.335  521.059  517.254    3.805        3.805  856.886  674.309  182.577        0.000  334.475  121.243  213.231
620.00   672.021  479.413  476.031    3.382       39.774  844.437  632.466  211.971        0.000  436.113  192.420  243.693
621.00   695.224  489.688  489.688    0.000       37.785  780.106  620.703  159.403        0.000  223.285   10.154  213.131
622.00   683.775  439.645  439.645    0.000       47.557  883.997  722.475  161.523        0.000  416.108   91.284  324.823
623.00   643.607  547.854  547.854    0.000       13.316  786.463  590.700  195.764        0.000  355.185   81.030  274.155
624.00   667.254  492.954  492.954    0.000       20.882  694.361  519.271  175.091        0.000  273.550   20.308  253.242
625.00   644.876  495.406  495.406    0.000        3.718  783.163  617.663  165.500        0.000  182.770   10.154  172.616
626.00   577.340  540.111  540.111    0.000        9.511  807.165  687.320  119.845        0.000  273.753   40.213  233.539
627.00   655.608  494.272  488.409    5.863       66.363  727.742  503.105  224.636        0.000  405.048  141.551  263.497
628.00   643.095  457.474  457.474    0.000       26.110  783.422  594.280  189.143        0.000  283.603   60.319  223.285
629.00   589.914  521.891  521.891    0.000       24.730  671.202  511.409  159.793        0.000  294.463   50.769  243.693
630.00   644.539  437.092  437.092    0.000        0.000  792.337  649.103  143.234        0.000  304.415  182.568  121.847
631.00   708.766  443.343  406.544   36.799      134.020  700.756  590.510  110.246        0.000  413.896  190.510  223.385
632.00   759.609  422.014  384.200   37.813      143.364  787.443  675.293  112.149        0.000  384.741  242.587  142.154
633.00   712.217  389.375  389.375    0.000       15.218  734.573  548.753  185.820        0.000  263.699   50.467  213.231
634.00   776.490  385.610  385.610    0.000       43.753  614.726  463.151  151.575        0.000  263.497  101.035  162.462
635.00   697.653  461.305  461.305    0.000       19.023  670.981  481.882  189.099        0.000  182.569   20.107  162.462
636.00   705.730  430.212  430.212    0.000       28.534  763.104  511.401  251.703        0.000  354.681   50.266  304.415
637.00   753.494  404.348  404.348    0.000       62.211  688.007  517.365  170.641        0.000  365.237  172.314  192.924
638.00   714.948  465.391  465.391    0.000       38.046  707.292  523.677  183.615        0.000  273.953   50.669  223.285
639.00   752.513  456.451  456.451    0.000       16.557  878.448  636.597  241.852        0.000  375.492   91.284  284.208
640.00   689.566  539.034  539.034    0.000       88.800  939.468  709.601  229.867        0.000  588.925  233.539  355.386
641.00   762.576  378.125  361.695   16.430       77.343  732.109  587.494  144.614        0.000  558.161  375.391  182.770
642.00   737.393  368.142  368.142    0.000       91.784  681.997  513.342  168.655        0.000  668.342  394.490  273.852
643.00   717.302  432.076  428.906    3.171       33.937  725.104  536.309  188.795        0.000  284.208   10.053  274.155
644.00   664.459  440.790  437.647    3.142       24.730  672.357  468.167  204.190        0.000  365.238  121.545  243.693
645.00   765.766  324.604  291.434   33.170       58.754  671.368  534.838  136.531        0.000  395.901  142.054  253.847
646.00   681.185  479.996  479.996    0.000       36.013  792.682  548.501  244.181        0.000  396.001   60.923  335.078
647.00   647.679  484.409  415.126   69.283      100.822  683.082  484.001  199.081        0.000  426.161  172.314  253.847
648.00   721.031  438.730  392.863   45.867        0.000  677.638  406.304  271.334        0.000  314.367    0.000  314.367
649.00   642.328  465.542  439.544   25.998        0.000  543.948  299.335  244.613        0.000   60.420    0.000   60.420
650.00   700.156  483.937  461.955   21.982       22.654  711.564  442.953  268.611        0.000  243.492    0.000  243.492
651.00   698.609  502.962  469.989   32.973        0.000  621.516  378.977  242.538        0.000   80.728    0.000   80.728
652.00   615.439  535.606  450.969   84.636        0.000  698.608  464.625  233.982        0.000  283.101   30.160  252.941
653.00   654.829  477.186  435.364   41.822       15.218  733.946  464.744  269.202        0.000  413.085   40.112  372.972
654.00   643.415  513.103  453.336   59.767       68.483  677.153  451.356  225.797        0.000  454.008  191.416  262.592
655.00   667.588  470.951  390.405   80.546       93.169  620.519  447.202  173.317        0.000  331.458  169.600  161.858
656.00   613.061  505.151  450.618   54.533       39.774  657.526  497.091  160.434        0.000  431.385  219.665  211.720
657.00   763.512  426.998  369.592   57.406      119.671  766.990  621.382  145.607        0.000  473.713  250.630  223.083
658.00   729.824  494.659  392.804  101.855       58.971  603.134  461.462  141.672        0.000  290.741  129.587  161.153
659.00   606.391  555.994  475.165   80.828       34.241  584.816  460.477  124.339        0.000  219.967  109.581  110.386
660.00   657.841  524.836  444.114   80.722      110.333  716.894  559.827  157.067        0.000  501.761  329.749  172.012
661.00   712.863  452.621  391.549   61.072       41.851  624.791  423.114  201.677        0.000  382.023   70.071  311.952
662.00   643.489  487.287  403.030   84.257       56.896  684.891  477.899  206.992        0.000  511.208  259.075  252.134
663.00   688.973  473.107  384.164   88.944      112.236  626.103  464.625  161.477        0.000  581.787  278.980  302.807
664.00   642.889  501.250  406.690   94.560       98.919  483.938  331.894  152.044        0.000  392.179  180.055  212.124
665.00   753.394  403.443  323.629   79.814       62.689  535.302  324.810  210.492        0.000  483.060  110.788  372.272
666.00   657.361  497.848  398.039   99.809       41.851  458.528  314.307  144.220        0.000  119.836   59.717   60.119
667.00   650.485  501.548  436.857   64.692       39.818  687.787  491.344  196.443        0.000  389.966  239.369  150.597
668.00   589.745  626.384  532.352   94.032      106.224  706.730  608.507   98.224        0.000  420.329  349.252   71.077
669.00   649.622  503.455  440.905   62.550      123.562  728.604  567.177  161.427        0.000  634.465  462.251  172.214
670.00   624.458  558.294  486.541   71.753      115.562  634.661  505.659  129.002        0.000  586.207  343.321  242.887
671.00   560.714  590.993  513.606   77.388       79.462  644.946  489.574  155.372        0.000  525.785  232.733  293.052
672.00   612.423  497.654  420.204   77.450      108.431  556.974  442.411  114.562        0.000  454.612  292.150  162.462
673.00   651.493  484.827  421.308   63.519      131.259  609.836  392.951  216.886        0.000  697.196  213.030  484.166
674.00   676.275  482.659  450.824   31.835       17.077  738.986  437.824  301.162        0.000  494.321  100.936  393.385
675.00   680.045  506.288  458.942   47.346        1.859  589.909  322.171  267.738        0.000  180.254   40.112  140.142
676.00   628.880  491.265  450.132   41.132       13.012  676.928  375.509  301.419        0.000  400.820   90.277  310.543
677.00   593.541  542.946  450.096   92.850       41.764  618.105  438.641  179.464        0.000  311.753  230.522   81.231
678.00   731.905  435.420  419.779   15.641       13.230  721.602  484.983  236.619        0.000  433.197  130.189  303.008
679.00   713.245  503.310  469.176   34.133       98.615  640.745  536.858  103.887        0.000  506.486  354.177  152.308
680.00   621.726  540.001  510.854   29.147        9.511  738.412  511.180  227.232        0.000  779.632  505.578  274.054
681.00   587.554  596.110  558.271   37.839       41.851  647.968  420.398  227.571        0.000  707.148  343.823  363.325
682.00   531.056  544.778  515.354   29.424        1.902  757.696  479.547  278.149        0.000  554.942  162.160  392.781
683.00   610.383  565.142  517.766   47.376        0.000  621.261  408.294  212.967        0.000  182.066   50.065  132.000
684.00   629.077  512.153  512.153    0.000        1.902  677.592  444.995  232.597        0.000  322.813   80.628  242.185
685.00   670.586  592.334  591.277    1.057       24.730  757.951  477.237  280.714        0.000  415.503   91.183  324.319
686.00   588.983  575.885  478.464   97.421       30.437  589.817  413.432  176.385        0.000  200.964   50.065  150.898
687.00   726.098  454.658  446.415    8.243        0.000  728.951  507.556  221.395        0.000  395.800   91.284  304.516
688.00   712.437  478.929  478.929    0.000       14.828  796.044  568.246  227.798        0.000  405.450  182.367  223.083
689.00   655.945  565.773  553.514   12.259       51.362  647.426  508.558  138.868        0.000  423.849  322.310  101.539
690.00   591.400  511.559  473.771   37.788       39.426  666.868  574.308   92.560        0.000  425.457  313.764  111.693
691.00   720.700  453.084  430.320   22.764       37.268  615.557  505.050  110.506        0.000  496.334  140.948  355.386
692.00   641.685  490.693  478.735   11.958      113.314  675.859  617.148   58.712        0.000  516.541  364.233  152.308
693.00   686.584  449.559  449.559    0.000       73.146  792.763  638.245  154.518        0.000  598.373  354.680  243.693
694.00   714.082  417.073  417.073    0.000      100.083  757.703  608.287  149.416        0.000  719.615  354.277  365.338
695.00   619.230  502.620  502.620    0.000       52.699  856.923  637.168  219.755        0.000  556.753  323.213  233.539
696.00   562.943  524.133  489.164   34.969       97.745  719.446  615.080  104.365        0.000  537.552  121.243  416.309
697.00   792.596  450.850  435.843   15.007       51.232  764.922  559.517  205.405        0.000  304.516  142.054  162.462
698.00   769.320  379.878  377.130    2.748        3.805  745.161  509.199  235.962        0.000  301.397   59.817  241.580
699.00   698.432  443.869  415.334   28.535        7.435  714.080  514.644  199.437        0.000  210.516  109.682  100.834
700.00   679.945  492.213  474.881   17.332       19.023  791.723  592.546  199.177        0.000  392.982   89.776  303.206
701.00   717.072  421.284  381.970   39.314        3.805  677.756  478.707  199.049        0.000  221.977   70.071  151.906
702.00   736.454  455.902  415.954   39.948        9.511  704.346  502.875  201.471        0.000  323.213   89.976  233.237
703.00   627.970  497.185  482.235   14.950       81.799  672.715  551.400  121.315        0.000  615.969  474.216  141.752
704.00   628.834  468.947  468.947    0.000       68.483  610.587  473.925  136.663        0.000  374.286  221.978  152.308
705.00   590.411  529.151  511.396   17.755       28.534  694.500  474.658  219.842        0.000  465.167  141.551  323.616
706.00   685.251  478.387  478.387    0.000       34.241  758.834  586.243  172.590        0.000  709.565  415.103  294.463
707.00   671.265  521.650  509.814   11.836       39.948  738.816  571.501  167.315        0.000  364.333  212.025  152.308
708.00   636.823  527.492  527.492    0.000       55.167  700.599  509.072  191.527        0.000  384.238  221.776  162.462
709.00   643.995  519.980  500.534   19.446       19.023  842.913  649.269  193.644        0.000  382.629  169.600  213.030
710.00   634.978  517.995  490.518   27.478       45.568  936.048  702.066  233.983        0.000  352.571  159.647  192.924
711.00   789.206  431.460  399.120   32.339       45.655  902.580  699.164  203.416        0.000  514.126  321.202  192.924
712.00   712.271  497.864  462.412   35.452      114.138  898.002  793.376  104.626        0.000  536.645  211.721  324.924
713.00   735.839  471.053  407.911   63.142       77.994  660.636  552.769  107.867        0.000  303.508  121.141  182.367
714.00   777.971  448.595  386.241   62.354       32.339  884.935  670.193  214.742        0.000  293.758    9.953  283.805
715.00   653.237  482.300  449.470   32.830       11.414  641.704  452.431  189.273        0.000  231.627    0.000  231.627
716.00   766.604  395.712  387.891    7.821        5.707  822.295  596.008  226.287        0.000  284.208   70.976  213.231
717.00   677.606  502.372  437.105   65.267       45.612  737.366  536.592  200.774        0.000  302.400  120.638  181.762
718.00   637.605  494.438  415.741   78.697       17.121  778.839  535.345  243.494        0.000  304.213   30.159  274.054
719.00   717.098  445.518  412.602   32.916        0.000  776.331  523.380  252.951        0.000  332.660   40.012  292.648
720.00   617.998  558.274  471.560   86.714       45.655  703.311  572.182  131.128        0.000  232.935   10.154  222.781
721.00   651.163  537.269  487.434   49.835       53.264  827.263  669.416  157.847        0.000  415.302  192.017  223.285
722.00   633.941  475.144  407.394   67.750       68.178  763.878  627.962  135.916        0.000  403.938  151.603  252.335
723.00   659.877  489.809  427.689   62.119       83.701  693.110  610.363   82.747        0.000  415.805  293.959  121.847
724.00   662.914  455.466  393.814   61.652       47.557  662.844  553.764  109.080        0.000  323.916  192.017  131.900
725.00   696.093  435.943  380.377   55.566       26.632  798.294  639.892  158.402        0.000  405.147  172.213  232.935
726.00   885.056  375.428  346.313   29.115        1.902  861.509  634.488  227.021        0.000  465.067  162.059  303.008
727.00   721.102  409.888  409.888    0.000       28.534  843.684  584.253  259.431        0.000  717.703  242.989  474.714
728.00   708.789  512.105  488.547   23.558        5.707  878.276  651.217  227.058        0.000  466.071  253.041  213.030
729.00   639.176  563.304  480.989   82.315       39.818  851.817  608.424  243.393        0.000  546.999  131.900  415.100
730.00   646.796  441.286  380.242   61.044       62.776  735.308  557.669  177.639        0.000  546.599  303.510  243.089
731.00   610.967  502.850  443.928   58.922       79.896  677.461  527.147  150.314        0.000  253.645  152.308  101.337
732.00   634.542  435.856  372.890   62.966      111.149  670.282  573.015   97.267        0.000  513.722  321.806  191.916
733.00   673.189  420.451  341.469   78.982      111.670  682.691  553.650  129.042        0.000  625.116  412.690  212.426
734.00   721.496  384.546  319.558   64.988      115.997  637.036  499.649  137.386        0.000  363.730  222.179  141.551
735.00   640.647  440.257  339.251  101.006       74.103  713.295  524.765  188.530        0.000  424.649  202.675  221.974
736.00   731.000  417.002  381.088   35.914       55.167  731.329  513.398  217.930        0.000  453.604  141.149  312.455
737.00   684.867  419.369  386.803   32.566       60.656  768.204  592.942  175.262        0.000  414.395  232.230  182.165
738.00   771.884  396.055  373.862   22.193       34.241  786.963  547.806  239.157        0.000  344.123   50.769  293.354
739.00   719.258  434.655  390.360   44.294       11.414  736.646  495.021  241.624        0.000  303.609   10.154  293.455
740.00   670.042  440.636  405.736   34.900       87.506  784.069  586.546  197.524        0.000  484.768  211.621  273.147
741.00   709.591  449.614  396.241   53.372        0.000  771.659  540.546  231.113        0.000  293.455   50.769  242.685
742.00   749.122  463.870  389.311   74.559       39.948  677.674  501.335  176.339        0.000  261.885   60.319  201.566
743.00   673.478  464.545  382.918   81.627       28.534  649.415  489.797  159.618        0.000  303.812  141.551  162.261
744.00   663.332  392.060  352.669   39.390       55.167  636.910  457.713  179.196        0.000  304.112  101.438  202.674
745.00   662.836  478.746  402.276   76.470        0.000  672.620  449.627  222.993        0.000  263.598   60.923  202.675
746.00   705.106  418.517  359.591   58.926        3.805  665.789  427.795  237.995        0.000  272.946   30.462  242.484
747.00   667.559  450.010  374.483   75.527       28.491  695.100  456.932  238.168        0.000  253.545  101.338  152.207
748.00   750.737  405.556  333.518   72.037       28.534  756.752  517.160  239.592        0.000  293.054   70.876  222.178
749.00   705.857  408.806  395.637   13.169       22.828  732.414  543.575  188.838        0.000  203.078   71.077  132.000
750.00   695.487  447.168  394.095   53.073       45.655  797.730  490.355  307.375        0.000  413.994   70.976  343.018
751.00   682.551  443.215  411.021   32.193      111.583  753.676  613.819  139.857        0.000  344.123  181.661  162.462
752.00   722.970  408.033  345.262   62.771       15.218  886.190  673.317  212.873        0.000  485.473  191.817  293.656
753.00   755.284  446.456  371.708   74.748        0.000  798.333  549.925  248.408        0.000  495.022   90.479  404.543
754.00   751.069  450.453  382.527   67.926       53.264  689.578  568.653  120.925        0.000  474.619  312.760  161.859
755.00   652.600  439.637  393.195   46.442        7.435  711.313  522.690  188.622        0.000  322.310   89.575  232.735
756.00   812.426  420.842  366.501   54.341       76.092  856.569  687.536  169.033        0.000  809.995  506.084  303.911
757.00   776.795  347.891  336.898   10.993       68.439  743.346  578.155  165.191        0.000  374.485  171.710  202.775
758.00   747.689  408.325  352.296   56.030       76.092  793.596  619.407  174.188        0.000  555.749  313.664  242.085
759.00   734.399  451.833  438.936   12.896       19.023  862.276  657.926  204.350        0.000  605.911  282.700  323.211
760.00   649.345  481.536  437.146   44.390       22.828  870.513  662.475  208.038        0.000  534.334  372.678  161.657
761.00   652.891  412.056  402.515    9.541       28.534  673.529  558.575  114.954        0.000  313.664  171.510  142.154
762.00   732.852  448.812  410.825   37.987        1.902  800.634  506.051  294.583        0.000  443.654   50.769  392.885
763.00   643.476  460.570  397.747   62.823       28.534  738.249  516.683  221.566        0.000  372.175  101.036  271.139
764.00   663.670  366.506  324.098   42.408       62.776  702.666  455.294  247.373        0.000  585.506  262.794  322.712
765.00   700.569  466.821  440.503   26.318       87.506  781.523  627.056  154.467        0.000  424.852  313.261  111.592
766.00   756.359  410.954  410.954    0.000       53.264  851.346  656.192  195.154        0.000  687.446  423.546  263.900
767.00   642.622  501.606  501.606    0.000       45.655  838.546  691.982  146.564        0.000  516.840  303.609  213.231
768.00   793.916  441.569  440.301    1.268       39.948  930.587  722.378  208.209        0.000  657.583  394.490  263.094
769.00   701.561  466.941  466.941    0.000       62.256  908.192  689.645  218.547        0.000  818.939  444.856  374.084
770.00   708.359  444.973  444.973    0.000        1.902  927.856  674.644  253.212        0.000  607.620  151.804  455.816
771.00   754.890  463.044  463.044    0.000       74.190  798.073  602.060  196.013        0.000  547.100  304.012  243.088
772.00   764.895  370.270  370.270    0.000       38.046  901.533  651.788  249.745        0.000  515.933  101.539  414.394
773.00   765.327  467.140  467.140    0.000       36.144  898.853  753.330  145.523        0.000  526.893  354.378  172.515
774.00   717.113  452.896  448.865    4.031       77.646  887.305  688.097  199.209        0.000  657.886  425.153  232.733
775.00   820.914  393.635  393.635    0.000       97.017  933.790  753.205  180.585        0.000  669.148  405.147  264.001
776.00   699.910  379.073  369.915    9.159       70.342  761.372  599.905  161.467        0.000  536.344  333.972  202.372
777.00   760.242  452.379  452.379    0.000       62.298  907.677  747.590  160.087        0.000  628.231  476.225  152.006
778.00   663.251  547.330  547.330    0.000       57.025  922.542  758.432  164.110        0.000  840.252  505.678  334.574
779.00   713.781  476.659  476.659    0.000       63.122  979.937  805.748  174.190        0.000  677.495  465.269  212.226
780.00   755.612  472.131  472.131    0.000       30.437 1011.041  825.439  185.602        0.000  587.515  374.384  213.131
781.00   794.251  422.453  422.453    0.000       60.700  892.626  684.250  208.375        0.000  515.631  324.017  191.614
782.00   653.249  443.112  443.112    0.000       58.971  902.098  703.785  198.313        0.000  577.259  293.858  283.402
783.00   655.541  501.303  457.707   43.595        0.000  878.924  693.536  185.388        0.000  413.393  220.872  192.522
784.00   714.698  468.057  437.129   30.929        9.425  911.653  683.214  228.439        0.000  513.622  200.262  313.360
785.00   581.080  503.367  455.401   47.966       19.023  914.114  687.839  226.275        0.000  544.889  281.795  263.094
786.00   653.247  553.986  503.191   50.795       64.678  797.036  624.058  172.979        0.000  476.325  252.940  223.385
787.00   702.280  482.732  382.313  100.419       81.755  763.842  590.003  173.839        0.000  242.988  131.295  111.693
788.00   644.678  531.515  422.516  108.999       72.287  787.272  605.042  182.230        0.000  364.433  131.095  233.338
789.00   679.645  510.695  432.553   78.141       83.527  760.814  632.240  128.574        0.000  404.645  242.284  162.361
790.00   681.740  404.081  377.237   26.844       34.241  710.445  488.354  222.091        0.000  343.521  110.385  233.136
791.00   656.076  448.059  402.310   45.748       91.310  747.104  614.509  132.596        0.000  373.381  200.765  172.616
792.00   625.354  498.218  483.056   15.162       66.580  726.964  532.201  194.763        0.000  507.291  314.468  192.823
793.00   533.889  465.545  442.632   22.913      106.311  730.814  532.636  198.178        0.000  415.503  223.285  192.218
794.00   699.923  433.583  433.583    0.000       86.853  778.453  597.653  180.799        0.000  557.556  304.314  253.242
795.00   617.321  419.254  407.418   11.837       93.213  683.259  512.268  170.991        0.000  405.249  284.006  121.243
796.00   684.250  477.647  477.013    0.634        0.000  788.341  524.834  263.507        0.000  394.491  120.840  273.651
797.00   669.159  431.362  414.875   16.487       36.144  696.126  505.428  190.697        0.000  403.237   90.480  312.757
798.00   620.408  475.822  446.109   29.713        1.902  708.923  518.919  190.005        0.000  340.202   80.124  260.078
799.00   532.358  470.061  441.949   28.112        0.000  702.791  507.506  195.285        0.000  232.028   40.112  191.916
800.00   645.028  489.631  426.806   62.825      102.637  716.844  562.801  154.043        0.000  506.283  343.821  162.462
801.00   747.638  431.525  409.332   22.194       41.807  724.919  520.427  204.491        0.000  353.471  171.306  182.165
802.00   695.980  430.696  430.696    0.000       77.733  872.100  657.705  214.395        0.000  506.283  222.680  283.603
803.00   672.873  449.910  449.910    0.000       30.264  988.832  769.425  219.407        0.000  547.806  344.728  203.078
804.00   712.558  404.940  397.753    7.187       47.471  741.530  526.359  215.170        0.000  405.651  152.207  253.444
805.00   670.683  487.714  466.087   21.627       36.144  739.061  556.658  182.403        0.000  263.497   40.414  223.083
806.00   728.585  505.866  465.019   40.848       26.632  780.082  538.327  241.755        0.000  373.176  150.698  222.478
807.00   687.002  481.510  454.073   27.437        0.000  898.852  622.201  276.651        0.000  413.389  190.407  222.982
808.00   685.603  447.705  442.209    5.496        7.609  865.658  628.953  236.705        0.000  504.776  221.374  283.402
809.00   674.054  432.183  423.940    8.243       28.534  734.258  561.236  173.022        0.000  354.378  171.810  182.568
810.00   714.536  426.457  413.141   13.316        3.805  852.510  622.550  229.961        0.000  324.420   80.727  243.693
811.00   727.225  394.934  364.286   30.648       64.678  896.664  650.235  246.429        0.000  415.605   60.722  354.882
812.00   691.362  442.265  442.265    0.000        0.000  883.336  601.369  281.966        0.000  243.693   30.462  213.231
813.00   738.952  426.965  424.006    2.959       17.121  904.962  675.261  229.701        0.000  394.996  121.444  273.552
814.00   751.331  369.623  369.623    0.000       41.851  855.412  697.565  157.847        0.000  313.765   90.380  223.385
815.00   801.760  302.720  302.720    0.000       32.339  862.015  651.121  210.894        0.000  405.853   10.154  395.699
816.00   795.471  393.131  385.175    7.957       87.462  991.363  770.576  220.786        0.000  770.788  314.468  456.320
817.00   783.243  359.904  311.249   48.655       70.081  936.466  693.711  242.755        0.000  546.196   79.923  466.272
818.00   825.610  335.072  303.596   31.476       76.092  922.595  691.297  231.299        0.000  444.153  110.184  333.969
819.00   808.203  377.332  369.107    8.225      108.344  820.594  620.081  200.513        0.000  596.460  353.170  243.290
820.00   776.276  375.211  364.220   10.991        7.609  738.547  533.577  204.970        0.000  262.088   90.278  171.810
821.00   704.978  433.086  393.704   39.383       60.874  773.398  542.616  230.782        0.000  273.752   30.261  243.492
822.00   793.276  362.477  339.692   22.785       24.730  808.369  568.299  240.070        0.000  404.745  121.646  283.099
823.00   748.648  403.168  362.159   41.009       98.832  750.909  551.212  199.698        0.000  353.877  171.107  182.770
824.00   805.687  347.576  317.078   30.498       79.723  835.898  623.884  212.014        0.000  405.248  151.804  253.444
825.00   795.223  385.137  384.743    0.394      119.845  699.513  544.130  155.383        0.000  526.693  364.231  162.462
826.00   752.961  434.247  434.247    0.000       87.375  678.322  494.881  183.440        0.000  384.537  182.266  202.271
827.00   803.190  393.215  350.289   42.925        5.707  779.666  469.989  309.678        0.000  453.102   60.119  392.984
828.00   804.384  417.690  417.690    0.000       87.506  828.595  671.788  156.807        0.000  566.804  353.572  213.231
829.00   784.861  459.447  459.447    0.000        7.609  792.111  628.644  163.467        0.000  263.396  100.934  162.462
830.00   759.276  459.736  459.736    0.000       41.851  814.588  624.445  190.143        0.000  556.247  292.246  264.001
831.00   771.156  452.269  452.269    0.000       34.241  787.787  621.249  166.538        0.000  405.047  212.224  192.823
832.00   752.638  461.924  461.924    0.000       11.414  751.899  545.375  206.524        0.000  324.118  121.141  202.977
833.00   726.555  539.898  539.898    0.000       55.167  913.177  663.244  249.933        0.000  485.175  191.315  293.859
834.00   657.477  525.473  525.473    0.000        3.805  889.775  642.832  246.943        0.000  556.448  151.200  405.248
835.00   780.847  468.503  468.503    0.000       30.264  770.533  505.903  264.630        0.000  435.508   60.621  374.887
836.00   781.917  471.713  471.713    0.000       70.212  915.111  735.171  179.940        0.000  567.308  333.769  233.539
837.00   827.597  357.490  357.490    0.000       37.872  774.566  634.360  140.206        0.000  516.941  313.863  203.078
838.00   698.372  507.082  507.082    0.000       50.971  956.775  686.365  270.409        0.000  779.128  313.460  465.668
839.00   783.469  467.244  467.244    0.000      147.033  914.065  672.351  241.714        0.000  678.395  364.834  313.561
840.00   684.136  497.033  497.033    0.000       28.013  968.335  730.776  237.559        0.000  646.026  343.020  303.005
841.00   651.268  490.176  490.176    0.000       74.059  776.323  589.474  186.850        0.000  607.217  323.513  283.704
842.00   754.762  451.331  426.178   25.152       79.896  690.823  544.911  145.913        0.000  372.175  230.423  141.752
843.00   727.467  508.885  479.183   29.702       94.811  758.127  582.338  175.789        0.000  404.643  222.075  182.568
844.00   650.847  540.827  540.827    0.000       64.678  777.458  571.750  205.708        0.000  526.190  161.958  364.232
845.00   745.127  465.320  452.638   12.682       38.046  734.912  556.096  178.816        0.000  576.352  363.423  212.929
846.00   740.957  465.397  465.397    0.000       62.776  802.920  648.921  153.999        0.000  537.652  324.420  213.232
847.00   737.266  437.212  437.212    0.000       93.039  748.917  623.409  125.508        0.000  445.158  363.927   81.231
848.00   722.150  496.687  496.687    0.000       60.874  824.918  607.284  217.634        0.000  526.491  182.065  344.426
849.00   656.634  482.110  482.110    0.000       32.339  747.710  541.575  206.135        0.000  302.601   40.213  262.388
850.00   671.884  471.842  471.842    0.000      121.617  781.818  614.416  167.402        0.000  729.064  435.004  294.059
851.00   713.110  444.326  444.326    0.000       45.655  730.590  529.033  201.557        0.000  556.448  211.820  344.627
852.00   742.787  421.760  421.760    0.000       66.146  787.275  576.555  210.720        0.000  464.962  262.388  202.574
853.00   715.438  462.993  456.229    6.764       68.483  797.643  606.294  191.349        0.000  475.418   90.579  384.840
854.00   762.374  383.086  383.086    0.000      111.844  884.975  686.113  198.862        0.000  871.117  436.415  434.702
855.00   727.618  379.144  379.144    0.000      115.390  834.175  674.944  159.231        0.000  678.798  415.301  263.497
856.00   780.837  371.500  371.500    0.000      139.900  981.685  837.076  144.608        0.000 1030.758  434.300  596.458
857.00   698.834  395.181  395.181    0.000       15.218  959.606  797.220  162.386        0.000  789.383  374.585  414.798
858.00   817.871  373.709  373.709    0.000       41.764  845.648  701.160  144.488        0.000  730.375  415.605  314.770
859.00   777.236  368.300  368.300    0.000        7.436  909.763  717.718  192.046        0.000  456.723  162.261  294.462
860.00   791.501  410.936  405.229    5.707       20.925  845.989  643.096  202.894        0.000  558.463  182.770  375.694
861.00   705.597  429.622  429.622    0.000       72.026  775.086  609.847  165.238        0.000  496.532  263.598  232.935
862.00   676.166  464.269  464.269    0.000       18.936  837.850  659.996  177.854        0.000  586.708  232.531  354.176
863.00   617.600  487.298  487.298    0.000        1.902  783.116  596.698  186.418        0.000  556.750  202.372  354.378
864.00   625.890  489.879  489.879    0.000       89.927  778.509  595.369  183.140        0.000  723.840  331.056  392.784
865.00   765.072  410.474  410.474    0.000        1.859  954.799  743.916  210.883        0.000  779.330  292.951  486.378
866.00   770.055  413.761  413.761    0.000       72.287  822.459  558.997  263.462        0.000  688.752  243.189  445.562
867.00   673.402  485.208  481.432    3.776       74.964  826.006  568.987  257.019        0.000  759.525  364.229  395.296
868.00   685.978  469.761  440.108   29.652       52.313  841.263  604.607  236.656        0.000  727.552  251.831  475.721
869.00   768.115  421.774  399.254   22.520       86.728  682.863  533.188  149.675        0.000  637.379  312.455  324.924
870.00   719.372  480.916  464.548   16.368       19.023  939.928  679.664  260.264        0.000  567.811  171.810  396.001
871.00   730.729  456.876  453.132    3.744      150.195  769.852  693.890   75.961        0.000  588.119  283.502  304.616
872.00   750.253  403.247  403.247    0.000      205.437  652.384  544.388  107.996        0.000  485.975  252.738  233.237
873.00   801.549  439.075  412.736   26.339       65.843  916.095  749.867  166.228        0.000  598.273  395.397  202.876
874.00   784.649  380.899  380.899    0.000       62.689  853.620  627.648  225.972        0.000  789.181  374.283  414.898
875.00   805.713  440.723  440.723    0.000      143.748  946.149  756.013  190.136        0.000  759.828  445.864  313.964
876.00   760.599  460.343  460.343    0.000       38.046  986.405  640.061  346.344        0.000  789.285  233.136  556.148
877.00   703.932  494.598  482.128   12.471       30.132 1036.426  806.564  229.863        0.000  638.989  476.527  162.462
878.00   748.724  443.829  443.829    0.000       55.167 1021.985  788.787  233.198        0.000  659.801  406.054  253.746
879.00   736.111  438.529  438.529    0.000       36.144 1012.388  785.468  226.920        0.000  771.695  477.232  294.462
880.00   611.231  507.146  507.146    0.000        0.000  832.923  656.363  176.560        0.000  577.362  161.859  415.503
881.00   765.864  447.022  444.206    2.816       55.167  838.982  641.882  197.100        0.000  575.953  332.462  243.492
882.00   647.312  421.275  421.275    0.000       54.906  830.801  595.272  235.529        0.000  597.366  293.657  303.709
883.00   598.622  467.188  467.188    0.000       81.799  799.683  619.658  180.025        0.000  729.165  385.041  344.124
884.00   652.921  464.426  464.426    0.000       81.755  873.429  719.606  153.823        0.000  700.315  497.238  203.078
885.00   692.818  416.782  416.782    0.000       38.046  842.613  633.497  209.116        0.000  689.658  243.693  445.964
886.00   717.275  338.828  338.828    0.000       36.144  788.968  642.232  146.736        0.000  537.250  273.350  263.900
887.00   713.605  413.502  403.779    9.723       58.971  705.645  540.145  165.500        0.000  456.219  314.065  142.154
888.00   606.179  447.337  428.314   19.023       22.828  727.568  463.280  264.289        0.000  425.255  141.349  283.906
889.00   727.383  395.271  390.621    4.650       28.448  755.411  523.806  231.605        0.000  374.384  141.046  233.338
890.00   767.669  363.556  363.556    0.000       70.342  837.250  637.553  199.698        0.000  657.988  292.851  365.137
891.00   620.389  466.171  425.589   40.582       31.646  849.870  566.819  283.051        0.000  332.963  130.590  202.372
892.00   734.435  379.107  379.107    0.000       19.023  773.391  585.368  188.023        0.000  405.450  131.497  273.953
893.00   762.496  305.923  305.923    0.000       17.121  682.809  443.598  239.211        0.000  263.195   20.106  243.088
894.00   707.061  326.449  326.449    0.000       16.775  814.256  525.367  288.889        0.000  324.823   50.669  274.155
895.00   714.531  356.491  351.841    4.650       27.842  683.756  444.849  238.907        0.000  333.969  130.993  202.977
896.00   664.087  341.983  321.692   20.291        1.902  732.867  477.666  255.201        0.000  323.010   90.579  232.431
897.00   862.861  232.757  232.757    0.000      130.954  723.448  516.717  206.731        0.000  516.539  253.243  263.295
898.00   719.333  303.715  303.715    0.000       87.027  639.153  473.874  165.279        0.000  313.763   80.627  233.136
899.00   768.283  297.814  297.814    0.000       69.950  796.183  599.692  196.491        0.000  547.303  212.628  334.675
900.00   697.518  360.745  336.918   23.827       22.784  686.539  550.568  135.970        0.000  638.385  242.686  395.699
901.00   768.723  339.407  330.562    8.845       14.699  815.418  635.435  179.983        0.000  619.185  233.338  385.847
902.00   704.361  395.817  395.817    0.000       11.414  826.217  590.081  236.135        0.000  658.188  172.414  485.774
903.00   851.247  296.718  296.718    0.000       13.316  847.883  605.340  242.543        0.000  434.906  201.668  233.237
904.00   827.190  299.301  291.057    8.243       11.414  771.007  511.088  259.919        0.000  443.951  200.762  243.189
905.00   780.268  306.389  306.389    0.000       62.776  904.447  725.156  179.291        0.000  658.896  294.362  364.534
906.00   783.224  291.088  291.088    0.000       92.262  721.123  574.950  146.173        0.000  628.634  365.137  263.497
907.00   713.930  353.653  353.653    0.000       27.970  814.550  739.413   75.137        0.000  517.546  243.693  273.852
908.00   799.767  336.507  336.507    0.000       26.110  897.174  748.759  148.415        0.000  415.705  213.030  202.674
909.00   602.951  416.880  416.880    0.000       16.861  741.149  598.477  142.672        0.000  455.718  222.178  233.539
910.00   756.062  334.656  334.656    0.000       13.316  895.671  774.356  121.315        0.000  598.878  202.877  396.001
911.00   658.507  364.294  364.294    0.000       81.799  823.896  653.986  169.910        0.000  679.806  395.497  284.309
912.00   718.933  359.832  359.832    0.000       15.218  782.740  558.269  224.471        0.000  477.031   30.261  446.771
913.00   694.031  313.099  313.099    0.000        5.620  774.700  577.337  197.363        0.000  608.429  181.966  426.463
914.00   723.149  393.186  393.186    0.000       33.809  891.602  698.433  193.169        0.000  649.848  294.463  355.386
915.00   626.987  491.444  491.444    0.000        1.902  846.077  649.449  196.628        0.000  538.156  152.308  385.847
916.00   621.978  447.211  447.211    0.000       28.534  763.287  637.909  125.379        0.000  609.233  304.616  304.616
917.00   668.175  414.729  414.729    0.000       28.448  847.332  678.548  168.784        0.000  690.363  365.439  324.924
918.00   709.309  394.692  394.692    0.000       58.971  908.509  656.239  252.270        0.000  606.719  292.049  314.670
919.00   627.350  428.442  428.442    0.000        0.000  838.503  587.099  251.404        0.000  493.115  159.647  333.468
920.00   639.251  455.643  455.643    0.000       28.534  937.342  715.033  222.309        0.000  685.436  260.180  425.256
921.00   668.921  446.170  440.252    5.918        0.000  941.367  723.166  218.201        0.000  597.972  242.587  355.386
922.00   739.113  365.612  365.612    0.000        0.000  849.580  608.421  241.159        0.000  536.546  232.030  304.516
923.00   681.104  457.332  438.098   19.234        7.609  865.568  672.138  193.429        0.000  575.852  342.615  233.237
924.00   769.457  388.887  388.887    0.000        3.805  794.930  584.380  210.550        0.000  374.788  110.888  263.900
925.00   666.027  496.534  468.210   28.323       34.241  808.807  662.503  146.304        0.000  434.605  231.829  202.776
926.00   722.780  438.449  412.694   25.755       34.241  801.410  634.613  166.797        0.000  395.398  172.415  222.983
927.00   761.786  433.211  403.297   29.914       26.632  822.595  645.855  176.741        0.000  505.581  251.835  253.746
928.00   713.979  385.250  385.250    0.000       15.218  934.908  746.840  188.068        0.000  494.520  291.443  203.078
929.00   712.776  476.237  470.107    6.130       30.437  806.605  600.119  206.486        0.000  476.428  212.628  263.800
930.00   670.304  490.903  490.903    0.000       51.362  939.079  745.996  193.083        0.000  626.725  271.339  355.386
931.00   737.175  415.352  415.352    0.000       56.723  891.948  684.900  207.048        0.000  628.937  314.167  314.770
932.00   657.748  414.990  414.990    0.000        3.805  910.450  703.186  207.264        0.000  474.416  130.390  344.026
933.00   701.110  468.141  468.141    0.000       76.092  887.067  749.323  137.744        0.000  537.954  355.184  182.770
934.00   702.252  488.377  488.377    0.000       28.448 1058.752  865.150  193.602        0.000  791.500  405.652  385.847
935.00   830.095  373.248  373.248    0.000       25.941  972.012  776.594  195.418        0.000  484.267  260.882  223.385
936.00   709.669  481.556  481.556    0.000       79.418  892.151  721.333  170.817        0.000  536.947  272.946  264.001
937.00   666.399  418.830  410.375    8.455       28.534  886.624  704.263  182.361        0.000  597.872  283.102  314.770
938.00   692.424  485.079  459.293   25.787       13.229  985.793  756.826  228.968        0.000  694.479  340.101  354.378
939.00   745.496  385.791  385.791    0.000       22.349  907.584  689.645  217.939        0.000  552.526  299.989  252.537
940.00   710.880  394.703  394.703    0.000        0.000  809.057  660.981  148.076        0.000  552.930  279.783  273.147
941.00   719.707  417.572  417.572    0.000       11.414  979.836  803.182  176.654        0.000  765.561  440.637  324.924
942.00   715.455  463.770  462.502    1.268       13.316 1010.653  804.734  205.919        0.000  553.531  270.734  282.797
943.00   662.705  416.189  373.930   42.259       95.028  931.883  808.493  123.390        0.000  623.605  410.978  212.628
944.00   758.345  441.582  441.582    0.000       58.971 1114.032  934.049  179.983        0.000  869.110  290.942  578.167
945.00   760.960  405.988  405.988    0.000       15.218 1037.082  817.626  219.456        0.000  663.620  279.180  384.439
946.00   754.430  354.997  354.997    0.000       94.942  864.787  699.633  165.154        0.000  695.687  441.840  253.847
947.00   718.650  389.832  389.832    0.000       13.229 1011.657  865.357  146.300        0.000  882.078  243.291  638.787
948.00   782.478  440.104  437.568    2.536      121.356  897.689  767.865  129.824        0.000  729.973  537.150  192.823
949.00   740.109  429.297  429.297    0.000       16.990  984.768  854.117  130.650        0.000  709.867  354.582  355.285
950.00   717.819  452.734  452.734    0.000       67.614  907.031  765.269  141.761        0.000  679.807  344.830  334.977
951.00   782.688  397.058  397.058    0.000       37.959  966.040  812.041  154.000        0.000  573.739  381.117  192.621
952.00   723.393  412.262  412.262    0.000       58.493  833.227  690.684  142.542        0.000  521.664  249.121  272.542
953.00   780.294  401.079  401.079    0.000       32.209  836.034  663.098  172.936        0.000  362.823  170.302  192.521
954.00   730.435  368.733  368.733    0.000       96.626  716.537  587.268  129.269        0.000  370.767  259.275  111.492
955.00   811.957  343.209  343.209    0.000      105.485  847.884  640.836  207.047        0.000  604.002  360.611  243.391
956.00   742.302  470.207  470.207    0.000       58.407 1077.361  901.574  175.788        0.000  890.020  494.220  395.800
957.00   825.258  356.536  356.536    0.000       70.126 1064.350  882.075  182.275        0.000  815.521  541.770  273.752
958.00   769.786  354.233  354.233    0.000       19.023 1068.539  839.710  228.830        0.000  932.142  506.687  425.455
959.00   739.617  364.901  364.901    0.000      110.246  894.669  672.231  222.438        0.000  708.459  393.789  314.670
960.00   731.180  374.026  374.026    0.000       24.730 1092.063  850.523  241.540        0.000  932.847  558.161  374.686
961.00   689.114  383.548  360.024   23.524       74.190  818.386  567.651  250.735        0.000  785.359  271.540  513.819
962.00   642.586  423.387  423.387    0.000       74.190  860.722  689.015  171.707        0.000  765.458  362.925  402.533
963.00   736.913  396.188  396.188    0.000      148.205  869.937  760.993  108.944        0.000  725.649  391.578  334.071
964.00   703.136  400.019  394.699    5.320       91.310  883.119  716.076  167.043        0.000  857.146  695.490  161.656
965.00   661.318  381.307  381.307    0.000       68.223  995.651  821.599  174.052        0.000  952.348  689.758  262.590
966.00   767.058  342.694  342.694    0.000       57.069  971.067  863.068  107.999        0.000  860.867  414.499  446.368
967.00   802.386  285.074  285.074    0.000       38.046  978.055  753.639  224.416        0.000  778.628  465.470  313.158
968.00   729.707  379.686  379.686    0.000       41.851 1010.913  813.824  197.089        0.000  719.414  385.344  334.070
969.00   649.786  407.466  407.466    0.000       26.632  958.522  793.411  165.111        0.000  628.332  496.634  131.698
970.00   759.615  336.792  336.792    0.000       49.460  846.060  694.787  151.273        0.000  607.319  303.409  303.911
971.00   728.458  380.396  380.396    0.000       22.828  963.272  878.929   84.342        0.000  801.351  385.646  415.704
972.00   796.944  363.209  363.209    0.000       57.069 1016.024  899.854  116.170        0.000  749.878  364.534  385.344
973.00   814.373  303.935  303.935    0.000       79.810  925.935  720.573  205.362        0.000  596.465  181.966  414.499
974.00   748.949  384.092  384.092    0.000       74.190  941.395  761.849  179.545        0.000  636.577  383.234  253.343
975.00   705.116  378.674  345.858   32.816      134.371  769.035  657.491  111.544        0.000  598.174  486.682  111.492
976.00   686.253  413.997  413.997    0.000        7.609  971.362  821.945  149.417        0.000  740.126  426.463  313.663
977.00   715.803  411.464  411.464    0.000       53.264  997.337  736.046  261.292        0.000  760.634  385.646  374.988
978.00   684.702  430.155  430.155    0.000       72.114  900.407  749.394  151.013        0.000  759.125  343.925  415.201
979.00   655.665  426.030  426.030    0.000      230.558  739.969  608.461  131.509        0.000  806.874  180.357  626.517
980.00   758.417  341.654  341.654    0.000      185.860  782.254  655.668  126.586        0.000  911.231  698.705  212.526
981.00   641.527  440.159  440.159    0.000      111.975  829.636  664.701  164.935        0.000  698.401  232.835  465.567
982.00   702.561  436.335  432.319    4.016       62.776  931.404  826.480  104.923        0.000  879.158  393.687  485.471
983.00   632.693  508.771  476.347   32.424        0.000  967.422  742.092  225.330        0.000  530.814  278.879  251.935
984.00   665.942  444.651  386.561   58.090       64.374  831.879  720.163  111.717        0.000  673.366  561.774  111.592
985.00   693.293  430.366  414.542   15.824       10.895  998.682  833.010  165.672        0.000  982.508  455.514  526.994
986.00   773.429  386.577  386.577    0.000       60.395 1012.295  797.258  215.037        0.000  890.823  535.941  354.882
987.00   601.226  487.422  487.422    0.000       15.218  922.468  783.601  138.868        0.000  623.105  480.951  142.154
988.00   826.899  326.307  326.307    0.000      142.672  977.894  897.998   79.896        0.000  798.736  382.628  416.108
989.00   722.949  410.844  410.844    0.000      117.942  912.137  798.086  114.051        0.000  713.585  328.845  384.741
990.00   661.101  452.667  452.667    0.000       79.896  989.828  869.984  119.845        0.000  692.373  530.112  162.261
991.00   708.963  398.907  398.907    0.000      148.379  834.738  751.037   83.701        0.000  794.914  561.375  233.539
992.00   797.380  337.597  337.597    0.000      140.770  772.189  698.000   74.190        0.000  796.324  451.092  345.232
993.00   688.861  382.855  382.855    0.000       58.971  748.400  662.797   85.603        0.000  462.951  341.206  121.746
994.00   667.708  444.642  393.365   51.276       36.144  812.445  645.043  167.402        0.000  575.453  382.529  192.924
995.00   694.887  440.325  431.448    8.877       30.437  847.373  662.850  184.523        0.000  625.014  422.038  202.977
996.00   721.857  444.960  441.789    3.171       43.753  961.725  800.376  161.349        0.000  855.639  632.455  223.184
997.00   700.841  396.188  381.815   14.373        5.707  878.711  772.183  106.529        0.000  522.168  420.730  101.438
998.00   783.138  326.806  321.733    5.073       36.144  891.328  699.845  191.483        0.000  724.740  431.586  293.154
999.00   595.301  450.018  419.792   30.225        0.000  891.293  647.020  244.273        0.000  474.114  220.971  253.143
1000.00   827.396  357.790  357.790    0.000       91.310  892.332  723.027  169.305        0.000  890.726  525.186  365.540
1001.00   783.481  345.919  345.919    0.000       58.971  874.823  663.668  211.155        0.000  483.965  240.574  243.391
1002.00   662.649  439.019  439.019    0.000      119.845  722.343  546.554  175.790        0.000  736.608  381.926  354.682
1003.00   712.113  475.819  457.430   18.389       36.144  928.264  757.057  171.207        0.000  695.789  431.788  264.001
1004.00   730.738  402.249  380.267   21.982        1.859  821.118  633.613  187.505        0.000  532.721  270.130  262.590
1005.00   641.869  463.739  462.471    1.268      132.943  914.683  802.664  112.019        0.000  788.682  565.297  223.385
1006.00   655.951  432.566  432.566    0.000       56.243  745.503  566.687  178.816        0.000  583.388  330.549  252.839
1007.00   691.807  458.353  458.353    0.000      129.356  877.811  769.380  108.431        0.000  958.985  491.907  467.078
1008.00   624.361  456.049  426.670   29.380       22.828  980.747  768.555  212.192        0.000  713.180  490.297  222.882
1009.00   618.201  433.655  433.655    0.000      123.865  857.407  724.377  133.030        0.000  911.334  667.641  243.693
1010.00   681.542  415.398  415.398    0.000      117.290  867.863  736.604  131.258        0.000  978.891  745.453  233.438
1011.00   725.435  358.567  358.567    0.000       66.580  857.367  766.057   91.310        0.000  896.155  409.573  486.582
1012.00   717.773  422.181  410.061   12.120       91.310  883.944  754.286  129.658        0.000  756.413  402.233  354.179
1013.00   587.163  554.154  554.154    0.000        1.902 1058.558  910.827  147.730        0.000  785.364  400.925  384.439
1014.00   597.926  536.323  489.399   46.924        0.000  895.439  750.000  145.439        0.000  651.350  169.700  481.650
1015.00   593.553  499.448  478.100   21.348        3.718  892.108  725.054  167.054        0.000  651.451  389.465  261.986
1016.00   557.065  495.791  495.791    0.000        9.511  878.633  735.659  142.974        0.000  870.718  555.948  314.770
1017.00   614.796  459.105  459.105    0.000       37.220 1016.317  897.904  118.414        0.000  931.840  647.632  284.208
1018.00   624.284  435.736  435.736    0.000       62.515  908.117  812.054   96.064        0.000  921.186  151.102  770.084
1019.00   650.237  431.545  431.545    0.000       34.241  938.114  680.453  257.661        0.000  889.818   90.179  799.639
1020.00   628.012  484.812  484.812    0.000       22.741 1002.667  828.524  174.143        0.000  850.311  201.469  648.841
1021.00   621.797  428.594  428.594    0.000       19.023  939.115  749.666  189.449        0.000  892.030  294.161  597.869
1022.00   739.283  380.104  371.649    8.455       28.448  910.887  728.266  182.620        0.000  887.206  501.359  385.847
1023.00   673.989  459.262  411.281   47.980       40.981  962.961  721.977  240.984        0.000  704.129  440.934  263.195
1024.00   684.769  408.029  405.916    2.114       37.698  879.748  706.639  173.109        0.000  837.741  462.148  375.593
1025.00   713.121  404.660  404.660    0.000       79.636  863.970  753.636  110.333        0.000  829.196  545.189  284.006
1026.00   666.423  487.317  487.317    0.000       47.514 1008.322  884.673  123.649        0.000  825.976  582.283  243.693
1027.00   624.716  504.421  491.739   12.682        5.707  888.478  717.315  171.163        0.000  463.154  280.686  182.467
1028.00   713.669  415.686  405.963    9.723       61.341  862.103  731.148  130.954        0.000  704.731  492.104  212.627
1029.00   734.046  388.491  388.068    0.423       18.677 1073.913  924.496  149.417        0.000  777.521  513.621  263.900
1030.00   686.130  490.474  490.474    0.000       14.699  933.825  755.399  178.427        0.000  697.092  372.471  324.622
1031.00   711.754  397.060  397.060    0.000       99.432  857.179  703.915  153.264        0.000  757.716  403.136  354.580
1032.00   659.866  391.909  391.909    0.000      123.813  804.180  669.247  134.933        0.000  860.159  616.869  243.290
1033.00   787.306  354.204  354.204    0.000      161.862  863.323  740.193  123.131        0.000  921.487  475.421  446.065
1034.00   668.408  400.994  400.994    0.000       48.336  911.707  803.536  108.172        0.000  831.914  355.285  476.629
1035.00   706.564  423.166  423.166    0.000        7.435  906.814  695.752  211.062        0.000  770.284  223.385  546.899
1036.00   795.797  323.229  323.229    0.000       41.245 1020.190  874.925  145.265        0.000 1003.022  455.517  547.505
1037.00   652.628  424.201  424.201    0.000        9.511  945.776  803.277  142.499        0.000  901.280  393.788  507.492
1038.00   644.424  456.247  456.247    0.000       11.414  880.455  777.731  102.724        0.000  710.370  324.522  385.847
1039.00   720.783  420.743  420.743    0.000       13.316  909.334  823.989   85.344        0.000  943.104  557.257  385.847
1040.00   623.623  476.968  474.854    2.114       66.537  907.128  781.577  125.552        0.000  689.558  436.014  253.545
1041.00   643.952  518.709  508.563   10.146        5.707 1016.372  767.171  249.201        0.000  607.121  140.244  466.877
1042.00   634.439  494.935  475.278   19.657       41.851  934.480  706.637  227.843        0.000  696.996  321.906  375.090
1043.00   642.566  498.624  498.624    0.000       66.580  802.197  632.892  169.304        0.000  535.541  170.303  365.238
1044.00   769.509  357.215  335.867   21.348       11.414  935.571  678.934  256.637        0.000  758.826  160.551  598.275
1045.00   633.679  468.777  468.777    0.000       24.730  897.346  724.237  173.109        0.000  523.073  139.741  383.333
1046.00   611.638  576.982  528.922   48.059        9.511 1011.102  804.488  206.615        0.000  697.600  443.955  253.645
1047.00   686.365  515.769  474.752   41.016       45.568  977.684  729.219  248.465        0.000  645.220  351.060  294.160
1048.00   617.346  483.159  450.608   32.551        0.000  844.424  654.760  189.665        0.000  553.531  291.443  262.088
1049.00   668.481  550.036  512.836   37.200        3.761 1065.864  834.216  231.648        0.000  554.134  311.045  243.089
1050.00   704.798  439.033  426.139   12.893       66.580  946.202  773.136  173.066        0.000  755.708  481.553  274.155
