# Supplementary material for: N-Glycans modulate tilting of HIV-1 envelope glycoprotein
Source: Nat Commun. 2026 Apr 15;17:5206. doi: 10.1038/s41467-026-71874-2 (PMC13254402; doi:10.1038/s41467-026-71874-2)
Supplement: Supplementary file 8 — Source Data [file 41467_2026_71874_MOESM8_ESM.zip › source_data/1_Main_Text_Figures/4_Figure_5/3_Raw_data/MPER_peptide/REAL_MPER.B.2.txt]

#ASA ANALYSIS
#SIM_TIME  ASA1.4 TotOccl1.4 ShldMem1.4 ShldGly1.4   ASA7.2 TotOccl7.2 ShldMem7.2 ShldGly7.2   ASA18.6 TotOccl18.6 ShldMem18.6 ShldGly18.6

  0.00   919.887  457.821  457.821    0.000      167.436 1168.947 1168.947    0.000        0.000  985.729  985.729    0.000
  1.00   762.226  577.796  577.796    0.000        3.718 1250.357 1226.364   23.993        0.000  517.546  253.847  263.699
  2.00   718.521  574.618  574.618    0.000        0.000  864.450  821.694   42.756        0.000  345.031  101.338  243.693
  3.00   794.892  510.787  510.787    0.000        3.675 1070.537 1003.619   66.917        0.000  595.661  334.274  261.387
  4.00   749.864  546.246  546.246    0.000        1.816 1178.587  986.246  192.341        0.000  537.552  273.552  264.001
  5.00   766.308  605.352  605.352    0.000        5.576 1285.833 1178.924  106.909        0.000  555.343  323.517  231.826
  6.00   809.005  533.211  533.211    0.000        0.000 1070.977 1008.547   62.430        0.000  293.154   80.326  212.828
  7.00   778.915  547.727  547.727    0.000        1.816 1161.512 1098.181   63.332        0.000  414.902  130.995  283.906
  8.00   686.390  621.986  621.986    0.000        0.000 1051.553  912.957  138.596        0.000  333.667    0.000  333.667
  9.00   808.690  539.880  539.880    0.000        0.000 1051.607  937.132  114.475        0.000  364.936  232.936  132.000
 10.00   861.781  526.487  526.487    0.000        0.000 1320.740 1237.817   82.923        0.000  718.211  535.441  182.770
 11.00   812.596  580.059  580.059    0.000        1.859 1188.987 1052.283  136.705        0.000  522.969  300.490  222.478
 12.00   753.616  582.769  582.769    0.000        0.000 1087.445 1034.657   52.788        0.000  440.033  309.944  130.089
 13.00   769.431  583.836  583.836    0.000        0.000 1122.705 1087.817   34.888        0.000  432.089  281.191  150.897
 14.00   728.143  588.276  588.276    0.000        0.000 1042.870 1000.117   42.753        0.000  348.952  249.223   99.729
 15.00   717.949  622.640  622.640    0.000        1.902  994.658  976.070   18.588        0.000  231.125  121.042  110.083
 16.00   780.977  586.757  586.757    0.000        1.859 1053.532  992.277   61.255        0.000  321.000  170.002  150.998
 17.00   725.564  639.182  639.182    0.000        0.000 1051.074  995.309   55.765        0.000  249.926  199.660   50.266
 18.00   780.850  543.490  543.490    0.000        3.805  899.117  895.355    3.761        0.000  180.958   80.125  100.833
 19.00   867.393  530.366  530.366    0.000        1.859 1003.480 1003.480    0.000        0.000  250.831  250.831    0.000
 20.00   803.014  532.386  532.386    0.000        0.000 1028.589  995.131   33.459        0.000  370.765  240.074  130.691
 21.00   764.596  594.892  594.892    0.000        0.000 1046.064 1046.064    0.000        0.000  170.404  130.191   40.213
 22.00   744.791  596.794  596.794    0.000        0.000 1017.743  976.805   40.937        0.000  339.500  229.116  110.384
 23.00   776.580  612.320  612.320    0.000        0.000 1009.927  991.122   18.806        0.000  422.539  280.889  141.650
 24.00   672.174  664.560  664.560    0.000        0.000  980.007  976.246    3.761        0.000  370.662  300.391   70.271
 25.00   708.753  654.757  654.757    0.000        0.000  968.208  964.490    3.718        0.000  200.463  130.191   70.272
 26.00   754.434  530.280  530.280    0.000        0.000  946.510  946.510    0.000        0.000  150.700  130.794   19.906
 27.00   740.429  677.049  677.049    0.000        0.000 1019.951 1010.613    9.338        0.000  300.291  189.707  110.585
 28.00   774.657  637.063  637.063    0.000        0.000 1097.691 1074.085   23.606        0.000  352.370  242.487  109.883
 29.00   737.089  658.251  658.251    0.000        0.000 1090.416 1047.921   42.495        0.000  402.330  110.486  291.844
 30.00   739.389  707.682  707.682    0.000        0.000 1094.777 1016.707   78.070        0.000  310.845   80.025  230.821
 31.00   745.931  684.033  684.033    0.000        0.000 1164.130 1164.130    0.000        0.000  251.433  141.149  110.284
 32.00   784.941  619.015  619.015    0.000        0.000 1018.102  975.473   42.629        0.000  441.945  171.611  270.335
 33.00   810.724  631.396  631.396    0.000        0.000 1154.022 1038.726  115.297        0.000  450.590   90.581  360.009
 34.00   762.429  662.251  662.251    0.000        7.609 1129.431 1129.431    0.000        0.000  389.567  250.027  139.540
 35.00   849.107  598.369  598.369    0.000       11.414 1112.473 1112.473    0.000        0.000  279.282  279.282    0.000
 36.00   875.301  464.159  464.159    0.000        0.000  994.134  994.134    0.000        0.000  240.273  240.273    0.000
 37.00   818.503  527.770  527.770    0.000        3.718  827.064  827.064    0.000        0.000  170.404  170.404    0.000
 38.00   764.685  642.114  642.114    0.000        0.000  916.636  916.636    0.000        0.000  139.540  139.540    0.000
 39.00   821.627  482.479  482.479    0.000        0.000  896.224  896.224    0.000        0.000  120.740  120.740    0.000
 40.00   830.613  481.474  481.474    0.000        3.718  994.498  994.498    0.000        0.000  221.174  221.174    0.000
 41.00   853.011  570.748  570.748    0.000        5.576  885.236  885.236    0.000        0.000  270.131  270.131    0.000
 42.00   725.678  530.734  530.734    0.000        5.707  817.196  817.196    0.000        0.000  190.008  190.008    0.000
 43.00   695.335  551.083  551.083    0.000       47.557  919.050  919.050    0.000        0.000  309.944  309.944    0.000
 44.00   861.102  472.393  472.393    0.000       20.925  952.462  952.462    0.000        0.000  210.616  210.616    0.000
 45.00   721.020  549.722  549.722    0.000        3.805  753.984  753.984    0.000        0.000  140.948  140.948    0.000
 46.00   744.931  499.360  499.360    0.000       39.775  835.316  835.316    0.000        0.000  251.233  251.233    0.000
 47.00   843.425  535.940  535.940    0.000        1.902  916.754  916.754    0.000        0.000   79.824   79.824    0.000
 48.00   816.382  551.733  551.733    0.000        1.902  886.545  886.545    0.000        0.000  240.677  240.677    0.000
 49.00   879.391  429.647  429.647    0.000        3.805  961.507  961.507    0.000        0.000  160.954  160.954    0.000
 50.00   797.477  516.819  516.819    0.000       56.117  986.064  986.064    0.000        0.000  270.836  270.836    0.000
 51.00   883.272  445.373  445.373    0.000       39.430  986.104  986.104    0.000        0.000  291.044  291.044    0.000
 52.00   798.851  563.391  563.391    0.000       55.167  818.278  818.278    0.000        0.000  170.806  170.806    0.000
 53.00   733.686  501.840  501.840    0.000       49.460  951.730  951.730    0.000        0.000  289.536  289.536    0.000
 54.00   755.480  548.583  548.583    0.000        0.000  963.194  963.194    0.000        0.000  179.151  179.151    0.000
 55.00   689.535  569.991  569.991    0.000        9.079  882.778  882.778    0.000        0.000  209.813  209.813    0.000
 56.00   824.883  483.058  483.058    0.000       24.125  942.618  942.618    0.000        0.000  259.175  259.175    0.000
 57.00   875.037  435.635  435.635    0.000        9.339  851.213  851.213    0.000        0.000  250.228  250.228    0.000
 58.00   781.118  494.684  494.684    0.000        0.000  958.051  958.051    0.000        0.000  271.742  271.742    0.000
 59.00   748.297  504.447  504.447    0.000        9.079  915.423  915.423    0.000        0.000  231.829  231.829    0.000
 60.00   734.491  552.485  552.485    0.000       15.218  862.199  862.199    0.000        0.000  190.913  190.913    0.000
 61.00   656.781  648.341  648.341    0.000        3.805  912.007  912.007    0.000        0.000  280.086  280.086    0.000
 62.00   836.058  500.009  500.009    0.000       24.080  952.199  952.199    0.000        0.000  440.735  440.735    0.000
 63.00   870.183  447.565  447.565    0.000       26.502  789.821  789.821    0.000        0.000  419.927  419.927    0.000
 64.00   800.410  542.938  542.938    0.000       22.828 1027.347 1027.347    0.000        0.000  589.427  589.427    0.000
 65.00   983.074  432.384  432.384    0.000       22.655 1043.515 1043.515    0.000        0.000  701.220  701.220    0.000
 66.00   904.423  533.280  533.280    0.000        5.707 1046.328 1046.328    0.000        0.000  669.753  669.753    0.000
 67.00   861.833  541.783  541.783    0.000       31.817  981.213  981.213    0.000        0.000  610.137  610.137    0.000
 68.00   801.863  498.920  498.920    0.000       33.459 1027.244 1027.244    0.000        0.000  522.365  522.365    0.000
 69.00   819.680  507.981  507.981    0.000        7.523  905.085  905.085    0.000        0.000  401.429  401.429    0.000
 70.00   863.263  505.982  505.982    0.000       22.828  919.187  919.187    0.000        0.000  451.295  451.295    0.000
 71.00   759.279  503.825  503.825    0.000        5.707  725.485  725.485    0.000        0.000  311.351  311.351    0.000
 72.00   794.387  482.102  482.102    0.000        3.805  795.010  795.010    0.000        0.000  311.352  311.352    0.000
 73.00   764.868  464.087  464.087    0.000        0.000  912.831  912.831    0.000        0.000  418.823  418.823    0.000
 74.00   856.090  420.180  420.180    0.000        3.718  838.634  838.634    0.000        0.000  140.747  140.747    0.000
 75.00   846.489  422.378  422.378    0.000        3.805  871.500  871.500    0.000        0.000  250.630  250.630    0.000
 76.00   889.198  420.323  420.323    0.000       28.362  817.282  817.282    0.000        0.000  411.484  411.484    0.000
 77.00   825.439  508.782  508.782    0.000       19.023  905.780  905.780    0.000        0.000  349.957  349.957    0.000
 78.00   751.996  538.007  538.007    0.000        3.805  890.257  890.257    0.000        0.000  161.859  161.859    0.000
 79.00   635.168  607.532  607.532    0.000        7.609  750.830  750.830    0.000        0.000  119.836  119.836    0.000
 80.00   742.240  561.115  561.115    0.000       23.865  892.462  892.462    0.000        0.000  251.735  251.735    0.000
 81.00   649.571  591.696  591.696    0.000        5.707  747.329  747.329    0.000        0.000  160.652  160.652    0.000
 82.00   700.393  545.529  545.529    0.000       16.990  914.561  914.561    0.000        0.000  351.163  351.163    0.000
 83.00   688.206  529.345  529.345    0.000        1.859  796.743  796.743    0.000        0.000  161.356  161.356    0.000
 84.00   684.943  521.298  521.298    0.000       26.373  809.673  809.673    0.000        0.000  249.826  249.826    0.000
 85.00   673.885  578.098  578.098    0.000       15.218  783.732  783.732    0.000        0.000  229.518  229.518    0.000
 86.00   602.842  633.188  633.188    0.000        0.000  741.450  741.450    0.000        0.000  219.867  219.867    0.000
 87.00   570.075  598.102  598.102    0.000        0.000  715.728  715.728    0.000        0.000  259.778  259.778    0.000
 88.00   631.042  538.498  538.498    0.000        0.000  677.334  677.334    0.000        0.000  130.390  130.390    0.000
 89.00   564.205  568.567  568.567    0.000        0.000  740.498  740.498    0.000        0.000  120.338  120.338    0.000
 90.00   674.957  574.732  574.732    0.000        0.000  770.716  770.716    0.000        0.000  139.742  139.742    0.000
 91.00   595.220  582.365  582.365    0.000        0.000  813.610  813.610    0.000        0.000  319.998  319.998    0.000
 92.00   505.569  626.509  626.509    0.000        0.000  738.035  738.035    0.000        0.000   40.012   40.012    0.000
 93.00   537.227  601.941  601.941    0.000        0.000  690.478  690.478    0.000        0.000  140.546  140.546    0.000
 94.00   605.620  546.159  546.159    0.000        0.000  720.742  720.742    0.000        0.000  180.858  180.858    0.000
 95.00   591.881  644.883  644.883    0.000        0.000  766.302  766.302    0.000        0.000  139.742  139.742    0.000
 96.00   556.803  565.574  565.574    0.000        7.566  739.073  739.073    0.000        0.000  190.109  190.109    0.000
 97.00   606.519  573.115  573.115    0.000        9.511  812.915  812.915    0.000        0.000  249.424  249.424    0.000
 98.00   624.137  576.600  576.600    0.000        0.000  853.677  853.677    0.000        0.000  299.087  299.087    0.000
 99.00   605.345  587.102  587.102    0.000        0.000  748.360  748.360    0.000        0.000   59.817   59.817    0.000
100.00   546.465  623.996  623.996    0.000        0.000  768.815  768.815    0.000        0.000  259.678  259.678    0.000
101.00   585.451  604.894  604.894    0.000       11.414  797.741  797.741    0.000        0.000  139.540  139.540    0.000
102.00   573.096  632.894  632.894    0.000        0.000  741.488  741.488    0.000        0.000   60.119   60.119    0.000
103.00   770.389  477.563  477.563    0.000        0.000  810.019  810.019    0.000        0.000  149.795  149.795    0.000
104.00   660.475  550.139  550.139    0.000        1.902  814.039  814.039    0.000        0.000  290.139  239.370   50.769
105.00   758.223  421.645  421.645    0.000        0.000  803.700  803.700    0.000        0.000   80.427   80.427    0.000
106.00   704.266  513.513  513.513    0.000        0.000  855.143  855.143    0.000        0.000   79.824   79.824    0.000
107.00   732.990  463.609  463.609    0.000       13.273  803.482  803.482    0.000        0.000  120.841  120.841    0.000
108.00   811.229  482.737  482.737    0.000        0.000  874.694  874.694    0.000        0.000   40.414   40.414    0.000
109.00   771.855  513.086  513.086    0.000        0.000  826.800  826.800    0.000        0.000  203.078  203.078    0.000
110.00   636.902  600.933  600.933    0.000       39.948  764.940  764.940    0.000        0.000   90.581   90.581    0.000
111.00   659.329  576.948  576.948    0.000       15.218  708.722  708.722    0.000        0.000   10.154   10.154    0.000
112.00   740.599  512.694  512.694    0.000       57.069  823.205  823.205    0.000        0.000  131.598   91.385   40.213
113.00   703.693  479.308  479.308    0.000       28.534  805.090  805.090    0.000        0.000  160.854  160.854    0.000
114.00   644.692  519.181  519.181    0.000        3.805  758.218  758.218    0.000        0.000   40.012   40.012    0.000
115.00   641.628  575.491  575.491    0.000       30.437  786.674  786.674    0.000        0.000   59.918   59.918    0.000
116.00   688.404  537.556  537.556    0.000        0.000  798.604  798.604    0.000        0.000   59.918   59.918    0.000
117.00   729.869  470.291  470.291    0.000       22.828  880.918  880.918    0.000        0.000  202.474  202.474    0.000
118.00   698.187  520.744  520.744    0.000        5.707  885.165  885.165    0.000        0.000  141.551  141.551    0.000
119.00   707.868  507.666  507.666    0.000       51.362  821.091  821.091    0.000        0.000  121.847   20.308  101.539
120.00   659.680  490.970  490.970    0.000       43.666  872.143  872.143    0.000        0.000  271.541  271.541    0.000
121.00   702.284  476.856  476.856    0.000       41.851  863.153  863.153    0.000        0.000  151.303  151.303    0.000
122.00   697.101  513.943  513.943    0.000       28.534  868.600  868.600    0.000        0.000   99.930   99.930    0.000
123.00   672.967  491.413  491.413    0.000       39.948  759.778  759.778    0.000        0.000  129.990  129.990    0.000
124.00   699.651  460.682  460.682    0.000        9.511  680.318  680.318    0.000        0.000   30.462   30.462    0.000
125.00   659.399  513.034  513.034    0.000       19.023  763.665  763.665    0.000        0.000   81.030   81.030    0.000
126.00   601.391  546.503  546.503    0.000       20.925  691.518  691.518    0.000        0.000   79.623   79.623    0.000
127.00   672.537  494.901  494.901    0.000       26.632  687.926  687.926    0.000        0.000   60.521   60.521    0.000
128.00   704.717  464.672  464.672    0.000       22.828  729.295  729.295    0.000        0.000   80.628   80.628    0.000
129.00   644.927  513.566  513.566    0.000       30.437  748.412  748.412    0.000        0.000  100.735  100.735    0.000
130.00   767.707  404.152  404.152    0.000       11.414  747.541  747.541    0.000        0.000  100.533  100.533    0.000
131.00   713.792  478.957  478.957    0.000        1.902  712.342  712.342    0.000        0.000   70.674   70.674    0.000
132.00   685.860  403.621  403.621    0.000        1.902  666.617  666.617    0.000        0.000   19.906   19.906    0.000
133.00   841.637  395.980  395.980    0.000        9.511  794.760  794.760    0.000        0.000   70.273   70.273    0.000
134.00   798.617  403.096  403.096    0.000       19.023  755.974  755.974    0.000        0.000   50.367   50.367    0.000
135.00   731.781  474.591  474.591    0.000       13.316  808.288  808.288    0.000        0.000  150.499  150.499    0.000
136.00   828.690  443.046  443.046    0.000        3.761  712.517  712.517    0.000        0.000  120.338   80.025   40.313
137.00   769.064  516.183  516.183    0.000        3.675  828.347  828.347    0.000        0.000  130.794   60.521   70.273
138.00   795.378  553.643  553.643    0.000        9.468  991.151  991.151    0.000        0.000  281.389  281.389    0.000
139.00   682.051  525.625  525.625    0.000        9.511  747.720  747.720    0.000        0.000  190.913  190.913    0.000
140.00   673.553  533.279  533.279    0.000       17.121  820.731  820.731    0.000        0.000  240.979  240.979    0.000
141.00   748.252  502.233  502.233    0.000       24.730  772.919  772.919    0.000        0.000  212.226  212.226    0.000
142.00   796.680  451.615  451.615    0.000       11.414  809.755  809.755    0.000        0.000  130.592  100.332   30.260
143.00   709.504  528.208  528.208    0.000       28.534  773.442  771.583    1.859        0.000  290.642  260.181   30.462
144.00   747.909  458.478  458.478    0.000       30.437  760.557  760.557    0.000        0.000  229.920  209.813   20.107
145.00   725.366  487.864  487.864    0.000        5.707  867.775  867.775    0.000        0.000  380.720  380.720    0.000
146.00   726.791  538.534  538.534    0.000       11.414  883.736  883.736    0.000        0.000  438.527  438.527    0.000
147.00   794.118  476.579  476.579    0.000       24.730  840.969  840.969    0.000        0.000  320.299  320.299    0.000
148.00   771.084  509.621  509.621    0.000       24.470  889.010  889.010    0.000        0.000  410.277  410.277    0.000
149.00   673.177  573.151  573.151    0.000       26.632  844.909  844.909    0.000        0.000  480.349  480.349    0.000
150.00   690.781  531.045  531.045    0.000       18.979  809.929  809.929    0.000        0.000  289.838  289.838    0.000
151.00   654.872  621.072  621.072    0.000       35.581  968.162  968.162    0.000        0.000  441.141  441.141    0.000
152.00   770.029  537.318  537.318    0.000       78.768  942.442  942.442    0.000        0.000  381.625  381.625    0.000
153.00   720.984  556.394  556.394    0.000       80.588  947.116  947.116    0.000        0.000  482.159  482.159    0.000
154.00   652.689  628.338  628.338    0.000       17.034  869.847  869.847    0.000        0.000  211.120  211.120    0.000
155.00   636.892  655.777  655.777    0.000       29.572  913.089  913.089    0.000        0.000  530.012  530.012    0.000
156.00   745.039  580.436  580.436    0.000       34.068  964.306  964.306    0.000        0.000  311.653  311.653    0.000
157.00   682.156  634.241  634.241    0.000       37.787 1033.232 1033.232    0.000        0.000  421.637  421.637    0.000
158.00   709.227  555.726  555.726    0.000       49.460  923.893  923.893    0.000        0.000  420.229  420.229    0.000
159.00   708.467  573.267  573.267    0.000       41.375  967.694  967.694    0.000        0.000  269.932  190.310   79.623
160.00   777.248  529.083  529.083    0.000       35.970  981.700  981.700    0.000        0.000  130.794  130.794    0.000
161.00   804.218  490.313  490.313    0.000       31.820  942.099  942.099    0.000        0.000  281.092  281.092    0.000
162.00   696.590  577.273  577.273    0.000       84.307  854.248  854.248    0.000        0.000  269.932  110.486  159.446
163.00   752.194  523.753  523.753    0.000       37.268 1023.337 1023.337    0.000        0.000  362.524  362.524    0.000
164.00   741.381  518.203  518.203    0.000       26.373  862.160  862.160    0.000        0.000  402.134  402.134    0.000
165.00   731.020  493.461  493.461    0.000       18.893  856.536  856.536    0.000        0.000  249.223  249.223    0.000
166.00   712.019  551.834  551.834    0.000       30.264  910.143  910.143    0.000        0.000  330.051  330.051    0.000
167.00   663.895  602.847  602.847    0.000       29.832  921.474  921.474    0.000        0.000  260.181  260.181    0.000
168.00   750.603  553.212  553.212    0.000       42.542  874.824  874.824    0.000        0.000  369.461   70.675  298.786
169.00   733.947  551.138  551.138    0.000       38.824  927.486  927.486    0.000        0.000  408.669  408.669    0.000
170.00   703.410  544.650  544.650    0.000       35.796  902.484  902.484    0.000        0.000  251.132  170.505   80.628
171.00   679.754  576.878  576.878    0.000       45.569  823.938  823.938    0.000        0.000  319.294  209.813  109.481
172.00   671.137  584.047  584.047    0.000       19.023  911.608  911.608    0.000        0.000  389.566  389.566    0.000
173.00   729.250  532.392  532.392    0.000        9.511  802.264  802.264    0.000        0.000  349.351  160.248  189.104
174.00   792.313  471.456  471.456    0.000       40.900  841.094  841.094    0.000        0.000  269.630  269.630    0.000
175.00   772.748  470.361  470.361    0.000       60.787  744.346  744.346    0.000        0.000  310.648  310.648    0.000
176.00   862.757  449.746  449.746    0.000       19.023  844.478  844.478    0.000        0.000  210.417  210.417    0.000
177.00   833.072  427.868  427.868    0.000       39.905  809.706  809.706    0.000        0.000  239.269  239.269    0.000
178.00   817.141  458.856  458.856    0.000       17.034  795.872  795.872    0.000        0.000  270.635  270.635    0.000
179.00   797.051  419.170  419.170    0.000        9.468  773.400  773.400    0.000        0.000  270.737  100.735  170.002
180.00   738.840  512.641  512.641    0.000       15.218  794.456  794.456    0.000        0.000  121.243  121.243    0.000
181.00   781.857  413.248  413.248    0.000       24.167  769.545  769.545    0.000        0.000  241.178  241.178    0.000
182.00   839.396  410.044  410.044    0.000       45.220  845.463  845.463    0.000        0.000  211.219  211.219    0.000
183.00   794.902  421.631  421.631    0.000       33.463  710.315  710.315    0.000        0.000  180.857  180.857    0.000
184.00   862.054  399.598  399.598    0.000       33.503  706.558  706.558    0.000        0.000   60.119   60.119    0.000
185.00   895.544  421.701  421.701    0.000       18.288  893.335  893.335    0.000        0.000  271.340  271.340    0.000
186.00   845.466  441.334  441.334    0.000       28.274  958.566  958.566    0.000        0.000  272.546  272.546    0.000
187.00   943.929  352.092  352.092    0.000       48.292  789.354  789.354    0.000        0.000  272.948  272.948    0.000
188.00   843.721  460.115  460.115    0.000       37.787  774.523  774.523    0.000        0.000  352.370  352.370    0.000
189.00   783.194  390.154  390.154    0.000       20.577  743.178  743.178    0.000        0.000  200.665  200.665    0.000
190.00   789.178  406.421  406.421    0.000        3.805  797.965  797.965    0.000        0.000  180.759  180.759    0.000
191.00   827.585  392.655  392.655    0.000        0.000  742.135  742.135    0.000        0.000  239.873  239.873    0.000
192.00   772.399  431.387  431.387    0.000       11.283  834.522  834.522    0.000        0.000  201.568  201.568    0.000
193.00   776.365  435.211  435.211    0.000        9.511  834.407  834.407    0.000        0.000  140.345  140.345    0.000
194.00   803.875  424.838  424.838    0.000        3.718  770.372  770.372    0.000        0.000   60.722   60.722    0.000
195.00   828.717  401.542  401.542    0.000        7.609  898.906  898.906    0.000        0.000  329.950  329.950    0.000
196.00   810.542  417.241  417.241    0.000       20.060  906.171  906.171    0.000        0.000  319.495  319.495    0.000
197.00   834.007  398.979  398.979    0.000        9.511  870.159  870.159    0.000        0.000  151.001  151.001    0.000
198.00   925.558  367.506  367.506    0.000       13.229  907.850  907.850    0.000        0.000  160.451  160.451    0.000
199.00   796.526  478.595  478.595    0.000       35.361  894.749  894.749    0.000        0.000  150.196  150.196    0.000
200.00   880.570  385.821  385.821    0.000       16.903  822.108  822.108    0.000        0.000  100.232  100.232    0.000
201.00   957.503  338.511  338.511    0.000        9.079  842.789  842.789    0.000        0.000  239.069  239.069    0.000
202.00   901.500  369.381  369.381    0.000        0.000  715.589  715.589    0.000        0.000   80.025   80.025    0.000
203.00   962.317  341.008  341.008    0.000       92.984  815.843  815.843    0.000        0.000   60.822   60.822    0.000
204.00   841.259  389.812  389.812    0.000       20.447  893.540  893.540    0.000        0.000  240.677  240.677    0.000
205.00  1021.499  279.368  279.368    0.000       83.647  869.792  869.792    0.000        0.000  160.950  160.950    0.000
206.00   832.969  411.895  411.895    0.000       33.287  744.246  744.246    0.000        0.000   50.467   50.467    0.000
207.00   965.336  336.679  336.679    0.000       14.785  844.130  844.130    0.000        0.000  100.131  100.131    0.000
208.00   844.726  403.797  403.797    0.000      140.196  906.465  906.465    0.000        0.000  330.752  330.752    0.000
209.00   869.245  394.154  394.154    0.000        3.718  786.794  786.794    0.000        0.000   70.273   70.273    0.000
210.00   939.975  410.128  410.128    0.000       16.729  954.050  954.050    0.000        0.000  160.550  160.550    0.000
211.00   828.513  410.672  410.672    0.000       69.213  865.273  865.273    0.000        0.000   90.983   90.983    0.000
212.00   839.963  418.286  418.286    0.000       31.516  822.162  822.162    0.000        0.000  121.344  121.344    0.000
213.00   748.073  492.225  492.225    0.000       41.111  857.100  857.100    0.000        0.000  271.943  271.943    0.000
214.00   759.748  498.656  498.656    0.000       27.841  868.416  868.416    0.000        0.000  150.397  150.397    0.000
215.00   760.817  444.901  444.901    0.000        3.805  854.549  854.549    0.000        0.000  171.209  171.209    0.000
216.00   892.951  420.793  420.793    0.000       32.123  900.119  900.119    0.000        0.000  170.002  170.002    0.000
217.00   892.467  367.815  367.815    0.000       40.986  838.718  838.718    0.000        0.000  300.895  300.895    0.000
218.00   794.100  484.586  484.586    0.000       41.634  886.843  886.843    0.000        0.000  239.873  210.014   29.858
219.00   854.530  423.879  423.879    0.000       26.545  881.302  881.302    0.000        0.000  141.147  141.147    0.000
220.00   745.744  511.725  511.725    0.000       52.054  897.632  897.632    0.000        0.000  363.322  363.322    0.000
221.00   685.203  534.786  534.786    0.000       91.180  779.965  779.965    0.000        0.000  161.356  161.356    0.000
222.00   902.422  416.819  416.819    0.000       35.362  891.344  891.344    0.000        0.000  221.978  221.978    0.000
223.00   837.100  430.809  430.809    0.000       28.143  835.048  835.048    0.000        0.000  191.013  191.013    0.000
224.00   945.371  336.838  336.838    0.000       46.562  905.987  905.987    0.000        0.000  280.588  280.588    0.000
225.00   803.598  473.183  473.183    0.000       12.711  968.897  968.897    0.000        0.000  390.370  390.370    0.000
226.00   817.473  357.593  357.593    0.000       31.687  838.638  838.638    0.000        0.000  293.658  293.658    0.000
227.00   784.551  433.860  433.860    0.000       22.697  844.948  844.948    0.000        0.000  219.565  219.565    0.000
228.00   712.305  493.247  493.247    0.000        0.000  769.549  769.549    0.000        0.000   80.426   80.426    0.000
229.00   819.875  466.585  466.585    0.000        0.000  879.537  879.537    0.000        0.000  252.037  252.037    0.000
230.00   608.880  618.533  618.533    0.000        0.000  887.840  887.840    0.000        0.000  313.966  313.966    0.000
231.00   708.218  617.578  617.578    0.000       28.230 1032.891 1032.891    0.000        0.000  504.879  504.879    0.000
232.00   697.986  595.750  595.750    0.000        0.000  916.412  916.412    0.000        0.000  413.896  413.896    0.000
233.00   764.010  506.280  506.280    0.000       24.686  922.773  922.773    0.000        0.000  292.251  292.251    0.000
234.00   832.639  387.276  387.276    0.000        0.000  758.180  758.180    0.000        0.000  329.247  329.247    0.000
235.00   766.089  445.092  445.092    0.000        0.000  872.824  872.824    0.000        0.000  369.159  369.159    0.000
236.00   760.739  439.634  439.634    0.000        5.576  754.242  754.242    0.000        0.000  120.439  120.439    0.000
237.00   932.862  401.884  401.884    0.000        1.902  905.699  905.699    0.000        0.000  170.404  170.404    0.000
238.00   877.022  363.090  363.090    0.000        0.000  817.672  817.672    0.000        0.000  342.015  342.015    0.000
239.00   932.811  408.712  408.712    0.000       27.882  889.389  889.389    0.000        0.000  281.993  281.993    0.000
240.00   914.433  402.645  402.645    0.000        0.000  920.215  920.215    0.000        0.000  300.997  300.997    0.000
241.00   909.247  414.155  414.155    0.000       35.189  948.665  948.665    0.000        0.000  280.387  280.387    0.000
242.00   884.833  407.927  407.927    0.000        1.902  974.262  974.262    0.000        0.000  290.843  290.843    0.000
243.00   909.203  371.577  371.577    0.000        3.632  852.638  852.638    0.000        0.000  261.989  261.989    0.000
244.00   931.689  350.919  350.919    0.000       34.888  897.396  897.396    0.000        0.000  429.177  429.177    0.000
245.00   922.843  383.911  383.911    0.000        1.902 1050.697 1050.697    0.000        0.000  561.278  441.040  120.238
246.00   757.750  399.734  399.734    0.000        0.000  868.637  868.637    0.000        0.000  240.375  101.036  139.339
247.00   659.709  470.531  470.531    0.000        0.000  828.225  828.225    0.000        0.000  280.891  280.891    0.000
248.00   662.101  504.614  504.614    0.000        0.000  796.445  796.445    0.000        0.000  300.695  300.695    0.000
249.00   733.916  401.833  401.833    0.000        0.000  905.089  905.089    0.000        0.000  470.597  189.707  280.891
250.00   749.388  421.166  421.166    0.000        0.000  765.100  765.100    0.000        0.000  369.561  369.561    0.000
251.00   790.605  416.775  416.775    0.000        0.000  802.239  802.239    0.000        0.000  359.910  359.910    0.000
252.00   778.708  384.076  384.076    0.000       11.414  839.071  839.071    0.000        0.000  441.040  441.040    0.000
253.00   791.286  406.135  406.135    0.000        0.000  849.264  849.264    0.000        0.000  320.098  320.098    0.000
254.00   708.575  422.198  422.198    0.000        3.632  785.769  785.769    0.000        0.000  190.109   30.462  159.647
255.00   720.342  457.651  457.651    0.000       19.023  769.381  769.381    0.000        0.000  250.831   40.012  210.819
256.00   746.866  404.802  404.802    0.000       18.591  778.155  778.155    0.000        0.000  411.684  411.684    0.000
257.00   775.630  385.814  385.814    0.000        1.816  803.793  803.793    0.000        0.000  381.523  381.523    0.000
258.00   823.404  365.483  365.483    0.000        0.000  841.192  841.192    0.000        0.000  359.910  359.910    0.000
259.00   731.756  378.259  378.259    0.000       16.602  748.542  748.542    0.000        0.000  322.210  231.629   90.581
260.00   762.553  356.795  356.795    0.000        1.816  825.282  825.282    0.000        0.000  372.577  111.391  261.186
261.00   795.642  338.138  338.138    0.000       25.422  799.646  799.646    0.000        0.000  311.754  311.754    0.000
262.00   712.121  319.743  319.743    0.000       32.080  672.408  672.408    0.000        0.000  332.062  332.062    0.000
263.00   783.660  401.512  401.512    0.000        0.000  813.870  813.870    0.000        0.000  209.411  209.411    0.000
264.00   778.708  393.875  393.875    0.000       20.752  871.887  871.887    0.000        0.000  471.401  272.345  199.056
265.00   777.857  437.923  437.923    0.000        0.000  865.014  865.014    0.000        0.000  542.077  542.077    0.000
266.00   751.933  371.603  371.603    0.000       24.730  935.875  935.875    0.000        0.000  509.805  249.826  259.980
267.00   724.468  452.092  452.092    0.000        0.000  854.418  854.418    0.000        0.000  421.436  150.097  271.340
268.00   831.517  329.445  329.445    0.000        9.079  987.546  987.546    0.000        0.000  619.487  449.686  169.801
269.00   810.889  349.227  349.227    0.000        0.000  901.847  901.847    0.000        0.000  370.868  370.868    0.000
270.00   835.850  293.268  293.268    0.000        5.707  804.578  804.578    0.000        0.000  310.146  310.146    0.000
271.00   719.261  398.892  398.892    0.000       12.970  797.792  797.792    0.000        0.000  338.999  338.999    0.000
272.00   767.002  435.426  435.426    0.000        5.448  900.557  900.557    0.000        0.000  249.826  249.826    0.000
273.00   748.684  455.017  455.017    0.000        1.816  809.115  809.115    0.000        0.000  412.288  412.288    0.000
274.00   913.742  268.646  268.646    0.000       37.787  900.208  900.208    0.000        0.000  560.173  560.173    0.000
275.00   771.222  452.607  452.607    0.000        5.448  928.269  928.269    0.000        0.000  451.898  451.898    0.000
276.00   736.851  483.734  483.734    0.000        3.632  914.909  914.909    0.000        0.000  368.254  368.254    0.000
277.00   823.802  376.866  376.866    0.000        0.000  917.029  917.029    0.000        0.000  368.354  368.354    0.000
278.00   856.055  306.177  306.177    0.000        0.000  805.601  805.601    0.000        0.000  251.132  251.132    0.000
279.00   855.446  373.966  373.966    0.000       30.437  911.666  911.666    0.000        0.000  379.112  379.112    0.000
280.00   855.785  338.362  338.362    0.000        3.805  856.545  856.545    0.000        0.000  330.655  330.655    0.000
281.00   768.608  405.669  405.669    0.000        3.718  890.359  890.359    0.000        0.000  578.068  578.068    0.000
282.00   776.777  368.908  368.908    0.000        0.000  804.622  804.622    0.000        0.000  388.361  388.361    0.000
283.00   702.790  435.938  435.938    0.000        3.632  843.442  843.442    0.000        0.000  259.376  259.376    0.000
284.00   703.244  446.706  446.706    0.000        0.000  834.244  834.244    0.000        0.000  270.536  270.536    0.000
285.00   687.269  455.203  455.203    0.000        0.000  816.474  816.474    0.000        0.000  370.064  370.064    0.000
286.00   680.859  507.633  507.633    0.000        0.000  854.601  854.601    0.000        0.000  390.573  390.573    0.000
287.00   691.127  488.545  488.545    0.000        0.000  843.709  843.709    0.000        0.000  319.093   99.729  219.364
288.00   845.978  310.989  310.989    0.000       26.459  849.716  849.716    0.000        0.000  379.011  379.011    0.000
289.00   702.862  484.029  484.029    0.000        0.000  913.569  913.569    0.000        0.000  368.857  368.857    0.000
290.00   772.467  412.185  412.185    0.000        1.816  897.435  897.435    0.000        0.000  430.384  430.384    0.000
291.00   713.884  456.378  456.378    0.000        0.000  892.075  892.075    0.000        0.000  411.182  411.182    0.000
292.00   711.567  447.288  447.288    0.000       11.414  881.097  881.097    0.000        0.000  508.197  508.197    0.000
293.00   620.104  522.950  522.950    0.000        0.000  836.876  836.876    0.000        0.000  460.041  460.041    0.000
294.00   713.978  430.598  430.598    0.000        0.000  818.892  818.892    0.000        0.000  390.171  390.171    0.000
295.00   673.540  454.602  454.602    0.000        5.707  845.007  845.007    0.000        0.000  371.672  371.672    0.000
296.00   655.474  438.481  438.481    0.000        3.805  712.579  712.579    0.000        0.000  370.265  370.265    0.000
297.00   619.174  470.962  470.962    0.000        0.000  696.970  517.462  179.509        0.000  311.553   30.060  281.494
298.00   625.635  470.308  470.308    0.000        0.000  692.779  692.779    0.000        0.000  249.424  249.424    0.000
299.00   593.014  482.349  482.349    0.000        0.000  748.805  748.805    0.000        0.000  299.590  299.590    0.000
300.00   651.399  481.383  481.383    0.000        0.000  666.145  666.145    0.000        0.000  111.492  111.492    0.000
301.00   694.020  515.982  515.982    0.000        5.707  761.608  761.608    0.000        0.000  219.967  219.967    0.000
302.00   660.581  525.004  525.004    0.000        1.859  746.084  746.084    0.000        0.000  289.637  289.637    0.000
303.00   663.685  440.461  440.461    0.000       13.316  680.501  680.501    0.000        0.000  189.305  189.305    0.000
304.00   615.292  477.405  477.405    0.000        7.609  646.736  646.736    0.000        0.000  189.104  189.104    0.000
305.00   672.786  494.850  494.850    0.000        5.707  764.202  764.202    0.000        0.000  219.967  219.967    0.000
306.00   609.167  489.205  489.205    0.000        0.000  725.812  725.812    0.000        0.000  169.801  169.801    0.000
307.00   606.403  493.186  493.186    0.000        0.000  822.390  822.390    0.000        0.000  290.240  290.240    0.000
308.00   651.169  444.828  444.828    0.000        3.632  678.296  678.296    0.000        0.000  250.027  250.027    0.000
309.00   721.767  411.357  411.357    0.000        9.511  764.542  764.542    0.000        0.000  251.233  251.233    0.000
310.00   701.071  510.135  510.135    0.000        0.000  692.047  692.047    0.000        0.000  129.588   10.154  119.434
311.00   684.800  484.546  484.546    0.000       16.775  784.216  784.216    0.000        0.000  110.285  110.285    0.000
312.00   741.934  414.126  414.126    0.000        1.902  742.284  720.148   22.136        0.000  239.069   39.811  199.257
313.00   731.614  384.826  384.826    0.000        0.000  684.864  684.864    0.000        0.000   99.930   99.930    0.000
314.00   805.260  470.371  470.371    0.000        9.425  945.697  945.697    0.000        0.000  269.731  269.731    0.000
315.00   804.339  421.086  421.086    0.000        0.000  828.746  828.746    0.000        0.000  229.518  229.518    0.000
316.00   758.284  563.781  563.781    0.000        0.000  994.800  994.800    0.000        0.000  249.625  249.625    0.000
317.00   778.178  454.328  454.328    0.000        0.000  974.612  974.612    0.000        0.000  319.697  319.697    0.000
318.00   714.613  566.721  566.721    0.000        0.000  974.962  974.962    0.000        0.000  383.033  383.033    0.000
319.00   803.681  419.995  419.995    0.000        0.000  968.864  968.864    0.000        0.000  251.233  251.233    0.000
320.00   741.032  434.494  434.494    0.000        0.000  967.400  967.400    0.000        0.000  251.434  251.434    0.000
321.00   791.543  444.608  444.608    0.000        9.252 1046.856 1046.856    0.000        0.000  409.473  409.473    0.000
322.00   679.493  553.484  553.484    0.000        0.000  943.918  943.918    0.000        0.000  369.058  369.058    0.000
323.00   725.218  547.614  547.614    0.000        5.707  943.700  943.700    0.000        0.000  230.322  230.322    0.000
324.00   736.990  497.409  497.409    0.000        0.000 1052.220 1052.220    0.000        0.000  502.265  502.265    0.000
325.00   612.946  566.326  566.326    0.000        7.263  921.352  921.352    0.000        0.000  368.656  368.656    0.000
326.00   779.558  482.662  482.662    0.000        0.000  913.010  913.010    0.000        0.000  370.868  370.868    0.000
327.00   696.473  525.762  525.762    0.000        0.000  935.924  935.924    0.000        0.000  171.812  171.812    0.000
328.00   782.273  420.126  420.126    0.000        0.000  893.900  893.900    0.000        0.000  240.677  240.677    0.000
329.00   905.360  331.958  331.958    0.000        0.000  871.981  871.981    0.000        0.000  181.563  181.563    0.000
330.00   782.512  454.426  454.426    0.000        0.000  795.850  795.850    0.000        0.000  314.569    0.000  314.569
331.00   755.900  494.289  494.289    0.000        0.000  871.769  871.769    0.000        0.000  339.803  179.352  160.451
332.00   697.683  519.800  519.800    0.000        1.902  965.238  965.238    0.000        0.000  378.408  378.408    0.000
333.00   773.056  458.156  458.156    0.000        9.511  980.283  980.283    0.000        0.000  400.928  400.928    0.000
334.00   776.821  400.209  400.209    0.000        0.000  838.650  838.650    0.000        0.000  420.632  420.632    0.000
335.00   731.758  454.883  454.883    0.000        0.000  956.811  956.811    0.000        0.000  447.877  447.877    0.000
336.00   778.638  381.815  381.815    0.000        0.000  851.874  851.874    0.000        0.000  500.054  500.054    0.000
337.00   694.076  511.873  511.873    0.000        1.902  951.832  951.832    0.000        0.000  491.106  491.106    0.000
338.00   666.450  544.215  544.215    0.000        0.000 1119.448 1119.448    0.000        0.000  660.304  660.304    0.000
339.00   679.557  482.043  482.043    0.000        0.000  955.512  955.512    0.000        0.000  608.529  608.529    0.000
340.00   790.929  422.436  422.436    0.000        7.350 1022.913 1022.913    0.000        0.000  588.825  588.825    0.000
341.00   780.109  422.805  422.805    0.000        3.805  980.109  980.109    0.000        0.000  479.947  479.947    0.000
342.00   824.196  412.717  412.717    0.000        0.000 1024.508 1024.508    0.000        0.000  393.589  393.589    0.000
343.00   860.188  412.846  412.846    0.000        0.000  978.719  978.719    0.000        0.000  453.104  453.104    0.000
344.00   737.060  452.407  452.407    0.000        0.000  856.971  856.971    0.000        0.000  342.417  342.417    0.000
345.00   684.620  526.753  526.753    0.000        0.000  959.534  959.534    0.000        0.000  340.809  340.809    0.000
346.00   718.416  478.757  478.757    0.000        0.000  828.709  828.709    0.000        0.000  331.258  331.258    0.000
347.00   801.727  391.994  391.994    0.000        1.902  900.211  900.211    0.000        0.000  312.358  312.358    0.000
348.00   780.393  468.710  468.710    0.000        0.000  884.084  884.084    0.000        0.000  419.828  419.828    0.000
349.00   780.987  468.221  468.221    0.000        0.000  918.325  918.325    0.000        0.000  459.840  459.840    0.000
350.00   808.777  469.308  469.308    0.000        3.761  945.479  945.479    0.000        0.000  310.347  100.735  209.612
351.00   738.608  511.601  511.601    0.000        9.079  864.450  864.450    0.000        0.000  170.605  170.605    0.000
352.00   783.338  481.014  481.014    0.000        1.816  916.246  916.246    0.000        0.000  170.806  170.806    0.000
353.00   831.734  454.520  454.520    0.000        0.000 1034.928 1034.928    0.000        0.000  381.223  189.707  191.516
354.00   736.219  536.502  536.502    0.000        0.000  983.611  983.611    0.000        0.000  529.309  529.309    0.000
355.00   734.504  476.220  476.220    0.000        0.000  780.502  780.502    0.000        0.000  221.576  161.859   59.717
356.00   759.508  495.309  495.309    0.000        0.000  985.991  985.991    0.000        0.000  419.426   99.930  319.495
357.00   666.500  570.943  570.943    0.000        0.000  779.897  779.897    0.000        0.000  189.908  129.789   60.119
358.00   778.946  559.510  559.510    0.000        7.479  962.646  962.646    0.000        0.000  200.866  200.866    0.000
359.00   740.576  567.460  567.460    0.000        0.000  971.553  971.553    0.000        0.000  310.749   99.528  211.221
360.00   640.423  612.310  612.310    0.000        0.000  940.249  940.249    0.000        0.000  400.928  191.717  209.210
361.00   696.348  582.030  582.030    0.000        0.000  932.463  932.463    0.000        0.000  330.253  330.253    0.000
362.00   725.634  508.134  508.134    0.000        0.000 1004.280 1004.280    0.000        0.000  378.810  378.810    0.000
363.00   764.087  509.456  509.456    0.000        0.000  978.675  978.675    0.000        0.000  440.136  440.136    0.000
364.00   756.675  536.921  536.921    0.000        5.707  846.768  846.768    0.000        0.000  350.359  159.848  190.511
365.00   811.070  509.672  509.672    0.000        0.000 1035.319 1035.319    0.000        0.000  432.193   59.717  372.477
366.00   639.417  575.097  575.097    0.000        0.000  846.775  842.971    3.805        0.000  304.616  132.000  172.616
367.00   723.571  495.354  495.354    0.000        1.902  871.810  854.690   17.121        0.000  403.541  241.682  161.859
368.00   630.290  514.388  514.388    0.000        0.000  901.553  901.553    0.000        0.000  332.866  160.451  172.415
369.00   612.461  635.114  635.114    0.000        1.859  947.168  947.168    0.000        0.000  302.405  271.943   30.462
370.00   637.325  582.574  582.574    0.000        3.761  897.492  897.492    0.000        0.000  221.576  221.576    0.000
371.00   709.206  548.498  548.498    0.000        0.000  998.612  998.612    0.000        0.000  451.496  371.471   80.025
372.00   679.216  557.053  557.053    0.000        0.000  879.159  879.159    0.000        0.000  332.263  281.896   50.367
373.00   635.988  579.251  579.251    0.000        3.718  942.669  942.669    0.000        0.000  202.072  202.072    0.000
374.00   567.625  573.550  573.550    0.000       15.175  892.518  892.518    0.000        0.000  293.457   50.166  243.291
375.00   693.604  519.184  519.184    0.000        0.000  968.219  968.219    0.000        0.000  313.162  313.162    0.000
376.00   834.891  476.893  476.893    0.000        1.902 1089.364 1089.364    0.000        0.000  465.671  465.671    0.000
377.00   725.894  477.546  477.546    0.000        1.902 1080.537 1080.537    0.000        0.000  499.853  499.853    0.000
378.00   758.803  548.136  548.136    0.000        0.000 1029.474 1029.474    0.000        0.000  422.241  422.241    0.000
379.00   533.669  714.968  714.968    0.000        0.000  973.486  973.486    0.000        0.000  331.459  331.459    0.000
380.00   678.807  567.847  567.847    0.000        0.000  935.528  935.528    0.000        0.000  301.399  301.399    0.000
381.00   752.833  495.866  495.866    0.000        3.805 1094.768 1094.768    0.000        0.000  362.122  362.122    0.000
382.00   765.515  502.159  502.159    0.000        0.000  972.153  972.153    0.000        0.000  331.057  331.057    0.000
383.00   717.827  501.805  501.805    0.000       11.327 1101.162 1101.162    0.000        0.000  431.188  179.754  251.434
384.00   735.242  460.997  460.997    0.000       13.012  883.868  883.868    0.000        0.000  359.709  359.709    0.000
385.00   781.316  423.208  423.208    0.000        0.000 1024.212 1024.212    0.000        0.000  440.739   30.060  410.679
386.00   762.415  438.086  438.086    0.000        0.000  942.235  942.235    0.000        0.000  401.129  401.129    0.000
387.00   814.307  480.549  480.549    0.000        0.000 1029.610 1029.610    0.000        0.000  361.921  361.921    0.000
388.00   904.109  494.208  494.208    0.000        1.859 1048.544 1048.544    0.000        0.000  361.317  361.317    0.000
389.00   763.199  494.745  494.745    0.000        0.000 1047.900 1047.900    0.000        0.000  510.409  219.163  291.245
390.00   754.162  492.056  492.056    0.000        7.609 1038.382 1038.382    0.000        0.000  512.620  261.588  251.032
391.00   756.095  538.493  538.493    0.000        5.620 1094.766 1094.766    0.000        0.000  412.690  412.690    0.000
392.00   771.060  492.730  492.730    0.000        0.000  950.188  950.188    0.000        0.000  293.457   40.012  253.445
393.00   772.405  511.540  511.540    0.000        0.000  950.542  950.542    0.000        0.000  252.238  252.238    0.000
394.00   777.725  461.822  461.822    0.000        0.000  869.523  869.523    0.000        0.000  319.898  319.898    0.000
395.00   688.313  511.747  511.747    0.000        0.000  940.899  940.899    0.000        0.000  291.044  250.630   40.414
396.00   717.514  492.735  492.735    0.000        0.000  941.197  941.197    0.000        0.000  288.632  169.198  119.434
397.00   733.170  537.497  537.497    0.000        0.000 1013.572 1013.572    0.000        0.000  482.762  249.625  233.137
398.00   732.099  475.744  475.744    0.000        0.000 1058.966 1058.966    0.000        0.000  578.872  369.058  209.813
399.00   706.562  491.854  491.854    0.000        0.000 1012.066 1012.066    0.000        0.000  322.511  322.511    0.000
400.00   698.066  457.203  457.203    0.000        0.000  879.932  879.932    0.000        0.000  171.410  171.410    0.000
401.00   750.557  475.479  475.479    0.000        0.000  893.728  893.728    0.000        0.000  182.368  182.368    0.000
402.00   680.202  461.261  461.261    0.000        0.000  928.407  928.407    0.000        0.000  161.658  161.658    0.000
403.00   723.830  459.130  459.130    0.000        5.707  889.532  889.532    0.000        0.000  290.843  290.843    0.000
404.00   768.706  415.619  415.619    0.000        0.000  967.870  967.870    0.000        0.000  339.803  339.803    0.000
405.00   727.215  509.697  509.697    0.000        5.620  879.587  879.587    0.000        0.000  160.854  160.854    0.000
406.00   776.680  438.619  438.619    0.000        0.000  919.153  919.153    0.000        0.000  171.007  171.007    0.000
407.00   781.506  443.138  443.138    0.000        5.663  862.774  862.774    0.000        0.000  250.630  210.819   39.811
408.00   561.017  720.690  720.690    0.000        0.000  822.915  822.915    0.000        0.000  149.895  139.742   10.154
409.00   705.102  572.568  572.568    0.000        0.000  882.226  882.226    0.000        0.000  170.203  119.434   50.769
410.00   574.664  727.527  727.527    0.000        0.000  833.764  833.764    0.000        0.000  189.305  119.635   69.670
411.00   619.388  624.518  624.518    0.000        1.816  787.243  787.243    0.000        0.000  139.742   80.025   59.717
412.00   650.040  588.318  588.318    0.000        0.000  729.831  729.831    0.000        0.000   89.776   69.871   19.906
413.00   542.374  696.110  696.110    0.000        0.000  819.889  819.889    0.000        0.000  129.789  129.789    0.000
414.00   554.845  695.899  695.899    0.000        0.000  842.714  842.714    0.000        0.000  190.511  190.511    0.000
415.00   595.429  638.902  638.902    0.000        0.000  800.043  800.043    0.000        0.000  200.464  200.464    0.000
416.00   552.126  734.230  734.230    0.000        0.000  801.427  801.427    0.000        0.000  159.446   99.729   59.717
417.00   524.875  743.436  743.436    0.000        0.000  728.838  728.838    0.000        0.000   99.528   99.528    0.000
418.00   578.855  680.960  680.960    0.000        0.000  845.568  845.568    0.000        0.000  219.967  219.967    0.000
419.00   564.684  663.913  663.913    0.000        0.000  767.013  767.013    0.000        0.000  100.936   29.858   71.077
420.00   584.238  701.128  701.128    0.000        0.000  838.001  838.001    0.000        0.000   99.930   99.930    0.000
421.00   537.584  696.437  696.437    0.000        0.000  755.170  755.170    0.000        0.000   60.119   60.119    0.000
422.00   596.144  651.215  651.215    0.000        0.000  839.776  839.776    0.000        0.000   49.764   49.764    0.000
423.00   653.152  635.433  635.433    0.000        0.000  815.648  815.648    0.000        0.000  100.936   80.628   20.308
424.00   612.412  677.921  677.921    0.000        0.000  853.307  853.307    0.000        0.000  130.191  130.191    0.000
425.00   619.959  701.082  701.082    0.000        0.000  800.780  800.780    0.000        0.000  170.404  120.238   50.166
426.00   586.586  763.052  763.052    0.000        0.000  752.657  752.657    0.000        0.000  130.191  130.191    0.000
427.00   599.289  686.862  686.862    0.000        0.000  801.559  801.559    0.000        0.000  210.819   69.670  141.149
428.00   538.346  749.803  749.803    0.000        0.000  727.585  727.585    0.000        0.000  121.646    0.000  121.646
429.00   465.814  809.639  809.639    0.000        0.000  819.244  819.244    0.000        0.000  211.020   69.670  141.350
430.00   529.258  802.985  802.985    0.000        0.000  808.217  808.217    0.000        0.000  170.002  129.588   40.414
431.00   638.945  689.025  689.025    0.000        0.000  825.426  825.426    0.000        0.000   80.025   39.811   40.213
432.00   691.142  596.219  596.219    0.000        0.000  846.986  845.084    1.902        0.000  201.268    9.953  191.315
433.00   608.802  693.762  693.762    0.000        0.000  848.288  848.288    0.000        0.000  110.687   49.764   60.923
434.00   609.685  691.131  691.131    0.000        0.000  828.107  828.107    0.000        0.000  110.084   29.858   80.226
435.00   636.286  591.864  591.864    0.000        0.000  909.898  909.898    0.000        0.000  230.121  149.493   80.628
436.00   607.971  653.757  653.757    0.000        0.000  861.000  861.000    0.000        0.000   81.231   50.769   30.462
437.00   559.837  721.516  721.516    0.000        0.000  816.689  816.689    0.000        0.000  160.049  160.049    0.000
438.00   572.173  621.790  621.790    0.000        0.000  875.092  875.092    0.000        0.000   80.628   80.628    0.000
439.00   647.066  678.134  678.134    0.000        0.000  887.937  887.937    0.000        0.000  180.156  180.156    0.000
440.00   590.286  657.795  657.795    0.000        0.000  861.816  861.816    0.000        0.000  150.499  150.499    0.000
441.00   565.854  663.659  663.659    0.000        0.000  859.617  859.617    0.000        0.000  220.772  220.772    0.000
442.00   547.483  729.923  729.923    0.000        0.000  872.027  872.027    0.000        0.000  191.315  181.161   10.154
443.00   568.016  716.378  716.378    0.000        0.000  816.600  816.600    0.000        0.000  149.895  149.895    0.000
444.00   601.165  689.927  689.927    0.000        0.000  772.503  772.503    0.000        0.000   50.568    9.953   40.616
445.00   442.917  760.437  760.437    0.000        0.000  737.052  737.052    0.000        0.000  119.635  119.635    0.000
446.00   691.424  661.209  661.209    0.000        0.000  886.162  886.162    0.000        0.000  189.908  189.908    0.000
447.00   467.506  774.378  774.378    0.000        0.000  869.641  869.641    0.000        0.000  299.389  299.389    0.000
448.00   615.351  685.131  685.131    0.000        0.000  829.567  829.567    0.000        0.000  169.399  169.399    0.000
449.00   598.254  704.649  704.649    0.000        0.000  759.913  759.913    0.000        0.000   69.871   69.871    0.000
450.00   615.233  704.799  704.799    0.000        0.000  803.632  803.632    0.000        0.000    0.000    0.000    0.000
451.00   553.386  662.548  662.548    0.000        0.000  750.369  750.369    0.000        0.000   40.616   40.616    0.000
452.00   626.994  638.320  638.320    0.000        0.000  831.863  831.863    0.000        0.000  140.948  140.948    0.000
453.00   562.682  653.727  653.727    0.000        0.000  828.832  828.832    0.000        0.000  269.530  179.955   89.575
454.00   542.628  664.410  664.410    0.000        0.000  775.134  775.134    0.000        0.000  230.121  230.121    0.000
455.00   501.540  744.202  744.202    0.000        0.000  859.868  859.868    0.000        0.000  279.885  279.885    0.000
456.00   537.285  727.488  727.488    0.000        0.000  782.566  782.566    0.000        0.000  269.932  269.932    0.000
457.00   435.391  830.974  830.974    0.000        0.000  867.046  867.046    0.000        0.000  279.885  279.885    0.000
458.00   521.979  709.423  709.423    0.000        0.000  766.529  766.529    0.000        0.000  200.263  169.801   30.462
459.00   575.089  760.632  760.632    0.000        0.000  814.824  814.824    0.000        0.000  190.310  119.434   70.876
460.00   673.196  699.175  699.175    0.000        0.000  851.396  851.396    0.000        0.000  130.794  130.794    0.000
461.00   607.718  762.371  762.371    0.000       19.023  901.767  901.767    0.000        0.000  171.209   80.025   91.184
462.00   487.580  842.410  842.410    0.000        0.000  939.291  939.291    0.000        0.000  352.370  210.216  142.154
463.00   611.920  740.149  740.149    0.000        0.000  960.568  960.568    0.000        0.000  221.978  150.901   71.077
464.00   659.567  707.017  707.017    0.000        0.000  958.147  958.147    0.000        0.000  221.978  161.055   60.923
465.00   524.207  869.608  869.608    0.000       20.925 1027.367 1027.367    0.000        0.000  251.434  251.434    0.000
466.00   715.812  708.884  708.884    0.000        9.511  941.461  941.461    0.000        0.000  322.712  322.712    0.000
467.00   608.491  740.437  740.437    0.000        5.707  926.027  926.027    0.000        0.000  269.932  269.932    0.000
468.00   679.168  707.386  707.386    0.000        0.000  988.539  988.539    0.000        0.000  223.184  223.184    0.000
469.00   564.735  802.959  802.959    0.000       17.121  958.491  958.491    0.000        0.000  371.672  371.672    0.000
470.00   580.711  747.916  747.916    0.000        5.707 1021.866 1021.866    0.000        0.000  463.258  239.873  223.385
471.00   580.495  775.616  775.616    0.000        0.000 1016.334 1016.334    0.000        0.000  251.635  109.481  142.154
472.00   587.235  763.915  763.915    0.000       17.121  932.204  932.204    0.000        0.000  360.111  360.111    0.000
473.00   649.463  718.258  718.258    0.000        7.609 1127.061 1127.061    0.000        0.000  522.975  522.975    0.000
474.00   671.123  648.935  648.935    0.000        0.000 1009.460 1009.460    0.000        0.000  320.702  320.702    0.000
475.00   590.901  725.673  725.673    0.000        5.707  969.469  969.469    0.000        0.000  332.464  332.464    0.000
476.00   693.101  626.683  626.683    0.000        0.000  809.505  809.505    0.000        0.000  330.454  330.454    0.000
477.00   637.184  597.786  597.786    0.000        0.000  813.265  813.265    0.000        0.000  180.558  180.558    0.000
478.00   585.739  679.654  679.654    0.000        0.000  894.112  894.112    0.000        0.000  221.777  221.777    0.000
479.00   663.108  626.130  626.130    0.000        0.000  735.756  735.756    0.000        0.000  120.439  120.439    0.000
480.00   716.456  553.926  553.926    0.000        0.000  748.424  737.010   11.414        0.000  191.516   19.906  171.611
481.00   611.101  634.094  634.094    0.000        0.000  896.404  896.404    0.000        0.000  231.328   79.623  151.705
482.00   604.586  650.903  650.903    0.000        0.000  805.010  805.010    0.000        0.000  251.836  251.836    0.000
483.00   669.159  562.892  562.892    0.000        0.000  847.859  847.859    0.000        0.000  212.025  212.025    0.000
484.00   662.823  654.309  654.309    0.000        0.000  901.077  901.077    0.000        0.000  351.365  351.365    0.000
485.00   600.904  643.844  643.844    0.000        0.000  853.263  853.263    0.000        0.000  311.955  311.955    0.000
486.00   565.809  676.434  676.434    0.000        0.000  847.289  847.289    0.000        0.000  332.062  332.062    0.000
487.00   661.634  698.138  698.138    0.000        0.000  799.690  799.690    0.000        0.000  232.735  232.735    0.000
488.00   560.787  715.893  715.893    0.000        0.000  895.330  895.330    0.000        0.000  292.653  292.653    0.000
489.00   621.130  706.740  706.740    0.000        9.381  865.148  865.148    0.000        0.000  261.990  261.990    0.000
490.00   622.806  700.905  700.905    0.000        3.805  773.672  773.672    0.000        0.000  140.747   89.977   50.769
491.00   676.196  691.977  691.977    0.000        0.000  723.853  723.853    0.000        0.000  140.646  140.646    0.000
492.00   693.295  590.972  590.972    0.000        0.000  856.760  856.760    0.000        0.000  362.122  362.122    0.000
493.00   701.994  693.499  693.499    0.000        1.902 1031.202 1031.202    0.000        0.000  341.412  341.412    0.000
494.00   701.580  650.041  650.041    0.000        1.859  999.687  999.687    0.000        0.000  362.122  362.122    0.000
495.00   598.335  707.900  707.900    0.000       13.142  868.304  868.304    0.000        0.000  352.169  291.246   60.923
496.00   665.601  654.227  654.227    0.000       11.414  840.545  840.545    0.000        0.000  260.985  260.985    0.000
497.00   645.295  674.246  674.246    0.000       13.316  829.171  829.171    0.000        0.000  360.915  360.915    0.000
498.00   672.977  647.986  647.986    0.000        1.902  832.375  832.375    0.000        0.000  429.982  429.982    0.000
499.00   684.800  553.045  553.045    0.000        0.000  810.755  810.755    0.000        0.000  298.987  298.987    0.000
500.00   612.306  662.747  662.747    0.000        0.000  796.408  796.408    0.000        0.000  330.253  330.253    0.000
501.00   763.747  488.208  488.208    0.000        0.000  816.078  816.078    0.000        0.000  429.580  429.580    0.000
502.00   713.318  591.573  591.573    0.000        0.000  963.804  963.804    0.000        0.000  394.594  272.948  121.646
503.00   630.536  581.324  581.324    0.000        0.000 1019.360 1019.360    0.000        0.000  538.659  130.392  408.267
504.00   632.955  653.033  653.033    0.000        0.000 1017.888 1017.888    0.000        0.000  598.375  598.375    0.000
505.00   645.743  655.885  655.885    0.000        0.000  967.742  967.742    0.000        0.000  540.267  540.267    0.000
506.00   667.839  568.515  568.515    0.000        0.000  952.519  952.519    0.000        0.000  500.456  500.456    0.000
507.00   657.578  596.804  596.804    0.000        0.000  898.005  898.005    0.000        0.000  380.821  380.821    0.000
508.00   668.656  558.961  558.961    0.000        0.000  854.030  854.030    0.000        0.000  449.485  449.485    0.000
509.00   653.833  584.590  584.590    0.000        1.816  889.957  889.957    0.000        0.000  341.211  341.211    0.000
510.00   693.070  564.326  564.326    0.000        0.000  809.806  809.806    0.000        0.000  320.903  320.903    0.000
511.00   599.176  617.687  617.687    0.000        0.000  895.149  895.149    0.000        0.000  409.674  409.674    0.000
512.00   646.533  634.078  634.078    0.000        0.000  845.300  845.300    0.000        0.000  338.798  169.399  169.399
513.00   646.668  603.865  603.865    0.000        0.000  843.566  843.566    0.000        0.000  348.751  348.751    0.000
514.00   702.759  551.421  551.421    0.000        0.000  939.119  939.119    0.000        0.000  538.055  538.055    0.000
515.00   664.293  593.161  593.161    0.000        0.000  990.046  990.046    0.000        0.000  607.524  607.524    0.000
516.00   711.829  632.781  632.781    0.000        0.000  889.616  889.616    0.000        0.000  270.737  270.737    0.000
517.00   639.627  568.512  568.512    0.000        0.000  839.725  839.725    0.000        0.000  389.567  389.567    0.000
518.00   639.061  650.165  650.165    0.000        0.000  854.077  854.077    0.000        0.000  369.260  339.401   29.858
519.00   569.843  623.237  623.237    0.000        0.000  759.224  759.224    0.000        0.000  240.074  200.263   39.811
520.00   624.578  606.073  606.073    0.000        0.000  831.337  831.337    0.000        0.000  360.111  189.506  170.605
521.00   727.774  579.931  579.931    0.000        0.000  906.573  906.573    0.000        0.000  331.057  219.967  111.089
522.00   594.558  684.062  684.062    0.000        0.000  920.232  920.232    0.000        0.000  320.501  320.501    0.000
523.00   608.787  616.965  616.965    0.000        0.000  910.843  910.843    0.000        0.000  292.050  292.050    0.000
524.00   589.495  625.231  625.231    0.000        0.000  869.257  869.257    0.000        0.000  400.324  400.324    0.000
525.00   601.042  654.012  654.012    0.000        0.000  928.833  928.833    0.000        0.000  479.947  479.947    0.000
526.00   588.387  701.278  701.278    0.000        0.000  948.588  948.588    0.000        0.000  399.520  219.163  180.357
527.00   621.310  668.841  668.841    0.000        0.000  973.357  973.357    0.000        0.000  400.123  289.637  110.486
528.00   635.847  683.998  683.998    0.000        0.000  954.339  954.339    0.000        0.000  549.617  369.260  180.357
529.00   531.001  757.281  757.281    0.000        0.000  831.424  831.424    0.000        0.000  360.714  209.813  150.901
530.00   572.576  640.830  640.830    0.000        0.000  856.800  856.800    0.000        0.000  298.987   79.623  219.364
531.00   559.752  691.601  691.601    0.000        0.000  849.969  849.969    0.000        0.000  319.495  129.990  189.506
532.00   523.643  771.830  771.830    0.000        0.000  831.906  831.906    0.000        0.000  350.158  259.980   90.179
533.00   613.789  746.618  746.618    0.000        0.000  955.167  955.167    0.000        0.000  459.840  229.719  230.121
534.00   581.744  732.041  732.041    0.000        0.000  899.482  899.482    0.000        0.000  470.396  390.372   80.025
535.00   573.887  654.549  654.549    0.000        0.000  820.410  820.410    0.000        0.000  390.573  300.796   89.776
536.00   618.791  655.023  655.023    0.000        0.000  915.306  915.306    0.000        0.000  530.314  500.456   29.858
537.00   562.688  676.426  676.426    0.000        0.000  974.621  974.621    0.000        0.000  380.620  380.620    0.000
538.00   621.959  667.516  667.516    0.000        0.000 1117.902 1117.902    0.000        0.000  550.421  469.793   80.628
539.00   547.344  717.784  717.784    0.000        0.000  848.382  848.382    0.000        0.000  409.875  409.875    0.000
540.00   585.506  689.646  689.646    0.000        0.000  924.042  924.042    0.000        0.000  430.183  430.183    0.000
541.00   590.777  707.361  707.361    0.000        0.000  894.768  894.768    0.000        0.000  360.412  360.412    0.000
542.00   597.044  708.401  708.401    0.000        0.000  876.874  876.874    0.000        0.000  430.183  430.183    0.000
543.00   499.906  826.342  826.342    0.000        0.000  956.292  956.292    0.000        0.000  410.076  410.076    0.000
544.00   551.645  771.208  771.208    0.000        0.000  993.690  993.690    0.000        0.000  462.253  462.253    0.000
545.00   606.173  720.378  720.378    0.000        0.000  892.566  892.566    0.000        0.000  311.151  311.151    0.000
546.00   509.626  808.248  808.248    0.000        0.000  850.241  850.241    0.000        0.000  270.737  270.737    0.000
547.00   657.315  703.250  703.250    0.000        0.000  942.241  942.241    0.000        0.000  489.498  489.498    0.000
548.00   579.395  728.376  728.376    0.000        0.000  753.178  753.178    0.000        0.000  231.328  231.328    0.000
549.00   563.777  727.925  727.925    0.000        0.000  949.376  949.376    0.000        0.000  502.265  502.265    0.000
550.00   582.092  733.592  733.592    0.000        0.000  831.772  831.772    0.000        0.000  281.092  281.092    0.000
551.00   639.882  725.004  725.004    0.000        0.000  904.142  904.142    0.000        0.000  499.048  499.048    0.000
552.00   685.700  650.288  650.288    0.000        0.000  924.503  924.503    0.000        0.000  330.051  330.051    0.000
553.00   723.153  616.764  616.764    0.000        0.000  869.946  869.946    0.000        0.000  511.012  431.389   79.623
554.00   640.849  623.328  623.328    0.000        0.000  811.968  811.968    0.000        0.000  420.230  420.230    0.000
555.00   757.194  611.021  611.021    0.000        0.000  854.208  854.208    0.000        0.000  269.932  269.932    0.000
556.00   682.081  676.861  676.861    0.000        0.000  867.307  867.307    0.000        0.000  269.731  269.731    0.000
557.00   686.586  634.206  634.206    0.000       13.316  872.535  872.535    0.000        0.000  271.139  271.139    0.000
558.00   659.989  623.044  623.044    0.000        0.000  854.854  854.854    0.000        0.000  119.635  119.635    0.000
559.00   685.622  549.944  549.944    0.000        0.000  760.649  760.649    0.000        0.000   90.179   90.179    0.000
560.00   645.899  741.639  741.639    0.000        0.000  730.558  730.558    0.000        0.000  290.843  290.843    0.000
561.00   598.169  783.340  783.340    0.000        0.000  740.891  740.891    0.000        0.000   20.107   20.107    0.000
562.00   644.003  663.345  663.345    0.000        0.000  731.302  731.302    0.000        0.000   99.729   99.729    0.000
563.00   693.008  674.936  674.936    0.000        0.000  792.078  792.078    0.000        0.000  110.687  110.687    0.000
564.00   527.368  763.631  763.631    0.000        0.000  796.146  796.146    0.000        0.000  270.938  270.938    0.000
565.00   532.538  738.793  738.793    0.000        0.000  748.331  748.331    0.000        0.000  169.801  169.801    0.000
566.00   650.032  704.871  704.871    0.000        0.000  752.054  752.054    0.000        0.000  179.352   69.871  109.481
567.00   620.741  621.228  621.228    0.000        0.000  769.518  769.518    0.000        0.000  159.446  159.446    0.000
568.00   595.382  684.555  684.555    0.000        1.902  741.975  741.975    0.000        0.000  119.635   59.918   59.717
569.00   555.265  702.691  702.691    0.000        0.000  658.410  658.410    0.000        0.000  169.399  169.399    0.000
570.00   659.212  608.949  608.949    0.000        0.000  740.289  740.289    0.000        0.000  271.139  271.139    0.000
571.00   628.804  654.044  654.044    0.000        0.000  663.207  663.207    0.000        0.000   89.776   89.776    0.000
572.00   713.056  658.622  658.622    0.000        0.000  797.177  797.177    0.000        0.000   99.729   99.729    0.000
573.00   535.148  741.939  741.939    0.000        0.000  723.779  723.779    0.000        0.000  129.387  129.387    0.000
574.00   721.102  655.480  655.480    0.000       11.414  795.235  795.235    0.000        0.000  210.417  210.417    0.000
575.00   645.092  747.056  747.056    0.000        0.000  724.681  724.681    0.000        0.000  160.451  160.451    0.000
576.00   594.111  765.584  765.584    0.000        1.902  706.215  706.215    0.000        0.000  169.198  169.198    0.000
577.00   681.206  618.727  618.727    0.000        0.000  777.514  777.514    0.000        0.000  278.679  278.679    0.000
578.00   671.532  635.064  635.064    0.000        0.000  625.421  625.421    0.000        0.000   80.628   80.628    0.000
579.00   760.114  638.352  638.352    0.000        0.000  787.797  787.797    0.000        0.000  291.246  291.246    0.000
580.00   735.984  697.030  697.030    0.000        0.000  895.234  895.234    0.000        0.000  330.051  330.051    0.000
581.00   715.895  692.446  692.446    0.000       22.828  841.328  841.328    0.000        0.000  130.794  130.794    0.000
582.00   666.477  696.204  696.204    0.000       24.730  762.639  762.639    0.000        0.000   30.261   30.261    0.000
583.00   748.462  665.249  665.249    0.000       32.339  854.555  854.555    0.000        0.000   50.568   50.568    0.000
584.00   802.943  642.670  642.670    0.000        0.000  900.855  900.855    0.000        0.000   81.030   81.030    0.000
585.00   754.753  726.889  726.889    0.000       28.534  945.644  945.644    0.000        0.000  220.772  220.772    0.000
586.00   594.701  805.998  805.998    0.000        0.000  958.754  958.754    0.000        0.000  229.920  229.920    0.000
587.00   719.665  718.690  718.690    0.000        5.707  996.800  996.800    0.000        0.000  111.492  111.492    0.000
588.00   616.474  774.394  774.394    0.000        1.902  898.012  898.012    0.000        0.000  221.174  221.174    0.000
589.00   750.303  673.413  673.413    0.000        7.609  879.157  879.157    0.000        0.000  129.990  129.990    0.000
590.00   624.049  716.811  716.811    0.000       17.121  878.502  878.502    0.000        0.000   90.581   90.581    0.000
591.00   738.370  613.044  613.044    0.000        9.338 1030.599 1030.599    0.000        0.000  350.158  350.158    0.000
592.00   747.215  584.475  584.475    0.000        0.000  941.800  941.800    0.000        0.000  320.099  320.099    0.000
593.00   647.467  718.641  718.641    0.000        0.000 1044.905 1044.905    0.000        0.000  279.282  279.282    0.000
594.00   734.138  619.939  619.939    0.000        9.294  965.741  965.741    0.000        0.000  269.530  269.530    0.000
595.00   624.183  722.891  722.891    0.000        0.000  921.087  921.087    0.000        0.000   81.231   81.231    0.000
596.00   603.054  721.614  721.614    0.000        0.000  944.907  944.907    0.000        0.000  299.791  299.791    0.000
597.00   599.256  719.393  719.393    0.000       43.753  784.124  784.124    0.000        0.000  100.332  100.332    0.000
598.00   697.372  709.774  709.774    0.000        1.859  916.421  916.421    0.000        0.000  130.191  130.191    0.000
599.00   614.883  792.020  792.020    0.000        5.707  955.932  955.932    0.000        0.000  110.084  110.084    0.000
600.00   623.699  787.377  787.377    0.000        1.902  969.248  969.248    0.000        0.000  280.287  280.287    0.000
601.00   617.227  756.133  756.133    0.000        1.816  966.310  966.310    0.000        0.000  229.518  229.518    0.000
602.00   679.348  701.278  701.278    0.000        0.000  833.332  833.332    0.000        0.000   40.012   40.012    0.000
603.00   655.457  699.430  699.430    0.000        1.902  919.662  919.662    0.000        0.000  100.533  100.533    0.000
604.00   709.020  620.371  620.371    0.000        0.000  987.755  987.755    0.000        0.000   59.918   59.918    0.000
605.00   654.027  747.708  747.708    0.000        1.902 1100.160 1100.160    0.000        0.000  310.950  310.950    0.000
606.00   706.036  710.519  710.519    0.000        9.122  989.916  989.916    0.000        0.000  350.057  350.057    0.000
607.00   720.873  674.155  674.155    0.000        9.511  948.016  948.016    0.000        0.000  181.262  181.262    0.000
608.00   689.498  707.426  707.426    0.000        0.000  819.101  819.101    0.000        0.000   50.568   50.568    0.000
609.00   815.448  644.179  644.179    0.000        0.000  885.600  885.600    0.000        0.000  119.936  119.936    0.000
610.00   732.389  728.443  728.443    0.000        0.000 1021.012 1021.012    0.000        0.000  200.866  200.866    0.000
611.00   752.466  626.341  626.341    0.000       17.121  934.113  934.113    0.000        0.000  212.829  212.829    0.000
612.00   694.604  720.901  720.901    0.000        1.902 1000.086 1000.086    0.000        0.000  179.955  179.955    0.000
613.00   679.376  677.239  677.239    0.000        3.805 1084.179 1084.179    0.000        0.000  181.966  181.966    0.000
614.00   769.855  685.422  685.422    0.000       15.218 1064.679 1064.679    0.000        0.000  172.415  172.415    0.000
615.00   674.820  705.460  705.460    0.000        7.609 1116.950 1116.950    0.000        0.000  321.305  321.305    0.000
616.00   888.119  593.596  593.596    0.000       13.142 1157.626 1157.626    0.000        0.000  553.437  553.437    0.000
617.00   892.537  573.799  573.799    0.000        0.000 1085.558 1085.558    0.000        0.000  342.216  342.216    0.000
618.00   819.171  594.281  594.281    0.000        0.000  968.307  968.307    0.000        0.000  191.717  191.717    0.000
619.00   853.981  475.729  475.729    0.000        0.000  971.383  971.383    0.000        0.000  161.256  161.256    0.000
620.00   815.047  613.046  613.046    0.000        0.000  887.854  887.854    0.000        0.000  169.600  169.600    0.000
621.00   811.494  563.397  563.397    0.000        3.805  928.192  928.192    0.000        0.000  110.486  110.486    0.000
622.00   686.720  693.665  693.665    0.000        9.511  909.339  909.339    0.000        0.000   90.782   90.782    0.000
623.00   757.340  666.630  666.630    0.000        9.511  943.016  943.016    0.000        0.000  222.179  222.179    0.000
624.00   633.054  718.347  718.347    0.000        0.000  847.168  847.168    0.000        0.000  110.486  110.486    0.000
625.00   716.982  685.136  685.136    0.000       11.327  934.372  934.372    0.000        0.000  191.516  191.516    0.000
626.00   610.949  733.649  733.649    0.000       17.121  863.035  863.035    0.000        0.000   49.764   49.764    0.000
627.00   682.417  720.295  720.295    0.000        0.000  920.360  920.360    0.000        0.000   99.930   99.930    0.000
628.00   728.435  707.755  707.755    0.000        1.902  977.385  977.385    0.000        0.000  110.285  110.285    0.000
629.00   660.894  745.974  745.974    0.000        5.707  892.127  892.127    0.000        0.000  130.191  130.191    0.000
630.00   512.719  855.151  855.151    0.000        0.000  886.854  886.854    0.000        0.000  110.285  110.285    0.000
631.00   524.350  831.189  831.189    0.000       11.414  822.182  822.182    0.000        0.000   30.060   30.060    0.000
632.00   607.620  760.664  760.664    0.000        7.609  820.882  820.882    0.000        0.000   90.581   90.581    0.000
633.00   609.339  761.019  761.019    0.000        0.000  964.203  964.203    0.000        0.000  414.902  414.902    0.000
634.00   741.920  673.669  673.669    0.000        9.511 1015.091 1015.091    0.000        0.000  410.076  410.076    0.000
635.00   660.662  768.313  768.313    0.000        1.859 1114.222 1114.222    0.000        0.000  491.508  491.508    0.000
636.00   661.254  784.915  784.915    0.000        0.000  935.579  935.579    0.000        0.000  452.501  452.501    0.000
637.00   632.295  786.644  786.644    0.000       13.273  840.247  840.247    0.000        0.000  150.700  150.700    0.000
638.00   645.112  849.877  849.877    0.000        3.805  988.362  988.362    0.000        0.000  381.725  381.725    0.000
639.00   576.751  823.444  823.444    0.000       11.327  941.897  941.897    0.000        0.000  393.186  393.186    0.000
640.00   607.148  809.036  809.036    0.000        5.576  937.222  937.222    0.000        0.000  210.819  210.819    0.000
641.00   617.558  816.163  816.163    0.000        1.859  948.290  948.290    0.000        0.000  190.712  190.712    0.000
642.00   715.818  743.020  743.020    0.000       18.675  925.893  925.893    0.000        0.000  151.303  151.303    0.000
643.00   489.170  811.234  811.234    0.000        1.902  832.688  832.688    0.000        0.000  151.303  151.303    0.000
644.00   635.256  787.869  787.869    0.000        0.000  885.215  885.215    0.000        0.000  260.784  260.784    0.000
645.00   638.943  761.148  761.148    0.000        0.000  891.354  891.354    0.000        0.000  200.866  200.866    0.000
646.00   520.788  827.171  827.171    0.000        0.000  884.476  884.476    0.000        0.000  201.971  201.971    0.000
647.00   589.611  775.935  775.935    0.000       15.088  795.242  795.242    0.000        0.000  151.303  151.303    0.000
648.00   571.170  736.751  736.751    0.000        0.000  900.467  900.467    0.000        0.000  282.097  282.097    0.000
649.00   650.344  833.316  833.316    0.000       30.437  883.989  883.989    0.000        0.000  209.612  209.612    0.000
650.00   593.166  723.566  723.566    0.000        3.805  865.920  865.920    0.000        0.000  180.960  180.960    0.000
651.00   544.524  711.498  711.498    0.000        0.000  765.457  765.457    0.000        0.000  111.291  111.291    0.000
652.00   521.509  820.411  820.411    0.000        0.000  846.265  846.265    0.000        0.000  140.747  140.747    0.000
653.00   527.763  797.745  797.745    0.000        0.000  865.115  865.115    0.000        0.000  179.553  179.553    0.000
654.00   606.744  777.199  777.199    0.000        0.000  932.899  932.899    0.000        0.000  249.424  249.424    0.000
655.00   625.344  684.165  684.165    0.000        0.000  827.457  827.457    0.000        0.000  169.198  169.198    0.000
656.00   522.956  811.481  811.481    0.000        0.000  809.340  809.340    0.000        0.000  109.682  109.682    0.000
657.00   646.890  686.098  686.098    0.000        0.000  899.562  899.562    0.000        0.000  209.210  209.210    0.000
658.00   629.015  740.934  740.934    0.000        0.000  791.138  791.138    0.000        0.000  169.600  169.600    0.000
659.00   564.319  792.542  792.542    0.000        0.000  932.514  932.514    0.000        0.000  190.712  190.712    0.000
660.00   576.178  813.419  813.419    0.000        0.000  772.452  772.452    0.000        0.000  159.245  159.245    0.000
661.00   494.704  801.426  801.426    0.000        0.000  868.487  868.487    0.000        0.000  229.920  229.920    0.000
662.00   535.773  817.441  817.441    0.000        0.000  903.151  903.151    0.000        0.000  200.665  200.665    0.000
663.00   571.103  825.635  825.635    0.000        0.000  954.688  954.688    0.000        0.000  229.920  229.920    0.000
664.00   489.697  856.024  856.024    0.000        0.000  833.165  833.165    0.000        0.000  189.506  189.506    0.000
665.00   436.283  857.083  857.083    0.000        0.000  880.111  880.111    0.000        0.000  179.352  179.352    0.000
666.00   532.844  838.383  838.383    0.000        0.000  933.028  933.028    0.000        0.000  199.458  199.458    0.000
667.00   519.054  810.889  810.889    0.000        0.000 1015.819 1015.819    0.000        0.000  358.503  358.503    0.000
668.00   547.730  817.410  817.410    0.000        0.000  872.112  872.112    0.000        0.000  279.483  279.483    0.000
669.00   509.971  838.807  838.807    0.000        0.000  875.005  875.005    0.000        0.000  318.892  318.892    0.000
670.00   495.928  819.716  819.716    0.000        0.000  790.877  790.877    0.000        0.000  308.537  308.537    0.000
671.00   508.517  833.544  833.544    0.000        0.000  803.754  803.754    0.000        0.000  278.880  278.880    0.000
672.00   492.723  762.571  762.571    0.000        0.000  790.568  790.568    0.000        0.000  278.679  278.679    0.000
673.00   526.302  746.357  746.357    0.000        0.000  835.013  835.013    0.000        0.000  209.009  209.009    0.000
674.00   506.762  761.040  761.040    0.000        0.000  822.434  822.434    0.000        0.000  199.056  199.056    0.000
675.00   552.831  735.782  735.782    0.000        3.632  799.610  799.610    0.000        0.000  209.411  209.411    0.000
676.00   488.568  805.228  805.228    0.000        1.816  821.743  821.743    0.000        0.000  169.198  169.198    0.000
677.00   550.606  726.467  726.467    0.000        0.000  816.042  816.042    0.000        0.000  189.305  189.305    0.000
678.00   468.386  780.153  780.153    0.000        0.000  780.235  780.235    0.000        0.000  288.632  288.632    0.000
679.00   499.830  770.091  770.091    0.000        0.000  860.132  860.132    0.000        0.000  428.172  428.172    0.000
680.00   541.492  771.580  771.580    0.000        0.000  842.232  842.232    0.000        0.000  467.782  467.782    0.000
681.00   544.100  732.567  732.567    0.000        0.000  873.406  873.406    0.000        0.000  308.537  308.537    0.000
682.00   490.479  798.677  798.677    0.000        0.000  827.143  827.143    0.000        0.000  348.751  348.751    0.000
683.00   516.276  794.992  794.992    0.000        0.000  888.236  888.236    0.000        0.000  278.880  278.880    0.000
684.00   600.583  674.169  674.169    0.000        0.000  854.907  854.907    0.000        0.000  238.868  238.868    0.000
685.00   461.371  773.108  773.108    0.000        0.000  839.298  839.298    0.000        0.000  169.600  169.600    0.000
686.00   562.301  727.396  727.396    0.000        1.816  910.808  910.808    0.000        0.000  338.597  338.597    0.000
687.00   517.738  792.437  792.437    0.000        0.000  935.491  935.491    0.000        0.000  258.974  258.974    0.000
688.00   584.775  741.659  741.659    0.000        7.263  800.436  800.436    0.000        0.000  169.198  169.198    0.000
689.00   515.669  767.225  767.225    0.000        0.000  753.913  753.913    0.000        0.000  228.915  228.915    0.000
690.00   512.324  762.160  762.160    0.000        0.000  816.992  816.992    0.000        0.000  328.443  328.443    0.000
691.00   453.512  799.224  799.224    0.000        0.000  799.914  799.914    0.000        0.000  159.647  159.647    0.000
692.00   493.590  765.285  765.285    0.000        0.000  772.071  772.071    0.000        0.000  159.446  159.446    0.000
693.00   555.468  764.151  764.151    0.000        0.000  840.250  840.250    0.000        0.000  258.773  258.773    0.000
694.00   561.225  720.753  720.753    0.000        0.000  844.784  844.784    0.000        0.000  209.009  209.009    0.000
695.00   511.476  758.829  758.829    0.000        0.000  786.890  786.890    0.000        0.000  199.056  199.056    0.000
696.00   535.051  731.244  731.244    0.000        1.816  816.082  816.082    0.000        0.000  169.198  169.198    0.000
697.00   435.304  850.277  850.277    0.000        0.000  831.649  831.649    0.000        0.000  219.565  219.565    0.000
698.00   463.099  803.692  803.692    0.000        0.000  708.864  708.864    0.000        0.000  139.339  139.339    0.000
699.00   459.565  813.781  813.781    0.000        0.000  737.870  737.870    0.000        0.000  228.915  228.915    0.000
700.00   440.643  832.236  832.236    0.000        1.816  739.729  739.729    0.000        0.000  129.387  129.387    0.000
701.00   436.085  820.896  820.896    0.000        3.718  799.088  799.088    0.000        0.000  228.915  228.915    0.000
702.00   553.512  766.369  766.369    0.000        9.294  893.332  893.332    0.000        0.000  199.257  199.257    0.000
703.00   570.140  782.115  782.115    0.000        0.000  768.301  768.301    0.000        0.000  119.635  119.635    0.000
704.00   503.366  767.028  767.028    0.000       14.871  760.786  760.786    0.000        0.000  328.443  328.443    0.000
705.00   475.976  761.729  761.729    0.000        0.000  708.687  708.687    0.000        0.000  219.163  219.163    0.000
706.00   452.171  831.458  831.458    0.000        0.000  817.853  817.853    0.000        0.000  427.971  427.971    0.000
707.00   453.848  818.663  818.663    0.000       13.012  800.557  800.557    0.000        0.000  378.207  378.207    0.000
708.00   415.918  820.823  820.823    0.000        0.000  772.025  772.025    0.000        0.000  288.632  288.632    0.000
709.00   612.356  703.671  703.671    0.000        0.000  932.689  932.689    0.000        0.000  527.499  527.499    0.000
710.00   550.395  754.051  754.051    0.000        1.859  723.085  723.085    0.000        0.000   89.575   89.575    0.000
711.00   446.995  814.763  814.763    0.000        3.718  741.335  741.335    0.000        0.000  259.175  259.175    0.000
712.00   553.162  742.623  742.623    0.000        0.000  672.679  672.679    0.000        0.000   79.623   79.623    0.000
713.00   519.508  729.174  729.174    0.000        0.000  775.749  775.749    0.000        0.000  298.786  298.786    0.000
714.00   559.916  738.521  738.521    0.000        0.000  826.460  826.460    0.000        0.000  490.905  490.905    0.000
715.00   613.186  678.252  678.252    0.000        0.000  822.570  822.570    0.000        0.000  339.803  339.803    0.000
716.00   446.923  836.523  836.523    0.000        0.000  796.415  796.415    0.000        0.000  308.939  308.939    0.000
717.00   486.831  824.312  824.312    0.000        0.000  823.518  823.518    0.000        0.000  339.200  339.200    0.000
718.00   574.893  700.123  700.123    0.000        0.000 1004.456 1004.456    0.000        0.000  308.738  308.738    0.000
719.00   499.283  847.111  847.111    0.000        0.000 1028.881 1028.881    0.000        0.000  637.785  637.785    0.000
720.00   566.115  768.984  768.984    0.000        1.859  865.068  865.068    0.000        0.000  318.490  318.490    0.000
721.00   527.280  778.223  778.223    0.000        0.000  836.792  836.792    0.000        0.000  268.726  268.726    0.000
722.00   654.285  785.591  785.591    0.000        0.000  908.601  908.601    0.000        0.000  338.597  338.597    0.000
723.00   637.350  725.256  725.256    0.000        0.000  814.822  814.822    0.000        0.000  378.207  378.207    0.000
724.00   576.071  721.014  721.014    0.000        0.000  845.780  845.780    0.000        0.000  408.267  408.267    0.000
725.00   628.114  728.510  728.510    0.000        3.718  867.742  867.742    0.000        0.000  319.093  319.093    0.000
726.00   559.937  748.837  748.837    0.000        7.609  930.260  930.260    0.000        0.000  229.317  229.317    0.000
727.00   564.189  700.369  700.369    0.000       12.884  845.784  845.784    0.000        0.000  298.585  298.585    0.000
728.00   641.101  716.435  716.435    0.000        1.816  959.613  959.613    0.000        0.000  149.694  149.694    0.000
729.00   544.713  771.932  771.932    0.000        0.000  978.720  978.720    0.000        0.000  477.735  477.735    0.000
730.00   528.406  722.411  722.411    0.000        0.000  801.036  801.036    0.000        0.000  348.349  348.349    0.000
731.00   460.360  870.000  870.000    0.000        0.000  743.578  743.578    0.000        0.000  109.481  109.481    0.000
732.00   473.251  835.617  835.617    0.000        0.000  628.569  628.569    0.000        0.000   69.871   69.871    0.000
733.00   500.960  741.595  741.595    0.000        0.000  691.310  691.310    0.000        0.000   99.528   99.528    0.000
734.00   509.389  773.204  773.204    0.000        0.000  744.618  744.618    0.000        0.000   69.670   69.670    0.000
735.00   598.858  726.114  726.114    0.000        0.000  767.142  767.142    0.000        0.000  368.254  368.254    0.000
736.00   542.644  775.091  775.091    0.000        0.000  747.168  747.168    0.000        0.000  248.820  248.820    0.000
737.00   573.046  709.587  709.587    0.000        0.000  727.321  727.321    0.000        0.000  248.820  248.820    0.000
738.00   611.584  761.374  761.374    0.000        0.000  882.742  882.742    0.000        0.000  139.339  139.339    0.000
739.00   499.749  889.016  889.016    0.000        0.000  965.588  965.588    0.000        0.000  179.151  179.151    0.000
740.00   580.232  848.934  848.934    0.000        3.632  992.947  992.947    0.000        0.000  349.756  349.756    0.000
741.00   534.940  812.314  812.314    0.000        7.435  953.609  953.609    0.000        0.000  348.550  348.550    0.000
742.00   703.586  789.753  789.753    0.000       14.871 1132.889 1132.889    0.000        0.000  722.936  722.936    0.000
743.00   614.249  839.108  839.108    0.000        0.000 1173.323 1173.323    0.000        0.000  590.433  590.433    0.000
744.00   561.735  793.231  793.231    0.000        1.859 1022.008 1022.008    0.000        0.000  430.786  430.786    0.000
745.00   674.258  735.949  735.949    0.000       27.882 1050.067 1050.067    0.000        0.000  591.036  591.036    0.000
746.00   485.487  893.547  893.547    0.000        0.000 1089.532 1089.532    0.000        0.000  460.443  460.443    0.000
747.00   458.428  869.562  869.562    0.000        5.576  985.556  985.556    0.000        0.000  489.297  489.297    0.000
748.00   507.835  882.483  882.483    0.000       31.600 1095.201 1095.201    0.000        0.000  540.669  540.669    0.000
749.00   516.789  784.430  784.430    0.000        0.000  939.909  939.909    0.000        0.000  418.621  418.621    0.000
750.00   618.970  698.807  698.807    0.000        3.718 1089.703 1089.703    0.000        0.000  450.491  450.491    0.000
751.00   680.534  723.611  723.611    0.000       14.871 1089.361 1089.361    0.000        0.000  600.788  600.788    0.000
752.00   681.528  646.514  646.514    0.000       28.274 1078.801 1078.801    0.000        0.000  451.795  451.795    0.000
753.00   643.682  740.827  740.827    0.000        1.859 1118.457 1118.457    0.000        0.000  560.374  560.374    0.000
754.00   572.730  816.566  816.566    0.000        9.294 1126.925 1126.925    0.000        0.000  530.917  530.917    0.000
755.00   674.005  738.590  738.590    0.000        0.000 1172.064 1172.064    0.000        0.000  783.156  783.156    0.000
756.00   655.256  682.160  682.160    0.000        0.000 1055.852 1055.852    0.000        0.000  428.172  428.172    0.000
757.00   522.284  819.958  819.958    0.000        0.000 1018.975 1018.975    0.000        0.000  559.167  559.167    0.000
758.00   743.533  658.525  658.525    0.000        0.000 1130.219 1130.219    0.000        0.000  589.629  589.629    0.000
759.00   624.595  772.323  772.323    0.000        0.000 1228.348 1228.348    0.000        0.000  677.394  677.394    0.000
760.00   496.509  868.995  868.995    0.000       18.588 1199.438 1199.438    0.000        0.000  729.974  729.974    0.000
761.00   461.650  888.865  888.865    0.000       42.753 1055.121 1055.121    0.000        0.000  611.343  611.343    0.000
762.00   501.513  925.383  925.383    0.000       70.809 1177.087 1177.087    0.000        0.000  690.967  690.967    0.000
763.00   545.804  845.637  845.637    0.000       20.925 1135.062 1135.062    0.000        0.000  630.244  630.244    0.000
764.00   423.707  859.354  859.354    0.000        7.609 1082.581 1082.581    0.000        0.000  764.457  764.457    0.000
765.00   438.770  871.798  871.798    0.000       41.851 1060.533 1060.533    0.000        0.000  601.190  601.190    0.000
766.00   428.819  876.557  876.557    0.000       48.249 1085.562 1085.562    0.000        0.000  500.858  500.858    0.000
767.00   512.047  831.124  831.124    0.000       39.079 1098.614 1098.614    0.000        0.000  642.811  642.811    0.000
768.00   516.640  841.160  841.160    0.000       71.070 1145.568 1145.568    0.000        0.000  752.694  752.694    0.000
769.00   408.697  927.795  927.795    0.000       22.480 1125.857 1125.857    0.000        0.000  752.493  752.493    0.000
770.00   452.691  892.660  892.660    0.000       64.977 1191.479 1191.479    0.000        0.000  742.942  742.942    0.000
771.00   477.404  869.867  869.867    0.000       81.713 1118.030 1118.030    0.000        0.000  795.723  795.723    0.000
772.00   448.528  918.976  918.976    0.000       68.612 1126.284 1126.284    0.000        0.000  814.923  814.923    0.000
773.00   460.163  931.248  931.248    0.000       99.778 1086.473 1086.473    0.000        0.000  716.502  716.502    0.000
774.00   434.461  946.702  946.702    0.000       76.820 1211.157 1211.157    0.000        0.000  464.666  464.666    0.000
775.00   513.917  833.797  833.797    0.000      112.833 1115.046 1115.046    0.000        0.000  786.976  786.976    0.000
776.00   442.679  932.277  932.277    0.000       88.715 1175.143 1175.143    0.000        0.000  566.707  566.707    0.000
777.00   442.110  939.704  939.704    0.000       93.126 1235.154 1235.154    0.000        0.000  474.619  474.619    0.000
778.00   467.550  908.983  908.983    0.000      109.896 1246.179 1246.179    0.000        0.000  536.145  536.145    0.000
779.00   665.207  707.787  707.787    0.000      184.432 1182.138 1182.138    0.000        0.000  533.832  533.832    0.000
780.00   584.299  781.114  781.114    0.000      207.513 1256.982 1256.982    0.000        0.000  892.235  892.235    0.000
781.00   597.933  799.466  799.466    0.000      188.753 1294.115 1294.115    0.000        0.000  523.377  523.377    0.000
782.00   586.286  831.128  831.128    0.000      206.045 1275.013 1275.013    0.000        0.000  474.920  474.920    0.000
783.00   521.539  807.968  807.968    0.000      100.561 1096.027 1096.027    0.000        0.000  545.495  545.495    0.000
784.00   633.084  768.837  768.837    0.000      130.302 1111.103 1111.103    0.000        0.000  432.392  432.392    0.000
785.00   513.365  811.955  811.955    0.000       94.245 1233.295 1233.295    0.000        0.000  371.471  371.471    0.000
786.00   587.395  801.303  801.303    0.000      149.977 1180.283 1180.283    0.000        0.000  431.791  431.791    0.000
787.00   488.001  879.844  879.844    0.000       26.589 1195.251 1195.251    0.000        0.000  372.678  372.678    0.000
788.00   573.450  763.133  763.133    0.000       70.385 1033.165 1033.165    0.000        0.000  373.683  373.683    0.000
789.00   636.365  701.601  701.601    0.000      105.398 1061.139 1061.139    0.000        0.000  434.807  434.807    0.000
790.00   596.040  773.185  773.185    0.000       83.136 1227.800 1227.800    0.000        0.000  433.601  433.601    0.000
791.00   509.567  852.636  852.636    0.000      101.072 1112.973 1112.973    0.000        0.000  425.055  425.055    0.000
792.00   665.992  708.918  708.918    0.000      125.117 1269.736 1269.736    0.000        0.000  444.157  444.157    0.000
793.00   706.673  760.934  760.934    0.000      144.657 1253.960 1253.960    0.000        0.000  444.559  444.559    0.000
794.00   746.614  648.514  648.514    0.000      208.641 1217.036 1217.036    0.000        0.000  394.192  394.192    0.000
795.00   719.430  659.021  659.021    0.000      111.018 1021.921 1021.921    0.000        0.000  262.392  262.392    0.000
796.00   627.945  752.820  752.820    0.000      115.608 1048.773 1048.773    0.000        0.000  426.061  426.061    0.000
797.00   682.828  696.130  696.130    0.000       96.843 1087.360 1087.360    0.000        0.000  231.425  231.425    0.000
798.00   765.580  649.088  649.088    0.000       90.791 1227.997 1227.997    0.000        0.000  391.572  391.572    0.000
799.00   667.320  711.962  711.962    0.000      100.376 1102.502 1102.502    0.000        0.000  262.291  262.291    0.000
800.00   713.110  631.161  631.161    0.000       72.494 1039.115 1039.115    0.000        0.000  180.758  180.758    0.000
801.00   715.772  641.883  641.883    0.000       95.801 1115.913 1115.913    0.000        0.000  120.439  120.439    0.000
802.00   665.189  654.717  654.717    0.000       79.843 1097.653 1097.653    0.000        0.000  210.616  210.616    0.000
803.00   829.832  500.247  500.247    0.000      130.861 1161.652 1161.652    0.000        0.000  300.193  300.193    0.000
804.00   737.843  611.457  611.457    0.000      157.969 1113.787 1113.787    0.000        0.000  371.873  371.873    0.000
805.00   773.548  639.699  639.699    0.000       10.938 1182.778 1182.778    0.000        0.000  291.343  291.343    0.000
806.00   695.055  748.616  748.616    0.000       63.028 1181.189 1181.189    0.000        0.000  301.196  301.196    0.000
807.00   644.184  761.269  761.269    0.000       74.621 1236.306 1236.306    0.000        0.000  362.020  362.020    0.000
808.00   630.981  761.478  761.478    0.000       65.714 1223.983 1223.983    0.000        0.000  320.399  320.399    0.000
809.00   572.133  798.810  798.810    0.000       73.321 1198.873 1198.873    0.000        0.000  260.784  260.784    0.000
810.00   702.008  702.915  702.915    0.000       66.445 1161.080 1161.080    0.000        0.000  330.755  330.755    0.000
811.00   721.681  666.445  666.445    0.000       71.979 1185.261 1185.261    0.000        0.000  362.122  362.122    0.000
812.00   742.784  657.136  657.136    0.000       63.200 1291.433 1291.433    0.000        0.000  484.169  484.169    0.000
813.00   633.374  696.469  696.469    0.000       68.776 1206.122 1206.122    0.000        0.000  452.095  452.095    0.000
814.00   651.788  731.677  731.677    0.000       52.047 1305.387 1305.387    0.000        0.000  411.079  411.079    0.000
815.00   655.998  686.027  686.027    0.000       83.778 1264.452 1264.452    0.000        0.000  473.411  473.411    0.000
816.00   680.317  739.396  739.396    0.000       46.691 1255.555 1255.555    0.000        0.000  507.594  507.594    0.000
817.00   695.922  628.499  628.499    0.000      142.315 1166.009 1166.009    0.000        0.000  390.268  390.268    0.000
818.00   668.644  656.007  656.007    0.000       25.422 1114.661 1114.661    0.000        0.000  211.221  211.221    0.000
819.00   670.044  720.665  720.665    0.000      163.452 1203.843 1203.843    0.000        0.000  851.215  851.215    0.000
820.00   718.561  683.368  683.368    0.000      120.141 1235.055 1235.055    0.000        0.000  681.314  681.314    0.000
821.00   758.219  664.133  664.133    0.000      138.688 1213.216 1213.216    0.000        0.000  465.266  465.266    0.000
822.00   747.209  693.036  693.036    0.000      152.380 1159.519 1159.519    0.000        0.000  341.610  341.610    0.000
823.00   612.854  765.550  765.550    0.000      128.919 1162.643 1162.643    0.000        0.000  353.777  353.777    0.000
824.00   640.852  727.883  727.883    0.000       98.659 1227.014 1227.014    0.000        0.000  383.434  383.434    0.000
825.00   650.416  749.326  749.326    0.000       93.427 1243.794 1243.794    0.000        0.000  856.043  856.043    0.000
826.00   745.429  686.665  686.665    0.000       39.298 1252.437 1252.437    0.000        0.000  483.264  483.264    0.000
827.00   860.079  640.882  640.882    0.000      186.374 1230.943 1230.943    0.000        0.000 1068.062 1068.062    0.000
828.00   672.385  707.936  707.936    0.000        0.000 1322.169 1322.169    0.000        0.000  654.568  654.568    0.000
829.00   681.846  674.048  674.048    0.000       20.447 1269.157 1269.157    0.000        0.000  692.171  692.171    0.000
830.00   782.176  571.706  571.706    0.000       40.164 1123.071 1123.071    0.000        0.000  690.261  690.261    0.000
831.00   654.103  639.252  639.252    0.000       50.275 1141.237 1141.237    0.000        0.000  442.947  442.947    0.000
832.00   671.242  699.507  699.507    0.000        9.122 1297.958 1297.958    0.000        0.000  465.268  465.268    0.000
833.00   729.902  725.799  725.799    0.000       20.534 1221.564 1221.564    0.000        0.000  283.000  283.000    0.000
834.00   612.580  770.772  770.772    0.000       35.103 1262.122 1262.122    0.000        0.000  594.854  594.854    0.000
835.00   583.256  777.352  777.352    0.000       21.833 1252.303 1252.303    0.000        0.000  583.594  583.594    0.000
836.00   602.648  744.437  744.437    0.000       34.501 1225.147 1225.147    0.000        0.000  525.889  525.889    0.000
837.00   571.611  896.113  896.113    0.000        0.000 1263.458 1263.458    0.000        0.000  444.760  444.760    0.000
838.00   583.020  814.213  814.213    0.000       45.525 1191.258 1191.258    0.000        0.000  381.420  381.420    0.000
839.00   487.510  898.418  898.418    0.000        5.576 1316.151 1316.151    0.000        0.000  474.815  474.815    0.000
840.00   544.894  895.715  895.715    0.000        1.816 1176.817 1176.817    0.000        0.000  500.656  500.656    0.000
841.00   608.620  828.098  828.098    0.000       83.787 1217.375 1217.375    0.000        0.000  640.497  640.497    0.000
842.00   523.939  893.200  893.200    0.000       10.895 1316.462 1316.462    0.000        0.000  803.159  803.159    0.000
843.00   614.208  816.448  816.448    0.000       10.895 1314.507 1314.507    0.000        0.000  823.564  823.564    0.000
844.00   681.453  679.388  679.388    0.000       16.515 1312.182 1312.182    0.000        0.000  673.573  673.573    0.000
845.00   626.928  695.918  695.918    0.000       51.531 1156.939 1156.939    0.000        0.000  633.663  633.663    0.000
846.00   632.647  747.669  747.669    0.000      100.172 1294.201 1294.201    0.000        0.000  543.885  543.885    0.000
847.00   615.083  778.149  778.149    0.000       44.397 1217.115 1217.115    0.000        0.000  652.057  652.057    0.000
848.00   641.959  807.804  807.804    0.000        5.448 1393.981 1393.981    0.000        0.000  924.405  924.405    0.000
849.00   772.215  648.289  648.289    0.000      104.491 1245.561 1245.561    0.000        0.000  852.826  852.826    0.000
850.00   634.685  747.738  747.738    0.000       27.882 1342.659 1342.659    0.000        0.000  902.386  902.386    0.000
851.00   449.893  889.239  889.239    0.000        0.000 1271.844 1271.844    0.000        0.000  822.665  822.665    0.000
852.00   410.710  934.511  934.511    0.000        0.000 1205.748 1205.748    0.000        0.000  591.640  591.640    0.000
853.00   461.284  915.526  915.526    0.000       11.154 1338.291 1338.291    0.000        0.000  761.539  761.539    0.000
854.00   457.285  888.291  888.291    0.000        7.435 1260.384 1260.384    0.000        0.000  693.579  693.579    0.000
855.00   443.378  906.379  906.379    0.000       18.287 1199.994 1199.994    0.000        0.000  600.587  600.587    0.000
856.00   429.205  970.406  970.406    0.000        9.079 1310.618 1310.618    0.000        0.000  432.091  432.091    0.000
857.00   529.847  832.195  832.195    0.000        0.000 1194.588 1194.588    0.000        0.000  291.648  291.648    0.000
858.00   494.944  823.633  823.633    0.000        0.000 1221.483 1221.483    0.000        0.000  393.388  393.388    0.000
859.00   498.234  896.938  896.938    0.000        7.263 1274.180 1274.180    0.000        0.000  261.186  261.186    0.000
860.00   605.331  833.697  833.697    0.000        0.000 1283.258 1283.258    0.000        0.000  393.086  393.086    0.000
861.00   493.019  866.644  866.644    0.000        1.816 1234.618 1234.618    0.000        0.000  392.180  392.180    0.000
862.00   567.596  763.952  763.952    0.000        3.718 1285.466 1285.466    0.000        0.000  433.098  433.098    0.000
863.00   590.231  772.976  772.976    0.000       40.292 1279.972 1279.972    0.000        0.000  392.681  392.681    0.000
864.00   595.291  734.174  734.174    0.000       20.447 1239.729 1239.729    0.000        0.000  343.221  343.221    0.000
865.00   594.637  748.957  748.957    0.000       36.489 1338.094 1338.094    0.000        0.000  420.833  420.833    0.000
866.00   499.978  853.730  853.730    0.000        7.350 1237.438 1237.438    0.000        0.000  422.844  422.844    0.000
867.00   464.695  864.030  864.030    0.000       40.894 1208.980 1208.980    0.000        0.000  391.676  391.676    0.000
868.00   481.912  875.210  875.210    0.000       34.587 1244.878 1244.878    0.000        0.000  321.908  321.908    0.000
869.00   633.295  721.156  721.156    0.000       20.925 1247.286 1247.286    0.000        0.000  402.434  402.434    0.000
870.00   566.808  765.777  765.777    0.000        0.000 1185.071 1185.071    0.000        0.000  434.001  434.001    0.000
871.00   534.364  792.899  792.899    0.000        0.000 1180.241 1180.241    0.000        0.000  312.961  312.961    0.000
872.00   506.710  826.433  826.433    0.000        0.000 1140.296 1140.296    0.000        0.000  373.281  373.281    0.000
873.00   472.261  847.679  847.679    0.000        0.000 1136.613 1136.613    0.000        0.000  632.657  632.657    0.000
874.00   559.967  792.380  792.380    0.000       68.003 1258.012 1258.012    0.000        0.000  661.309  661.309    0.000
875.00   548.907  772.616  772.616    0.000       74.095 1155.383 1155.383    0.000        0.000  683.627  683.627    0.000
876.00   511.041  757.397  757.397    0.000        5.707 1035.106 1035.106    0.000        0.000  594.052  594.052    0.000
877.00   513.335  745.528  745.528    0.000        1.902 1018.593 1018.593    0.000        0.000  473.814  473.814    0.000
878.00   443.357  819.755  819.755    0.000        0.000 1016.083 1016.083    0.000        0.000  502.064  502.064    0.000
879.00   475.923  807.124  807.124    0.000        0.000 1127.710 1127.710    0.000        0.000  541.272  541.272    0.000
880.00   485.389  772.116  772.116    0.000        0.000 1008.475 1008.475    0.000        0.000  381.223  381.223    0.000
881.00   496.848  734.344  734.344    0.000        0.000 1012.542 1012.542    0.000        0.000  471.603  471.603    0.000
882.00   586.072  678.926  678.926    0.000       59.396 1104.275 1104.275    0.000        0.000  763.247  763.247    0.000
883.00   528.796  751.834  751.834    0.000       96.153 1029.145 1029.145    0.000        0.000  815.025  815.025    0.000
884.00   544.075  707.861  707.861    0.000       89.833 1117.079 1117.079    0.000        0.000  673.574  673.574    0.000
885.00   476.205  791.414  791.414    0.000       31.256 1135.536 1135.536    0.000        0.000  643.213  643.213    0.000
886.00   584.844  724.940  724.940    0.000       20.579 1173.579 1173.579    0.000        0.000  873.938  873.938    0.000
887.00   611.677  722.538  722.538    0.000       53.737 1103.547 1103.547    0.000        0.000  841.867  841.867    0.000
888.00   522.534  744.821  744.821    0.000       31.600 1098.698 1098.698    0.000        0.000  753.799  753.799    0.000
889.00   548.462  762.528  762.528    0.000       26.502 1140.843 1140.843    0.000        0.000  663.923  663.923    0.000
890.00   621.860  759.906  759.906    0.000        1.859 1189.884 1189.884    0.000        0.000  621.699  621.699    0.000
891.00   500.873  828.076  828.076    0.000        1.816 1212.395 1212.395    0.000        0.000  783.055  783.055    0.000
892.00   640.655  717.484  717.484    0.000        7.435 1229.267 1229.267    0.000        0.000  682.019  682.019    0.000
893.00   594.043  731.731  731.731    0.000       20.490 1286.506 1286.506    0.000        0.000  763.250  763.250    0.000
894.00   490.425  830.881  830.881    0.000       53.993 1222.167 1222.167    0.000        0.000  744.348  744.348    0.000
895.00   500.014  829.411  829.411    0.000       18.158 1238.904 1238.904    0.000        0.000  691.369  691.369    0.000
896.00   550.022  782.649  782.649    0.000        1.816 1318.634 1318.634    0.000        0.000  642.409  642.409    0.000
897.00   488.266  860.899  860.899    0.000        0.000 1260.862 1260.862    0.000        0.000  703.533  703.533    0.000
898.00   520.325  858.825  858.825    0.000        9.294 1235.785 1235.785    0.000        0.000  773.402  773.402    0.000
899.00   513.030  823.223  823.223    0.000       54.561 1382.914 1382.914    0.000        0.000  910.934  910.934    0.000
900.00   484.374  839.133  839.133    0.000       42.237 1322.007 1322.007    0.000        0.000  824.274  824.274    0.000
901.00   556.362  801.949  801.949    0.000        1.859 1230.647 1230.647    0.000        0.000  634.768  634.768    0.000
902.00   562.875  752.931  752.931    0.000       39.948 1238.607 1238.607    0.000        0.000  572.538  572.538    0.000
903.00   558.333  771.313  771.313    0.000       18.677 1191.179 1191.179    0.000        0.000  531.118  531.118    0.000
904.00   483.947  830.474  830.474    0.000        0.000 1299.774 1299.774    0.000        0.000  541.976  541.976    0.000
905.00   521.396  799.549  799.549    0.000        0.000 1143.620 1143.620    0.000        0.000  659.299  659.299    0.000
906.00   562.685  751.923  751.923    0.000        1.816 1179.198 1179.198    0.000        0.000  810.199  810.199    0.000
907.00   634.894  642.999  642.999    0.000       51.703 1245.170 1245.170    0.000        0.000  682.320  682.320    0.000
908.00   675.770  669.822  669.822    0.000       54.908 1191.737 1191.737    0.000        0.000  751.085  751.085    0.000
909.00   593.284  750.260  750.260    0.000       56.291 1156.161 1156.161    0.000        0.000  844.079  844.079    0.000
910.00   690.616  679.188  679.188    0.000       34.544 1233.279 1233.279    0.000        0.000  783.557  783.557    0.000
911.00   704.353  681.930  681.930    0.000       63.028 1161.647 1161.647    0.000        0.000  732.989  732.989    0.000
912.00   621.349  731.645  731.645    0.000      124.466 1186.286 1186.286    0.000        0.000  762.042  762.042    0.000
913.00   570.354  806.003  806.003    0.000       68.263 1115.516 1115.516    0.000        0.000  660.304  660.304    0.000
914.00   586.801  740.752  740.752    0.000       83.658 1225.027 1225.027    0.000        0.000  819.750  819.750    0.000
915.00   510.395  813.613  813.613    0.000       18.588 1192.345 1192.345    0.000        0.000  751.688  751.688    0.000
916.00   597.116  778.172  778.172    0.000        3.632 1163.293 1163.293    0.000        0.000  609.937  609.937    0.000
917.00   596.215  741.400  741.400    0.000        0.000 1092.647 1092.647    0.000        0.000  600.587  600.587    0.000
918.00   576.958  809.860  809.860    0.000        0.000 1197.270 1197.270    0.000        0.000  661.209  661.209    0.000
919.00   586.821  824.940  824.940    0.000        0.000 1107.350 1107.350    0.000        0.000  531.118  531.118    0.000
920.00   647.172  780.510  780.510    0.000        0.000 1184.432 1184.432    0.000        0.000  806.578  806.578    0.000
921.00   513.422  869.660  869.660    0.000        0.000 1106.091 1106.091    0.000        0.000  693.479  693.479    0.000
922.00   564.110  863.528  863.528    0.000       18.331 1191.825 1191.825    0.000        0.000  786.472  786.472    0.000
923.00   632.734  827.380  827.380    0.000       60.308 1216.988 1216.988    0.000        0.000  736.808  736.808    0.000
924.00   437.550  936.820  936.820    0.000       33.763 1135.750 1135.750    0.000        0.000  735.703  735.703    0.000
925.00   571.017  841.562  841.562    0.000       47.297 1224.681 1224.681    0.000        0.000  627.227  627.227    0.000
926.00   516.455  869.164  869.164    0.000       80.973 1250.708 1250.708    0.000        0.000  828.897  828.897    0.000
927.00   476.976  903.401  903.401    0.000       15.001 1241.107 1241.107    0.000        0.000  767.569  767.569    0.000
928.00   593.577  802.300  802.300    0.000       26.545 1232.067 1232.067    0.000        0.000 1060.824 1060.824    0.000
929.00   489.451  886.131  886.131    0.000        7.609 1274.523 1274.523    0.000        0.000  988.139  988.139    0.000
930.00   457.949  941.821  941.821    0.000        0.000 1160.307 1160.307    0.000        0.000  837.540  837.540    0.000
931.00   468.975  967.103  967.103    0.000       32.339 1206.910 1206.910    0.000        0.000  699.410  699.410    0.000
932.00   520.863  933.389  933.389    0.000       53.264 1377.721 1377.721    0.000        0.000  799.439  799.439    0.000
933.00   444.172  940.685  940.685    0.000        0.000 1248.761 1248.761    0.000        0.000  919.475  919.475    0.000
934.00   473.126  925.836  925.836    0.000       18.719 1163.292 1163.292    0.000        0.000  597.469  597.469    0.000
935.00   517.080  918.033  918.033    0.000       11.240 1194.894 1194.894    0.000        0.000  869.010  869.010    0.000
936.00   454.603  925.011  925.011    0.000        5.576 1321.182 1321.182    0.000        0.000  426.061  426.061    0.000
937.00   463.231  921.561  921.561    0.000        7.479 1043.793 1043.793    0.000        0.000  434.606  434.606    0.000
938.00   433.961  922.034  922.034    0.000        0.000 1098.009 1098.009    0.000        0.000  682.521  682.521    0.000
939.00   417.464  966.209  966.209    0.000       31.817 1239.079 1239.079    0.000        0.000  364.333  364.333    0.000
940.00   411.929  911.116  911.116    0.000        9.511 1243.740 1243.740    0.000        0.000 1027.548 1027.548    0.000
941.00   490.296  862.164  862.164    0.000        0.000 1249.100 1249.100    0.000        0.000  404.044  404.044    0.000
942.00   465.823  854.553  854.553    0.000       31.600 1228.787 1228.787    0.000        0.000  671.160  671.160    0.000
943.00   457.175  860.519  860.519    0.000       24.165 1247.413 1247.413    0.000        0.000  542.979  542.979    0.000
944.00   420.547  865.651  865.651    0.000        0.000 1216.852 1216.852    0.000        0.000  812.611  812.611    0.000
945.00   414.855  915.996  915.996    0.000       46.514 1290.559 1290.559    0.000        0.000  822.563  822.563    0.000
946.00   399.647  954.714  954.714    0.000        0.000 1240.637 1240.637    0.000        0.000  681.717  681.717    0.000
947.00   513.154  861.736  861.736    0.000       68.733 1207.081 1207.081    0.000        0.000  923.399  823.469   99.930
948.00   449.780  909.075  909.075    0.000       18.418 1309.716 1309.716    0.000        0.000  872.327  872.327    0.000
949.00   395.320  895.424  895.424    0.000       11.068 1201.596 1201.596    0.000        0.000  791.499  791.499    0.000
950.00   502.775  836.002  836.002    0.000        7.263 1300.768 1300.768    0.000        0.000  601.590  601.590    0.000
951.00   394.430  916.849  916.849    0.000        0.000 1199.521 1199.521    0.000        0.000  522.371  522.371    0.000
952.00   355.062  932.432  932.432    0.000        0.000 1183.607 1183.607    0.000        0.000  540.669  540.669    0.000
953.00   415.381  901.054  901.054    0.000        3.632 1209.458 1209.458    0.000        0.000  590.430  590.430    0.000
954.00   443.260  883.013  883.013    0.000       14.527 1181.231 1181.231    0.000        0.000  551.124  551.124    0.000
955.00   399.081  885.155  885.155    0.000       24.165 1161.390 1161.390    0.000        0.000  512.218  512.218    0.000
956.00   379.731  938.180  938.180    0.000        0.000 1225.672 1225.672    0.000        0.000  642.308  642.308    0.000
957.00   461.183  835.994  835.994    0.000        0.000 1248.854 1248.854    0.000        0.000  552.833  552.833    0.000
958.00   373.573  929.464  929.464    0.000        0.000 1277.816 1277.816    0.000        0.000  711.174  711.174    0.000
959.00   440.779  882.519  882.519    0.000        0.000 1342.699 1342.699    0.000        0.000  732.586  732.586    0.000
960.00   421.757  894.356  894.356    0.000        3.805 1277.037 1277.037    0.000        0.000  773.705  773.705    0.000
961.00   533.945  816.063  816.063    0.000        0.000 1364.178 1364.178    0.000        0.000  912.742  912.742    0.000
962.00   471.739  862.809  862.809    0.000        0.000 1284.940 1284.940    0.000        0.000  551.023  551.023    0.000
963.00   467.889  849.722  849.722    0.000        0.000 1274.698 1274.698    0.000        0.000  650.552  650.552    0.000
964.00   478.603  819.039  819.039    0.000        0.000 1234.579 1234.579    0.000        0.000  641.906  641.906    0.000
965.00   577.608  781.913  781.913    0.000        7.263 1212.433 1212.433    0.000        0.000  551.724  551.724    0.000
966.00   514.414  844.080  844.080    0.000       54.994 1273.829 1273.829    0.000        0.000  912.741  912.741    0.000
967.00   550.125  742.206  742.206    0.000       11.153 1249.195 1249.195    0.000        0.000  943.305  943.305    0.000
968.00   529.369  875.208  875.208    0.000        0.000 1302.660 1302.660    0.000        0.000  914.750  914.750    0.000
969.00   479.798  898.089  898.089    0.000       40.120 1285.497 1285.497    0.000        0.000  974.866  974.866    0.000
970.00   495.770  905.442  905.442    0.000       16.386 1396.223 1396.223    0.000        0.000  765.157  765.157    0.000
971.00   508.032  841.327  841.327    0.000       53.820 1306.285 1306.285    0.000        0.000  994.472  994.472    0.000
972.00   546.292  806.483  806.483    0.000        0.000 1254.240 1254.240    0.000        0.000  962.400  962.400    0.000
973.00   409.926  872.600  872.600    0.000        0.000 1082.391 1082.391    0.000        0.000  650.248  650.248    0.000
974.00   433.236  855.895  855.895    0.000       24.165 1094.711 1094.711    0.000        0.000  700.316  700.316    0.000
975.00   465.865  788.560  788.560    0.000        7.435 1186.501 1186.501    0.000        0.000  982.212  982.212    0.000
976.00   521.523  831.057  831.057    0.000       16.729 1184.675 1184.675    0.000        0.000  651.557  651.557    0.000
977.00   527.305  818.582  818.582    0.000        0.000 1194.673 1194.673    0.000        0.000 1040.718 1040.718    0.000
978.00   572.007  801.028  801.028    0.000        1.816 1229.894 1229.894    0.000        0.000  970.544  970.544    0.000
979.00   565.955  817.383  817.383    0.000       10.981 1214.119 1214.119    0.000        0.000  912.335  912.335    0.000
980.00   459.687  913.764  913.764    0.000       13.012 1224.842 1224.842    0.000        0.000 1041.019 1041.019    0.000
981.00   434.733  890.807  890.807    0.000        5.448 1263.922 1263.922    0.000        0.000  841.560  841.560    0.000
982.00   486.504  868.899  868.899    0.000       43.924 1265.317 1265.317    0.000        0.000 1002.215 1002.215    0.000
983.00   509.459  817.869  817.869    0.000        0.000 1239.500 1239.500    0.000        0.000  922.288  922.288    0.000
984.00   645.864  756.500  756.500    0.000       33.459 1200.071 1200.071    0.000        0.000  610.436  610.436    0.000
985.00   484.364  864.685  864.685    0.000        0.000 1106.944 1106.944    0.000        0.000  703.730  703.730    0.000
986.00   520.346  860.929  860.929    0.000       24.165 1190.945 1190.945    0.000        0.000  681.208  681.208    0.000
987.00   523.822  781.316  781.316    0.000       16.729 1158.906 1158.906    0.000        0.000  870.815  870.815    0.000
988.00   406.295  874.134  874.134    0.000        0.000  998.181  998.181    0.000        0.000  409.272  409.272    0.000
989.00   435.122  866.458  866.458    0.000        0.000 1178.408 1178.408    0.000        0.000  651.856  651.856    0.000
990.00   370.167  884.312  884.312    0.000        3.761 1238.338 1238.338    0.000        0.000  870.922  870.922    0.000
991.00   434.973  819.385  819.385    0.000       29.741 1150.619 1150.619    0.000        0.000  894.044  894.044    0.000
992.00   493.022  864.443  864.443    0.000       79.632 1321.524 1321.524    0.000        0.000 1117.328 1117.328    0.000
993.00   528.205  800.509  800.509    0.000       36.575 1271.762 1271.762    0.000        0.000 1004.732 1004.732    0.000
994.00   400.088  906.138  906.138    0.000       12.969 1352.988 1352.988    0.000        0.000  663.316  663.316    0.000
995.00   420.378  908.004  908.004    0.000        0.000 1307.161 1307.161    0.000        0.000  704.337  704.337    0.000
996.00   461.503  784.631  784.631    0.000        1.902 1255.669 1255.669    0.000        0.000  732.178  732.178    0.000
997.00   447.897  871.419  871.419    0.000        0.000 1322.557 1322.557    0.000        0.000  793.307  793.307    0.000
998.00   575.522  730.350  730.350    0.000        0.000 1317.152 1317.152    0.000        0.000  812.710  812.710    0.000
999.00   535.074  864.009  864.009    0.000       59.482 1156.318 1156.318    0.000        0.000  943.503  943.503    0.000
1000.00   450.284  854.408  854.408    0.000        0.000 1183.088 1183.088    0.000        0.000  971.755  971.755    0.000
1001.00   466.298  821.426  821.426    0.000        0.000 1119.267 1119.267    0.000        0.000  662.011  662.011    0.000
1002.00   539.581  835.821  835.821    0.000        3.632 1305.037 1305.037    0.000        0.000  953.052  953.052    0.000
1003.00   392.918  883.024  883.024    0.000        0.000 1134.323 1134.323    0.000        0.000  731.279  731.279    0.000
1004.00   445.144  866.521  866.521    0.000       18.588 1159.858 1159.858    0.000        0.000  470.396  470.396    0.000
1005.00   557.037  805.665  805.665    0.000       43.580 1115.901 1115.901    0.000        0.000  633.358  633.358    0.000
1006.00   467.735  778.908  778.908    0.000       58.966 1089.961 1089.961    0.000        0.000  731.479  731.479    0.000
1007.00   385.333  898.513  898.513    0.000       18.591 1183.079 1183.079    0.000        0.000  832.717  832.717    0.000
1008.00   502.867  804.640  804.640    0.000       51.832 1195.319 1195.319    0.000        0.000  852.121  852.121    0.000
1009.00   604.271  801.135  801.135    0.000       23.692 1257.777 1257.777    0.000        0.000  993.967  993.967    0.000
1010.00   503.172  836.855  836.855    0.000       69.389 1195.330 1195.330    0.000        0.000  560.575  560.575    0.000
1011.00   482.661  781.956  781.956    0.000        7.435 1150.360 1150.360    0.000        0.000  572.136  572.136    0.000
1012.00   425.662  877.518  877.518    0.000        0.000 1172.151 1172.151    0.000        0.000  591.640  591.640    0.000
1013.00   488.312  874.929  874.929    0.000        0.000 1161.390 1161.390    0.000        0.000  640.499  640.499    0.000
1014.00   435.987  886.054  886.054    0.000        0.000 1235.706 1235.706    0.000        0.000  541.272  541.272    0.000
1015.00   452.569  866.547  866.547    0.000        0.000 1148.937 1148.937    0.000        0.000  592.042  592.042    0.000
1016.00   465.331  885.304  885.304    0.000       16.729 1233.440 1233.440    0.000        0.000  851.113  851.113    0.000
1017.00   389.899  892.715  892.715    0.000        5.448 1141.029 1141.029    0.000        0.000  771.997  771.997    0.000
1018.00   444.178  937.095  937.095    0.000        3.718 1211.569 1211.569    0.000        0.000  962.807  962.807    0.000
1019.00   408.347  897.270  897.270    0.000       13.012 1207.543 1207.543    0.000        0.000  770.786  770.786    0.000
1020.00   461.787  850.127  850.127    0.000        0.000 1191.420 1191.420    0.000        0.000  680.709  680.709    0.000
1021.00   413.556  913.788  913.788    0.000       18.545 1101.722 1101.722    0.000        0.000  770.790  770.790    0.000
1022.00   497.017  809.706  809.706    0.000       20.447 1155.242 1155.242    0.000        0.000  552.528  552.528    0.000
1023.00   584.112  760.428  760.428    0.000       63.200 1212.611 1212.611    0.000        0.000  822.263  822.263    0.000
1024.00   488.677  803.973  803.973    0.000       18.588 1172.140 1172.140    0.000        0.000  880.368  880.368    0.000
1025.00   394.002  875.621  875.621    0.000        0.000 1258.095 1258.095    0.000        0.000  870.418  870.418    0.000
1026.00   435.363  898.247  898.247    0.000       51.574 1110.025 1110.025    0.000        0.000  852.423  852.423    0.000
1027.00   372.312  913.865  913.865    0.000        5.448 1194.710 1194.710    0.000        0.000  852.121  852.121    0.000
1028.00   509.763  822.175  822.175    0.000        3.632 1238.854 1238.854    0.000        0.000  940.289  940.289    0.000
1029.00   343.840  964.959  964.959    0.000        0.000 1267.475 1267.475    0.000        0.000  881.174  881.174    0.000
1030.00   433.036  854.513  854.513    0.000        0.000 1262.196 1262.196    0.000        0.000  862.172  862.172    0.000
1031.00   466.849  901.706  901.706    0.000        0.000 1242.124 1242.124    0.000        0.000  900.774  900.774    0.000
1032.00   491.289  838.311  838.311    0.000       11.110 1202.201 1202.201    0.000        0.000  833.724  833.724    0.000
1033.00   534.367  809.967  809.967    0.000       24.165 1240.142 1240.142    0.000        0.000  861.872  861.872    0.000
1034.00   566.980  767.399  767.399    0.000        5.576 1217.147 1217.147    0.000        0.000  841.061  841.061    0.000
1035.00   542.517  717.474  717.474    0.000        0.000 1135.225 1135.225    0.000        0.000  823.971  823.971    0.000
1036.00   617.075  708.613  708.613    0.000       44.399 1254.846 1254.846    0.000        0.000  972.354  972.354    0.000
1037.00   580.007  739.401  739.401    0.000       42.625 1127.702 1127.702    0.000        0.000  752.292  752.292    0.000
1038.00   585.268  727.353  727.353    0.000       91.997 1036.047 1036.047    0.000        0.000 1053.790 1053.790    0.000
1039.00   619.209  660.707  660.707    0.000       84.735 1143.953 1143.953    0.000        0.000  953.054  953.054    0.000
1040.00   495.312  782.507  782.507    0.000       21.790 1108.583 1108.583    0.000        0.000  982.109  982.109    0.000
1041.00   494.462  831.424  831.424    0.000      143.570 1099.777 1099.777    0.000        0.000  811.101  811.101    0.000
1042.00   450.188  845.320  845.320    0.000       32.815 1190.474 1190.474    0.000        0.000  860.866  860.866    0.000
1043.00   542.445  821.240  821.240    0.000       32.685 1230.866 1230.866    0.000        0.000  821.962  821.962    0.000
1044.00   505.470  793.899  793.899    0.000       50.493 1243.018 1243.018    0.000        0.000 1021.117 1021.117    0.000
1045.00   544.065  785.943  785.943    0.000       51.103 1314.081 1314.081    0.000        0.000 1054.292 1054.292    0.000
1046.00   524.736  771.210  771.210    0.000       77.469 1295.662 1295.662    0.000        0.000  951.845  951.845    0.000
1047.00   448.910  845.722  845.722    0.000       67.877 1251.388 1251.388    0.000        0.000  853.225  853.225    0.000
1048.00   514.991  809.064  809.064    0.000       46.427 1204.407 1204.407    0.000        0.000  812.210  812.210    0.000
1049.00   538.224  824.705  824.705    0.000      151.350 1163.377 1163.377    0.000        0.000  951.248  951.248    0.000
1050.00   699.156  700.899  700.899    0.000      101.463 1165.657 1165.657    0.000        0.000  762.744  762.744    0.000
